# Supplementary material for: Stalled response near thermal equilibrium in periodically driven systems
Source: Nat Commun. 2024 Jan 4;15:294. doi: 10.1038/s41467-023-44487-2 (PMC10766978; doi:10.1038/s41467-023-44487-2)
Supplement: Supplementary file 3 — Source Data [file 41467_2023_44487_MOESM3_ESM.zip]

Archive with 25 entries (24 files):
- source_data/
- source_data/SupplFig1.dat
- source_data/SupplFig10g.dat
- source_data/Fig1-numerics.dat
- source_data/SupplFig6.dat
- source_data/SupplFig4.dat
- source_data/SupplFig9a-f-theory.dat
- source_data/Fig2-theory.dat
- source_data/SupplFig8a-d-numerics.dat
- source_data/SupplFig9g.dat
- source_data/SupplFig8e-h-numerics.dat
- source_data/SupplFig5-numerics.dat
- source_data/SupplFig10a-f-theory.dat
- source_data/SupplFig7-numerics.dat
- source_data/SupplFig8a-d-theory.dat
- source_data/Fig1-theory.dat
- source_data/SupplFig5-theory.dat
- source_data/SupplFig9a-f-numerics.dat
- source_data/Fig3-numerics.dat
- source_data/SupplFig10a-f-numerics.dat
- source_data/SupplFig2-3.dat
- source_data/Fig3-theory.dat
- source_data/SupplFig8e-h-theory.dat
- source_data/Fig2-numerics.dat
- source_data/SupplFig7-theory.dat
