# Supplementary material for: Stalled response near thermal equilibrium in periodically driven systems
Source: Nat Commun. 2024 Jan 4;15:294. doi: 10.1038/s41467-023-44487-2 (PMC10766978; doi:10.1038/s41467-023-44487-2)
Supplement: Supplementary file 3 — Source Data [file 41467_2023_44487_MOESM3_ESM.zip › source_data/SupplFig1.dat]

#t	|gamma_t(t)|^2
0.	1.
0.0025	0.99999999938317563
0.0050000000000000001	0.99999998889854805
0.0074999999999999997	0.99999994172955194
0.01	0.99999981260281302
0.012500000000000001	0.99999953784535511
0.014999999999999999	0.99999903546494405
0.017500000000000002	0.9999982052535387
0.02	0.99999692891377046
0.022499999999999999	0.99999507020837411
0.025000000000000001	0.99999247513248419
0.0275	0.99998897210866819
0.029999999999999999	0.99998437220459389
0.032500000000000001	0.99997846937316762
0.035000000000000003	0.99997104071500144
0.037499999999999999	0.99996184676301101
0.040000000000000001	0.99995063178898653
0.042500000000000003	0.99993712413188468
0.044999999999999998	0.99992103654763597
0.047500000000000001	0.99990206658022314
0.050000000000000003	0.99987989695372653
0.052499999999999998	0.99985419598509443
0.055	0.99982461801729164
0.057500000000000002	0.99979080387250039
0.059999999999999998	0.99975238132503185
0.0625	0.99970896559356908
0.065000000000000002	0.99966015985231579
0.067500000000000004	0.99960555576065317
0.070000000000000007	0.99954473401085477
0.072499999999999995	0.99947726489336168
0.074999999999999997	0.99940270887914299
0.077499999999999999	0.99932061721859886
0.080000000000000002	0.99923053255647136
0.082500000000000004	0.99913198956215479
0.085000000000000006	0.99902451557484923
0.087500000000000008	0.99890763126286322
0.089999999999999997	0.99878085129646118
0.092499999999999999	0.99864368503354229
0.095000000000000001	0.99849563721742265
0.097500000000000003	0.99833620868602421
0.10000000000000001	0.99816489709166716
0.10250000000000001	0.99798119763066112
0.105	0.99778460378193115
0.1075	0.99757460805376746
0.11	0.99735070273786321
0.1125	0.9971123806697358
0.115	0.99685913599462346
0.11750000000000001	0.99659046493789333
0.12	0.99630586657900839
0.1225	0.99600484362808294
0.125	0.99568690320397449
0.1275	0.99535155761297203
0.13	0.99499832512693316
0.13250000000000001	0.99462673075992546
0.13500000000000001	0.99423630704221982
0.13750000000000001	0.99382659479058418
0.14000000000000001	0.99339714387382182
0.14250000000000002	0.99294751397237883
0.14499999999999999	0.99247727533098167
0.14749999999999999	0.99198600950318503
0.14999999999999999	0.9914733100866669
0.1525	0.99093878344822833
0.155	0.99038204943734107
0.1575	0.98980274208715475
0.16	0.98920051030188642
0.16250000000000001	0.98857501852942021
0.16500000000000001	0.98792594741818561
0.16750000000000001	0.98725299445709669
0.17000000000000001	0.98655587459762143
0.17250000000000001	0.98583432085689051
0.17500000000000002	0.98508808490087627
0.17749999999999999	0.98431693760663729
0.17999999999999999	0.98352066960269915
0.1825	0.98269909178663818
0.185	0.98185203581895653
0.1875	0.98097935459244028
0.19	0.98008092267613243
0.1925	0.97915663673315209
0.19500000000000001	0.97820641591164288
0.19750000000000001	0.97723020220813156
0.20000000000000001	0.9762279608026191
0.20250000000000001	0.97519968036487086
0.20500000000000002	0.9741453733312718
0.20750000000000002	0.97306507615179461
0.20999999999999999	0.97195884950658678
0.21249999999999999	0.97082677849179526
0.215	0.96966897277432041
0.2175	0.96848556671511681
0.22	0.96727671946089161
0.2225	0.96604261500398219
0.22500000000000001	0.96478346221032061
0.22750000000000001	0.96349949481540953
0.23000000000000001	0.9621909713882872
0.23250000000000001	0.9608581752636155
0.23500000000000001	0.95950141444189328
0.23750000000000002	0.95812102145813198
0.23999999999999999	0.95671735321904346
0.24249999999999999	0.95529079080918657
0.245	0.95384173926636233
0.2475	0.95237062732662977
0.25	0.95087790713952896
0.2525	0.94936405395383158
0.255	0.94782956577461337
0.25750000000000001	0.94627496299210933
0.26000000000000001	0.94470078798306167
0.26250000000000001	0.9431076046853325
0.26500000000000001	0.94149599814648225
0.26750000000000002	0.93986657404715877
0.27000000000000002	0.93821995820011521
0.27250000000000002	0.93655679602579056
0.27500000000000002	0.93487775200534808
0.27750000000000002	0.93318350911210461
0.28000000000000003	0.93147476822243303
0.28250000000000003	0.92975224750702445
0.28500000000000003	0.92801668180370819
0.28750000000000003	0.92626882197273716
0.28999999999999998	0.92450943423577723
0.29249999999999998	0.92273929949958797
0.29499999999999998	0.92095921266560539
0.29749999999999999	0.91916998192648863
0.29999999999999999	0.91737242805078998
0.30249999999999999	0.91556738365695384
0.30499999999999999	0.91375569247768581
0.3075	0.91193820861591751
0.31	0.91011579579350086
0.3125	0.90828932659373287
0.315	0.90645968169887695
0.3175	0.90462774912378676
0.32000000000000001	0.90279442344672826
0.32250000000000001	0.90096060503849173
0.32500000000000001	0.89912719929088658
0.32750000000000001	0.89729511584557912
0.33000000000000002	0.89546526782443808
0.33250000000000002	0.8936385710622266
0.33500000000000002	0.89181594334273596
0.33750000000000002	0.88999830363922413
0.34000000000000002	0.88818657136008213
0.34250000000000003	0.88638166560063559
0.34500000000000003	0.88458450440188808
0.34750000000000003	0.88279600401698095
0.35000000000000003	0.88101707818621868
0.35249999999999998	0.87924863742132799
0.35499999999999998	0.87749158829963672
0.35749999999999998	0.87574683276883691
0.35999999999999999	0.87401526746299083
0.36249999999999999	0.87229778303021989
0.36499999999999999	0.87059526347274849
0.36749999999999999	0.86890858549970083
0.37	0.86723861789311989
0.3725	0.8655862208875978
0.375	0.86395224556392145
0.3775	0.86233753325700764
0.38	0.86074291497841567
0.38250000000000001	0.85916921085372994
0.38500000000000001	0.8576172295749507
0.38750000000000001	0.85608776786808564
0.39000000000000001	0.85458160997611132
0.39250000000000002	0.853099527157312
0.39500000000000002	0.85164227719913719
0.39750000000000002	0.85021060394756607
0.40000000000000002	0.84880523685195239
0.40250000000000002	0.84742689052539845
0.40500000000000003	0.84607626432044256
0.40750000000000003	0.84475404192017117
0.41000000000000003	0.84346089094439888
0.41250000000000003	0.84219746257100589
0.41500000000000004	0.84096439117211136
0.41749999999999998	0.83976229396492645
0.41999999999999998	0.83859177067715255
0.42249999999999999	0.83745340322663304
0.42499999999999999	0.83634775541501179
0.42749999999999999	0.83527537263522863
0.42999999999999999	0.83423678159253348
0.4325	0.83323249003869615
0.435	0.83226298651928569
0.4375	0.8313287401335743
0.44	0.83043020030687993
0.4425	0.82956779657499477
0.44500000000000001	0.82874193838048061
0.44750000000000001	0.82795301488043434
0.45000000000000001	0.82720139476557403
0.45250000000000001	0.82648742609020306
0.45500000000000002	0.82581143611293318
0.45750000000000002	0.82517373114778324
0.46000000000000002	0.82457459642544661
0.46250000000000002	0.82401429596446371
0.46500000000000002	0.82349307245205351
0.46750000000000003	0.8230111471344315
0.47000000000000003	0.82256871971628144
0.47250000000000003	0.82216596826935902
0.47500000000000003	0.82180304914989887
0.47750000000000004	0.82148009692472109
0.47999999999999998	0.82119722430594585
0.48249999999999998	0.82095452209408105
0.48499999999999999	0.8207520591294709
0.48749999999999999	0.82058988225199902
0.48999999999999999	0.82046801626897172
0.49249999999999999	0.82038646393112737
0.495	0.82034520591678972
0.4975	0.82034420082415071
0.5	0.82038338517169905
0.50250000000000006	0.82046267340684154
0.505	0.82058195792280095
0.50750000000000006	0.82074110908388315
0.51000000000000001	0.82093997525918713
0.51249999999999996	0.82117838286495034
0.51500000000000001	0.82145613641560478
0.51749999999999996	0.82177301858383324
0.52000000000000002	0.82212879026969883
0.52249999999999996	0.82252319067912224
0.52500000000000002	0.82295593741193155
0.52749999999999997	0.82342672655975123
0.53000000000000003	0.82393523281392548
0.53249999999999997	0.82448110958382915
0.53500000000000003	0.82506398912584038
0.53749999999999998	0.82568348268321461
0.54000000000000004	0.82633918063729705
0.54249999999999998	0.82703065267027639
0.54500000000000004	0.82775744793987468
0.54749999999999999	0.82851909526634888
0.55000000000000004	0.82931510333203626
0.55249999999999999	0.83014496089386924
0.55500000000000005	0.83100813700928913
0.5575	0.83190408127565268
0.56000000000000005	0.83283222408379697
0.5625	0.8337919768858499
0.56500000000000006	0.83478273247774556
0.5675	0.83580386529675295
0.57000000000000006	0.83685473173432587
0.57250000000000001	0.83793467046455555
0.57500000000000007	0.83904300278856873
0.57750000000000001	0.8401790329951145
0.57999999999999996	0.84134204873758237
0.58250000000000002	0.84253132142770625
0.58499999999999996	0.84374610664618449
0.58750000000000002	0.84498564457036229
0.58999999999999997	0.8462491604191623
0.59250000000000003	0.847535864915414
0.59499999999999997	0.84884495476565022
0.59750000000000003	0.85017561315746911
0.59999999999999998	0.85152701027449839
0.60250000000000004	0.85289830382892564
0.60499999999999998	0.85428863961164279
0.60750000000000004	0.8556971520598481
0.60999999999999999	0.85712296484200661
0.61250000000000004	0.85856519146009812
0.61499999999999999	0.86002293586883764
0.61750000000000005	0.86149529311168534
0.62	0.86298134997339835
0.62250000000000005	0.86448018564871629
0.625	0.86599087242685158
0.62750000000000006	0.86751247639133977
0.63	0.86904405813480935
0.63250000000000006	0.87058467348813393
0.63500000000000001	0.87213337426335061
0.63750000000000007	0.87368920900983052
0.64000000000000001	0.87525122378298625
0.64249999999999996	0.87681846292474648
0.64500000000000002	0.87838996985518455
0.64749999999999996	0.8799647878743678
0.65000000000000002	0.88154196097362883
0.65249999999999997	0.88312053465540056
0.65500000000000003	0.88469955676064236
0.65749999999999997	0.88627807830289069
0.66000000000000003	0.88785515430788346
0.66249999999999998	0.8894298446578219
0.66500000000000004	0.89100121493901928
0.66749999999999998	0.8925683372919778
0.67000000000000004	0.89413029126255735
0.67249999999999999	0.89568616465324001
0.67500000000000004	0.89723505437314907
0.67749999999999999	0.89877606728561412
0.68000000000000005	0.900308321052077
0.6825	0.90183094497096543
0.68500000000000005	0.90334308081032315
0.6875	0.90484388363289637
0.69000000000000006	0.90633252261224968
0.6925	0.90780818183876555
0.69500000000000006	0.90927006111401907
0.69750000000000001	0.9107173767323519
0.70000000000000007	0.91214936224824557
0.70250000000000001	0.91356526922820131
0.70499999999999996	0.91496436798582421
0.70750000000000002	0.91634594829888163
0.70999999999999996	0.91770932010690585
0.71250000000000002	0.91905381418834361
0.71499999999999997	0.92037878281575963
0.71750000000000003	0.92168360038815942
0.71999999999999997	0.92296766403903434
0.72250000000000003	0.9242303942192174
0.72499999999999998	0.92547123525327445
0.72750000000000004	0.92668965586855044
0.72999999999999998	0.92788514969574349
0.73250000000000004	0.92905723574012744
0.73499999999999999	0.93020545882249972
0.73750000000000004	0.93132938998902337
0.73999999999999999	0.93242862688910455
0.74250000000000005	0.93350279412065682
0.745	0.93455154354204953
0.74750000000000005	0.93557455455008532
0.75	0.93657153432350249
0.75250000000000006	0.93754221803149773
0.755	0.93848636900688069
0.75750000000000006	0.93940377888345762
0.76000000000000001	0.94029426769739936
0.76250000000000007	0.94115768395239535
0.76500000000000001	0.94199390464842994
0.76750000000000007	0.94280283527408687
0.77000000000000002	0.94358440976242192
0.77249999999999996	0.94433859041049031
0.77500000000000002	0.9450653677625635
0.77749999999999997	0.9457647604574281
0.78000000000000003	0.94643681503981436
0.78249999999999997	0.94708160573648893
0.78500000000000003	0.94769923419734907
0.78749999999999998	0.94828982920200611
0.79000000000000004	0.9488535463323392
0.79249999999999998	0.94939056761173583
0.79500000000000004	0.9499011011115786
0.79749999999999999	0.95038538052574996
0.80000000000000004	0.95084366471391646
0.80249999999999999	0.95127623721438471
0.80500000000000005	0.95168340572753026
0.8075	0.95206550157048857
0.81000000000000005	0.95242287910435536
0.8125	0.95275591513470605
0.81500000000000006	0.9530650082865679
0.8175	0.95335057835492716
0.82000000000000006	0.95361306563187438
0.82250000000000001	0.9538529302115493
0.82500000000000007	0.95407065127404876
0.82750000000000001	0.95426672634953709
0.83000000000000007	0.95444167056371746
0.83250000000000002	0.95459601586593266
0.83499999999999996	0.95473031024118533
0.83750000000000002	0.95484511690727517
0.83999999999999997	0.95494101349832115
0.84250000000000003	0.95501859123606353
0.84499999999999997	0.95507845408998906
0.84750000000000003	0.95512121792781947
0.84999999999999998	0.95514750965745238
0.85250000000000004	0.9551579663616314
0.85499999999999998	0.95515323442671423
0.85750000000000004	0.95513396866665173
0.85999999999999999	0.95510083144343132
0.86250000000000004	0.95505449178526472
0.86499999999999999	0.95499562450362044
0.86750000000000005	0.95492490931029034
0.87	0.95484302993569264
0.87250000000000005	0.9547506732494117
0.875	0.95464852838421352
0.87750000000000006	0.9545372858644135
0.88	0.95441763673986699
0.88250000000000006	0.95429027172632127
0.88500000000000001	0.9541558803533073
0.88750000000000007	0.95401515012038522
0.89000000000000001	0.9538687656627107
0.89250000000000007	0.95371740792677294
0.89500000000000002	0.95356175335702839
0.89749999999999996	0.95340247309447945
0.90000000000000002	0.95324023218768368
0.90249999999999997	0.95307568881707352
0.90500000000000003	0.95290949353325197
0.90749999999999997	0.95274228850989136
0.91000000000000003	0.95257470681185462
0.91249999999999998	0.95240737167918828
0.91500000000000004	0.95224089582738542
0.91749999999999998	0.95207588076465255
0.92000000000000004	0.95191291612643602
0.92249999999999999	0.95175257902783134
0.92500000000000004	0.95159543343419627
0.92749999999999999	0.95144202955040122
0.93000000000000005	0.95129290322903694
0.9325	0.9511485753979954
0.93500000000000005	0.9510095515075867
0.9375	0.95087632099761112
0.94000000000000006	0.95074935678457321
0.9425	0.95062911476924636
0.94500000000000006	0.95051603336485005
0.94750000000000001	0.95041053304597659
0.95000000000000007	0.95031301591850559
0.95250000000000001	0.95022386531052279
0.95500000000000007	0.95014344538453169
0.95750000000000002	0.95007210077099179
0.95999999999999996	0.95001015622321557
0.96250000000000002	0.94995791629391066
0.96499999999999997	0.94991566503317962
0.96750000000000003	0.94988366570831173
0.96999999999999997	0.94986216054516665
0.97250000000000003	0.94985137049139576
0.97499999999999998	0.9498514950014314
0.97750000000000004	0.94986271184327918
0.97999999999999998	0.94988517692715609
0.98250000000000004	0.94991902415599786
0.98499999999999999	0.94996436529784269
0.98750000000000004	0.95002128988004337
0.98999999999999999	0.95008986510541983
0.99250000000000005	0.95017013579023185
0.995	0.95026212432404591
0.99750000000000005	0.95036583065152335
1.	0.95048123227591657
1.0025	0.95063226734644131
1.0050000000000001	0.95074691939627045
1.0075000000000001	0.95089704803007791
1.01	0.95105855839645391
1.0125	0.95125453625595639
1.0150000000000001	0.95141516682282355
1.0175000000000001	0.95160993138274583
1.02	0.9518154110089844
1.0225	0.95203138499265582
1.0249999999999999	0.95225761141758804
1.0275000000000001	0.95249382740292795
1.03	0.95273974936719544
1.0325	0.95299507331378959
1.0349999999999999	0.95325947513791093
1.0375000000000001	0.95353261095461894
1.04	0.95381411744818931
1.0425	0.95410361224248996
1.0449999999999999	0.95440069429233217
1.0475000000000001	0.95470494429561679
1.05	0.95501592512615185
1.0525	0.95533318228703706
1.0549999999999999	0.95565624438427946
1.0575000000000001	0.95598462362059245
1.06	0.95631781630913766
1.0625	0.95665530340681039
1.065	0.9569965510670162
1.0675000000000001	0.95734101121152246
1.0700000000000001	0.95768812212109822
1.0725	0.9580373090446129
1.075	0.95838798482622219
1.0775000000000001	0.95873955055019849
1.0800000000000001	0.9590913962030873
1.0825	0.95944290135266059
1.085	0.95979343584312316
1.0875000000000001	0.96014236050622518
1.0900000000000001	0.9604890278875297
1.0925	0.96083278298743155
1.095	0.96117296401616707
1.0974999999999999	0.96150890316223813
1.1000000000000001	0.96183992737360228
1.1025	0.96216535915080273
1.105	0.96248451735131512
1.1074999999999999	0.96279671800444368
1.1100000000000001	0.96310127513574173
1.1125	0.96339750160028773
1.115	0.96368470992377614
1.1174999999999999	0.9639622131506193
1.1200000000000001	0.96422932569803073
1.1225	0.96448536421511146
1.125	0.96472964844598169
1.1275	0.96496150209582178
1.1300000000000001	0.96518025369882717
1.1325000000000001	0.965385237486963
1.135	0.96557579425831412
1.1375	0.96575127224404878
1.1400000000000001	0.96591102797267622
1.1425000000000001	0.96605442713045626
1.145	0.96618084541685076
1.1475	0.96628966939363785
1.1500000000000001	0.96638029732658595
1.1525000000000001	0.96645214001846494
1.155	0.96650462163201121
1.1575	0.96653718050173818
1.1599999999999999	0.96654926993332087
1.1625000000000001	0.96654035898921352
1.165	0.96650993325939185
1.1675	0.9664574956158671
1.1699999999999999	0.96638256694987284
1.1725000000000001	0.96628468689034287
1.175	0.9661634145027044
1.1775	0.96601832896659181
1.1799999999999999	0.96584903023150635
1.1825000000000001	0.96565513964922056
1.185	0.96543630058180274
1.1875	0.96519217898430392
1.19	0.96492246396094931
1.1925000000000001	0.96462686829397284
1.1950000000000001	0.96430512894408202
1.1975	0.96395700752159929
1.2	0.96358229072761346
1.2025000000000001	0.96318079076406276
1.2050000000000001	0.96275234571227861
1.2075	0.96229681987902018
1.21	0.96181410410965405
1.2125000000000001	0.96130411606758039
1.2150000000000001	0.96076680047961653
1.2175	0.96020212934678171
1.22	0.95961010212012025
1.2224999999999999	0.95899074584114054
1.2250000000000001	0.95834411524675156
1.2275	0.95767029283839583
1.23	0.95696938891522891
1.2324999999999999	0.95624154157133336
1.2350000000000001	0.95548691665707677
1.2375	0.95470570770438773
1.24	0.95389813581641434
1.2424999999999999	0.95306444952164755
1.2450000000000001	0.95220492459266997
1.2475	0.95131986383014541
1.25	0.95040959681221669
1.2525	0.94947447960990073
1.2550000000000001	0.948514894469065
1.2575000000000001	0.94753124945945764
1.26	0.94652397809160978
1.2625	0.94549353890221701
1.2650000000000001	0.94444041500887736
1.2675000000000001	0.94336511363487492
1.27	0.94226816560511717
1.2725	0.94115012481397625
1.2750000000000001	0.94001156766603362
1.2775000000000001	0.93885309249092346
1.28	0.93767531893309159
1.2825	0.93647888731780851
1.2849999999999999	0.93526445799440856
1.2875000000000001	0.93403271065801062
1.29	0.93278434365094024
1.2925	0.93152007324490783
1.2949999999999999	0.93024063290548778
1.2975000000000001	0.92894677253985969
1.3	0.9276392577292685
1.3025	0.92631886894742456
1.3049999999999999	0.92498640076614672
1.3075000000000001	0.92364266104951959
1.31	0.92228847013804011
1.3125	0.920924660023648
1.315	0.91955207351740885
1.3175000000000001	0.91817156341081884
1.3200000000000001	0.91678399163204489
1.3225	0.91539022839847521
1.325	0.91399115136668845
1.3275000000000001	0.91258764478104756
1.3300000000000001	0.91118059862227341
1.3325	0.9097709077569273
1.335	0.9083594710891287
1.3375000000000001	0.90694719071545869
1.3400000000000001	0.90553497108427146
1.3425	0.9041237181603419
1.345	0.90271433859584177
1.3474999999999999	0.90130773890865455
1.3500000000000001	0.89990482466894906
1.3525	0.89850649969486831
1.355	0.89711366525811684
1.3574999999999999	0.89572721930035425
1.3600000000000001	0.89434805566104437
1.3625	0.89297706331749199
1.365	0.89161512563776309
1.3674999999999999	0.89026311964706564
1.3700000000000001	0.88892191530806284
1.3725	0.88759237481591654
1.375	0.88627535190819027
1.3775	0.8849716911902931
1.3800000000000001	0.88368222747679295
1.3825000000000001	0.88240778514881937
1.385	0.88114917752802955
1.3875	0.87990720626734657
1.3900000000000001	0.87868266075852326
1.3925000000000001	0.8774763175570641
1.395	0.87628893982418516
1.3975	0.87512127678633113
1.4000000000000001	0.87397406321204819
1.4025000000000001	0.87284801890636545
1.405	0.87174384822268365
1.4075	0.87066223959200273
1.4099999999999999	0.86960386506963245
1.4125000000000001	0.86856937989918633
1.415	0.86755942209367552
1.4175	0.86657461203377435
1.4199999999999999	0.86561555208282215
1.4225000000000001	0.86468282621866767
1.425	0.86377699968193751
1.4275	0.86289861864063903
1.4299999999999999	0.86204820987079089
1.4325000000000001	0.86122628045297938
1.435	0.86043331748440702
1.4375	0.85966978780635261
1.44	0.85893613774662521
1.4425000000000001	0.85823279287693806
1.4450000000000001	0.8575601577846973
1.4475	0.85691861585920225
1.45	0.85630852909172233
1.4525000000000001	0.8557302378894636
1.4550000000000001	0.85518406090291351
1.4575	0.85467029486647565
1.46	0.85418921445211824
1.4625000000000001	0.85374107213576108
1.4650000000000001	0.85332609807621767
1.4675	0.85294450000646072
1.47	0.85259646313702356
1.4724999999999999	0.85228215007131498
1.4750000000000001	0.85200170073283436
1.4775	0.85175523230380374
1.48	0.85154283917549142
1.4824999999999999	0.85136459290980788
1.4850000000000001	0.85122054221210579
1.4875	0.85111071291533665
1.49	0.8510351079752029
1.4924999999999999	0.85099370747637568
1.4950000000000001	0.85098646864984955
1.4975	0.85101332590131017
1.5	0.85107419085052205
1.5025	0.85116895238187678
1.5050000000000001	0.85129747670606039
1.5075000000000001	0.85145960743292649
1.51	0.85165516565573175
1.5125	0.85188395004673762
1.5150000000000001	0.85214573696435114
1.5175000000000001	0.85244028057206281
1.52	0.8527673129690577
1.5225	0.85312654433299827
1.5250000000000001	0.85351766307490309
1.5275000000000001	0.85394033600649657
1.53	0.85439420852013087
1.5325	0.85487890478154638
1.5350000000000001	0.85539402793572394
1.5375000000000001	0.85593916032600105
1.54	0.85651386372669512
1.5425	0.85711767958958837
1.5449999999999999	0.85775012930442648
1.5475000000000001	0.85841071447361844
1.55	0.85909891720160898
1.5525	0.85981420039886432
1.5549999999999999	0.86055600810103633
1.5575000000000001	0.86132376580325418
1.56	0.86211688080999241
1.5625	0.86293474260052652
1.565	0.86377672321041161
1.5675000000000001	0.86464217762894623
1.5700000000000001	0.86553044421296251
1.5725	0.86644084511698354
1.575	0.86737268674001024
1.5775000000000001	0.86832526018885976
1.5800000000000001	0.86929784175836477
1.5825	0.87028969342834084
1.585	0.8713000633773888
1.5875000000000001	0.87232818651359392
1.5900000000000001	0.8733732850220325
1.5925	0.87443456892908072
1.595	0.87551123668331201
1.5975000000000001	0.87660247575311051
1.6000000000000001	0.87770746324051839
1.6025	0.87882536651129526
1.605	0.87995534384099793
1.6074999999999999	0.88109654507659331
1.6100000000000001	0.88224811231343844
1.6125	0.88340918058725846
1.615	0.88457887858055065
1.6174999999999999	0.88575632934315262
1.6200000000000001	0.88694065102629747
1.6225	0.88813095762983078
1.625	0.88932635976164921
1.6275	0.89052596540907946
1.6300000000000001	0.89172888072130345
1.6325000000000001	0.89293421080217957
1.635	0.89414106051260798
1.6375	0.89534853528172983
1.6400000000000001	0.89655574192602688
1.6425000000000001	0.89776178947545994
1.645	0.89896579000565859
1.6475	0.90016685947520499
1.6500000000000001	0.90136411856708688
1.6525000000000001	0.90255669353305437
1.655	0.90374371704000242
1.6575	0.90492432901716533
1.6600000000000001	0.90609767750294947
1.6625000000000001	0.90726291949032231
1.665	0.90841922176946888
1.6675	0.90956576176652349
1.6699999999999999	0.91070172837715003
1.6725000000000001	0.91182632279370725
1.675	0.91293875932470809
1.6775	0.91403826620531458
1.6799999999999999	0.91512408639755671
1.6825000000000001	0.91619547837903183
1.685	0.91725171691871918
1.6875	0.91829209383868928
1.69	0.91931591876035657
1.6925000000000001	0.92032251983408609
1.6950000000000001	0.9213112444508024
1.6975	0.92228145993446637
1.7	0.92323255421402389
1.7025000000000001	0.9241639364738786
1.7050000000000001	0.9250750377814655
1.7075	0.92596531169094081
1.71	0.92683423482188147
1.7125000000000001	0.92768130741176887
1.7150000000000001	0.92850605384147897
1.7175	0.92930802313256904
1.72	0.93008678941555655
1.7225000000000001	0.93084195236822524
1.7250000000000001	0.93157313762322121
1.7275	0.93227999714401422
1.73	0.93296220956864992
1.7324999999999999	0.93361948052058898
1.7350000000000001	0.93425154288584218
1.7375	0.93485815705624297
1.74	0.9354391111380265
1.7424999999999999	0.93599422112546472
1.7450000000000001	0.93652333103925698
1.7475	0.93702631302924966
1.75	0.93750306744151003
1.7525	0.93795352284935365
1.7550000000000001	0.93837763604849438
1.7575000000000001	0.9387753920162205
1.76	0.9391468038346778
1.7625	0.93949191257838482
1.7650000000000001	0.93981078716630641
1.7675000000000001	0.94010352417863779
1.77	0.94037024763878938
1.7725	0.94061110876081149
1.7750000000000001	0.94082628566296545
1.7775000000000001	0.94101598304781908
1.78	0.94118043184955277
1.7825	0.94131988884916288
1.7850000000000001	0.94143463625818541
1.7875000000000001	0.94152498127192499
1.79	0.94159125559273629
1.7925	0.9416338149245895
1.7949999999999999	0.94165303843956548
1.7975000000000001	0.94164932821730259
1.8	0.94162310865870918
1.8025	0.9415748258744939
1.8049999999999999	0.94150494705008738
1.8075000000000001	0.94141395978778824
1.81	0.94130237142734383
1.8125	0.94117070834629576
1.815	0.94101951524103954
1.8175000000000001	0.94084935439001027
1.8200000000000001	0.94066080490020947
1.8225	0.94045446193822008
1.825	0.94023093594701404
1.8275000000000001	0.93999085184995707
1.8300000000000001	0.93973484824293056
1.8325	0.93946357657630975
1.835	0.93917770032754682
1.8375000000000001	0.93887789416607603
1.8400000000000001	0.93856484311138423
1.8425	0.93823924168583138
1.845	0.93790179306312324
1.8475000000000001	0.93755320821389813
1.8500000000000001	0.93719420504938658
1.8525	0.93682550756445679
1.855	0.93644784498109347
1.8574999999999999	0.93606195089338242
1.8600000000000001	0.93566856241526722
1.8625	0.93526841933178202
1.865	0.93486226325513413
1.8674999999999999	0.93445083678630377
1.8700000000000001	0.9340348826834448
1.8725	0.93361514303754061
1.875	0.9331923584566702
1.8775	0.93276726725936481
1.8800000000000001	0.9323406046780559
1.8825000000000001	0.93191310207315186
1.885	0.9314854861587987
1.8875	0.9310584782406784
1.8900000000000001	0.93063279346662685
1.8925000000000001	0.93020914009072021
1.895	0.92978821875126711
1.8975	0.92937072176337067
1.9000000000000001	0.92895733242644314
1.9025000000000001	0.92854872434714199
1.905	0.92814556077820962
1.9075	0.92774849397353791
1.9100000000000001	0.92735816455974526
1.9125000000000001	0.92697520092481586
1.915	0.92660021862369807
1.9175	0.92623381980152686
1.9199999999999999	0.92587659263436508
1.9225000000000001	0.92552911078784415
1.925	0.92519193289380947
1.9275	0.92486560204507339
1.9299999999999999	0.92455064530845266
1.9325000000000001	0.92424757325622477
1.935	0.92395687951589551
1.9375	0.92367904033856137
1.94	0.92341451418571917
1.9425000000000001	0.92316374133464778
1.9450000000000001	0.92292714350238656
1.9475	0.92270512348814419
1.95	0.92249806483436873
1.9525000000000001	0.92230633150620197
1.9550000000000001	0.92213026758944729
1.9575	0.9219701970069547
1.96	0.9218264232533614
1.9625000000000001	0.92169922914816971
1.9650000000000001	0.9215888766070185
1.9675	0.92149560643120866
1.97	0.92141963811542028
1.9725000000000001	0.9213611696733552
1.9750000000000001	0.92132037748154103
1.9775	0.92129741614104245
1.98	0.92129241835710917
1.9825000000000002	0.92130549483662213
1.9850000000000001	0.92133673420345833
1.9875	0.92138620293157248
1.99	0.92145394529583453
1.9924999999999999	0.9215399833405749
1.9950000000000001	0.92164431686583057
1.9975	0.92176692343129149
2.	0.92190775837786138
2.0025	0.92206675486695259
2.0049999999999999	0.92225136067506361
2.0074999999999998	0.9224463496654219
2.0100000000000002	0.92265171382964271
2.0125000000000002	0.92288224687601386
2.0150000000000001	0.92313027719037409
2.0175000000000001	0.92339560667164448
2.02	0.92367801580953159
2.0225	0.92397726386565688
2.0249999999999999	0.92430025450212363
2.0274999999999999	0.92463232239161066
2.0300000000000002	0.92497332004278899
2.0325000000000002	0.92533709916771193
2.0350000000000001	0.92571620269025854
2.0375000000000001	0.92611026731067308
2.04	0.92651891027150078
2.0425	0.92694172968274396
2.0449999999999999	0.92737830486508251
2.0474999999999999	0.927834866114788
2.0499999999999998	0.92829094806589169
2.0525000000000002	0.92876608412245571
2.0550000000000002	0.92925311283978305
2.0575000000000001	0.92975152537541027
2.06	0.93026079653758828
2.0625	0.93078038525495985
2.065	0.93130973506414072
2.0674999999999999	0.93184827461511423
2.0699999999999998	0.93239541819401433
2.0725000000000002	0.93295056626360722
2.0750000000000002	0.93351310602080237
2.0775000000000001	0.93408241197139409
2.0800000000000001	0.93465784652146162
2.0825	0.93523876058542511
2.085	0.93582449421035159
2.0874999999999999	0.93641437721616271
2.0899999999999999	0.93700772985141433
2.0925000000000002	0.93760386346430218
2.0950000000000002	0.9382020811884235
2.0975000000000001	0.93880167864276717
2.1000000000000001	0.9394019446456935
2.1025	0.94000216194195681
2.105	0.9406016079426585
2.1074999999999999	0.9411995554771649
2.1099999999999999	0.94179527355653852
2.1124999999999998	0.94238802814776665
2.1150000000000002	0.94297708295807269
2.1175000000000002	0.94356170022850026
2.1200000000000001	0.94414114153604061
2.1225	0.94471466860347789
2.125	0.94528154411609111
2.1275	0.94584103254420076
2.1299999999999999	0.94639240097086045
2.1324999999999998	0.94693491992346082
2.1350000000000002	0.94746786420853251
2.1375000000000002	0.94799051374842103
2.1400000000000001	0.94850215441900718
2.1425000000000001	0.94900207888736347
2.145	0.94948958744805277
2.1475	0.9499639888572817
2.1499999999999999	0.95042460116329686
2.1524999999999999	0.95087075253240587
2.1550000000000002	0.95130178206890116
2.1575000000000002	0.95171704062807983
2.1600000000000001	0.95211589162091628
2.1625000000000001	0.95249771180936851
2.165	0.95286189209081137
2.1675	0.95320783827070414
2.1699999999999999	0.9535349718220128
2.1724999999999999	0.95384273063026621
2.1750000000000003	0.9541305697230401
2.1775000000000002	0.95439796198260432
2.1800000000000002	0.95464439884062158
2.1825000000000001	0.95486939095359383
2.185	0.95507246885809062
2.1875	0.9552531836044092
2.19	0.95541110736770046
2.1924999999999999	0.95554583403548354
2.1949999999999998	0.95565697977032671
2.1975000000000002	0.95574418354697991
2.2000000000000002	0.95580710766266157
2.2025000000000001	0.95584543821982646
2.2050000000000001	0.95585888558037676
2.2075	0.95584718479053452
2.21	0.95581009597546836
2.2124999999999999	0.95574740470323861
2.2149999999999999	0.95565892231692976
2.2175000000000002	0.95554448623473493
2.2200000000000002	0.95540396021716282
2.2225000000000001	0.95523723460107143
2.2250000000000001	0.95504422649976897
2.2275	0.95482487996919471
2.23	0.95457916613955047
2.2324999999999999	0.95430708331217221
2.2349999999999999	0.9540086570216774
2.2375000000000003	0.95368394006288414
2.2400000000000002	0.95333301248284855
2.2425000000000002	0.95295598153776643
2.2450000000000001	0.9525529816149441
2.2475	0.9521241741198695
2.25	0.9516697473288412
2.2525	0.95118991620711759
2.2549999999999999	0.95068492219327297
2.2574999999999998	0.9501550329498758
2.2600000000000002	0.94960054208120488
2.2625000000000002	0.94902176881842442
2.2650000000000001	0.94841905767282803
2.2675000000000001	0.94779277805788201
2.27	0.94714332388076087
2.2725	0.94647111310402902
2.2749999999999999	0.9457765872785595
2.2774999999999999	0.94506021104830272
2.2800000000000002	0.94432247162798662
2.2825000000000002	0.94356387825466238
2.2850000000000001	0.94278496161412598
2.2875000000000001	0.94198627324324575
2.29	0.941168384909311
2.2925	0.94033188796745577
2.2949999999999999	0.939477392697434
2.2974999999999999	0.93860552762073928
2.3000000000000003	0.9377169387994717
2.3025000000000002	0.93681228911787415
2.3050000000000002	0.93589225754816799
2.3075000000000001	0.93495753840153329
2.31	0.93400884056577743
2.3125	0.93304688673070052
2.315	0.93207241260268526
2.3174999999999999	0.93108616610953374
2.3199999999999998	0.93008890659691948
2.3225000000000002	0.9290814040177028
2.3250000000000002	0.92806443811531044
2.3275000000000001	0.92703879760234963
2.3300000000000001	0.92600527933586548
2.3325	0.92496468749008327
2.335	0.92391783272821057
2.3374999999999999	0.92286553137410507
2.3399999999999999	0.92180860458507415
2.3425000000000002	0.92074787752688156
2.3450000000000002	0.919684178551991
2.3475000000000001	0.91861833838209825
2.3500000000000001	0.91755118929592193
2.3525	0.91648356432315783
2.355	0.91541629644563925
2.3574999999999999	0.91435021780645472
2.3599999999999999	0.91328615892789357
2.3625000000000003	0.91222494793909998
2.3650000000000002	0.91116740981400044
2.3675000000000002	0.91011436562050574
2.3700000000000001	0.90906663178130785
2.3725	0.90802501934724916
2.375	0.90699033328354411
2.3775	0.90596337176970778
2.3799999999999999	0.90494492551333054
2.3824999999999998	0.903935777078472
2.3850000000000002	0.9029367002289774
2.3875000000000002	0.9019484592870104
2.3900000000000001	0.90097180850728606
2.3925000000000001	0.90000749146716114
2.395	0.89905624047301901
2.3975	0.89811877598290187
2.3999999999999999	0.89719580604588221
2.4024999999999999	0.89628802575806684
2.4050000000000002	0.89539611673553732
2.4075000000000002	0.89452074660418961
2.4100000000000001	0.89366256850653726
2.4125000000000001	0.89282222062564275
2.415	0.89200032572593402
2.4175	0.89119749071110086
2.4199999999999999	0.89041430619892261
2.4224999999999999	0.88965134611292951
2.4250000000000003	0.88890916729083777
2.4275000000000002	0.88818830910965916
2.4300000000000002	0.887489293127377
2.4325000000000001	0.88681262274093127
2.435	0.88615878286043483
2.4375	0.88552823959955123
2.44	0.88492143998163762
2.4424999999999999	0.88433881166159842
2.4449999999999998	0.88378076266335195
2.4475000000000002	0.88324768113244256
2.4500000000000002	0.88273993510386083
2.4525000000000001	0.88225787228472408
2.4550000000000001	0.88180181985171748
2.4575	0.8813720842629697
2.46	0.88096895108429965
2.4624999999999999	0.88059268482953577
2.4649999999999999	0.88024352881483224
2.4675000000000002	0.87992170502668261
2.4700000000000002	0.8796274140035764
2.4725000000000001	0.87936083473107232
2.4750000000000001	0.87912212455013686
2.4775	0.87891141907861346
2.48	0.87872883214585144
2.4824999999999999	0.87857445574001923
2.4849999999999999	0.87844835996839781
2.4875000000000003	0.87835059303032905
2.4900000000000002	0.87828118120286363
2.4925000000000002	0.87824012883890265
2.4950000000000001	0.87822741837802879
2.4975	0.87824301036974739
2.5	0.87828684350934396
2.5025	0.87835883468613168
2.5049999999999999	0.87845887904442152
2.5074999999999998	0.87858685005685892
2.5100000000000002	0.87874259961050551
2.5125000000000002	0.87892595810563466
2.5150000000000001	0.87913673456712178
2.5175000000000001	0.87937471676882675
2.52	0.87963967137084344
2.5225	0.87993134406983255
2.5249999999999999	0.88024945976248512
2.5274999999999999	0.88059372272235922
2.5300000000000002	0.88096381679002897
2.5325000000000002	0.88135940557696124
2.5350000000000001	0.88178013268306292
2.5375000000000001	0.88222562192807718
2.54	0.88269547759711147
2.5425	0.88318928470026819
2.5449999999999999	0.88370660924686651
2.5474999999999999	0.88424699853386865
2.5500000000000003	0.88480998144930382
2.5525000000000002	0.88539506879037443
2.5550000000000002	0.88600175359656211
2.5575000000000001	0.88662951149796051
2.56	0.88727780107873998
2.5625	0.88794606425614328
2.565	0.88863372667486295
2.5674999999999999	0.88934019811703539
2.5699999999999998	0.89006487292795455
2.5725000000000002	0.89080713045741265
2.5750000000000002	0.89156633551689506
2.5775000000000001	0.89234183885253845
2.5800000000000001	0.89313297763383008
2.5825	0.89393907595810766
2.585	0.89475944537073564
2.5874999999999999	0.89559338540091843
2.5899999999999999	0.89644018411300027
2.5925000000000002	0.8972991186731372
2.5950000000000002	0.89816945593119339
2.5975000000000001	0.89905045301760137
2.6000000000000001	0.89994135795492473
2.6025	0.90084141028402681
2.605	0.90174984170431028
2.6074999999999999	0.9026658767277131
2.6099999999999999	0.9035887333462728
2.6125000000000003	0.90451762371266533
2.6150000000000002	0.90545175483316154
2.6175000000000002	0.90639032927277828
2.6200000000000001	0.90733254587182351
2.6225	0.90827760047346582
2.625	0.90922468666136731
2.6275	0.9101729965073128
2.6299999999999999	0.91112172132736333
2.6324999999999998	0.91207005244648524
2.6350000000000002	0.9130171819704929
2.6375000000000002	0.91396230356455998
2.6400000000000001	0.91490461323748143
2.6425000000000001	0.91584331013087128
2.645	0.9167775973121775
2.6475	0.91770668257074844
2.6499999999999999	0.91862977921585384
2.6524999999999999	0.91954610687573657
2.6550000000000002	0.92045489229657888
2.6575000000000002	0.92135537014026212
2.6600000000000001	0.9222467837800409
2.6625000000000001	0.92312838609278972
2.665	0.92399944024678573
2.6675	0.92485922048388358
2.6699999999999999	0.9257070128950132
2.6724999999999999	0.92654211618751738
2.6750000000000003	0.92736384244357513
2.6775000000000002	0.92817151786817123
2.6800000000000002	0.9289644835256344
2.6825000000000001	0.92974209606346432
2.685	0.93050372842224952
2.6875	0.93124877053062465
2.69	0.93197662998388361
2.6924999999999999	0.93268673270535382
2.6949999999999998	0.93337852358919365
2.6975000000000002	0.93405146712356746
2.7000000000000002	0.93470504799315125
2.7025000000000001	0.93533877165979195
2.7050000000000001	0.93595216492040433
2.7075	0.93654477644101198
2.71	0.93711617726602861
2.7124999999999999	0.93766596130172877
2.7149999999999999	0.93819374577320995
2.7175000000000002	0.93869917165379821
2.7200000000000002	0.93918190406623834
2.7225000000000001	0.93964163265480438
2.7250000000000001	0.94007807192774185
2.7275	0.94049096156931864
2.73	0.94088006672092619
2.7324999999999999	0.94124517823055487
2.7349999999999999	0.94158611287050183
2.7375000000000003	0.94190271352252031
2.7400000000000002	0.94219484933019929
2.7425000000000002	0.94246241581842543
2.7450000000000001	0.94270533497936069
2.7475	0.94292355532524262
2.75	0.94311705190730285
2.7525	0.94328582630141091
2.7549999999999999	0.94342990655993185
2.7574999999999998	0.94354934713020811
2.7600000000000002	0.94364422873971094
2.7625000000000002	0.94371465824811387
2.7650000000000001	0.94376076846658067
2.7675000000000001	0.94378271794448953
2.77	0.94378069072419827
2.7725	0.94375489606427264
2.7749999999999999	0.94370556813148712
2.7774999999999999	0.94363296566250449
2.7800000000000002	0.94353737159563922
2.7825000000000002	0.9434190926734666
2.7850000000000001	0.9432784590171547
2.7875000000000001	0.9431158236729475
2.79	0.9429315621320566
2.7925	0.94272607182457434
2.7949999999999999	0.94249977158840395
2.7974999999999999	0.94225310111417351
2.8000000000000003	0.94198652036713146
2.8025000000000002	0.94170050898693649
2.8050000000000002	0.9413955656666363
2.8075000000000001	0.94107220751164077
2.81	0.9407309693799991
2.8125	0.94037240320494321
2.815	0.9399970773010049
2.8174999999999999	0.9396055756547347
2.8199999999999998	0.93919849720115079
2.8225000000000002	0.93877645508727169
2.8250000000000002	0.93834007592375652
2.8275000000000001	0.93788999902579012
2.8300000000000001	0.93742687564463672
2.8325	0.93695136819066928
2.835	0.93646414944937478
2.8374999999999999	0.93596590179128087
2.8399999999999999	0.9354573163770714
2.8425000000000002	0.93493909235884577
2.8450000000000002	0.93441193607889323
2.8475000000000001	0.93387656026684707
2.8500000000000001	0.93333368323631825
2.8525	0.93278402808219968
2.855	0.93222832187952491
2.8574999999999999	0.93166729488485877
2.8599999999999999	0.93110167974129972
2.8625000000000003	0.93053221068797967
2.8650000000000002	0.92995962277481959
2.8675000000000002	0.92938465108368506
2.8700000000000001	0.92880802995653532
2.8725	0.92823049223148514
2.875	0.92765276848749082
2.8775	0.92707558629845414
2.8799999999999999	0.92649966949737699
2.8824999999999998	0.92592573745117572
2.8850000000000002	0.92535450434699413
2.8875000000000002	0.92478667849027934
2.8900000000000001	0.92422296161539538
2.8925000000000001	0.92366404820926343
2.895	0.92311062484836565
2.8975	0.922563369549718
2.8999999999999999	0.9220229511360699
2.9024999999999999	0.92149002861584708
2.9050000000000002	0.92096525057800823
2.9075000000000002	0.92044925460227016
2.9100000000000001	0.91994266668487567
2.9125000000000001	0.91944610068016843
2.915	0.91896015775821747
2.9175	0.91848542587866746
2.9199999999999999	0.91802247928090259
2.9224999999999999	0.91757187799078349
2.9250000000000003	0.91713416734391743
2.9275000000000002	0.91670987752575045
2.9300000000000002	0.91629952312824979
2.9325000000000001	0.91590360272360018
2.935	0.91552259845453226
2.9375	0.91515697564165172
2.94	0.91480718240758922
2.9424999999999999	0.91447364931788429
2.9449999999999998	0.91415678903880954
2.9475000000000002	0.91385699601184389
2.9500000000000002	0.9135746461449294
2.9525000000000001	0.913310096520291
2.9550000000000001	0.91306368511902888
2.9575	0.91283573056202409
2.96	0.91262653186739572
2.9624999999999999	0.9124363682244219
2.9649999999999999	0.9122654987836116
2.9675000000000002	0.91211416246309676
2.9700000000000002	0.91198257777119461
2.9725000000000001	0.91187094264499873
2.9750000000000001	0.91177943430501748
2.9775	0.91170820912579853
2.98	0.91165740252238755
2.9824999999999999	0.91162712885266268
2.9849999999999999	0.91161748133542641
2.9875000000000003	0.91162853198430016
2.9900000000000002	0.91166033155726094
2.9925000000000002	0.91171290952192557
2.9950000000000001	0.91178627403642459
2.9975	0.91188041194602763
3.	0.91199528879528979
3.0025	0.91213084885597833
3.0049999999999999	0.91228701517052624
3.0075000000000003	0.9124636896112645
3.0100000000000002	0.91266075295531948
3.0125000000000002	0.91287806497523583
3.0150000000000001	0.91311546454542294
3.0175000000000001	0.91337276976432241
3.02	0.91364977809255596
3.0225	0.91394626650695262
3.0249999999999999	0.91426199167057978
3.0274999999999999	0.91459669011876922
3.0300000000000002	0.91495007846133618
3.0325000000000002	0.91532185360094664
3.0350000000000001	0.91571169296769092
3.0375000000000001	0.91611925477006446
3.04	0.91654417826220385
3.0425	0.91698608402769483
3.0449999999999999	0.9174445742797566
3.0474999999999999	0.91791923317800831
3.0500000000000003	0.91840962716185523
3.0525000000000002	0.91891530530041862
3.0550000000000002	0.91943579965918679
3.0575000000000001	0.91997062568321961
3.06	0.92051928259711164
3.0625	0.92108125382148326
3.065	0.92165600740617184
3.0674999999999999	0.92224299647990716
3.0700000000000003	0.9228416597164047
3.0725000000000002	0.92345142181710276
3.0750000000000002	0.92407169400983105
3.0775000000000001	0.92470187456395568
3.0800000000000001	0.92534134932123719
3.0825	0.92598949224275052
3.085	0.92664566597115918
3.0874999999999999	0.92730922240852591
3.0899999999999999	0.92797950330906986
3.0925000000000002	0.92865584088685267
3.0950000000000002	0.92933755843774074
3.0975000000000001	0.93002397097560317
3.1000000000000001	0.93071438588210284
3.1025	0.93140810356980245
3.105	0.93210441815805015
3.1074999999999999	0.93280261816111187
3.1099999999999999	0.93350198718807677
3.1125000000000003	0.9342018046540406
3.1150000000000002	0.9349013465016872
3.1175000000000002	0.93559988593291778
3.1200000000000001	0.93629669414971089
3.1225	0.93699104110352434
3.125	0.93768219625243302
3.1275	0.93836942932531749
3.1299999999999999	0.93905201109223041
3.1325000000000003	0.93972921414009163
3.1350000000000002	0.94040031365277996
3.1375000000000002	0.94106458819489269
3.1400000000000001	0.94172132049794732
3.1425000000000001	0.94236979824835866
3.145	0.9430093148758961
3.1475	0.94363917034180808
3.1499999999999999	0.94425867192564102
3.1524999999999999	0.94486713500929339
3.1550000000000002	0.94546388385770702
3.1575000000000002	0.94604825239475293
3.1600000000000001	0.94661958497337552
3.1625000000000001	0.94717723713874206
3.165	0.94772057638339381
3.1675	0.9482489828932312
3.1699999999999999	0.94876185028289973
3.1724999999999999	0.94925858632005069
3.1750000000000003	0.94973861363661772
3.1775000000000002	0.95020137042651871
3.1800000000000002	0.95064631112832292
3.1825000000000001	0.95107290709195228
3.185	0.95148064722813577
3.1875	0.95186903863970837
3.19	0.95223760723355182
3.1924999999999999	0.95258589831214239
3.1950000000000003	0.95291347714373032
3.1975000000000002	0.95321992951016031
3.2000000000000002	0.95350486223121322
3.2025000000000001	0.95376790366482514
3.2050000000000001	0.95400870418199697
3.2075	0.95422693661573054
3.21	0.95442229668306825
3.2124999999999999	0.95459450337960264
3.2149999999999999	0.95474329934552743
3.2175000000000002	0.95486845120273788
3.2200000000000002	0.9549697498624316
3.2225000000000001	0.95504701080221194
3.2250000000000001	0.95510007431282658
3.2275	0.95512880571347785
3.23	0.95513309553573758
3.2324999999999999	0.95511285967549673
3.2349999999999999	0.95506803951271391
3.2375000000000003	0.9549986019988612
3.2400000000000002	0.95490453971176876
3.2425000000000002	0.9547858708778087
3.2450000000000001	0.95464263936146939
3.2475	0.95447491462226335
3.25	0.95428279163908398
3.2525	0.95406639080228935
3.2549999999999999	0.95382585777341086
3.2575000000000003	0.95356136331327848
3.2600000000000002	0.95327310307831263
3.2625000000000002	0.95296129738593916
3.2650000000000001	0.95262619094923085
3.2675000000000001	0.95226805258127499
3.27	0.95188717487022725
3.2725	0.95148387382509352
3.2749999999999999	0.95105848849350041
3.2774999999999999	0.95061138055181573
3.2800000000000002	0.95014293386829113
3.2825000000000002	0.94965355404060595
3.2850000000000001	0.94914366790796799
3.2875000000000001	0.94861372303914177
3.29	0.94806418719724768
3.2925	0.94749554778211565
3.2949999999999999	0.94690831125145587
3.2974999999999999	0.94630300252165461
3.3000000000000003	0.9456801643494078
3.3025000000000002	0.94504035669520131
3.3050000000000002	0.94438415606964416
3.3075000000000001	0.94371215486405614
3.31	0.94302496066597291
3.3125	0.94232319556127499
3.315	0.94160749542348002
3.3174999999999999	0.94087850919191925
3.3200000000000003	0.9401368981394161
3.3225000000000002	0.93938333513116801
3.3250000000000002	0.93861850387533294
3.3275000000000001	0.93784309816714367
3.3300000000000001	0.93705782112709496
3.3325	0.93626338443466348
3.335	0.93546050755854711
3.3374999999999999	0.9346499169844747
3.3399999999999999	0.9338323454417133
3.3425000000000002	0.93300853112938108
3.3450000000000002	0.93217921694321329
3.3475000000000001	0.93134514970443585
3.3500000000000001	0.93050707939094846
3.3525	0.92966575837241666
3.355	0.9288219406496858
3.3574999999999999	0.92797638109977236
3.3599999999999999	0.92712983472690449
3.3625000000000003	0.92628305592081771
3.3650000000000002	0.92543679772264326
3.3675000000000002	0.92459181109954446
3.3700000000000001	0.92374884422847039
3.3725	0.922908641789907
3.375	0.92207194427219365
3.3775	0.92123948728679984
3.3799999999999999	0.9204120008955487
3.3825000000000003	0.91959020894978914
3.3850000000000002	0.91877482844239007
3.3875000000000002	0.9179665688728134
3.3900000000000001	0.91716613162569695
3.3925000000000001	0.91637420936336261
3.395	0.915591485432493
3.3975	0.91481863328534728
3.3999999999999999	0.91405631591581674
3.4024999999999999	0.91330518531047805
3.4050000000000002	0.91256588191486428
3.4075000000000002	0.9118390341151063
3.4100000000000001	0.9111252577352167
3.4125000000000001	0.91042515554993585
3.415	0.90973931681344511
3.4175	0.9090683168037453
3.4199999999999999	0.90841271638301752
3.4224999999999999	0.90777306157386427
3.4250000000000003	0.90714988315133028
3.4275000000000002	0.9065436962509004
3.4300000000000002	0.9059549999922168
3.4325000000000001	0.90538427711862124
3.435	0.9048319936524365
3.4375	0.90429859856574158
3.44	0.90378452346676608
3.4424999999999999	0.90329018230164845
3.4450000000000003	0.90281597107159916
3.4475000000000002	0.9023622675651354
3.4500000000000002	0.90192943110542386
3.4525000000000001	0.90151780231259874
3.4550000000000001	0.90112770288080636
3.4575	0.90075943537003083
3.46	0.90041328301230661
3.4624999999999999	0.90008950953252678
3.4649999999999999	0.89978835898330316
3.4675000000000002	0.89951005559419664
3.4700000000000002	0.89925480363477358
3.4725000000000001	0.89902278729175471
3.4750000000000001	0.89881417055975113
3.4775	0.89862909714589101
3.48	0.89846769038790604
3.4824999999999999	0.89833005318573435
3.4849999999999999	0.89821626794660364
3.4875000000000003	0.89812639654342025
3.4900000000000002	0.8980604802863836
3.4925000000000002	0.89801853990801579
3.4950000000000001	0.8980005755611432
3.4975	0.89800656683024609
3.5	0.89803647275586733
3.5025	0.89809023187211155
3.5049999999999999	0.89816776225741193
3.5075000000000003	0.89826896159822864
3.5100000000000002	0.89839370726619898
3.5125000000000002	0.89854185640820687
3.5150000000000001	0.89871324604986533
3.5175000000000001	0.8989076932122698
3.52	0.89912499504203299
3.5225	0.89936492895478452
3.5249999999999999	0.89962725279216824
3.5274999999999999	0.89991170499232094
3.5300000000000002	0.90021800477416513
3.5325000000000002	0.90054585233526966
3.5350000000000001	0.9008949290636256
3.5375000000000001	0.90126489776337511
3.54	0.90165540289448242
3.5425	0.90206607082665208
3.5449999999999999	0.90249651010726991
3.5474999999999999	0.90294631174387234
3.5500000000000003	0.90341504950087673
3.5525000000000002	0.9039022802107915
3.5550000000000002	0.90440754410010437
3.5575000000000001	0.90493036512965243
3.56	0.90547025134979025
3.5625	0.90602669527031116
3.565	0.90659917424505629
3.5674999999999999	0.90718715087145476
3.5700000000000003	0.90779007340481489
3.5725000000000002	0.90840737618741501
3.5750000000000002	0.90903848009251236
3.5775000000000001	0.90968279298294598
3.5800000000000001	0.9103397101845773
3.5825	0.91100861497423283
3.585	0.91168887908222939
3.5874999999999999	0.91237986320925231
3.5899999999999999	0.91308091755738378
3.5925000000000002	0.9137913823753129
3.5950000000000002	0.91451058851724147
3.5975000000000001	0.91523785801541625
3.6000000000000001	0.91597250466597836
3.6025	0.91671383462788104
3.605	0.91746114703442315
3.6074999999999999	0.918213734617133
3.6099999999999999	0.91897088434157923
3.6125000000000003	0.91973187805467975
3.6150000000000002	0.92049599314309842
3.6175000000000002	0.92126250320207417
3.6200000000000001	0.92203067871441492
3.6225	0.92279978773871223
3.625	0.92356909660663727
3.6275	0.92433787062841326
3.6299999999999999	0.92510537480556474
3.6325000000000003	0.92587087455096164
3.6350000000000002	0.92663363641460484
3.6375000000000002	0.92739292881495025
3.6400000000000001	0.92814802277478558
3.6425000000000001	0.92889819266076084
3.645	0.92964271692591222
3.6475	0.93038087885405491
3.6499999999999999	0.93111196730541147
3.6524999999999999	0.93183527746233299
3.6550000000000002	0.93255011157419523
3.6575000000000002	0.93325577970060845
3.6600000000000001	0.93395160045179902
3.6625000000000001	0.93463690172528368
3.665	0.93531102143759908
3.6675	0.93597330825039746
3.6699999999999999	0.93662312228941691
3.6724999999999999	0.93725983585570563
3.6750000000000003	0.93788283412760092
3.6775000000000002	0.93849151585275419
3.6800000000000002	0.93908529402899661
3.6825000000000001	0.93966359657279428
3.685	0.94022586697460725
3.6875	0.94077156493972339
3.69	0.94130016701365416
3.6924999999999999	0.94181116719128835
3.6950000000000003	0.94230407750826689
3.6975000000000002	0.94277842861412337
3.7000000000000002	0.94323377032573837
3.7025000000000001	0.94366967216059482
3.7050000000000001	0.94408572384851918
3.7075	0.94448153582112463
3.71	0.94485673967826744
3.7124999999999999	0.94521098863044445
3.7149999999999999	0.9455439579163379
3.7175000000000002	0.94585534519499105
3.7200000000000002	0.94614487091154764
3.7225000000000001	0.94641227863616144
3.7250000000000001	0.94665733537527394
3.7275	0.94687983185476138
3.73	0.94707958277440472
3.7324999999999999	0.94725642703307961
3.7349999999999999	0.94741022792448987
3.7375000000000003	0.94754087330271443
3.7400000000000002	0.94764827571760297
3.7425000000000002	0.94773237251949494
3.7450000000000001	0.94779312593313626
3.7475	0.94783052310071239
3.75	0.94784457609372316
3.7525	0.94783532189379033
3.7549999999999999	0.94780282234251328
3.7575000000000003	0.94774716406016285
3.7600000000000002	0.94766845833358464
3.7625000000000002	0.94756684097350507
3.7650000000000001	0.94744247214128158
3.7675000000000001	0.94729553614569044
3.77	0.94712624120986071
3.7725	0.94693481920892826
3.7749999999999999	0.94672152537885109
3.7774999999999999	0.94648663799685781
3.7800000000000002	0.94623045803408417
3.7825000000000002	0.94595330878119119
3.7850000000000001	0.94565553544736857
3.7875000000000001	0.9453375047336991
3.79	0.94499960438133507
3.7925	0.94464224269567463
3.7949999999999999	0.94426584804693464
3.7974999999999999	0.94387086834831307
3.8000000000000003	0.94345777051259101
3.8025000000000002	0.94302703988778835
3.8050000000000002	0.94257917967338406
3.8075000000000001	0.94211471031762104
3.81	0.94163416889696291
3.8125	0.94113810847913443
3.815	0.9406270974701037
3.8174999999999999	0.9401017189466982
3.8200000000000003	0.93956256997555338
3.8225000000000002	0.93901026091955556
3.8250000000000002	0.93844541473292168
3.8275000000000001	0.93786866624593713
3.8300000000000001	0.93728066144037219
3.8325	0.93668205671691118
3.835	0.93607351815525852
3.8374999999999999	0.93545572076842627
3.8399999999999999	0.93482934775197156
3.8425000000000002	0.93419508972928626
3.8450000000000002	0.93355364399407314
3.8475000000000001	0.93290571375096116
3.8500000000000001	0.93225200735515253
3.8525	0.9315932375523234
3.855	0.93093012071943334
3.8574999999999999	0.93026337610772209
3.8599999999999999	0.92959372508833296
3.8625000000000003	0.92892189040204269
3.8650000000000002	0.92824859541340407
3.8675000000000002	0.92757456337036265
3.8700000000000001	0.92690051667022665
3.8725	0.92622717613255289
3.875	0.92555526027977535
3.8775	0.92488548462634503
3.8799999999999999	0.92421856097690063
3.8825000000000003	0.92355519673414103
3.8850000000000002	0.92289609421711451
3.8875000000000002	0.92224194999035754
3.8900000000000001	0.92159345420447066
3.8925000000000001	0.92095128994847424
3.895	0.92031613261485333
3.8975	0.91968864927710069
3.8999999999999999	0.91906949808063912
3.9025000000000003	0.91845932764729974
3.9050000000000002	0.91785877649371687
3.9075000000000002	0.91726847246391349
3.9100000000000001	0.91668903217638996
3.9125000000000001	0.91612106048607953
3.915	0.91556514996105759
3.9175	0.91502188037462548
3.9199999999999999	0.91449181821259326
3.9224999999999999	0.91397551619610385
3.9250000000000003	0.91347351282004331
3.9275000000000002	0.91298633190718553
3.9300000000000002	0.91251448217808377
3.9325000000000001	0.91205845683675336
3.935	0.91161873317251553
3.9375	0.91119577217731049
3.94	0.91079001817944428
3.9424999999999999	0.91040189849288876
3.9450000000000003	0.91003182308270851
3.9475000000000002	0.9096801842463549
3.9500000000000002	0.90934735631083157
3.9525000000000001	0.90903369534559033
3.9550000000000001	0.90873953889149663
3.9575	0.90846520570516503
3.96	0.90821099551931499
3.9624999999999999	0.90797718881848966
3.9650000000000003	0.9077640466305331
3.9675000000000002	0.90757181033347411
3.9700000000000002	0.90740070147786739
3.9725000000000001	0.90725092162453589
3.9750000000000001	0.90712265219770752
3.9775	0.90701605435320884
3.98	0.90693126886216482
3.9824999999999999	0.90686841600972827
3.9849999999999999	0.9068275955088681
3.9875000000000003	0.90680888642947638
3.9900000000000002	0.90681234714237454
3.9925000000000002	0.90683801527836303
3.9950000000000001	0.90688590770243081
3.9975	0.90695602050290939
4.	0.90704832899561608
4.0025000000000004	0.90716278774306859
4.0049999999999999	0.90729933058873211
4.0075000000000003	0.90745787070626109
4.0099999999999998	0.90764020986445567
4.0125000000000002	0.90784049250405177
4.0149999999999997	0.90806619176605108
4.0175000000000001	0.90830954795394374
4.0200000000000005	0.90857605394604343
4.0225	0.90886360685055287
4.0250000000000004	0.90917197780358146
4.0274999999999999	0.90950091821170343
4.0300000000000002	0.909850159938476
4.0324999999999998	0.91022124055654905
4.0350000000000001	0.91060837831440034
4.0374999999999996	0.91101852449436947
4.04	0.91144410504452992
4.0425000000000004	0.91189016232465721
4.0449999999999999	0.91235451410603852
4.0475000000000003	0.91283676198296457
4.0499999999999998	0.91333822798191867
4.0525000000000002	0.91385326528900373
4.0549999999999997	0.91438834885790532
4.0575000000000001	0.91493614125486758
4.0600000000000005	0.91550129326226532
4.0625	0.91608159572310011
4.0650000000000004	0.91667653526212444
4.0674999999999999	0.91728558364654027
4.0700000000000003	0.91790819822510899
4.0724999999999998	0.91854543876693378
4.0750000000000002	0.91919188601234525
4.0774999999999997	0.91985339652747661
4.0800000000000001	0.92052298671739701
4.0825000000000005	0.92120482055990327
4.085	0.92189668845466433
4.0875000000000004	0.92259796041801082
4.0899999999999999	0.92330799611349701
4.0925000000000002	0.92402614542619335
4.0949999999999998	0.92475326105956147
4.0975000000000001	0.92548413909389723
4.0999999999999996	0.92622263968777277
4.1025	0.92696656761899416
4.1050000000000004	0.92771523296763601
4.1074999999999999	0.92846793975911726
4.1100000000000003	0.92922398662707406
4.1124999999999998	0.92998266748712149
4.1150000000000002	0.93074327222072874
4.1174999999999997	0.93150508736876115
4.1200000000000001	0.93226739683398649
4.1225000000000005	0.93302948259182052
4.125	0.93379062540879876
4.1275000000000004	0.93455010556779227
4.1299999999999999	0.93530720359943213
4.1325000000000003	0.93606120101875754
4.1349999999999998	0.93681138106651021
4.1375000000000002	0.9375570294539881
4.1399999999999997	0.93829743511054906
4.1425000000000001	0.93903189093331204
4.1450000000000005	0.93975969453745549
4.1475	0.94048014900672925
4.1500000000000004	0.94119256364293832
4.1524999999999999	0.94189625471345523
4.1550000000000002	0.94259054619568016
4.1574999999999998	0.94327477051774545
4.1600000000000001	0.94394826929389968
4.1624999999999996	0.94461039405405427
4.165	0.94526050696607493
4.1675000000000004	0.94589798154993687
4.1699999999999999	0.94652220338257463
4.1725000000000003	0.94713257079256412
4.1749999999999998	0.94772849554320762
4.1775000000000002	0.94830940350337688
4.1799999999999997	0.9488747353047183
4.1825000000000001	0.94942394698448694
4.1850000000000005	0.94995651061257074
4.1875	0.95047191490224726
4.1900000000000004	0.95096966580314083
4.1924999999999999	0.95144928707553297
4.1950000000000003	0.95191032084555509
4.1974999999999998	0.95235232813951654
4.2000000000000002	0.95277488939712132
4.2024999999999997	0.95317760496242816
4.2050000000000001	0.95356009555168197
4.2075000000000005	0.95392200269749306
4.21	0.95426298916812004
4.2125000000000004	0.95458273936169014
4.2149999999999999	0.95488095967420206
4.2175000000000002	0.95515737884099976
4.2199999999999998	0.95541174825094965
4.2225000000000001	0.95564384223280236
4.2249999999999996	0.95585345831334562
4.2275	0.95604041744680711
4.2300000000000004	0.95620456421511685
4.2324999999999999	0.95634576699871868
4.2350000000000003	0.95646391811774786
4.2374999999999998	0.95655893394311704
4.2400000000000002	0.95663075497751411
4.2424999999999997	0.95667934590623805
4.2450000000000001	0.95670469561764898
4.2475000000000005	0.95670681719325131
4.25	0.9566857478677083
4.2525000000000004	0.95664154895850896
4.2549999999999999	0.95657430576582371
4.2575000000000003	0.95648412744245619
4.2599999999999998	0.95637114683449843
4.2625000000000002	0.95623552029259356
4.2649999999999997	0.95607742745472233
4.2675000000000001	0.95589707100036864
4.2700000000000005	0.95569467637700852
4.2725	0.95547049149926753
4.2750000000000004	0.95522478642127153
4.2774999999999999	0.95495785298294884
4.2800000000000002	0.95467000443082909
4.2824999999999998	0.95436157501405135
4.2850000000000001	0.95403291955665008
4.2875000000000005	0.95368441300617935
4.29	0.95331644996039755
4.2925000000000004	0.9529294441720162
4.2949999999999999	0.95252382803317625
4.2975000000000003	0.95210005203978003
4.2999999999999998	0.95165858423729834
4.3025000000000002	0.95119990964856511
4.3049999999999997	0.9507245296846414
4.3075000000000001	0.9502329615398394
4.3100000000000005	0.94972573757194062
4.3125	0.94920340466823951
4.3150000000000004	0.94866652359899633
4.3174999999999999	0.94811566835887555
4.3200000000000003	0.94755142549774766
4.3224999999999998	0.94697439344146386
4.3250000000000002	0.94638518180425137
4.3274999999999997	0.94578441069303346
4.3300000000000001	0.94517271000531614
4.3325000000000005	0.94455071872134659
4.335	0.94391908419153143
4.3375000000000004	0.94327846142034086
4.3399999999999999	0.94262951234735115
4.3425000000000002	0.94197290512667217
4.3449999999999998	0.94130931340551247
4.3475000000000001	0.94063941560299484
4.3500000000000005	0.93996389418980059
4.3525	0.93928343497000489
4.3550000000000004	0.93859872636538461
4.3574999999999999	0.93791045870351671
4.3600000000000003	0.93721932351023745
4.3624999999999998	0.9365260128071383
4.3650000000000002	0.93583121841522166
4.3674999999999997	0.93513563126485289
4.3700000000000001	0.93443994071330901
4.3725000000000005	0.93374483387012795
4.375	0.93305099493096641
4.3775000000000004	0.93235910452092563
4.3799999999999999	0.93166983904723788
4.3825000000000003	0.93098387006246269
4.3849999999999998	0.93030186363825776
4.3875000000000002	0.92962447975053315
4.3899999999999997	0.92895237167611645
4.3925000000000001	0.92828618540150379
4.3950000000000005	0.92762655904401196
4.3975	0.92697412228572009
4.4000000000000004	0.92632949582044443
4.4024999999999999	0.92569329081408355
4.4050000000000002	0.92506610837856791
4.4074999999999998	0.92444853905963419
4.4100000000000001	0.92384116233862296
4.4125000000000005	0.92324454614853116
4.415	0.92265924640436677
4.4175000000000004	0.92208580654808444
4.4199999999999999	0.92152475710807093
4.4225000000000003	0.92097661527328374
4.4249999999999998	0.92044188448227918
4.4275000000000002	0.91992105402689132
4.4299999999999997	0.91941459867090089
4.4325000000000001	0.91892297828345189
4.4350000000000005	0.91844663748739394
4.4375	0.91798600532246481
4.4400000000000004	0.91754149492326778
4.4424999999999999	0.91711350321209825
4.4450000000000003	0.91670241060646908
4.4474999999999998	0.91630858074136097
4.4500000000000002	0.91593236020607221
4.4524999999999997	0.91557407829574643
4.4550000000000001	0.9152340467772567
4.4575000000000005	0.91491255966960053
4.46	0.91460989303860089
4.4625000000000004	0.91432630480598504
4.4649999999999999	0.91406203457248373
4.4675000000000002	0.91381730345515765
4.4699999999999998	0.9135923139387521
4.4725000000000001	0.91338724974090717
4.4750000000000005	0.91320227569137982
4.4775	0.91303753762497337
4.4800000000000004	0.91289316228824432
4.4824999999999999	0.9127692572598998
4.4850000000000003	0.91266591088474996
4.4874999999999998	0.91258319222131301
4.4900000000000002	0.91252115100288229
4.4924999999999997	0.9124798176121213
4.4950000000000001	0.91245920306898306
4.4975000000000005	0.9124592990322111
4.5	0.91248007781417007
4.5025000000000004	0.91252149240895884
4.5049999999999999	0.91258347653408448
4.5075000000000003	0.91266594468540263
4.5099999999999998	0.91276879220538502
4.5125000000000002	0.91289189536494058
4.5149999999999997	0.91303511145848735
4.5175000000000001	0.91319827891260812
4.5200000000000005	0.9133812174080197
4.5225	0.91358372801516564
4.5250000000000004	0.9138055933432895
4.5274999999999999	0.91404657770309158
4.5300000000000002	0.91430642728299905
4.5324999999999998	0.9145848703391087
4.5350000000000001	0.91488161739896992
4.5375000000000005	0.91519636147881201
4.54	0.91552877831497216
4.5425000000000004	0.9158785266089041
4.5449999999999999	0.91624524828620853
4.5475000000000003	0.91662856876959051
4.5499999999999998	0.91702809726576556
4.5525000000000002	0.91744342706640936
4.5549999999999997	0.91787413586313843
4.5575000000000001	0.91831978607653457
4.5600000000000005	0.91877992519923317
4.5625	0.91925408615303051
4.5650000000000004	0.91974178766014387
4.5674999999999999	0.92024253462836964
4.5700000000000003	0.92075581855025663
4.5724999999999998	0.9212811179163603
4.5750000000000002	0.92181789864203789
4.5774999999999997	0.92236561450838386
4.5800000000000001	0.92292370761659873
4.5825000000000005	0.92349160885594051
4.585	0.92406873838523027
4.5875000000000004	0.92465450612739698
4.5899999999999999	0.92524831227731119
4.5925000000000002	0.92584954782221326
4.5949999999999998	0.92645759507503193
4.5975000000000001	0.92707182821994355
4.6000000000000005	0.9276916138699082
4.6025	0.92831631163626751
4.6050000000000004	0.92894527470952041
4.6074999999999999	0.92957785045128683
4.6100000000000003	0.93021338099704135
4.6124999999999998	0.93085120386903771
4.6150000000000002	0.93149065259901503
4.6174999999999997	0.93213105736040963
4.6200000000000001	0.93277174560932138
4.6225000000000005	0.93341204273386106
4.625	0.93405127271119764
4.6275000000000004	0.93468875877180305
4.6299999999999999	0.93532382407038174
4.6325000000000003	0.93595579236243815
4.6349999999999998	0.93658398868637007
4.6375000000000002	0.93720774004995488
4.6399999999999997	0.93782637612066932
4.6425000000000001	0.93843922991909551
4.6450000000000005	0.93904563851459019
4.6475	0.93964494372248748
4.6500000000000004	0.94023649280189864
4.6524999999999999	0.94081963915344624
4.6550000000000002	0.94139374301586383
4.6574999999999998	0.94195817216072426
4.6600000000000001	0.94251230258433651
4.6625000000000005	0.94305551919598687
4.665	0.94358721650146057
4.6675000000000004	0.94410679928096789
4.6699999999999999	0.94461368326064103
4.6725000000000003	0.94510729577639846
4.6749999999999998	0.94558707642948409
4.6775000000000002	0.94605247773261086
4.6799999999999997	0.94650296574562809
4.6825000000000001	0.94693802069985314
4.6850000000000005	0.94735713761031865
4.6875	0.94775982687443563
4.6900000000000004	0.94814561485681651
4.6924999999999999	0.94851404445862701
4.6950000000000003	0.94886467567110773
4.6974999999999998	0.94919708611209335
4.7000000000000002	0.94951087154452638
4.7024999999999997	0.94980564637641661
4.7050000000000001	0.95008104414118619
4.7075000000000005	0.95033671795740849
4.71	0.95057234096758578
4.7125000000000004	0.95078760675486105
4.7149999999999999	0.95098222973691214
4.7175000000000002	0.95115594553646741
4.7199999999999998	0.95130851132784882
4.7225000000000001	0.95143970615851912
4.7250000000000005	0.95154933124554805
4.7275	0.95163721024598299
4.7300000000000004	0.95170318950093696
4.7324999999999999	0.95174713825274012
4.7350000000000003	0.95176894883485626
4.7374999999999998	0.95176853683405637
4.7400000000000002	0.95174584122453865
4.7424999999999997	0.95170082447394563
4.7450000000000001	0.95163347262062826
4.7475000000000005	0.95154379532237658
4.75	0.95143182587630089
4.7525000000000004	0.95129762120959514
4.7549999999999999	0.95114126184179501
4.7575000000000003	0.95096285181760376
4.7599999999999998	0.95076251861137183
4.7625000000000002	0.95054041300248348
4.7649999999999997	0.95029670892251798
4.7675000000000001	0.95003160327396146
4.7700000000000005	0.94974531572092136
4.7725	0.94943808845231374
4.7750000000000004	0.9491101859176223
4.7774999999999999	0.94876189453581442
4.7800000000000002	0.94839352237799686
4.7824999999999998	0.94800539882411502
4.7850000000000001	0.94759787419442429
4.7875000000000005	0.94717131935618485
4.79	0.94672612530655972
4.7925000000000004	0.94626270273187645
4.7949999999999999	0.94578148154456141
4.7975000000000003	0.94528291039804444
4.7999999999999998	0.94476745618066861
4.8025000000000002	0.94423560348938097
4.8049999999999997	0.94368785408407231
4.8075000000000001	0.94312472632338228
4.8100000000000005	0.94254675458286313
4.8125	0.94195448865665949
4.8150000000000004	0.94134849314321341
4.8174999999999999	0.94072934681645654
4.8200000000000003	0.94009764198300822
4.8224999999999998	0.9394539838267146
4.8250000000000002	0.93879898974130968
4.8274999999999997	0.93813328865223811
4.8300000000000001	0.93745752032883649
4.8325000000000005	0.93677233468746956
4.835	0.93607839108709559
4.8375000000000004	0.93537635761794531
4.8399999999999999	0.93466691038445295
4.8425000000000002	0.93395073278333573
4.8449999999999998	0.93322851477789888
4.8475000000000001	0.93250095216949523
4.8500000000000005	0.93176874586709319
4.8525	0.93103260115578828
4.8550000000000004	0.93029322696554779
4.8574999999999999	0.92955133514045027
4.8600000000000003	0.92880763971001131
4.8624999999999998	0.92806285616291496
4.8650000000000002	0.92731770072436017
4.8674999999999997	0.9265728896374552
4.8700000000000001	0.92582913844982452
4.8725000000000005	0.92508716130604614
4.875	0.92434767024639959
4.8775000000000004	0.92361137451317508
4.8799999999999999	0.92287897986455857
4.8825000000000003	0.92215118789734664
4.8849999999999998	0.9214286953786509
4.8875000000000002	0.92071219358739361
4.8899999999999997	0.92000236766622908
4.8925000000000001	0.9192998959840165
4.8950000000000005	0.91860544950989503
4.8975	0.91791969119890928
4.9000000000000004	0.91724327538999911
4.9024999999999999	0.91657684721643666
4.9050000000000002	0.91592104202934691
4.9074999999999998	0.9152764848345475
4.9100000000000001	0.91464378974285566
4.9125000000000005	0.91402355943459297
4.915	0.91341638463792023
4.9175000000000004	0.9128228436218171
4.9199999999999999	0.91224350170366337
4.9225000000000003	0.91167891077153279
4.9249999999999998	0.91112960882137494
4.9275000000000002	0.91059611950962663
4.9299999999999997	0.91007895172060817
4.9325000000000001	0.90957859914962261
4.9350000000000005	0.90909553990128465
4.9375	0.90863023610333267
4.9400000000000004	0.90818313353596876
4.9424999999999999	0.9077546612768935
4.9450000000000003	0.90734523136176136
4.9474999999999998	0.90695523846027416
4.9500000000000002	0.90658505956804851
4.9524999999999997	0.90623505371381323
4.9550000000000001	0.90590556168245928
4.9575000000000005	0.90559690575345588
4.96	0.90530938945481632
4.9625000000000004	0.9050432973328157
4.9649999999999999	0.90479889473681179
4.9675000000000002	0.90457642761975428
4.9699999999999998	0.90437612235404155
4.9725000000000001	0.90419818556259395
4.9750000000000005	0.90404280396550804
4.9775	0.90391014424167102
4.9800000000000004	0.90380035290590746
4.9824999999999999	0.9037135562011598
4.9850000000000003	0.90364986000585572
4.9874999999999998	0.90360934975657412
4.9900000000000002	0.90359209038566674
4.9924999999999997	0.90359812627409339
4.9950000000000001	0.90362748121937489
[truncated: 2,002 more rows]
