# Supplementary material for: Stalled response near thermal equilibrium in periodically driven systems
Source: Nat Commun. 2024 Jan 4;15:294. doi: 10.1038/s41467-023-44487-2 (PMC10766978; doi:10.1038/s41467-023-44487-2)
Supplement: Supplementary file 3 — Source Data [file 41467_2023_44487_MOESM3_ESM.zip › source_data/SupplFig10g.dat]

#t	V(t)V
0.	63.611416928475911
0.0050000000000000001	63.572182024694086
0.01	63.455995663109391
0.014999999999999999	63.263425557373964
0.02	62.99541073076054
0.025000000000000001	62.653254012546384
0.029999999999999999	62.2386116571085
0.035000000000000003	61.753480193794971
0.040000000000000001	61.200180644233953
0.044999999999999998	60.5813402704254
0.050000000000000003	59.8998720417176
0.055	59.158952031255097
0.059999999999999998	58.36199497225703
0.065000000000000002	57.512628221509651
0.070000000000000007	56.61466439162141
0.074999999999999997	55.672072924282119
0.080000000000000002	54.68895088459135
0.085000000000000006	53.669493260728814
0.089999999999999997	52.617963054303964
0.095000000000000001	51.538661444450938
0.10000000000000001	50.435898303183876
0.105	49.313963330941512
0.11	48.177098069733589
0.115	47.029469036940711
0.12	45.875142205975429
0.125	44.718059040997822
0.13	43.562014271588119
0.13500000000000001	42.410635570700649
0.14000000000000001	41.26736527487023
0.14499999999999999	40.135444260563084
0.14999999999999999	39.017898064546444
0.155	37.917525310017638
0.16	36.836888473777641
0.16500000000000001	35.778307003838456
0.17000000000000001	34.743852771485763
0.17500000000000002	33.735347817279049
0.17999999999999999	32.754364327280236
0.185	31.802226753998649
0.19	30.880015976372473
0.19500000000000001	29.988575374960654
0.20000000000000001	29.12851868225108
0.20500000000000002	28.300239454131773
0.20999999999999999	27.503921996762742
0.215	26.739553573917597
0.22	26.006937712835903
0.22500000000000001	25.305708422222061
0.23000000000000001	24.635345133874878
0.23500000000000001	23.995188179607801
0.23999999999999999	23.38445461762997
0.245	22.802254226987969
0.25	22.24760549531748
0.255	21.719451433373734
0.26000000000000001	21.21667505984265
0.26500000000000001	20.738114411329619
0.27000000000000002	20.282576945076915
0.27500000000000002	19.848853215580252
0.28000000000000003	19.435729720833972
0.28500000000000003	19.042000828892142
0.28999999999999998	18.666479710953894
0.29499999999999998	18.308008222643089
0.29999999999999999	17.965465690758251
0.30499999999999999	17.637776577987232
0.31	17.323917012887666
0.315	17.02292018668038
0.32000000000000001	16.733880631834346
0.32500000000000001	16.455957409937419
0.33000000000000002	16.188376247939157
0.33500000000000002	15.930430672183425
0.34000000000000002	15.681482198922801
0.34500000000000003	15.440959647893379
0.35000000000000003	15.208357652262254
0.35499999999999998	14.983234443507335
0.35999999999999999	14.765208993909283
0.36499999999999999	14.553957601996086
0.37	14.349210007749878
0.375	14.150745124685546
0.38	13.958386474941072
0.38500000000000001	13.77199741159996
0.39000000000000001	13.591476209480072
0.39500000000000002	13.416751101770611
0.40000000000000002	13.247775335283272
0.40500000000000003	13.084522311755043
0.41000000000000003	12.92698087674825
0.41500000000000004	12.775150811373806
0.41999999999999998	12.629038575402022
0.42499999999999999	12.488653343374541
0.42999999999999999	12.35400336836944
0.435	12.225092700997498
0.44	12.101918284263164
0.44500000000000001	11.984467438151128
0.45000000000000001	11.872715741287941
0.45500000000000002	11.76662531081133
0.46000000000000002	11.666143475845949
0.46500000000000002	11.571201834595412
0.47000000000000003	11.481715680284287
0.47500000000000003	11.397583776864646
0.47999999999999998	11.318688461685429
0.48499999999999999	11.244896049177743
0.48999999999999999	11.176057507079666
0.495	11.11200937471555
0.5	11.052574891503397
0.505	10.997565303000488
0.51000000000000001	10.946781311538444
0.51500000000000001	10.900014638670584
0.52000000000000002	10.85704966736918
0.52500000000000002	10.81766513301719
0.53000000000000003	10.781635833673914
0.53500000000000003	10.748734331982492
0.54000000000000004	10.71873262316646
0.54500000000000004	10.691403745876499
0.55000000000000004	10.66652331522352
0.55500000000000005	10.643870959952059
0.56000000000000005	10.623231648472256
0.56500000000000006	10.604396891237464
0.57000000000000006	10.587165809743496
0.57500000000000007	10.57134606513892
0.57999999999999996	10.556754642075347
0.58499999999999996	10.543218485960345
0.58999999999999997	10.530574994141324
0.59499999999999997	10.51867236373467
0.59999999999999998	10.507369800809386
0.60499999999999998	10.496537597448313
0.60999999999999999	10.486057084720169
0.61499999999999999	10.475820470951526
0.62	10.465730575757704
0.625	10.455700471126956
0.63	10.445653041465389
0.63500000000000001	10.435520474903228
0.64000000000000001	10.425243698276667
0.64500000000000002	10.414771768206402
0.65000000000000002	10.404061230430674
0.65500000000000003	10.393075459106624
0.66000000000000003	10.381783987303176
0.66500000000000004	10.37016183912302
0.67000000000000004	10.358188873116337
0.67500000000000004	10.345849145743404
0.68000000000000005	10.333130302622406
0.68500000000000005	10.320023004274944
0.69000000000000006	10.306520392038914
0.69500000000000006	10.292617598676596
0.70000000000000007	10.278311307171988
0.70499999999999996	10.263599360135833
0.70999999999999996	10.248480421218899
0.71499999999999997	10.232953688945686
0.71999999999999997	10.217018662514651
0.72499999999999998	10.200674958231472
0.72999999999999998	10.183922174508156
0.73499999999999999	10.166759802706245
0.73999999999999999	10.149187180514081
0.745	10.131203484060473
0.75	10.112807754626722
0.755	10.093998955488331
0.76000000000000001	10.074776054253176
0.76500000000000001	10.055138125962008
0.77000000000000002	10.03508447219304
0.77500000000000002	10.014614751495445
0.78000000000000003	9.9937291166011697
0.78500000000000003	9.9724283540910168
0.79000000000000004	9.9507140224514696
0.79500000000000004	9.9285885847641708
0.80000000000000004	9.9060555326714272
0.80500000000000005	9.8831194986036142
0.81000000000000005	9.8597863537248252
0.81500000000000006	9.8360632894427518
0.82000000000000006	9.8119588808286782
0.82500000000000007	9.7874831306863328
0.83000000000000007	9.7626474934721372
0.83499999999999996	9.7374648787174252
0.83999999999999997	9.7119496339549052
0.84499999999999997	9.6861175075889108
0.84999999999999998	9.6599855924674589
0.85499999999999998	9.6335722512395101
0.85999999999999999	9.6068970248671199
0.86499999999999999	9.5799805259121928
0.87	9.5528443183848672
0.875	9.5255107861649542
0.88	9.4980029920395985
0.88500000000000001	9.470344529579128
0.89000000000000001	9.442559370013873
0.89500000000000002	9.4146717063477574
0.90000000000000002	9.386705796871933
0.90500000000000003	9.3586858101747765
0.91000000000000003	9.3306356736574969
0.91500000000000004	9.3025789274252944
0.92000000000000004	9.2745385852756446
0.92500000000000004	9.2465370043457025
0.93000000000000005	9.2185957647755394
0.93500000000000005	9.1907355605520831
0.94000000000000006	9.1629761025026397
0.94500000000000006	9.1353360341851655
0.95000000000000007	9.1078328611914721
0.95500000000000007	9.0804828942108884
0.95999999999999996	9.0533012059495697
0.96499999999999997	9.0263016018372255
0.96999999999999997	8.9994966042482787
0.97499999999999998	8.9728974497956635
0.97999999999999998	8.946514099098362
0.98499999999999999	8.9203552582815391
0.98999999999999999	8.8944284113412735
0.995	8.8687398624105853
1.	8.8432947868586424
1.0050000000000001	8.8180972901202992
1.01	8.7931504730736307
1.0150000000000001	8.7684565027837102
1.02	8.7440166874092462
1.0249999999999999	8.719831554081086
1.03	8.6959009285978013
1.0349999999999999	8.6722240158049768
1.04	8.6487994796148691
1.0449999999999999	8.6256255216535926
1.05	8.6026999576296461
1.0549999999999999	8.5800202906025938
1.06	8.5575837804083825
1.065	8.5353875086212021
1.0700000000000001	8.5134284385269581
1.075	8.4917034696692202
1.0800000000000001	8.4702094866798596
1.085	8.4489434021609178
1.0900000000000001	8.4279021935132903
1.095	8.4070829337008135
1.1000000000000001	8.3864828160176685
1.105	8.3660991730245868
1.1100000000000001	8.3459294898804508
1.115	8.3259714123800279
1.1200000000000001	8.3062227500418757
1.125	8.2866814746773052
1.1300000000000001	8.2673457148610048
1.135	8.2482137468049572
1.1400000000000001	8.22928398211738
1.145	8.2105549529593844
1.1500000000000001	8.1920252951112591
1.155	8.1736937294525376
1.1599999999999999	8.1555590423439561
1.165	8.1376200653811193
1.1699999999999999	8.1198756549725406
1.175	8.1023246721350901
1.1799999999999999	8.0849659629080666
1.185	8.0677983396930841
1.19	8.0508205638434642
1.1950000000000001	8.0340313297331072
1.2	8.0174292505196583
1.2050000000000001	8.0010128457736265
1.21	7.9847805310780675
1.2150000000000001	7.9687306096985733
1.22	7.9528612663474849
1.2250000000000001	7.9371705630635141
1.23	7.9216564371698555
1.2350000000000001	7.9063167012610078
1.24	7.8911490451365509
1.2450000000000001	7.8761510395770014
1.25	7.8613201418453578
1.2550000000000001	7.8466537027834633
1.26	7.8321489753504903
1.2650000000000001	7.8178031244658213
1.27	7.8036132379922272
1.2750000000000001	7.7895763387115338
1.28	7.775689397134963
1.2849999999999999	7.7619493450018107
1.29	7.7483530893175594
1.2949999999999999	7.7348975267933096
1.3	7.7215795585534419
1.3049999999999999	7.7083961049851499
1.31	7.69534412060516
1.315	7.6824206088349367
1.3200000000000001	7.6696226365707449
1.325	7.656947348448865
1.3300000000000001	7.6443919806936371
1.335	7.6319538744735773
1.3400000000000001	7.6196304886409614
1.345	7.6074194117825815
1.3500000000000001	7.5953183734814331
1.355	7.5833252546888232
1.3600000000000001	7.5714380971291089
1.365	7.5596551116279169
1.3700000000000001	7.5479746852860572
1.375	7.5363953874057135
1.3800000000000001	7.524915974078211
1.385	7.5135353913609535
1.3900000000000001	7.5022527769573308
1.395	7.4910674603438325
1.4000000000000001	7.4799789612760996
1.405	7.4689869866413288
1.4099999999999999	7.4580914256079716
1.415	7.4472923430827702
1.4199999999999999	7.4365899714554127
1.425	7.4259847006707993
1.4299999999999999	7.415477066663458
1.435	7.4050677382317023
1.44	7.3947575024348549
1.4450000000000001	7.3845472486280972
1.45	7.3744379512747304
1.4550000000000001	7.3644306516926417
1.46	7.3545264389170093
1.4650000000000001	7.3447264298703363
1.47	7.3350317490650374
1.4750000000000001	7.325443508056404
1.48	7.3159627848917701
1.4850000000000001	7.3065906037968498
1.49	7.2973279153417323
1.4950000000000001	7.2881755773459984
1.5	7.2791343367452566
1.5050000000000001	7.2702048126634002
1.51	7.2613874808917576
1.5150000000000001	7.2526826599891798
1.52	7.2440904991608468
1.5250000000000001	7.2356109680768998
1.53	7.2272438487476389
1.5350000000000001	7.2189887295471511
1.54	7.2108450014468897
1.5449999999999999	7.2028118564745576
1.55	7.1948882884078058
1.5549999999999999	7.1870730956386293
1.56	7.1793648861506973
1.565	7.171762084493615
1.5700000000000001	7.1642629406213096
1.575	7.1568655404277859
1.5800000000000001	7.1495678178015627
1.585	7.1423675679862422
1.5900000000000001	7.1352624620282068
1.595	7.1282500620771323
1.6000000000000001	7.1213278372997717
1.605	7.1144931801611051
1.6100000000000001	7.1077434228373626
1.615	7.1010758535191645
1.6200000000000001	7.094487732376237
1.625	7.0879763069916999
1.6300000000000001	7.0815388270457209
1.635	7.0751725580955487
1.6400000000000001	7.0688747942939028
1.645	7.0626428699239447
1.6500000000000001	7.0564741696522688
1.655	7.0503661374276128
1.6600000000000001	7.0443162839886426
1.665	7.0383221929602602
1.6699999999999999	7.0323815255588471
1.675	7.0264920239319757
1.6799999999999999	7.0206515132120035
1.685	7.014857902350685
1.69	7.0091091838490609
1.6950000000000001	7.003403432499903
1.7	6.9977388032677474
1.7050000000000001	6.9921135284608145
1.71	6.9865259143334146
1.7150000000000001	6.9809743372790774
1.72	6.9754572397603223
1.7250000000000001	6.9699731261265576
1.73	6.9645205584656065
1.7350000000000001	6.9590981526142182
1.74	6.9537045744579231
1.7450000000000001	6.9483385366205095
1.75	6.9429987956407384
1.7550000000000001	6.9376841497007522
1.76	6.9323934369767368
1.7650000000000001	6.9271255346308394
1.77	6.9218793584729781
1.7750000000000001	6.916653863285589
1.78	6.9114480437850716
1.7850000000000001	6.9062609361870209
1.79	6.9010916203095265
1.7949999999999999	6.8959392221435518
1.8	6.8908029168109071
1.8049999999999999	6.8856819317944904
1.81	6.8805755503474684
1.815	6.8754831149588602
1.8200000000000001	6.8704040307537762
1.825	6.8653377687115818
1.8300000000000001	6.8602838685738163
1.835	6.8552419413321326
1.8400000000000001	6.8502116711773873
1.845	6.8451928168080176
1.8500000000000001	6.8401852120160456
1.855	6.8351887654493
1.8600000000000001	6.8302034595111847
1.865	6.8252293483367943
1.8700000000000001	6.8202665548165662
1.875	6.8153152666663335
1.8800000000000001	6.8103757315456797
1.885	6.805448251265025
1.8900000000000001	6.8005331751222613
1.895	6.795630892457182
1.9000000000000001	6.7907418244964219
1.905	6.7858664156146418
1.9100000000000001	6.7810051241351701
1.915	6.7761584128030465
1.9199999999999999	6.7713267391038752
1.925	6.7665105455731673
1.9299999999999999	6.761710250291153
1.935	6.7569262377231301
1.94	6.752158850101468
1.9450000000000001	6.747408379513482
1.95	6.7426750608872314
1.9550000000000001	6.7379590660219115
1.96	6.7332604988366436
1.9650000000000001	6.7285793919660257
1.97	6.7239157048296914
1.9750000000000001	6.7192693232775147
1.98	6.7146400608958334
1.9850000000000001	6.7100276620132124
1.99	6.7054318064554686
1.9950000000000001	6.700852116027086
2.	6.6962881627025919
2.0049999999999999	6.6917394784523516
2.0100000000000002	6.6872055666253196
2.0150000000000001	6.682685914754444
2.02	6.6781800086370486
2.0249999999999999	6.6736873475136811
2.0300000000000002	6.6692074601383453
2.0350000000000001	6.6647399215126679
2.04	6.6602843700372336
2.0449999999999999	6.6558405248146837
2.0499999999999998	6.6514082028336841
2.0550000000000002	6.6469873357342273
2.06	6.6425779858862857
2.065	6.6381803614671462
2.0699999999999998	6.633794830275578
2.0750000000000002	6.6294219319884089
2.0800000000000001	6.6250623886176747
2.085	6.6207171129080571
2.0899999999999999	6.6163872144741074
2.0950000000000002	6.612074003472455
2.1000000000000001	6.6077789916539569
2.105	6.6035038906761141
2.1099999999999999	6.5992506075797293
2.1150000000000002	6.5950212373851134
2.1200000000000001	6.5908180527980527
2.125	6.5866434910738301
2.1299999999999999	6.5825001380899781
2.1350000000000002	6.5783907097851353
2.1400000000000001	6.5743180310902876
2.145	6.570285012584554
2.1499999999999999	6.5662946250993599
2.1550000000000002	6.5623498725518878
2.1600000000000001	6.5584537633146347
2.165	6.5546092804579832
2.1699999999999999	6.5508193512280544
2.1750000000000003	6.5470868161255549
2.1800000000000002	6.5434143979919561
2.185	6.5398046714912414
2.19	6.5362600333961822
2.1949999999999998	6.5327826740705302
2.2000000000000002	6.5293745505463594
2.2050000000000001	6.5260373615658711
2.21	6.5227725249441537
2.2149999999999999	6.5195811575853764
2.2200000000000002	6.5164640584562754
2.2250000000000001	6.5134216947742614
2.23	6.5104541916495196
2.2349999999999999	6.507561325354434
2.2400000000000002	6.5047425203712503
2.2450000000000001	6.5019968503028087
2.25	6.4993230426870117
2.2549999999999999	6.4967194877140386
2.2600000000000002	6.4941842507774688
2.2650000000000001	6.4917150887479726
2.27	6.4893094698088598
2.2749999999999999	6.4869645966402318
2.2800000000000002	6.484677432682938
2.2850000000000001	6.4824447311963098
2.29	6.4802630667386634
2.2949999999999999	6.4781288687099643
2.3000000000000003	6.4760384565279567
2.3050000000000002	6.4739880760007527
2.31	6.4719739364295279
2.315	6.4699922479601124
2.3199999999999998	6.4680392587007685
2.3250000000000002	6.4661112911048511
2.3300000000000001	6.4642047771378071
2.335	6.4623162917475918
2.3399999999999999	6.4604425841875459
2.3450000000000002	6.4585806067425624
2.3500000000000001	6.4567275404754882
2.355	6.4548808176152548
2.3599999999999999	6.4530381402751376
2.3650000000000002	6.451197495225844
2.3700000000000001	6.4493571645109693
2.375	6.447515731746531
2.3799999999999999	6.4456720840112744
2.3850000000000002	6.4438254093015903
2.3900000000000001	6.4419751895798525
2.395	6.440121189535942
2.3999999999999999	6.4382634412263409
2.4050000000000002	6.4364022248356569
2.4100000000000001	6.4345380458559322
2.415	6.4326716090703409
2.4199999999999999	6.4308037897344201
2.4250000000000003	6.4289356024494335
2.4300000000000002	6.4270681682327915
2.435	6.4252026803398614
2.44	6.423340369421922
2.4449999999999998	6.4214824686141885
2.4500000000000002	6.4196301791738115
2.4550000000000001	6.4177846372684515
2.46	6.4159468825265513
2.4649999999999999	6.4141178289209471
2.4700000000000002	6.4122982385429479
2.4750000000000001	6.4104886987737775
2.48	6.4086896033128191
2.4849999999999999	6.4069011374696982
2.4900000000000002	6.4051232680484631
2.4950000000000001	6.4033557380918209
2.5	6.4015980666660734
2.5049999999999999	6.3998495537828921
2.5100000000000002	6.3981092904750056
2.5150000000000001	6.3963761739408813
2.52	6.394648927595938
2.5249999999999999	6.3929261257717531
2.5300000000000002	6.3912062227237918
2.5350000000000001	6.3894875855205715
2.54	6.3877685303249843
2.5449999999999999	6.3860473614839899
2.5500000000000003	6.384322412823372
2.5550000000000002	6.3825920904491564
2.56	6.3808549163478876
2.565	6.3791095720441344
2.5699999999999998	6.3773549415474005
2.5750000000000002	6.3755901528284307
2.5800000000000001	6.3738146170650207
2.585	6.3720280649283456
2.5899999999999999	6.3702305792068827
2.5950000000000002	6.3684226231172634
2.6000000000000001	6.3666050637026723
2.605	6.3647791897998109
2.6099999999999999	6.3629467241165685
2.6150000000000002	6.3611098290627073
2.6200000000000001	6.3592711060593752
2.625	6.3574335881617126
2.6299999999999999	6.3556007259131606
2.6350000000000002	6.3537763664780043
2.6400000000000001	6.351964726187
2.645	6.3501703567285075
2.6499999999999999	6.3483981053448826
2.6550000000000002	6.3466530694641392
2.6600000000000001	6.3449405462935893
2.665	6.3432659779972607
2.6699999999999999	6.3416348931345645
2.6750000000000003	6.3400528451205975
2.6800000000000002	6.3385253485029658
2.685	6.3370578139056608
2.69	6.3356554825196829
2.6949999999999998	6.3343233610217968
2.7000000000000002	6.333066157830034
2.7050000000000001	6.331888221567544
2.71	6.3307934826156522
2.7149999999999999	6.3297853985616852
2.7200000000000002	6.3288669043523962
2.7250000000000001	6.3280403678460946
2.73	6.3273075514424182
2.7349999999999999	6.3266695803483461
2.7400000000000002	6.3261269179782271
2.7450000000000001	6.3256793488859922
2.75	6.3253259695127415
2.7549999999999999	6.3250651869554613
2.7600000000000002	6.3248947258317845
2.7650000000000001	6.3248116432217678
2.77	6.324812351553911
2.7749999999999999	6.3248926491933766
2.7800000000000002	6.3250477583932971
2.7850000000000001	6.3252723701634874
2.79	6.3255606955245156
2.7949999999999999	6.3259065225188094
2.8000000000000003	6.3263032782840582
2.8050000000000002	6.3267440954104952
2.81	6.327221881764574
2.815	6.3277293928858054
2.8199999999999998	6.3282593060626571
2.8250000000000002	6.3288042951333638
2.8300000000000001	6.3293571050743935
2.835	6.3299106254261073
2.8399999999999999	6.3304579616209606
2.8450000000000002	6.3309925033187442
2.8500000000000001	6.3315079888669814
2.855	6.3319985650850885
2.8599999999999999	6.3324588416201815
2.8650000000000002	6.3328839391803946
2.8700000000000001	6.3332695310687637
2.875	6.3336118774935368
2.8799999999999999	6.3339078522569707
2.8850000000000002	6.334154961508939
2.8900000000000001	6.3343513543733332
2.895	6.3344958253537644
2.8999999999999999	6.3345878085437093
2.9050000000000002	6.3346273637804913
2.9100000000000001	6.3346151549803586
2.915	6.3345524210061805
2.9199999999999999	6.3344409395267567
2.9250000000000003	6.3342829843997883
2.9300000000000002	6.334081277221463
2.935	6.3338389337468977
2.94	6.333559405954543
2.9449999999999998	6.3332464205929862
2.9500000000000002	6.332903915081884
2.9550000000000001	6.3325359716668199
2.96	6.3321467507652986
2.9649999999999999	6.3317404244186548
2.9700000000000002	6.3313211107742227
2.9750000000000001	6.33089281049212
2.98	6.3304593459411507
2.9849999999999999	6.3300243039874413
2.9900000000000002	6.3295909831370132
2.9950000000000001	6.3291623457154387
3.	6.3287409756837185
3.0049999999999999	6.3283290426130465
3.0100000000000002	6.3279282722371812
3.0150000000000001	6.3275399239107504
3.02	6.327164775189722
3.0249999999999999	6.3268031136531917
3.0300000000000002	6.3264547359752701
3.0350000000000001	6.3261189541539853
3.04	6.3257946087063646
3.0449999999999999	6.3254800885292308
3.0500000000000003	6.3251733570531972
3.0550000000000002	6.3248719842178351
3.06	6.3245731837259349
3.065	6.3242738549741482
3.0700000000000003	6.3239706289913045
3.0750000000000002	6.3236599176752115
3.0800000000000001	6.3233379655945683
3.085	6.3230009035810859
3.0899999999999999	6.3226448033485347
3.0950000000000002	6.3222657323634328
3.1000000000000001	6.3218598082093163
3.105	6.3214232517139752
3.1099999999999999	6.3209524381440296
3.1150000000000002	6.3204439458054109
3.1200000000000001	6.319894601460966
3.125	6.3193015220139621
3.1299999999999999	6.3186621519949968
3.1350000000000002	6.3179742964464012
3.1400000000000001	6.3172361488759474
3.145	6.3164463140439358
3.1499999999999999	6.3156038254038709
3.1550000000000002	6.3147081571190231
3.1600000000000001	6.3137592306363581
3.165	6.3127574158888304
3.1699999999999999	6.3117035272597439
3.1750000000000003	6.310598814503587
3.1800000000000002	6.3094449489022253
3.185	6.3082440049569364
3.19	6.3069984379873407
3.1950000000000003	6.3057110580407008
3.2000000000000002	6.3043850005454907
3.2050000000000001	6.3030236941616824
3.21	6.3016308263099621
3.2149999999999999	6.3002103068595066
3.2200000000000002	6.2987662304420571
3.2250000000000001	6.2973028378909763
3.23	6.2958244772402132
3.2349999999999999	6.2943355647423314
3.2400000000000002	6.2928405463078629
3.2450000000000001	6.2913438597638676
3.25	6.2898498982778532
3.2549999999999999	6.2883629752637091
3.2600000000000002	6.2868872910575151
3.2650000000000001	6.285426901594624
3.27	6.2839856892985448
3.2749999999999999	6.2825673363426038
3.2800000000000002	6.2811753004062281
3.2850000000000001	6.2798127930284791
3.29	6.2784827606069165
3.2949999999999999	6.2771878680720441
3.3000000000000003	6.2759304852438893
3.3050000000000002	6.2747126758381322
3.31	6.2735361890864754
3.315	6.2724024539028038
3.3200000000000003	6.2713125755265393
3.3250000000000002	6.270267334550331
3.3300000000000001	6.2692671882494278
3.335	6.2683122740967665
3.3399999999999999	6.2674024153801922
3.3450000000000002	6.2665371288045275
3.3500000000000001	6.2657156339822802
3.355	6.2649368647078534
3.3599999999999999	6.2641994819133568
3.3650000000000002	6.2635018882127156
3.3700000000000001	6.2628422439293754
3.375	6.2622184845150288
3.3799999999999999	6.2616283392622067
3.3850000000000002	6.2610693512141502
3.3900000000000001	6.2605388981721894
3.395	6.2600342146965104
3.3999999999999999	6.2595524149989634
3.4050000000000002	6.2590905166081381
3.4100000000000001	6.258645464695066
3.415	6.2582141569252183
3.4199999999999999	6.2577934687141443
3.4250000000000003	6.2573802787259076
3.4300000000000002	6.2569714944807284
3.435	6.2565640779001486
3.44	6.2561550706225022
3.4450000000000003	6.2557416189203208
3.4500000000000002	6.2553209980290188
3.4550000000000001	6.2548906357074428
3.46	6.2544481348399561
3.4649999999999999	6.253991294891045
3.4700000000000002	6.2535181320196802
3.4750000000000001	6.2530268976787635
3.48	6.2525160955119246
3.4849999999999999	6.251984496375421
3.4900000000000002	6.2514311513383651
3.4950000000000001	6.2508554024964393
3.5	6.2502568914805074
3.5049999999999999	6.2496355655393447
3.5100000000000002	6.2489916810958466
3.5150000000000001	6.2483258047181991
3.52	6.2476388114296322
3.5249999999999999	6.2469318803467919
3.5300000000000002	6.246206487634228
3.5350000000000001	6.2454643967887309
3.54	6.2447076463129125
3.5449999999999999	6.2439385348330321
3.5500000000000003	6.2431596037705344
3.5550000000000002	6.2423736176774103
3.56	6.2415835423868256
3.565	6.2407925211453472
3.5700000000000003	6.240003848914526
3.5750000000000002	6.2392209450536278
3.5800000000000001	6.2384473246159784
3.585	6.2376865684955547
3.5899999999999999	6.2369422926974138
3.5950000000000002	6.2362181169938768
3.6000000000000001	6.2355176332581923
3.605	6.2348443737647319
3.6099999999999999	6.2342017797523903
3.6150000000000002	6.2335931705494048
3.6200000000000001	6.2330217135627706
3.625	6.2324903954217135
3.6299999999999999	6.2320019945689964
3.6350000000000002	6.2315590555755218
3.6400000000000001	6.2311638654431647
3.645	6.2308184321538285
3.6499999999999999	6.2305244656870089
3.6550000000000002	6.2302833617201365
3.6600000000000001	6.2300961881942314
3.665	6.2299636749040292
3.6699999999999999	6.2298862062364986
3.6750000000000003	6.2298638171560334
3.6800000000000002	6.2298961924914993
3.685	6.2299826695573906
3.69	6.2301222440849058
3.6950000000000003	6.2303135794271549
3.7000000000000002	6.2305550189347514
3.7050000000000001	6.2308446013889718
3.71	6.2311800793167178
3.7149999999999999	6.2315589399985543
3.7200000000000002	6.2319784289237266
3.7250000000000001	6.2324355754412997
3.73	6.2329272203003425
3.7349999999999999	6.2334500447602874
3.7400000000000002	6.2340006009423421
3.7450000000000001	6.234575343046382
3.75	6.2351706590709046
3.7549999999999999	6.2357829026554539
3.7600000000000002	6.2364084246609961
3.7650000000000001	6.237043604113869
3.77	6.237684878133507
3.7749999999999999	6.2383287704926982
3.7800000000000002	6.2389719184719858
3.7850000000000001	6.2396110976840688
3.79	6.2402432445883509
3.7949999999999999	6.2408654764372376
3.8000000000000003	6.2414751084340621
3.8050000000000002	6.24206966791954
3.81	6.2426469054642268
3.815	6.2432048027432145
3.8200000000000003	6.243741577182762
3.8250000000000002	6.2442556833408744
3.8300000000000001	6.2447458110880056
3.835	6.2452108806660611
3.8399999999999999	6.2456500347601196
3.8450000000000002	6.2460626277522726
3.8500000000000001	6.2464482123714635
3.855	6.2468065239869475
3.8599999999999999	6.2471374628123879
3.8650000000000002	6.2474410743357289
3.8700000000000001	6.2477175282912754
3.875	6.2479670965175469
3.8799999999999999	6.2481901300566314
3.8850000000000002	6.248387035848948
3.8900000000000001	6.2485582533895165
3.895	6.2487042316979595
3.8999999999999999	6.2488254069474918
3.9050000000000002	6.2489221810856268
3.9100000000000001	6.2489949017660384
3.915	6.2490438438665708
3.9199999999999999	6.2490691928686175
3.9250000000000003	6.2490710303290928
3.9300000000000002	6.2490493216342307
3.935	6.2490039062088911
3.94	6.2489344903050164
3.9450000000000003	6.2488406424527572
3.9500000000000002	6.2487217916302544
3.9550000000000001	6.248577228156158
3.96	6.2484061072762911
3.9650000000000003	6.2482074553882407
3.9700000000000002	6.2479801787825089
3.9750000000000001	6.2477230747872312
3.98	6.2474348451297281
3.9849999999999999	6.2471141113329862
3.9900000000000002	6.2467594319149411
3.9950000000000001	6.2463693211592144
4.	6.245942269180313
4.0049999999999999	6.2454767630261667
4.0099999999999998	6.2449713085131897
4.0149999999999997	6.2444244525204846
4.0200000000000005	6.2438348054324599
4.0250000000000004	6.2432010634474073
4.0300000000000002	6.2425220304661639
4.0350000000000001	6.2417966392812136
4.04	6.2410239718029708
4.0449999999999999	6.2402032780862804
4.0499999999999998	6.2393339939206918
4.0549999999999997	6.2384157567908396
4.0600000000000005	6.2374484200262534
4.0650000000000004	6.2364320649917051
4.0700000000000003	6.2353670112002373
4.0750000000000002	6.2342538242481034
4.0800000000000001	6.2330933215298945
4.085	6.2318865756866213
4.0899999999999999	6.2306349157969283
4.0949999999999998	6.229339926343366
4.0999999999999996	6.2280034440087828
4.1050000000000004	6.2266275523966712
4.1100000000000003	6.2252145747707228
4.1150000000000002	6.2237670649678494
4.1200000000000001	6.222287796623986
4.125	6.2207797508782825
4.1299999999999999	6.2192461027514057
4.1349999999999998	6.2176902063754227
4.1399999999999997	6.2161155792796929
4.1450000000000005	6.2145258859307209
4.1500000000000004	6.2129249207226778
4.1550000000000002	6.2113165906156436
4.1600000000000001	6.2097048976033289
4.165	6.2080939211830959
4.1699999999999999	6.2064878009976106
4.1749999999999998	6.2048907197806038
4.1799999999999997	6.2033068867393695
4.1850000000000005	6.2017405214798558
4.1900000000000004	6.2001958385547411
4.1950000000000003	6.1986770326978062
4.2000000000000002	6.1971882647894416
4.2050000000000001	6.1957336485675949
4.21	6.1943172380821112
4.2149999999999999	6.1929430158682912
4.2199999999999998	6.1916148818095511
4.2249999999999996	6.1903366426180266
4.2300000000000004	6.1891120018754169
4.2350000000000003	6.1879445505512898
4.2400000000000002	6.1868377579000509
4.2450000000000001	6.1857949626670141
4.25	6.1848193644828111
4.2549999999999999	6.1839140153749401
4.2599999999999998	6.1830818112976527
4.2649999999999997	6.182325483609648
4.2700000000000005	6.1816475904250874
4.2750000000000004	6.1810505077940352
4.2800000000000002	6.1805364206661926
4.2850000000000001	6.1801073136257472
4.29	6.1797649613994592
4.2949999999999999	6.1795109191542164
4.2999999999999998	6.179346512638217
4.3049999999999997	6.1792728282170968
4.3100000000000005	6.1792907029136277
4.3150000000000004	6.1794007145298577
4.3200000000000003	6.1796031720039792
4.3250000000000002	6.1798981061264024
4.3300000000000001	6.180285260780134
4.335	6.1807640848693435
4.3399999999999999	6.1813337251145484
4.3449999999999998	6.1819930198917881
4.3500000000000005	6.1827404942997655
4.3550000000000004	6.1835743566313894
4.3600000000000003	6.184492496420912
4.3650000000000002	6.1854924842273533
4.3700000000000001	6.1865715733010465
4.375	6.1877267032564145
4.3799999999999999	6.1889545058562945
4.3849999999999998	6.1902513129963381
4.3899999999999997	6.1916131669280565
4.3950000000000005	6.1930358327567303
4.4000000000000004	6.1945148132003638
4.4050000000000002	6.1960453655611607
4.4100000000000001	6.1976225208581557
4.415	6.1992411049858624
4.4199999999999999	6.2008957617874634
4.4249999999999998	6.202580977855443
4.4299999999999997	6.2042911088757879
4.4350000000000005	6.2060204072811231
4.4400000000000004	6.2077630509841706
4.4450000000000003	6.2095131729073216
4.4500000000000002	6.2112648910474402
4.4550000000000001	6.2130123387750649
4.46	6.2147496950759198
4.4649999999999999	6.2164712144413468
4.4699999999999998	6.2181712561034494
4.4750000000000005	6.2198443123436329
4.4800000000000004	6.22148503559134
4.4850000000000003	6.2230882640613281
4.4900000000000002	6.2246490456986958
4.4950000000000001	6.2261626602157474
4.5	6.22762463904753
4.5049999999999999	6.229030783069458
4.5099999999999998	6.2303771779626249
4.5149999999999997	6.2316602071468648
4.5200000000000005	6.2328765622228222
4.5250000000000004	6.2340232509219762
4.5300000000000002	6.235097602577774
4.5350000000000001	6.2360972711717313
4.54	6.2370202360429197
4.5449999999999999	6.2378648003730062
4.5499999999999998	6.2386295875794593
4.5549999999999997	6.2393135357902132
4.5600000000000005	6.2399158905696659
4.5650000000000004	6.240436196088111
4.5700000000000003	6.2408742849523744
4.5750000000000002	6.2412302668867126
4.5800000000000001	6.2415045164943948
4.585	6.2416976602911092
4.5899999999999999	6.2418105632289436
4.5949999999999998	6.2418443148818934
4.6000000000000005	6.2418002154872969
4.6050000000000004	6.2416797619956643
4.6100000000000003	6.2414846342606225
4.6150000000000002	6.2412166815134933
4.6200000000000001	6.2408779091913029
4.625	6.2404704662086123
4.6299999999999999	6.2399966327272125
4.6349999999999998	6.2394588084354581
4.6399999999999997	6.2388595013631942
4.6450000000000005	6.2382013172016579
4.6500000000000004	6.2374869491097282
4.6550000000000002	6.2367191679465312
4.6600000000000001	6.235900812881658
4.665	6.2350347822994792
4.6699999999999999	6.2341240249305869
4.6749999999999998	6.2331715311199662
4.6799999999999997	6.2321803241607627
4.6850000000000005	6.2311534516005391
4.6900000000000004	6.230093976463575
4.6950000000000003	6.2290049683142721
4.7000000000000002	6.22788949411526
4.7050000000000001	6.2267506088434752
4.71	6.2255913458390761
4.7149999999999999	6.2244147068888012
4.7199999999999998	6.2232236520481443
4.7250000000000005	6.2220210892478089
4.7300000000000004	6.2208098637200777
4.7350000000000003	6.2195927473294219
4.7400000000000002	6.2183724278783359
4.7450000000000001	6.2171514985014671
4.75	6.215932447254005
4.7549999999999999	6.2147176470177996
4.7599999999999998	6.213509345864014
4.7649999999999997	6.2123096580066335
4.7700000000000005	6.2111205554804982
4.7750000000000004	6.209943860689096
4.7800000000000002	6.208781239952561
4.7850000000000001	6.2076341981712577
4.79	6.206504074732603
4.7949999999999999	6.2053920407431367
4.7999999999999998	6.2042990976771906
4.8049999999999997	6.2032260774924879
4.8100000000000005	6.2021736442610491
4.8150000000000004	6.2011422973186088
4.8200000000000003	6.2001323759262625
4.8250000000000002	6.1991440654111543
4.8300000000000001	6.1981774047166915
4.835	6.1972322952753896
4.8399999999999999	6.1963085110987617
4.8449999999999998	6.1954057099393349
4.8500000000000005	6.1945234453777322
4.8550000000000004	6.1936611796523202
4.8600000000000003	6.1928182970526517
4.8650000000000002	6.1919941176665647
4.8700000000000001	6.1911879112732962
4.875	6.1903989111822373
4.8799999999999999	6.1896263277819816
4.8849999999999998	6.1888693616194255
4.8899999999999997	6.1881272157810176
4.8950000000000005	6.1873991074115651
4.9000000000000004	6.1866842781927849
4.9050000000000002	6.1859820036263722
4.9100000000000001	6.1852916010020564
4.915	6.184612435953226
4.9199999999999999	6.1839439275159886
4.9249999999999998	6.1832855516676268
4.9299999999999997	6.1826368433254038
4.9350000000000005	6.181997396823725
4.9400000000000004	6.1813668649411593
4.9450000000000003	6.180744956543947
4.9500000000000002	6.1801314329731758
4.9550000000000001	6.1795261033121047
4.96	6.1789288187029694
4.9649999999999999	6.1783394658996009
4.9699999999999998	6.177757960256625
4.9750000000000005	6.1771842383793682
4.9800000000000004	6.1766182506553893
4.9850000000000003	6.1760599538969991
4.9900000000000002	6.1755093043244438
4.9950000000000001	6.1749662511089847
5.	6.1744307306873285
5.0049999999999999	6.1739026620383317
5.0099999999999998	6.1733819430977235
5.0149999999999997	6.1728684484619993
5.0200000000000005	6.1723620284925449
5.0250000000000004	6.1718625099253899
5.0300000000000002	6.1713696980249555
5.0350000000000001	6.1708833803192427
5.04	6.1704033318921034
5.0449999999999999	6.1699293221779747
5.0499999999999998	6.1694611231872116
5.0549999999999997	6.1689985190226046
5.0600000000000005	6.168541316537997
5.0650000000000004	6.1680893569615502
5.0700000000000003	6.1676425282571845
5.0750000000000002	6.1672007780007441
5.0800000000000001	6.1667641265095092
5.085	6.1663326799591926
5.0899999999999999	6.1659066432045524
5.0949999999999998	6.1654863320335673
5.1000000000000005	6.1650721845567098
5.1050000000000004	6.1646647714726726
5.1100000000000003	6.1642648049377478
5.1150000000000002	6.163873145795197
5.1200000000000001	6.163490808947242
5.125	6.1631189666599058
5.1299999999999999	6.1627589496421411
5.1349999999999998	6.1624122457642248
5.1399999999999997	6.1620804963153075
5.1450000000000005	6.1617654897477383
5.1500000000000004	6.1614691528798016
5.1550000000000002	6.1611935395992603
5.1600000000000001	6.1609408171132269
5.165	6.1607132498689694
5.1699999999999999	6.1605131812872802
5.1749999999999998	6.1603430134882
5.1799999999999997	6.1602051852471584
5.1850000000000005	6.1601021484215348
5.1900000000000004	6.1600363431419485
5.1950000000000003	6.1600101720780982
5.2000000000000002	6.1600259741027008
5.2050000000000001	6.1600859977100164
5.21	6.1601923745418272
5.2149999999999999	6.1603470933826774
5.2199999999999998	6.1605519749934618
5.2250000000000005	6.1608086481342284
5.2300000000000004	6.1611185271270763
5.2350000000000003	6.1614827912934942
5.2400000000000002	6.161902366570116
5.2450000000000001	6.1623779095904485
5.25	6.1629097944863105
5.2549999999999999	6.1634981026332545
5.2599999999999998	6.1641426155127981
5.2649999999999997	6.1648428108469746
5.2700000000000005	6.1655978620963143
5.2750000000000004	6.1664066413714576
5.2800000000000002	6.1672677257846154
5.2850000000000001	6.1681794071845371
5.29	6.1691397052058257
5.2949999999999999	6.1701463834964168
5.2999999999999998	6.1711969689561439
5.3049999999999997	6.172288773766808
5.3100000000000005	6.1734189199650666
5.3150000000000004	6.1745843662714623
5.3200000000000003	6.1757819368410676
5.3250000000000002	6.1770083516050818
5.3300000000000001	6.1782602578121342
5.335	6.1795342623909999
5.3399999999999999	6.1808269647161662
5.3449999999999998	6.182134989377893
5.3500000000000005	6.1834550185216379
5.3550000000000004	6.1847838233625794
5.3600000000000003	6.186118294452541
5.3650000000000002	6.187455470322643
5.3700000000000001	6.1887925641192751
5.375	6.1901269878945584
5.3799999999999999	6.1914563742282471
5.3849999999999998	6.1927785949031584
5.3899999999999997	6.1940917763795493
5.3950000000000005	6.195394311879836
5.4000000000000004	6.1966848699072994
5.4050000000000002	6.1979623991015114
5.4100000000000001	6.199226129361664
5.415	6.2004755692247056
5.4199999999999999	6.2017104995462837
5.4249999999999998	6.2029309635545058
5.4299999999999997	6.2041372534433688
5.4350000000000005	6.205329893671423
5.4400000000000004	6.2065096212048907
5.4450000000000003	6.2076773629911708
5.4500000000000002	6.2088342109609442
5.4550000000000001	6.209981394926996
5.46	6.2111202537498631
5.4649999999999999	6.2122522051739004
5.4699999999999998	6.2133787147664972
5.4750000000000005	6.2145012643890354
5.4800000000000004	6.2156213206477862
5.4850000000000003	6.2167403037626183
5.4900000000000002	6.2178595572936661
5.4950000000000001	6.2189803191456079
5.5	6.2201036942541048
5.5049999999999999	6.2212306293275938
5.5099999999999998	6.2223618899891893
5.5149999999999997	6.2234980406284501
5.5200000000000005	6.2246394272202998
5.5250000000000004	6.2257861633421623
5.5300000000000002	6.2269381195386328
5.5350000000000001	6.2280949161673167
5.54	6.2292559197799244
5.5449999999999999	6.2304202430475542
5.5499999999999998	6.2315867481772722
5.5549999999999997	6.2327540537326058
5.5600000000000005	6.2339205446916761
5.5650000000000004	6.2350843855523488
5.5700000000000003	6.2362435362339035
5.5750000000000002	6.2373957704956196
5.5800000000000001	6.2385386965462182
5.585	6.2396697795069915
5.5899999999999999	6.2407863653502593
5.5949999999999998	6.2418857059310486
5.6000000000000005	6.2429649847271538
5.6050000000000004	6.2440213428829825
5.6100000000000003	6.2450519051825806
5.6150000000000002	6.2460538055743715
5.6200000000000001	6.2470242118970098
5.625	6.2479603494817262
5.6299999999999999	6.2488595233398305
5.6349999999999998	6.2497191386775359
5.6399999999999997	6.2505367195272772
5.6450000000000005	6.2513099253240281
5.6500000000000004	6.2520365653033538
5.6550000000000002	6.2527146106471907
5.6600000000000001	6.2533422043495097
5.665	6.2539176688244771
5.6699999999999999	6.2544395113147031
5.6749999999999998	6.2549064272142969
5.6799999999999997	6.2553173014494421
5.6850000000000005	6.2556712080917567
5.6900000000000004	6.2559674084191181
5.6950000000000003	6.2562053476443831
5.7000000000000002	6.2563846505672096
5.7050000000000001	6.2565051163947825
5.71	6.2565667129994988
5.7149999999999999	6.2565695708549569
5.7199999999999998	6.2565139769047748
5.7250000000000005	6.2564003685802181
5.7300000000000004	6.2562293281771817
5.7350000000000003	6.2560015777607081
5.7400000000000002	6.25571797474257
5.7450000000000001	6.2553795082389598
5.75	6.2549872962746793
5.7549999999999999	6.2545425838555069
5.7599999999999998	6.2540467419026076
5.7649999999999997	6.2535012669931262
5.7700000000000005	6.2529077818021532
5.7750000000000004	6.2522680361254661
5.7800000000000002	6.2515839083141156
5.7850000000000001	6.2508574069271701
5.79	6.2500906723799004
5.7949999999999999	6.2492859783535906
5.7999999999999998	6.2484457327184248
5.8049999999999997	6.247572477711385
5.8100000000000005	6.2466688891087099
5.8150000000000004	6.2457377741632456
5.8200000000000003	6.2447820680550921
5.8250000000000002	6.2438048286618804
5.8300000000000001	6.2428092294567898
5.835	6.2417985503892188
5.8399999999999999	6.2407761666456505
5.8449999999999998	6.2397455352042446
5.8500000000000005	6.238710179195591
5.8550000000000004	6.2376736700591771
5.8600000000000003	6.2366396076105746
5.8650000000000002	6.2356115981227598
5.8700000000000001	6.2345932306161558
5.875	6.2335880515707185
5.8799999999999999	6.232599538346399
5.8849999999999998	6.2316310716069099
5.8899999999999997	6.2306859071062188
5.8950000000000005	6.2297671472100333
5.9000000000000004	6.2288777125487052
5.9050000000000002	6.2280203142245103
5.9100000000000001	6.2271974269917969
5.915	6.2264112638393829
5.9199999999999999	6.2256637523864846
5.9249999999999998	6.2249565135044307
5.9299999999999997	6.2242908425282604
5.9350000000000005	6.2236676934226365
5.9400000000000004	6.2230876661963546
5.9450000000000003	6.2225509978428271
5.9500000000000002	6.2220575570177985
5.9550000000000001	6.2216068426154241
5.96	6.2211979863512958
5.9649999999999999	6.2208297593938733
5.9699999999999998	6.2205005830240383
5.9750000000000005	6.220208543248912
5.9800000000000004	6.2199514092260735
5.9850000000000003	6.2197266552940587
5.9900000000000002	6.2195314863609381
5.9950000000000001	6.219362866343225
6.	6.2192175492880253
6.0049999999999999	6.2190921128081094
6.0099999999999998	6.2189829933781207
6.0150000000000006	6.2188865230565016
6.0200000000000005	6.2187989671450668
6.0250000000000004	6.2187165623219585
6.0300000000000002	6.218635554743579
6.0350000000000001	6.2185522376553477
6.04	6.2184629880338686
6.0449999999999999	6.218364301825158
6.0499999999999998	6.2182528273675839
6.0549999999999997	6.2181253966168892
6.0600000000000005	6.2179790538349504
6.0650000000000004	6.2178110814694749
6.0700000000000003	6.217619022960367
6.0750000000000002	6.2174007023013331
6.0800000000000001	6.217154240228842
6.085	6.2168780669399055
6.0899999999999999	6.2165709313447417
6.0949999999999998	6.2162319068589849
6.1000000000000005	6.2158603938383639
6.1050000000000004	6.2154561187721136
6.1100000000000003	6.2150191304113864
6.1150000000000002	6.2145497930429183
6.1200000000000001	6.2140487771468589
6.125	6.2135170477074393
6.1299999999999999	6.2129558504591689
6.1349999999999998	6.2123666963706539
6.1400000000000006	6.2117513446626766
6.1450000000000005	6.2111117846642348
6.1500000000000004	6.2104502167958149
6.1550000000000002	6.209769032963333
6.1600000000000001	6.2090707966080512
6.165	6.2083582226612579
6.1699999999999999	6.2076341575882719
6.1749999999999998	6.2069015597113539
6.1799999999999997	6.2061634799309591
6.1850000000000005	6.2054230429614368
6.1900000000000004	6.2046834291298101
6.1950000000000003	6.2039478567866464
6.2000000000000002	6.2032195653053464
6.2050000000000001	6.2025017986508502
6.21	6.2017977894481131
6.2149999999999999	6.2011107434689183
6.2199999999999998	6.2004438244357356
6.2250000000000005	6.1998001390282793
6.2300000000000004	6.1991827219719742
6.2350000000000003	6.1985945210941438
6.2400000000000002	6.1980383822241993
6.2450000000000001	6.1975170338491168
6.25	6.1970330714316013
6.2549999999999999	6.1965889413412061
6.2599999999999998	6.1961869243601697
6.2650000000000006	6.1958291187759684
6.2700000000000005	6.1955174230911974
6.2750000000000004	6.1952535184365907
6.2800000000000002	6.1950388508012066
6.2850000000000001	6.1948746132378707
6.29	6.1947617282481318
6.2949999999999999	6.1947008305684541
6.2999999999999998	6.1946922506445912
6.3049999999999997	6.1947359990804332
6.3100000000000005	6.1948317523899883
6.3150000000000004	6.1949788403987878
6.3200000000000003	6.1951762356411599
6.3250000000000002	6.1954225451251137
6.3300000000000001	6.1957160048031437
6.335	6.1960544771083743
6.3399999999999999	6.1964354518643177
6.3449999999999998	6.1968560508683232
6.3500000000000005	6.1973130363941848
6.3550000000000004	6.1978028238367715
6.3600000000000003	6.198321498633689
6.3650000000000002	6.1988648375796434
6.3700000000000001	6.199428334547676
6.375	6.2000072305919236
6.3799999999999999	6.2005965483093446
6.3849999999999998	6.2011911302776088
6.3900000000000006	6.201785681315366
6.3950000000000005	6.20237481421219
6.4000000000000004	6.2029530985385986
6.4050000000000002	6.203515112043803
6.4100000000000001	6.2040554941171546
6.415	6.2045690007036871
6.4199999999999999	6.2050505600409673
6.4249999999999998	6.2054953285237753
6.4299999999999997	6.2058987459941353
6.4350000000000005	6.2062565897067881
6.4400000000000004	6.2065650262500132
6.4450000000000003	6.2068206606610943
6.4500000000000002	6.207020582038238
6.4550000000000001	6.207162404929063
6.46	6.2072443058638314
6.4649999999999999	6.2072650544097581
6.4699999999999998	6.2072240382118666
6.4750000000000005	6.2071212815432162
6.4800000000000004	6.2069574569681443
6.4850000000000003	6.2067338898174347
6.4900000000000002	6.2064525552468339
6.4950000000000001	6.206116067782335
6.5	6.2057276633182097
6.5049999999999999	6.2052911736617968
6.5099999999999998	6.2048109938254932
6.5150000000000006	6.2042920423372401
6.5200000000000005	6.2037397149780675
6.5250000000000004	6.2031598324236708
6.5300000000000002	6.2025585823560956
6.5350000000000001	6.201942456706707
6.54	6.2013181847407015
6.5449999999999999	6.2006926627772083
6.5499999999999998	6.2000728813640915
6.5549999999999997	6.1994658507949358
6.5600000000000005	6.1988785258454886
6.5650000000000004	6.1983177306608734
6.5700000000000003	6.1977900846891654
6.5750000000000002	6.1973019305654677
6.5800000000000001	6.1968592648308736
6.585	6.1964676723058405
6.5899999999999999	6.1961322649273853
6.5949999999999998	6.1958576257746652
6.6000000000000005	6.1956477589443146
6.6050000000000004	6.1955060458667042
6.6100000000000003	6.1954352085664137
6.6150000000000002	6.195437280275863
6.6200000000000001	6.1955135837238533
6.625	6.1956647173122006
6.6299999999999999	6.1958905493024652
6.6349999999999998	6.196190220024814
6.6400000000000006	6.1965621520357184
6.6450000000000005	6.1970040680259864
6.6500000000000004	6.1975130162208885
6.6550000000000002	6.1980854028941739
6.6600000000000001	6.1987170315510998
6.665	6.1994031482580318
6.6699999999999999	6.2001384925195477
6.6749999999999998	6.2009173530490367
6.6799999999999997	6.2017336277290891
6.6850000000000005	6.2025808870165591
6.6900000000000004	6.2034524400092446
6.6950000000000003	6.2043414023892414
6.7000000000000002	6.2052407654194912
6.7050000000000001	6.2061434651984344
6.71	6.2070424513753926
6.7149999999999999	6.2079307545436846
6.7199999999999998	6.2088015515729209
6.7250000000000005	6.2096482281653529
6.7300000000000004	6.2104644379818144
6.7350000000000003	6.2112441577238036
6.7400000000000002	6.2119817376290065
6.7450000000000001	6.212671946893563
6.75	6.2133100136188872
6.7549999999999999	6.2138916589387776
6.7599999999999998	6.2144131250766703
6.7650000000000006	6.2148711971454116
6.7700000000000005	6.2152632185981123
6.7750000000000004	6.2155871003067835
6.7800000000000002	6.215841323321146
6.7850000000000001	6.2160249354579165
6.79	6.2161375419077425
6.7949999999999999	6.2161792901536295
6.7999999999999998	6.2161508495273816
6.8049999999999997	6.2160533858108114
6.8100000000000005	6.2158885313347518
6.8150000000000004	6.2156583510572228
6.8200000000000003	6.2153653051749593
6.8250000000000002	6.2150122088189361
6.8300000000000001	6.2146021894275414
6.835	6.214138642392979
6.8399999999999999	6.21362518559891
6.8449999999999998	6.2130656134385696
6.8500000000000005	6.2124638509261221
6.8550000000000004	6.211823908463221
6.8600000000000003	6.2111498378167287
6.8650000000000002	6.2104456898294202
6.8700000000000001	6.2097154743353826
6.875	6.2089631227196156
6.8799999999999999	6.2081924535016704
6.8849999999999998	6.2074071412737739
6.8900000000000006	6.2066106892599962
6.8950000000000005	6.2058064057187945
6.9000000000000004	6.2049973843209454
6.9050000000000002	6.2041864885960694
6.9100000000000001	6.2033763404740778
6.915	6.2025693128718906
6.9199999999999999	6.2017675262347822
6.9249999999999998	6.2009728488780986
6.9299999999999997	6.2001869009138382
6.9350000000000005	6.1994110615195046
6.9400000000000004	6.1986464792387004
6.9450000000000003	6.1978940849925355
6.9500000000000002	6.1971546074264161
6.9550000000000001	6.1964285902130038
6.96	6.1957164108998333
6.9649999999999999	6.1950183008988038
6.9699999999999998	6.1943343661876558
6.9750000000000005	6.1936646083277092
6.9800000000000004	6.193008945390476
6.9850000000000003	6.1923672324127494
6.9900000000000002	6.1917392810308538
6.9950000000000001	6.1911248779586288
7.	6.1905238020293858
7.0049999999999999	6.1899358395384301
7.0099999999999998	6.1893607976849783
7.0150000000000006	6.1887985159453898
7.0200000000000005	6.1882488752598146
7.0250000000000004	6.1877118049653941
7.0300000000000002	6.1871872874508806
7.0350000000000001	6.1866753605596321
7.04	6.1861761178088468
7.0449999999999999	6.1856897065401633
7.0499999999999998	6.1852163241559852
7.0549999999999997	6.1847562126219007
7.0600000000000005	6.1843096514619908
7.0650000000000004	6.1838769494875674
7.0700000000000003	6.1834584355306284
7.0750000000000002	6.1830544484497816
7.0800000000000001	6.1826653267153668
7.085	6.1822913978496494
7.0899999999999999	6.1819329680211883
7.0949999999999998	6.1815903120683018
7.1000000000000005	6.1812636642158125
7.1050000000000004	6.1809532097336604
7.1100000000000003	6.1806590777457577
7.1150000000000002	6.1803813353948964
7.1200000000000001	6.1801199834982361
7.125	6.1798749538342479
7.1299999999999999	6.1796461081233787
7.1349999999999998	6.1794332387492261
7.1400000000000006	6.1792360712203234
7.1450000000000005	6.1790542683207725
7.1500000000000004	6.1788874358734045
7.1550000000000002	6.1787351299826083
7.1600000000000001	6.1785968656081067
7.165	6.1784721262590363
7.1699999999999999	6.1783603746066529
7.1749999999999998	6.1782610637435784
7.1799999999999997	6.1781736488359265
7.1850000000000005	6.178097598887395
7.1900000000000004	6.1780324083030385
7.1950000000000003	6.1779776079864774
7.2000000000000002	6.1779327756553482
7.2050000000000001	6.1778975451102118
7.21	6.177871614185964
7.2149999999999999	6.1778547511392326
7.2199999999999998	6.1778467992707551
7.2250000000000005	6.1778476795831736
7.2300000000000004	6.1778573913497246
7.2350000000000003	6.1778760104718504
7.2400000000000002	6.1779036855876459
7.2450000000000001	6.1779406319036374
7.25	6.1779871227954564
7.2549999999999999	6.1780434792726275
7.2599999999999998	6.1781100574243002
7.2650000000000006	6.1781872340488206
7.2700000000000005	6.1782753906835204
7.2750000000000004	6.1783748963091956
7.2800000000000002	6.1784860890381044
7.2850000000000001	6.178609257121658
7.29	6.1787446196509599
7.2949999999999999	6.1788923073317576
7.2999999999999998	6.1790523437414695
7.3049999999999997	6.1792246274658442
7.3100000000000005	6.1794089155337595
7.3150000000000004	6.1796048085332229
7.3200000000000003	6.1798117377972517
7.3250000000000002	6.180028955005632
7.3300000000000001	6.1802555245318125
7.335	6.1804903188087694
7.3399999999999999	6.180732016959527
7.3449999999999998	6.1809791068683531
7.3500000000000005	6.1812298908296821
7.3550000000000004	6.1814824948392584
7.3600000000000003	6.18173488153632
7.3650000000000002	6.1819848667402937
7.3700000000000001	6.1822301394539547
7.375	6.1824682851520389
7.3799999999999999	6.1826968121023444
7.3849999999999998	6.1829131804094892
7.3900000000000006	6.1831148334178927
7.3950000000000005	6.1832992310548764
7.4000000000000004	6.1834638846572751
7.4050000000000002	6.1836063927852098
7.4100000000000001	6.1837244774872069
7.415	6.1838160204799433
7.4199999999999999	6.1838790986755541
7.4249999999999998	6.1839120184899903
7.4299999999999997	6.1839133483828093
7.4350000000000005	6.1838819490784864
7.4400000000000004	6.1838170009558908
7.4450000000000003	6.1837180281199
7.4500000000000002	6.1835849187145913
7.4550000000000001	6.1834179410824372
7.46	6.1832177554423309
7.4649999999999999	6.1829854207915656
7.4699999999999998	6.1827223968555849
7.4750000000000005	6.1824305409216382
7.4800000000000004	6.1821120995106034
7.4850000000000003	6.1817696949046228
7.4900000000000002	6.1814063066049672
7.4950000000000001	6.1810252478989396
7.5	6.1806301377729564
7.5049999999999999	6.180224868470658
7.5099999999999998	6.1798135690772762
7.5150000000000006	6.1794005655591553
7.5200000000000005	6.1789903377484947
7.5250000000000004	6.1785874737965054
7.5300000000000002	6.1781966226779002
7.5350000000000001	6.1778224453407322
7.54	6.1774695651233511
7.5449999999999999	6.1771425180823769
7.5499999999999998	6.1768457038587838
7.5549999999999997	6.1765833377232813
7.5600000000000005	6.1763594044152139
7.5650000000000004	6.176177614370264
7.5700000000000003	6.1760413629004951
7.5750000000000002	6.1759536928452281
7.5800000000000001	6.1759172611772728
7.585	6.1759343099758581
7.5899999999999999	6.1760066421454152
7.5949999999999998	6.1761356021655836
7.6000000000000005	6.1763220621161592
7.6050000000000004	6.1765664131423108
7.6100000000000003	6.1768685624405277
7.6150000000000002	6.177227935797422
7.6200000000000001	6.1776434856184501
7.625	6.1781137043259484
7.6299999999999999	6.178636642935559
7.6349999999999998	6.1792099345397622
7.6400000000000006	6.1798308223888725
7.6450000000000005	6.1804961921798771
7.6500000000000004	6.1812026081207776
7.6550000000000002	6.1819463522991347
7.6600000000000001	6.1827234668247168
7.665	6.1835297982048836
7.6699999999999999	6.1843610433718172
7.6749999999999998	6.185212796769755
7.6799999999999997	6.1860805979047635
7.6850000000000005	6.1869599787432463
7.6900000000000004	6.187846510386656
7.6950000000000003	6.1887358484127599
7.7000000000000002	6.1896237763588076
7.7050000000000001	6.190506246795664
7.71	6.1913794195230949
7.7149999999999999	6.1922396964339859
7.7199999999999998	6.1930837526561877
7.7250000000000005	6.1939085636340678
7.7300000000000004	6.1947114278739424
7.7350000000000003	6.1954899851308021
7.7400000000000002	6.1962422298990383
7.7450000000000001	6.1969665201065798
7.75	6.1976615810153861
7.7549999999999999	6.1983265043702289
7.7599999999999998	6.1989607429152915
7.7650000000000006	6.1995641004629318
7.7700000000000005	6.2001367177555267
7.7750000000000004	6.2006790544173116
7.7800000000000002	6.2011918673490776
7.7850000000000001	6.20167618594955
7.79	6.2021332846070152
7.7949999999999999	6.2025646529144822
7.7999999999999998	6.2029719641033907
7.8050000000000006	6.2033570421819251
7.8100000000000005	6.203721828311143
7.8150000000000004	6.2040683468979658
7.8200000000000003	6.2043986719303543
7.8250000000000002	6.2047148940181334
7.8300000000000001	6.2050190886073189
7.835	6.2053132857847704
7.8399999999999999	6.2055994420761218
7.8449999999999998	6.2058794145624052
7.8500000000000005	6.2061549376278782
7.8550000000000004	6.2064276025714182
7.8600000000000003	6.2066988402794641
7.8650000000000002	6.206969907082982
7.8700000000000001	6.2072418738749846
7.875	6.2075156185093281
7.8799999999999999	6.2077918214295966
7.8849999999999998	6.2080709644417196
7.8900000000000006	6.2083533324772713
7.8950000000000005	6.2086390181584923
7.9000000000000004	6.2089279289291976
7.9050000000000002	6.2092197964790268
7.9100000000000001	6.2095141881602007
7.915	6.2098105200723417
7.9199999999999999	6.210108071473778
7.9249999999999998	6.2104060001731636
7.9300000000000006	6.2107033585407532
7.9350000000000005	6.2109991098034154
7.9400000000000004	6.2112921442806321
7.9450000000000003	6.2115812952441054
7.9500000000000002	6.2118653541166786
7.9550000000000001	6.2121430847427321
7.96	6.2124132364979419
7.9649999999999999	6.2126745560557754
7.9699999999999998	6.212925797658384
7.9750000000000005	6.2131657317820448
7.9800000000000004	6.2133931521400143
7.9850000000000003	6.2136068810032548
7.9900000000000002	6.213805772862778
7.9950000000000001	6.2139887165027652
8.	6.2141546355920063
