# Supplementary material for: Stalled response near thermal equilibrium in periodically driven systems
Source: Nat Commun. 2024 Jan 4;15:294. doi: 10.1038/s41467-023-44487-2 (PMC10766978; doi:10.1038/s41467-023-44487-2)
Supplement: Supplementary file 3 — Source Data [file 41467_2023_44487_MOESM3_ESM.zip › source_data/Fig1-numerics.dat]

#t	eq,f_0=0	eq,f_0=1.6,T=0.1	eq,f_0=1.6,T=0.2	eq,f_0=1.6,T=0.4	eq,f_0=3.2,T=0.1	eq,f_0=3.2,T=0.2	eq,f_0=3.2,T=0.4	neq,f_0=0	neq,f_0=1.6,T=0.1	neq,f_0=1.6,T=0.2	neq,f_0=1.6,T=0.4	neq,f_0=3.2,T=0.1	neq,f_0=3.2,T=0.2	neq,f_0=3.2,T=0.4
0.	-0.02595865248535336	-0.02595865248535336	-0.02595865248535336	-0.02595865248535336	-0.02595865248535336	-0.02595865248535336	-0.02595865248535336	0.6945123715724626	0.6945123715724626	0.6945123715724626	0.6945123715724626	0.6945123715724626	0.6945123715724626	0.6945123715724626
0.0050000000000000001	-0.025949926593844229	-0.025949926593844229	-0.025949926593844229	-0.025949926593844229	-0.025949926593844229	-0.025949926593844229	-0.025949926593844229	0.69421843074491929	0.69421843074491929	0.69421843074491929	0.69421843074491929	0.69421843074491929	0.69421843074491929	0.69421843074491929
0.01	-0.025941826829534984	-0.025943872464482803	-0.025942873269496413	-0.025942354475635629	-0.025945832531739529	-0.025943897417549912	-0.025942876470542338	0.69334777499558697	0.69333978338701863	0.69336990403920229	0.69336558249956881	0.69312240053491536	0.69333836224956302	0.69336988922896814
0.014999999999999999	-0.025934370156550278	-0.025915700325495665	-0.025925058981831867	-0.025929729777421563	-0.025896586025911113	-0.025915599055637735	-0.02592504787750561	0.691902620501057	0.69146435662947114	0.6918940800076796	0.69195749758716529	0.68926957150718438	0.69141138964155169	0.69189157589339989
0.02	-0.025927570955924267	-0.025843580355109169	-0.025884576823661944	-0.025905986895650702	-0.02576000001521965	-0.025841360582262343	-0.02588429969990208	0.68988665657283477	0.68786362263422662	0.68957880874954114	0.68995982629767449	0.67954960454101698	0.68742852449120329	0.68955405591425345
0.025000000000000001	-0.025921440988904029	-0.025711862367177516	-0.025810667230875536	-0.025865341257022348	-0.025511195204679711	-0.02570085875097115	-0.025809219118034507	0.68730502988791908	0.6819282374751654	0.68610950869278176	0.68730286861735968	0.66157973920733415	0.68000116193516913	0.68598642177683777
0.029999999999999999	-0.025915989374811914	-0.025513447725957143	-0.025694412684192688	-0.025802449721407897	-0.02514857444924809	-0.025479816610768972	-0.025689687003602434	0.68416432252544213	0.67358650851404511	0.68112179974992271	0.6838858078723058	0.63545143780142888	0.66761318897249411	0.6806971426931625
0.035000000000000003	-0.025911222583562384	-0.025250353017363642	-0.025529440979743981	-0.025712590888296777	-0.024690343261881746	-0.025172855415316636	-0.025517602158168031	0.68047252393786528	0.66350964294899584	0.67426411644814521	0.67958244294923586	0.60432930873348145	0.64893444972975034	0.67310423318642054
0.040000000000000001	-0.025907144442727965	-0.024932265654941194	-0.025312525307508292	-0.025591861247506908	-0.024162457663144558	-0.024785570107241913	-0.025287733759590057	0.67623899702102452	0.65300045881898039	0.66526251021240901	0.67424832255049083	0.57353080956050206	0.62314526919596713	0.66257576582401678
0.044999999999999998	-0.025903756158991674	-0.02457401028845381	-0.025043947735602652	-0.025437378770557351	-0.02358627130653615	-0.024334781818296857	-0.024998623272995665	0.67147443848203658	0.64361179861916273	0.65397832271294476	0.66772912628001202	0.54871884729900533	0.59019708265521176	0.64848083700856729
0.050000000000000003	-0.025901056353714563	-0.024193372871220132	-0.024727511575059036	-0.025247481177544873	-0.022974272811855635	-0.02384632617751041	-0.024653407703657357	0.66619083373538568	0.63665627588219809	0.64044937782466205	0.65987005250665687	0.53424824720069719	0.55093132958490509	0.63024948519129054
0.055	-0.025899041112158211	-0.023810208815202422	-0.024370150170263276	-0.025021902366485868	-0.022336010866105545	-0.02335059321546188	-0.024260397521794201	0.66040140658988966	0.63278964011575489	0.62490738914696509	0.65052586858281325	0.53223408043549436	0.50700915476978048	0.60743790950721133
0.059999999999999998	-0.025897704045931332	-0.023446615354820337	-0.023981170092695511	-0.024761908068967619	-0.021690191458306439	-0.02287695324951846	-0.023833229742105645	0.65412056401730778	0.63179508775456983	0.60776831547961652	0.63957116751011711	0.54224075424086204	0.46066198136542441	0.57979299828930264
0.065000000000000002	-0.025897036367989477	-0.02312699669682769	-0.023571256939320662	-0.024470371384015754	-0.021075940085789738	-0.02244868107876934	-0.02339044315601339	0.64736383632005934	0.63262399456580376	0.58959750646506048	0.62691027369275432	0.56131827492487596	0.41433323109867853	0.5473081993018768
0.070000000000000007	-0.025897026979500925	-0.02287669906303616	-0.023151431089299009	-0.024151770963625436	-0.020555252088735893	-0.022079756372922608	-0.022954395459600568	0.64014781304152657	0.6336880846368147	0.57105621647187177	0.61248616882108942	0.58442527205477934	0.37031488431924736	0.51026180407090571
0.074999999999999997	-0.025897662567797748	-0.022718686697829418	-0.02273214925695537	-0.023812099489962282	-0.02020063912410136	-0.021774126361247453	-0.022549555614330835	0.63249007498339416	0.63333372307665126	0.55283902221288062	0.59628778662264636	0.60554352130179179	0.33047357300358449	0.46922937770123185
0.080000000000000002	-0.025898927714483312	-0.022669088971943075	-0.022322705354289429	-0.02345867747918317	-0.020070148172291986	-0.021527124827986382	-0.022200338866058499	0.62440912271308591	0.63035225356310809	0.53561208901201574	0.57835506756955823	0.61950351972294238	0.29611742796492141	0.42506466830580558
0.085000000000000006	-0.02590080501277367	-0.022733508060202481	-0.021931008795627403	-0.023099876672188303	-0.020183292228246052	-0.021328178814399391	-0.021928773512735714	0.61592430196435988	0.62433239828801157	0.51996024830402243	0.55878127923014687	0.62380058174978958	0.26800147955681419	0.37884772601245798
0.089999999999999997	-0.025903275193004616	-0.022905872221329525	-0.021563735852625096	-0.022744767196234618	-0.020514108685986205	-0.021163854616743215	-0.021752360664161315	0.60705572634433502	0.61570386296160962	0.50634741569191943	0.53771229174183488	0.61929650138110004	0.24643022949836899	0.33180443333378956
0.095000000000000001	-0.025906317255243949	-0.023170292555321988	-0.021226782251988496	-0.022402711888586876	-0.021005517781711509	-0.021020571428384385	-0.02168248217646418	0.5978241977734613	0.60545951892313399	0.49509126372864992	0.51534273597464542	0.60931191377967109	0.23140186274428809	0.28520700936382914
0.10000000000000001	-0.025909908607817531	-0.023504788631978558	-0.020925903842353443	-0.02208293820810232	-0.021593760901799396	-0.020886708690068062	-0.021723619597231805	0.58825112509353894	0.59469471076008351	0.48635035678802258	0.49190923865538461	0.59771061361241629	0.22274548050146881	0.24026894107793559
0.105	-0.025914025210611175	-0.023885038188037319	-0.02066741576036326	-0.021794121809271583	-0.022227770833959243	-0.02075416914267152	-0.021873487200735606	0.57835844128162672	0.58417000524964247	0.48012074273896432	0.46768119102925476	0.58708263723560328	0.22021948778695449	0.19804910918777363
0.11	-0.025918641721896011	-0.024286827840322205	-0.020458820879522568	-0.021544015403172953	-0.022875939320356389	-0.020619653879919524	-0.022123997177164678	0.56816851971163063	0.57406486737269347	0.4762392934026537	0.44294973054718928	0.577789436893557	0.22355595411423024	0.15937815364150132
0.115	-0.025923731647475884	-0.024687061209659238	-0.02030924696557514	-0.02133915193847654	-0.023521679372599198	-0.020485940445949518	-0.022462816582643326	0.55770408990541509	0.56399363903327204	0.47439246450223838	0.4180157678502755	0.56806782066426653	0.23244810600938975	0.12481574938563415
0.12	-0.025929267490872016	-0.025064145244067915	-0.020229585631758199	-0.021184643061452638	-0.024153261138946641	-0.020363319733916863	-0.022875186712717328	0.54698815320802452	0.55325631909917306	0.47413092720444749	0.39317795322328652	0.55505821099067942	0.24648711591979039	0.094641565057330096
0.125	-0.025935220903382371	-0.025398770333994208	-0.020232248686419922	-0.021084083492339346	-0.024753815619803721	-0.020271032226833595	-0.023345674823976301	0.53604389881923087	0.54121676282710129	0.47489195651149924	0.36872144082555591	0.53639089199813195	0.26506345106515095	0.068876758496702578
0.13	-0.025941562832739101	-0.025675529256025873	-0.02033049719214667	-0.021039560954167012	-0.025296755784968494	-0.020238095997158395	-0.02385960474536062	0.52489462060082026	0.52765102344198445	0.47603187718791989	0.34490818346315577	0.51164997458779204	0.28725960188425659	0.047328308617553092
0.13500000000000001	-0.025948263669210318	-0.025884973913040274	-0.020537362370355413	-0.021051761196153873	-0.025749764858052752	-0.020302520699408928	-0.024404033356165707	0.51356363506956759	0.51291391972992717	0.47686983909996594	0.32196929658765394	0.48291813715803056	0.31177336126461608	0.029646147585541568
0.14000000000000001	-0.025955293388023819	-0.026025230951569913	-0.020864263150967684	-0.021120149776343258	-0.02608554686530528	-0.020507877609738816	-0.024968262922475601	0.5020742009690855	0.49784988319160595	0.47674171653474196	0.30009979738903564	0.4540744067898701	0.33691711245741829	0.015383079844614683
0.14499999999999999	-0.025962621686984981	-0.026102506021973719	-0.021319516227732774	-0.021243207421880669	-0.026292561804922506	-0.020896847168086132	-0.025543971509260167	0.49044944079898323	0.48349351057652457	0.4750595523824972	0.27945578594243686	0.42932163539364998	0.36072918231466422	0.0040493633594853445
0.14999999999999999	-0.02597021811832417	-0.02613043901842798	-0.021907001789514692	-0.021418694199386027	-0.026379688074769456	-0.021502670421205447	-0.026125089122428766	0.47871226465889816	0.47069537059576411	0.47136877269720201	0.26015392012598565	0.41179752022133076	0.38120258861407386	-0.0048432663650542539
0.155	-0.025978052213794185	-0.026128741231230497	-0.022625259810140103	-0.02164391908723581	-0.026374954739589403	-0.022340841691802962	-0.026707548096482792	0.46688529674514179	0.45982161099002006	0.46539367788771174	0.2422728667494593	0.40278803298429167	0.39659067110532092	-0.011750310065962482
0.16	-0.025986093602193373	-0.026121478419019177	-0.023467228710702958	-0.021915995130877136	-0.0263228168322465	-0.023404013489437082	-0.027289007002245132	0.45499080481394022	0.45062603432695103	0.45706247061780053	0.2258563004218965	0.40152765335268653	0.40570808073405451	-0.017075629212059115
0.16500000000000001	-0.02599431211851902	-0.026134920677079919	-0.024420706823356505	-0.022232065265170922	-0.026282142351612282	-0.024662314133268796	-0.027868606243487012	0.44305063290132879	0.44232693564119852	0.44650648028995754	0.21091697136694323	0.4053959385300524	0.40813358160741808	-0.021163012652170632
0.17000000000000001	-0.026002677904148418	-0.026194596911097375	-0.025469451766023832	-0.022589489184872444	-0.026321353766715967	-0.026069296844753249	-0.028446775513718089	0.43108613756325942	0.43386373284706797	0.43403342619440022	0.19744136738194354	0.41049834694800191	0.40424974073642073	-0.024295467590006399
0.17500000000000002	-0.02601116149745758	-0.026321515967601308	-0.026594684196521456	-0.022985986569365902	-0.026505328485949647	-0.027571554371556683	-0.029025086626512885	0.41911812787318148	0.42425595410866435	0.42007991093609859	0.18539454143343226	0.41273295816713135	0.39511218577231377	-0.026699479023484865
0.17999999999999999	-0.026019733914476872	-0.026528348053804371	-0.027776676629631382	-0.023419735996164925	-0.026875322450423109	-0.029118808299555727	-0.029606131467911707	0.40716680938528238	0.41294058296751779	0.40515216587551095	0.1747247504565454	0.40917381813239528	0.38219871488340473	-0.028551889369931381
0.185	-0.026028366719281867	-0.026816983289063585	-0.028996107913372295	-0.023889431749244548	-0.027433441754148809	-0.030671544670062591	-0.030193401064492524	0.39525173224401572	0.39995347369666379	0.38976533964945731	0.16536763853883796	0.39913976939367046	0.36711888435468498	-0.029987650220370959
0.19	-0.026037032083888561	-0.027178548996431504	-0.030234941829956737	-0.024394302415712089	-0.028144155285636758	-0.032204638790422444	-0.030791143503326006	0.38339174359008182	0.38587796555600867	0.37439030389305184	0.15724978692023922	0.38426878553153265	0.3513588354219529	-0.031107304644621098
0.19500000000000001	-0.026045702837681796	-0.027595720664021776	-0.031476713009731996	-0.024934095812224208	-0.028952468076371751	-0.033707005669564721	-0.031404181750248242	0.3716049443846412	0.37159139488038112	0.35941390279496499	0.15029153565027822	0.36753070212480454	0.33610527814049262	-0.031983565062060161
0.20000000000000001	-0.026054352506345354	-0.028045956488818427	-0.032706236627978953	-0.025509034637248421	-0.029804975390192317	-0.03517837766200399	-0.032037675119371001	0.35990865074351164	0.35793072099586021	0.34511503484477624	0.14440905247274183	0.3518137900003957	0.32215685237487007	-0.032666720107158695
0.20500000000000002	-0.026062955340547173	-0.028504090712789136	-0.033908870229472331	-0.026119746594604188	-0.030660116490015144	-0.036624605942105482	-0.032696810075991734	0.34831935984341023	0.34541649671970442	0.33165599969380172	0.13951568188762065	0.33883299646744242	0.30990635630854746	-0.033188840792477088
0.20999999999999999	-0.026071486334687165	-0.028943629678457126	-0.035069532264752609	-0.026767171861735044	-0.031484560925185888	-0.03805261722978058	-0.033386408670480594	0.33685272043472225	0.3341255045417082	0.31908673658316394	0.13552265203143948	0.3287013554318442	0.2993689545074823	-0.033566890867833099
0.215	-0.026079921236083582	-0.029337359669385877	-0.036171721733089204	-0.027452449938568685	-0.032242202760355547	-0.039465706633885669	-0.034110448653481618	0.32552350796506113	0.32373303549158372	0.30735893509790413	0.13233925098118957	0.32012520302144254	0.29023609862754363	-0.033804914135803804
0.22	-0.026088236545187819	-0.0296585824843013	-0.037196791173698181	-0.028176787326061402	-0.032885677040714309	-0.040859504892727674	-0.034871500853775342	0.31434560429231917	0.3136907310639635	0.29634714303994614	0.12987260962569464	0.31107028790031527	0.28194539109984396	-0.033895504876349791
0.22500000000000001	-0.026096409507433666	-0.02988392889612608	-0.038123702789292738	-0.028941307320913386	-0.033358709925721625	-0.042218845313686748	-0.035670108608924292	0.30333198193834132	0.30346951169262692	0.28587442748112346	0.12802724716931058	0.29970777218194988	0.27376609062199481	-0.033820791001569192
0.23000000000000001	-0.026104418097465495	-0.029997426198866244	-0.038929440571787967	-0.029746883604980005	-0.033611364469766689	-0.043515848576258856	-0.036504160985278256	0.2924946928089941	0.2927766033510974	0.27574044921522112	0.12670454838310027	0.28530368026154024	0.26490355873099025	-0.033553188250050575
0.23500000000000001	-0.026112240996547069	-0.02999418461787632	-0.039590153892997179	-0.030593960332830579	-0.03362053991072958	-0.044709728308772428	-0.037368343272765218	0.28184486128302544	0.28166186917217906	0.2657497957825522	0.12580234828162529	0.26861083398292085	0.25462163792269194	-0.033056222550735544
0.23999999999999999	-0.026119857564056485	-0.029881806337835139	-0.040082971327668138	-0.031482363094286016	-0.033401909297193999	-0.045748929355953011	-0.038253777996626388	0.27139268154909474	0.27047312913276833	0.25573815072546785	0.12521479804311064	0.25153359278199478	0.24237117016076928	-0.032285760450195669
0.245	-0.026127247804007131	-0.02967875956265862	-0.040388265227714937	-0.032411107378109566	-0.033004598584224276	-0.046576054036671949	-0.039147986869077618	0.26114741904941419	0.25968826343190521	0.24559362649697106	0.12483267282606962	0.2362895687686255	0.22790084683384848	-0.031192016364443801
0.25	-0.026134392327595284	-0.029410631976579692	-0.040492004860815854	-0.033378213808209836	-0.03249309466344201	-0.047135468821744256	-0.040035296075910047	0.25111741586920638	0.24970438827176783	0.23527069616170571	0.12454425457363998	0.2245599934473122	0.21132093065985405	-0.029722692101578428
0.255	-0.02614127231281661	-0.02910605989746496	-0.040387756716389167	-0.034380542156146214	-0.031929235626141798	-0.04738255037863548	-0.04089776320340973	0.24131009989359142	0.24067232637492575	0.22479486652228703	0.12423687863268007	0.21697834237981828	0.19309717995991618	-0.027827514879508911
0.26000000000000001	-0.026147869462212935	-0.028793684635245603	-0.040077914687403515	-0.035413658517252755	-0.031363793336407979	-0.047292546350645059	-0.041716620336450842	0.23173199753797574	0.23243407023747606	0.21425754420186488	0.12379917166651748	0.21300414151741215	0.17397148666313092	-0.025464246052753322
0.26500000000000001	-0.026154165959824206	-0.028500314910060776	-0.039573880679048996	-0.036471751536144265	-0.030837847242392517	-0.046866540934502557	-0.042474113312113114	0.22238874984380524	0.22457834671029458	0.20380217761026953	0.12312393247625394	0.21109455726031526	0.15482958109587242	-0.022605924983437851
0.27000000000000002	-0.026160144428393085	-0.028249582799568521	-0.038895137479311913	-0.037547613606140624	-0.030387596058400242	-0.046132502066923944	-0.043155495597023613	0.21328513172015554	0.21659190296849204	0.19360424775993429	0.12211152309542328	0.20913906540738661	0.13655309164650908	-0.019248717840589832
0.27500000000000002	-0.026165787887918498	-0.028060345270535619	-0.038067396741084655	-0.038632701035336371	-0.030045737968690409	-0.045140850568613805	-0.043750842127766698	0.20442507410129074	0.20805346511487144	0.1838485759553854	0.12067355447835265	0.20513989983897524	0.11989504957537976	-0.015419332057786065
0.28000000000000003	-0.026171079716522799	-0.027944756450510182	-0.037120192896822821	-0.039717282945230546	-0.029836927862469762	-0.043955825901895666	-0.044256320710669289	0.19581168878228947	0.1987970988255634	0.1747074704386212	0.11873658130234924	0.19795791745696556	0.10540482070727672	-0.011180646719170479
0.28500000000000003	-0.026176003614658307	-0.027906673998746297	-0.036084376289616624	-0.040790682136148428	-0.029770798249686873	-0.042645234984251934	-0.044674620753601055	0.18744729568912888	0.18897710142603921	0.16632250602184961	0.11624547641919188	0.18775149719643508	0.093408243045132039	-0.0066341255751973787
0.28999999999999998	-0.02618054357357041	-0.027941224924436008	-0.034989922795353276	-0.041841602718576808	-0.029838743096759955	-0.041271361842821451	-0.045014390457225308	0.17933345233512857	0.17900746287750363	0.15879153774455612	0.11316614789214657	0.17582087978894181	0.084031224816834268	-0.0019178233333518582
0.29499999999999998	-0.026184683848836841	-0.028035803086925819	-0.033864349474969489	-0.042858529814630085	-0.030017390744460297	-0.039884947992929978	-0.045288742990894568	0.17147098521320037	0.16940770759471671	0.15216131417182005	0.10948729631118781	0.16395507239727153	0.07724625772744928	0.0028006075902922973
0.29999999999999999	-0.026188408939845517	-0.028171981379167738	-0.032731856387771666	-0.043830177302731081	-0.030275702897377955	-0.038522814875994807	-0.045513104555455472	0.16386002287320534	0.16062620712668579	0.1464251341567675	0.1052209865719553	0.15368875350204814	0.07292159569786491	0.0073356360511052012
0.30499999999999999	-0.026191703575825252	-0.028327469281929592	-0.031613154594879588	-0.04474595185245013	-0.030579774219654739	-0.037208556217015069	-0.045702830614526721	0.15650003043450156	0.15290952746913422	0.14152456060193647	0.10040191860087801	0.14582378071291094	0.070858813024088613	0.011499072875514972
0.31	-0.026194552709074212	-0.028477622088843788	-0.030525824462793338	-0.045596396783538551	-0.030891755543432223	-0.035955148651062169	-0.045871063643413514	0.14938984528673382	0.14625381062824116	0.1373542443019547	0.095085411239246159	0.14030390413310612	0.07081206630168016	0.015116779095199765
0.315	-0.026196941515915818	-0.028596802293218128	-0.029484989532117492	-0.046373578671152979	-0.031164771808696805	-0.034768310671944538	-0.04602723150255475	0.14252771373652856	0.14043913208469116	0.13376924886149138	0.089344244287028876	0.13635862388523817	0.072489155866000382	0.018044440529980617
0.32000000000000001	-0.026198855405715881	-0.028660427673354583	-0.028504084417044634	-0.047071383607035958	-0.031340926947542008	-0.03364976324067015	-0.046176413562430608	0.1359113283629905	0.13512535684963214	0.13059466320862656	0.083264616618420023	0.13282867150728581	0.075539757698953464	0.02018008815162272
0.32500000000000001	-0.026200280038303242	-0.028648236229617541	-0.027595526189320381	-0.047685698352720587	-0.031360263638750031	-0.0325999635457183	-0.04631958581862021	0.12953786585259761	0.12997560425518756	0.12763751068138401	0.076941557474760072	0.12860977188528261	0.079540190295841473	0.021471632571688555
0.33000000000000002	-0.026201201349932833	-0.028548186854316974	-0.026771151937132753	-0.048214463246117181	-0.031181022021189334	-0.031620222525477262	-0.046454560658443278	0.12340402509222599	0.12476609090009658	0.12470085796998492	0.070474163708500015	0.12309120509254123	0.083986661221651174	0.021918602755404457
0.33500000000000002	-0.026201605587879678	-0.028359344627099749	-0.026042348217787274	-0.04865759698521311	-0.030799304651617149	-0.030714284851127191	-0.046577313337466494	0.11750606530843498	0.11944334725217999	0.12159956346046472	0.063961025669421939	0.11638962713408013	0.088308973454497092	0.021568297563532263
0.34000000000000002	-0.026201479353554602	-0.028092157369047237	-0.02541986231386701	-0.049016806341359916	-0.030252494507430044	-0.029889421115667971	-0.046683358556707993	0.11183984405181858	0.11410891236935114	0.11817640431589428	0.057496153812693823	0.10924167386896642	0.091912468694947152	0.020507434962200387
0.34500000000000003	-0.026200809654025208	-0.027765909668482525	-0.024913344419333208	-0.049295304562317489	-0.029602934681744915	-0.029156905877503067	-0.046768897740419077	0.1064008548362258	0.10894302236763648	0.11431664231864414	0.05116563798347519	0.10262468005114225	0.094246843394399982	0.018850944505990452
0.35000000000000003	-0.026199583961617805	-0.027404745527992179	-0.024530718715641532	-0.049497469281759091	-0.028914418287880231	-0.028531577831521316	-0.046831568428378871	0.10118426425510771	0.10410473745968943	0.10995874814299617	0.045045175876126081	0.097329517977492008	0.094888484285198887	0.016729723933833988
0.35499999999999998	-0.026197790281213905	-0.027034148957039983	-0.024277513927335095	-0.049628473445284704	-0.028236913188515785	-0.028030201290387122	-0.046870751158479038	0.096184948409312465	0.099651484595681045	0.10509925422251011	0.039198510828859306	0.093675468186175323	0.093613354520078074	0.014279003458836464
0.35999999999999999	-0.026195417224727686	-0.026678914945916451	-0.024156294194867416	-0.049693921175614032	-0.027604800985368688	-0.027668690890217659	-0.046887491886199631	0.091397528494370661	0.095507272257245535	0.099790602715239915	0.033676734127179621	0.091421609927164305	0.090436177751718666	0.011628538366575835
0.36499999999999999	-0.026192454092203943	-0.026362317395980113	-0.024166314046737698	-0.049699515410011372	-0.027043707849021239	-0.027458813343324843	-0.046884159588563914	0.086816405408223662	0.091487766131681664	0.094132193324742361	0.028518341733425587	0.089849758208974867	0.085601228842769578	0.0088953192942190298
0.37	-0.026188890958795945	-0.026105408348975852	-0.024303476210963029	-0.049650776777986259	-0.026578164218940305	-0.027405408606291436	-0.046863975855530385	0.082435793254436979	0.0873709965775957	0.088256211383716254	0.023749893779687618	0.087996099296192398	0.079526800214674495	0.0061789771749129422
0.375	-0.026184718766881804	-0.025925558479825691	-0.024560604549290148	-0.049552824928045067	-0.026234566661137	-0.027505146806758522	-0.046830535238081908	0.078249751629392961	0.082986972886646582	0.08231078946126856	0.0193871071066695	0.084999151573188547	0.07272117559015312	0.0035596555286734077
0.38	-0.026179929422448223	-0.025834201910114998	-0.024927971052669196	-0.049410225612954023	-0.026037414085712387	-0.027747297270557785	-0.046787397323380546	0.074252216596101012	0.078290537482529829	0.076443339250169814	0.015436213346536087	0.080451987630306004	0.065695158043382135	0.0010978678876627287
0.38500000000000001	-0.026174515894840173	-0.025834644220803602	-0.025393954779995634	-0.049226900243384011	-0.026000815870682099	-0.028116209745916876	-0.046737789246690815	0.070437030260551287	0.073386176115177781	0.070786463857332282	0.011895432453772305	0.074575771898099358	0.058892648139535944	-0.0011642486046730064
0.39000000000000001	-0.026168472318892084	-0.025921082787677616	-0.025945679180538972	-0.049006089858155688	-0.026121068613449316	-0.028594603030881557	-0.04668442168282555	0.066797968880462577	0.068494312666155494	0.065447949725884302	0.0087564385230936501	0.068101126473358378	0.052650141619210916	-0.0032008604742271695
0.39500000000000002	-0.026161794098419889	-0.026079422316897371	-0.026569481522007554	-0.048750362695206675	-0.026376134541507425	-0.02916657333262087	-0.046629397720167727	0.06332876944912462	0.063876142340910394	0.060505289125745029	0.0060057259379087888	0.061934726125162695	0.047184573772275064	-0.00500003387933373
0.40000000000000002	-0.02615447801002161	-0.026289456201714176	-0.027251112334743484	-0.04846165364284645	-0.026732312981566773	-0.029819445456691566	-0.046574183032489218	0.060023154710037982	0.059750838899832792	0.056004313139846891	0.003625815126812205	0.056814588299954463	0.042601455263367657	-0.0065613603679351819
0.40500000000000003	-0.026146522306113477	-0.026527333771809651	-0.027975633125790572	-0.048141324490389506	-0.027152062479349808	-0.03054398827451341	-0.046519605127581728	0.056874856570314547	0.056236016371028735	0.051960999896018149	0.0015962655057013592	0.05310697666238233	0.038913124949455584	-0.007893840199606152
0.41000000000000003	-0.026137926816083831	-0.026767462650938874	-0.028727062047247853	-0.047790235692349317	-0.027596367505680255	-0.031332907339675295	-0.046465855846881288	0.053877637892794775	0.053326501044341064	0.048365383308736368	-0.00010551316885196442	0.050765493812058068	0.036058886397922457	-0.0090141303505625846
0.41500000000000004	-0.026128693044483911	-0.026983878199432779	-0.029487894272770418	-0.047408822928247662	-0.028020900723476502	-0.032177846122466755	-0.046412481680376094	0.051025312657911201	0.050910833651993143	0.045186627311171054	-0.0015036414997247754	0.04940178897273538	0.033922546723634484	-0.0099451656804156186
0.41999999999999998	-0.026118824265161378	-0.02715186992596235	-0.030238682065636166	-0.046997174738121171	-0.028372479090134871	-0.033065424066118801	-0.046358358624610768	0.0483117644970954	0.048815760096370467	0.042378604163211847	-0.0026233206432972429	0.048429613123192466	0.032346584612905196	-0.010715087711563698
0.42499999999999999	-0.026108325610265944	-0.027250573210678301	-0.030957884969857775	-0.046555110637735944	-0.028594551548557771	-0.033973182000949328	-0.046301660746707524	0.045730963609411548	0.046864082260424211	0.039885587339518594	-0.0034905211957027525	0.047264713598043975	0.031144786500863202	-0.011356365461812744
0.42999999999999999	-0.026097204153054887	-0.027266264296741852	-0.031622180317826806	-0.046082262071554969	-0.028643660808119517	-0.034866661484728806	-0.046239843084090598	0.043276982082321933	0.044927711396253553	0.037647848642933655	-0.0041317757925442063	0.045535526001579868	0.030116250687521676	-0.011904965743883578
0.435	-0.026085468983530785	-0.027195032903993027	-0.032207350306280066	-0.045578161023471384	-0.028507010818806952	-0.035699024007693647	-0.046169668505389061	0.040944007646064574	0.042957728559823327	0.035607001311104135	-0.0045740395623581585	0.04321370933279324	0.029063043091763559	-0.012399426267344769
0.44	-0.026073131275931576	-0.027043404362080092	-0.032689738110481016	-0.045042342701616583	-0.028207080907326695	-0.036414330611098784	-0.046087312583694889	0.038726355898719117	0.04098088117173028	0.03371087571069134	-0.0048445842584373643	0.040588283921184895	0.027811686987705274	-0.012879704696206253
0.44500000000000001	-0.026060204347138668	-0.026826593608985139	-0.03304811400494595	-0.04447446903089991	-0.027789549496213244	-0.036954665027414867	-0.045988577772008002	0.036618481046175946	0.039066122459719528	0.0319176120477212	-0.004970895488164569	0.038098517814250395	0.026235779783535543	-0.013385721129346757
0.45000000000000001	-0.026046703705213763	-0.026565461476894904	-0.033265653545546142	-0.043874478326896504	-0.027304857667338547	-0.037269851929964445	-0.045869235730978814	0.034614985207204449	0.037277670443942514	0.030198583680720918	-0.0049805473937807286	0.036123901741463987	0.024274608970218981	-0.013955578367468534
0.45500000000000002	-0.02603264708723544	-0.026283710154789579	-0.033331651482671934	-0.043242763210284377	-0.026796481201756029	-0.037327183712301988	-0.045725493390560333	0.032710626339434459	0.035635104657370971	0.028539792022028963	-0.0049010349322338997	0.034828750611225007	0.021942092384687445	-0.014623527175257969
0.46000000000000002	-0.026018054485796135	-0.02600612682215997	-0.033242613646784158	-0.042580373535918661	-0.026300373072821213	-0.037118091200664532	-0.045554545947508587	0.03090032484656341	0.034095754492678321	0.026941526788462986	-0.0047595501722068776	0.034101464983575705	0.019322427129583968	-0.015417829996279542
0.46500000000000002	-0.026002948163488075	-0.02575751926293848	-0.033002490526245529	-0.041889234239501812	-0.025851025756483868	-0.036659517381094027	-0.045355144319555563	0.029179168931029495	0.032564996208130789	0.025416336053288205	-0.0045826955078624252	0.03358705042426461	0.016552875316758003	-0.016358748629552351
0.47000000000000003	-0.025987352654901548	-0.02556133465350556	-0.032622008656549614	-0.041172360421377563	-0.025486560511159793	-0.035989607086614916	-0.045128075481628192	0.027542418759648683	0.030930282666554083	0.023985625772716245	-0.0043961332401191381	0.032804777795495732	0.013798298549012836	-0.017456920013181089
0.47500000000000003	-0.02597129475567678	-0.025437243383473161	-0.032117259679521011	-0.040434045037720287	-0.025247095366871239	-0.03515931952169718	-0.044876443455714954	0.025985509511988667	0.029106223912079763	0.022675419855916035	-0.0042241775596131474	0.031330873895728563	0.011224352895806401	-0.018712374253258859
0.47999999999999998	-0.025954803498273421	-0.025397962671590547	-0.031507858981146199	-0.039679989902437464	-0.025165284176240955	-0.034222751202256721	-0.044605656043177046	0.024504053383248195	0.027072588518864762	0.02151189490702965	-0.004089341579328558	0.028982789638970552	0.0089757115150348333	-0.02011438524547577
0.48499999999999999	-0.025937910114239918	-0.02544655852803945	-0.03081504513554284	-0.038917349951862773	-0.025254008495469646	-0.033228893985378052	-0.044323069737459843	0.023093840614371235	0.024888518936029658	0.020517244621084438	-0.0040118586317364913	0.02590766104682718	0.0071628879108389058	-0.021642235574754958
0.48999999999999999	-0.025920647982812253	-0.025575606765470351	-0.030060052573560814	-0.038154665080775023	-0.025499881810945198	-0.032216515378327426	-0.044037313941065637	0.021750839622741113	0.022676475907568446	0.019706266063468973	-0.0040092032846955339	0.022517499784370839	0.0058577744284855852	-0.023266846078570467
0.495	-0.025903052565833633	-0.025768693579510577	-0.02926297962314911	-0.037401663653924111	-0.025867804777857443	-0.031212509248576409	-0.0437573874047908	0.020471196306792658	0.020583713057544379	0.019083863215769041	-0.0040956428672982107	0.019313715567864528	0.0050954040659878554	-0.024953095790941911
0.5	-0.025885161329039879	-0.026003455184368265	-0.028442234800918002	-0.036668936219317369	-0.026313118964603026	-0.030233037868485045	-0.043491673232571942	0.019251232597210833	0.018738369825513121	0.018643501188752375	-0.0042818538642716833	0.016707281507489614	0.0048784027784667455	-0.026662566520016702
0.505	-0.025867013649888471	-0.026254711613084646	-0.027614515562622163	-0.035967495020221257	-0.026792328770173568	-0.029286337450784267	-0.043247037771967055	0.018087444326438364	0.017216470014496582	0.018366560056017316	-0.0045746383105976559	0.014912889150827573	0.0051809933202291393	-0.028356403400130806
0.51000000000000001	-0.025848650712193565	-0.026496691845736463	-0.026795180334082867	-0.035308251775488256	-0.027265875803719249	-0.028376112282623791	-0.043028158961447939	0.01697649848667851	0.016028329670090921	0.018222535665242082	-0.0049767723722530799	0.013926240299012862	0.0059506844412365832	-0.029997989644678182
0.51500000000000001	-0.025830115387921421	-0.026704413679599057	-0.02599882424674585	-0.0347014597379353	-0.027693810841452636	-0.027504756113562602	-0.042837179506899026	0.015915229944721034	0.015124801328573741	0.018170087580250544	-0.0054870121300955596	0.013557205029326324	0.007107384553425692	-0.031555181233633031
0.52000000000000002	-0.025811452106625589	-0.026855072980298801	-0.025239857706414518	-0.034156173542083404	-0.028031383152778491	-0.026675986185095167	-0.042673715666716919	0.014900637679629586	0.014418887842415875	0.018158992228791627	-0.0061002703867720576	0.013499552551907979	0.0085412523527976063	-0.033001922417327245
0.52500000000000002	-0.025792706713046378	-0.026930185490081048	-0.024532906900260255	-0.033679780202667639	-0.02823236125104666	-0.025896725378503457	-0.042535190221586958	0.01392988060689818	0.013815553175223896	0.018133069309275336	-0.0068079641142719041	0.01343112448407445	0.010111867296449289	-0.034319153305783848
0.53000000000000003	-0.025773926313546344	-0.026918296376707784	-0.023892900095228382	-0.033277646703672767	-0.028261644683258043	-0.02517818645561043	-0.042417410431890457	0.013000273049769286	0.013240446753714805	0.018034072617763783	-0.0075985167147007947	0.013125259974658982	0.011651922778984891	-0.035495014668629699
0.53500000000000003	-0.025755159112065773	-0.026817122446845948	-0.023334768720764128	-0.032952915330905191	-0.028109122229519983	-0.024536123040662647	-0.042315283921286064	0.012109279915471954	0.012657749771446953	0.017806364478680253	-0.0084579847724483154	0.012527929015149312	0.012978157995468254	-0.03652443951472123
0.54000000000000004	-0.025736454236461547	-0.026633936258635874	-0.02287277253590287	-0.032706459829883162	-0.027793425751736874	-0.023990170595215892	-0.04222355778809344	0.01125451163091463	0.012070771512491932	0.017401959242537214	-0.0093707676063376002	0.011756915982625502	0.013910325646875311	-0.037408282673190948
0.54500000000000004	-0.025717861556046752	-0.026383994954611554	-0.02251954360827577	-0.032536996750377578	-0.027352483926609265	-0.023562186116178451	-0.042137476535554066	0.010433718889034698	0.011506095050277082	0.016785298925964962	-0.010320351373910016	0.011023050566502983	0.014295884066954553	-0.038152168669697222
0.55000000000000004	-0.025699431491300578	-0.026087992839943834	-0.02228501786766109	-0.032441329957541565	-0.02682925532286708	-0.023273596075829885	-0.042053279262412709	0.0096447872536024569	0.010989186379006846	0.015937005623518501	-0.011290038587740353	0.01051936975332558	0.014034900673261179	-0.038765233043050525
0.55500000000000005	-0.025681214816803667	-0.025769826848956401	-0.022175465566928655	-0.032414694492012751	-0.026263463330299233	-0.023142029272782361	-0.041968491482088435	0.0088857316667706725	0.010522358881365476	0.014855916601646375	-0.012263618545302595	0.010330588255620447	0.013098017188131521	-0.039258900436930429
0.56000000000000005	-0.025663262458372846	-0.025455211881462617	-0.022192826586570187	-0.032451159899316337	-0.025692876625842239	-0.023177886838591993	-0.0418820057120513	0.0081546909001617394	0.010074060052568088	0.013558969319767527	-0.013225943324991274	0.010390347295837614	0.011531530427096282	-0.039645797544993228
0.56500000000000006	-0.025645625285610436	-0.025170605027445666	-0.022334498449315489	-0.032544052825851905	-0.025159428190291405	-0.023381789828857191	-0.04179398001511439	0.0074499219867695584	0.0095837134720272131	0.012078909938691495	-0.014163386016847971	0.010492432125849362	0.0094475641632129903	-0.03993885348083083
0.57000000000000006	-0.025628353900940724	-0.024941405120021735	-0.022593626044683866	-0.032686363152322206	-0.024712282417761029	-0.023743802225026874	-0.04170560795507014	0.0067697946674759044	0.008980827384005418	0.01046023373063614	-0.015064170843697452	0.010355681662865296	0.0070022407691250933	-0.040150603239848759
0.57500000000000007	-0.025611498426397802	-0.024788883033200287	-0.022959828808851158	-0.032871105674935397	-0.024402164791503214	-0.024244851048691174	-0.04161882288487749	0.0061127858825778562	0.0082116601217263989	0.0087540966765573373	-0.015918577009047322	0.0097315156850262194	0.0043683763635477997	-0.040292684929181616
0.57999999999999996	-0.02559510828933239	-0.024726443271374486	-0.023420205533789464	-0.033091618633544637	-0.024267470050299708	-0.024860024942031073	-0.04153599435956308	0.0054774743353710629	0.0072627610778555566	0.0070130704553359353	-0.01671902809958295	0.00851527278595509	0.0017100024925190017	-0.040375507499152918
0.58499999999999996	-0.025579232008305076	-0.024756760065751688	-0.023960405010330185	-0.033341789661626736	-0.024319900549898694	-0.02556279196291748	-0.041459658804220228	0.0048625351516239559	0.0061708308264212305	0.0052865282421283083	-0.0174600858327272	0.0068017876034659596	-0.00083594024445154827	-0.040408060016699381
0.58999999999999997	-0.025563916980414186	-0.024871244285205867	-0.024565553103732162	-0.033616207815475564	-0.02453968237679217	-0.026328945967343469	-0.041392306296240688	0.004266734655665386	0.0050141028321165418	0.0036172005840855986	-0.018138370593547844	0.0048490164403046984	-0.0031687032013364962	-0.040397833118708697
0.59499999999999997	-0.025549209271307612	-0.025052119077254818	-0.025220877275672363	-0.033910246523554406	-0.024884028226471858	-0.02713931804707715	-0.041336226051018901	0.0036889252808406815	0.0038892327300800132	0.0020391258354455566	-0.018752431745324455	0.0029733192421575088	-0.0052246182805141001	-0.040350825895546144
0.59999999999999998	-0.025535153409143786	-0.025275996908578166	-0.025911949852376451	-0.034220086334353819	-0.025302612059724491	-0.027980772461576008	-0.041293398758170188	0.0031280406292770154	0.0028838879547133517	0.00057693411760700039	-0.01930258865138975	0.0014396235914400303	-0.0069724955736341458	-0.04027161562399291
0.60499999999999998	-0.025521792183719048	-0.025517325603300993	-0.026624560294947606	-0.034542688352260625	-0.025749739247472897	-0.028845474364764746	-0.041265415959641311	0.0025830906932489258	0.0020553201157070574	-0.00075379020361698347	-0.019790759418639059	0.00039494565996423426	-0.0084065525215762157	-0.040163472649132774
0.60999999999999999	-0.025509166452025306	-0.025750696790111438	-0.027344307269732651	-0.034875729599029029	-0.026187268135340488	-0.029728713027188047	-0.041253405148060869	0.0020531572479442089	0.0014206596829369569	-0.0019454073431632926	-0.020220289319356315	-0.00014736374547551874	-0.0095392345170014978	-0.040028507826908921
0.61499999999999999	-0.025497314951374903	-0.025952155399505739	-0.028056062861787245	-0.035217510710265257	-0.026579996741972596	-0.030625703330575769	-0.04125794325161574	0.001537389423130897	0.00095955093942402586	-0.0029967159826167298	-0.020595785378308348	-0.00028857993692226066	-0.010395266683092624	-0.039867844968687033
0.62	-0.025486274121299474	-0.026100397581425048	-0.028743497617168278	-0.035566844880702039	-0.02689055050276927	-0.0315278863873939	-0.041278949498030071	0.0010349994590885573	0.00062646124124272158	-0.0039113148616171812	-0.020922958348151034	-0.00020347979002371646	-0.011007340802596511	-0.039681815388434224
0.625	-0.025476077935307227	-0.026178578066104595	-0.029388860756360914	-0.035922935273124887	-0.027080956586122876	-0.03241940922414073	-0.041315560218106319	0.00054525865023022466	0.000368235003239567	-0.0046960244158060598	-0.02120846875693392	-0.000081934875750938542	-0.011413190226182625	-0.039470175560769885
0.63	-0.025466757743574955	-0.026176557943364879	-0.029973178596468496	-0.036285246578385381	-0.027122269574448056	-0.033274676404507202	-0.041366001771389958	0.000067493478065541593	0.00014128104770966396	-0.0053594865928273724	-0.021459770322294888	-0.000064029989125582824	-0.011653467618566806	-0.039232351472021053
0.63500000000000001	-0.025458342127570696	-0.026092599291233011	-0.030476961666402538	-0.036653375322259166	-0.027005339142115878	-0.03405798608196639	-0.041427491691937254	-0.0003989180664274194	-0.000077421093658858436	-0.0059110046792196554	-0.021684942124763955	-0.00019355857210912825	-0.011769775944895342	-0.038967713636597789
0.64000000000000001	-0.025450856767570917	-0.025933546998725424	-0.030881401224964786	-0.037026923000359591	-0.026743400464356304	-0.034726062102485349	-0.041496209477517219	-0.00085454997236759814	-0.00028934213290355627	-0.0063596475165605213	-0.021892500763448328	-0.00041465589769870025	-0.011802365404707332	-0.038675883898892961
0.64500000000000002	-0.025444324323902853	-0.025713457904335636	-0.031169907291098059	-0.037405376194543934	-0.026364564410251087	-0.035233616181082956	-0.041567382954411924	-0.0012999315130562473	-0.00048322447733819895	-0.006713618940060664	-0.022091185406065035	-0.00061370793930903952	-0.011787342966255603	-0.038357068074333887
0.65000000000000002	-0.025438764332723882	-0.025451591244729982	-0.031329726135465058	-0.037787998363135358	-0.025901654804873699	-0.035541011594880503	-0.041635528847090826	-0.0017355503682547615	-0.00064932228666810421	-0.0069798777697001333	-0.022289712148685404	-0.00068313176968235281	-0.011753647670044899	-0.038012396922486112
0.65500000000000003	-0.025434193117058322	-0.025170774965184845	-0.031353315005383645	-0.038173738755633499	-0.02538795950484285	-0.035622062036904115	-0.041694863051213067	-0.0021618555692291151	-0.00079269687131969203	-0.0071639826684824727	-0.022496499150274702	-0.00057759986514476273	-0.011720369717872822	-0.037644243122069432
0.66000000000000003	-0.025430623713673412	-0.024896366764203523	-0.031239175335448992	-0.038561164539276091	-0.024860620072261346	-0.035469558771765122	-0.041739856935547451	-0.0025792602719178553	-0.000939956395447235	-0.0072701292380822511	-0.022719370067190953	-0.00034444119460360191	-0.011695082172498273	-0.037256467288868278
0.66500000000000004	-0.025428065816336456	-0.02465509233272491	-0.030991956403004554	-0.038948422352373106	-0.024366320058404986	-0.035096660509493963	-0.041765867293584669	-0.0029881443642120727	-0.0011363541631256384	-0.00730134519008898	-0.022965249579761572	-0.00012081187738458078	-0.011673658531472064	-0.036854537322040012
0.67000000000000004	-0.025426525735878822	-0.024472785143904999	-0.030621810311240734	-0.039333234765194319	-0.023961643231645118	-0.034533680636637351	-0.041769723667987188	-0.0033888569138157002	-0.0014334932970112735	-0.007259813988764169	-0.023239870271341664	-0.000094684614074159188	-0.011641663769190716	-0.036445469085452084
0.67500000000000004	-0.025426006377362316	-0.024370746974723956	-0.030143153763135505	-0.039712935307419747	-0.023703516598764057	-0.033821427347142108	-0.041750136958674175	-0.0037817184635469724	-0.0018715524787585023	-0.0071473062331726383	-0.023547513724079764	-0.00043521326184961165	-0.011577017003192362	-0.03603755738913933
0.68000000000000005	-0.02542650723458554	-0.024361658783036443	-0.029573117517968997	-0.040084542796052475	-0.023632287971881591	-0.03300331220307226	-0.041707814098670991	-0.0041670231812100085	-0.0024629615987228986	-0.0069657070317545615	-0.023890809512887745	-0.0012176027579616376	-0.011453391153388042	-0.035639903913573245
0.68500000000000005	-0.025428024402006984	-0.024446778352466995	-0.028930006148953913	-0.040444871913694128	-0.02375707137378423	-0.032118508653735264	-0.041645229087694295	-0.0045450408712939252	-0.0031848364172547992	-0.006717631798235011	-0.024270613253768628	-0.0023828475667258863	-0.011243798151730612	-0.035261795027064967
0.69000000000000006	-0.025430550604092682	-0.024615807268944016	-0.028232046273960511	-0.040790672835744841	-0.02405330256116793	-0.031197658101078482	-0.041566095320923722	-0.004916018855869707	-0.0039839094291942391	-0.006407118665470406	-0.024685978989221209	-0.0037586906275497399	-0.010923968241088936	-0.034912022727455395
0.69500000000000006	-0.02543407524196508	-0.024849430103816048	-0.027496596514063446	-0.041118788847073304	-0.024474024713051788	-0.030261523954797257	-0.041474675270445599	-0.0052801837320157769	-0.0047917181206968149	-0.0060403718376515082	-0.025134232596295283	-0.0051283537832978142	-0.010475373998797999	-0.03459826023876883
0.70000000000000007	-0.025438584457093509	-0.025123162439059297	-0.026739865661266019	-0.041426318021414395	-0.024966654702716702	-0.029322118238713245	-0.041375114153829523	-0.0056377430130184958	-0.0055432773115449089	-0.0056265075912908368	-0.025611142772716575	-0.0063051414081926917	-0.0098879648629987809	-0.034326590729605373
0.70499999999999996	-0.025444061211710747	-0.025410813633283624	-0.025977071572387184	-0.041710763740579054	-0.02548469208481257	-0.028385419574277628	-0.041270970793400044	-0.0059888866604692649	-0.0061920741427349884	-0.0051782257857923572	-0.026111176041446773	-0.0071787484101199462	-0.009162771390067494	-0.034101246498983405
0.70999999999999996	-0.025450485385465613	-0.02568667916453933	-0.025222892779661568	-0.041970159436894021	-0.025989537642726338	-0.027454805464936845	-0.041165044398606861	-0.0063337885141492283	-0.0067172455907096376	-0.0047122989017279217	-0.026627813709714912	-0.0077264667187799995	-0.0083144510778544109	-0.033924562515552398
0.71499999999999997	-0.025457833887749182	-0.02592675745302777	-0.02449202361463966	-0.042203155457609394	-0.026445277499685733	-0.026534519804112328	-0.041059489785510814	-0.0066726076263764339	-0.007122467654070699	-0.0042497448668007889	-0.027153903135635801	-0.007999850794047976	-0.0073735736922836475	-0.033797102752449966
0.71999999999999997	-0.02546608078503855	-0.026109934086729375	-0.023799638656975854	-0.042409060049211869	-0.026813853176712379	-0.025632687359528568	-0.040956117809841555	-0.0070054895071937264	-0.0074285118462506863	-0.0038155401134520161	-0.027682013753830427	-0.0080971482821677581	-0.0063880489702758583	-0.033717894556005892
0.72499999999999998	-0.025475197442427398	-0.026219789687883226	-0.023161598187288406	-0.042587831550548738	-0.027057265739882423	-0.024763478213377991	-0.040856728414704724	-0.0073325672864752514	-0.0076625782441286684	-0.0034377491505502306	-0.028204770167221949	-0.0081267249520277848	-0.0054227334012704916	-0.03368470702745302
0.72999999999999998	-0.025485152678498484	-0.026246771496591062	-0.022594278991455722	-0.042740024217875372	-0.027147203544011865	-0.023948044177613294	-0.040763335044029569	-0.0076539627986927372	-0.0078480182697059746	-0.0031460087910543354	-0.028715139648406513	-0.0081686420423636788	-0.0045561392365615402	-0.033694325431279537
0.73499999999999999	-0.025495912932562842	-0.02618973155615098	-0.02211399046816882	-0.042866694912851583	-0.027074894422955083	-0.023213900302080009	-0.040678199879313981	-0.007969787595760525	-0.0079979029786284676	-0.0029694127580248038	-0.02920665855435197	-0.0082481324490234001	-0.00387353550192322	-0.033742793860462562
0.73999999999999999	-0.025507442443188085	-0.026055970876312822	-0.021736026731061613	-0.042969281507908075	-0.026852844928848256	-0.022592615107370505	-0.040603679917688061	-0.0082801438929877708	-0.0081145814579391094	-0.0029339829173345672	-0.029673590165613245	-0.0083341377884076032	-0.0034566689032325812	-0.033825615899190642
0.745	-0.025519703436862981	-0.025859847146210965	-0.021473496030692013	-0.043049465864618053	-0.026507665807261154	-0.022116033555529435	-0.040541951370815253	-0.008585125452861244	-0.0081950097361894944	-0.0030600541712321938	-0.030111014091118535	-0.0083637455011677103	-0.0033716444882878642	-0.033937916179621955
0.75	-0.025532656325610258	-0.025620848426586136	-0.021336137410707799	-0.043109034468404223	-0.026071215259955004	-0.021811695981086954	-0.040494712023257731	-0.0088848184109990933	-0.0082392852390819667	-0.0033599943334995637	-0.030514853676603629	-0.0082797077569640373	-0.0036576700763657354	-0.03407457491365274
0.755	-0.025546259912256938	-0.0253620362877536	-0.021329358744679498	-0.043149748403383967	-0.025577421022183865	-0.02169845326279643	-0.040462953751943989	-0.0091793020482791796	-0.0082586447999443858	-0.0038366835340910058	-0.030881852254933812	-0.0080649115351514693	-0.0043197364802196221	-0.034230352226333777
0.76000000000000001	-0.025560471602000489	-0.025108973917875633	-0.021453697106680311	-0.043173231721063146	-0.025065731281585263	-0.021783342263382615	-0.040446861894537722	-0.0094686495128051794	-0.0082794459399356604	-0.0044830687225216916	-0.031209511424655834	-0.0077629987529441516	-0.005327489773813544	-0.034400018177637062
0.76500000000000001	-0.02557524761893231	-0.024888417727689571	-0.021704815784364135	-0.0431808839474562	-0.024585933043812513	-0.022060514196249388	-0.040445853393904392	-0.0097529284950876021	-0.0083409228142258089	-0.0052829050892796046	-0.031496005023530435	-0.0074788978367944306	-0.006620750625688559	-0.034578497655604237
0.77000000000000002	-0.025590543226059109	-0.024725899596392774	-0.022074034250140286	-0.04317381907068725	-0.024197137945455006	-0.022512480214443933	-0.040458728404408353	-0.010032201859445484	-0.0084864726030787763	-0.0062125524981010835	-0.031740081485838192	-0.0073544781348902901	-0.0081201050006566196	-0.03476102916031653
0.77500000000000002	-0.025606312947411058	-0.024642061440968359	-0.022549271218012402	-0.043152830363456074	-0.023956941885995647	-0.02311332846496297	-0.040483889325417771	-0.010306528234423538	-0.0087507785730641698	-0.0072434837678461012	-0.031940965340458968	-0.0075204551616548021	-0.009739620666930536	-0.034943326775840708
0.78000000000000003	-0.025622510790779041	-0.024648752837963025	-0.023116198610204513	-0.043118378167882998	-0.023904142001294683	-0.023833075097387513	-0.040519577599522918	-0.01057596256469256	-0.0091475121230825927	-0.0083450437785662513	-0.03209826621465442	-0.0080410241586950943	-0.011398542150909241	-0.035121728846885039
0.78500000000000003	-0.02563909046957711	-0.024746570255458754	-0.023759375498470549	-0.043070596460611392	-0.02404515150309805	-0.024642091410812653	-0.040564087080521873	-0.010840556626685363	-0.0096630480308417359	-0.0094869997362279808	-0.032211901263559217	-0.0088811859384729432	-0.013029675542211967	-0.035293316508293718
0.79000000000000004	-0.025656005622481385	-0.024925040052570554	-0.024463157703704011	-0.04300931360105921	-0.024353387666659759	-0.025514647519272654	-0.040615926609270783	-0.011100359509983768	-0.010259315173479194	-0.010641527959700746	-0.032282034733568624	-0.0099186231499667037	-0.014583542300086608	-0.035455989384982484
0.79500000000000004	-0.02567321002929205	-0.025165267601767877	-0.025212247033205296	-0.042934082995335812	-0.024781689131720748	-0.02643094942814371	-0.040673918065483434	-0.011355418066256815	-0.01088451585200783	-0.011784446424588278	-0.032309036548761515	-0.010992664880314931	-0.01602863780377365	-0.035608492139101992
0.80000000000000004	-0.025690657821730269	-0.025443639219883858	-0.02599183265198109	-0.042844220265231846	-0.025278738794353071	-0.027377459290870355	-0.040737226467717519	-0.01160577732739987	-0.011486861073697174	-0.012895672724542458	-0.032293460431812332	-0.011959762710923829	-0.017348889372345355	-0.035750391563107206
0.80500000000000005	-0.025708303687762276	-0.025734984127538489	-0.02678736529985554	-0.042738844666206456	-0.025799531955506772	-0.028345628279024516	-0.04080532495007038	-0.011851480894307296	-0.012025937950059044	-0.013959023873454684	-0.032236041100515478	-0.012728750102431626	-0.018539606876277009	-0.035882007912320324
0.81000000000000005	-0.025726103068169675	-0.026014469947282376	-0.02758407878370293	-0.04261692374730245	-0.02630615939336893	-0.029329379142154398	-0.040877900601955085	-0.012092571297616905	-0.012478513214566811	-0.014961558550553967	-0.032137709427098531	-0.013269503936080423	-0.019603026604091942	-0.036004305694214478
0.81500000000000006	-0.025744012344135168	-0.026258636379468989	-0.028366424924556315	-0.042477321426077207	-0.02676237247313417	-0.030321793204257277	-0.040954708973063539	-0.012329090331605718	-0.012838419611461472	-0.015892694394073446	-0.031999623990805776	-0.013603020798764192	-0.020544209055091432	-0.036118748857305628
0.82000000000000006	-0.025761989014680176	-0.026446536561840626	-0.029117613942137709	-0.042318850639266915	-0.027129238735218338	-0.031311569847619687	-0.041035387353900735	-0.012561079362321566	-0.013112071132472449	-0.016743323926533153	-0.031823217065036942	-0.013782081032254919	-0.021367751243110855	-0.036227124613340177
0.82500000000000007	-0.025779991862903345	-0.026561616760334618	-0.029819447969000587	-0.04214033242289162	-0.027368046057243772	-0.032279981067971933	-0.041119241129567691	-0.012788579610947372	-0.013311910665931249	-0.017505115441472395	-0.031610252636297242	-0.01386776375689625	-0.022075587717913028	-0.03633134053334839
0.83000000000000007	-0.025797981110024747	-0.02659403277260601	-0.030452595824346181	-0.041940663581472033	-0.027450434187633255	-0.03319918390280345	-0.041205024114112129	-0.013011632413297058	-0.013450189577069616	-0.018170128901885133	-0.031362893451775828	-0.013906556468696771	-0.022666050420517989	-0.0364332023617783
0.83499999999999996	-0.02581591855636934	-0.026542352467861262	-0.030997379471281991	-0.041718894928735831	-0.027368464024694207	-0.034032725006448814	-0.041290742214139836	-0.013230279456310379	-0.01353513490038929	-0.01873080708762704	-0.031083773268185101	-0.013915271052776876	-0.023134249257202581	-0.036534185802963637
0.83999999999999997	-0.025833767708527917	-0.026413711709610273	-0.031435032368032051	-0.041474321326825589	-0.027136339694007867	-0.034738708559647904	-0.041373518147449134	-0.013444562992321208	-0.013570671805069906	-0.019180324176736433	-0.030776069410746749	-0.013880211297152382	-0.023473648817520156	-0.036635223936636825
0.84499999999999997	-0.02585149389204321	-0.026222412981938607	-0.031749266509406036	-0.041206583344658321	-0.026782896733799577	-0.035275369266647913	-0.041449560141671268	-0.01365452603188398	-0.013559533827217748	-0.019513196847972099	-0.030443569500343742	-0.013770754584814405	-0.023678448675343269	-0.036736541187501817
0.84999999999999998	-0.02586906434908744	-0.025987854526265591	-0.031927880683680937	-0.040915778282656024	-0.026341983067586491	-0.035607904708472873	-0.041514275719406732	-0.013860212515860712	-0.013508313080178153	-0.01972600145487037	-0.030090724904941343	-0.013560966657456673	-0.023746111860334564	-0.036837571760066488
0.85499999999999998	-0.02588644832074638	-0.025732762099780242	-0.031964093702668971	-0.040602575659716422	-0.025848288244276239	-0.035714775524753141	-0.04156255927584504	-0.014061667467479057	-0.013432276063214971	-0.019818011925198921	-0.029722682345399244	-0.013251164981278794	-0.023679265840479718	-0.036937000880580412
0.85999999999999999	-0.025903617113610191	-0.025481969159758894	-0.03185731832284934	-0.040268329266846099	-0.025340050599571971	-0.035591649517337599	-0.041589257311091934	-0.01425893712503355	-0.013357713054587651	-0.019791589509374406	-0.029345284443722842	-0.012882931324310913	-0.023486329853926385	-0.037032956638106337
0.86499999999999999	-0.02592054415053572	-0.02526115692467655	-0.031613204305121295	-0.039915174973149892	-0.024863858785040303	-0.035251841512690743	-0.041589779275383862	-0.014452069055929195	-0.01332011050741669	-0.019652218156776445	-0.028965030195997284	-0.012541705593161569	-0.023180604303904721	-0.03712335592159538
0.87	-0.025937205005558128	-0.025094746258863258	-0.03124294304330992	-0.039546101195101317	-0.024474596708652631	-0.034723217406452699	-0.041560780751286372	-0.01464111225269153	-0.013357609002732199	-0.019408173269688737	-0.028588987717781292	-0.012341009783686813	-0.02277806917870908	-0.037206371171086265
0.875	-0.025953577423069918	-0.025002736444384839	-0.030761991846990449	-0.039164977971714851	-0.024226359516384598	-0.034042606587097214	-0.04150080920239968	-0.014826117211618806	-0.013501118916390173	-0.019069909548066664	-0.028224654374856474	-0.012387129317413254	-0.022294577457290719	-0.037280942634742326
0.88	-0.025969641321496466	-0.024997289463534855	-0.03018849326952152	-0.038776531547762227	-0.024156934683586973	-0.033249374428556466	-0.041410783386761602	-0.015007135994741131	-0.013764547676118386	-0.018649325611769345	-0.027879763603846412	-0.012735890400581408	-0.021743313813060054	-0.037347226702746164
0.88500000000000001	-0.025985378781828959	-0.02508047191901807	-0.029541703109774983	-0.038386254668684935	-0.024274895197843548	-0.032379780908673578	-0.041294187110691993	-0.015184222275714421	-0.014139428065047106	-0.018159088189491843	-0.027562043094811733	-0.013365149874032596	-0.021133255750262762	-0.037406860319367033
0.89000000000000001	-0.026000774021500847	-0.025244210254505454	-0.028840698326720007	-0.038000248463040537	-0.024558119744470107	-0.031463227271111033	-0.041156901128470216	-0.015357431370312197	-0.014596642608157809	-0.017612172682936883	-0.027278934996321197	-0.014181744474528614	-0.020469015584810062	-0.037462945965590973
0.89500000000000002	-0.026015813354199883	-0.025472369019668203	-0.028103536809883582	-0.037624999358337394	-0.024964502645285148	-0.030520780079404355	-0.041006667512336698	-0.015526820252169912	-0.015094504539973123	-0.017021711920132306	-0.027037294599390992	-0.0150587691608342	-0.019752040694257369	-0.037519721432863432
0.90000000000000002	-0.026030485136296244	-0.025743789962714716	-0.027346920174375837	-0.037267102954673864	-0.025446987439499354	-0.029565760988131934	-0.040852260893646519	-0.015692447554413166	-0.015589478316874194	-0.016401162004976121	-0.026843088615077598	-0.015879406034245952	-0.018982863524723337	-0.037581958941680815
0.90500000000000003	-0.026044779700733166	-0.026034925046590024	-0.026586300741327808	-0.036932954795034736	-0.025963476063586264	-0.02860585681227848	-0.040702506430669194	-0.015854373557834679	-0.016045249367322965	-0.015764714220494528	-0.026701116788249438	-0.016565182076563024	-0.01816397157698952	-0.037654213274068947
0.91000000000000003	-0.026058689279222894	-0.026321420875141041	-0.02583629457955635	-0.036628434028789937	-0.026477525737407897	-0.027646123913321323	-0.040565314651680527	-0.016012660166268049	-0.016437563657785752	-0.015127819430228912	-0.026614780546512111	-0.017082718027759979	-0.017302856227157999	-0.037740081730876174
0.91500000000000004	-0.026072207913737631	-0.026579048390780732	-0.025111220560558582	-0.036358608795880321	-0.026952698636733347	-0.026692313815217257	-0.040446890914136564	-0.016167370869771075	-0.016754602689647652	-0.014507653618643127	-0.026585919440060675	-0.017435580344051096	-0.016414804050843952	-0.037841634250589645
0.92000000000000004	-0.026085331358356393	-0.026784956496086372	-0.024425578758817935	-0.036127491037971429	-0.027347760875488292	-0.025754003305562111	-0.040351230311856868	-0.016318570696299814	-0.016994224904878008	-0.013923343327853921	-0.026614730544384343	-0.017649740280111348	-0.015524954868497153	-0.03795912263072538
0.92500000000000004	-0.026098056972566279	-0.02691993429196617	-0.023794305244205824	-0.03593786339335038	-0.027619532263146663	-0.02484700804548598	-0.040279945686867262	-0.016466326152483675	-0.017159900091668595	-0.013395790548768018	-0.026699778484367647	-0.017757908861697244	-0.014669080275878741	-0.038091002808928687
0.93000000000000005	-0.026110383607145939	-0.02697137056746142	-0.023232689721342931	-0.035791192646971858	-0.027734183635714681	-0.02399452891819193	-0.04023241536753755	-0.016610705154121115	-0.017256988781351804	-0.012946991237848447	-0.026838095324625007	-0.0177860617372705	-0.013892520462203651	-0.038234230084773585
0.93500000000000005	-0.026122311483893584	-0.026935670861462504	-0.022755912706830958	-0.035687634266924034	-0.027679517502348622	-0.023226539145617835	-0.040206189822379612	-0.016751776947080348	-0.017290545712823024	-0.012598830296558963	-0.027025361406962552	-0.017745404018079725	-0.013246873894109066	-0.038384735943323728
0.94000000000000006	-0.026133842070358845	-0.026818880600709041	-0.022378241917701318	-0.035626122515239153	-0.027468453158907339	-0.022577186501307765	-0.040197566419792129	-0.016889612019145548	-0.017265195537617618	-0.012371450176856463	-0.0272561513606599	-0.017632060791990367	-0.012784446748544349	-0.038537976470799124
0.94500000000000006	-0.026144977950854159	-0.026635272588182192	-0.022112009492576419	-0.035604532029285242	-0.02713144156751629	-0.022080478805577636	-0.040202228840409651	-0.017024282003499043	-0.01718693146674298	-0.012281408934804049	-0.027524224759045965	-0.017434182767104869	-0.012551108664482155	-0.038689453005713553
0.95000000000000007	-0.026155722694994953	-0.026404822990162044	-0.021966553924926184	-0.035619890779254724	-0.026705135517450643	-0.021765098964833456	-0.040215851707462218	-0.017155859574423234	-0.017066064573827464	-0.012339933879007697	-0.027822838666188003	-0.017143992090052792	-0.012578887010147827	-0.038835134466944601
0.95500000000000007	-0.026166080724998896	-0.026150821065490368	-0.021947334644027573	-0.035668621480718698	-0.026226187426319967	-0.021649599162463867	-0.040234590477451634	-0.017284418335821207	-0.016920101458960546	-0.012551604550538088	-0.028145059630365052	-0.016771541881686818	-0.012880065323463899	-0.038971745163719873
0.95999999999999996	-0.026176057182940575	-0.02589818679388587	-0.022055402052864159	-0.035746788834781384	-0.025732607358017402	-0.021739231444900885	-0.040255407948731586	-0.017410032703214007	-0.01677508270872671	-0.012913742431846132	-0.028484055202626084	-0.016356271878755782	-0.013444448539953493	-0.03909691243100856
0.96499999999999997	-0.026185657799231307	-0.025672131332732641	-0.022287334095054606	-0.035850332838157091	-0.025268229705864464	-0.022025245769622739	-0.040276224955973411	-0.017532777779758712	-0.016663995516742774	-0.013416649531142456	-0.028833349201662094	-0.015970793780629572	-0.014240721851615354	-0.039209190378297169
0.96999999999999997	-0.026194888763373801	-0.025496397041262463	-0.022635649351120959	-0.035975273003016436	-0.024883560062766548	-0.022486789784368431	-0.040295915310886429	-0.017652729226967302	-0.01662157716069431	-0.014044657960669293	-0.029187029996613323	-0.015710415622895664	-0.015221665272010843	-0.039307988408240235
0.97499999999999998	-0.026203756598186703	-0.025390710944713735	-0.023089603308596211	-0.036117873707806058	-0.024628907896555578	-0.023094838273740054	-0.040314186733546649	-0.017769963130680674	-0.016676333278857862	-0.01477778027650772	-0.029539906320362342	-0.01566594731190233	-0.016331845453356808	-0.0393934371907496
0.97999999999999998	-0.026212268038487425	-0.025367913487226706	-0.023636196471146474	-0.036274766208878373	-0.024541481236866017	-0.023817098758459318	-0.040331397352783863	-0.017884555862949396	-0.016842420467743743	-0.015593636140253803	-0.029887609942694852	-0.015888400214720998	-0.017515771276767109	-0.039466222633008141
0.98499999999999999	-0.026220429915242413	-0.025431823268466169	-0.024261189243711564	-0.036443027428651589	-0.024633574936573824	-0.024622712428213022	-0.040348352773198586	-0.017996583940425689	-0.017114920391318254	-0.01646930360281721	-0.030226648478542412	-0.016365013489252921	-0.018724609358213951	-0.039527412406276774
0.98999999999999999	-0.026228249046063568	-0.025576773764049241	-0.024949933654457218	-0.036620219108401519	-0.024889563138747132	-0.025485787672678291	-0.040366116127826521	-0.018106123879900689	-0.017470864006474136	-0.017382801022663156	-0.030554414432368903	-0.017023077178994109	-0.019920276123575137	-0.039578291907580554
0.995	-0.026235732132917675	-0.025788952698004484	-0.025687886843870814	-0.036804393133888308	-0.025273643606043616	-0.026387232166286835	-0.040385848143409606	-0.018213252051622986	-0.017875554727617902	-0.0183140206238867	-0.030869158225500133	-0.017759376019314557	-0.021076656213921366	-0.039620218868364518
1.	-0.026242885667715033	-0.026048767655871382	-0.026460748703817413	-0.036994069875864247	-0.025742721547889376	-0.027314797366263695	-0.040408680242382956	-0.018318044531025361	-0.018291204450372731	-0.019245068416264721	-0.031169933515003162	-0.018475990963723734	-0.022178438214770224	-0.039654499385563979
1.0050000000000001	-0.026249715846499717	-0.026333125784363087	-0.027254248171300084	-0.03718819643902703	-0.026255938276750528	-0.028261569169139755	-0.040435613568434357	-0.018420576949540822	-0.018684348925643072	-0.020160084008517411	-0.031456522792548472	-0.019103576735778824	-0.023218407773846972	-0.039682283649089226
1.01	-0.026256228492712152	-0.02661698974931178	-0.028053675950054313	-0.037386091057591026	-0.026775925111502161	-0.029223294376745236	-0.040467431446251458	-0.018520924345142114	-0.019029936694851826	-0.021044698251208839	-0.031729350305743857	-0.019606534441780427	-0.024194035652197951	-0.039704477362266524
1.0150000000000001	-0.026262428990035766	-0.026874488688682328	-0.028843317675756333	-0.037587378801623952	-0.027263468214347254	-0.030194991760117237	-0.040504612066372597	-0.018619161013294854	-0.019312003727199316	-0.021885331544600713	-0.031989388034039105	-0.019975764966289368	-0.025104018740528471	-0.039721664803558439
1.02	-0.026268322225123996	-0.02708050831057781	-0.029605975398166048	-0.037791922528254869	-0.027672622243629704	-0.031167361655331821	-0.040547231610548157	-0.01871536035900305	-0.019522163833840152	-0.022668544436815596	-0.032238059009288708	-0.020217293960726968	-0.025945247040605586	-0.039734041494573422
1.0249999999999999	-0.026273912540472136	-0.027213470555392378	-0.03032277086115949	-0.037999751839093349	-0.027954054409098234	-0.032123636538062397	-0.040594854994693994	-0.018809594750635372	-0.019657410374813895	-0.0233806298215238	-0.032477140877555891	-0.020342363151388178	-0.026710564373564484	-0.039741358234424762
1.03	-0.026279203697575929	-0.027258951180405909	-0.030973394060467226	-0.038210991847111755	-0.028068335908393024	-0.03303766502218343	-0.04064642116471491	-0.018901935376226427	-0.019718302551620388	-0.024007585652291209	-0.032708671377746801	-0.020361229975986123	-0.0273876514288545	-0.039742883382470388
1.0349999999999999	-0.026284198850392185	-0.027212671602437611	-0.031536889250908189	-0.038425792912606886	-0.028001037397563745	-0.033874052325080617	-0.04070014122491681	-0.018992452102977238	-0.019708021093338954	-0.024535530978050668	-0.032934856435057731	-0.020280658811220299	-0.02795930799544169	-0.039737395979732068
1.04	-0.026288900529062804	-0.027081302382722158	-0.031992960470781817	-0.038644262230517534	-0.027767691023861708	-0.03459092056232857	-0.040753438513940254	-0.019081213340632414	-0.019632358928881988	-0.024951532623033179	-0.033157980869015183	-0.020104156871332855	-0.02840525772328863	-0.039723227396751139
1.0449999999999999	-0.026293310633736626	-0.026880692232638392	-0.03232364685468856	-0.038866398244311942	-0.027404944081627636	-0.035145224476279276	-0.040802966887812077	-0.019168285909482628	-0.01950051702064564	-0.025244709741567194	-0.03338032131394951	-0.019834444319689493	-0.028705300300095327	-0.039698371896910459
1.05	-0.026297430438206044	-0.026632614952152599	-0.032515097325327646	-0.039092029287886854	-0.026956142078106826	-0.03549968963265375	-0.040844743039597252	-0.019253734913668948	-0.01932644063973938	-0.025407402140020199	-0.033604060860748859	-0.019478609531344678	-0.028843235278633712	-0.03966068447529681
1.0549999999999999	-0.026301260603054072	-0.026361646613993338	-0.0325591053119062	-0.039320758531609684	-0.026462233428703047	-0.035629670402323441	-0.040874417253235179	-0.019337623620506454	-0.01913016678361916	-0.025436151635894608	-0.033831205173559753	-0.019056112301208773	-0.028810614175678935	-0.039608175090617238
1.06	-0.026304801197847713	-0.02609307583218844	-0.032454079485756286	-0.03955191810005175	-0.025961608022987786	-0.035527960992663976	-0.040887683385418039	-0.019420013346506462	-0.018938264712153319	-0.025332271738448087	-0.034063500432120017	-0.018607442975216253	-0.028609230777980155	-0.039539390260043383
1.065	-0.02630805173188908	-0.025851623616269994	-0.032205233615192397	-0.03978453595514328	-0.025494578520200248	-0.035206070518620208	-0.040880795909945492	-0.019500963350797651	-0.018782234212681697	-0.025101869296874742	-0.034302354391922779	-0.018198049150730977	-0.028251487273544613	-0.039453846516163613
1.0700000000000001	-0.026311011192930271	-0.025660143489366322	-0.031823951694917294	-0.040017319579818605	-0.025105799083576293	-0.034691575799012594	-0.040851126949766926	-0.01958053073657879	-0.018694128363362612	-0.024755310355709319	-0.03454876307250801	-0.017910775530229399	-0.027758384298934107	-0.039352449862960222
1.075	-0.026313678093203646	-0.025537694712860767	-0.031326471414141008	-0.040248660421537491	-0.024840346076660788	-0.034022437515939766	-0.040797669918424567	-0.019658770361234625	-0.018699909135223233	-0.024306253583439096	-0.034803246921227826	-0.017823881264961157	-0.027155674067187722	-0.039237810065069878
1.0800000000000001	-0.026316050522071088	-0.025497114809633473	-0.030732171872358556	-0.040476662264541781	-0.024733775376105445	-0.033240047311356866	-0.04072138894043123	-0.01973573475575268	-0.018812660844049221	-0.023770469064024205	-0.035065801495665405	-0.017981692634092078	-0.026469339874427629	-0.039114350337438118
1.085	-0.026318126204512078	-0.025542897295951689	-0.030061810047492043	-0.040699195088490361	-0.0248010448109795	-0.032382921092538465	-0.040625330334328913	-0.019811474053952706	-0.019028613589519017	-0.023164692282535614	-0.035335868425756006	-0.018374434069537877	-0.025721729011388556	-0.038988132495971828
1.0900000000000001	-0.026319902564674716	-0.025670328607580884	-0.029336016868694359	-0.040913973584725441	-0.025031228972791062	-0.031482417874844126	-0.040514452380074853	-0.019886035932086148	-0.019327976413745215	-0.022505729282832458	-0.035612332309798031	-0.018941280203951701	-0.024929324533763335	-0.038866368370446186
1.095	-0.026321376793627137	-0.025866310114169486	-0.02857426080197796	-0.041118656575342992	-0.025391995637625356	-0.030561006201672049	-0.040395183118069847	-0.019959465559284878	-0.019680196083059841	-0.021809946282929205	-0.035893548006517027	-0.01959483406848439	-0.024102517713653258	-0.038756661760636621
1.1000000000000001	-0.026322545920475841	-0.026111421852073109	-0.027794354407239076	-0.041310960534314878	-0.025840938381482402	-0.029632836614995474	-0.040274769310842562	-0.020031805559238332	-0.02005111412250038	-0.021093173423546566	-0.0361774004407594	-0.020250753907733992	-0.023247156523467389	-0.03866610091284034
1.105	-0.026323406885933688	-0.026382231042717384	-0.027012456134924333	-0.041488777792043838	-0.026335849087906767	-0.028705948768627514	-0.040160519350016251	-0.020103095983517706	-0.020409080937196299	-0.020370954845170371	-0.036461395739369497	-0.020846528493677574	-0.022367303443560745	-0.038600373225329249
1.1100000000000001	-0.026323956617477898	-0.026653079300886826	-0.026243430974297245	-0.041650288380354034	-0.026837545863278273	-0.027785349327444808	-0.040059059601949068	-0.020173374296786319	-0.020728380326230152	-0.019659004263757739	-0.036742778723530906	-0.021344771602901609	-0.021468549628007986	-0.038563080552905457
1.115	-0.026324192105217213	-0.026897434480762532	-0.025501388114343444	-0.041794054288846513	-0.027305450012401637	-0.026876296460401974	-0.039975714964323811	-0.020242675374178502	-0.020990085985293679	-0.018973684772514598	-0.03701866817015545	-0.021726483049261829	-0.020561280864617358	-0.038555389071754237
1.1200000000000001	-0.026324110477519841	-0.027089641682281167	-0.024800207982940147	-0.041919086353848056	-0.027692670132884199	-0.025987256633295798	-0.039914094419349358	-0.020311031510940936	-0.02118153373004595	-0.018332325014644709	-0.037286198534802209	-0.021982528829708317	-0.019663342615751332	-0.038576065201746029
1.125	-0.026323709075641515	-0.027207810467551854	-0.024153896103947303	-0.042024876958800937	-0.027949123903677875	-0.025132074827840155	-0.039875919959515518	-0.020378472444472488	-0.021295602807783684	-0.017753209971902745	-0.037542655595179136	-0.022108877370210049	-0.018801555939916149	-0.038621855928902014
1.1300000000000001	-0.026322985526416362	-0.027237524387428817	-0.023576648328648593	-0.042111395742084265	-0.028035187016147	-0.024330939351847214	-0.039861092998237119	-0.020445025388695356	-0.021330351307916329	-0.017255141750959428	-0.037785594036799194	-0.022106352333491272	-0.018011545666049393	-0.038688098470730153
1.135	-0.026321937812251762	-0.02717487430273997	-0.023082573856387584	-0.042179049906889567	-0.027937510169758529	-0.023609815917818293	-0.039867955641854073	-0.020510715080712803	-0.02128890716805118	-0.016856550109970878	-0.038012927300714365	-0.021981902403171775	-0.017335473540087708	-0.038769411640926052
1.1400000000000001	-0.026320564337658378	-0.027027181651926118	-0.022685092007293808	-0.04222861475694048	-0.027674041649724673	-0.02299825632053383	-0.039893681072051171	-0.020575563839555638	-0.021179335192251205	-0.016574234116979874	-0.038222983628809562	-0.021748212259923912	-0.016817623200514668	-0.038860333488885013
1.145	-0.026318863991566618	-0.026811024992896324	-0.022396087178413938	-0.042261143089963357	-0.027284164832351007	-0.022525854856325998	-0.039934719694961082	-0.020639591636743455	-0.021014443147279169	-0.016421916383045076	-0.038414526505349482	-0.021421739863198421	-0.01649835672935596	-0.038955814276237531
1.1500000000000001	-0.026316836204782243	-0.026548769396108143	-0.022224962651130008	-0.042277863656063106	-0.026813048408727613	-0.022218020397825243	-0.03998723388361182	-0.020702816178332612	-0.020811718686671282	-0.016408863673517914	-0.038586741850317872	-0.021022330429109351	-0.016407595509696286	-0.039051529333059866
1.155	-0.026314481001968242	-0.02626534151932481	-0.022177765837772187	-0.042280078928505757	-0.026302157999852076	-0.02209199110992336	-0.040047469950841158	-0.020765252997983555	-0.020593413385086141	-0.016538846641066102	-0.038739197707842232	-0.020576979926874649	-0.01655939588282225	-0.039144023118053595
1.1599999999999999	-0.026311799047594387	-0.025986198466845058	-0.022256555307019334	-0.04226907113260242	-0.025789666404544814	-0.022154027652748071	-0.040112036482828184	-0.020826915560546347	-0.020386251657839804	-0.01680966257209067	-0.038871784353766134	-0.020126422833575436	-0.016949130814573377	-0.039230723107777796
1.165	-0.026308791685391956	-0.025736199108214987	-0.022459139691113766	-0.042246023241600386	-0.025315837193880496	-0.022398467981605039	-0.040178078710899894	-0.020887815375532658	-0.020219804184513187	-0.017213334356105781	-0.038984643568867133	-0.019729083763151138	-0.017554165157880636	-0.039309869520683868
1.1699999999999999	-0.02630546097090378	-0.025538420777771777	-0.022779245662994888	-0.04221195897916552	-0.024926005661888559	-0.022808882442110274	-0.040243355604286643	-0.02094796211979864	-0.020122779069095778	-0.017736954030217911	-0.039078095407323543	-0.019455633856077549	-0.018337903589774537	-0.039380400728038126
1.175	-0.026301809696796345	-0.025412205185253948	-0.023207081868205796	-0.042167703248336484	-0.02466649128209171	-0.023361044316853069	-0.040306237673772831	-0.021007363768667089	-0.020117551016120061	-0.018364001127255683	-0.039152569447643663	-0.019371217540366838	-0.019256090202303768	-0.039441822577039952
1.1799999999999999	-0.026297841410706263	-0.025370538232787898	-0.023730180433966796	-0.042113862209897671	-0.024573693163379918	-0.024026973410794815	-0.040365648535365881	-0.021066026734656185	-0.020214676505550221	-0.019075873765570073	-0.039208545651242238	-0.019511377321305996	-0.020263661175047243	-0.039494078728352283
1.185	-0.026293560425435514	-0.025417667605263906	-0.024334340391617353	-0.042050820679913517	-0.024661710904283797	-0.024779072070879218	-0.040420972991193883	-0.021123956012887579	-0.020409846542600273	-0.019853346713237186	-0.039246507969091571	-0.019865777886769694	-0.021320504851548641	-0.039537431170050236
1.19	-0.026288971821410712	-0.025548084758313629	-0.025004483399503372	-0.041978753671061131	-0.024916372665542679	-0.025593438698779118	-0.040471950566568715	-0.021181155332260972	-0.020684866310816862	-0.020677715012640624	-0.03926691204542343	-0.020381436624995628	-0.022395060161172237	-0.03957235541156065
1.1950000000000001	-0.026284081441433717	-0.025747426531501	-0.025725263881355438	-0.041897648704133872	-0.025300315287843773	-0.026451760240263564	-0.040518568159783316	-0.021237627311322428	-0.021012204929712973	-0.021531473819947661	-0.039270166967106897	-0.020983573333216165	-0.023465453688710978	-0.039599452406465369
1.2	-0.026278895877773149	-0.025994840672769325	-0.026481342639899937	-0.041807335818731722	-0.02576581651219001	-0.027341588811884369	-0.040560960418501817	-0.021293373617802754	-0.021360916340277026	-0.022398495636300121	-0.03925663007533671	-0.021600086970499033	-0.024518499428739966	-0.039619377866763936
1.2050000000000001	-0.026273422451767056	-0.026265680359404652	-0.027257317324150765	-0.041707522833999061	-0.026266453737475194	-0.028255135377856524	-0.04059932269540166	-0.021348395130728507	-0.021701526766029392	-0.023263768755672536	-0.039226613370785229	-0.022176213079998674	-0.025547197466863111	-0.03963278862603764
1.21	-0.026267669186201478	-0.02653360369575768	-0.028037386522443752	-0.04159783416855007	-0.02676071551501475	-0.029186899482599393	-0.040633839316070321	-0.021402692103977855	-0.022008706811533628	-0.024112839128735363	-0.039180399916166203	-0.022675805362514505	-0.026547408636105579	-0.039640304850934158
1.2150000000000001	-0.026261644770755842	-0.026772071414043377	-0.028804892341789928	-0.041477852265646507	-0.027208027363860507	-0.030130543293268253	-0.04066462923426472	-0.021456264330128299	-0.022262080849970098	-0.024931145619330845	-0.039118268747875044	-0.0230745710110743	-0.027514304480182272	-0.039642486199734192
1.22	-0.026255358520915116	-0.026956057601294624	-0.029541928933330096	-0.041347161263121088	-0.027564195991835697	-0.031075504720682712	-0.040691711402960677	-0.021509111303488489	-0.022446336651378979	-0.025703455022675226	-0.03904052701990824	-0.023353342543259829	-0.028439135500685359	-0.039639819521366811
1.2250000000000001	-0.026248820330840972	-0.027064734586689374	-0.030229213431943819	-0.041205392913464381	-0.02778439769060502	-0.032003987743593837	-0.040714992569617914	-0.021561232381123376	-0.022551584269486606	-0.026413587991469149	-0.038947548294665131	-0.023496832422113912	-0.029306871172883532	-0.03963271534803834
1.23	-0.026242040620650456	-0.027084876122835253	-0.030846384061477404	-0.041052274848743263	-0.027835514917565883	-0.032889132189570125	-0.040734279821055562	-0.021612626940764788	-0.022574089033779016	-0.027044578766974636	-0.038839815959697779	-0.02349770965928823	-0.030095280283517781	-0.039621510167145095
1.2350000000000001	-0.026235030278783787	-0.027013580159370942	-0.031372814010629448	-0.040887681079003847	-0.027709583624087687	-0.033695209616601163	-0.040749318255152711	-0.0216632945345013	-0.022516819702308878	-0.027579330485315891	-0.03871797060454657	-0.023360972316742459	-0.030775915686394248	-0.03960647121232691
1.24	-0.02622780060002386	-0.026858799216861833	-0.031788914628506672	-0.040711684121039628	-0.027426779005109002	-0.034380435551861432	-0.040759850217566063	-0.021713235037127906	-0.022389254178215419	-0.028001721017802069	-0.03858285978336598	-0.023103684676214226	-0.031317143313172188	-0.039587800403511106
1.2450000000000001	-0.026220363219872006	-0.026637371365564513	-0.032077767857021544	-0.040524607415148253	-0.027025394521983947	-0.034902339818386655	-0.040765686916582056	-0.02176244878817013	-0.022206467555669969	-0.028298000347724433	-0.038435587904844339	-0.022750276994177199	-0.031688823401560519	-0.03956563446884559
1.25	-0.026212730046014644	-0.026371728450102713	-0.032226810842946665	-0.040327075771325036	-0.026548059449790124	-0.035224725476015441	-0.040766777198662868	-0.021810936726531852	-0.021988041270162871	-0.028458228243649297	-0.038277563072959445	-0.022328333991352194	-0.031867672647363412	-0.03954003979421173
1.2550000000000001	-0.026204913187602083	-0.026086903770752533	-0.032229236415623697	-0.040120060598935948	-0.026034808584246682	-0.0353244427703336	-0.040763254022591358	-0.021858700516861965	-0.021757226986031192	-0.028477461468306074	-0.03811053666337054	-0.021869253644829188	-0.031841958832712167	-0.039511003705636844
1.26	-0.026196924883145956	-0.025808639508897994	-0.032084801766460419	-0.039904915759636825	-0.025525166625326286	-0.035195954507303402	-0.040755439242503924	-0.021905742666795798	-0.02154014739978382	-0.02835643323675556	-0.037936630451905429	-0.021413231728543317	-0.031614212858467203	-0.039478428614996272
1.2650000000000001	-0.026188777427790397	-0.025562208320027889	-0.031799856889812919	-0.039683399218433404	-0.025063419233373494	-0.034852220117403243	-0.040743793561042782	-0.021952066634191886	-0.021364221631122112	-0.028101572278294924	-0.03775834547667821	-0.021013154371370274	-0.031201135997531965	-0.039442140412742924
1.27	-0.026180483100794297	-0.025370998027737117	-0.031386582853197176	-0.039457675449471791	-0.024699567676437564	-0.034321620887338644	-0.040728811017529315	-0.021997676923747454	-0.021255086981125132	-0.027724357698273729	-0.03757854681359199	-0.020730682627152129	-0.030630687275284982	-0.03940192487432239
1.2750000000000001	-0.026172054093962012	-0.025254252907080072	-0.030861612231489397	-0.039230293967780383	-0.024482068677986996	-0.033641969514549543	-0.040710873771066365	-0.022042579172294428	-0.021232206363438852	-0.02724015513154885	-0.037400419349919063	-0.020621695379921177	-0.029937172014950518	-0.039357602262107452
1.28	-0.026163502441871617	-0.025224245685350956	-0.030244332748428707	-0.039004140546108103	-0.024444446361087887	-0.03285349753280787	-0.040690098721976209	-0.022086780222247457	-0.021304571130942834	-0.026666785427125535	-0.037227391618340842	-0.020716464745771421	-0.02915570451049079	-0.0393091388829159
1.2849999999999999	-0.026154839954584695	-0.025283921816704046	-0.029555214788925661	-0.03878235967979328	-0.024593096549275918	-0.031992767518814261	-0.040666217347239145	-0.022130288182779526	-0.021468454917230279	-0.026023111732188221	-0.037063027774886958	-0.021006677793810886	-0.028317481406866945	-0.039256777208624395
1.29	-0.026146078153681852	-0.025426154593343266	-0.028814452469665436	-0.038568249584048267	-0.024904310976831337	-0.031088819842936093	-0.040638529675214113	-0.022173112478351874	-0.02170839835330985	-0.025327891971980147	-0.036910891593069276	-0.021448770694598773	-0.027446890051393929	-0.03920115014727335
1.2949999999999999	-0.026137228212202268	-0.02563503914249371	-0.028041094555240637	-0.038365134183428018	-0.025332913252814025	-0.030161951898962504	-0.040605960890432738	-0.022215263884358627	-0.022000928826175908	-0.0245990515746023	-0.036774390382979506	-0.02198137674929429	-0.026560812170054085	-0.039143339200955619
1.3	-0.026128300899240516	-0.025888597398014811	-0.027252707260992784	-0.038176219759161426	-0.025826744353153356	-0.029224773136126758	-0.040567226386298658	-0.022256754549743574	-0.022319193814721298	-0.023853417591099966	-0.03665661034287461	-0.0225450369739436	-0.025669866640321302	-0.039084846417737157
1.3049999999999999	-0.026119306529772804	-0.026161659205836647	-0.026465492970795548	-0.038004446632469255	-0.026337753230586156	-0.028284796949257823	-0.040521083212910272	-0.022297598006536232	-0.022636645109874454	-0.023106850355591221	-0.036560157303407698	-0.023093211599913184	-0.024780966277555078	-0.039027474222093156
1.31	-0.026110254920264631	-0.026428000968194129	-0.025694708947840823	-0.037852347949221543	-0.026824396601661679	-0.027347781675481533	-0.040466620161351226	-0.022337809166371611	-0.022928992555025007	-0.022374632619915007	-0.036487017569317895	-0.023591862913548985	-0.023900464748607474	-0.038973135491907576
1.315	-0.026101155350544809	-0.026661784789412817	-0.024955193884265168	-0.037721927878906505	-0.027247350566222912	-0.026421143350815954	-0.040403523143949349	-0.022377404304133618	-0.023174923606412302	-0.021671936805931266	-0.036438452332364785	-0.024012474037397632	-0.023037235135688818	-0.038923636342027237
1.3200000000000001	-0.026092016532386145	-0.026839135586854544	-0.02426181286051891	-0.037614570163348862	-0.027565706120387119	-0.025516872384038026	-0.040332253192327444	-0.022416401028994719	-0.023356696745794627	-0.021014188188952142	-0.03641493602581948	-0.024326353386255464	-0.022205127935207285	-0.038880478505107369
1.325	-0.026082846585127717	-0.026940606989922365	-0.02362966475917282	-0.037530985062273273	-0.02774058652149796	-0.024653438266732247	-0.0402540928897442	-0.022454818243171498	-0.023461372224592117	-0.020417171241869165	-0.036416144470860223	-0.024506050631819973	-0.021424345946499584	-0.038844717883499622
1.3300000000000001	-0.026073653018575126	-0.026954292246033927	-0.023073952755005872	-0.037471198754488677	-0.027746594116977236	-0.023856215141604947	-0.040171048791974431	-0.022492676088869269	-0.023482505159254472	-0.019896782859858915	-0.036440993433594498	-0.024533519437035158	-0.020721370879416199	-0.038816897757106214
1.335	-0.026064442723446698	-0.026878259787379802	-0.02260949104311229	-0.037434584793751287	-0.027582820239245902	-0.023156114690421698	-0.040085632510834177	-0.022529995883881708	-0.023421381922329253	-0.019468413116976214	-0.036487723065396868	-0.024408227391622159	-0.020127245901576697	-0.038797056881132677
1.3400000000000001	-0.026055221969379646	-0.026720914301281901	-0.022249900389029867	-0.037419932994241123	-0.027273546528209368	-0.022586443387875278	-0.040000570278960049	-0.022566800046496527	-0.023286977212563492	-0.019146020941177393	-0.036554019368038371	-0.024148019305734871	-0.019674300938337288	-0.038784798725090525
1.345	-0.026045996410577581	-0.026499037267786567	-0.022006618481607992	-0.03742554776131278	-0.026857807862947544	-0.022178467972719676	-0.039918502027169872	-0.022603112010339307	-0.023094645238671489	-0.018941052324994625	-0.036637160842500148	-0.023782378717915123	-0.019391777373027948	-0.03877939959046893
1.3500000000000001	-0.026036771098998657	-0.026234643005094878	-0.021887902705377476	-0.037449365810708568	-0.026376982416627934	-0.021956614410720325	-0.039841724920854624	-0.022638956129911378	-0.022864333148464165	-0.018861402360445104	-0.036734177117648557	-0.023344621316303396	-0.01930117157165126	-0.038779930290040988
1.355	-0.026027550504959758	-0.025952170472686598	-0.021898018463901325	-0.037489082581259922	-0.025869534931911121	-0.021934440880420628	-0.039772017836589402	-0.022674357577617731	-0.0226191077276474	-0.018910631777603264	-0.036842006611631735	-0.02286942378405736	-0.01941234298772572	-0.03878536846468604
1.3600000000000001	-0.02601833854489026	-0.025676730286368764	-0.022036778174756945	-0.037542277323002721	-0.025373867816352206	-0.022112394868325197	-0.039710560408116852	-0.022709342233105744	-0.022384072973551019	-0.01908760619032595	-0.036957641921440354	-0.022396116996151419	-0.019721401551994106	-0.038794685904821567
1.365	-0.026009138615931307	-0.025433004817099512	-0.022299528183488168	-0.037606528517843608	-0.024933294082131879	-0.022477916876455707	-0.039657940275513941	-0.022743936565835128	-0.02218501520280141	-0.019386639664740801	-0.037078254271426858	-0.021972517484325289	-0.02021103631120684	-0.03880690541293675
1.3700000000000001	-0.025999953636998439	-0.025243879292392628	-0.022677588289556426	-0.037679513549394764	-0.024596152996361524	-0.023007837054018369	-0.039614229156525606	-0.022778167511786015	-0.022046018883892755	-0.01979811573559111	-0.037201291507028417	-0.021652824198104145	-0.020853322344826099	-0.038821131537887972
1.375	-0.0259907860957759	-0.025128229038701398	-0.023159054273117746	-0.037759088972772102	-0.024407925133454134	-0.023672420008413152	-0.039579103048849991	-0.022812062345240733	-0.021986005057081745	-0.020309458026236599	-0.037324547327629728	-0.021486804484848306	-0.021614339972194412	-0.038836565895346037
1.3800000000000001	-0.02598163810117983	-0.025098144136863669	-0.023729801636887347	-0.037843350009340734	-0.024398116826235994	-0.024440025720634764	-0.039551982694411986	-0.022845648546649999	-0.022015180265225628	-0.020906255495321893	-0.0374462023143603	-0.021504295843082239	-0.022459437194019823	-0.038852519391598159
1.385	-0.025972511440594429	-0.025156615750508218	-0.024374496130201189	-0.03793066978343864	-0.024569313509402484	-0.025281286479035714	-0.039532174933150657	-0.022878953667513226	-0.022132927491096393	-0.021573328646529808	-0.037564839543142548	-0.021704280761465383	-0.023357873108264496	-0.038868431148097349
1.3900000000000001	-0.02596340764125463	-0.025296799847371529	-0.025077429256326566	-0.038019720217203623	-0.024895589909236213	-0.026171951510411066	-0.039519001420698266	-0.022912005193288274	-0.022328175655787524	-0.022295552427524182	-0.037679439034329312	-0.022056057599093053	-0.02428590369087617	-0.038883899183525243
1.395	-0.025954328035041593	-0.025503278837804361	-0.025823048268582591	-0.038109477385146813	-0.025331632736710772	-0.027093992462676436	-0.039511906669761045	-0.022944830405302628	-0.022582022073246548	-0.02305831639420601	-0.037789355961950558	-0.022511689396681696	-0.02522791597667878	-0.038898722906243952
1.4000000000000001	-0.025945273825916583	-0.025754706393879417	-0.026596125037943574	-0.038199214539549893	-0.025826671212599375	-0.02803500244469579	-0.03951054148827246	-0.022977456242613096	-0.02287128473295473	-0.023847584739158614	-0.037894287518387387	-0.023021352665634084	-0.026175720036925559	-0.038912953387125852
1.405	-0.025936246159156306	-0.026026619821000806	-0.027381589265910646	-0.038288486018819852	-0.026334703660933718	-0.028986221023838472	-0.03951482022788818	-0.023009909164800869	-0.023171505850011862	-0.024649600830085224	-0.0379942327652079	-0.023542708777366784	-0.027126401146289024	-0.038926944464518644
1.4099999999999999	-0.02592724619159828	-0.02629350665333368	-0.028164124391192667	-0.038377104920687147	-0.026816378495435309	-0.029939660287332984	-0.039524950896442854	-0.02304221501655157	-0.023458712183570186	-0.025450350903774399	-0.038089448892189834	-0.024040975827236903	-0.028079210894764443	-0.038941395617743083
1.415	-0.025918275161978137	-0.026530154684702753	-0.028927679469348343	-0.038465116839618327	-0.027234570942624096	-0.030884869878453416	-0.039541436542403559	-0.023074398895015023	-0.023710302730503882	-0.026234952445589023	-0.038180406249279819	-0.02448298066618175	-0.029031949966847294	-0.038957375781412076
1.4199999999999999	-0.025909334460515698	-0.026713106583609127	-0.029655080698403398	-0.038552771212681094	-0.027550500697561257	-0.031805948768071947	-0.03956504505013031	-0.023106485020677747	-0.023906021982268696	-0.02698715963205563	-0.038267743482588566	-0.024832377681173766	-0.029977303917677001	-0.038976315740498903
1.425	-0.025900425696851491	-0.026822977003211609	-0.030327926052720888	-0.038640490977838934	-0.027727076161491268	-0.032679506324425081	-0.039596743426055112	-0.023138496612657183	-0.024029700037804982	-0.027689175378970782	-0.038352223230862986	-0.025052385856490854	-0.030899707493688588	-0.038999955879572778
1.4299999999999999	-0.025891550765470252	-0.026847432698056756	-0.030926909476993045	-0.038728840424709574	-0.027739897125391488	-0.033474313007654188	-0.039637592749408437	-0.023170455769130287	-0.024071523291013516	-0.02832192054154626	-0.038434688217605081	-0.025116219952244712	-0.031773488842888394	-0.039030236843514587
1.435	-0.025882711907723191	-0.026783582064503382	-0.031432644042729482	-0.038818490429293272	-0.027587893542983514	-0.034153215313062611	-0.039688602154640068	-0.023202383353606498	-0.024029798831525381	-0.02886583216947549	-0.03851601725914014	-0.025017737888348872	-0.032563125317763238	-0.039069124436720171
1.44	-0.025873911769645708	-0.026638424957194574	-0.031826942101801488	-0.038910179842762377	-0.027293985999180936	-0.034677408844923999	-0.039750545269382265	-0.023234298887755141	-0.023911229399600081	-0.029302150249691496	-0.038597080716087862	-0.024773474388218746	-0.033226223891783119	-0.039118368144093307
1.4450000000000001	-0.025865153454709737	-0.026427114149677144	-0.032094384748804293	-0.039004671778413547	-0.026894970462252952	-0.035012413397252938	-0.039823750713497051	-0.023266220451321644	-0.023729619262199346	-0.029614526129155876	-0.038678695227640669	-0.024414793737118301	-0.033719203378133535	-0.039179205714566248
1.45	-0.025856440570805373	-0.026170108012640816	-0.032223906639797961	-0.03910270400754294	-0.026429539756238032	-0.035134336676413233	-0.039907888898952922	-0.023298164589728946	-0.023503867507729301	-0.029790679026065449	-0.038761578136320238	-0.023977506141198455	-0.034004713319302965	-0.039252043749404705
1.4550000000000001	-0.025847777270658946	-0.025890658741741429	-0.03221007384761896	-0.039204933663626276	-0.025933313243146582	-0.035034637980579542	-0.040001788433614266	-0.023330146229837541	-0.023256248234119148	-0.02982377671285432	-0.038846302760016181	-0.0234970194417225	-0.034058952859410144	-0.039336163673210557
1.46	-0.025839168285087345	-0.025613294526453813	-0.032053768856348044	-0.039311877891851879	-0.025441909851604223	-0.034721898055181784	-0.040103323414338823	-0.02336217860427299	-0.023011281237955067	-0.029713248108849483	-0.038933256492222138	-0.023010678498883427	-0.033876736046402199	-0.039429518955282877
1.4650000000000001	-0.025830618948424169	-0.025362850501821674	-0.031762117865210188	-0.039423853769839048	-0.02499639284478283	-0.034220030401514875	-0.04020941330901117	-0.023394273184698826	-0.022794633166414807	-0.029464849298763654	-0.0390226044789969	-0.022562537076328021	-0.033472677310381449	-0.039528696051397034
1.47	-0.02582213521564232	-0.025163089176695925	-0.031347668994163011	-0.039540922449572621	-0.024644191627573676	-0.033563539871727804	-0.040316165928494699	-0.023426439624342262	-0.022631185776555155	-0.029089970927617413	-0.03911426217614037	-0.022203910085697942	-0.032878106258410283	-0.039629100759692518
1.4750000000000001	-0.025813723670658366	-0.025034316266313104	-0.030827001787890426	-0.039662843640522208	-0.02443194852417379	-0.032791315304137161	-0.040419169776095949	-0.023458685709985334	-0.022541926001499339	-0.02860434430248434	-0.039207880266164806	-0.021985712174665648	-0.03213473599838123	-0.039725398428985745
1.48	-0.025805391525488414	-0.024990309053868634	-0.030219064995429687	-0.039789046887780635	-0.024392436734851225	-0.0319406833045833	-0.040513908245426992	-0.023491017323614707	-0.022540320844721247	-0.028026425213156972	-0.039302845062481495	-0.021944314622530776	-0.031287075523538321	-0.0398121817761386
1.4850000000000001	-0.025797146609921488	-0.025035682894303531	-0.029543569756022674	-0.039918625324614071	-0.024532710131040279	-0.031043060278930525	-0.040596233654462542	-0.023523438413876802	-0.022629602113373372	-0.027375776558699841	-0.039398296552585948	-0.022088521570941384	-0.030375717224541875	-0.039884774063233736
1.49	-0.025788997351541016	-0.025164926917627107	-0.028819710563704338	-0.040050355631306128	-0.024831156228970079	-0.030121820550603931	-0.040662816307100488	-0.023555950977338251	-0.022802239213883323	-0.026671730481471478	-0.039493164642904421	-0.02239635211965478	-0.029433000958975601	-0.039940016929781205
1.4950000000000001	-0.025780952745956001	-0.025363584052861106	-0.028065375361566794	-0.040182745006439827	-0.02524567384527799	-0.029192314235849674	-0.040711483354822428	-0.02358855504960515	-0.023041813436221976	-0.02593251098362313	-0.039586222114192833	-0.022824127498524301	-0.028481557001091194	-0.039976863938874459
1.5	-0.02577302231723624	-0.025610927758419246	-0.027296878427712931	-0.040314102499985349	-0.02572756320567806	-0.028263546833351028	-0.040741387212013751	-0.023621248706255926	-0.023326281388316515	-0.025174874924530896	-0.039676150577130948	-0.023321632133876231	-0.027535336379342006	-0.039996620516271043
1.5050000000000001	-0.025765216068637756	-0.025882838480897237	-0.026529139201291074	-0.040442628682413481	-0.026232322682469868	-0.027340900912270049	-0.040752985785262277	-0.023654028073422144	-0.023631132056545219	-0.024414216497018311	-0.039761613739994289	-0.023843699024226804	-0.026602240608808506	-0.040002741918457208
1.51	-0.025757544423778363	-0.026153896244360313	-0.025776155709362467	-0.040566514973541634	-0.026721951684752755	-0.026429326988374729	-0.040747860712347629	-0.023686887347947848	-0.023931483133718567	-0.023664998911188284	-0.039841330992744325	-0.024352700121270991	-0.025687386813443413	-0.040000207782659392
1.5150000000000001	-0.02575001815853166	-0.026398694028552196	-0.025051586757523812	-0.040684042547517625	-0.02716024339235483	-0.025536508971158986	-0.040728428968797248	-0.023719818826878743	-0.024203226848240875	-0.022941333787590168	-0.03991414400787377	-0.024813674183297885	-0.024796232467050584	-0.039994603427347487
1.52	-0.02574264832404009	-0.02659321559410573	-0.024369257647743829	-0.040793670835295746	-0.02750799158297132	-0.024675524216115574	-0.040697610047073986	-0.023752812946018252	-0.024424103044538514	-0.022257520399311712	-0.039979069891529606	-0.025189041910584735	-0.023937051512679129	-0.039991117762073688
1.5250000000000001	-0.025735446161250716	-0.026717087395901746	-0.023743432813379022	-0.040894107221841169	-0.027725482160646967	-0.023866470143823582	-0.040658499824141825	-0.023785858327348842	-0.024575491156282263	-0.021628376769924199	-0.040035336267538066	-0.025440098453570228	-0.023122485481135706	-0.039993687677927867
1.53	-0.025728423007577224	-0.026756563234031753	-0.023188749661072497	-0.040984352250001577	-0.027783485691414665	-0.023136515060069376	-0.040614084836431232	-0.023818941834889373	-0.024644852425444185	-0.021069237456040554	-0.04008239618832854	-0.025536777733450842	-0.022370057025676148	-0.040004472005073004
1.5350000000000001	-0.025721590196289806	-0.026707031206277498	-0.022719776063969122	-0.04106371796171436	-0.027674931701957783	-0.022517990824275382	-0.040567017046350087	-0.023852048638707657	-0.024627841695993483	-0.020595555401189486	-0.040119923447486466	-0.025468920976563114	-0.021701641045534584	-0.040023741503314128
1.54	-0.02571495894937012	-0.026573702385739428	-0.022350232099450595	-0.041131820327092228	-0.027417075340585892	-0.022044565152058084	-0.040519461819648078	-0.023885162286657047	-0.024528986901521384	-0.020222123447599556	-0.04014779121930271	-0.025249587912215023	-0.021141960879166449	-0.04005015887102667
1.5449999999999999	-0.025708540264612879	-0.026370193356053291	-0.022091992814082723	-0.041188549496061884	-0.027042530968390925	-0.021746140415796457	-0.040473026595707243	-0.023918264783433334	-0.02436066664873798	-0.019962015810247102	-0.0401660385918024	-0.024907942908646823	-0.020716237168905034	-0.040081331078167172
1.55	-0.025702344797870407	-0.026116001156126486	-0.021954046900399607	-0.041234023492392302	-0.026587669107085925	-0.021643676369331046	-0.040428769634067434	-0.023951336676489386	-0.024141151259677515	-0.019825424821232819	-0.04017483031164136	-0.02447865805773114	-0.020447201726097021	-0.040114470434278696
1.5549999999999999	-0.025696382741334588	-0.025834220255821053	-0.021941609995318308	-0.04126853181539724	-0.026087446723626229	-0.021745323992267914	-0.04038727653024525	-0.023984357148336986	-0.023892783182546427	-0.019818612730061053	-0.040174414953012293	-0.023996523507987908	-0.020351838795944675	-0.040147006362670316
1.56	-0.025690663698877979	-0.025550082484592576	-0.022055570739714744	-0.041292475294604572	-0.025578204355382661	-0.022044932649533611	-0.040348780913766272	-0.024017304114763702	-0.02364075613421758	-0.019943194155353936	-0.04016508595535366	-0.023498758624939563	-0.020438426784930242	-0.040177034754889388
1.565	-0.025685196559498559	-0.025289834062940608	-0.022292383923483889	-0.041306307687568725	-0.025103045048823339	-0.022523271269771425	-0.040313300084120221	-0.024050154328433632	-0.023412014825582784	-0.020195905468235412	-0.040147148825493459	-0.023030584401019162	-0.020704621394395183	-0.040203554286186029
1.5700000000000001	-0.025679989369933126	-0.025079007149644807	-0.022644431894808546	-0.041310483229440767	-0.024712719036029701	-0.02315150749582711	-0.040280758787388266	-0.024082883487359069	-0.023233334761135517	-0.020568914031936704	-0.040120896547079954	-0.022646834768327927	-0.02113726724474338	-0.040226497568477515
1.575	-0.025675049207569592	-0.024939591327570933	-0.02310077625366528	-0.041305412937763422	-0.024458088873431285	-0.023895936286610769	-0.040251083265125102	-0.024115466347682076	-0.023128059437489718	-0.02105060007237719	-0.040086594099351842	-0.02240433739949859	-0.021714231600005927	-0.040246605039746502
1.5800000000000001	-0.025670382054813243	-0.024886591916724023	-0.023648142207233505	-0.041291431189727321	-0.024376290851506877	-0.024722790161370668	-0.040224258894403196	-0.024147876840294243	-0.023112053688918534	-0.021626641312486927	-0.040044472080930885	-0.02234588609438258	-0.022407916712860503	-0.040265206168222212
1.585	-0.025665992676051599	-0.024925251751587579	-0.024271937373185011	-0.041268773071028095	-0.02447817065579121	-0.025602151479010408	-0.040200353996841437	-0.024180088190632457	-0.023190411000736405	-0.022281173874652595	-0.039994728796652848	-0.022484191605036001	-0.023189529620331981	-0.040283969055060279
1.5900000000000001	-0.025661884498392573	-0.025050188408161232	-0.024957112963515139	-0.041237562302231197	-0.024745029479808924	-0.026510369098114012	-0.040179517449645708	-0.024212073041213551	-0.02335647831048572	-0.022997804818746456	-0.039937539763614381	-0.022796733804669966	-0.024032971427351928	-0.040304663418478548
1.595	-0.025658059497339042	-0.02524679597377693	-0.025688722885265691	-0.041197809161655094	-0.025136846233626345	-0.02743079431592442	-0.040161958572142262	-0.02424380357626986	-0.023593647347582479	-0.023760305796417768	-0.039873073357978468	-0.023235505976632032	-0.024917427556163121	-0.040328961484650004
1.6000000000000001	-0.025654518088546595	-0.025494098152012829	-0.026452110818832926	-0.041149417676005197	-0.025606296057644942	-0.028352978239376846	-0.04014791586699766	-0.024275251647967237	-0.023878899951213464	-0.024552904051924038	-0.039801511181937296	-0.023744650231132002	-0.025828217326727236	-0.040358282918469296
1.605	-0.025651259026791988	-0.025767674475293094	-0.027232739250993856	-0.041092201352210797	-0.02610955498502383	-0.029270666362646185	-0.040137618473172876	-0.024306388903661207	-0.024186404524075646	-0.025360182854881633	-0.039723071617567163	-0.024274419053888774	-0.026755931850989682	-0.04039367724047431
1.6100000000000001	-0.025648279313251303	-0.026041710030535237	-0.028015752643297781	-0.04102590678646871	-0.026608369190490762	-0.03017900525585298	-0.040131242199958499	-0.024337186913642443	-0.024489977712451792	-0.026166689055106995	-0.039638034916103418	-0.024784835427467688	-0.027694192434428333	-0.040435731308500852
1.615	-0.025645574112109638	-0.026290264706324912	-0.028785428791541695	-0.040950244530514254	-0.027064905266938416	-0.031071407207087468	-0.040128861661347604	-0.024367617298817798	-0.024764411605993818	-0.026956408774788856	-0.039546768040649022	-0.025240872184599819	-0.028636500814437134	-0.040484489815194945
1.6200000000000001	-0.025643136677537107	-0.026488678881293033	-0.029524710416112258	-0.040864926562258166	-0.02743665790789232	-0.031936572556685222	-0.040130401548542014	-0.024397651857837401	-0.024986573052680573	-0.027712306865838809	-0.039449747360946544	-0.025606544859617671	-0.029572731574792458	-0.04053938193816678
1.625	-0.025640958291936321	-0.0266159373500073	-0.030215015867090238	-0.040769709558166112	-0.027679315044425098	-0.032756269724326284	-0.040135593102057283	-0.024427262693124785	-0.025137168650356291	-0.028416127156961173	-0.039347577235753342	-0.025845405494479764	-0.030485931627121123	-0.040599155537627982
1.6300000000000001	-0.02563902821631979	-0.026657804245006102	-0.030836495735403348	-0.040664442879338986	-0.027758951962817975	-0.033504556996060836	-0.040143945466312475	-0.024456422335326362	-0.025203201757971035	-0.029048614238337159	-0.039241002569969381	-0.025929259382397513	-0.031350243717750255	-0.040661829724665269
1.635	-0.025637333653614897	-0.026609454557251631	-0.031368825979090201	-0.040549119760524888	-0.027665155779120553	-0.034149057031881938	-0.04015474441463035	-0.024485103865682222	-0.025180168493876543	-0.029590241310435784	-0.039130913656566867	-0.025848809845893789	-0.032130840247345457	-0.040724685082751011
1.6400000000000001	-0.02563585972557645	-0.026476223197926311	-0.03179251208076616	-0.040423929648908931	-0.027414007508124047	-0.034654522773302679	-0.040167091144360526	-0.02451328103585363	-0.025072836010702308	-0.030022417947323046	-0.039018342048285456	-0.025617074188331663	-0.032786545546490797	-0.040784315881351882
1.645	-0.025634589463886137	-0.026272180977017764	-0.032090542616574597	-0.040289309014505753	-0.027038942325214498	-0.034988249834794448	-0.040179989711618278	-0.024540928384758937	-0.024894243168968745	-0.030329025191432067	-0.038904446859169245	-0.02526292939282064	-0.033275198955593235	-0.040836767795893118
1.6500000000000001	-0.025633503815957505	-0.026017545419200337	-0.032250110398271872	-0.040145987308166937	-0.026578394412171129	-0.035126111608187918	-0.040192482177476216	-0.024568021351953996	-0.024663640258093401	-0.030498015431910035	-0.038790491735350194	-0.024821211282613095	-0.03356084483306495	-0.040877776122194787
1.655	-0.025632581665814613	-0.025736274356062287	-0.032264057622770445	-0.039995024166606059	-0.026069880182075234	-0.035057511432785259	-0.040203816241360338	-0.024594536387192091	-0.02440447472630029	-0.030522758581985672	-0.038677813674135822	-0.024327664393162911	-0.033620899463562198	-0.040903103123571483
1.6600000000000001	-0.025631799870284654	-0.025454415661040834	-0.032131729724115085	-0.039837833574856728	-0.02555221100179593	-0.034787699429313694	-0.040213613895800561	-0.024620451055687501	-0.024142959376736314	-0.030402841781007162	-0.038567785783288053	-0.023821241162944103	-0.03345106704107266	-0.040908951432235663
1.665	-0.025631133310695012	-0.02519874508890789	-0.03185904369170249	-0.039676190637144032	-0.025070252287005799	-0.034336714679716239	-0.040221996590090771	-0.024645744138788853	-0.023906801820316688	-0.030144139639692282	-0.038461776807073716	-0.023349440908490053	-0.033066312311819571	-0.040892408397972396
1.6699999999999999	-0.025630554960044849	-0.024994821612812967	-0.031457758064214317	-0.039512217022595969	-0.024675137593120656	-0.033735335850301862	-0.040229618877759485	-0.024670395729621049	-0.023723161849894613	-0.029758137347412048	-0.038361110653159489	-0.022969327889283422	-0.032497522504617113	-0.040851860254609185
1.675	-0.025630035965609216	-0.024864078795688444	-0.030944116504523056	-0.039348342161420163	-0.024416495713145234	-0.03301933963448344	-0.040237573869911253	-0.024694387323421288	-0.023615305399582162	-0.02926065911880156	-0.038267029125378854	-0.022738780668099694	-0.031785001808569191	-0.040787310148134984
1.6799999999999999	-0.025629545746661417	-0.024820521693841906	-0.030337166571437868	-0.039187238922264861	-0.024329379518856331	-0.032223710490485329	-0.040247161556518502	-0.024717701902216699	-0.023598539462074353	-0.028670277138569157	-0.038180660560432636	-0.022699286501893873	-0.030970911611967411	-0.040700542293693603
1.685	-0.025629052107032917	-0.02486827236164172	-0.029657094758701104	-0.039031734744783678	-0.024423286319068125	-0.03137817916595273	-0.040259550664646704	-0.024740324013540902	-0.023677016520336418	-0.028006718531667557	-0.038102996136459413	-0.022859799330969766	-0.030092807287169957	-0.040595093784389982
1.69	-0.025628521361982095	-0.025001055271647265	-0.028923867520889008	-0.038884701843746664	-0.024680170875924327	-0.030504832783503029	-0.040275405181250029	-0.024762239842948758	-0.023842973748523288	-0.027289547466833986	-0.038034874419994272	-0.023193059752104804	-0.02917967070597903	-0.040476021582361965
1.6950000000000001	-0.025627918478754331	-0.025203786206276928	-0.028156354770630852	-0.038748932817795442	-0.025062571075036899	-0.02961786812877	-0.040294572970193829	-0.024783437280044056	-0.024078763822703981	-0.026537300324756097	-0.037976973476656753	-0.023647286606761193	-0.028250797974551468	-0.040349480889431799
1.7	-0.025627207230122857	-0.025455376371868017	-0.027371978812997123	-0.038627010370204065	-0.025526277355685835	-0.028725093867517548	-0.040315932555494594	-0.024803905977800828	-0.02436054070026665	-0.025767130197479365	-0.037929808855569375	-0.024164689930846396	-0.027317071686969525	-0.040222159616720689
1.7050000000000001	-0.025626350360048129	-0.025731453517101648	-0.026586814459190186	-0.038521181442940429	-0.026029523406061857	-0.027830595196214187	-0.040337459952487609	-0.024823637404964651	-0.024661854137743553	-0.024994905697416574	-0.03789373520474127	-0.024694906286116522	-0.026383761758958155	-0.040100639298563868
1.71	-0.025625309760488955	-0.026006210712248068	-0.025815986525480502	-0.0384332465134615	-0.026534001598692271	-0.026937977240945755	-0.040356518209462622	-0.024842624891373361	-0.024956042932484053	-0.024235628142942348	-0.037868949324080359	-0.025197681915360259	-0.025454006358661352	-0.039990770797291145
1.7150000000000001	-0.025624046658298122	-0.026253607156731806	-0.025074174782134348	-0.038364473907174741	-0.026999518621506735	-0.026053663287869389	-0.04037030768838519	-0.024860863665983928	-0.0252175509427825	-0.023503986879603898	-0.03785549310564798	-0.025637655533289543	-0.02453232147644134	-0.039897156857150562
1.72	-0.025622521811038024	-0.026448868431500516	-0.0243760394016359	-0.038315546764671478	-0.027379653666644334	-0.025189735338122854	-0.040376368632406401	-0.024878350887529134	-0.025423139003492457	-0.022814862333843111	-0.037853255876980268	-0.025978876230573864	-0.023627677054310542	-0.03982281772039304
1.7250000000000001	-0.025620695710457532	-0.026571040692077989	-0.023736414342957403	-0.038286547042269699	-0.027626204771808952	-0.024365754766847776	-0.040373015861653448	-0.024895085667638182	-0.025553844386598384	-0.022183605618231687	-0.037861976854645978	-0.026186021682416766	-0.022755758003046286	-0.039769081255535924
1.73	-0.025618528792305199	-0.026606295065898334	-0.023170174207444563	-0.03827697708601828	-0.027703137072746936	-0.023608980534418567	-0.040359610590254523	-0.024911069086361919	-0.02559759439350133	-0.021625968760111386	-0.037881249386605878	-0.026233443250390811	-0.02194001230587235	-0.039735693782257928
1.7350000000000001	-0.025615981651056302	-0.026550609466778112	-0.022691753924394979	-0.038285815482153221	-0.027600630474042858	-0.022952556979534817	-0.040336624106881852	-0.02492630420003732	-0.025551405123134599	-0.021157628361117942	-0.037910529122470032	-0.026115522124520531	-0.021211076541969076	-0.039721105360324124
1.74	-0.025613015258118994	-0.02641041405341267	-0.02231437966060457	-0.038311600620623318	-0.027337653252185762	-0.02243166997666747	-0.040305503021429948	-0.024940796041440855	-0.025421968755926422	-0.020793332098806797	-0.03794914805230698	-0.025849514433642647	-0.02060429852440477	-0.039722856081664038
1.7450000000000001	-0.025609591181981452	-0.026200938608613614	-0.022049139402071961	-0.038352533161965366	-0.02695151883146843	-0.022078306347783454	-0.040268388625558635	-0.024954551612220936	-0.025224319558897805	-0.020545789162084327	-0.037996335536562523	-0.025468570413327722	-0.020155441746112196	-0.03973798391876393
1.75	-0.025605671808810071	-0.025943334380598843	-0.021904066800465232	-0.038406587615732783	-0.02648417887238997	-0.021915844720702106	-0.040227764359192397	-0.024967579867635977	-0.024979393089695948	-0.020424501793290979	-0.038051246222286922	-0.025011304991915388	-0.019895220661273042	-0.039763388023563273
1.7550000000000001	-0.025601220561871464	-0.02566199471168093	-0.021883419326471337	-0.038471623531109264	-0.025975387661855465	-0.021954934018990499	-0.040186105063770114	-0.024979891693637461	-0.024711676864322046	-0.02043477190553112	-0.038112993415733792	-0.024516071574569816	-0.019843873235005111	-0.0397961063082716
1.76	-0.025596202118315276	-0.025382724974129488	-0.021987297264509487	-0.038545488165213082	-0.025464355520112697	-0.022191799585921566	-0.040145585450420927	-0.02499149987637151	-0.024447548720052427	-0.020577096982184441	-0.03818068537599828	-0.024022490515875922	-0.020007226379827582	-0.039833493222832
1.7650000000000001	-0.025590582621656831	-0.025131362338006089	-0.022211680700721333	-0.038626104584270529	-0.024994142965266735	-0.022609365125183654	-0.040107881218986827	-0.025002419064176905	-0.02421392135194899	-0.020847091793616088	-0.038253461345020293	-0.023576134977269334	-0.020375434156240255	-0.039873305406261862
1.77	-0.025584329888502046	-0.024932012969338009	-0.02254887434462978	-0.038711541561256925	-0.02461195129982751	-0.023180729818368446	-0.04007407209919682	-0.025012665722251734	-0.024036301002576001	-0.021235955340905985	-0.038330524038427995	-0.02322934859437081	-0.020924803114772794	-0.039913715730013386
1.7750000000000001	-0.025577413608000751	-0.024804498803363113	-0.022988266416865043	-0.038800063980126656	-0.024362378671487255	-0.023873947388373545	-0.040044637007615069	-0.025022258080090655	-0.023935763621203456	-0.02173137909396819	-0.038411165752991874	-0.023033227579314097	-0.021622167565968346	-0.039953280327816691
1.78	-0.025569805532555806	-0.02476147392734318	-0.023517247689562204	-0.038890164449116582	-0.024276318735440155	-0.02465688982736737	-0.040019519972852635	-0.025031216071957178	-0.023925405569064025	-0.022318698745745102	-0.038494786058374489	-0.023022364315646332	-0.02243054848196447	-0.039990881043722885
1.7850000000000001	-0.025561479658426783	-0.024806294924317587	-0.024122112586076685	-0.03898057828797799	-0.02436189881587985	-0.025501193031056808	-0.039998241452320254	-0.025039561270512517	-0.024007710680843952	-0.022982052013520306	-0.038580900039109897	-0.023201283995748945	-0.023314604940991211	-0.040025660527749266
1.79	-0.025552412394914428	-0.024932609892115955	-0.024788778747798633	-0.039070284929265842	-0.024603069312643174	-0.02638469532523649	-0.039980031464228648	-0.025047316813928019	-0.024174159567944002	-0.023705325077211944	-0.038669137048407958	-0.023542464436641326	-0.024244680622579482	-0.040056961572171944
1.7949999999999999	-0.025542582720876658	-0.025125808038872391	-0.025503208357957864	-0.039158499098511754	-0.024966579313432928	-0.027292203692503614	-0.039963966185425262	-0.025054507326721424	-0.02440724482609799	-0.024472737496775282	-0.038759230781204329	-0.02399760544056187	-0.025198838456889444	-0.040084277669520642
1.8	-0.025531972327475401	-0.025365533499593418	-0.026251481820700345	-0.039244655010663487	-0.025412613297792902	-0.028214731850500843	-0.03994909598113424	-0.02506115883461037	-0.024683758072945896	-0.025269007272044099	-0.038851002086401909	-0.024513857090208993	-0.026162867644521741	-0.040107218543150469
1.8049999999999999	-0.025520565746105804	-0.025628110786317392	-0.027019548807864696	-0.039328386367850694	-0.025902284487275301	-0.029147513300752728	-0.039934558433071816	-0.025067298673746595	-0.024977821248037237	-0.026079131394517022	-0.038944336294816813	-0.025044556870432038	-0.02712863452626349	-0.040125492187652739
1.81	-0.025508350460596973	-0.025888210040427202	-0.027792751694930222	-0.039409504295989585	-0.026397935663465252	-0.030087144057607748	-0.039919673721579507	-0.025072955394660746	-0.025262858300042469	-0.026887896665009965	-0.039039156966178198	-0.025550110363349733	-0.028091294600570034	-0.04013890311214894
1.815	-0.025495317002941734	-0.026120016039794119	-0.028555273029573776	-0.039487974632137379	-0.026858018276448289	-0.031028241205238401	-0.039904021283019113	-0.025078158661319128	-0.025512855212762895	-0.027679292154010896	-0.03913539791096686	-0.025992431829652083	-0.029045882631213341	-0.040147364438328809
1.8200000000000001	-0.025481459031811038	-0.026298813085988332	-0.029289693980701158	-0.039563895268648175	-0.027233576029765651	-0.031960094218619908	-0.039887496190864499	-0.025082939145683096	-0.025703913707870736	-0.028436024109120928	-0.03923297518678201	-0.026330694549902486	-0.029983787645470376	-0.040150919020236014
1.825	-0.025466773393438898	-0.026403669244887292	-0.029976856056463115	-0.039637473651697133	-0.027473735589677514	-0.032863952969040225	-0.039870341902673703	-0.025087328418230314	-0.025816772506849803	-0.029139332063485776	-0.039331760566624449	-0.026525066682230394	-0.030889687372126988	-0.040149762029737218
1.8300000000000001	-0.025451260164398568	-0.026420852421006072	-0.030596184831705828	-0.039709004083623406	-0.027540562018572069	-0.033711757190772039	-0.039853154019849846	-0.025091358834870452	-0.025839895352724844	-0.029769265804687764	-0.039431557776235415	-0.02654847504877262	-0.031739646318198977	-0.040144255169915433
1.835	-0.025434922676095872	-0.026346568653065269	-0.031126556842468112	-0.039778844236161091	-0.027423665281014566	-0.034467096205659617	-0.039836848947326399	-0.025095063420720702	-0.025771787633070274	-0.030305503151603554	-0.039532082627358176	-0.026398282141380902	-0.032501146261881692	-0.040134921893341599
1.8400000000000001	-0.025417767520848338	-0.026187592107289381	-0.031547674433588455	-0.03984739027707674	-0.027142894984681483	-0.035088819770065768	-0.039822593177478285	-0.025098475751272772	-0.025621278922319669	-0.030728673173660945	-0.039632948039643803	-0.026098204206632659	-0.033135631793453163	-0.040122414864051548
1.845	-0.02539980453958654	-0.025959521289986319	-0.031841779186651764	-0.039915050254315659	-0.026737476737108912	-0.035536965404339815	-0.039811694103748865	-0.025101629831392056	-0.025405627017046482	-0.03102201803742756	-0.039733654831125252	-0.02568886819639403	-0.033603588933540984	-0.040107452192124193
1.8500000000000001	-0.025381046791393816	-0.025683757690702178	-0.03199541851661207	-0.039982215848877969	-0.026251374800781463	-0.035779744922900522	-0.039805461302367021	-0.025104559972740685	-0.025147517630546949	-0.03117311294878946	-0.039833589034122624	-0.025214933991387925	-0.033871303850962334	-0.040090727520729057
1.855	-0.025361510505193731	-0.025384697054432741	-0.032000922952531777	-0.040049233239791524	-0.025725399708642849	-0.035799681050691437	-0.039805056016371652	-0.025107300670087086	-0.024872338670360525	-0.031175306874774336	-0.039932026323253385	-0.024717933783209814	-0.033917606600871231	-0.040072809261329619
1.8600000000000001	-0.025341215014007705	-0.025087869169266579	-0.031857282480823798	-0.040116374520236517	-0.025198224869010043	-0.035597020823710773	-0.039811352773781047	-0.025109886477090355	-0.024606364769104907	-0.031028575319795533	-0.04002814389040886	-0.024237306440374959	-0.033738565633415672	-0.04005405306002565
1.865	-0.025320182672439226	-0.024818672956052612	-0.031570230414669401	-0.04018381172595184	-0.024710937815277674	-0.035189372175001704	-0.039824837258548976	-0.02511235188205977	-0.024375435514633059	-0.030739592529313013	-0.0401210397520982	-0.023815040522850495	-0.033348577508390043	-0.040034554966151672
1.8700000000000001	-0.025298438758017364	-0.02460083222060979	-0.031151520924663251	-0.0402515959343661	-0.024308325621792939	-0.034607774460899188	-0.03984555707561363	-0.025114731184273542	-0.024203218808729478	-0.030321004294633375	-0.040209759033166065	-0.023496899549834346	-0.032777480022987901	-0.04001416730725943
1.875	-0.02527601135727529	-0.024454041236338257	-0.030617567292758906	-0.040319643931227597	-0.024033543288843128	-0.03389053837131141	-0.039873128527411622	-0.02511705837137258	-0.024108577138994124	-0.029790061606492342	-0.040293326268540583	-0.02332583665100068	-0.032064672414718692	-0.039992583873979998
1.8800000000000001	-0.025252931237463388	-0.024391132618531951	-0.029987736832667492	-0.040387734541238188	-0.023917977605692923	-0.033076702762999205	-0.039906787935938215	-0.025119366998376295	-0.024102558827936202	-0.029166905415155278	-0.040370782248101561	-0.023329432399229709	-0.031252118753864258	-0.039969478611028619
1.885	-0.025229231704914056	-0.024415815274884338	-0.029282641061217821	-0.040455515882829751	-0.023971978323324004	-0.032200745350472196	-0.039945466883378036	-0.02512169006886087	-0.024186294284234664	-0.028472839025976991	-0.040441223452440958	-0.023509250144204671	-0.030378193745004722	-0.03994465990744759
1.8900000000000001	-0.025204948451204211	-0.024522033167403042	-0.028522714181942244	-0.040522523632504734	-0.024182217660909056	-0.031289493998107168	-0.039987871670752212	-0.025124059918835432	-0.024350879117064982	-0.027728883628841343	-0.040503841737260071	-0.023840092954114243	-0.02947370960205041	-0.039918190658722291
1.895	-0.025180119388249607	-0.024695229820147949	-0.027727265448655655	-0.040588209048420351	-0.024517338029696582	-0.030361403165132798	-0.040032558077451583	-0.025126508103814338	-0.024579249527261503	-0.02695480841415334	-0.040557961663786897	-0.024279781085228422	-0.028560550942620881	-0.03989043079531597
1.9000000000000001	-0.025154784473602532	-0.024914822306308149	-0.026914060812474258	-0.040651974230148387	-0.024937988568029146	-0.02942778831853524	-0.040078007134319346	-0.02512906528958489	-0.024848985653051298	-0.02616869768100559	-0.040603072779645033	-0.024782061607062186	-0.02765256878426722	-0.039861985346543935
1.905	-0.025128985527260471	-0.025156741394118675	-0.026099372223896584	-0.040713211103819223	-0.025404581858550004	-0.028495353514505724	-0.040122716764416658	-0.025131761147198756	-0.025134786868605711	-0.025386998811735194	-0.040638854270250359	-0.025304145686681032	-0.026757969965947131	-0.039833578647683998
1.9100000000000001	-0.025102766041294779	-0.025395304543583949	-0.025298351055065928	-0.0407713400956701	-0.025878329274910503	-0.027569333548501683	-0.040165320328548609	-0.025134624252592139	-0.02541011913925724	-0.024624909475777806	-0.040665189764000263	-0.02580591988608236	-0.025882373179719885	-0.039805907205863564
1.915	-0.025076170983658559	-0.025604595286743838	-0.024525542055105688	-0.040825844489706033	-0.026316839792426112	-0.026656659455583466	-0.0402047260341677	-0.025137681991338558	-0.025648547034956785	-0.023896917550515054	-0.04068217071182384	-0.02624471435246984	-0.025031841006029218	-0.039779533121438435
1.9199999999999999	-0.025049246597591876	-0.025760171586243684	-0.023795352370532992	-0.040876297057508129	-0.026670962904739373	-0.025768631722645634	-0.040240249444935552	-0.025140960468909061	-0.025825703155915276	-0.023217300375554376	-0.040690087659174909	-0.026573302404560677	-0.024215387410455889	-0.039754860044958026
1.925	-0.025022040197954461	-0.025841724308376154	-0.023122318765297752	-0.040922376607759214	-0.026890141348432983	-0.024922622183073423	-0.040271698411853261	-0.025144484426874489	-0.025922328038409902	-0.022600414737696542	-0.040689409816102175	-0.026747067954090528	-0.023446621618152655	-0.039732193320348698
1.9299999999999999	-0.024994599965868072	-0.025836318085838948	-0.022521067673110642	-0.040963873455191951	-0.026936787737149546	-0.024142380217796737	-0.040299375591515155	-0.025148277165419758	-0.025927676304593573	-0.022060659583932558	-0.040680754474342482	-0.026738601651584253	-0.022744316460981059	-0.039711845705677429
1.935	-0.02496697474302368	-0.025740886413612552	-0.022005930106385602	-0.041000684231580431	-0.026800495599236321	-0.023456681648622073	-0.040323987781389438	-0.025152360472475446	-0.025841766185131208	-0.021612064680682816	-0.040664848844835372	-0.02654966961820333	-0.022131808858024828	-0.039694230141199979
1.94	-0.024939213826942669	-0.025562679026920124	-0.021590248363612133	-0.041032797721360884	-0.026500754645386086	-0.022896376751843084	-0.040346482308353193	-0.025156754559820246	-0.025675264510472091	-0.021267542637833162	-0.040642487619967499	-0.02621070132129659	-0.021635266981374003	-0.039679889861009343
1.9450000000000001	-0.024911366768501302	-0.025317492980482994	-0.021285482300786224	-0.041060274306768674	-0.026076395217985354	-0.022490314057372871	-0.040367853674114412	-0.025161478006419255	-0.025447102849257504	-0.021037925524855575	-0.040614489875064011	-0.025768207464901865	-0.021280988308428679	-0.039669446614074316
1.95	-0.024883483172858344	-0.025026792101919444	-0.021100275239575902	-0.04108322203413256	-0.02557117221873035	-0.022260991218476176	-0.040388968945092516	-0.025166547709227029	-0.025181132078001323	-0.020930971542850466	-0.040581658769408654	-0.025270253623751557	-0.021092030063200418	-0.039663483139594384
1.9550000000000001	-0.024855612505034832	-0.024715133098367502	-0.021039659610615186	-0.041101772246504943	-0.025025955285278675	-0.022220945821421471	-0.040410448275785008	-0.025171978841696141	-0.024903265778399297	-0.02095055178929546	-0.040544746936324275	-0.024759554601255552	-0.021084647181850734	-0.039662400246566171
1.96	-0.024827803901139329	-0.024408521685689813	-0.021104562211504925	-0.0411160572504463	-0.024480029484902518	-0.022370757255565053	-0.040432615592584223	-0.025177784820147781	-0.024639666885856816	-0.021096199511334783	-0.04050442958911997	-0.024275497239330479	-0.021265222864131128	-0.039666294129078759
1.9650000000000001	-0.024800105986276532	-0.024133217978772194	-0.021291710543312411	-0.041126191748975791	-0.023976294674550033	-0.022699123529628461	-0.040455513804271412	-0.025183977278132708	-0.024415457461995183	-0.02136312698969502	-0.04046128637875674	-0.023859234407766574	-0.021628514760376308	-0.039674887968815256
1.97	-0.024772566700089059	-0.023914003834815536	-0.021593958041646967	-0.041132258960587413	-0.023563012684022649	-0.023184945594320734	-0.040478965603348911	-0.025190566048912167	-0.024253031821915641	-0.021742707951388895	-0.040415792082074159	-0.02355449147236955	-0.022157911233563563	-0.039687531649245732
1.9750000000000001	-0.024745233130685444	-0.023771361533178506	-0.022000957819104293	-0.04113430162223386	-0.023287704507518658	-0.023800868696009	-0.040502656627003558	-0.0251975591560855	-0.024169571628726655	-0.022223316839611693	-0.040368315405140097	-0.023400439006232482	-0.022827889810752101	-0.039703263627487752
1.98	-0.024718151357748814	-0.023718056395321568	-0.022500043968181848	-0.041132317559118746	-0.023184654226076941	-0.024517430446542407	-0.040526220401264475	-0.025204962812389344	-0.024174348488877305	-0.02279134068395032	-0.040319124629014998	-0.023419626119132106	-0.023608145304792185	-0.039720915818553221
1.9850000000000001	-0.024691366305462294	-0.023756481368066851	-0.023077143414779296	-0.041126259246551194	-0.023263076148739272	-0.025306910463427753	-0.040549310686360092	-0.025212781426699273	-0.024267027886845843	-0.023432153539762281	-0.040268398526394196	-0.023609166792724318	-0.024468269921272691	-0.039739237673576913
1.99	-0.024664921605734039	-0.023878078769971289	-0.023717546580000338	-0.041116036775864478	-0.023503883843956033	-0.026146148004561068	-0.040571653602781303	-0.0252210176190798	-0.024437870238930327	-0.024130869412370526	-0.040216240912076928	-0.023941915668461336	-0.025381730467731602	-0.039757018030869659
1.9950000000000001	-0.02463885947221359	-0.024065137723323138	-0.02440640754937895	-0.041101523803522291	-0.023867304300197043	-0.027017905636554686	-0.040593077428472402	-0.025229672243866942	-0.024669671282918852	-0.024872754472020059	-0.04016269730694931	-0.024376610260086161	-0.026328224461340061	-0.039773189698062414
2.	-0.024613220585425196	-0.024294033334552337	-0.025128911897744705	-0.04108256631938148	-0.02430581667634335	-0.027910691045228142	-0.040613521500225583	-0.025238744420584141	-0.02494037476768813	-0.025643263289036933	-0.040107772430977892	-0.024869340963136144	-0.027294066776029212	-0.03978690895981301
2.0049999999999999	-0.024588043989232269	-0.024538474736122466	-0.025870127588144491	-0.041058994316450284	-0.024773965414604915	-0.028817211577418983	-0.04063302724117189	-0.025248231572536559	-0.025225254825386421	-0.026427747894090133	-0.040051447536618115	-0.025379117446351802	-0.028270766611655701	-0.039797608093445069
2.0100000000000002	-0.024563366998798665	-0.024771862898437309	-0.026614627568720676	-0.041030636592872476	-0.025230387294676776	-0.029731799479158764	-0.040651714373503851	-0.025258129472841638	-0.025498349529152163	-0.027210959504677602	-0.039993696901121672	-0.025866009757191302	-0.029252249266267981	-0.039805022498128152
2.0150000000000001	-0.024539225120075114	-0.02496888591878766	-0.027346030949992984	-0.040997338899043674	-0.02563406817538369	-0.030647248943302535	-0.040669744429081348	-0.025268432297640204	-0.025733744489631182	-0.02797651311332382	-0.039934503079254155	-0.026286327632798173	-0.030231292154670457	-0.039809195186113068
2.02	-0.024515651980804815	-0.025107144228798756	-0.028046644201773732	-0.040958985422429969	-0.025941580361978696	-0.031551609176579079	-0.040687272380055581	-0.025279132686148457	-0.025907619774337712	-0.028706509465906208	-0.0398738707526297	-0.026592149338665778	-0.031195807531321076	-0.039810460767180235
2.0249999999999999	-0.024492679272851169	-0.025169385018771501	-0.028697386498809784	-0.040915523176152727	-0.026111548263590682	-0.032425601141569116	-0.040704386260684733	-0.025290221807258859	-0.026001381409989303	-0.02938150122419441	-0.039811839180748855	-0.026740046377296728	-0.032125711018462087	-0.039809409591013048
2.0300000000000002	-0.024470336705713039	-0.025146025260581306	-0.029278146920908112	-0.040866988259262757	-0.026116128479618875	-0.033241411940172466	-0.040721034762348424	-0.02530168943223926	-0.02600507307010122	-0.029980943779309738	-0.039748493348072518	-0.026705959421008448	-0.03299124425891313	-0.039806831359600711
2.0350000000000001	-0.02444865197091578	-0.025036864417515008	-0.02976864290026239	-0.04081353225979488	-0.025951489711592571	-0.033963548905049462	-0.040736944647263712	-0.025313524013156136	-0.025919520086061933	-0.030484183694879864	-0.03968397389776699	-0.026495726430882403	-0.03375362503673885	-0.03980363715595172
2.04	-0.024427650716900465	-0.024851019658381962	-0.030149736467725001	-0.040755446386397068	-0.025638487342420767	-0.034552092445340778	-0.040751533923957056	-0.025325712766515796	-0.0257560549792125	-0.030871917235529563	-0.039618485838260366	-0.026142518321851528	-0.034368583221594938	-0.039800760143045892
2.0449999999999999	-0.024407356534060544	-0.02460513253317017	-0.030405039161202144	-0.040693180379583374	-0.025213113792792487	-0.034968065228429671	-0.040763832992584972	-0.025338241761670363	-0.025534006087471587	-0.031127921322284445	-0.039552305805186795	-0.025693294782986879	-0.034792607753224486	-0.039799038561379521
2.0499999999999998	-0.024387790949408253	-0.024320890407920005	-0.030522532209530454	-0.040627353021999567	-0.024715076038811679	-0.035179893841103718	-0.040772433368055652	-0.025351096013425927	-0.025277300955659242	-0.031240756029596473	-0.039485787380249687	-0.025194987995568227	-0.034990724506644102	-0.039799090033478493
2.0550000000000002	-0.024368973430401022	-0.024022987724083081	-0.030495882852650993	-0.040558751277165572	-0.024182958966399749	-0.035169369424275787	-0.040775489807523803	-0.025364259578286145	-0.025011611578382394	-0.031205099716914916	-0.039419363659006612	-0.024689074685650424	-0.034943763560219207	-0.039801192851424548
2.06	-0.024350921397375512	-0.023737812915362824	-0.030325174844424485	-0.040488315828914316	-0.023657276593901246	-0.034935413704800557	-0.040770803220277631	-0.025377715653800273	-0.024762545959722056	-0.03102242853665959	-0.039353545999178424	-0.024214559331029832	-0.034652864102133668	-0.039805196326877373
2.065	-0.024333650243986062	-0.02349216973787174	-0.030016889511434892	-0.040417112075675339	-0.023185794042975816	-0.034494467932104783	-0.04075600482127939	-0.025391446680318244	-0.024554358140986783	-0.030700886084193656	-0.03928891776710651	-0.023812865858346889	-0.034139678077140786	-0.039810486031403802
2.0699999999999998	-0.024317173365085758	-0.023311051676305108	-0.029583141669106496	-0.040346287350226953	-0.022823399299128598	-0.033877320121000642	-0.04072884418793836	-0.025405434444582702	-0.024408317332913036	-0.030254369933066405	-0.039226122028460098	-0.023527533338070016	-0.033442157819301786	-0.039816027978932016
2.0750000000000002	-0.024301502191420521	-0.023214156002685674	-0.029040341318708529	-0.040277017061282658	-0.022622122884564048	-0.033123296558596513	-0.040687556274026357	-0.025419660184479116	-0.024340406222507084	-0.029701034633380648	-0.039165842563110301	-0.023396049037421207	-0.03260730827924025	-0.039820506024808064
2.0800000000000001	-0.024286646230516143	-0.02321201412155206	-0.028407567178131185	-0.040210444268784382	-0.022614398126233157	-0.032273506309365693	-0.040631251112859354	-0.02543410469425951	-0.024358918990567413	-0.029061523606571271	-0.039108778321797724	-0.023437878830929692	-0.031683154921527637	-0.039822548246740724
2.085	-0.02427261311312693	-0.023303419467551382	-0.027704971879366942	-0.040147618548993416	-0.022799719489392051	-0.031364938159117436	-0.040560245519569577	-0.025448748429587366	-0.02446304123861668	-0.028357266908199577	-0.039055612397823736	-0.023647003546071771	-0.030712096505477387	-0.039821013261685932
2.0899999999999999	-0.024259408644651686	-0.023475505541428767	-0.026952490872271209	-0.040089440561540367	-0.023144340206591327	-0.030426689812682463	-0.040476250406148446	-0.025463571611720567	-0.024643154962256508	-0.027609121654126059	-0.039006977595287116	-0.023994587367737318	-0.029726974341544775	-0.039815282588207275
2.0950000000000002	-0.024247036860875655	-0.023706485799769729	-0.026169022650401452	-0.040036618309270189	-0.023594241560364188	-0.029478774669629348	-0.040382347889676803	-0.025478554330089696	-0.024882670704690114	-0.026836516364868092	-0.038963421522421673	-0.024439581967951742	-0.028750114723598168	-0.039805489386811818
2.1000000000000001	-0.024235500087487795	-0.023969722336544957	-0.02537212308499489	-0.039989639688653683	-0.024092060978397244	-0.028533198172463428	-0.040282737346916162	-0.025493676642669501	-0.025160415710552945	-0.02605712915558708	-0.03892537461915091	-0.024939577888759855	-0.027794773091780363	-0.039792616044079424
2.105	-0.02422479900275306	-0.024237445700450506	-0.024578144017499637	-0.039948763782415422	-0.024587847904657414	-0.027596572288258851	-0.040182286360326641	-0.025508918673398093	-0.025452600297612697	-0.025287016646720409	-0.038893124502122123	-0.025455486219226678	-0.026868039811212382	-0.03977841732920364
2.1099999999999999	-0.024214932702848507	-0.024483218384125288	-0.0238026658472354	-0.039914030837234507	-0.025040310538748788	-0.026673458398513001	-0.040085972056880748	-0.025524260706016322	-0.025734090551231773	-0.024541035328121776	-0.038866799449075493	-0.025949153011270411	-0.02597429267520298	-0.039765168320434502
2.1150000000000002	-0.02420589876929775	-0.024683376697406403	-0.023061032283076634	-0.039885288468828467	-0.025412523790744157	-0.025769750588323412	-0.039998323408047223	-0.025539683273678532	-0.025979557571111284	-0.023833364746816778	-0.038846362835760748	-0.026378344406155364	-0.025118498313599108	-0.03975528464661536
2.1200000000000001	-0.024197693338042475	-0.024818319431759044	-0.022368790749669451	-0.03986222977719403	-0.025669207576802869	-0.024895563796791708	-0.039922967956093985	-0.025555167243708089	-0.026165397935625886	-0.023177947684299177	-0.038831619065955142	-0.026696100129342461	-0.024308886710851747	-0.03975090017327168
2.125	-0.024190311169700916	-0.024874244242226451	-0.02174186951516106	-0.039844438027606788	-0.025780556486920798	-0.02406718183595696	-0.039862351948015615	-0.025570693896914298	-0.026272794233317933	-0.022588698492525428	-0.038822230223163237	-0.026859211530832164	-0.023558659952869036	-0.039753500114245374
2.1299999999999999	-0.024183745720554303	-0.024845062043592874	-0.021196378270021826	-0.039831432445173731	-0.025731265271320802	-0.023307661824915785	-0.039817655055876436	-0.025586245000898795	-0.02629118401088866	-0.022079389160009219	-0.038817741533671353	-0.026843023762462503	-0.02288646310936605	-0.039763690789312273
2.1350000000000002	-0.024177989213928278	-0.024733533344646057	-0.020747997908235102	-0.039822710370862116	-0.025527422847819208	-0.022645773246836226	-0.039788876240670609	-0.025601802876878244	-0.02622059375344437	-0.021663195674053216	-0.038817612922482078	-0.026652287646024918	-0.022315424377743299	-0.039781147394713251
2.1400000000000001	-0.02417303271158823	-0.024550843109988049	-0.02041101860721465	-0.039817782274893021	-0.025194698103678102	-0.022113173457405186	-0.039775038226476864	-0.02561735045950465	-0.026071589882976108	-0.021351964858796743	-0.038821253547097458	-0.02631914361615089	-0.021870753064760246	-0.039804733019885685
2.145	-0.024168866184817783	-0.024314762073688562	-0.02019717655135396	-0.039816197603416273	-0.024769015752758812	-0.021740125296646245	-0.039774449143220425	-0.025632871349287371	-0.025862904135214949	-0.021155330545513492	-0.038828056217275961	-0.025889925124847134	-0.021576198848208814	-0.039832742062839904
2.1499999999999999	-0.024165478584957028	-0.024047373554573846	-0.020114506118711656	-0.039817560853358587	-0.02428757951894963	-0.021550561268026666	-0.039784968251016996	-0.025648349857274613	-0.025618035770006889	-0.021079852048098938	-0.038837428996776911	-0.025411291240630518	-0.02145005259874358	-0.039863200270397789
2.1550000000000002	-0.0241628579130749	-0.023773304403028779	-0.020166443759756677	-0.039821538421832572	-0.023786804131200861	-0.02155768459449605	-0.039804240665932411	-0.025663771041628362	-0.025362308560586688	-0.021128354368826461	-0.038848821941117488	-0.024924480733605731	-0.021501646019219729	-0.039894154305410462
2.1600000000000001	-0.024160991288610122	-0.023518560160274177	-0.020351380048264652	-0.039827857560288817	-0.023306780795714944	-0.021761333336229784	-0.039829885273522055	-0.025679120735929428	-0.025120984457502674	-0.021299613358128473	-0.038861747734279611	-0.024467910009333165	-0.02172931206671673	-0.039923900771637329
2.165	-0.024159865016791189	-0.023309202983536219	-0.020662763311435316	-0.039836299175957074	-0.022896045009838082	-0.02214790861396778	-0.039859634577594671	-0.025694385568972498	-0.024917985786194141	-0.021588456881207911	-0.038875795824481474	-0.02408182914924601	-0.022120427025514824	-0.039951128985070167
2.1699999999999999	-0.024159464654646953	-0.023168974165348962	-0.021089736175783757	-0.039846686327216982	-0.022609412914472764	-0.022692904849688798	-0.039891432918105096	-0.025709552975975158	-0.024774386884263866	-0.021986262580471483	-0.038890640411722133	-0.023808263494532619	-0.022653560463393088	-0.03997497497178383
2.1750000000000003	-0.024159775075467356	-0.023115722870624442	-0.021618170131058906	-0.039858870148985606	-0.022495856624957535	-0.023365294146467978	-0.039923501358568217	-0.025724611201159757	-0.024706283752812148	-0.022481747639340757	-0.038906043220750905	-0.02368371405710434	-0.023302139510831592	-0.03999500090433547
2.1800000000000002	-0.024160780531646567	-0.023157658223551925	-0.022231885146577694	-0.039872714717080066	-0.022581111920112751	-0.024132537116524445	-0.039954376187290232	-0.025739549291746197	-0.024722487483688826	-0.023061887899358723	-0.03892185234935025	-0.023728105734186738	-0.024038636584843516	-0.04001112287419472
2.185	-0.024162464715762968	-0.023291109502016204	-0.022913819713610131	-0.039888082098083824	-0.022855803232247902	-0.024964975429243617	-0.03998292585422103	-0.025754357083477751	-0.024823021970190533	-0.023712785860812147	-0.038937998597942294	-0.023937324299331386	-0.024838249604162543	-0.040023511653510931
2.19	-0.024164810819817341	-0.023501017902993422	-0.023646950831214854	-0.039904818593281155	-0.02327774752824819	-0.02583873046913214	-0.040008349662871125	-0.025769025177829342	-0.024999192319125382	-0.02442033042920163	-0.038954490581122797	-0.024284799640620146	-0.025681320670580716	-0.040032488288913606
2.1949999999999998	-0.024167801592600562	-0.023764010663268775	-0.024414837412923794	-0.039922743005197971	-0.023787005523457697	-0.026736761017137456	-0.040030160909512287	-0.025783544911228758	-0.025235176043569764	-0.025170546009128922	-0.038971409639242713	-0.024730958306300864	-0.026554162304754797	-0.04003843142056232
2.2000000000000002	-0.024171419395115888	-0.024052631235743228	-0.025201751676133484	-0.039941637644301794	-0.024323494704094194	-0.02764819169912535	-0.040048157007228552	-0.02579790831654525	-0.02551031467313665	-0.025949599563468775	-0.0389889051659561	-0.025233907443696309	-0.027448341192670235	-0.04004170796822528
2.2050000000000001	-0.024175646253983385	-0.024339045305014045	-0.02599245072289022	-0.039961242739897401	-0.024837331067722158	-0.028566293627910067	-0.040062378962915382	-0.02581210807731683	-0.025801142796370156	-0.026743506978934427	-0.03900719050802072	-0.02575490178080797	-0.028358703740509868	-0.040042634296802625
2.21	-0.024180463912859898	-0.024597365410875385	-0.026771711191720622	-0.039981254894325385	-0.025289307278392997	-0.02948559391017419	-0.04007306218835606	-0.025826137475147004	-0.026082761423946103	-0.027537643984011043	-0.039026539134010676	-0.026256777772845956	-0.029280527284833331	-0.040041471416935107
2.2149999999999999	-0.024185853881767291	-0.02480489192785431	-0.027523796835166363	-0.040001330179073341	-0.025645943987484522	-0.030398608749601999	-0.040080580195097415	-0.025839990330859833	-0.026329990162352827	-0.028316215247874123	-0.039047280359442466	-0.026698891350222909	-0.030206232750874019	-0.040038454830213524
2.2200000000000002	-0.024191797484361045	-0.024943199697019042	-0.028232048769260911	-0.040021092363618227	-0.025876280462411222	-0.03129273385682925	-0.040085382667052714	-0.025853660939935109	-0.026519166423209999	-0.029061862542923242	-0.039069793599979794	-0.027035368081200821	-0.03112218606884332	-0.040033856549965781
2.2250000000000001	-0.024198275903102653	-0.02499972326741139	-0.028878777440354983	-0.040040146543511637	-0.02595529251280097	-0.032147916829935466	-0.040087930146104268	-0.025867144003000497	-0.026631064804337603	-0.029755591982510467	-0.039094499937643905	-0.027222185502246449	-0.032006264937411176	-0.040028072792240132
2.23	-0.024205270222296092	-0.024969595525259139	-0.029445589948784073	-0.040058098057526734	-0.025872518384566591	-0.032935814322775481	-0.040088629274194834	-0.025880434551978838	-0.026654346589413007	-0.030377163365796683	-0.039121849758715327	-0.027231570950914087	-0.032826990500162301	-0.040021725302713973
2.2349999999999999	-0.024212761469007346	-0.024856762842181225	-0.02991420505031071	-0.040074576047544677	-0.02563848678065378	-0.033621064265214405	-0.040087774927222528	-0.025893527872745896	-0.026588048602907727	-0.030906006921290086	-0.039152305383162125	-0.027064060970644951	-0.033544957810668644	-0.040015757450764078
2.2400000000000002	-0.02422073065183368	-0.024673542021999877	-0.030267698471308988	-0.04008926035138316	-0.025282339521234171	-0.034164946150640252	-0.040085507844647886	-0.02590641942502081	-0.026441783826109039	-0.031322619615709653	-0.039186317974328366	-0.026748423487062856	-0.034116894691922348	-0.040011499370249434
2.2450000000000001	-0.024229158797519357	-0.024438728952935414	-0.030492003706295963	-0.040101909705706318	-0.02484208838767591	-0.03453104070191617	-0.040081797284277479	-0.025919104760395613	-0.026233577125494886	-0.031610265209861391	-0.03922429860372742	-0.026329567130756196	-0.034501927669706653	-0.04001067208572507
2.25	-0.02423802698539574	-0.02417523867850304	-0.030577400184589432	-0.040112388593530543	-0.024355723775176037	-0.034691711775306042	-0.040076456512147196	-0.025931579439315067	-0.025986561870700045	-0.031756693939845364	-0.039266584138681872	-0.025854326845043463	-0.034668756545164617	-0.040015302126249125
2.2549999999999999	-0.024247316379690072	-0.023908236883243388	-0.030519685431231253	-0.040120689641860031	-0.023859672313319858	-0.034633669474434622	-0.04006919371352978	-0.025943838947928389	-0.02572603330237766	-0.031755547815896401	-0.039313399577812366	-0.025364614004210653	-0.03460183498207093	-0.040027528788101369
2.2600000000000002	-0.024257008259617668	-0.023663880513170137	-0.030320771712906723	-0.040126948401112722	-0.023393645784502794	-0.034360892087645603	-0.040059692388128829	-0.025955878615675099	-0.025477524350936573	-0.031607152944693503	-0.039364819494379963	-0.0248991955641947	-0.034304696401382159	-0.040049307279016524
2.2650000000000001	-0.024267084047366685	-0.023467927944241997	-0.029988566564159908	-0.040131447719293431	-0.023005195385076674	-0.033893911890643141	-0.04004770525306605	-0.025967693534523564	-0.025265496898036633	-0.031318521208481748	-0.039420732221257269	-0.024498364360299615	-0.033799352099284419	-0.040082040163302829
2.27	-0.02427752533390275	-0.023343364063332678	-0.029536158699521718	-0.040134609787219042	-0.022747022963642262	-0.033265658359760558	-0.040033137578302715	-0.025979278480771119	-0.025111794957213236	-0.030902558865701382	-0.039480811135354829	-0.024204613854316465	-0.033121937864065698	-0.040126200046729552
2.2749999999999999	-0.024288313902655817	-0.023306945242424611	-0.028980487078864147	-0.040136975208898904	-0.022664824812694002	-0.032515176031041052	-0.040016094128538855	-0.025990627840255826	-0.02503341631670658	-0.030376656331180998	-0.039544497660815234	-0.024056123949267518	-0.032315959677286954	-0.040181027972928621
2.2800000000000002	-0.024299431751114764	-0.023365670003727957	-0.028340774287880156	-0.040139169979860279	-0.022780718814023659	-0.031681091747665473	-0.039996872027178193	-0.026001735537873903	-0.025040016383361278	-0.029760957801667022	-0.039611000216072278	-0.024075696377649381	-0.031425095825044172	-0.04024439384956402
2.2850000000000001	-0.024310861110349153	-0.023514774939269217	-0.027637029234152118	-0.040141862803209569	-0.023082386216125322	-0.03079651591129005	-0.039975899974989709	-0.026012594972239088	-0.025132170204111043	-0.029076648202763365	-0.039679312168136485	-0.024262203999031159	-0.030487366555105408	-0.040312880968429249
2.29	-0.024322584462543411	-0.023738376424381175	-0.0268888703214991	-0.040145716482809152	-0.023525713894685607	-0.029886333016845352	-0.039953646942752941	-0.026023198956242083	-0.025301278964478594	-0.028344546414487699	-0.039748249957435006	-0.024590770460004324	-0.029531766133755029	-0.04038210851465554
2.2949999999999999	-0.024334584556541756	-0.024012566293240355	-0.026114814387856178	-0.040151337981049563	-0.024049519494819212	-0.028966983569571409	-0.03993054042442809	-0.02603353966434601	-0.025531183421452559	-0.027584184057417804	-0.039816510121058628	-0.02502166386786378	-0.028577562310911991	-0.040447246190940304
2.3000000000000003	-0.024346844421560591	-0.024309570084594514	-0.025332054580080116	-0.040159231972852254	-0.024592856448543331	-0.028048216478283546	-0.039906934897131763	-0.026043608587251209	-0.025800666634162743	-0.0268134177245462	-0.039882741335354792	-0.025511684296758971	-0.027635774128183639	-0.040503623074993722
2.3050000000000002	-0.024359347379082678	-0.024601352883974276	-0.024556643623624266	-0.040169762335968876	-0.025105400264061148	-0.02713602984722286	-0.039883151041299171	-0.026053396494606841	-0.026085769641535972	-0.026048505476347544	-0.039945625280632419	-0.026020965553238323	-0.026712014519594214	-0.040547307538197103
2.31	-0.024372077053071279	-0.024861866936342281	-0.023803926591683407	-0.040183125069541858	-0.025548069482744566	-0.026236040555358463	-0.039859572448238158	-0.026062893406366978	-0.026361377267056254	-0.025304497735089387	-0.040003958553787002	-0.026512407624892868	-0.025809888059043967	-0.040575546242283697
2.315	-0.024385017378600993	-0.025068273325738272	-0.02308903490319493	-0.040199334795038802	-0.025888006726153864	-0.025356660818883131	-0.039836755197434549	-0.026072088573281277	-0.026602417651530187	-0.024595754845440673	-0.040056727351455511	-0.026946692748580206	-0.024934304624932856	-0.040586993200882736
2.3199999999999998	-0.024398152609056954	-0.025202093836827748	-0.02242725778377222	-0.040218225477984204	-0.026095115905879068	-0.024511577445421942	-0.039815493625399052	-0.026080970466968681	-0.02678554966637195	-0.023936404293096077	-0.040103167346548702	-0.027279672783094691	-0.024094243842108874	-0.040581717406629726
2.3250000000000002	-0.024411467322000471	-0.025250947856967722	-0.021834142561531815	-0.040239464530044511	-0.026145374426329013	-0.023721088243438482	-0.039796800031497576	-0.026089526779931427	-0.026891892347986723	-0.023340581787248432	-0.040142802976962683	-0.027468151956568938	-0.023304597995049435	-0.040561028327987886
2.3300000000000001	-0.024424946423910333	-0.025210573414042287	-0.021325234575090019	-0.0402625781903342	-0.026029765519619098	-0.023011907875481012	-0.039781790093780578	-0.02609774443577375	-0.026910311371364837	-0.02282235450848711	-0.040175462941859696	-0.027483431745985925	-0.022586747734750758	-0.040527187463292917
2.335	-0.024438575153906787	-0.025086045847684833	-0.020915444173631417	-0.040286985170832533	-0.025761203022847193	-0.022415216560293483	-0.039771502795457422	-0.026105609609801694	-0.02683984613294544	-0.022395295097748194	-0.040201271609549186	-0.027323646318086221	-0.021967577127122523	-0.040483077568518606
2.3399999999999999	-0.024452339086678175	-0.02489126154173792	-0.020618112239466697	-0.040312035052321144	-0.025372239437239832	-0.021963060789307216	-0.039766707142809901	-0.026113107760104774	-0.026689958391795637	-0.022071753161884065	-0.040220618800895641	-0.027014887433817188	-0.021476822910634796	-0.0404318859885286
2.3450000000000002	-0.024466224134765895	-0.024646787593329118	-0.020443922090153284	-0.040337047845438179	-0.024904730254990917	-0.0216836869668194	-0.039767749786983761	-0.026120223669102088	-0.026478474493583495	-0.021861944880835898	-0.040234112606788164	-0.026600293193545527	-0.021143025635639329	-0.040376835982711731
2.3500000000000001	-0.02448021655041422	-0.024377145678863538	-0.02039985656267956	-0.040361351449109309	-0.024400080729339697	-0.021596825420653113	-0.03977448050800797	-0.026126941495436613	-0.026228379383701324	-0.021773034566637494	-0.040242521250790142	-0.026126221259990291	-0.020988827190673482	-0.040320979618361764
2.355	-0.024494302927167914	-0.024108610067733953	-0.020488408501049136	-0.040384314366894394	-0.023897073693990564	-0.021710115126908985	-0.039786266201234856	-0.026133244836034866	-0.025964920985477077	-0.021808398867824395	-0.04024671041681957	-0.025635028509520097	-0.021026735606403599	-0.040267052437874831
2.3599999999999999	-0.024508470201426644	-0.02386772343828146	-0.020707213281451517	-0.04040537187522783	-0.023436337459005981	-0.022017629074097534	-0.039802079525652817	-0.026139116798023484	-0.025713694884246525	-0.021967235692047261	-0.040247581995585577	-0.025166301633982029	-0.021256527169796688	-0.040217383770723751
2.3650000000000002	-0.024522705654148096	-0.023679834727707787	-0.021049189342471728	-0.040424044756074029	-0.023064558408841487	-0.022500883613300701	-0.039820633200201863	-0.026144540080089689	-0.025499319487697226	-0.02224460921913789	-0.040246019067631089	-0.024761291894232533	-0.021665073854719351	-0.040173854756393484
2.3700000000000001	-0.024536996912886043	-0.023566827855474252	-0.021503166415847798	-0.040439950592956873	-0.022831640993680909	-0.023132020151078996	-0.039840527265790321	-0.026149497062827185	-0.02534384566549349	-0.022631926536792815	-0.0402428404127987	-0.02446367749708888	-0.022228677195799382	-0.040137896025203054
2.375	-0.024551331954383204	-0.023543942788367987	-0.022054878941910702	-0.040452808384692784	-0.022779074358218229	-0.023878295871811884	-0.03986038228808448	-0.026153969907441933	-0.025264440222886562	-0.023117746225411427	-0.040238766207309762	-0.024313048419666191	-0.022917237856139444	-0.04011051673808512
2.3799999999999999	-0.024565699107875212	-0.023616627224187128	-0.022688130842065279	-0.040462437785350275	-0.02292465159407174	-0.02470677791841331	-0.039878942104364573	-0.026157940662172013	-0.025270766918877322	-0.023688750402658221	-0.040234395087539392	-0.024333389145509525	-0.023699102214953568	-0.040092355849112207
2.3850000000000002	-0.024580087059279335	-0.023778880921444246	-0.023385914464743928	-0.04046875459643573	-0.023252956814748274	-0.025588228737415866	-0.039895140958538439	-0.026161391375653605	-0.025363153385468171	-0.02433068609925931	-0.040230191594895749	-0.02452382494006471	-0.024545374838719658	-0.040083745471253637
2.3900000000000001	-0.024594484856449272	-0.024014072397076303	-0.024131293413998431	-0.040471764213469999	-0.023718525462049694	-0.026499510211081705	-0.039908138701089238	-0.026164304216393281	-0.025532505640646068	-0.02502910229425688	-0.040226482250192736	-0.024858513473880781	-0.025432820316167396	-0.040084775784290892
2.395	-0.024608881915627153	-0.024297984903926553	-0.024907924674164812	-0.040471554583781863	-0.024260130892915243	-0.027424268743375085	-0.039917332830916599	-0.026166661597427678	-0.025762048046050843	-0.025769765633969131	-0.040223458140595469	-0.0252960292762569	-0.026344986754896039	-0.040095351464168677
2.3999999999999999	-0.024623268029217861	-0.024602768944777673	-0.025700180823639458	-0.040468289900504148	-0.024817256387956174	-0.028352041212347863	-0.039922357555988379	-0.02616844630522272	-0.026030004938676649	-0.026538713954651572	-0.040221181880223944	-0.025791623042817818	-0.027271633819634988	-0.040115231180252578
2.4050000000000002	-0.024637633375011112	-0.024900320176080876	-0.026492918882691084	-0.040462205781617092	-0.025339780688599812	-0.029276154307760753	-0.039923078533718473	-0.026169641631718772	-0.02631205727771703	-0.027321985331552924	-0.040219597040203434	-0.026304605273364458	-0.028206813783416669	-0.0401440440771468
2.4100000000000001	-0.024651968526900076	-0.025164397421090518	-0.027271014195022494	-0.040453606109688511	-0.025788219332276846	-0.030190881424836114	-0.039919588541211956	-0.026170231508500015	-0.026582986203292948	-0.028105129004092774	-0.040218538542422917	-0.026797841992258424	-0.029146046232694213	-0.040181280063549526
2.415	-0.024666264467213136	-0.0253718756589979	-0.028018827400254687	-0.040442861090005056	-0.02612871155751503	-0.031088344070067976	-0.039912204993116249	-0.026170200641888932	-0.026817858480849586	-0.028872655521452628	-0.040217742993319899	-0.02723255313356486	-0.030083044154444572	-0.040226254026109423
2.4199999999999999	-0.024680512600650899	-0.025504082377597749	-0.028719795211171333	-0.04043040548447633	-0.026330027780142318	-0.0319556763889444	-0.039901465841333556	-0.026169534647871855	-0.026993657807853465	-0.029607611386347394	-0.040216858441604518	-0.027565441187250309	-0.031006493351921238	-0.040278047772515202
2.4250000000000003	-0.02469470476984182	-0.025548792931447729	-0.029356327001738271	-0.0404167354721824	-0.026367764314320259	-0.032773034352768494	-0.039888116794709008	-0.026168220185620796	-0.027091931498192719	-0.030291462310535033	-0.040215453539294857	-0.027754203575391857	-0.031897495145647978	-0.040335437629093689
2.4300000000000002	-0.024708833272547193	-0.025502451326526704	-0.029910144593221943	-0.040402402264256974	-0.026234193855749755	-0.033513066026968005	-0.039873080869708269	-0.026166245088421053	-0.027101971782175702	-0.030904432063489175	-0.040213026545600425	-0.027770804221594676	-0.032728391950331864	-0.0403968200709246
2.435	-0.02472289088039642	-0.025371401698483419	-0.030363120593253141	-0.040388000558196267	-0.025945538489746858	-0.034142350091341672	-0.039857401928566037	-0.026163598490837263	-0.027023130141293459	-0.031426366784704118	-0.040209015017515337	-0.027613670206873997	-0.033463663050418813	-0.040460152101420108
2.44	-0.024736870859147199	-0.025171151929298637	-0.030698558539356664	-0.040374150241274692	-0.025539080611825974	-0.034624957304093415	-0.039842157813286913	-0.026160270950903754	-0.026864976481125784	-0.031838082741917836	-0.040202807349818487	-0.02730891210861637	-0.034063256543989104	-0.040522926403830872
2.4449999999999998	-0.024750766990331911	-0.024923841178883702	-0.03090273668300975	-0.040361470496135976	-0.025061516035606211	-0.034927703678365937	-0.039828346134111459	-0.0261562545661921	-0.026645203464557576	-0.032123028498037595	-0.040193757514913747	-0.026899597573849826	-0.034488080497610291	-0.04058220218591177
2.4500000000000002	-0.024764573594162821	-0.024655123021126227	-0.030966439419429594	-0.0403505466114506	-0.024557819296804652	-0.035026014105416815	-0.039816755897132183	-0.026151543082585653	-0.026386443746972233	-0.032268983777429538	-0.04018120434718804	-0.026431932828706151	-0.03470658298638736	-0.040634709548748274
2.4550000000000001	-0.024778285553563317	-0.024391677566497155	-0.030886161652810842	-0.040341891251641407	-0.024068127661770584	-0.034908884738338572	-0.039807848758158994	-0.026146131994760381	-0.026113453971161108	-0.032269465130877778	-0.040164496447939735	-0.025947817429699888	-0.034700751372125693	-0.040677036848050033
2.46	-0.024791898339110115	-0.024159629114619226	-0.030664714738229969	-0.040335903486874991	-0.023631832513363281	-0.034581480713895607	-0.039801681240600011	-0.026140018637232573	-0.025851324809527905	-0.032124539920485536	-0.04014302320038414	-0.025485865745636448	-0.034469799930258234	-0.040705896623220134
2.4649999999999999	-0.024805408034726952	-0.023983188216689565	-0.030311084932138126	-0.040332830231290258	-0.023291984722005669	-0.03406450893585504	-0.039797899623118228	-0.026133202265095388	-0.025624302906201428	-0.031840866439227539	-0.040116251466203352	-0.025085936190225526	-0.034030415515908394	-0.040718447736808508
2.4700000000000002	-0.024818811363842838	-0.023882662714617087	-0.029839563982752965	-0.040332735546601828	-0.023093330892767758	-0.033390480142829852	-0.039795829094755236	-0.026125684123517942	-0.025454321535217698	-0.031430949342353361	-0.040083766342937602	-0.024790302367561825	-0.03341349074413956	-0.040712632983653019
2.4750000000000001	-0.02483210571582254	-0.023871677573001918	-0.029268335311102976	-0.040335483232379531	-0.02307223680055923	-0.032597939443438917	-0.039794657516464951	-0.026117467505221443	-0.02535872727537666	-0.030911774393538302	-0.040045313042904374	-0.024637598840819494	-0.032658356713519347	-0.040687477812292878
2.48	-0.024845289172358627	-0.023954434948706818	-0.028617808433975413	-0.04034073706137227	-0.023243124281609455	-0.031725302878960117	-0.039793685095668149	-0.026108557795212504	-0.025347608667624588	-0.030303111713872597	-0.040000835742995296	-0.024651610251476268	-0.031806192519934287	-0.040643292323872746
2.4849999999999999	-0.024858360533580311	-0.024124342419986941	-0.027909020320104162	-0.040347980947571902	-0.023589949450526664	-0.030805882633543148	-0.039792582183482583	-0.026098962502197339	-0.02542184863051835	-0.02962581880160662	-0.039950508440478136	-0.02483219456058107	-0.030894314197770473	-0.040581728768474823
2.4900000000000002	-0.024871319343547207	-0.024364884329984383	-0.027162366982032025	-0.040356558523736583	-0.024069106917216296	-0.029865104660292768	-0.039791578877845707	-0.026088691276194682	-0.025572918277088314	-0.028900430937678804	-0.039894752716204039	-0.025155216228411666	-0.029952514841845856	-0.040505669901198499
2.4950000000000001	-0.024884165914841654	-0.024652478889293741	-0.026396818873359717	-0.040365728540469291	-0.024622516336045036	-0.028920134828259964	-0.03979151252510868	-0.026077755911920908	-0.025784528163896064	-0.028146222022053781	-0.03983423804978823	-0.025581632141428719	-0.029001848751076031	-0.04041895499053421
2.5	-0.024896901351953778	-0.024960088562094956	-0.025629647560022863	-0.040374729796282469	-0.02519270670023363	-0.027981475646514542	-0.03979368818658581	-0.026066170337798587	-0.026035264198003807	-0.027380791437251695	-0.039769861986455081	-0.026069043089262417	-0.028055569310754029	-0.040325982141400887
2.5049999999999999	-0.024909527573131418	-0.025260250247447297	-0.024876582085563953	-0.0403828475590325	-0.025731480459346062	-0.027055763030014148	-0.03979955923367641	-0.026053950590409172	-0.026301040044226405	-0.026620117212187398	-0.03970270984966872	-0.026578268213165848	-0.027121548291341592	-0.040231249634135644
2.5100000000000002	-0.024922047330354514	-0.025526973701355468	-0.024152241012648904	-0.040389473054354669	-0.026199663257949278	-0.026148965420766855	-0.039810296096881852	-0.026041114774394795	-0.026556770159117206	-0.02587893416730078	-0.039633996453567959	-0.027072347462204629	-0.026205429998040999	-0.040138909229151781
2.5150000000000001	-0.024934464227172871	-0.025736971367797255	-0.023470655069720743	-0.040394148685079775	-0.026562124183991766	-0.025269327259590267	-0.039826358669475835	-0.026027683008025861	-0.02677759639249009	-0.025171254517964647	-0.039564994890290049	-0.027511383755390514	-0.025313876517096538	-0.040052398912309828
2.52	-0.024946782734043743	-0.025871152450975883	-0.022845700667618769	-0.040396593978872852	-0.026785315946806169	-0.0244295661917051	-0.039847200625005116	-0.026013677354643237	-0.026940533798460474	-0.024510844277569478	-0.039496959427868544	-0.027850237782792837	-0.024457385337920579	-0.039974203673492442
2.5249999999999999	-0.024959008200877823	-0.025916866654460142	-0.022291297969646816	-0.04039671033676346	-0.02684237546581493	-0.023647966733270961	-0.039871202281706812	-0.02599912174043369	-0.027027069184563077	-0.023911495082120787	-0.039431050450787937	-0.028044854492639201	-0.023652221062303448	-0.039905766090495863
2.5300000000000002	-0.024971146866530174	-0.025870336282355383	-0.021821281229107169	-0.040394565834118171	-0.026723922849976385	-0.022948133909582696	-0.039895861428716803	-0.0259840418590754	-0.027026231334927001	-0.02338698183759446	-0.039368269026025249	-0.028066064064516297	-0.022921017931494321	-0.039847540495266766
2.5350000000000001	-0.024983205864915002	-0.025737958363074253	-0.021448917528904307	-0.040390363999649001	-0.026445884088311406	-0.022357336115410006	-0.039918193532865673	-0.025968465063898674	-0.026936787585718533	-0.022950666495495216	-0.039309407173370524	-0.027911623541835164	-0.022291685871553668	-0.039799161407490111
2.54	-0.024995193227509233	-0.025535474683356207	-0.02118612556104546	-0.040384402234298011	-0.026046470354894033	-0.021903607820595673	-0.039935233445189552	-0.025952420248393716	-0.026767369059546093	-0.022614789258354064	-0.039255017591614941	-0.027606822748334592	-0.021794511429986292	-0.039759682684008556
2.5449999999999999	-0.02500711788198811	-0.025285246523226446	-0.02104251768203538	-0.040377026147108662	-0.025573787266870693	-0.021612064733514864	-0.039944510384322965	-0.025935937715916353	-0.026534489795885335	-0.022389566957426266	-0.039205403921231945	-0.027193301504210746	-0.021457818059893417	-0.039727839759102282
2.5500000000000003	-0.0250189896467767	-0.025012953165178514	-0.021024441245947476	-0.040368585651251496	-0.02507371255053803	-0.021501118253622893	-0.039944389317902229	-0.025919049039658783	-0.02625962085173255	-0.022282275596646022	-0.039160630111148592	-0.026715238837938908	-0.021303101602768444	-0.039702292434940098
2.5550000000000002	-0.025030819221313186	-0.024745015510772773	-0.021134213613675797	-0.040359397442336881	-0.024586024530010402	-0.021579374689395327	-0.039934221361285133	-0.02590178691393212	-0.025966700942051731	-0.022296511950982735	-0.03912054550301975	-0.02621225385115443	-0.021340915944947567	-0.039681817351272575
2.56	-0.025042618171833952	-0.024507055397845	-0.021369719138026905	-0.04034971683311532	-0.024148375592686611	-0.02184392676947202	-0.039914302304460164	-0.025884184998002178	-0.025680641609341331	-0.02243179806021935	-0.039084821080191873	-0.025720974582441818	-0.021568706992034906	-0.039665434153286855
2.565	-0.025054398912572183	-0.024322690314718908	-0.021724466988178766	-0.040339720206984703	-0.023801378458843087	-0.022280495361528922	-0.039885683136257871	-0.02586627775371405	-0.025426310840310946	-0.022683617655318445	-0.039052991983830304	-0.025280295571013862	-0.021971243832373671	-0.039652464027444247
2.5699999999999998	-0.025066174682164637	-0.024211754069114078	-0.022188110713263848	-0.040329497868329622	-0.023587850395822098	-0.02286548703246442	-0.039849899493833565	-0.025848100278250904	-0.025227010961361637	-0.023043875019267787	-0.039024501750160909	-0.02493329748455057	-0.022523491544839125	-0.039642530805882217
2.5750000000000002	-0.025077959515286876	-0.024187716489748254	-0.022747329237688414	-0.040319055994279249	-0.023543796088912376	-0.023569563807524889	-0.039808688020744651	-0.02582968813340935	-0.02510191580463399	-0.023501672563758333	-0.03899874455107203	-0.024721560061437792	-0.023195054326744999	-0.039635521526091178
2.5800000000000001	-0.025089768209340897	-0.024255073811754818	-0.023386892193167634	-0.040308325794448936	-0.023685161065982625	-0.024361909792755546	-0.039763742988212419	-0.025811077172796432	-0.025062949565178957	-0.024044239135681746	-0.038975102781257716	-0.024673571482824702	-0.023954965716671387	-0.03963152488875693
2.585	-0.025101616286214531	-0.024407996454420836	-0.02409070046818089	-0.040297177830407732	-0.023998903521559936	-0.025214196344155892	-0.039716544867007229	-0.025792303368407238	-0.025112395485554623	-0.024657821170517343	-0.038952978418826195	-0.024794529932140749	-0.024775692983820808	-0.039630763470203112
2.5899999999999999	-0.025113519949107155	-0.024631091548796377	-0.024842611785527657	-0.040285439634371388	-0.024445236318392599	-0.026103386210855041	-0.039668271355719757	-0.025773402638023832	-0.025242429347488562	-0.025328373222952491	-0.038931817545074313	-0.025064853556829476	-0.025635632490695615	-0.039633530544734785
2.5950000000000002	-0.025125496034417379	-0.024902037605725059	-0.025626922239823956	-0.040272915162913675	-0.024970062706109075	-0.027012905346208139	-0.039619785326857344	-0.02575441067489511	-0.025436784632714565	-0.026041941491794299	-0.03891112816490426	-0.02544821437820783	-0.026519875166151896	-0.039640136782788722
2.6000000000000001	-0.025137561958769948	-0.025194916033487468	-0.026428459482813617	-0.040259405088953301	-0.025519346089594469	-0.027932156295330642	-0.03957168483228158	-0.025735362781080805	-0.025673638872089517	-0.026784707034248567	-0.03889049200073199	-0.025902941163149909	-0.027419415798223622	-0.039650867347155852
2.605	-0.025149735661251029	-0.025482995781241098	-0.027232331154446891	-0.040244727351322548	-0.026046997632716843	-0.02885467473005305	-0.039524396980004858	-0.02571629370592626	-0.025928419539544445	-0.027542729076041946	-0.038869571255215049	-0.02638935295841599	-0.02832918147447612	-0.039665946849466068
2.6099999999999999	-0.025162035540954246	-0.025740503732587138	-0.028023447054348585	-0.040228737653581079	-0.02651405706474641	-0.029775387322539201	-0.039478298161305707	-0.025697237490942635	-0.026175772239522554	-0.028301492436023028	-0.038848111483764228	-0.026869858649219702	-0.029245300065349325	-0.039685508533750864
2.6150000000000002	-0.025174480390016227	-0.025943879741434344	-0.02878598550364047	-0.04021134967263236	-0.026883662159919178	-0.030687476495367828	-0.039433845470706844	-0.025678227322413327	-0.026390895178775353	-0.029045410014663688	-0.038825941721837495	-0.027304490126208124	-0.030162020559434531	-0.03970956481300919
2.6200000000000001	-0.025187089322247114	-0.026073418947132124	-0.029502997677766998	-0.040192554582666809	-0.027119154269910392	-0.03157939050439848	-0.039391706277902366	-0.025659295392934246	-0.026551051322763426	-0.029757456335019354	-0.038802972905347108	-0.027648423971337089	-0.031068724593676447	-0.039737978540236793
2.625	-0.025199881697605675	-0.026115708518138586	-0.030156333879322744	-0.040172439139329622	-0.027190131568795125	-0.032432598882769712	-0.039352873571466558	-0.025640472772992119	-0.026637841178361727	-0.030419105030702664	-0.038779195430028328	-0.027857325800830258	-0.03194755935459867	-0.039770437588714375
2.6299999999999999	-0.025212877042718233	-0.026066214596301901	-0.030727028559876718	-0.040151201065739148	-0.027084084573796668	-0.033220736681768781	-0.039318753589796779	-0.025621789293640597	-0.026639909240505088	-0.031010705089478827	-0.038754676441340508	-0.027899950884935097	-0.032772318764012591	-0.039806438639589298
2.6350000000000002	-0.025226094967682296	-0.025930659455094152	-0.031196195537303534	-0.040129159942374995	-0.026814499556881893	-0.03391069194966672	-0.03929121001314706	-0.025603273441164441	-0.026554940214620522	-0.031512354190096348	-0.038729557154911325	-0.02776963238711179	-0.033509181473488144	-0.039845288418234856
2.6400000000000001	-0.025239555079438841	-0.025724204076884832	-0.031546369515283668	-0.040106761372851463	-0.026417606437400098	-0.034465862309422592	-0.039272547089152399	-0.025584952264543499	-0.026389887486571215	-0.031905218857462274	-0.038704050209192931	-0.027485477460275319	-0.034119657393989637	-0.039886130662341618
2.645	-0.025253276891995257	-0.025468723649787521	-0.031763106488291948	-0.040084572046464359	-0.025939706866597131	-0.03485123351289296	-0.039265414566903051	-0.025566851296417135	-0.026159391706840056	-0.032173130741645739	-0.038678436782450025	-0.027082579011425158	-0.034565561122430394	-0.039928003673686201
2.6499999999999999	-0.025267279733834691	-0.025189533592091383	-0.031836557772976566	-0.040063263608731511	-0.025425072150045927	-0.035039271784079409	-0.039272622362025486	-0.025548994488065857	-0.025883404046527569	-0.032304188922869487	-0.038653063003237689	-0.026599634487295388	-0.034815138085922362	-0.039969926031085706
2.6550000000000002	-0.025281582652827719	-0.024912869351594265	-0.031762696268262607	-0.040043584095107047	-0.024912393364926105	-0.035015153460496183	-0.039296863920689582	-0.025531404158829416	-0.025585196241752227	-0.032292055426974775	-0.03862833508106954	-0.02607291779436581	-0.034848886072690113	-0.040010998060587354
2.6600000000000001	-0.025296204319039315	-0.024664405272633028	-0.031543921668618406	-0.040026317094501725	-0.024439248746968109	-0.034779846726661907	-0.039340364214433314	-0.025514100960263755	-0.025290145759146156	-0.032136668654842403	-0.038604712604183022	-0.02553870271423183	-0.034663450664032668	-0.040050496936188201
2.665	-0.025311162925775864	-0.024468081255338364	-0.031188899222560403	-0.04001223066142201	-0.024047667349417948	-0.034350099368175652	-0.03940448895684745	-0.025497103855115118	-0.025024675951405825	-0.031844215492942571	-0.038582699594830058	-0.025039273332048459	-0.034272401219331831	-0.04008793806036659
2.6699999999999999	-0.025326476089286433	-0.024344306017406253	-0.030711659790604397	-0.040002020010076522	-0.023783435382905727	-0.033755305259135317	-0.039489371637278989	-0.025480430111141053	-0.024814344409569533	-0.031426367166542776	-0.038562833154489495	-0.024625043291265074	-0.033703614410618636	-0.040123078569638995
2.6750000000000003	-0.025342160747556915	-0.02430730677064296	-0.03013015457940621	-0.039996249797104637	-0.023686380121566222	-0.033032163345470634	-0.039593628637695687	-0.025464095309583889	-0.024680630443025646	-0.030898947312875142	-0.038545669818865293	-0.024347638184014968	-0.032994044173821145	-0.040155851893124345
2.6800000000000002	-0.025358233058600074	-0.024362416144733209	-0.029464565938011535	-0.039995302884092351	-0.023775997374289742	-0.032218633564460322	-0.039714234407599927	-0.02544811336802049	-0.024637112113799611	-0.030280314511049296	-0.038531770004971121	-0.024245302085314668	-0.032183399209270241	-0.040186242707370756
2.685	-0.025374708298705084	-0.024504614807126044	-0.028735698497205395	-0.039999342487290424	-0.024041873349477105	-0.031348728827734276	-0.039846614313159244	-0.025432496577125565	-0.02468659419820865	-0.029589776108267712	-0.038521681097731575	-0.024329090535788071	-0.031308399987257256	-0.040214132948871009
2.69	-0.025391600761104492	-0.024719211434421323	-0.027963716168956328	-0.0400082933830022	-0.024446116258711688	-0.030449214802664781	-0.039984981050361856	-0.025417255650801697	-0.024820587479808094	-0.028846304785911499	-0.038515919745011382	-0.02457939562427161	-0.030398864431241783	-0.040239163693683716
2.6949999999999998	-0.02540892365555901	-0.024984424573217947	-0.027167378490911012	-0.040021845432828065	-0.024936172422267817	-0.029538583810368564	-0.040122894169842417	-0.025402399788927429	-0.025021359422711966	-0.028067727871933765	-0.038514953810325221	-0.024954981309443458	-0.02947614647791897	-0.040260658397149346
2.7000000000000002	-0.025426689009303546	-0.025274688743448622	-0.026363802602680175	-0.040039479509149108	-0.02545910235379626	-0.028628038960112165	-0.040253969389502167	-0.025387936751923808	-0.025265456377864339	-0.027270437310635359	-0.038519184236922674	-0.02540759787058948	-0.028553765508865798	-0.04027763861036391
2.7050000000000001	-0.025444907569915298	-0.025563437081735738	-0.025568667212354797	-0.040060512543696067	-0.025969059985053243	-0.027723866125880479	-0.040372618694091616	-0.025373872946213127	-0.025527118376146175	-0.026469557428507977	-0.038528926921058526	-0.025892724355437977	-0.027639641645424137	-0.040288937876846106
2.71	-0.025463588710559655	-0.025824884704133196	-0.024796700530472324	-0.040084155574717034	-0.026426305518184649	-0.02683049749429698	-0.040474680385765481	-0.025360213519466116	-0.02578060389736634	-0.025679427615425236	-0.038544394703999285	-0.026371731631944603	-0.026739223586250999	-0.040293391256672848
2.7149999999999999	-0.025482740338138275	-0.02603529712329411	-0.024062259538426719	-0.04010957691422324	-0.026792495011730442	-0.025953662362394575	-0.040557813122323906	-0.025346962464559673	-0.026001525007753351	-0.024914213734391622	-0.03856567985480084	-0.026807584792795339	-0.025858848568878667	-0.040290056138559717
2.7200000000000002	-0.025502368804896675	-0.026174637124644066	-0.0233798089795366	-0.040135962228727312	-0.027029412841646991	-0.025103135274615808	-0.040621580586792924	-0.025334122730976946	-0.026168026109312334	-0.024188453008193007	-0.038592737917000672	-0.02716062644282545	-0.025008759302423328	-0.040278411741250596
2.7250000000000001	-0.025522478823957327	-0.026229008602776792	-0.022764139010339426	-0.040162564427511885	-0.027105527829710728	-0.024294648466757402	-0.040667229154916731	-0.025321696342355458	-0.026262527820961459	-0.02351735774688455	-0.038625374403195203	-0.027390778038317461	-0.024205235241456066	-0.040258492256184275
2.73	-0.025543073389337985	-0.026193283169726328	-0.022230215745283381	-0.04018873846848816	-0.027007583285536888	-0.023550551816252513	-0.040697234183616843	-0.02530968451885162	-0.026273940983683266	-0.022916750471005047	-0.038663236324850123	-0.027467074748679307	-0.023471302252472154	-0.040230928635844522
2.7349999999999999	-0.025564153700949475	-0.026072571380932857	-0.021792634459548467	-0.040213958993998364	-0.026748124947815532	-0.022898871789005362	-0.04071473637545614	-0.02529808780287417	-0.026199444209147778	-0.02240257418719984	-0.038705810706073235	-0.02737810307948807	-0.022835586705592912	-0.04019689900344757
2.7400000000000002	-0.025585719095109823	-0.025881535419744778	-0.02146473291884151	-0.040237821497084547	-0.026361784145789109	-0.022370645409056918	-0.040722995401389871	-0.02528690618680297	-0.026044875021764197	-0.021990010630280783	-0.038752431886853747	-0.027134850771970726	-0.022329206579875627	-0.040158008824563218
2.7450000000000001	-0.02560776698105844	-0.025641769406202483	-0.021257507358283936	-0.040260029972733459	-0.025892874480048199	-0.021995816304004247	-0.04072495787042639	-0.025276139241191466	-0.025823601112791944	-0.021692332477757183	-0.038802298554713038	-0.026763998454146828	-0.021981155367280559	-0.040116133138882223
2.75	-0.025630292783946476	-0.025378539358740453	-0.021178535287834262	-0.04028037539653806	-0.025384141990628408	-0.021798474177444835	-0.040722987743595215	-0.025265786242024302	-0.025554664320149037	-0.021519691486856406	-0.038854500198239002	-0.02629819822951596	-0.021813248235807964	-0.04007325295664791
2.7549999999999999	-0.025653289894826153	-0.025118166874966954	-0.021231127036779884	-0.040298709799144197	-0.024873962517153962	-0.021792582287421078	-0.040718759312440719	-0.025255846295547404	-0.025261163609777634	-0.021478079737797043	-0.038908051324268916	-0.025771468621041405	-0.021836040392152457	-0.040031309647588414
2.7600000000000002	-0.025676749628047064	-0.024886388769831666	-0.021413890660028769	-0.040314920288089313	-0.024400988110515508	-0.021979357718033717	-0.040713279929008979	-0.025246318459311433	-0.024969143684650134	-0.021568679688016536	-0.038961930636220651	-0.025222017782653934	-0.022046939416499975	-0.03999209016652458
2.7650000000000001	-0.025700661186503084	-0.02470705025240771	-0.021720808037080295	-0.040328906374566362	-0.024009304927518953	-0.022347071712278371	-0.040706996134453694	-0.025237201857924586	-0.024706349641535362	-0.021787740706489513	-0.039015121698590491	-0.024697925384477064	-0.022431034608945945	-0.039957146734577537
2.77	-0.025725011635141654	-0.024600282100468981	-0.0221418063025366	-0.04034056271227375	-0.02374694567430883	-0.022873343412278372	-0.040699939023444806	-0.025228495792340048	-0.024499900287328812	-0.022127004165622272	-0.039066651549739567	-0.024258063102664366	-0.022964270732883076	-0.039927748975607566
2.7749999999999999	-0.025749785883122898	-0.024579957690074282	-0.02266370034659991	-0.040349768140765643	-0.023655318197969039	-0.02352927272736564	-0.040691875443908551	-0.025220199841239275	-0.024372553932708221	-0.022574578275423481	-0.039115624258206916	-0.023962859773499108	-0.023617914713811326	-0.039904863952005251
2.7800000000000002	-0.02577496667491206	-0.024651168369390814	-0.023271308833466481	-0.040356380952920365	-0.023754356331602444	-0.024284274215155888	-0.040682444455860285	-0.025212313953440407	-0.024338428291133571	-0.02311607153596865	-0.039161247399147933	-0.023856663334687639	-0.024363059603809706	-0.039889158519615678
2.7850000000000001	-0.025800534590659816	-0.024808930543290551	-0.023948524963014833	-0.040360239673205761	-0.024033085480817291	-0.025110396731430132	-0.040671269476091967	-0.025204838530185542	-0.024399911318299244	-0.023735753290557021	-0.039202850629565085	-0.023951538511076523	-0.02517415994494953	-0.039881017746379921
2.79	-0.025826468056103405	-0.02503891551713839	-0.024679153899278626	-0.040361168339023458	-0.024452577336802631	-0.025985219469873908	-0.040658044366126377	-0.025197774496287757	-0.02454726298264983	-0.024417527020792893	-0.03923989672153913	-0.024223633911202774	-0.026031071139546193	-0.039880572509475201
2.7949999999999999	-0.025852743362176682	-0.025319946745665879	-0.025447397197110463	-0.040358985248800931	-0.024959236496553693	-0.026892919536512079	-0.040642596486147715	-0.025191123359305255	-0.024761080557355576	-0.025145565311333856	-0.039271986367830622	-0.024624572812512964	-0.026919517911258479	-0.039887729143628994
2.8000000000000003	-0.025879334694521194	-0.025627133062542207	-0.026237950066702566	-0.040353514269920829	-0.025499351363907678	-0.027823579652420785	-0.040624931994655458	-0.025184887255890777	-0.025016344599009064	-0.025904543395670054	-0.03929885867332774	-0.025099392601991247	-0.027830198504360276	-0.039902194631138026
2.8050000000000002	-0.025906214172963973	-0.025934451631023602	-0.027035760834475502	-0.04034459797611703	-0.02602674858384043	-0.02877110136068612	-0.040605268921326015	-0.025179068984772502	-0.025286255069136364	-0.026679498609877499	-0.0393203894382394	-0.025599647715370676	-0.028756838604476427	-0.039923492528770636
2.81	-0.025933351901034914	-0.026216345974404514	-0.027825570500909304	-0.040332112019371424	-0.026501862089384244	-0.029730204828004376	-0.040584062144872257	-0.025173672025804138	-0.0255447484939983	-0.027455419499576403	-0.039336589142918502	-0.02608624675562473	-0.029693528424439973	-0.039950967498130187
2.815	-0.025960716025492547	-0.026448857040886845	-0.028591397020442774	-0.040315980181265566	-0.026886785166817077	-0.030693028073937076	-0.040562021712129651	-0.025168700544722165	-0.025767786085138383	-0.028216721892281842	-0.039347602028955833	-0.026524517205857141	-0.030631709437362362	-0.039983779563698245
2.8199999999999998	-0.025988272805785841	-0.026611236018033391	-0.029316150046551189	-0.040296189479815878	-0.027143446932696102	-0.031645892901004114	-0.040540122391214323	-0.025164159383458229	-0.025934313512869164	-0.028946796189988962	-0.039353706932689199	-0.026878499699191816	-0.031557282603685607	-0.040020892547153242
2.8250000000000002	-0.026015986693298181	-0.026688523517065771	-0.029981553390343953	-0.040272804552617669	-0.027239668839811507	-0.032566914508900514	-0.040519598591197067	-0.025160054035883814	-0.026027720804935123	-0.029627807930525898	-0.039355319675325649	-0.027111215252722629	-0.032448469830789112	-0.040061063945740438
2.8300000000000001	-0.026043820420194999	-0.026674491781215552	-0.030568509550387184	-0.040245980347176899	-0.027160898486684088	-0.033425218336210788	-0.040501915635508742	-0.02515639060910952	-0.026037829010464038	-0.030240899099241693	-0.039352995959573866	-0.027192715712563861	-0.033275171939628041	-0.040102845261989442
2.835	-0.026071735097571998	-0.026573504247391716	-0.031057961221415867	-0.040215971992184081	-0.026918689848083557	-0.03418243060765045	-0.040488706824155424	-0.025153175770585082	-0.025962586313549675	-0.030766868639623995	-0.039347432975457251	-0.027110517328386236	-0.034000473382924501	-0.040144601950640096
2.8399999999999999	-0.026099690322562728	-0.026400088627382079	-0.031432195124153725	-0.040183140669243611	-0.026548083589626664	-0.034796685011990437	-0.040481666741725902	-0.025150416681405649	-0.025808521656128604	-0.031187311070514638	-0.039339467380159997	-0.026873879643726749	-0.034584523276327397	-0.040184560431574715
2.8450000000000002	-0.026127644294034323	-0.026176281321100139	-0.031676413639520166	-0.040147954407858622	-0.026095497805188894	-0.035228646442289742	-0.040482395610308239	-0.025148120916339063	-0.025589726458918452	-0.031486077228934074	-0.03933006708023927	-0.026508726530797558	-0.034990300440344811	-0.04022088609472188
2.8500000000000001	-0.026155553936362853	-0.025928025817268233	-0.031780301759304727	-0.040110983015161847	-0.025606702927683453	-0.035448236869295907	-0.040492197379420516	-0.025146296371312639	-0.025326040383067298	-0.031650818351742646	-0.039320314380715489	-0.026048689002228474	-0.03518998806581837	-0.040251791428825984
2.855	-0.026183375030773157	-0.025682075636441815	-0.031739276109670159	-0.040072886812996936	-0.025122701403065596	-0.035440257808802431	-0.040511845170704615	-0.025144951159165183	-0.025041349073926491	-0.031674317524062218	-0.039311378613591186	-0.025530300452788611	-0.035170221295526841	-0.040275668250634097
2.8599999999999999	-0.026211062353641956	-0.025463980158722831	-0.031555142731041472	-0.040034399434880685	-0.024683124620644294	-0.035207260227749795	-0.04054134027046874	-0.0251440934946357	-0.024762281914696153	-0.031555327786339092	-0.039304477311469688	-0.024995003323241959	-0.034934633404725711	-0.040291233481809068
2.8650000000000002	-0.026238569821138379	-0.025296711300712607	-0.031236008953119523	-0.039996305546028676	-0.024330571206579818	-0.034768825882008442	-0.040579702832196279	-0.025143731569697451	-0.024516745931138062	-0.031298729990413762	-0.039300826286705504	-0.024493653452102596	-0.03450292606247831	-0.040297674679683662
2.8700000000000001	-0.026265850639445129	-0.025199144827156232	-0.030795460989769888	-0.039959414883975752	-0.024109136163878955	-0.034157554993701614	-0.040624840755022484	-0.025143873420411064	-0.024331441998351924	-0.030914973990991607	-0.039301580487532802	-0.024086225548896358	-0.033906801126569824	-0.040294779661628553
2.875	-0.026292857459879894	-0.025184076336864564	-0.030251182595015035	-0.039924534377657264	-0.024055098364228596	-0.033413015669097712	-0.040673544200420617	-0.025144526786657698	-0.024228111260826218	-0.030418929609791368	-0.039307769051019063	-0.023831874722868039	-0.03318403041392827	-0.04028303372654489
2.8799999999999999	-0.026319542538066711	-0.025256246646609123	-0.029623301754763402	-0.039892440221301187	-0.024184243963254904	-0.032575339585266136	-0.04072164335157611	-0.025145698966121309	-0.024219395145062918	-0.029828399040935698	-0.039320229341652344	-0.023771493237713819	-0.032372336125953097	-0.040263667914099757
2.8850000000000002	-0.026345857896354061	-0.025411308979672087	-0.028932782611605173	-0.039863851643057488	-0.024484199965941339	-0.031679972480045768	-0.040764344277477084	-0.025147396664027266	-0.024306004860140926	-0.02916259446610963	-0.039339545729431685	-0.023912455834313298	-0.031504534345199064	-0.040238642826140723
2.8900000000000001	-0.026371755488617379	-0.025636403005301761	-0.028200128874074804	-0.039839407760170351	-0.02491756875298759	-0.030754496739471122	-0.040796723573064686	-0.02514962584018797	-0.024476615495594441	-0.028440855446313446	-0.039365999224390102	-0.024226226736633716	-0.0306057660576367	-0.040210555837199138
2.895	-0.026397187366559709	-0.025912183044257384	-0.027444558371786408	-0.03981964844580374	-0.025433979633707984	-0.029817744790379387	-0.040814323114941813	-0.025152391554962024	-0.024710562483846638	-0.027681789002402743	-0.039399533709918555	-0.024660811805873328	-0.029692934474142184	-0.040182466224117044
2.8999999999999999	-0.026422105846612323	-0.026215405896307123	-0.026683683186696672	-0.039804999662145658	-0.025983143968025313	-0.02888087831082007	-0.040813752394419298	-0.025155697815764461	-0.024981991918011412	-0.026902895410366383	-0.039439743363799573	-0.025159142218857417	-0.02877595105034509	-0.040157643269209703
2.9050000000000002	-0.02644646367653139	-0.02652109693620534	-0.025933619350603856	-0.039795763346136576	-0.026521549537716804	-0.027949835638217381	-0.040793189181312771	-0.025159547425819391	-0.025263672948800542	-0.026120628888982186	-0.039485883996963553	-0.025671846160021494	-0.027860167218603168	-0.040139255856438016
2.9100000000000001	-0.02647021420078011	-0.026803944873936232	-0.025209374985191057	-0.039792111730676642	-0.02701100781832376	-0.027028511672826397	-0.040752677918606484	-0.025163941836790798	-0.025529431842619819	-0.025350757851727288	-0.03953690866973527	-0.026159379999347952	-0.026949378368600608	-0.040130036319978884
2.915	-0.026493311523831716	-0.027039437553233625	-0.024525332286447002	-0.039794085949579533	-0.027413232160402895	-0.026122106791165868	-0.040694160097079865	-0.025168881006992633	-0.025755394247932061	-0.02460884360508379	-0.039591525360544395	-0.026586677849328819	-0.026048895299308324	-0.040131963166041854
2.9199999999999999	-0.026515710670444781	-0.027205657409119163	-0.023895643398507624	-0.039801598852450493	-0.027687686088349594	-0.025240139795984984	-0.040621224396461882	-0.02517436326677262	-0.025920995435371175	-0.023910648403969559	-0.039648272024377936	-0.026917695515242084	-0.025168260298924237	-0.040146012980583692
2.9250000000000003	-0.026537367742148207	-0.027286186196156179	-0.023334395409833959	-0.039814442050933076	-0.027798129521855529	-0.024398611429230083	-0.040538622887380367	-0.025180385192707683	-0.026010565840359108	-0.023272308367939507	-0.039705602454215103	-0.027116486692931527	-0.024323187157765616	-0.040172027692164505
2.9300000000000002	-0.026558240069043115	-0.027273444923900072	-0.022855457438830475	-0.039832297231148422	-0.027726108021534936	-0.023620778161404461	-0.040451647425811248	-0.025186941492095008	-0.026015425534037098	-0.02271015834414809	-0.039761975248903958	-0.027156182887711912	-0.023536270919086152	-0.040208727439344685
2.935	-0.026578286356186191	-0.02717089603093031	-0.022471994927761668	-0.039854751631434246	-0.027481739653528563	-0.022936079612979166	-0.040365484818667682	-0.025194024899240532	-0.02593555997470371	-0.022240168785607542	-0.039815938069331827	-0.027029865727363107	-0.022836063803557766	-0.040253873305039406
2.94	-0.026597466823813747	-0.026992761568605424	-0.0221957127825009	-0.03988131728852562	-0.027102306206876328	-0.022377082699125365	-0.040284664532167495	-0.025201626084894197	-0.025779865975590954	-0.021877040910762535	-0.039866200235343305	-0.026754272987706017	-0.022254369062057737	-0.040304554224767572
2.9449999999999998	-0.026615743340733501	-0.026761247080786435	-0.022035956581936224	-0.039911453252736373	-0.026639219101329131	-0.021974865156908437	-0.040212681487843613	-0.025209733580093194	-0.025564767825126192	-0.021633092233676203	-0.039911688413166967	-0.026363196590900959	-0.021822078045781006	-0.040357547247303949
2.9500000000000002	-0.026633079550280006	-0.026502623799701828	-0.021998844497934464	-0.039944589559061536	-0.026143549188646298	-0.021753870065267179	-0.040151829348334639	-0.025218333715593372	-0.025311976020318119	-0.021517130926488968	-0.03995158236642575	-0.025896793002256505	-0.021564408325673364	-0.040409687868296712
2.9550000000000001	-0.026649440988297656	-0.026243803910273218	-0.022086608941230875	-0.039980151426770277	-0.025659460109608793	-0.021727604457501663	-0.040103231060181599	-0.025227410577863835	-0.02504640253574978	-0.021533544095376403	-0.039985330123976003	-0.025395516768266322	-0.021496723086599182	-0.040458190724120435
2.96	-0.026664795192675828	-0.026010182908255693	-0.022297291217469178	-0.040017582029246185	-0.02522622796809814	-0.021896390261782576	-0.040067016524931359	-0.025236945982579306	-0.024794597412101348	-0.021681798114533607	-0.04001264409657028	-0.024901335112416899	-0.021622024835717534	-0.040500878103177915
2.9649999999999999	-0.026679111804057506	-0.025824398763598482	-0.022624860969919738	-0.040056362264470471	-0.024882603896830634	-0.022247733931324797	-0.040042579805019449	-0.025246919466294374	-0.024583196950853391	-0.021956469131095016	-0.04003348137007496	-0.024461652673282347	-0.021930739050050437	-0.040536297858349238
2.9700000000000002	-0.026692362657402137	-0.025705148757886202	-0.02305974204573577	-0.040096026243651509	-0.024666813988481876	-0.022759059254290462	-0.040028850630751664	-0.025257308296914346	-0.024436579935291455	-0.022347806771358877	-0.040048012455304233	-0.024128945778660142	-0.022402750847753707	-0.040563735713413388
2.9750000000000001	-0.026704521864202295	-0.025665538512838905	-0.023589640680976541	-0.040136171637404475	-0.024609847449865434	-0.023401909954721179	-0.040024531545152092	-0.02526808750334595	-0.024373507589637695	-0.02284271542894201	-0.040056583152265346	-0.02395206587180667	-0.023011082773126107	-0.040583143901184518
2.98	-0.026715565885158429	-0.025711222653296062	-0.024200512167610006	-0.040176464491993448	-0.024725330488766437	-0.024146484782760616	-0.040028274476791609	-0.025279229924554024	-0.024403577665265366	-0.02342594934788338	-0.040059673968497023	-0.023961598215185342	-0.023726265534356882	-0.040595016156589128
2.9849999999999999	-0.026725473593340592	-0.025839190541285043	-0.024877481967187868	-0.040216638576083028	-0.025002749358140057	-0.024965503822254237	-0.040038791314011085	-0.025290706278136246	-0.024525016741149437	-0.024081283828100153	-0.04005786086717962	-0.024157812953199614	-0.024520405714281816	-0.040600239023337287
2.9900000000000002	-0.026734226327766588	-0.026037972681051892	-0.025605558582855233	-0.040256489689558805	-0.025409270900992764	-0.025836763640360042	-0.04005490759025572	-0.025302485248243765	-0.024724986884979684	-0.024792450467397566	-0.040051780188713207	-0.024510000693641142	-0.025370160911640162	-0.040599943795447818
2.9950000000000001	-0.026741807937569716	-0.026289322060996791	-0.026370029828237385	-0.040295865639340664	-0.02589943535659793	-0.02674413946445086	-0.04007557549806734	-0.025314533592590671	-0.024982314398833517	-0.02554369618084347	-0.040042099557906372	-0.02496823821710592	-0.026258192371851098	-0.040595375265753284
3.	-0.026748204816902141	-0.026570627296339668	-0.027156506742381653	-0.040334652769311544	-0.026426430613777294	-0.02767710675127278	-0.040099863427447903	-0.025326816268067424	-0.025271310190932976	-0.026319920019294066	-0.040029495593166681	-0.025479409025407053	-0.027173038582841896	-0.040587785348887587
3.0049999999999999	-0.0267534059308513	-0.026857096009006969	-0.027950655011763564	-0.040372760044185302	-0.02694822913351199	-0.028629035823386672	-0.040126936435206026	-0.02533929657431467	-0.02556509582633975	-0.027106434697753094	-0.040014638365570392	-0.025997466567528299	-0.028107625480823857	-0.040578353193164975
3.0100000000000002	-0.026757402832665311	-0.027123280367074239	-0.028737720382869716	-0.040410101757260494	-0.027426423222442861	-0.029594591246432631	-0.040156037734892874	-0.025351936314463495	-0.025837671557655449	-0.027888474726343961	-0.039998181865850732	-0.026484043272605593	-0.029056766853596004	-0.04056812923867735
3.0150000000000001	-0.026760189672676446	-0.027344354272046387	-0.02950200415367599	-0.040446579979158598	-0.027821349841746334	-0.030566616263930393	-0.040186476929607043	-0.025364695972015079	-0.026065114719946957	-0.028650622349562532	-0.039980759245023256	-0.026903008271646212	-0.030014065164525206	-0.040557998722824826
3.02	-0.026761763199364887	-0.027497985804289311	-0.030226471369361404	-0.040482067898419946	-0.028090452814555321	-0.03153297123894222	-0.040217626916540475	-0.025377534902787064	-0.026226894129156242	-0.029376343730982045	-0.039962981298608466	-0.027216367948549883	-0.030968685558006984	-0.040548659841146244
3.0249999999999999	-0.026762122753036292	-0.027567232902342524	-0.030892671426878026	-0.040516395220245527	-0.0281952798799441	-0.032473938563408633	-0.040248928199676424	-0.025390411540597069	-0.026307933188684428	-0.030047819342685359	-0.039945436553386976	-0.027387634399273858	-0.031902595232248115	-0.04054061243074264
3.0300000000000002	-0.026761270252619512	-0.027543827316441227	-0.031481111703925299	-0.040549336770126218	-0.028115420400842812	-0.033360936107142622	-0.040279896583933002	-0.0254032836152795	-0.026301058061431435	-0.030646211464446571	-0.039928691373528259	-0.027392716027070715	-0.032788999708155013	-0.040534153992223626
3.0350000000000001	-0.026759210176142446	-0.02743035008617125	-0.031972146230622778	-0.040580605369313086	-0.027859769968981221	-0.034157259021839706	-0.040310127887527414	-0.025416108381487376	-0.026208657793716443	-0.031152436223733787	-0.039913288710377817	-0.027230856904797006	-0.033592735907194533	-0.040529380641076265
3.04	-0.026755949535445564	-0.02724000941124273	-0.032347329478395318	-0.04060984988184297	-0.027465471955138536	-0.034821259897534228	-0.040339291784603007	-0.025428842856645945	-0.026042517081279456	-0.031548402404462314	-0.03989974445353793	-0.026926407859608134	-0.034273133619615689	-0.040526191012385519
3.0449999999999999	-0.026751497845686947	-0.026994005781508696	-0.032591060505990796	-0.040636659056996482	-0.026984759759916738	-0.035311753628074913	-0.040367106930103716	-0.025441444066253607	-0.025821817849518234	-0.031818560830380635	-0.039888540768816413	-0.026519743778084463	-0.034789250277424091	-0.040524291384988455
3.0500000000000003	-0.026745867090224543	-0.026717787838946762	-0.032692238542914948	-0.040660571401179228	-0.026469765391927996	-0.035594654866609121	-0.040393291958765523	-0.025453869294736725	-0.025570337397545065	-0.03195150545263753	-0.039880116290975306	-0.026055076678829739	-0.035106541287469609	-0.040523200760760464
3.0550000000000002	-0.026739071681449324	-0.026437792217020008	-0.03264560470365449	-0.040681090829620424	-0.025965081488294788	-0.035649236933018497	-0.040417492218152162	-0.02546607633993956	-0.025313997116609067	-0.031941314798463932	-0.039874853528946624	-0.02557408372497183	-0.035203292755060942	-0.040522255883119682
3.06	-0.02673112841807514	-0.02617942355083315	-0.032452481064196043	-0.040697707319617971	-0.025509474795549651	-0.035472264435249659	-0.040439189727804206	-0.025478023769274785	-0.025079123491110054	-0.031788346596900947	-0.03987306429085824	-0.025117230654451487	-0.035074927135468864	-0.040520618657393197
3.065	-0.026722056439423797	-0.025965895756739348	-0.032120737025519874	-0.040709921289635478	-0.025140851673525831	-0.035078745847068896	-0.040457612292805832	-0.025489671175587265	-0.024890869057560501	-0.031499303320686248	-0.039874974305165546	-0.024727624756617446	-0.034734817698560752	-0.040517292139608897
3.0700000000000003	-0.026711877177171189	-0.025817013211179393	-0.031663983033972241	-0.040717270049408248	-0.024897378783575851	-0.034499043986717756	-0.040471664580210329	-0.02550097943065923	-0.024771011789587766	-0.031086547151026087	-0.039880708476135354	-0.024450629628120758	-0.034211363106176923	-0.040511155254718871
3.0750000000000002	-0.026700614305004883	-0.025747313499324284	-0.031100162552427042	-0.04071935447967287	-0.024811448864304357	-0.033773196044142348	-0.040479906874590327	-0.025511910934427152	-0.024734991295296202	-0.030566811954363997	-0.039890278354141002	-0.024326077987625608	-0.033542297682156413	-0.040501028481369328
3.0800000000000001	-0.026688293686531778	-0.025763865409784131	-0.030449833609933863	-0.040715864141282226	-0.024899038895963142	-0.0329440825159341	-0.04048060452503216	-0.025522429857882355	-0.024789033684079295	-0.029959585287675262	-0.039903573418879693	-0.024376080017471866	-0.032768001657256018	-0.040485779748031706
3.085	-0.026674943321819238	-0.025864715650050156	-0.029734469740259214	-0.040706599256475628	-0.025151572106100382	-0.032051248091240561	-0.04047186236840928	-0.025532502377698295	-0.024928719011492538	-0.029285479882088378	-0.039920357658492098	-0.02459617804559637	-0.031925632412060749	-0.040464469238342973
3.0899999999999999	-0.026660593292785237	-0.026038919914085086	-0.028975064680763434	-0.040691488365164549	-0.025536755129402341	-0.031126719636465343	-0.040451844367940651	-0.025542096900727777	-0.025139830650406501	-0.028564875692953774	-0.039940272660134099	-0.024956531740975424	-0.03104531664722697	-0.040436514511229496
3.0950000000000002	-0.026645275707648713	-0.026268275829128503	-0.028191220008189039	-0.040670600818177957	-0.026008393819973156	-0.030193367784793944	-0.040419060831239043	-0.025551184276514361	-0.025401111264611614	-0.027817012826785451	-0.039962847979348265	-0.025412660462301478	-0.030148798009451361	-0.040401839318711247
3.1000000000000001	-0.026629024644593338	-0.026529947426686656	-0.027400766905160585	-0.040644153522113161	-0.026518455839466451	-0.029265594747371934	-0.040372686180858819	-0.02555973799607815	-0.025687596167526125	-0.027059589829548508	-0.039987518910108363	-0.025918246723051975	-0.029250219854470974	-0.040360960645814334
3.105	-0.026611876094662673	-0.026798889230336992	-0.026619856990860551	-0.040612511455336453	-0.027023890308089021	-0.028351660198561113	-0.040312853018947548	-0.02556773437537798	-0.025973240304180994	-0.026308806819622766	-0.040013650956938818	-0.026432050894900687	-0.028358346458217103	-0.04031497719952197
3.1099999999999999	-0.026593867903920217	-0.027049533322383156	-0.025863374624707419	-0.040576181479614067	-0.027485830224544667	-0.02745682436227196	-0.040240858496248991	-0.02557515272188466	-0.026232476512510386	-0.025579711861051471	-0.040040569402846463	-0.026916614532595764	-0.027479469177609767	-0.040265449214067606
3.1150000000000002	-0.026575039714773693	-0.027257096110956711	-0.025145481818228184	-0.040535799005603432	-0.027864950912753025	-0.026586577003959014	-0.040159222702951011	-0.025581975482883944	-0.026441357402639663	-0.024886669622586906	-0.040067591528980776	-0.027332873516284491	-0.026620359810444819	-0.040214193979065886
3.1200000000000001	-0.026555432906303723	-0.027399345607279014	-0.024480104118039737	-0.040492107284693921	-0.028119898922272384	-0.02574938106013545	-0.040071559745369183	-0.02558818837428415	-0.026579266186576494	-0.024243770690111528	-0.040094058467377042	-0.027637990509094708	-0.025790776415672258	-0.040163048226747218
3.125	-0.026535090533446697	-0.027459299154367581	-0.023881194716590122	-0.040445929599253166	-0.028213859688523801	-0.024958500669285618	-0.039982258816440144	-0.025593780488793436	-0.026631573277622458	-0.023665030393367158	-0.040119363533126326	-0.027791793937177713	-0.02500513195877755	-0.040113655277074618
3.1299999999999999	-0.026514057264698111	-0.027428302525728192	-0.023362667856080439	-0.040398135399064262	-0.028127506095407692	-0.024232604082953003	-0.039896016550770228	-0.025598744382554217	-0.026592497647449278	-0.023164280050356499	-0.040142974273159986	-0.027770164610941426	-0.024283024435922673	-0.040067320085638632
3.1350000000000002	-0.026492379318063773	-0.027308099536411501	-0.022937965002969185	-0.040349602346562929	-0.027869329530121563	-0.023594981176734597	-0.039817300003394271	-0.025603076139433044	-0.02646672613051921	-0.022754723903483876	-0.040164446344039512	-0.027576151713782231	-0.023648458514424778	-0.040024948120372106
3.1400000000000001	-0.026470104394891371	-0.027110677053773832	-0.022619299838072281	-0.040301177056052601	-0.027474491188510707	-0.023071429523814753	-0.039749838592293432	-0.025606775412425842	-0.026268764950712474	-0.022448212722019245	-0.040183428515763384	-0.027239649133375198	-0.02312779655632137	-0.039987057594390682
3.145	-0.026447281611156729	-0.026855869136825229	-0.022416707519784071	-0.040253637799230704	-0.026992474029299704	-0.022687124943760517	-0.039696236242643998	-0.02560984544167207	-0.026020294480119055	-0.022254357140276466	-0.040199659337415067	-0.026805862394721724	-0.022746730004789613	-0.039953838889190851
3.1499999999999999	-0.026423961425805422	-0.0265679488041934	-0.022337081983421599	-0.040207662431968716	-0.026472906471568754	-0.022463038218009292	-0.03965776422057192	-0.025612293048946876	-0.025746862093106112	-0.022179653960671807	-0.040212957032568192	-0.026321968005779056	-0.022526786797138123	-0.039925232516103609
3.1550000000000002	-0.026400195565672635	-0.026272690939013452	-0.022383404266970622	-0.040163804241063909	-0.025958753458742323	-0.022412618952819024	-0.039634351615682323	-0.025614128608474909	-0.025475193609800217	-0.022226811414711535	-0.040223204830447737	-0.02583083797590597	-0.022482030064594399	-0.039901003851747031
3.1600000000000001	-0.026376036946532649	-0.025995558926989605	-0.022554334576123984	-0.040122477424613695	-0.025488270475086949	-0.022539490017014358	-0.039624748369453525	-0.025615365994293988	-0.025231419306305243	-0.022394426650315179	-0.040230334115119545	-0.025372688260958839	-0.022616642351653241	-0.039880802946895964
3.165	-0.026351539589811103	-0.025760562476919234	-0.022844264651325195	-0.040083952719286109	-0.025100044521663138	-0.022836745904757247	-0.039626806743347939	-0.025616022504388887	-0.025039554312692475	-0.022677095113369114	-0.040234307542218864	-0.024988776800018334	-0.022924009406543537	-0.039864206097161986
3.1699999999999999	-0.026326758534499554	-0.025588841563997093	-0.023243823922417438	-0.040048362520324558	-0.024833992154834839	-0.023288109315359236	-0.039637816281826152	-0.025616118762143189	-0.02491943935945104	-0.023065935063763948	-0.040235103771784839	-0.024720540398946549	-0.023387663105978802	-0.039850740637490604
3.1750000000000003	-0.026301749743840273	-0.025496449755618933	-0.023740731556744082	-0.040015713916310452	-0.02472481086597389	-0.023870722641302602	-0.039654833024438549	-0.025615678595748842	-0.024884082032016898	-0.023549417537344665	-0.040232704865714619	-0.024601948321807891	-0.023983991429022012	-0.039839896030944857
3.1800000000000002	-0.026276570006374855	-0.025491759392610162	-0.02432081487628196	-0.039985907505951018	-0.024790545361232645	-0.02455888884409169	-0.039674960073235746	-0.025614728896393858	-0.024937292056396026	-0.024114328090735257	-0.040227086850332439	-0.024649029919945012	-0.024686094374295229	-0.03983112421711734
3.185	-0.026251276830991838	-0.02557363377670303	-0.024968990267652064	-0.039958759703061952	-0.025023864389825044	-0.025327826933518767	-0.039695556724901243	-0.025613299456207852	-0.025072831256078183	-0.024746667316739881	-0.040218213543475254	-0.024853932101641638	-0.025467803318480857	-0.039823831687070689
3.19	-0.026225928335650336	-0.025731391949467192	-0.025670027637967781	-0.039934026407705006	-0.025392858348641322	-0.026156576320371404	-0.039714371706435894	-0.0256114227870997	-0.025275640964374894	-0.025432323770939819	-0.04020603352616034	-0.025188105471293319	-0.026306879247403776	-0.039817365599185375
3.1950000000000003	-0.026200583129514277	-0.025946667915699773	-0.026408981891320987	-0.039911426313497478	-0.025851227283228435	-0.02702950405722801	-0.039729609443281536	-0.025609133921755393	-0.025524563664395934	-0.026157414332195806	-0.040190480082277297	-0.025612325769727051	-0.027186741157877004	-0.039810996668329754
3.2000000000000002	-0.026175300188333053	-0.026196261480329164	-0.027171255911816447	-0.039890662608672064	-0.026350778835475899	-0.027936257775318544	-0.039739945776889413	-0.025606470198170708	-0.025795278376605196	-0.026908265423961908	-0.040171473985419287	-0.026086533524218233	-0.028096542354646026	-0.039803902493214749
3.2050000000000001	-0.026150138722905909	-0.026454783381836711	-0.027942340738713618	-0.039871442301879431	-0.026848531994999789	-0.028870306989064322	-0.03974451167792091	-0.025603471029249168	-0.026062438220658565	-0.027671086845307912	-0.040148929116942567	-0.02657365861727088	-0.029029787071980333	-0.039795156264901405
3.21	-0.026125158040618605	-0.02669648565289396	-0.028707346882730741	-0.039853492792258	-0.027306025037768869	-0.029826383720370855	-0.0397428615556044	-0.025600177659027973	-0.026300935897863715	-0.028431455972926206	-0.040122760993834633	-0.027036744099689647	-0.029981869019800447	-0.039783727179412261
3.2149999999999999	-0.026100417400125107	-0.026896604861127584	-0.029450488598218843	-0.039836575573085002	-0.027684629985377629	-0.030797231858516162	-0.039734938208329129	-0.02559663290728453	-0.026487073315723891	-0.029173776556915755	-0.040092898319447817	-0.027433860614918634	-0.030946967489334606	-0.039768499988477646
3.2200000000000002	-0.026075975859240198	-0.02703306322547333	-0.030154705779297131	-0.039820497113462812	-0.027943780301038251	-0.031770191640079506	-0.039721040639794883	-0.025592880904200164	-0.026600540164909536	-0.029880898209641925	-0.040059297608294783	-0.027717780313541097	-0.031914770090401917	-0.039748321403049292
3.2250000000000001	-0.026051892116385228	-0.027089023947418519	-0.030801601152408251	-0.039805117028450548	-0.028047171515104292	-0.032724314386102071	-0.039701795020111994	-0.025588966816992464	-0.026627364712165279	-0.030534074410291531	-0.040021960754650594	-0.027845014862780342	-0.032867586597371309	-0.0397220797572371
3.23	-0.026028224345815223	-0.027055795993900192	-0.031371828136166693	-0.039790353661437239	-0.027975237388161909	-0.033628857601149337	-0.039678123978789295	-0.025584936570275493	-0.026562875098859774	-0.031113392433722159	-0.039980955102767918	-0.027791155817086081	-0.033778563785187094	-0.039688820611494945
3.2349999999999999	-0.026005030027133849	-0.026934759896695165	-0.031845984609400801	-0.039776187195512583	-0.027735051633040561	-0.034444000978785125	-0.039651206036043045	-0.02558083656214355	-0.026413132057793047	-0.031598725660648669	-0.039936435140965246	-0.027561932975018744	-0.034611787196583713	-0.039647894204836408
3.2400000000000002	-0.025982365769609578	-0.026737173944118987	-0.032205956399527391	-0.03976266040438145	-0.027359045708607001	-0.035124291398452551	-0.039622416026912341	-0.025576713377769025	-0.026193910846384866	-0.031971144644249244	-0.039888664408465196	-0.027190937625065866	-0.035324883142165489	-0.039599120908657803
3.2450000000000001	-0.025960287131895611	-0.026481901885321631	-0.032436531971507934	-0.039749877151531818	-0.026893068874404815	-0.035624623954985488	-0.039593239297114488	-0.025572613502495248	-0.025927727506710671	-0.032214599708944053	-0.039838035629512665	-0.026725961018307882	-0.035874185174136479	-0.039542949346271602
3.25	-0.025938848437918646	-0.02619228215141875	-0.03252700967752778	-0.039737998739707223	-0.026383097251893223	-0.035907661041573988	-0.039565157264006348	-0.025568583036255896	-0.025640417270763202	-0.032317588655066336	-0.039785086560392258	-0.026214873630253627	-0.036221665993562011	-0.03948057145522646
3.2549999999999999	-0.025918102589713932	-0.025893522255778741	-0.032472477314043846	-0.039727238187485352	-0.025869390278183718	-0.035950845838945838	-0.039539509115784473	-0.025564667411174871	-0.025358553668373886	-0.032274484406677732	-0.03973050867196587	-0.025699915861914148	-0.036341976830566371	-0.039413953763134689
3.2600000000000002	-0.025898100878145147	-0.025611117325103697	-0.032274484662857358	-0.039717852460815689	-0.025389153201037608	-0.035750983325416902	-0.039517342930764393	-0.025560911114187051	-0.025107881422346809	-0.032086241998486309	-0.039675145730217666	-0.025220309972569806	-0.036227546916944416	-0.03934574925840241
3.2650000000000001	-0.025878892792446408	-0.025369717172190845	-0.031940951090089278	-0.039710132631134855	-0.024981916391977353	-0.035324945634213921	-0.039499277873188465	-0.025557357416371083	-0.024911967168583057	-0.031760328595689488	-0.039619979712392894	-0.024816565624316049	-0.035890107663937326	-0.039279072725629284
3.27	-0.025860525829666678	-0.02519147958190248	-0.031485320265061359	-0.039704391908030878	-0.024690384464750782	-0.034706249723399793	-0.03948540545724348	-0.025554048110726958	-0.024790212765487353	-0.031309891496550474	-0.039566102393923219	-0.02452970905302191	-0.035358147174451238	-0.03921715361612324
3.2749999999999999	-0.025843045305131124	-0.025093488668658945	-0.03092514138903037	-0.039700951560046743	-0.024553119130205227	-0.033938569569488805	-0.039475259684335101	-0.02555102325999142	-0.024755192483643534	-0.030752346038495644	-0.039514672364356809	-0.024393477996861791	-0.034671169599375211	-0.039162918010084286
3.2800000000000002	-0.025826494165063392	-0.025084831708887246	-0.030280370643848628	-0.039700124939416631	-0.024591903392331804	-0.033068120141621929	-0.039467880212036011	-0.025548320955974226	-0.024810262444996619	-0.030107678312057351	-0.039466859061759715	-0.024423800316271886	-0.033872589768436698	-0.039118583067322132
3.2850000000000001	-0.02581091280263257	-0.025164616417147255	-0.029571718236294002	-0.039702200176740122	-0.024801952306445558	-0.032136952722122233	-0.039461977268508738	-0.025545977091891606	-0.02494869911092442	-0.029396787712397302	-0.039423777409878499	-0.024612962110680682	-0.033003251780446746	-0.039085359556749771
3.29	-0.025796338878602842	-0.025321988194498761	-0.028819315814782951	-0.039707422558798999	-0.025152310582310794	-0.031178591512171946	-0.039456182249078924	-0.0255440251489579	-0.025154934936523481	-0.028640142616999105	-0.039386418455279779	-0.024932709593674714	-0.032096989673095384	-0.039063340678851061
3.2949999999999999	-0.025782807147926558	-0.02553818810890577	-0.028041872000441628	-0.039715978034928726	-0.025596394475792234	-0.030216495677220571	-0.039449339362372084	-0.025542495998489612	-0.025407308873548924	-0.02785691506722348	-0.03935558265397901	-0.025343806017372336	-0.031178749236935858	-0.039051608923569528
3.3000000000000003	-0.025770349293516563	-0.025789649608759006	-0.027256357434657867	-0.039727979564556579	-0.026085239363462097	-0.029264989663150422	-0.039440771967322624	-0.025541417720560032	-0.025681064820148362	-0.027064634515993676	-0.039331822829548085	-0.025805470332448073	-0.030264998672200546	-0.039048530632484063
3.3050000000000002	-0.025758993768488281	-0.026050848914156988	-0.026478148324629386	-0.03974345798662976	-0.026575281089798536	-0.028331837321126003	-0.039430454107982058	-0.025540815440212462	-0.025950591268775441	-0.026279289585053624	-0.039315403150852676	-0.026279434082116589	-0.029365713628773549	-0.039052152851284688
3.31	-0.025748765648155179	-0.026296241860193782	-0.025721479066861758	-0.039762358695360628	-0.027028043982987637	-0.027421560865475446	-0.039419039185381144	-0.02554071118207139	-0.026190795281387576	-0.025515730107998319	-0.039306278802924394	-0.026727901163223416	-0.028487132053926199	-0.039060590890622325
3.315	-0.02573968649299968	-0.026501584905157624	-0.025000016116162635	-0.039784544688237326	-0.027405557238345309	-0.026538771260535846	-0.0394077384525299	-0.025541123744022957	-0.026378323576329764	-0.024788185088356347	-0.039304098611452384	-0.027109331766077979	-0.027634599134415596	-0.039072308200732896
3.3200000000000003	-0.025731774223840341	-0.026645483493204246	-0.02432736349972775	-0.039809805658423111	-0.027668419361083402	-0.025690997550247549	-0.039398086331680626	-0.025542068590608334	-0.026493481246448052	-0.024110711976072452	-0.039308230149089338	-0.027378433291224722	-0.026815013313096721	-0.039086236105975197
3.3250000000000002	-0.025725043010336637	-0.026711700314288794	-0.023717338738806007	-0.039837871943074275	-0.027781503453204581	-0.024890663355229593	-0.039391658952156766	-0.025543557766552039	-0.026523006914311479	-0.023497422314566387	-0.03931780427617676	-0.027494664084487898	-0.026038555015754347	-0.039101739251016565
3.3300000000000001	-0.025719503173939319	-0.026691799081210468	-0.023183910462284216	-0.039868431513272982	-0.027725643094999398	-0.024155941058257847	-0.039389815783384574	-0.025545599830757448	-0.026462802446903907	-0.022962382398417566	-0.039331774066160466	-0.027436270489339394	-0.02531951341518137	-0.039118479402193353
3.335	-0.025715161106321237	-0.02658689992273721	-0.022740760113958876	-0.039901147929364486	-0.027506733679809124	-0.023510271285000939	-0.039393513949040199	-0.025548199810965108	-0.026319178865953474	-0.022519159327014687	-0.039348981907778011	-0.027209846625706011	-0.024676138105405573	-0.039136249500924369
3.3399999999999999	-0.025712019204198681	-0.026407487194744561	-0.022400511913248152	-0.039935677306258632	-0.027154110017970454	-0.022980445705686515	-0.039403213527292133	-0.025551359179163721	-0.026107783494593841	-0.022180064040757466	-0.039368228343913042	-0.026847288114425244	-0.024129540957485249	-0.039154839612574148
3.3450000000000002	-0.02571007582144616	-0.026171322634940292	-0.02217375464716162	-0.039971682752210795	-0.026709123565321464	-0.022593374770076818	-0.039418864826584271	-0.025555075847655814	-0.02585072504756665	-0.021955219429032662	-0.039388336807440014	-0.026392676836478984	-0.023701757891735318	-0.039173967202179735
3.3500000000000001	-0.025709325239206764	-0.02590061241147025	-0.022068038323780508	-0.040008845314427256	-0.026213181559362919	-0.02237200237251017	-0.039439954307694536	-0.025559344185654656	-0.025573351233652116	-0.021851634885696948	-0.03940820962739898	-0.025889702275149591	-0.023413167839798937	-0.039193271838298856
3.355	-0.025709757654678346	-0.025619689191458434	-0.022087050450215175	-0.04004687103227085	-0.025703461890518389	-0.022331202847428178	-0.039465584765849472	-0.025564155056081669	-0.025301877889314144	-0.021872481522276433	-0.039426872227801502	-0.025377657832233194	-0.023279601418533424	-0.039212351978600284
3.3599999999999999	-0.02571135918910214	-0.02535359868078817	-0.022230149950845362	-0.040085494152581565	-0.025216631360801392	-0.022474727087331357	-0.039494571878691806	-0.025569495872166372	-0.025061964063226728	-0.022016726562875389	-0.039443504054880181	-0.024895357594160596	-0.023309670852588223	-0.039230814289546084
3.3650000000000002	-0.025714111915349107	-0.025126976413785147	-0.022492363925709885	-0.040124476854833231	-0.024794344597725192	-0.022794155716964089	-0.039525546678498807	-0.025575350673322075	-0.024877389950958458	-0.022279207904572537	-0.039457456228345344	-0.024486096436992413	-0.023503020352089926	-0.039248311726987589
3.3700000000000001	-0.025717993905381292	-0.02496229532561809	-0.022864850745281592	-0.040163605980218717	-0.024483265881884347	-0.02327029172562993	-0.039557058125033032	-0.02558170021970126	-0.024767967694570899	-0.022651131213342862	-0.039468257074204177	-0.024196465765850141	-0.023850142411687206	-0.039264558845722955
3.375	-0.025722979297795889	-0.02487714252368111	-0.023335729783965462	-0.040202687307454542	-0.024326351342391028	-0.023876647671376844	-0.039587671432830027	-0.025588522104673932	-0.024746671064601225	-0.023120879944814869	-0.03947560749587508	-0.02406659818486237	-0.024334011912520184	-0.039279324867714446
3.3799999999999999	-0.025729038385376407	-0.024881175017426954	-0.023891101799447555	-0.040241537927331872	-0.024348852332892655	-0.024584008955013562	-0.03961605784512346	-0.025595790884424895	-0.024817009080230598	-0.023674967752586384	-0.039479368577259366	-0.024116591166818472	-0.024933176572910165	-0.039292412819699224
3.3850000000000002	-0.025736137722631797	-0.02497405110515508	-0.0245160540172372	-0.040279977281250448	-0.024547734265171907	-0.025364802955948791	-0.039641071933913308	-0.025603478223797507	-0.0249720137217294	-0.024298945900926343	-0.039479543933447145	-0.024338247353707342	-0.025625426080514782	-0.039303635589374879
3.3900000000000001	-0.025744240252998384	-0.025145400798573973	-0.025195464722504252	-0.040317817466603657	-0.024892047762826698	-0.026196238465753724	-0.039661813990454292	-0.025611553057322586	-0.025195498734880674	-0.024978104635291945	-0.03947625920382615	-0.024698087400042101	-0.026391014659474188	-0.039312798290143863
3.395	-0.025753305455380779	-0.025376892273040585	-0.025914483103122075	-0.040354853472473654	-0.02533408878208681	-0.027061698449560197	-0.039677677285823582	-0.025619981764473471	-0.02546500431566228	-0.025697865338801001	-0.0394697407954437	-0.025149149483252284	-0.027214656795661735	-0.03931969289621378
3.3999999999999999	-0.0257632895094396	-0.025645395173644496	-0.026658641912448676	-0.040390854077559921	-0.025823589848073647	-0.0279503823082458	-0.039688381993032457	-0.025628728357927552	-0.025755059757291927	-0.026443833549678261	-0.039460295599424738	-0.025643399666221981	-0.028085953682136362	-0.039324107416993132
3.4050000000000002	-0.025774145479027288	-0.025925907257468975	-0.027413643220400817	-0.040425554198430448	-0.026316400593761391	-0.028855519498075417	-0.039693998498553012	-0.025637754683697438	-0.026039626475873382	-0.027201556630013026	-0.039448292970613648	-0.026137930083616763	-0.028998303392814451	-0.039325848824708597
3.4100000000000001	-0.025785823512982177	-0.02619348795029118	-0.028164926369212258	-0.040458649503184008	-0.026774729461846614	-0.029771605593420545	-0.039694962261305637	-0.025647020631878369	-0.026293534697876882	-0.02795609330716535	-0.039434149812368306	-0.026593787983847789	-0.029946589235847674	-0.039324776701608374
3.415	-0.02579827106234029	-0.026424429941975001	-0.028897174220521751	-0.040489794089347164	-0.027162512877515858	-0.030691146889455581	-0.039692080392296519	-0.025656484356713378	-0.026493626872463677	-0.028691548380388638	-0.039418319161022869	-0.026971702703333617	-0.030924062738266964	-0.039320842915092122
3.4199999999999999	-0.025811433112986205	-0.026597536033675932	-0.02959393508983979	-0.040518601957024572	-0.027442645316910305	-0.031601449884185978	-0.039686527228444873	-0.025666102504631826	-0.026620516454477342	-0.029390748782771727	-0.039401282225918571	-0.02723136209214683	-0.031918939393072596	-0.039314131326817339
3.4250000000000003	-0.025825252432563166	-0.026696165268235712	-0.030237530403923973	-0.040544652880337442	-0.027581257200671248	-0.0324820963493275	-0.0396798231040945	-0.025675830448955206	-0.02666120227474373	-0.030035230442796188	-0.03938354341868576	-0.027338445524435165	-0.032911369908822458	-0.03930489059995676
3.4300000000000002	-0.025839669830443009	-0.02671079604002808	-0.030809378535325862	-0.04056750308390919	-0.027558193722669808	-0.033303842552955792	-0.039673788134300753	-0.025685622529800032	-0.026611711225492437	-0.030605662678465907	-0.039365627515210444	-0.027276528137851797	-0.033871603747070586	-0.039293552906286139
3.435	-0.025854624429364495	-0.026640970523012258	-0.031290791802537167	-0.040586700855571624	-0.027376046940533437	-0.03402963469632786	-0.039670461981697234	-0.025695432297863939	-0.026478364452891132	-0.031082756211224562	-0.039348077763890245	-0.027054728914302037	-0.034760195658377444	-0.039280732283680411
3.44	-0.025870053947368805	-0.026495482239700694	-0.031664201730850966	-0.040601806862024234	-0.027059676499781041	-0.034618100959039555	-0.03967198209844193	-0.025705212760611704	-0.026276798648047502	-0.031448590585758558	-0.039331453527834147	-0.026704172636953488	-0.035530858982303418	-0.039267199049535517
3.4450000000000003	-0.025885894988462548	-0.026290661199486386	-0.031914654632661688	-0.04061241847643253	-0.026646298850274794	-0.03502922952553876	-0.039680417477270635	-0.025714916629493045	-0.026029177978331201	-0.031688179057050368	-0.039316325979389777	-0.026266092886058946	-0.036135960372720668	-0.039253831144060794
3.4500000000000002	-0.02590208334048872	-0.026047733663102965	-0.032031324413843994	-0.040618196886450131	-0.02617455939759223	-0.035231132891683697	-0.039697562837868246	-0.025724496566789011	-0.025760985905620974	-0.031790997362285106	-0.039303270503146248	-0.025781249380600238	-0.036533782033744577	-0.039241548953749261
3.4550000000000001	-0.025918554278512963	-0.025790486512493604	-0.03200874547763316	-0.040618895163694456	-0.025680540448799534	-0.035206174092399525	-0.039724709093349915	-0.025733905430669359	-0.025498594126681248	-0.031752171447799134	-0.039292854837926439	-0.025287550403477063	-0.036695860235862333	-0.039231245592341854
3.46	-0.02593524287206889	-0.025543729350468648	-0.031847499580083406	-0.040614384910217641	-0.025201193479989434	-0.034954654545153091	-0.039762418486180687	-0.025743096517141906	-0.025267751174434451	-0.031573068074555649	-0.039285622590006453	-0.024824709732182135	-0.036612352667169765	-0.039223727733033571
3.4649999999999999	-0.025952084294535993	-0.025332083925721196	-0.031554197675426478	-0.04060467865933251	-0.024779309021742042	-0.034494888511706442	-0.039810344079477027	-0.025752023797531991	-0.025092196321472103	-0.031261155011447467	-0.039282072515560859	-0.024438980669457343	-0.036293779868451413	-0.039219680942873016
3.4700000000000002	-0.025969014132873718	-0.025178260967146329	-0.031140754444263022	-0.040589945028694355	-0.024463185065806546	-0.033859615174252802	-0.039867138988041562	-0.025760642150221478	-0.024991548081054693	-0.030829160626964183	-0.039282634783798731	-0.024180697304757977	-0.035768576923916759	-0.039219667255304763
3.4750000000000001	-0.025985968695949442	-0.025100445432089068	-0.030623112471209819	-0.040570513835649108	-0.0242979667854753	-0.033089851597218049	-0.039930495883962677	-0.025768907585409138	-0.024978451313331748	-0.030293716875810069	-0.039287646143794278	-0.024092358359414628	-0.0350772466357685	-0.039224152603643814
3.48	-0.026002885319709561	-0.025109317689545139	-0.030019686227502014	-0.040546869085120826	-0.024311789936390181	-0.032227981580026044	-0.039997338421581895	-0.02577677746169553	-0.025056006296219582	-0.029673769510133202	-0.039297326376905584	-0.024192992781338352	-0.034264919768214858	-0.039233550930802288
3.4849999999999999	-0.02601970266739631	-0.025205903958298932	-0.029349832155283802	-0.040519628943651409	-0.024504759357353731	-0.031311870103801251	-0.040064154066304897	-0.025784210693396849	-0.02521684996148935	-0.028989060434444443	-0.039311758518980569	-0.02446945917410958	-0.033374381083741522	-0.039248264406257671
3.4900000000000002	-0.026036361023069016	-0.02538132681860444	-0.028632607736013331	-0.040489513419091405	-0.024848262132190307	-0.030371199343887566	-0.04012741948924263	-0.025791167947515393	-0.025444525227057684	-0.028258932899816999	-0.03933087505735787	-0.024881244980339792	-0.03244111250845147	-0.039268698354155737
3.4950000000000001	-0.026052802576720623	-0.02561861883328229	-0.027885982529405766	-0.040457302245726634	-0.025295369242006004	-0.02942638476200965	-0.040184037969481071	-0.025797611829415507	-0.0257164989333366	-0.027501606234628863	-0.039354451711566166	-0.025375079892565204	-0.031491003209894564	-0.039295235819433998
3.5	-0.026068971699312042	-0.025895700069956673	-0.027126543303637112	-0.040423787103640522	-0.025795378617596156	-0.0284897136541125	-0.040231696998179543	-0.025803507056320646	-0.02600740390860937	-0.026733947239902956	-0.039382109632218804	-0.02589922746072966	-0.030540538270030015	-0.039328168101490722
3.5049999999999999	-0.026084815206087641	-0.026188197101591662	-0.026369626354449609	-0.04038972342104101	-0.02630364261005607	-0.027567960230498421	-0.040269071460691842	-0.025808820617822758	-0.026291360595987391	-0.025971659715845332	-0.039413326060155102	-0.026409774066055706	-0.029598788867046647	-0.039367590716436168
3.5100000000000002	-0.026100282606618556	-0.026471291220629713	-0.025629733392137706	-0.040355787326855783	-0.02678263704649584	-0.026665669101633968	-0.040295839888395621	-0.025813521922707042	-0.026543252011501185	-0.025229739241229454	-0.03944745281193815	-0.026868474579987506	-0.028670415144725934	-0.039413286090997576
3.5150000000000001	-0.026115326340092983	-0.0267207963690719	-0.024921049602947484	-0.040322542698154606	-0.027196984735647366	-0.025788425436106845	-0.040312533424239461	-0.025817582931522039	-0.026739759998637987	-0.024523002781092491	-0.039483741463208537	-0.027237593995685781	-0.027759010148025644	-0.03946462256971571
3.52	-0.026129901994441158	-0.026914391815837144	-0.024257880950802582	-0.040290421757904316	-0.027509303377910944	-0.024945590055281339	-0.040320279624285749	-0.025820978274349017	-0.026861147910718787	-0.02386650043158027	-0.039521373778971296	-0.027478904791277046	-0.026870275447997777	-0.039520501721135533
3.5249999999999999	-0.026143968507959206	-0.027033786235715562	-0.023654856303882532	-0.040259720605695375	-0.027683224857127198	-0.024152086804576936	-0.040320521027007096	-0.025823685353433337	-0.026894044848998138	-0.023275646358945426	-0.039559495730496309	-0.027560786895330987	-0.026014609660370287	-0.039579379816495272
3.5300000000000002	-0.026157488352289645	-0.027067614887937644	-0.023126792496231421	-0.040230608831564818	-0.027694114934990098	-0.023428899000118158	-0.040314778041217247	-0.025825684430347481	-0.026834335891641581	-0.022765964797289963	-0.039597253278934416	-0.027470098714932403	-0.025208698013385818	-0.039639373412361026
3.5350000000000001	-0.026170427695556234	-0.027013836619521357	-0.022688190995675716	-0.040203150423687717	-0.02754006535158092	-0.022802037739531496	-0.040304495414913287	-0.02582695869756238	-0.02668862113542407	-0.022352430100332082	-0.039633827970167533	-0.027219504518863444	-0.024475692372947812	-0.039698435953011604
3.54	-0.026182756544764811	-0.026880277267594628	-0.022352415106220831	-0.040177331893905571	-0.02724364883511278	-0.022299964064550454	-0.040290976034447111	-0.025827494334342546	-0.026473252896882155	-0.022048476547268665	-0.039668470302006237	-0.02684340101835047	-0.023843684155185223	-0.03975456992547001
3.5449999999999999	-0.026194448866543159	-0.026682994332001088	-0.022130673669956292	-0.04015309309034059	-0.026842785223055735	-0.021949790798838	-0.040275378807455485	-0.025827280547019969	-0.026211362321170724	-0.021864844636781611	-0.039700528862376072	-0.026385502845136091	-0.023342481281540917	-0.039806026963241203
3.5500000000000003	-0.026205482685506532	-0.026443430252787593	-0.022030994107699202	-0.040130356516300966	-0.026378822769374758	-0.021772974500831682	-0.040258746293853773	-0.025826309593789256	-0.025929356938557024	-0.021808490981456347	-0.039729473466343673	-0.025888061395672984	-0.022999182540446424	-0.039851452364558587
3.5550000000000002	-0.026215840159668491	-0.026185738903127715	-0.022057387592595047	-0.040109051929352046	-0.025890808242254149	-0.021781482332384038	-0.040242032084832152	-0.025824576794346826	-0.025654221163545668	-0.021881796407236198	-0.039754910972229648	-0.025389710697704529	-0.022833537982207601	-0.039889949121276663
3.56	-0.026225507632395752	-0.025934979020666285	-0.022209382118964036	-0.040089134261863987	-0.025417491524418016	-0.02197543584775263	-0.04022611144872397	-0.025822080524658904	-0.025411849868551165	-0.022082252600405146	-0.039776593101040196	-0.024930480788385747	-0.02285434244650586	-0.039921061314251376
3.565	-0.026234475660624864	-0.025715833952359445	-0.022482027500517684	-0.040070594189996783	-0.025001656094000811	-0.022342925335371747	-0.040211773478247712	-0.025818822197388076	-0.025225639558625387	-0.022402702770847698	-0.039794416325578931	-0.024556545791647864	-0.023057926940583274	-0.039944697368861991
3.5700000000000003	-0.026242739019158738	-0.0255510284957901	-0.022866376149199782	-0.04005346175401657	-0.024690078633580428	-0.022862111588087444	-0.040199702885346147	-0.025814806228522238	-0.025114476501456075	-0.022832085526474269	-0.039808414608485707	-0.024317228665329007	-0.02342918718109346	-0.039961023533854563
3.5750000000000002	-0.026250296680980216	-0.02545896766017023	-0.02335034098597262	-0.040037804175740231	-0.024525990619752039	-0.02350507296460012	-0.040190462521926457	-0.025810039990817282	-0.025090096167799492	-0.023356520310504281	-0.039818746330998078	-0.024252394663801725	-0.023944771428938579	-0.039970356410578264
3.5800000000000001	-0.026257151773759861	-0.025450972275949089	-0.023919754521561927	-0.040023719403837518	-0.024536586667356766	-0.024242367628417437	-0.040184484931124281	-0.025804533754820874	-0.025154803678877534	-0.023960507844861763	-0.039825677083424313	-0.024376812589435609	-0.024577412435938774	-0.039973074462508966
3.585	-0.026263311512763832	-0.025529172729467788	-0.024559420439114982	-0.040011326995735563	-0.024722715195536218	-0.025047158959669614	-0.040182075749599783	-0.025798300618251696	-0.025300829703791106	-0.024628013652594548	-0.039829560062074748	-0.024672627314002719	-0.025300187497452775	-0.039969557648213208
3.5899999999999999	-0.026268787110591347	-0.025686092809881288	-0.025253966139651623	-0.040000757801178663	-0.025057831859761577	-0.02589801541158137	-0.040183426482785715	-0.025791356424580171	-0.025511824410820422	-0.025343251075605651	-0.039830815667276254	-0.025095924742206725	-0.026089723716880453	-0.039960155750987506
3.5950000000000002	-0.026273593664309196	-0.025906158032414642	-0.025988362613746527	-0.039992143640536097	-0.025497432429722459	-0.026779977671688666	-0.04018863080938169	-0.025783719671732104	-0.025765773971427056	-0.026091062614484219	-0.039829911596202972	-0.025592402909065531	-0.026927824901416878	-0.039945181273011943
3.6000000000000001	-0.026277750020638258	-0.026168354656831969	-0.02674805875780728	-0.039985607844690726	-0.025992771859183965	-0.027683949268197255	-0.040197697601449103	-0.025775411411878828	-0.026037968370485082	-0.026856891183578965	-0.039827344357931046	-0.026111245404857292	-0.027801442401559399	-0.039924921536021715
3.605	-0.0262812786200327	-0.02644881796820537	-0.027518761711228492	-0.039981257195766382	-0.026500263816821606	-0.028604753778631344	-0.040210554875499516	-0.025766455143272429	-0.026303025091018038	-0.027626416783808706	-0.039823622783164564	-0.026609961416591024	-0.028701212601465628	-0.0398996655236762
3.6099999999999999	-0.026284205320608482	-0.026722581679549554	-0.028285968324976433	-0.039979175507766619	-0.026982246133505826	-0.029538302824324098	-0.040227041198266998	-0.025756876695158783	-0.026535986803143056	-0.028384998142713315	-0.039819253809770264	-0.027050841995105601	-0.029618942474283458	-0.039869742589601118
3.6150000000000002	-0.026286559202974645	-0.026964700350067462	-0.029034406851012891	-0.039979418828389401	-0.027401650828790695	-0.030478333815708906	-0.04024688398383551	-0.025746704106773023	-0.026713370827453037	-0.029117098698175886	-0.03981473061783878	-0.027395322039785747	-0.030544523298603479	-0.039835571396201766
3.6200000000000001	-0.02628837235721266	-0.02715167539448389	-0.029747577379813806	-0.039982012034558721	-0.027717823060522576	-0.031413218669970676	-0.040269667134815723	-0.025735967501451823	-0.026815141150505546	-0.029805889820124339	-0.039810523057286995	-0.02760368615047484	-0.031462866946040197	-0.039797717733126889
3.625	-0.026289679653237481	-0.027263941806710587	-0.030407579654114378	-0.039986946442874649	-0.02789047766480833	-0.032323456425881254	-0.040294793242193358	-0.025724698956876013	-0.026827769243064598	-0.030433207932631365	-0.039807070229945493	-0.027643745717992687	-0.032351593165616123	-0.039756958883318628
3.6299999999999999	-0.026290518495995705	-0.027289129066389681	-0.030995381748163547	-0.039994177972617478	-0.027892318705416641	-0.033180576305414614	-0.040321447773989105	-0.02571293237240771	-0.026747342544977404	-0.030979991411839762	-0.039804775022130215	-0.027504190611812147	-0.033180260010983953	-0.03971434984796051
3.6350000000000002	-0.026290928567011897	-0.027224714932468738	-0.031491608535894923	-0.040003625397233206	-0.027721717549326834	-0.033948140782771884	-0.040348574088073047	-0.025700703334547135	-0.026581045668765214	-0.03142723594963788	-0.03980400030405723	-0.02720210174410085	-0.033911777833376941	-0.03967128311441713
3.6400000000000001	-0.026290951553796522	-0.027078604016195468	-0.031877818674807046	-0.040015168313444496	-0.027404530652208037	-0.034585200744989789	-0.040374868494705014	-0.02568804898135613	-0.026345994325386542	-0.031757391275308848	-0.03980506640646099	-0.026777435369234118	-0.034506180980108894	-0.039629529236221886
3.645	-0.026290630868862776	-0.02686731969193655	-0.032138110902361162	-0.04002864465014179	-0.026983338975184686	-0.035051892478174432	-0.040398803891497775	-0.025675007866789924	-0.026065948896689388	-0.031955999847547476	-0.039808249362976167	-0.026278634282605628	-0.034926212887377545	-0.039591241379269934
3.6499999999999999	-0.026290011360007297	-0.026612905948704163	-0.03226078756900376	-0.040043847819844741	-0.026503544243631667	-0.035316064242830715	-0.040418688759581642	-0.025661619825723361	-0.025767559833710634	-0.032013283872320754	-0.039813779304088401	-0.025750795998020562	-0.035143467457850172	-0.039558904984666368
3.6550000000000002	-0.026289139013639308	-0.026340058069535932	-0.032239744967353968	-0.040060523949982961	-0.026006464342045461	-0.035359232979705779	-0.040432765632719664	-0.02564792584043004	-0.025477572757062757	-0.031925356923324766	-0.039821838355424882	-0.025233713852295947	-0.035143461500096583	-0.03953521610873087
3.6600000000000001	-0.02628806065301113	-0.026074226166992127	-0.032075286215670726	-0.040078369960065363	-0.025530989781840274	-0.035180141838338709	-0.040439349408995601	-0.025633967909206919	-0.025221211046253463	-0.031694792079299011	-0.039832557481857898	-0.024767428555896753	-0.03492820515193909	-0.039522880842207536
3.665	-0.026286823633140739	-0.025840325954722854	-0.031774167247612638	-0.040097033498073691	-0.025117858802371905	-0.034794828332976861	-0.040437000570558573	-0.025619788917742386	-0.025020914991979747	-0.0313304131768119	-0.039846011961200661	-0.024396885053925989	-0.034515544766813386	-0.03952434395695649
3.6699999999999999	-0.026285475534323283	-0.025661191667829042	-0.031348860711744912	-0.040116115836480948	-0.024809809217946763	-0.034233200356163812	-0.04042472084454736	-0.025605432513765004	-0.024894569324711582	-0.030846352572165239	-0.039862215559675396	-0.024168231342638312	-0.033935502556932555	-0.039541475267329283
3.6750000000000003	-0.0262840638561	-0.025555284465553104	-0.030816202593859303	-0.040135178695629742	-0.02464505399632724	-0.033533199750641868	-0.04040214904822019	-0.025590942985404045	-0.024853196812660846	-0.030260583279034865	-0.039881113956415651	-0.02411600538248445	-0.033224676271269044	-0.039575261687847252
3.6800000000000002	-0.026282635713522309	-0.025534021519690343	-0.03019571547509009	-0.04015375559036833	-0.024646854899135061	-0.032734265621775942	-0.040369724557385384	-0.025576365143613764	-0.024899030592467727	-0.029593235612584423	-0.039902578422815888	-0.024248935714734871	-0.032420207155163305	-0.039625564372789086
3.685	-0.026281237537596772	-0.025599745200019723	-0.029507944343094478	-0.040171367718876208	-0.024815309522162956	-0.031871784670336488	-0.04032877914579612	-0.025561744208943575	-0.025025061572382688	-0.028865022959707935	-0.03992640107863283	-0.024545112575316296	-0.031554760106010271	-0.039690997470440789
3.69	-0.026279914781696268	-0.02574530381018434	-0.028773092911615922	-0.040187543715795658	-0.025126816518554758	-0.030973645196241625	-0.040281520330667862	-0.025547125702797196	-0.02521641176721216	-0.02809603416768329	-0.039952293112636976	-0.024960457824614219	-0.030653475336551446	-0.039768965993992683
3.6950000000000003	-0.026278711635729757	-0.025955453953143616	-0.028010137447032665	-0.040201841897460719	-0.025541984145390724	-0.030059223663412654	-0.040230884648315146	-0.025532555343313452	-0.025452852689576665	-0.027305031871978074	-0.03997988711851494	-0.025443893468097251	-0.029733190529443759	-0.039855869008396452
3.7000000000000002	-0.026277670749812024	-0.026209353438948375	-0.027236462304311076	-0.040213873064006249	-0.026017000683888378	-0.029140469073176897	-0.040180266139410316	-0.025518078945828922	-0.025711312608857884	-0.026509265866516023	-0.040008744185403525	-0.025948921052292351	-0.028803665300768097	-0.039947439397513322
3.7050000000000001	-0.026276832969051936	-0.026483003822612042	-0.026467944245300919	-0.040223321600700246	-0.026511317042910647	-0.028224395646333833	-0.040133155960573985	-0.025503742327873523	-0.025967589035619465	-0.02572470058429973	-0.040038365703036247	-0.026436247266563594	-0.027870222008462932	-0.040039163077087776
3.71	-0.026276237081112638	-0.026750943978631862	-0.025719333824415956	-0.040229962604214117	-0.026987759519948838	-0.027316235607329754	-0.040092752154495752	-0.025489591218519937	-0.026197337942394899	-0.024966483744390429	-0.040068209149662359	-0.026869173740170657	-0.026937140783745903	-0.040126706744130179
3.7149999999999999	-0.026275919578014409	-0.026987445932362863	-0.025004747936702602	-0.04023367306167451	-0.027407301826323224	-0.026422607771360591	-0.040061605448240112	-0.025475671171873215	-0.026377136595974952	-0.024249453644953987	-0.040097706582703008	-0.027207958850847598	-0.026011193739120725	-0.040206287525212284
3.7200000000000002	-0.02627591443357637	-0.027168151443649424	-0.024338093056578421	-0.040234435692795362	-0.027725589740945071	-0.025554185217343931	-0.040041356366215572	-0.025462027484406253	-0.026486503487087205	-0.023588492226857095	-0.04012628425748456	-0.027410361224893626	-0.025104747128491527	-0.040274937922792624
3.7250000000000001	-0.026276252897885363	-0.02727286363350432	-0.023733274330955918	-0.040232334850856165	-0.027898337049755494	-0.024727430578468813	-0.040032597453234224	-0.025448705115768778	-0.026511018598556611	-0.022998574538381521	-0.040153381794752106	-0.027441922775086496	-0.024237850825910956	-0.040330647908938394
3.73	-0.026276963309916933	-0.027289094234580757	-0.023204102046538229	-0.040227544759670969	-0.027895788412855844	-0.023965032704131969	-0.040034871119660059	-0.025435748612693508	-0.026445513399934804	-0.022494436764077749	-0.040178469561949232	-0.027291052174522948	-0.023438728242016267	-0.040372392992321884
3.7349999999999999	-0.026278070929433253	-0.027214844433222453	-0.022763875364201807	-0.040220311221470531	-0.027716527342772752	-0.023294798571295749	-0.040046794369591146	-0.025423202035528017	-0.026295650477914174	-0.022089875860626183	-0.040201063336650911	-0.026977088038704234	-0.022742204967180407	-0.040400074210082723
3.7400000000000002	-0.02627959778915475	-0.027059084819991953	-0.022424694309381005	-0.040210928645303762	-0.027388819021231227	-0.022746995441402538	-0.040066287036759032	-0.025411108886935679	-0.026076854911695375	-0.021796788990497633	-0.040220735773864681	-0.026543554445040481	-0.022185980957569462	-0.040414400136059209
3.7450000000000001	-0.026281562567956881	-0.026839689701393131	-0.022196613703180452	-0.040199714715094252	-0.026958242770095311	-0.022350498590683044	-0.040090868326495159	-0.025399512042249189	-0.025811122576680511	-0.021624138349140024	-0.040237124613417885	-0.026041797323572924	-0.02180524370995144	-0.040416735263431661
3.75	-0.026283980485887246	-0.026580057981800371	-0.022086794735450464	-0.040186985175317019	-0.02647237900016812	-0.022128483378049572	-0.040117977387387288	-0.025388453680963444	-0.025523373595533402	-0.021577062956497046	-0.040249937883664225	-0.025517918609916063	-0.0216267484010867	-0.040408930274643054
3.7549999999999999	-0.026286863221476498	-0.026306023014309586	-0.022098820633050839	-0.040173031044713592	-0.025973408028317185	-0.022094645809586453	-0.040145270253742774	-0.025377975218871453	-0.025238795814733008	-0.021656338038323668	-0.040258956567740145	-0.025010647838071082	-0.021663860320993246	-0.040393143766590131
3.7600000000000002	-0.026290218851834975	-0.026043782981317484	-0.022232317298613934	-0.040158100115296746	-0.025499841951320178	-0.022250898769634771	-0.040170851232379477	-0.025368117240282317	-0.024981414222714812	-0.021858306623757782	-0.04026403530782699	-0.024557063186995666	-0.021913933432678327	-0.040371664065319182
3.7650000000000001	-0.026294051815758349	-0.025818447637572264	-0.022482961260421756	-0.040142383945617754	-0.025090882799148985	-0.022587136405767899	-0.040193412008263818	-0.025358919429885794	-0.02477308702696689	-0.022175298274497726	-0.040265101755225304	-0.024197299228552418	-0.022358771084810144	-0.040346741951692577
3.77	-0.026298362899980846	-0.025652364468730024	-0.022842878051810109	-0.040126010832133838	-0.024786703207661902	-0.023083098993384961	-0.040212272388797342	-0.025350420503749312	-0.02463204724670786	-0.022596439712124709	-0.040262155149934545	-0.023971362924780866	-0.022968007278129497	-0.040320446853456413
3.7749999999999999	-0.026303149248556368	-0.025562838070484664	-0.023301352811862332	-0.04010904456266895	-0.024622644977970037	-0.023711813384301172	-0.040227336167592109	-0.025342658139021163	-0.024570857382983906	-0.023108683136443119	-0.040255264648208625	-0.023908293046406431	-0.023704413752769778	-0.040294557736456411
3.7800000000000002	-0.026308404395216277	-0.025559680977962317	-0.023845711313442375	-0.040091488218277821	-0.024620259013393285	-0.024443725672194633	-0.04023898838788055	-0.025335668901969567	-0.024594490373335616	-0.023697848124137794	-0.040244567815073476	-0.024015130597040239	-0.024529687421055289	-0.040270495220590341
3.7850000000000001	-0.026314118318359295	-0.025643554578485564	-0.024462198992896166	-0.040073291950599679	-0.02478038696710029	-0.025250575902794878	-0.040247963928200202	-0.025329488173964493	-0.024699487574276591	-0.024349492041572919	-0.04023026956250976	-0.024274210062672885	-0.025409328412874098	-0.040249294936444857
3.79	-0.02632027751823417	-0.02580588916779664	-0.025136693970654222	-0.040054363529267965	-0.025082517887565107	-0.026108257636123476	-0.040255213018939334	-0.025324150075188873	-0.024874629120027518	-0.025049478085094473	-0.040212641641976597	-0.024650479910199856	-0.026315683648732754	-0.040231616064684901
3.7949999999999999	-0.026326865115724785	-0.026030425686021309	-0.025855133356373433	-0.04003458049700194	-0.025491141648393098	-0.026998240628938224	-0.040261780432939764	-0.025319687385784009	-0.025102747424590704	-0.025784180704191133	-0.040192022595140806	-0.025102912287486324	-0.027228859302956127	-0.040217775079156568
3.8000000000000003	-0.02633386097200107	-0.026295621354962835	-0.026603598598436803	-0.040013802932036546	-0.025965370626358071	-0.027907476401239264	-0.040268705431459432	-0.025316131464327235	-0.025362832236387634	-0.02654033959842405	-0.040168817838611273	-0.025592736269167419	-0.028135745556961397	-0.040207793590080379
3.8050000000000002	-0.026341241828164136	-0.026576894155562102	-0.02736808086566133	-0.039991886035059085	-0.02646572248640992	-0.028826960258675909	-0.040276941876030314	-0.025313512163560314	-0.025631700814927584	-0.027304636549469883	-0.040143499323916636	-0.026085062842050463	-0.029027710198801605	-0.040201450494761981
3.81	-0.026348981463917037	-0.026848173785289912	-0.028134018694606598	-0.039968691977215545	-0.026954103736931939	-0.029749271752283982	-0.040287293612694945	-0.025311857743329166	-0.025885111192465622	-0.028063120319255688	-0.040116604000901238	-0.026544845864894157	-0.029897612513603188	-0.040198331435659186
3.815	-0.02635705087414951	-0.027083136160834676	-0.028885757846304268	-0.039944100632246848	-0.027388727631532168	-0.030665507907808077	-0.040300359464650076	-0.025311194780858158	-0.026098883010023322	-0.028800641618513544	-0.040088730156953585	-0.026931630434173993	-0.030736765206920341	-0.040197871739728497
3.8200000000000003	-0.026365418462224764	-0.027257090682565821	-0.02960611971964873	-0.039918018958694214	-0.0277211099030409	-0.031562130245072116	-0.040316484315075375	-0.025311548078496962	-0.026250845832858374	-0.029500478408853531	-0.040060530648107405	-0.027199732340493832	-0.031532428141908514	-0.040199391663642864
3.8250000000000002	-0.026374050248656404	-0.027350140415458246	-0.030276271436214822	-0.039890388905455404	-0.027902699581142415	-0.032418397716295178	-0.040335716767539984	-0.025312940569168128	-0.026323899309937539	-0.030144323437122339	-0.04003270212337607	-0.02730833300733948	-0.032266380750925215	-0.040202124383934709
3.8300000000000001	-0.026382910093758233	-0.027351015676426879	-0.030876058686546373	-0.039861193806214286	-0.027901159183734939	-0.033205195140007124	-0.040357778391234278	-0.025315393219850678	-0.026309362015964906	-0.030712761297293667	-0.040005969601875267	-0.027237622951135243	-0.032915032513939763	-0.040205237730641552
3.835	-0.026391959932790261	-0.027259858129565544	-0.031384885432938304	-0.039830463324327277	-0.027715430861873652	-0.033886042051361989	-0.040382053028602469	-0.0253189249334866	-0.026209010186244774	-0.031186276502955142	-0.039981066202516048	-0.026999003142599506	-0.033451298077037311	-0.040207850655791785
3.8399999999999999	-0.026401160022033618	-0.02708836175543641	-0.031783106565908555	-0.039798277118261484	-0.027376790721257607	-0.034420711703725293	-0.040407605448651837	-0.025323552449769408	-0.026034632830302044	-0.031546714439767157	-0.039958708423790554	-0.026630211475469026	-0.033848043348197819	-0.04020904571200052
3.8450000000000002	-0.026410469194145692	-0.026857156462086876	-0.032053761236100944	-0.039764767505323581	-0.026934970725374246	-0.034771151200140446	-0.040433235543920198	-0.025329290245388526	-0.025805368252456225	-0.031778988197394248	-0.039939568059687666	-0.026179388247799321	-0.034082392395439379	-0.040207880249207351
3.8500000000000001	-0.026419845121165374	-0.026591881153697504	-0.032184353195870055	-0.039730121475760917	-0.026441314829058968	-0.034908459527149535	-0.040457567150426629	-0.025336150434261795	-0.025544304795243704	-0.031872724707774428	-0.039924242512116834	-0.025690972401533178	-0.034139793899594068	-0.040203401862765893
3.855	-0.026429244583387655	-0.026319695102582405	-0.032168323998277543	-0.039694582400663689	-0.025940598944748809	-0.034818974115190082	-0.040479161036937883	-0.025344142668505834	-0.025275810221041042	-0.031823513057338298	-0.039913225790389688	-0.025201954192128291	-0.034016711056119475	-0.040194676841894171
3.8599999999999999	-0.026438623742404278	-0.026066988383773616	-0.032005897332164759	-0.039658451640201584	-0.025472596177659544	-0.034507491108276542	-0.040496633188636846	-0.025353274040792947	-0.025024005950136055	-0.031633478828567013	-0.039906882745845015	-0.024746502992668971	-0.033721190060719289	-0.040180841566363576
3.8650000000000002	-0.026447938416534887	-0.025857873107525006	-0.031704100281900224	-0.039622089971909871	-0.025076396796253293	-0.033996468164344679	-0.040508756711671576	-0.025363548988903171	-0.024811760936500837	-0.031311051902469314	-0.039905428983056983	-0.024361068060502991	-0.033271217747960255	-0.040161183023449204
3.8700000000000001	-0.026457144356856102	-0.025712643934243336	-0.031275955829889838	-0.039585918346481189	-0.024790656653962351	-0.033321430630045765	-0.040514531891973182	-0.025374969203211993	-0.024659336645868682	-0.030869980099831659	-0.039908918392553075	-0.024083523925756897	-0.032691409743079283	-0.040135244313340382
3.875	-0.026466197522075949	-0.025645869624631182	-0.030739031321185946	-0.039550417022089571	-0.024648115041775689	-0.032524084082698149	-0.040513223784764484	-0.025387533538021482	-0.024582373689704139	-0.030327809205321691	-0.039917239425662152	-0.023945710580550596	-0.032008946807800656	-0.04010293622307002
3.8799999999999999	-0.026475054350504318	-0.025664521722677643	-0.03011365989483308	-0.03951612175689713	-0.024667531879873722	-0.031645240038058749	-0.040504384490286087	-0.025401237927520588	-0.024589706904821991	-0.029704150381856788	-0.03993012022197219	-0.023964301060426629	-0.031249731518991797	-0.04006462299849689
3.8850000000000002	-0.026483672027398007	-0.025766923172861757	-0.029421189868760925	-0.039483615599559541	-0.024847770439179323	-0.030719401886470269	-0.040487888179365078	-0.025416075307269605	-0.024681906595630021	-0.029019065140606766	-0.039947141699924776	-0.024136173352599075	-0.030435536111257554	-0.040021147602340684
3.8900000000000001	-0.026492008745976545	-0.025943061308916611	-0.02868256052428075	-0.039453515027720112	-0.025167462532348677	-0.029772009031276633	-0.040464001727876897	-0.025432035542069496	-0.024851203080505972	-0.028291825556401154	-0.03996775693161983	-0.024440729435232924	-0.02958257526540771	-0.039973774270796188
3.895	-0.026500023960489276	-0.026176159011313101	-0.027917382249880832	-0.039426449787464186	-0.025590835583238554	-0.028819387864121877	-0.040433490177479839	-0.025449105361094709	-0.025082768417512526	-0.027540186929381455	-0.039991314695920849	-0.02484687851374718	-0.028701585358452582	-0.039924051676163287
3.8999999999999999	-0.026507678629788499	-0.026444796212164626	-0.027143558735432498	-0.039403036720972513	-0.026076587452394342	-0.027870795047447251	-0.040397722774341678	-0.025467268301101135	-0.025356690992898598	-0.0267801818505842	-0.040017085102467889	-0.02532026982024721	-0.027799217144460209	-0.03987362797109055
3.9050000000000002	-0.02651493544983323	-0.026724761438426281	-0.026377368015678419	-0.03938384897179037	-0.026584233988778148	-0.02693168070241932	-0.040358719407921198	-0.025486504658597108	-0.025649822456739166	-0.026026340128060873	-0.04004428555721766	-0.025826818902194303	-0.026880392151667664	-0.039824066022839305
3.9100000000000001	-0.026521759073779461	-0.026990326777466628	-0.025633840630547817	-0.039369383000535649	-0.027074016827698007	-0.026007338650171755	-0.040319076209664142	-0.025506791451710344	-0.025937124892191472	-0.025292173891437716	-0.040072105957319248	-0.026330888829523204	-0.02595120916668562	-0.039776704795010886
3.915	-0.02652811631827345	-0.02721545184240037	-0.024927242599587788	-0.039360026596357088	-0.027502057884533224	-0.025106260160781792	-0.040281739483469511	-0.025528102392578536	-0.02619289884155095	-0.024590742761681307	-0.040099732661742063	-0.02679055047979326	-0.025021947713067136	-0.039732592659067922
3.9199999999999999	-0.026533976354726558	-0.027375865866420358	-0.024271482066176547	-0.039356031357821134	-0.027818047098817751	-0.024242632732464908	-0.040249649306684482	-0.025550407870907895	-0.026392722291142312	-0.023935123706397846	-0.040126371287261237	-0.027156315510582264	-0.024109642006646434	-0.039692490684505366
3.9250000000000003	-0.026539310884436108	-0.027452496687545066	-0.023680300264499188	-0.039357492868624583	-0.027973028439608312	-0.023437505524885806	-0.040225325831124134	-0.025573674949428669	-0.026516557914288235	-0.023338645927174138	-0.040151268585746379	-0.0273792840341428	-0.023239598461599994	-0.039656921330166767
3.9300000000000002	-0.026544094296524656	-0.027435445119753876	-0.023167168454512339	-0.039364341047714462	-0.027936723302039827	-0.022718254042581282	-0.040210499132380589	-0.025597867371790935	-0.026552389664732182	-0.022814805972901163	-0.040173733526554734	-0.027427132446843409	-0.02244519735276413	-0.039626228854591758
3.935	-0.026548303807807004	-0.027326647845200169	-0.02274488199921449	-0.039376342044413676	-0.027712626459318247	-0.022116219038363395	-0.040205874931959339	-0.025622945583486625	-0.0264988106019158	-0.022376845861480137	-0.040193157305810509	-0.027297200359270798	-0.021765499409629411	-0.039600623263225929
3.94	-0.02655191958378756	-0.027139653629125477	-0.02242491025721733	-0.039393111765049393	-0.027337791927873022	-0.02166279981919958	-0.040211087909489338	-0.025648866766224659	-0.026365184890168723	-0.022037048820324728	-0.040209031492226717	-0.027016071955117481	-0.021240664107233041	-0.039580194609218557
3.9450000000000003	-0.026554924840144073	-0.026896550470017707	-0.022216615631330344	-0.039414139859997685	-0.026867170317237926	-0.021384750420369018	-0.04022483937813686	-0.02567558488617229	-0.02616935636369426	-0.021805871170939496	-0.040220963095246379	-0.026626448126424784	-0.020905904408947101	-0.039564901179429964
3.9500000000000002	-0.026557305924159093	-0.026623671279972425	-0.022126487145133739	-0.03943882194534111	-0.026355550148795367	-0.021299755238674438	-0.040245168451640265	-0.025703050756363068	-0.025934234564124602	-0.021691070681573207	-0.040228685181154356	-0.026172415320012896	-0.020785377942757442	-0.039554546726201359
3.9550000000000001	-0.02655905237572035	-0.026347941584561517	-0.022157536823922602	-0.039466497109629461	-0.025849100093667202	-0.021413365206684385	-0.040269780929992782	-0.025731212113497538	-0.025684821481262492	-0.021696999692740932	-0.040232061861551066	-0.025692867288747145	-0.020887689100950714	-0.039548765035725658
3.96	-0.02656015696762954	-0.026094659189975739	-0.022308979759606152	-0.03949648742956538	-0.025387168547233992	-0.021718025143707742	-0.040296361833717154	-0.025760013709291107	-0.025446341733039314	-0.021824201374655069	-0.040231087024019466	-0.025223777592707705	-0.021204331187978286	-0.039547025356839037
3.9650000000000003	-0.026560615725105145	-0.025886262768599531	-0.022576265843450773	-0.03952813629303923	-0.025006857563729751	-0.022194362250287682	-0.040322819095387208	-0.02578939741639568	-0.025243043402642728	-0.022069385677356775	-0.040225876953724024	-0.024803217520983363	-0.021711518799579173	-0.039548663086345415
3.9700000000000002	-0.026560427924475077	-0.025741217795224508	-0.022951462853383082	-0.039560842749271102	-0.024743532728722713	-0.022814349646105986	-0.040347435433482584	-0.025819302348892917	-0.025096810770693312	-0.022425782711578721	-0.040216657829894149	-0.024472517734179786	-0.022374813609463397	-0.03955293101681772
3.9750000000000001	-0.026559596071223324	-0.025672577302974377	-0.023423920707987392	-0.039594089777824602	-0.024625896922425589	-0.023545566141004684	-0.040368931802762145	-0.025849664997188042	-0.025025132147774791	-0.022883794425601636	-0.040203749786453261	-0.024270908957360414	-0.023155171178675042	-0.039559060671237628
3.98	-0.026558125857687756	-0.025686482615219826	-0.023981090396445789	-0.039627465167646619	-0.024668811342133196	-0.02435560879995461	-0.040386462600968967	-0.025880419377155614	-0.025038753336263597	-0.023431808123435816	-0.040187549654878793	-0.024226087812269446	-0.024014809644626656	-0.039566321923779471
3.9849999999999999	-0.026556026100793662	-0.025781263874926814	-0.024609341429918032	-0.039660674500395676	-0.02486822206648432	-0.025215781597206104	-0.040399568860509834	-0.025911497193140242	-0.025139902758616696	-0.02405700941152946	-0.040168514584598011	-0.024346302562695484	-0.024921621005574934	-0.039574071455348428
3.9900000000000002	-0.026553308660385622	-0.025947646027957988	-0.025294625847705719	-0.039693546430217122	-0.025201245164838355	-0.02610344240975767	-0.04040811346757836	-0.025942828014507886	-0.025321897741394178	-0.024746041304745593	-0.040147148466358085	-0.024618730302755441	-0.025851479357491998	-0.039581784846513063
3.9950000000000001	-0.026549988338832049	-0.026170019190365483	-0.026022873833482639	-0.039726030971824602	-0.025631886594377228	-0.027002751366996366	-0.040412215868851714	-0.025974339465217842	-0.025570281343057943	-0.025485396290210682	-0.0401239925341767	-0.02501483891563084	-0.026788441261049734	-0.039589071515778743
4.	-0.026546082762635287	-0.026428196750554186	-0.02678006722944791	-0.039758191814585092	-0.026119423995950755	-0.027903902624132219	-0.040412196131727834	-0.026005957425844113	-0.025864868169533893	-0.026261489353266731	-0.0400996207954624	-0.025498942287949973	-0.027723260988610311	-0.039595675147689274
4.0049999999999999	-0.026541612247032911	nan	nan	nan	nan	-0.028801144221090994	nan	-0.026037606247435598	-0.026181775605084029	-0.027060430364269888	-0.040074640148745441	-0.026034206330696655	-0.028650801850684814	-0.039601464358195337
4.0099999999999998	-0.02653659964448378	nan	nan	nan	nan	-0.029689984427640231	nan	-0.026069208976470116	-0.026494935545288471	-0.02786758261593348	-0.040049694290705158	-0.026582464716358716	-0.029566898422537752	-0.03960641928843265
4.0149999999999997	-0.026531070178236818	nan	nan	nan	nan	-0.030564013354389602	nan	-0.026100687590095074	-0.02677741321040724	-0.028667051230629521	-0.040025469863439189	-0.02709947765300701	-0.030465151045430058	-0.039610619977793297
4.0200000000000005	-0.026525051262089906	nan	nan	nan	nan	-0.031411821752124452	nan	-0.026131963240798795	-0.027003405048387375	-0.0294412818914115	-0.040002702798434514	-0.027532432302171422	-0.031334115849894518	-0.039614242024428724
4.0250000000000004	-0.026518572307703693	nan	nan	nan	nan	-0.032214611863922632	nan	-0.026162956509575126	-0.027151455704449955	-0.030170957501098758	-0.039982182509012781	-0.027826851927970856	-0.032155405233054143	-0.039617564205825434
4.0300000000000002	-0.026511664520707537	nan	nan	nan	nan	-0.032945211671357014	nan	-0.026193587666587463	-0.027208300934376244	-0.030835348535122042	-0.03996475149442321	-0.027942816900305874	-0.032903255771918681	-0.039620991108032522
4.0350000000000001	-0.026504360687121788	nan	nan	nan	nan	-0.033569181069781406	nan	-0.026223776938262167	-0.027171710745817868	-0.031413196707955809	-0.039951298068826795	-0.027870266348005577	-0.033546019443904646	-0.039625090891892895
4.04	-0.026496694951475431	nan	nan	nan	nan	-0.034048378619187469	nan	-0.026253444779734479	-0.027050825981183451	-0.031884096454832429	-0.039942740338732949	-0.027631407155602992	-0.03404968329929775	-0.039630643628793677
4.0449999999999999	-0.026488702588185857	nan	nan	nan	nan	-0.034346689652470078	nan	-0.026282512151470035	-0.026863841413334567	-0.032230205857354935	-0.039940000233039175	-0.027268844094696765	-0.03438293948529119	-0.039638689089167005
4.0499999999999998	-0.026480419767716777	nan	nan	nan	nan	-0.03443676383128047	nan	-0.02631090079889279	-0.026634361217116619	-0.032438004028277137	-0.039943967331298152	-0.026829737408055353	-0.034522702970847002	-0.039650555264782464
4.0549999999999997	-0.026471883319106174	nan	nan	nan	nan	-0.034305945037210829	nan	-0.026338533533796268	-0.026388114435689947	-0.032499756213351091	-0.039955453394382376	-0.026356922806059866	-0.03445861233866112	-0.03966784234470401
4.0600000000000005	-0.026463130490431662	nan	nan	nan	nan	-0.033959510216919633	nan	-0.026365334516273094	-0.026150858192368846	-0.032414379306765328	-0.039975139792148326	-0.025889412324167166	-0.034195194130193535	-0.039692334777886272
4.0650000000000004	-0.026454198708825469	nan	nan	nan	nan	-0.033420050774757085	nan	-0.026391229535904337	-0.025947129754815178	-0.032187519755770687	-0.04000352131743859	-0.025467020645850554	-0.03375103408994333	-0.039725820480098081
4.0700000000000003	-0.026445125341577381	nan	nan	nan	nan	-0.032723105809940631	nan	-0.026416146290930198	-0.025798959977505427	-0.0318308312430267	-0.040040851012351948	-0.025132252538445643	-0.033155220752707215	-0.039769814074039692
4.0750000000000002	-0.026435947459957972	nan	nan	nan	nan	-0.031910427079788972	nan	-0.026440014664069082	-0.025723973558909919	-0.03136061755871819	-0.040087091432172983	-0.024925862664873715	-0.032442123255511907	-0.039825209625168639
4.0800000000000001	-0.026426701607217842	nan	nan	nan	nan	-0.031022934844073282	nan	-0.026462766993760229	-0.025733091591753639	-0.030796132739622346	-0.040141878063743606	-0.024877625437994537	-0.031645936908123444	-0.039891921497659716
4.085	-0.02641742357232682	nan	nan	nan	nan	-0.030095255945225906	nan	-0.026484338339450374	-0.025828696428642307	-0.030157872721887795	-0.040204500262696632	-0.024997732008617692	-0.030796298120407628	-0.039968598267791602
4.0899999999999999	-0.026408148170876063	nan	nan	nan	nan	-0.029152921323303625	nan	-0.026504666739703885	-0.026004140498353714	-0.029466148649535943	-0.040273904009398224	-0.025274294281870176	-0.029915773113725279	-0.040052500811509406
4.0949999999999998	-0.026398909034530016	nan	nan	nan	nan	-0.02821231488643542	nan	-0.026523693461862754	-0.026244841277357562	-0.028740127036619368	-0.04034871902911831	-0.025678463535837744	-0.029019413825023998	-0.040139612652366249
4.0999999999999996	-0.026389738410370164	nan	nan	nan	nan	-0.027282737985633406	nan	-0.026541363241980927	-0.026530371557835365	-0.027997394377079855	-0.040427310512281295	-0.026173430593983853	-0.028116080547597677	-0.040224999513189981
4.1050000000000004	-0.026380666971379328	nan	nan	nan	nan	-0.026369653375354039	nan	-0.02655762451385555	-0.026836582524182327	-0.027253988454699216	-0.04050785305247176	-0.026720985283722971	-0.027210967725059924	-0.040303369308745368
4.1100000000000003	-0.026371723639236844	nan	nan	nan	nan	-0.025478214519071021	nan	-0.026572429625981733	-0.027137197712636466	-0.026524757160559485	-0.040588421833981703	-0.027281528002258314	-0.026308713570689375	-0.040369725802942118
4.1150000000000002	-0.026362935420506488	nan	nan	nan	nan	-0.024616377178393871	nan	-0.026585735045240776	-0.027405169600500736	-0.025823864917180202	-0.040667093930253404	-0.027809176770176566	-0.025416520832830827	-0.040419980800488371
4.1200000000000001	-0.026354327257198801	nan	nan	nan	nan	-0.023797078714511963	nan	-0.026597501546330022	-0.027614663330911136	-0.025165263555218181	-0.040742051180294656	-0.028249091968890746	-0.024546764736791016	-0.040451402520906996
4.125	-0.026345921892590204	nan	nan	nan	nan	-0.023039115813951974	nan	-0.02660769438579428	-0.027744222751964732	-0.024562971533891101	-0.040811675747506312	-0.02854458905811863	-0.023718584809728237	-0.040462826693040951
4.1299999999999999	-0.026337739753069384	nan	nan	nan	nan	-0.022366505705993023	nan	-0.026616283459764828	-0.027780558659091813	-0.024031055654919357	-0.040874630226888864	-0.028654149935141596	-0.022958004553837168	-0.040454622363778586
4.1349999999999998	-0.026329798846694161	nan	nan	nan	nan	-0.021806350772434434	nan	-0.026623243444465365	-0.027721364024260856	-0.023583276143242828	-0.040929915949037624	-0.028567729862324274	-0.022296294046513794	-0.040428461748862721
4.1399999999999997	-0.026322114678952985	nan	nan	nan	nan	-0.021385548782656416	nan	-0.02662855391861519	-0.027575651191561405	-0.023232430594617562	-0.040976905652474124	-0.028309521285066093	-0.02176664322727713	-0.040386974568699191
4.1450000000000005	-0.026314700186203726	nan	nan	nan	nan	-0.02112700563456978	nan	-0.026632199467023936	-0.027361442016700706	-0.022989502626304385	-0.041015349557462971	-0.027925297754025531	-0.021399688277840966	-0.040333368076678838
4.1500000000000004	-0.026307565687086504	nan	nan	nan	nan	-0.021046166973330192	nan	-0.026634169764629918	-0.027102129614653407	-0.02286277219276095	-0.041045356635080438	-0.027465127245945724	-0.021218846187759759	-0.040271073397278506
4.1550000000000002	-0.026300718852034957	nan	nan	nan	nan	-0.021148602999139003	nan	-0.026634459640402071	-0.026823230281940825	-0.022857062843070986	-0.041067355134338915	-0.026973307384929243	-0.021236554945523768	-0.040203451528509529
4.1600000000000001	-0.026294164691020305	nan	nan	nan	nan	-0.02142910572986604	nan	-0.02663306912058256	-0.026550393020680491	-0.022973279698777993	-0.041082037937375832	-0.026488468010924846	-0.021452302981211917	-0.04013357027430399
4.165	-0.02628790555940504	nan	nan	nan	nan	-0.021872423344262475	nan	-0.026630003450833484	-0.026308317586346084	-0.023208333810673221	-0.041090298944003803	-0.026048608312861765	-0.02185285947862382	-0.040064050984747822
4.1699999999999999	-0.02628194118172951	nan	nan	nan	nan	-0.022455458945993774	nan	-0.026625273096961999	-0.026119604765450714	-0.023555467154526485	-0.041093166486691347	-0.025694004431788951	-0.022414580641124206	-0.039996979395781659
4.1749999999999998	-0.02627626869311215	nan	nan	nan	nan	-0.023150513886812291	nan	-0.026618893723957184	-0.02600283983061186	-0.024004907720659718	-0.041091738914611681	-0.025463998464176241	-0.023107219106181284	-0.03993387366489877
4.1799999999999997	-0.026270882697849274	nan	nan	nan	nan	-0.023928957177359288	nan	-0.026610886153229249	-0.025970064962302038	-0.024544716655267744	-0.041087126203425195	-0.025388514269617808	-0.02389837653357919	-0.039875701555609364
4.1850000000000005	-0.026265775344668819	nan	nan	nan	nan	-0.024764605463322292	nan	-0.026601276297995885	-0.026024584391002026	-0.025161654960947757	-0.041080400007083115	-0.025479146754505265	-0.024757653133036506	-0.039822936718308014
4.1900000000000004	-0.02626093641794433	nan	nan	nan	nan	-0.02563617113457128	nan	-0.0265900950768342	-0.026160179458316227	-0.025841902461390131	-0.041072553197191039	-0.025725571695634837	-0.025659688492932299	-0.039775642014038708
4.1950000000000003	-0.026256353444193262	nan	nan	nan	nan	-0.026528373093608733	nan	-0.02657737830566324	-0.026362147256434789	-0.026571502958199621	-0.041064468803200235	-0.026099753932296368	-0.02658561853521969	-0.039733567090381873
4.2000000000000002	-0.026252011812914158	nan	nan	nan	nan	-0.027431606488475202	nan	-0.026563166568309586	-0.026609598905083933	-0.027336475322978178	-0.041056897467042428	-0.026564844549103552	-0.027522871834531823	-0.039696248603405176
4.2050000000000001	-0.026247894910867979	nan	nan	nan	nan	-0.028340319420284796	nan	-0.026547505066103507	-0.026877935887158831	-0.028122606103636122	-0.04105044208559927	-0.027082232019707393	-0.028463553210979584	-0.039663104397657183
4.21	-0.026243984268768755	nan	nan	nan	nan	-0.029250400729205414	nan	-0.02653044344696591	-0.027140766812040192	-0.028915011761409134	-0.041045548206785493	-0.027612121325817772	-0.029401844109132134	-0.039633516852795987
4.2149999999999999	-0.026240259719258922	nan	nan	nan	nan	-0.030155983245938326	nan	-0.026512035614573177	-0.027371408686917276	-0.02969761767560259	-0.041042498907601907	-0.028108946279152405	-0.03033091970931388	-0.039606904571190496
4.2199999999999998	-0.026236699564996226	nan	nan	nan	nan	-0.031046182472827144	nan	-0.02649233951825462	-0.027544762485189781	-0.03045273838333596	-0.041041413234755297	-0.028518574660060959	-0.031239923748318951	-0.039582784811363292
4.2249999999999996	-0.026233280755621535	nan	nan	nan	nan	-0.031902447714330401	nan	-0.026471416924461019	-0.027640147521410686	-0.031160950923877988	-0.041042247742943822	-0.028784911179062123	-0.032111604012380807	-0.039560830922824683
4.2300000000000004	-0.026229979072326971	nan	nan	nan	nan	-0.032697333313813665	nan	-0.026449333170658035	-0.027644680704666365	-0.031801422035855113	-0.041044801136228798	-0.028866383250667531	-0.032921259638043959	-0.039540928955106303
4.2350000000000003	-0.026226769318681648	nan	nan	nan	nan	-0.033395451589411623	nan	-0.026426156902650853	-0.02755581418213628	-0.032352774824911189	-0.041048722422318003	-0.028752171003176782	-0.033637572910914071	-0.039523235105329208
4.2400000000000002	-0.026223625516367647	nan	nan	nan	nan	-0.033956998165706818	nan	-0.026401959796384066	-0.027381676549992611	-0.032794465575515908	-0.041053523254231436	-0.028465350656159814	-0.034225576294215437	-0.039508230442414124
4.2450000000000001	-0.026220521104450952	nan	nan	nan	nan	-0.034343526188535721	nan	-0.026376816265467673	-0.027139047771627945	-0.033108506466434554	-0.041058595197559902	-0.028050627446081146	-0.034651429230365002	-0.039496761696088303
4.25	-0.026217429140794557	nan	nan	nan	nan	-0.034524787959827496	nan	-0.026350803155588229	-0.026850156984886856	-0.033281250602595472	-0.041063232485539156	-0.027557160304831338	-0.034888016184580713	-0.039490048246229828
4.2549999999999999	-0.026214322504213829	nan	nan	nan	nan	-0.034484836657883752	nan	-0.026323999427228094	-0.026539863420011869	-0.033304893828326673	-0.041066660401891566	-0.02702851402457724	-0.034919926530869366	-0.039489628772138921
4.2599999999999998	-0.02621117409601809	nan	nan	nan	nan	-0.034225551893111508	nan	-0.026296485828082118	-0.026233967511000156	-0.033178374282219522	-0.041068068801749603	-0.026503023074160227	-0.034746402400813496	-0.039497220705141146
4.2649999999999997	-0.026207957039541804	nan	nan	nan	nan	-0.033766445138104242	nan	-0.026268344556664026	-0.02595821382542399	-0.032907469002121464	-0.041066649532856367	-0.026019398182870086	-0.034381395491768517	-0.039514476259770906
4.2700000000000005	-0.026204644876371752	nan	nan	nan	nan	-0.033140783343932723	nan	-0.026239658918672856	-0.025736935182693342	-0.032504066451359566	-0.041061635785330564	-0.025620133012810471	-0.033850750814090905	-0.039542642837470159
4.2750000000000004	-0.026201211757933308	nan	nan	nan	nan	-0.032389246954757638	nan	-0.026210512977724219	-0.025590625618665493	-0.031984779625476183	-0.041052340834800166	-0.025348082335698449	-0.033187379301583844	-0.039582170471995762
4.2800000000000002	-0.026197632631217362	nan	nan	nan	nan	-0.031553011580750336	nan	-0.026180991202151976	-0.02553272875654531	-0.031369199208288331	-0.041038193393312314	-0.025236702568557944	-0.032425773902796336	-0.03963234547884241
4.2850000000000001	-0.026193883417436073	nan	nan	nan	nan	-0.030668072498238851	nan	-0.02615117810953093	-0.025566867264628493	-0.030678133766053533	-0.041018766935186718	-0.025299321517719669	-0.031597226238504722	-0.039691052866409622
4.29	-0.026189941182484678	nan	nan	nan	nan	-0.029761951892173771	nan	-0.026121157910760324	-0.02568588371827369	-0.029932140886475861	-0.040993800925271606	-0.025524426781926249	-0.03072669211264982	-0.039754765287657687
4.2949999999999999	-0.026185784298139038	nan	nan	nan	nan	-0.028853030380242069	nan	-0.026091014155417987	-0.025873212679806842	-0.029150545391637875	-0.040963212751726007	-0.025880302038345251	-0.029831663876575071	-0.039818815617613079
4.2999999999999998	-0.026181392593001715	nan	nan	nan	nan	-0.027952022984365662	nan	-0.026060829380216845	-0.026105864893871032	-0.028351008132573886	-0.040927100183289433	-0.026325543082547705	-0.028922885579131377	-0.039877939757755651
4.3049999999999997	-0.026176747492312181	nan	nan	nan	nan	-0.027064774509541381	nan	-0.026030684762368979	-0.026357640340606163	-0.027549588056891672	-0.040885735125252079	-0.026817895986212925	-0.028006441798761744	-0.039926996870292206
4.3100000000000005	-0.026171832145788079	nan	nan	nan	nan	-0.026195544439571148	nan	-0.026000659779658701	-0.026601562327931656	-0.026761153921778462	-0.040839550155308602	-0.02731610770975703	-0.027086665854156845	-0.039961714642039035
4.3150000000000004	-0.026166631542779907	nan	nan	nan	nan	-0.025350119624712973	nan	-0.025970831879028145	-0.026811529614881459	-0.025999957374771874	-0.04078911966816666	-0.02777589558851035	-0.026169346286669507	-0.039979291539638043
4.3200000000000003	-0.026161132614114527	nan	nan	nan	nan	-0.024538272553723539	nan	-0.025941276155437169	-0.026963949424814997	-0.025280172831698141	-0.040735137435220822	-0.028146818421321107	-0.025264742655898242	-0.039978724373753702
4.3250000000000002	-0.026155324320116281	nan	nan	nan	nan	-0.023775201903850449	nan	-0.025912065042753209	-0.027040017591040463	-0.024616234530133771	-0.040678392076643408	-0.028377473314653859	-0.024389893101731262	-0.0399608053435037
4.3300000000000001	-0.026149197724358392	nan	nan	nan	nan	-0.023081677372790748	nan	-0.02588326801835886	-0.027028430580744608	-0.024022850634753935	-0.040619741495099705	-0.028429915560849783	-0.023569644019377577	-0.039927820487304852
4.335	-0.026142746052845518	nan	nan	nan	nan	-0.022482743217742178	nan	-0.025854951323100818	-0.026927419326775955	-0.023514642356946194	-0.040560086892724112	-0.028294356647758964	-0.022835874017872439	-0.039883050809680375
4.3399999999999999	-0.026135964738403742	nan	nan	nan	nan	-0.022005077559776386	nan	-0.025827177698206048	-0.026744973664497289	-0.023105435103381089	-0.04050034671140304	-0.027992309937222237	-0.022224645937948338	-0.039830208067721404
4.3449999999999998	-0.02612885145017205	nan	nan	nan	nan	-0.021673437869809284	nan	-0.025800006140598505	-0.02649712006311615	-0.022807307011289642	-0.040441430757136472	-0.027565634818067876	-0.021771533532291342	-0.03977292608135416
4.3500000000000005	-0.026121406108186356	nan	nan	nan	nan	-0.021506928266358423	nan	-0.025773491678065093	-0.026205268059810879	-0.022629562241409107	-0.04038421487213946	-0.027060914588422691	-0.021505999848173897	-0.039714387676129878
4.3550000000000004	-0.026113630883147415	nan	nan	nan	nan	-0.021515944642612868	nan	-0.025747685165574907	-0.025893922789754623	-0.022577825988567612	-0.040329516721725141	-0.026520447722370739	-0.021446185016508752	-0.039657116568280637
4.3600000000000003	-0.026105530181582518	nan	nan	nan	nan	-0.021700505514038973	nan	-0.025722633103934314	-0.025589289538910188	-0.022653444378177085	-0.040278073459513258	-0.025983056503433077	-0.021595529032961934	-0.039602920335727238
4.3650000000000002	-0.026097110616679936	nan	nan	nan	nan	-0.022050315976866894	nan	-0.025698377481867402	-0.025318208455652025	-0.022853314605353073	-0.0402305221265001	-0.025489663928628132	-0.021942210176478211	-0.039552944871897103
4.3700000000000001	-0.026088380965181866	nan	nan	nan	nan	-0.022546489628475688	nan	-0.025674955642478209	-0.025106354236923655	-0.023170180705096233	-0.040187383573710295	-0.025086122386922705	-0.022461556828663194	-0.039507793375933006
4.375	-0.02607935211082063	nan	nan	nan	nan	-0.023164503707425448	nan	-0.025652400174893369	-0.02497511050365725	-0.023593330355213757	-0.04014905047622315	-0.024818511501287672	-0.023120704992066005	-0.03946766901553378
4.3799999999999999	-0.026070036974861144	nan	nan	nan	nan	-0.023877746633594148	nan	-0.025630738831753715	-0.024937681941570693	-0.024109544159023447	-0.040115779682069197	-0.024721598790693335	-0.02388417489140604	-0.039432512949657231
4.3849999999999998	-0.026060450434359499	nan	nan	nan	nan	-0.02466094625502039	nan	-0.025609994473086518	-0.024996012339271727	-0.024704102510130235	-0.040087688797066458	-0.024806690133797438	-0.024718940716200191	-0.039402122517505474
4.3899999999999997	-0.026050609228889261	nan	nan	nan	nan	-0.025492840693071166	nan	-0.025590185036883352	-0.025140080320185526	-0.025361656501168159	-0.040064756634284875	-0.025056949715725321	-0.025597939919410357	-0.039376244578963493
4.3950000000000005	-0.02604053185649171	nan	nan	nan	nan	-0.026357649728435469	nan	-0.025571323536597162	-0.025349992585617424	-0.026066814578781114	-0.040046827021479714	-0.025433760975286469	-0.026501576971118906	-0.03935464504535835
4.4000000000000004	-0.026030238459674782	nan	nan	nan	nan	-0.027245160962448299	nan	-0.025553418085564238	-0.02559982061692935	-0.026804371159178254	-0.040033615490235833	-0.025889631271848991	-0.027417333502486006	-0.039337157946804313
4.4050000000000002	-0.026019750702401825	nan	nan	nan	nan	-0.028149482250372695	nan	-0.025536471948228692	-0.025861471374330768	-0.027559188437255112	-0.04002471855258441	-0.026378781205891419	-0.028337926375158584	-0.039323717044786058
4.4100000000000001	-0.026009091638943993	nan	nan	nan	nan	-0.02906668629533277	nan	-0.025520483617805862	-0.0261074465506024	-0.028315821486164065	-0.040019625550170676	-0.026859664145866036	-0.029258553315732086	-0.039314371244086842
4.415	-0.02599828557562351	nan	nan	nan	nan	-0.029991703454037465	nan	-0.02550544691992785	-0.026312514219989661	-0.029058037718272721	-0.0400177333566544	-0.027290829253948552	-0.030173743777386328	-0.039309282955794542
4.4199999999999999	-0.025987357926441704	nan	nan	nan	nan	-0.030914958844568172	nan	-0.025491351141599169	-0.026455115522556499	-0.029768417065226822	-0.040018364432508044	-0.027627148551315359	-0.031074312658028368	-0.039308706968616464
4.4249999999999998	-0.025976335063598609	nan	nan	nan	nan	-0.031819426909204189	nan	-0.025478181184607388	-0.026519202285574112	-0.030428222425814794	-0.040020788784788236	-0.027823715078843844	-0.031944947923346276	-0.039312946989136108
4.4299999999999997	-0.025965244163972584	nan	nan	nan	nan	-0.032678935792948907	nan	-0.025465917742401839	-0.026496349033977528	-0.031017695074095193	-0.040024250207442595	-0.027848375438844532	-0.03276300570373751	-0.039322288362920899
4.4350000000000005	-0.025954113052618105	nan	nan	nan	nan	-0.033458553508861524	nan	-0.025454537499299886	-0.026387193230964036	-0.03151685398270429	-0.040027996742259903	-0.027694698548581198	-0.033499028866214128	-0.039336908935313788
4.4400000000000004	-0.025942970044300042	nan	nan	nan	nan	-0.03411757001627562	nan	-0.025444013350657858	-0.026201301227110528	-0.031906767227579069	-0.04003131462918573	-0.027384530416500484	-0.034119245808822279	-0.039356775512714076
4.4450000000000003	-0.025931843784136668	nan	nan	nan	nan	-0.034614908112899891	nan	-0.025434314642608681	-0.025955462656090847	-0.032171137249229743	-0.040033564185582543	-0.026957841227782331	-0.034589832854840491	-0.039381540257614138
4.4500000000000002	-0.025920763088357973	nan	nan	nan	nan	-0.034915923055888094	nan	-0.025425407429705227	-0.025671363387871321	-0.032297932503807456	-0.040034215199868356	-0.02645863714053823	-0.034882155441245073	-0.039410458042919511
4.4550000000000001	-0.025909756786199834	nan	nan	nan	nan	-0.03499885450159497	nan	-0.025417254748808845	-0.025373700139366774	-0.032280743494964181	-0.040032878717367201	-0.025927350693573305	-0.034977758817896901	-0.039442349884218568
4.46	-0.02589885356387486	nan	nan	nan	nan	-0.034859059209796574	nan	-0.025409816907347605	-0.025089003428670816	-0.032119568668916104	-0.040029331720096574	-0.025402445431404908	-0.034871777551482297	-0.039475636195060011
4.4649999999999999	-0.025888081811592131	nan	nan	nan	nan	-0.034509738096561444	nan	-0.025403051784019394	-0.024844456144052812	-0.031820847557502571	-0.04002353131692031	-0.024926076643681957	-0.034573781604569351	-0.039508454410371249
4.4699999999999998	-0.025877469474492987	nan	nan	nan	nan	-0.033978980044934819	nan	-0.025396915139924356	-0.02466566994347423	-0.031396726562499026	-0.040015615757756654	-0.02454624444938272	-0.034105797353823408	-0.039538858003443797
4.4750000000000005	-0.025867043908323988	nan	nan	nan	nan	-0.033304109593000619	nan	-0.025391360937994528	-0.02457304367203984	-0.03086371629887278	-0.040005890851849316	-0.024310651724145635	-0.033498079838705362	-0.039565070700596505
4.4800000000000004	-0.025856831740695835	nan	nan	nan	nan	-0.032525057597917871	nan	-0.025386341668643911	-0.024577590393366496	-0.030241025326853216	-0.039994802067724933	-0.02425342192291205	-0.032783838658996992	-0.039585746863680438
4.4850000000000003	-0.025846858738579344	nan	nan	nan	nan	-0.031678520751042168	nan	-0.025381808679326906	-0.024678046952071105	-0.02954889900859399	-0.039982894466247809	-0.024382064042364281	-0.031994295722640419	-0.039600174946159652
4.4900000000000002	-0.025837149682765004	nan	nan	nan	nan	-0.0307941279853353	nan	-0.025377712505897643	-0.024860813361784636	-0.028807250301961844	-0.039970764336604625	-0.02467372718350784	-0.031155160472993694	-0.039608363558242529
4.4950000000000001	-0.025827728249831941	nan	nan	nan	nan	-0.029893026649794964	nan	-0.025374003203471336	-0.025102842816584751	-0.028034765546948684	-0.039959007628959112	-0.025083790595171858	-0.030285045471976212	-0.039610972924470925
4.5	-0.025818616902193017	nan	nan	nan	nan	-0.028988604943771704	nan	-0.025370630674592984	-0.025376081040512637	-0.027248540572560726	-0.039948170740843975	-0.025560646435385678	-0.029395788267618302	-0.039609095312636122
4.5049999999999999	-0.025809836786639711	nan	nan	nan	nan	-0.028088687413016414	nan	-0.025367544992524495	-0.025651592220072406	-0.026464186102672628	-0.03993870879790265	-0.026056840881010748	-0.028494284587907287	-0.039603935338719871
4.5099999999999998	-0.025801407641776436	nan	nan	nan	nan	-0.027198475499020665	nan	-0.025364696717474575	-0.025902298873119289	-0.025696258601048246	-0.039930955341612256	-0.026531268827406595	-0.027585302002172706	-0.039596478266130983
4.5149999999999997	-0.025793347714656863	nan	nan	nan	nan	-0.026323618726418134	nan	-0.025362037203737649	-0.026104499741850914	-0.02495883038592981	-0.039925105544780362	-0.026944760352917027	-0.026674737079002749	-0.039587245190040761
4.5200000000000005	-0.025785673686833748	nan	nan	nan	nan	-0.025472940716860938	nan	-0.025359518895665578	-0.026239041677377423	-0.024266007719868053	-0.039921213089405938	-0.027256334953457459	-0.02577277969501213	-0.039576210219765942
4.5250000000000004	-0.025778400609998083	nan	nan	nan	nan	-0.024660422766771078	nan	-0.025357095610615457	-0.026292799107860851	-0.023632230622888308	-0.039919199057132815	-0.027426805945001208	-0.024896394334778482	-0.039562902409978611
4.5300000000000002	-0.025771541851264727	nan	nan	nan	nan	-0.023906076496712277	nan	-0.025354722807020162	-0.026260284073392211	-0.023072237128883836	-0.039918869921769476	-0.027429982912699762	-0.024070465351741628	-0.03954665362490456
4.5350000000000001	-0.025765109048138231	nan	nan	nan	nan	-0.023235397532993134	nan	-0.025352357835917168	-0.02614454958686141	-0.022600642606659331	-0.039919941166216437	-0.027263584711864693	-0.023327015050451628	-0.039526907161794023
4.54	-0.025759112073092512	nan	nan	nan	nan	-0.022677275525706038	nan	-0.025349960174393664	-0.025956690872304282	-0.022231165148196612	-0.039922063162192212	-0.026950439767858554	-0.022702226384133294	-0.039503488365433215
4.5449999999999999	-0.025753559007625243	nan	nan	nan	nan	-0.022260567552876462	nan	-0.025347491639532774	-0.025714094813009278	-0.021975609760747864	-0.039924846586481891	-0.026528783393397665	-0.022231600400016722	-0.039476760094416904
4.5499999999999998	-0.025748456125619011	nan	nan	nan	nan	-0.022009938238981477	nan	-0.025344916581617277	-0.025438349341603578	-0.02184279055533573	-0.039927885552629161	-0.026039999826807353	-0.02194426597664003	-0.039447630370619019
4.5549999999999997	-0.025743807885763682	nan	nan	nan	nan	-0.021941869872175383	nan	-0.02534220205555849	-0.025153683393234396	-0.021837602473746814	-0.039930777558660646	-0.02552288911815525	-0.021857909053898172	-0.03941742735059077
4.5600000000000005	-0.025739616932722607	nan	nan	nan	nan	-0.022061806081266587	nan	-0.025339317969583198	-0.024886003895576155	-0.021960438182375378	-0.039933140099897499	-0.025016252210774956	-0.02197572968592796	-0.039387691002750011
4.5650000000000004	-0.025735884106718496	nan	nan	nan	nan	-0.022363166156605836	nan	-0.02533623721054477	-0.024661733508107235	-0.022207079550363183	-0.039934624277933324	-0.024564385745858841	-0.022286244866851473	-0.039359943530199393
4.5700000000000003	-0.025732608461129573	nan	nan	nan	nan	-0.02282851087823972	nan	-0.025332935745303327	-0.024505472779514703	-0.02256909060564009	-0.039934925952560749	-0.024217951919908998	-0.022765883004474512	-0.039335493182923495
4.5750000000000002	-0.025729787287693838	nan	nan	nan	nan	-0.023432582438805867	nan	-0.025329392697841672	-0.024436262889777825	-0.023034627320432904	-0.039933794994503974	-0.024025763850538728	-0.023383527711341352	-0.039315306317466707
4.5800000000000001	-0.025727416148811202	nan	nan	nan	nan	-0.024146450780551044	nan	-0.025325590401988965	-0.02446347790244139	-0.023589490491455266	-0.039931043089390952	-0.024019728307649306	-0.024105744055822276	-0.039299959525928262
4.585	-0.025725488916526824	nan	nan	nan	nan	-0.024941746391819265	nan	-0.025321514429833467	-0.024584193673671345	-0.024218205385683374	-0.039926550391973813	-0.024201810637253657	-0.024901443430771174	-0.039289664463443383
4.5899999999999999	-0.025723997817630448	nan	nan	nan	nan	-0.025794032611517064	nan	-0.025317153596032226	-0.024783475858167918	-0.024904923950946581	-0.039920271182408304	-0.024542365063406242	-0.025745110664953233	-0.03928434620772997
4.5949999999999998	-0.025722933484372205	nan	nan	nan	nan	-0.026684707983174263	nan	-0.025312499938509554	-0.025037544114682404	-0.025634003586725008	-0.039912238550510015	-0.024991310992223906	-0.02661822290390814	-0.03928375184006988
4.6000000000000005	-0.025722285010282911	nan	nan	nan	nan	-0.027601255908510432	nan	-0.025307548676111874	-0.025318310222854603	-0.026390201163902879	-0.039902568026642063	-0.025494203295003157	-0.027508932676453275	-0.039287567580868502
4.6050000000000004	-0.02572204001052604	nan	nan	nan	nan	-0.028536002401410271	nan	-0.025302298144092593	-0.025597438244066267	-0.027158510589331962	-0.039891459976359914	-0.02600310932462058	-0.028410355790606273	-0.039295527601571775
4.6100000000000003	-0.025722184686301067	nan	nan	nan	nan	-0.029483733652769038	nan	-0.025296749708300533	-0.025848923521844563	-0.027923749925997957	-0.03987920047225664	-0.026478034122717875	-0.029317903518561186	-0.039307503165142421
4.6150000000000002	-0.025722703892733099	nan	nan	nan	nan	-0.030438607406301669	nan	-0.025290907659289034	-0.026050403729288636	-0.028670059774217382	-0.039866160248634722	-0.026882165924369806	-0.030226114068937528	-0.039323565395068164
4.6200000000000001	-0.025723581209772216	nan	nan	nan	nan	-0.031390858575020449	nan	-0.02528477908754093	-0.026184084781473417	-0.029380502560871727	-0.039852791243953897	-0.02717822547615889	-0.031125467510591344	-0.039344018016436014
4.625	-0.025724799015602668	nan	nan	nan	nan	-0.032323909269434868	nan	-0.025278373741277151	-0.026237942450225794	-0.030036947915310159	-0.03983962015913689	-0.027331867120431286	-0.03199975303043627	-0.039369397914818971
4.6299999999999999	-0.025726338562064938	nan	nan	nan	nan	-0.033212618358115488	nan	-0.0252717038683139	-0.026207079044850284	-0.030620387881595303	-0.039827238430532624	-0.027321758370799594	-0.032824650747417319	-0.039400441941572405
4.6349999999999998	-0.025728180051727601	nan	nan	nan	nan	-0.034023427681223052	nan	-0.025264784043644909	-0.026094494900047008	-0.031111745870977536	-0.039816288057368601	-0.027148824975397012	-0.033568170488713869	-0.039438018999448057
4.6399999999999997	-0.025730302716077257	nan	nan	nan	nan	-0.034716929204776426	nan	-0.025257630984436709	-0.025910647609069869	-0.031493132308567505	-0.03980744285617506	-0.026836469860041907	-0.034193327146480074	-0.039483028071516428
4.6450000000000005	-0.02573268489455394	nan	nan	nan	nan	-0.035252809352989384	nan	-0.025250263354237749	-0.025671927113996084	-0.03174937845397871	-0.039801384955436073	-0.026421368766776067	-0.03466288754699437	-0.03953626626600501
4.6500000000000004	-0.025735304114019343	nan	nan	nan	nan	-0.0355963220717289	nan	-0.025242701558245977	-0.025398857709817584	-0.031869580455145222	-0.039798776700532765	-0.025942694595013922	-0.034945323752555699	-0.039598276312579013
4.6550000000000002	-0.025738137168363394	nan	nan	nan	nan	-0.03572470649504883	nan	-0.025234967531506808	-0.025114791250721719	-0.03184834356932037	-0.039800228608895122	-0.025437737335128746	-0.035020529027731465	-0.039669189566266055
4.6600000000000001	-0.025741160197975572	nan	nan	nan	nan	-0.035631693000730692	nan	-0.025227084521976854	-0.02484510479336547	-0.031686454704208819	-0.039806264579665865	-0.024945049136564583	-0.034883698093781182	-0.039748586833259741
4.665	-0.02574434876881658	nan	nan	nan	nan	-0.035328680229086473	nan	-0.025219076870315236	-0.02461610531614717	-0.031390827701023985	-0.039817286181216341	-0.024509678439417079	-0.034546198764291457	-0.039835402991409238
4.6699999999999999	-0.02574767795093863	nan	nan	nan	nan	-0.034842212411262508	nan	-0.025210969788337173	-0.024452679511498224	-0.030973729165494485	-0.039833538450763407	-0.024183192797724538	-0.034033160120979941	-0.039927900238648104
4.6749999999999998	-0.025751122396238897	nan	nan	nan	nan	-0.03420859496761032	nan	-0.02520278913797112	-0.024374472276144407	-0.030451453742533406	-0.039855080152923106	-0.024014404903586074	-0.033378523976898625	-0.040023727486700036
4.6799999999999997	-0.025754656415324082	nan	nan	nan	nan	-0.033467315407580064	nan	-0.025194561212541836	-0.024391635131822777	-0.029842728126765076	-0.039881761748817218	-0.024033654088061296	-0.032619027622997079	-0.040120070004178401
4.6850000000000005	-0.025758254053427361	nan	nan	nan	nan	-0.03265506712975047	nan	-0.025186312522138918	-0.024502029969155324	-0.02916715434518434	-0.039913214303411035	-0.024240061611817576	-0.031788732810909479	-0.040213875798821547
4.6900000000000004	-0.025761889165268757	nan	nan	nan	nan	-0.031801665716158695	nan	-0.025178069584734949	-0.024691389391545068	-0.028443955287502768	-0.039948852102624312	-0.024600971022732985	-0.030915305081889763	-0.04030212720511317
4.6950000000000003	-0.025765535488845456	nan	nan	nan	nan	-0.03092834458467688	nan	-0.025169858724647637	-0.024936434468918744	-0.0276911837510719	-0.0399878908030218	-0.02506421510000232	-0.030018545721641109	-0.040382113012965432
4.7000000000000002	-0.02576916671814846	nan	nan	nan	nan	-0.030048205957230741	nan	-0.02516170587983553	-0.025209444072149589	-0.026925435761002339	-0.040029381519261831	-0.025574549423406468	-0.0291110191135973	-0.040451653702217129
4.7050000000000001	-0.025772756574821781	nan	nan	nan	nan	-0.029168209338935922	nan	-0.025153636419366673	-0.025482376206347281	-0.02616200111171324	-0.040072259494698247	-0.026084235161803818	-0.028200214463904631	-0.040509243011682738
4.71	-0.025776278878800192	nan	nan	nan	nan	-0.028292010608409676	nan	-0.025145674972343098	-0.0257294788281659	-0.025415307880814305	-0.040115404134076646	-0.026554091232925459	-0.027291556177974942	-0.040554091095130432
4.7149999999999999	-0.02577970761796456	nan	nan	nan	nan	-0.027423083596888248	nan	-0.025137845269349791	-0.025928566504326685	-0.024699478713839061	-0.040157705513441208	-0.026948681719718585	-0.026391621151705118	-0.040586080026992558
4.7199999999999998	-0.025783017016934768	nan	nan	nan	nan	-0.026567697556752562	nan	-0.02513016999742259	-0.026061850248199479	-0.024028812118805282	-0.040198131343767984	-0.027232767784867714	-0.025510999671451096	-0.04060566098221019
4.7250000000000005	-0.025786181604997922	nan	nan	nan	nan	-0.02573738164503506	nan	-0.025122670669338661	-0.026117028256965602	-0.023418026517659427	-0.040235788006742462	-0.027374487068804618	-0.024666280122198982	-0.040613726954286153
4.7300000000000004	-0.025789176283339051	nan	nan	nan	nan	-0.02495047115245299	nan	-0.025115367507914464	-0.026088585705454362	-0.02288215402453659	-0.040269969821547846	-0.027354651856699934	-0.023880673749409852	-0.040611486128874018
4.7350000000000003	-0.025791976391603629	nan	nan	nan	nan	-0.024232282620894309	nan	-0.025108279345813535	-0.025978615230553212	-0.022436040953163608	-0.040300192080409886	-0.027175042559110629	-0.023182920458059933	-0.040600346761977629
4.7400000000000002	-0.025794557773865245	nan	nan	nan	nan	-0.023613542269981035	nan	-0.025101423541227272	-0.025796533037857998	-0.022093496087872411	-0.040326205378266117	-0.026858205908251664	-0.02260441913197872	-0.040581813791982391
4.7450000000000001	-0.025796896844129429	nan	nan	nan	nan	-0.023127002982889451	nan	-0.025094815909655184	-0.025557770582853436	-0.021866212813293866	-0.040347991009724173	-0.026438695001281983	-0.022174998306862911	-0.040557395014194544
4.75	-0.025798970651372377	nan	nan	nan	nan	-0.022802712881799789	nan	-0.025088470671805099	-0.025282183991992876	-0.021762658142904932	-0.040365739330679343	-0.02595332833771536	-0.021918236149850206	-0.040528518535968207
4.7549999999999999	-0.025800756944182261	nan	nan	nan	nan	-0.022662955346398308	nan	-0.025082400417557743	-0.024992886348282839	-0.021787149939833946	-0.040379814648407009	-0.025437895918832963	-0.021847517409392045	-0.04049646786847981
4.7599999999999998	-0.025802234235053408	nan	nan	nan	nan	-0.02271818160039327	nan	-0.025076616085732944	-0.024715479295265477	-0.021939319339699257	-0.040390711196835405	-0.024931023549025495	-0.021963898421215784	-0.040462341844171502
4.7649999999999997	-0.025803381864290958	nan	nan	nan	nan	-0.022965095340779049	nan	-0.0250711269592955	-0.024476874300056996	-0.022214079132679653	-0.040399005006442564	-0.024479514784344493	-0.02225634156195816	-0.040427042700046635
4.7700000000000005	-0.025804180063560757	nan	nan	nan	nan	-0.023387440437415911	nan	-0.025065940675479157	-0.024302761293399498	-0.022602108375155212	-0.04040530606657549	-0.02413772712655312	-0.022704176992679952	-0.040391289479235093
4.7750000000000004	-0.02580461001898908	nan	nan	nan	nan	-0.023959227910575226	nan	-0.025061063250226483	-0.024213570763917156	-0.02309074909794686	-0.04041021428151445	-0.023957014934004581	-0.02328103643398767	-0.040355648624570639
4.7800000000000002	-0.025804653933766922	nan	nan	nan	nan	-0.024649445439395172	nan	-0.025056499116170385	-0.024220063107943772	-0.023665124998005708	-0.040414281570939431	-0.023968708317848114	-0.02395919813934249	-0.040320571335814986
4.7850000000000001	-0.025804295090142607	nan	nan	nan	nan	-0.025426970726779088	nan	-0.025052251173335843	-0.024320500562279555	-0.024309256983230471	-0.040417981287372146	-0.024170888970538429	-0.024713340135355935	-0.040286428115285489
4.79	-0.025803517910656819	nan	nan	nan	nan	-0.026264526046012933	nan	-0.025048320851614104	-0.024500892040055337	-0.025006971682103227	-0.040421685101722185	-0.024528467508003141	-0.025523019327263106	-0.0402535337683343
4.7949999999999999	-0.025802308018473104	nan	nan	nan	nan	-0.027140944731385695	nan	-0.025044708183984007	-0.024738220268247343	-0.025742464846200914	-0.040425646762693897	-0.024986608681567012	-0.02637359887653368	-0.040222159437920006
4.7999999999999998	-0.025800652296555128	nan	nan	nan	nan	-0.028041547636410105	nan	-0.02504141188941247	-0.025005046001247387	-0.026500470322959734	-0.040429991716215752	-0.02548798833852255	-0.027255679333087923	-0.040192530936714176
4.8049999999999997	-0.025798538945504774	nan	nan	nan	nan	-0.028956848552204401	nan	-0.025038429464250452	-0.025273561361473393	-0.027266074704353008	-0.04043471146994973	-0.025983582530196343	-0.028163284080186139	-0.040164814302597634
4.8100000000000005	-0.025795957539764242	nan	nan	nan	nan	-0.029880039496932763	nan	-0.025035757280972126	-0.025518087252692952	-0.02802429166627373	-0.040439661754642239	-0.02643368647350303	-0.029091138286226958	-0.040139090372591966
4.8150000000000004	-0.025792899081889781	nan	nan	nan	nan	-0.030803792806467396	nan	-0.025033390693019488	-0.025716282651230264	-0.028759559737332858	-0.040444563894019167	-0.026803276502308099	-0.030031448288208411	-0.040115320841752976
4.8200000000000003	-0.025789356054580694	nan	nan	nan	nan	-0.031716959160301414	nan	-0.025031324144497588	-0.025850010542695593	-0.029455348887247122	-0.040449009263581144	-0.027058820235736348	-0.030970707572045925	-0.040093309434516194
4.8250000000000002	-0.025785322470107671	nan	nan	nan	nan	-0.032601810280090127	nan	-0.025029551283476101	-0.02590655437989163	-0.030094052095207456	-0.040452467209233733	-0.02717147347626744	-0.031887225898125177	-0.040072663992626691
4.8300000000000001	-0.02578079391678937	nan	nan	nan	nan	-0.033432550961105437	nan	-0.025028065077677963	-0.025880061379716716	-0.030657294907842449	-0.040454297226363928	-0.027125534518913169	-0.032750200658408377	-0.040052768593276708
4.835	-0.025775767602108642	nan	nan	nan	nan	-0.034175791387234283	nan	-0.025026857931269315	-0.025772449289048149	-0.031126718248201471	-0.040453766488797435	-0.026925197624785374	-0.033521058725051095	-0.04003277871646703
4.8399999999999999	-0.025770242392069872	nan	nan	nan	nan	-0.034793383536062372	nan	-0.025025921801623802	-0.025593127413856921	-0.031485184347051748	-0.04045007389110572	-0.02659311646214509	-0.034157359255692348	-0.040011655608820099
4.8449999999999998	-0.025764218846421744	nan	nan	nan	nan	-0.035247430633753463	nan	-0.025025248314806247	-0.025357641642677689	-0.031718241583282555	-0.04044238156263294	-0.02616175106595206	-0.034618788324750196	-0.039988256176336091
4.8500000000000005	-0.02575769924929168	nan	nan	nan	nan	-0.035506512650344713	nan	-0.025024828878767998	-0.025086021568002499	-0.031815591342457913	-0.040429854284001754	-0.025665116617062129	-0.034873943437376556	-0.039961489479468954
4.8550000000000004	-0.025750687634839474	nan	nan	nan	nan	-0.035551553857492091	nan	-0.025024654793100825	-0.024801537020950698	-0.031772261639453882	-0.040411706379209072	-0.025137361020819923	-0.03490609053390039	-0.039930538360810203
4.8600000000000003	-0.025743189807530143	nan	nan	nan	nan	-0.035379637812082782	nan	-0.025024717354416557	-0.024529823032535814	-0.03158923010150648	-0.0403872545165814	-0.024617727089015405	-0.034716197042306371	-0.039895125123051794
4.8650000000000002	-0.025735213356631571	nan	nan	nan	nan	-0.035004601138206033	nan	-0.025025007956422422	-0.024297576197276023	-0.031273351137269582	-0.040355973545824431	-0.024155599924711547	-0.034322336271206011	-0.039855777015157315
4.8700000000000001	-0.025726767664537562	nan	nan	nan	nan	-0.034454236544842184	nan	-0.025025518183861582	-0.024129952711063704	-0.030836599417650434	-0.040317551213549796	-0.023808265173806672	-0.033755714398552176	-0.03981402766612957
4.875	-0.025717863908615267	nan	nan	nan	nan	-0.033764988213125111	nan	-0.025026239899541534	-0.024046615325555208	-0.03029479661783642	-0.040271936578416941	-0.023628271495116752	-0.033054597376259973	-0.039772483639142542
4.8799999999999999	-0.025708515056189853	nan	nan	nan	nan	-0.032975695734289538	nan	-0.025027165323860102	-0.024057604594231022	-0.029666093671438	-0.04021937644850497	-0.023645339814088735	-0.032257898191048268	-0.039734698658985587
4.8849999999999998	-0.025698735852434588	nan	nan	nan	nan	-0.03212201294756644	nan	-0.025028287106202897	-0.024160892463856477	-0.028969508731048161	-0.040160434410891704	-0.023854047791971131	-0.03140000374087934	-0.039704833854220648
4.8899999999999997	-0.025688542800880534	nan	nan	nan	nan	-0.03123266435337442	nan	-0.025029598387779007	-0.024342894895215735	-0.028223772008938781	-0.040095988140780761	-0.024216086326367209	-0.030507769656197965	-0.039687134121999673
4.8950000000000005	-0.025677954136348532	nan	nan	nan	nan	-0.030327984153883311	nan	-0.025031092855558514	-0.024581663717917521	-0.027446627011862366	-0.040027202641135212	-0.024675309057294946	-0.029599845244914123	-0.039685304137682467
4.9000000000000004	-0.025666989790153232	nan	nan	nan	nan	-0.029420530315719916	nan	-0.025032764787004523	-0.024851133846560881	-0.026654618157174684	-0.039955479673712824	-0.025174970183098867	-0.028687912744238056	-0.039701904936252953
4.9050000000000002	-0.02565567134746026	nan	nan	nan	nan	-0.028517180806718896	nan	-0.025034609085494576	-0.025124667414474701	-0.025863288223658819	-0.039882386539966348	-0.025667324539092338	-0.027779157941124504	-0.039737899229435242
4.9100000000000001	-0.025644021996769219	nan	nan	nan	nan	-0.02762202669636675	nan	-0.025036621306347442	-0.025377131917241745	-0.025087634159085832	-0.039809570088855981	-0.026113465762778228	-0.026879278353547267	-0.039792445926752483
4.915	-0.025632066471507328	nan	nan	nan	nan	-0.026739469312622499	nan	-0.025038797673468848	-0.025585958101741635	-0.024342632439592681	-0.039738663889626671	-0.026478321958725629	-0.025995441032883725	-0.039862988539512131
4.9199999999999999	-0.025619830983812573	nan	nan	nan	nan	-0.025877061381709626	nan	-0.025041135086856327	-0.025732167136813519	-0.023643643737786969	-0.03967119752143617	-0.026728009129578623	-0.025138704274155582	-0.039945614405586603
4.9249999999999998	-0.025607343150673079	nan	nan	nan	nan	-0.025047707910597513	nan	-0.025043631121052637	-0.025801974291122045	-0.023006537122560389	-0.039608516692508131	-0.026833963095938863	-0.024325477445682048	-0.040035601805899851
4.9299999999999997	-0.025594631912584105	nan	nan	nan	nan	-0.024270851272061779	nan	-0.025046284014982718	-0.025788671316514557	-0.022447432479994187	-0.039551721441029239	-0.026781890959941292	-0.02357765938183462	-0.040128036834252569
4.9350000000000005	-0.025581727444988642	nan	nan	nan	nan	-0.023572275595534833	nan	-0.025049092653511192	-0.025693835916306626	-0.021982040846230927	-0.039501627252546322	-0.026578097941447262	-0.022921257931128071	-0.040218379570501249
4.9400000000000004	-0.025568661062868286	nan	nan	nan	nan	-0.022982281487492488	nan	-0.025052056541202926	-0.025527100187589989	-0.02162467521590045	-0.039458750991742092	-0.026247112773221056	-0.022383602633864293	-0.040302887011196428
4.9450000000000003	-0.025555465118858901	nan	nan	nan	nan	-0.022532272549337772	nan	-0.025055175768831962	-0.025304587344127591	-0.02138709122465058	-0.039423320599152226	-0.025822472950794172	-0.021989663060963213	-0.040378846429794044
4.9500000000000002	-0.025542172895318554	nan	nan	nan	nan	-0.022250232771152394	nan	-0.025058450973268531	-0.025046896160696726	-0.021277375270950395	-0.039395305012139711	-0.025338614837636386	-0.021758314895125447	-0.0404446213797785
4.9550000000000001	-0.025528818490925677	nan	nan	nan	nan	-0.022156018325649087	nan	-0.025061883291331105	-0.024777483694774824	-0.021299107136889196	-0.039374459065245893	-0.024829794144360002	-0.021699480019842048	-0.040499549563168632
4.96	-0.025515436702311552	nan	nan	nan	nan	-0.022257635984752017	nan	-0.025065474308389957	-0.024521540398091977	-0.021450976641731193	-0.039360377350512905	-0.024334975053861643	-0.021812840726724826	-0.04054375001803788
4.9649999999999999	-0.02550206290139978	nan	nan	nan	nan	-0.02254956587522728	nan	-0.025069226002397107	-0.02430466778556092	-0.021726938378359754	-0.039352551126128489	-0.023902306909428912	-0.022088380060759725	-0.040577896878115992
4.9699999999999998	-0.025488732909099178	nan	nan	nan	nan	-0.023013674542716425	nan	-0.02507314068414078	-0.024150548082258295	-0.022116870359447163	-0.039350423155886147	-0.023586330045653202	-0.022508508813152139	-0.040603004070743007
4.9750000000000005	-0.025475482866074414	nan	nan	nan	nan	-0.023622505956176619	nan	-0.025077220934503472	-0.024077514438916529	-0.022607594441099305	-0.03935343656630258	-0.023435571148125622	-0.023051173879058723	-0.040620247291986988
4.9800000000000004	-0.025462349101319254	nan	nan	nan	nan	-0.024344028026684238	nan	-0.02508146953951124	-0.02409501660889693	-0.023184047697559128	-0.039361075138531446	-0.02347584955314861	-0.023693197776625464	-0.040630832719879745
4.9850000000000003	-0.025449367999347598	nan	nan	nan	nan	-0.025146546066970043	nan	-0.025085889423996866	-0.024201563508831576	-0.023830379685592651	-0.039372893675089102	-0.023699912242643562	-0.024413175060230535	-0.040635909759448183
4.9900000000000002	-0.025436575866755677	nan	nan	nan	nan	-0.026002597362408078	nan	-0.025090483584645003	-0.024385203545780908	-0.024530788547713685	-0.039388538051053114	-0.024070850770375685	-0.025193466307666459	-0.040636518554734713
4.9950000000000001	-0.025424008799023623	nan	nan	nan	nan	-0.02689109915874055	nan	-0.025095255023199509	-0.024626260833469457	-0.025269983078782386	-0.039407755221869595	-0.02453664310734326	-0.026021070058088271	-0.040633561213756317
5.	-0.025411702548315887	nan	nan	nan	nan	-0.027797578605899674	nan	-0.025100206680612427	-0.0249009152534641	-0.026033246371218205	-0.039430393845451661	-0.025045610467701009	-0.026887334928678116	-0.040627787145042185
5.0049999999999999	-0.025399692393169387	nan	nan	nan	nan	-0.028712740545419078	nan	-0.025105341372831276	-0.025184140075953227	-0.026806160047943381	-0.039456396364691934	-0.025554082653385192	-0.027786582845866548	-0.040619786112889571
5.0099999999999998	-0.025388013010821928	nan	nan	nan	nan	-0.029629846759249727	nan	-0.025110661728911091	-0.025451411435756847	-0.027574113948950443	-0.039485783493843053	-0.026024935833825837	-0.028713791747714084	-0.040609986432916072
5.0149999999999997	-0.02537669835303253	nan	nan	nan	nan	-0.030541449123531721	nan	-0.025116170132128232	-0.025679683498112713	-0.028321768677679368	-0.039518632155150578	-0.026422084709467577	-0.029661594925555236	-0.040598659302406873
5.0200000000000005	-0.025365781526127503	nan	nan	nan	nan	-0.031436054120146065	nan	-0.02512186866462111	-0.025848597307389636	-0.029032655029961149	-0.039555048091173578	-0.026708112231183169	-0.030617038022739906	-0.040585932872192684
5.0250000000000004	-0.02535529467604905	nan	nan	nan	nan	-0.032295370511390226	nan	-0.025127759056182218	-0.025942484562629712	-0.029689082123519818	-0.039595134660845875	-0.02684955493966449	-0.031558781585273476	-0.04057182059313369
5.0300000000000002	-0.025345268879073769	nan	nan	nan	nan	-0.033092879885886217	nan	-0.025133842637579715	-0.025952777708691498	-0.030272481263269983	-0.039638959694939538	-0.026827791994425834	-0.032455652410131916	-0.04055626692050443
5.0350000000000001	-0.025335734038904764	nan	nan	nan	nan	-0.033794447397265962	nan	-0.025140120298902537	-0.025879706890502535	-0.030764233919460211	-0.039686522674899652	-0.026647363964966267	-0.033267460655976106	-0.040539209248476961
5.04	-0.025326718790716706	nan	nan	nan	nan	-0.034361400207110565	nan	-0.025146592453208723	-0.025732313324100489	-0.031146926473609272	-0.039737724810274336	-0.026334488092243882	-0.033948637457605277	-0.040520648337842018
5.0449999999999999	-0.025318250412699868	nan	nan	nan	nan	-0.034755871728536662	nan	-0.025153259005775842	-0.025526771922248899	-0.031405860806078607	-0.03979234471130938	-0.025926966957412839	-0.034454463322547341	-0.040500712032377886
5.0499999999999998	-0.025310354745627997	nan	nan	nan	nan	-0.034947372258191466	nan	-0.025160119329168729	-0.025283966611387383	-0.031530558704465764	-0.039850022182053302	-0.025463872261541183	-0.034748652838943517	-0.040479691547860012
5.0549999999999997	-0.025303056120806182	nan	nan	nan	nan	-0.034918855369681673	nan	-0.02516717224420088	-0.025027389949352975	-0.031515962140357554	-0.039910252134166317	-0.02498203973882113	-0.034810275308581121	-0.04045802961090289
5.0600000000000005	-0.025296377296822499	nan	nan	nan	nan	-0.034670422293375289	nan	-0.02517441600690223	-0.024781722421115711	-0.031363071737591799	-0.039972389747850515	-0.024519301293174416	-0.034637892433015002	-0.040436248183060706
5.0650000000000004	-0.025290339405302089	nan	nan	nan	nan	-0.034219441798105668	nan	-0.025181848301403555	-0.024571580755103462	-0.03107887929844054	-0.040035666871849715	-0.024118716088595254	-0.034249570360530869	-0.040414820962673084
5.0700000000000003	-0.02528496190590377	nan	nan	nan	nan	-0.033597045080086742	nan	-0.025189466238725478	-0.02441963838788988	-0.030675607118531133	-0.040099218422721503	-0.023827358246273012	-0.03367879546110765	-0.04039401879847955
5.0750000000000002	-0.02528026255067671	nan	nan	nan	nan	-0.032842143045834618	nan	-0.025197266361235024	-0.024343839210101997	-0.030169419831577705	-0.040162116424851693	-0.023687130958700224	-0.032967667267389388	-0.040373776677380943
5.0800000000000001	-0.025276257357792507	nan	nan	nan	nan	-0.031994774348840474	nan	-0.025205244652593821	-0.024354365071985552	-0.029578877918717439	-0.040223408532078453	-0.02372150322043659	-0.032159458250727954	-0.040353638687319587
5.085	-0.025272960594605202	nan	nan	nan	nan	-0.031090515486035433	nan	-0.025213396552903715	-0.024451637364690984	-0.028923429414461955	-0.040282157537494104	-0.02392665306269089	-0.031292489775450419	-0.040332823754078678
5.0899999999999999	-0.025270384769962406	nan	nan	nan	nan	-0.030157045306729698	nan	-0.025221716978655221	-0.024626358195745157	-0.028222188929003689	-0.040337478556789	-0.024273482341662482	-0.030396497230995408	-0.040310418757873764
5.0949999999999998	-0.025268540635527498	nan	nan	nan	nan	-0.029213140487163017	nan	-0.025230200347162356	-0.02486154603917767	-0.027493155011243366	-0.040388571198590767	-0.02471902876885633	-0.029491707690796388	-0.040285656703120697
5.1000000000000005	-0.025267437195871371	nan	nan	nan	nan	-0.028269733751155678	nan	-0.02523884060496135	-0.025135492579116084	-0.026752902011492899	-0.040434744959253532	-0.025219153040046478	-0.02859013599097536	-0.040258195651804815
5.1050000000000004	-0.02526708172696835	nan	nan	nan	nan	-0.027332352654214412	nan	-0.025247631259721147	-0.025424349086240632	-0.026016680895783076	-0.040475437103094668	-0.025734842246860602	-0.027698285489987158	-0.040228300766557756
5.1100000000000003	-0.025267479802739152	nan	nan	nan	nan	-0.026404237485184778	nan	-0.025256565415134817	-0.025703734911705148	-0.025298792819466825	-0.040510223225351791	-0.026230377718473443	-0.02682044852624877	-0.040196858629469104
5.1150000000000002	-0.025268635329133156	nan	nan	nan	nan	-0.025489567317358242	nan	-0.025265635808256477	-0.025949749891008289	-0.024613064996448306	-0.040538821404610487	-0.026667633619488224	-0.025961958380608878	-0.040165212517053961
5.1200000000000001	-0.025270550585255631	nan	nan	nan	nan	-0.024596354811190987	nan	-0.025274834848682849	-0.026140313464751048	-0.023973257680374584	-0.040561091258771234	-0.02700360014023627	-0.025131892238350176	-0.040134874076343766
5.125	-0.025273226270980009	nan	nan	nan	nan	-0.023738622386948738	nan	-0.025284154659015481	-0.026257442612248605	-0.023393258297554294	-0.040577029311771241	-0.027196466904754846	-0.024344805126569113	-0.040107210108891539
5.1299999999999999	-0.025276661560424268	nan	nan	nan	nan	-0.022937457228479396	nan	-0.0252935871160242	-0.026290114445019014	-0.022886968526985678	-0.040586761896827528	-0.027218959141713954	-0.023621133322744833	-0.040083203934393935
5.1349999999999998	-0.025280854160659262	nan	nan	nan	nan	-0.022220549932219825	nan	-0.025303123891904873	-0.026236487857676509	-0.02246785682052907	-0.040590536447507403	-0.027070053768132405	-0.022986039235519846	-0.040063352119819096
5.1399999999999997	-0.025285800374994734	nan	nan	nan	nan	-0.021619967425031424	nan	-0.025312756495053032	-0.026104284362455408	-0.022148224280863681	-0.040588711569987591	-0.026775673109783515	-0.022466746276683498	-0.040047701067401742
5.1450000000000005	-0.025291495170127406	nan	nan	nan	nan	-0.021168261070165992	nan	-0.025322476309826973	-0.025909137835674154	-0.02193830318532251	-0.04058174586937742	-0.026377850187357471	-0.022088802583036228	-0.040035980872779195
5.1500000000000004	-0.025297932246481809	nan	nan	nan	nan	-0.020893513534158154	nan	-0.02533227463473417	-0.025671878308656006	-0.021845358316882404	-0.040570185226751418	-0.025921229897853462	-0.021872081474242376	-0.040027773264057182
5.1550000000000002	-0.025305104111022804	nan	nan	nan	nan	-0.020814402069305425	nan	-0.025342142718553055	-0.025416040708669221	-0.021872975971774098	-0.040554648156909963	-0.025445994784454667	-0.021827500090409624	-0.040022657666999459
5.1600000000000001	-0.025313002151853475	nan	nan	nan	nan	-0.020936564285074309	nan	-0.025352071793951315	-0.025166219548194039	-0.022020695568944131	-0.040535809024189823	-0.024988976618657621	-0.021955303944760488	-0.040020303572902503
5.165	-0.025321616713901912	nan	nan	nan	nan	-0.021251328381483137	nan	-0.025362053108137987	-0.024946908819357856	-0.022284068069611626	-0.040514379199631065	-0.024588082000692592	-0.02224534309689051	-0.040020504009181147
5.1699999999999999	-0.025330937175017949	nan	nan	nan	nan	-0.021737227878671821	nan	-0.025372077950252141	-0.024780981159501031	-0.022655131018740976	-0.040491086608176248	-0.02428366857877267	-0.022679202923900181	-0.040023163741503151
5.1749999999999998	-0.025340952021849935	nan	nan	nan	nan	-0.022363884975329356	nan	-0.02538213767512159	-0.02468729629789318	-0.023123197506222288	-0.040466654434064983	-0.02411342126417319	-0.023233559426896554	-0.04002826351047143
5.1799999999999997	-0.025351648924873085	nan	nan	nan	nan	-0.023097158142337794	nan	-0.025392223723202833	-0.024677809898805962	-0.023675791002816415	-0.04044177994288714	-0.02410239233963838	-0.023883879613192639	-0.04003582019865766
5.1850000000000005	-0.025363014811989604	nan	nan	nan	nan	-0.023904187405260006	nan	-0.025402327636505129	-0.024755309498121266	-0.024299536001632628	-0.04041711440389241	-0.024254322381376731	-0.024607635277934425	-0.040045856615663428
5.1900000000000004	-0.025375035940160877	nan	nan	nan	nan	-0.024757194405058365	nan	-0.02541244107035602	-0.024912893067749957	-0.024980837841669407	-0.040393244969531311	-0.024550499918600779	-0.025386461446394601	-0.040058387412537394
5.1950000000000003	-0.025387697964581894	nan	nan	nan	nan	-0.025635426858756482	nan	-0.025422555801067753	-0.025135442246867833	-0.025706243379899726	-0.04037067914309618	-0.024957119375433687	-0.026207016831878711	-0.040073421701286326
5.2000000000000002	-0.025400986004950186	nan	nan	nan	nan	-0.026525199945303585	nan	-0.025432663729438969	-0.025402268446850972	-0.026462449946151288	-0.040349832210399089	-0.025435678188977691	-0.027060565608846454	-0.040090978896048054
5.2050000000000001	-0.025414884708446436	nan	nan	nan	nan	-0.027418373948231378	nan	-0.025442756880262627	-0.025689677423200517	-0.027236006333165384	-0.040331017795221281	-0.025949277635271387	-0.027941452216030015	-0.040111111784237201
5.21	-0.025429378309074605	nan	nan	nan	nan	-0.028309771643054819	nan	-0.025452827398014192	-0.02597270848212694	-0.028012814511540148	-0.040314441568862561	-0.026461715823641506	-0.028844717316657026	-0.040133929243873635
5.2149999999999999	-0.025444450683118312	nan	nan	nan	nan	-0.029194062938055647	nan	-0.025462867538957955	-0.026226290546232212	-0.028777587654885223	-0.040300198120091113	-0.02693224472441378	-0.029763174270280572	-0.040159609869384452
5.2199999999999998	-0.025460085400452533	nan	nan	nan	nan	-0.030062645012323863	nan	-0.025472869660008425	-0.026426715486615668	-0.029513444616866138	-0.04028827106118317	-0.027312914260209986	-0.030684389046449677	-0.040188396986890917
5.2250000000000005	-0.025476265771604688	nan	nan	nan	nan	-0.030901087364769139	nan	-0.02548282620472157	-0.026554112499316072	-0.030201818093287602	-0.040278536568665972	-0.02755480893521791	-0.031588184053123899	-0.040220565569104139
5.2300000000000004	-0.025492974890409931	nan	nan	nan	nan	-0.031687762757296525	nan	-0.025492729686865452	-0.026595616211621962	-0.030822816856785909	-0.040270770674534967	-0.027622839994978908	-0.032445440287908779	-0.040256353275906251
5.2350000000000003	-0.025510195672281771	nan	nan	nan	nan	-0.03239423883177342	nan	-0.025502572672052293	-0.026547935436318178	-0.031356107386878773	-0.040264660667863508	-0.02750988578082559	-0.033218959159469333	-0.040295852328973328
5.2400000000000002	-0.025527910888065119	nan	nan	nan	nan	-0.032987741547100269	nan	-0.025512347758006235	-0.026417973701403086	-0.031782271261568684	-0.040259820875348087	-0.02723923348835084	-0.03386682219276288	-0.040338867008777896
5.2450000000000001	-0.025546103193572409	nan	nan	nan	nan	-0.033435485085137787	nan	-0.025522047554017997	-0.026221204750384558	-0.032084470343460993	-0.040255812822151391	-0.026853491662438896	-0.034348018372427659	-0.040384753180674637
5.25	-0.025564755154930466	nan	nan	nan	nan	-0.033710016708004609	nan	-0.025531664660217474	-0.025978792079778538	-0.032250144699955754	-0.04025216932768802	-0.026399186264868986	-0.034629258587044118	-0.040432269781153982
5.2549999999999999	-0.02558384926989251	nan	nan	nan	nan	-0.033794218324853978	nan	-0.02554119164729618	-0.025714868117795012	-0.03227241628216089	-0.040248421509827215	-0.025917639771291703	-0.034691217963590752	-0.04047948402465712
5.2599999999999998	-0.025603367985341345	nan	nan	nan	nan	-0.033684525922068546	nan	-0.025550621037335516	-0.025454717644393443	-0.032150902209452804	-0.040244127052550996	-0.025445195378422318	-0.034532330566857616	-0.040523776994162555
5.2649999999999997	-0.025623293711271703	nan	nan	nan	nan	-0.033391394698300249	nan	-0.025559945286385562	-0.025223552380661717	-0.031891756894771014	-0.04023889757320645	-0.025018358924975198	-0.034168894475324188	-0.040561988817724132
5.2700000000000005	-0.025643608831501779	nan	nan	nan	nan	-0.032936899475175425	nan	-0.025569156769451443	-0.025044999360624126	-0.031506932638526483	-0.040232422655411812	-0.024677097796135451	-0.033631438417099368	-0.040590719571855949
5.2750000000000004	-0.025664295711489884	nan	nan	nan	nan	-0.032350253524000908	nan	-0.025578247768499956	-0.024938726496076775	-0.031012822028525133	-0.040224488212838791	-0.024461641340273281	-0.032958534698399378	-0.040606764958470265
5.2800000000000002	-0.025685336703558492	nan	nan	nan	nan	-0.03166258155434578	nan	-0.02558721046413236	-0.024917523170522059	-0.030428569454322863	-0.040214987365766244	-0.024402854287660342	-0.032189955842685546	-0.040607622468546434
5.2850000000000001	-0.025706714149971492	nan	nan	nan	nan	-0.030902313705581261	nan	-0.02559603693143165	-0.024984949613215249	-0.02977438035506132	-0.040203922890603788	-0.02451162330426513	-0.03136099860048517	-0.040591967181830002
5.29	-0.025728410384178245	nan	nan	nan	nan	-0.030092159025129045	nan	-0.025604719140556509	-0.025134696533354879	-0.029070113670945665	-0.040191401384121049	-0.024774771416353127	-0.030499101798590871	-0.040559981050718702
5.2949999999999999	-0.025750407730697762	nan	nan	nan	nan	-0.029248024920057736	nan	-0.025613248962529742	-0.025351948059674053	-0.028334340644694943	-0.040177620340564005	-0.025160656419132208	-0.029622995120287862	-0.040513436075400783
5.2999999999999998	-0.025772688503987902	nan	nan	nan	nan	-0.028379736255897556	nan	-0.025621618180611892	-0.025615954063827287	-0.027583929264138149	-0.040162850141098945	-0.025629968486029581	-0.028743935407090544	-0.040455481819158132
5.3049999999999997	-0.025795235006761549	nan	nan	nan	nan	-0.027493113834189162	nan	-0.025629818507621069	-0.025902563669805971	-0.026834102044108535	-0.040147413341041632	-0.026143686118579555	-0.027868283168566238	-0.04039016108441558
5.3100000000000005	-0.025818029528092257	nan	nan	nan	nan	-0.026592883877734799	nan	-0.025637841609417723	-0.026185979992799209	-0.026098835569979592	-0.040131663571873227	-0.026663599580433593	-0.027000674688848598	-0.040321753360335846
5.3150000000000004	-0.025841054341744003	nan	nan	nan	nan	-0.025685900216028339	nan	-0.025645679134745403	-0.02644000276989289	-0.025391428534448368	-0.040115965940345826	-0.027147505473618563	-0.026147175730227713	-0.040254097958874649
5.3200000000000003	-0.025864291705059044	nan	nan	nan	nan	-0.02478415755598485	nan	-0.025653322751489131	-0.026639694163924865	-0.024725056662485447	-0.040100680178543333	-0.027546094757745401	-0.025317913472297133	-0.040190056548810742
5.3250000000000002	-0.025887723858775174	nan	nan	nan	nan	-0.023907016119878145	nan	-0.025660764189337916	-0.026764148082688038	-0.024113151108197756	-0.040086147164755961	-0.027808433663809688	-0.02452873218981335	-0.040131232317320714
5.3300000000000001	-0.025911333028079284	nan	nan	nan	nan	-0.023082003992067349	nan	-0.0256679952887604	-0.02679997162879514	-0.023569476686982394	-0.040072678932459152	-0.027896429738934456	-0.023801469165499595	-0.040077984659888558
5.335	-0.025935101425180872	nan	nan	nan	nan	-0.022343646470722602	nan	-0.025675008056022262	-0.026744045181635975	-0.023107844941989933	-0.040060551966975152	-0.027799481329550291	-0.023162609979005509	-0.040029693600014578
5.3399999999999999	-0.025959011253696533	nan	nan	nan	nan	-0.021730113757566144	nan	-0.025681794724012448	-0.026604108790252129	-0.022741470828929435	-0.040050003433493658	-0.027537954935143535	-0.022640417839922017	-0.039985167948745688
5.3449999999999998	-0.025983044714998724	nan	nan	nan	nan	-0.021278080347004381	nan	-0.025688347818397808	-0.026396892477385796	-0.022482061950849848	-0.040041229924473863	-0.027152896041166313	-0.022261074140960933	-0.039943073416025508
5.3500000000000005	-0.026007184016791258	nan	nan	nan	nan	-0.021016866796155047	nan	-0.025694660228667586	-0.026144897358136729	-0.022338800084570849	-0.040034388298570076	-0.026690749676329478	-0.022044727752137831	-0.039902279831390941
5.3550000000000004	-0.026031411383956524	nan	nan	nan	nan	-0.020963371936163679	nan	-0.025700725283421922	-0.02587337158917058	-0.022317416326912101	-0.040029598175922859	-0.026193932917688584	-0.022002430323476662	-0.039862073351606894
5.3600000000000003	-0.026055709071819238	nan	nan	nan	nan	-0.021119228309714827	nan	-0.025706536829264583	-0.025608289494637275	-0.022419556636266807	-0.040026945652902476	-0.025700803406940222	-0.02213467498858955	-0.039822228500702467
5.3650000000000002	-0.026080059381875013	nan	nan	nan	nan	-0.021470982048474457	nan	-0.025712089312534311	-0.025375023886156718	-0.022642578444566533	-0.040026487815277331	-0.025250734688376075	-0.022431784189501404	-0.039782970085111502
5.3700000000000001	-0.026104444679919889	nan	nan	nan	nan	-0.021993155901954633	nan	-0.025717377863036898	-0.025196829345421376	-0.022979822670594553	-0.040028257671487086	-0.024887222173946622	-0.022875919724706158	-0.03974487045475348
5.375	-0.02612884741660644	nan	nan	nan	nan	-0.02265320805811924	nan	-0.025722398378908284	-0.025092574512823339	-0.023421295081740949	-0.040032269191116778	-0.02465398975065879	-0.023444162228284014	-0.039708725924939084
5.3799999999999999	-0.026153250150268634	nan	nan	nan	nan	-0.023416985640863412	nan	-0.02572714761163988	-0.025074042405646053	-0.023954598658533728	-0.040038522200798801	-0.024584258994539608	-0.024111963631533673	-0.039675444439044138
5.3849999999999998	-0.02617763557190016	nan	nan	nan	nan	-0.024253379560582725	nan	-0.025731623250340965	-0.025143848577882759	-0.024565910336828103	-0.040047006939993378	-0.024689264336177463	-0.024856289872308264	-0.039645961846712555
5.3899999999999997	-0.026201986532089057	nan	nan	nan	nan	-0.025137355553359601	nan	-0.025735824004129972	-0.025294995265329863	-0.0252408016865589	-0.040057708098173432	-0.024954158140523083	-0.025657907294197327	-0.039621191336000797
5.3950000000000005	-0.026226286069691913	nan	nan	nan	nan	-0.026051093803705943	nan	-0.025739749681735671	-0.025512253844567324	-0.025964756745012828	-0.040070608144261291	-0.025344442156447024	-0.026502479350452572	-0.039602001725791695
5.4000000000000004	-0.026250517441971159	nan	nan	nan	nan	-0.026983398935522276	nan	-0.025743401267158336	-0.025774588261705086	-0.026723322439298862	-0.040085689730799096	-0.025817809833670234	-0.027380367109913532	-0.039589215625874114
5.4050000000000002	-0.026274664155885613	nan	nan	nan	nan	-0.027927764096319932	nan	-0.02574678099045101	-0.026057488990775111	-0.027501915992425741	-0.040102936930988806	-0.026332744301841592	-0.028285212567217194	-0.039583617014438285
5.4100000000000001	-0.026298710000216712	nan	nan	nan	nan	-0.028879534691924294	nan	-0.025749892392538873	-0.026334630115602171	-0.028285392036326969	-0.040122335067884402	-0.026849164347278472	-0.029211517766423591	-0.039585958412534386
5.415	-0.026322639078163471	nan	nan	nan	nan	-0.029832625476581394	nan	-0.025752740383120976	-0.026579211056353746	-0.029057529338915457	-0.040143868936604807	-0.027323523338755047	-0.030151555186999177	-0.039596959540970408
5.4199999999999999	-0.026346435840015201	nan	nan	nan	nan	-0.030776289743227096	nan	-0.02575533129072247	-0.026765896774011248	-0.029800627298910677	-0.040167519307098019	-0.02770572660194074	-0.031092108552637172	-0.039617291389097149
5.4249999999999998	-0.026370085115521098	nan	nan	nan	nan	-0.03169254272152542	nan	-0.025757672903964572	-0.026873895170240036	-0.030495400980358932	-0.040193257719836672	-0.027944869670307428	-0.032011756391503887	-0.039647541549287492
5.4299999999999997	-0.026393572145528892	nan	nan	nan	nan	-0.03255493615608708	nan	-0.025759774503277315	-0.026890586691457989	-0.03112132537801203	-0.040221039733245992	-0.02800399215998306	-0.032879591813990972	-0.039688158298425508
5.4350000000000005	-0.026416882612487654	nan	nan	nan	nan	-0.033329335780644981	nan	-0.025761646882286916	-0.026814154184439637	-0.031657502018734497	-0.040250796929512722	-0.027874721454372524	-0.033656252589973151	-0.039739372379895457
5.4400000000000004	-0.02644000266939113	nan	nan	nan	nan	-0.0339770411798372	nan	-0.025763302358214557	-0.026653816324491264	-0.032084009264936084	-0.040282428115786438	-0.02758031819918548	-0.034297739385268838	-0.039801097273908591
5.4450000000000003	-0.026462918966767664	nan	nan	nan	nan	-0.03445998387815314	nan	-0.025764754770706888	-0.026427581779582508	-0.032383570739251188	-0.040315790262917921	-0.027164752564504773	-0.034761688888365255	-0.039872811796105821
5.4500000000000002	-0.026485618677309239	nan	nan	nan	nan	-0.03474699579193935	nan	-0.025766019468676432	-0.026158827045560586	-0.032543266745180169	-0.040350689807475783	-0.026676973960382752	-0.035014770385399296	-0.039953434061806972
5.4550000000000001	-0.026508089517767532	nan	nan	nan	nan	-0.034819565563599358	nan	-0.025767113284724537	-0.025873299113569455	-0.032555959241218069	-0.040386875022608938	-0.026161410146142587	-0.035039156085384701	-0.040041203601759764
5.46	-0.026530319767775812	nan	nan	nan	nan	-0.034675422290823918	nan	-0.025768054496975133	-0.025597251876733874	-0.032421129538414251	-0.040424030258351312	-0.025658064120221889	-0.034836038210697487	-0.040133597778803098
5.4649999999999999	-0.026552298285259963	nan	nan	nan	nan	-0.034328847570334956	nan	-0.025768862778144948	-0.02535623945253726	-0.032144941827465169	-0.04046177296799109	-0.025207521404827363	-0.034425053425384794	-0.040227316712866085
5.4699999999999998	-0.026574014518186601	nan	nan	nan	nan	-0.033807643362856639	nan	-0.025769559131834388	-0.025173568274359681	-0.031739516123271749	-0.040499654548332952	-0.02485354031072937	-0.033839866808722432	-0.040318372936538643
5.4750000000000005	-0.026595458512373178	nan	nan	nan	nan	-0.033147740912598499	nan	-0.025770165816203804	-0.025067859126510959	-0.031221570009384178	-0.040537166061716791	-0.024638427378358342	-0.033121412062034034	-0.040402312909648838
5.4800000000000004	-0.026616620915188627	nan	nan	nan	nan	-0.032387068016889689	nan	-0.025770706255213945	-0.025050172862971187	-0.030610716219614385	-0.040573749777939434	-0.024592034707827837	-0.032310841161484097	-0.040474574615901704
5.4850000000000003	-0.026637492975009613	nan	nan	nan	nan	-0.031560278792542071	nan	-0.02577120493780833	-0.025121904464767857	-0.029927748376180042	-0.040608817077266615	-0.024720977764490636	-0.031443973664370802	-0.040530951214866683
5.4900000000000002	-0.02665806653631711	nan	nan	nan	nan	-0.03069540777840872	nan	-0.025771687305516551	-0.025274512775540665	-0.029193206640520875	-0.040641772543213231	-0.025005901133992758	-0.030548232231769723	-0.040568093963339949
5.4950000000000001	-0.026678334030430996	nan	nan	nan	nan	-0.029812771440987256	nan	-0.0257721796290288	-0.025491189950005929	-0.028426412710915262	-0.040672043093106243	-0.025408967878121823	-0.029642157460380496	-0.040583961637444897
5.5	-0.026698288461902017	nan	nan	nan	nan	-0.028925830610403706	nan	-0.025772708874474137	-0.025749553548894768	-0.027645037030113548	-0.040699109910758549	-0.025885843160813889	-0.028736962656200186	-0.040578121069270376
5.5049999999999999	-0.026717923390635886	nan	nan	nan	nan	-0.028043404551405374	nan	-0.025773302560136931	-0.026024175241942116	-0.02686514500328361	-0.040722540016593645	-0.026393790735700841	-0.027839331990702591	-0.040551829568938193
5.5099999999999998	-0.026737232909922484	nan	nan	nan	nan	-0.027172562786469671	nan	-0.025773988604567866	-0.026288389826377954	-0.026101585162913686	-0.04074201381654273	-0.026891893539796645	-0.026954693265750725	-0.040507878881568662
5.5149999999999997	-0.026756211620568852	nan	nan	nan	nan	-0.02632158781798951	nan	-0.025774795166986789	-0.026515775610522738	-0.02536853756487284	-0.040757345121179622	-0.027336327422355752	-0.026090339439383915	-0.040450235628394671
5.5200000000000005	-0.026774854601422524	nan	nan	nan	nan	-0.025502482874052594	nan	-0.025775750481077751	-0.026682163019064786	-0.024680032395065554	-0.040768490974127658	-0.027678078878966575	-0.025257901300547739	-0.040383555544602476
5.5250000000000004	-0.026793157376575602	nan	nan	nan	nan	-0.0247325510469757	nan	-0.02577688268326285	-0.02676858216561653	-0.024050270599637012	-0.040775550037457475	-0.027869507160033114	-0.024474754701734391	-0.040312665269542032
5.5300000000000002	-0.026811115879686563	nan	nan	nan	nan	-0.024034636354020089	nan	-0.025778219636613812	-0.026764490954272042	-0.023493624950522582	-0.040778749953917351	-0.027878941545906158	-0.023764032657419394	-0.040242095115187032
5.5350000000000001	-0.026828726415807479	nan	nan	nan	nan	-0.023435776058162917	nan	-0.02577978875168687	-0.026669843157293198	-0.02302426691365908	-0.040778425670276966	-0.027703721500299469	-0.023153084873894607	-0.040175718866487846
5.54	-0.026845985621214489	nan	nan	nan	nan	-0.022964321516986207	nan	-0.025781616805413229	-0.026494880094075572	-0.022655445556345757	-0.040774991826901918	-0.02737108286673088	-0.022670518931113472	-0.040116525483097243
5.5449999999999999	-0.026862890421769266	nan	nan	nan	nan	-0.022646004196431382	nan	-0.025783729759444162	-0.026257820607663421	-0.022398527672794561	-0.04076891279081235	-0.026926105180292377	-0.022342315150769572	-0.040066522168993771
5.5499999999999998	-0.026879437990345981	nan	nan	nan	nan	-0.022499811448906882	nan	-0.025786152579147174	-0.025981784019069108	-0.022261975521007622	-0.040760673702766967	-0.026416616869875086	-0.022187808896650896	-0.040026751842772677
5.5549999999999997	-0.026895625703910811	nan	nan	nan	nan	-0.022534707372255852	nan	-0.025788909054597776	-0.02569232446639657	-0.022250470295196848	-0.040750755157526047	-0.025885477507187518	-0.022216454505429944	-0.039997399186319345
5.5600000000000005	-0.026911451100862776	nan	nan	nan	nan	-0.022748069224652875	nan	-0.025792021624814483	-0.025415957271660745	-0.022364371645221731	-0.040739613080160025	-0.02537241535673683	-0.022426159194225959	-0.039977955637580768
5.5650000000000004	-0.026926911839257404	nan	nan	nan	nan	-0.023126243366596702	nan	-0.025795511206521134	-0.025178955852208799	-0.022599635482339786	-0.040727664265572901	-0.024919723564172172	-0.022803619378775064	-0.039967413397264409
5.5700000000000003	-0.026942005656480382	nan	nan	nan	nan	-0.023647033001432248	nan	-0.025799397028648262	-0.025005385547911749	-0.022948209766053135	-0.040715277134515483	-0.024573923964269412	-0.023326592934784299	-0.039964461318070146
5.5750000000000002	-0.026956730331056111	nan	nan	nan	nan	-0.02428343263890028	nan	-0.025803696473764789	-0.024914032464077036	-0.023398819269743402	-0.040702766660442286	-0.02437883551734488	-0.023967540700346544	-0.039967661170652424
5.5800000000000001	-0.026971083647144622	nan	nan	nan	nan	-0.025007674589030381	nan	-0.025808424927610131	-0.024915044895635431	-0.023937966381116046	-0.040690392171047959	-0.024362323067286754	-0.024697734088278977	-0.039975590369291797
5.585	-0.026985063362295437	nan	nan	nan	nan	-0.025794690387208562	nan	-0.02581359563776309	-0.025007802649126526	-0.024550937981961972	-0.040678356780532054	-0.024525245326135509	-0.025490873956273037	-0.039986945321712895
5.5899999999999999	-0.026998667179060187	nan	nan	nan	nan	-0.026624353016842947	nan	-0.025819219582498075	-0.025181122684084754	-0.025222624583353771	-0.0406668074694818	-0.02484086264007835	-0.026325500858221995	-0.040000606564447927
5.5949999999999998	-0.02701189272091721	nan	nan	nan	nan	-0.027482229917078903	nan	-0.025825305350792367	-0.025415650539545084	-0.025938017439430278	-0.040655835193343308	-0.025265098852500868	-0.027185871503122953	-0.040015671622348078
5.6000000000000005	-0.027024737513003695	nan	nan	nan	nan	-0.028358908753633262	nan	-0.025831859034296752	-0.02568717753848062	-0.026682332973145741	-0.040645474776214913	-0.02574990085300042	-0.028061354762695945	-0.040031463664073494
5.6050000000000004	-0.027037198968069269	nan	nan	nan	nan	-0.029248174292382509	nan	-0.025838884132108983	-0.025969505429128417	-0.027440800996336938	-0.040635704672200498	-0.026251099973040426	-0.028944646216290996	-0.040047523752909736
5.6100000000000003	-0.027049274377977134	nan	nan	nan	nan	-0.030144414350586898	nan	-0.02584638146902072	-0.026236314450643297	-0.028198228197300123	-0.040626446921602	-0.026728043863321171	-0.029829207345130212	-0.040063592474624314
5.6150000000000002	-0.027060960911063654	nan	nan	nan	nan	-0.031039678113714796	nan	-0.025854349127860637	-0.026462517722162824	-0.028938501614262653	-0.040617567789017123	-0.027139024804153492	-0.030706378784612125	-0.040079583785779624
5.6200000000000001	-0.027072255615556595	nan	nan	nan	nan	-0.031920870049041837	nan	-0.025862782396415589	-0.026626000579921358	-0.029644222387118758	-0.040608879657462835	-0.027439785466912572	-0.03156267642999433	-0.040095550887385305
5.625	-0.027083155429205696	nan	nan	nan	nan	-0.032767655695149195	nan	-0.025871673729388076	-0.026710144144636364	-0.030296652701557909	-0.040600144782906397	-0.027590193508471687	-0.03237787244017859	-0.040111641550303875
5.6299999999999999	-0.027093657195138454	nan	nan	nan	nan	-0.03355172428369349	nan	-0.025881012725669374	-0.026706511316682752	-0.030876113502797974	-0.04059108149971543	-0.027566938652535587	-0.033124518725564975	-0.040128039315347835
5.6349999999999998	-0.027103757683986089	nan	nan	nan	nan	-0.034237984135710026	nan	-0.025890786121170274	-0.026616413457347155	-0.031362886115736795	-0.040581373410394382	-0.027373101730303887	-0.033769455025350358	-0.040144888020917507
5.6399999999999997	-0.027113453622109349	nan	nan	nan	nan	-0.034787954095977819	nan	-0.025900977797325496	-0.026450460100909477	-0.031738556004141633	-0.040570681978540794	-0.027036467372175712	-0.034277445910983952	-0.040162200661035041
5.6450000000000005	-0.02712274172576196	nan	nan	nan	nan	-0.0351650431007157	nan	-0.025911568805305325	-0.026226382238184839	-0.031987614079131935	-0.040558662748248708	-0.026597904030396878	-0.03461643280609214	-0.040179759671247262
5.6500000000000004	-0.027131618740920401	nan	nan	nan	nan	-0.035340717067961297	nan	-0.02592253740585198	-0.025966370490329432	-0.032099034418904625	-0.040544985107536	-0.026099285822227609	-0.034763188074779162	-0.040197023528533951
5.6550000000000002	-0.027140081488395591	nan	nan	nan	nan	-0.035300013271089753	nan	-0.02593385912459608	-0.02569506018078202	-0.032067512355286668	-0.040529355081595012	-0.025579205474526807	-0.034707771635738793	-0.040213061956842773
5.6600000000000001	-0.027148126913817266	nan	nan	nan	nan	-0.03504478159374988	nan	-0.025945506822598167	-0.025438308167055671	-0.031894094774701995	-0.040511540094640475	-0.025076850452777057	-0.034455401244185127	-0.040226545824830442
5.665	-0.027155752141970399	nan	nan	nan	nan	-0.034593567595260499	nan	-0.025957450781774166	-0.025221952497919454	-0.031586059583298742	-0.040491394029961589	-0.024637663513165459	-0.034025152636368128	-0.040235814500886938
5.6699999999999999	-0.027162954534882017	nan	nan	nan	nan	-0.033978073610884535	nan	-0.025969658804797	-0.025069615980664282	-0.031156069530728202	-0.040468880345350962	-0.024312955828633635	-0.033445961325928579	-0.040239030930471154
5.6749999999999998	-0.027169731753060901	nan	nan	nan	nan	-0.033237232556711988	nan	-0.025982096328955262	-0.024999419552102914	-0.030620786147777843	-0.040444090599135063	-0.02414971083461534	-0.032751212136545291	-0.040234414342548319
5.6799999999999997	-0.027176081819116005	nan	nan	nan	nan	-0.032410620877113064	nan	-0.025994726553435495	-0.025020610034031734	-0.029999234885987203	-0.040417255649570397	-0.02417469402275043	-0.031973442985080813	-0.040220517814729587
5.6850000000000005	-0.027182003183071915	nan	nan	nan	nan	-0.031532943834378852	nan	-0.026007510579337617	-0.025131655630711815	-0.029311236604599514	-0.040388747113219492	-0.024383359967209195	-0.031140362301471693	-0.040196501155691656
5.6900000000000004	-0.02718749478853184	nan	nan	nan	nan	-0.030630730694137805	nan	-0.026020407561770854	-0.025320779811587243	-0.028576166262955539	-0.040359067439632454	-0.024741921347912865	-0.030272760092813385	-0.040162345725506122
5.6950000000000003	-0.027192556138886246	nan	nan	nan	nan	-0.02972153798934303	nan	-0.026033374873204514	-0.025568579907657242	-0.027812193317822	-0.040328828118872687	-0.025200794346393059	-0.029384305584272324	-0.040118968581544456
5.7000000000000002	-0.027197187362718644	nan	nan	nan	nan	-0.028815265062689874	nan	-0.026046368277316628	-0.025851354394795696	-0.027036035532152496	-0.040298716933655207	-0.025709461712452426	-0.02848286292372542	-0.040068213726571988
5.7050000000000001	-0.027201389277515566	nan	nan	nan	nan	-0.027916843421362168	nan	-0.026059342112402906	-0.026143787109047276	-0.026263149500236192	-0.040269456585497153	-0.026223979924217336	-0.027572838664895755	-0.040012719808951817
5.71	-0.027205163450862376	nan	nan	nan	nan	-0.027029542557135543	nan	-0.026072249483488172	-0.026420548113521888	-0.025508205232034308	-0.040241758235769559	-0.026705708923344229	-0.026658103595055722	-0.039955680206594062
5.7149999999999999	-0.027208512258194116	nan	nan	nan	nan	-0.026158274969888269	nan	-0.026085042462141592	-0.026657387206073156	-0.024785653819471322	-0.040216274308877517	-0.027116318357894249	-0.025745081773841064	-0.039900522701091234
5.7199999999999998	-0.027211438936345526	nan	nan	nan	nan	-0.025312417344357872	nan	-0.026097672293021061	-0.026832673228084584	-0.024110194055316468	-0.040193555171104414	-0.027416219777821681	-0.024845584705455621	-0.039850545676287971
5.7250000000000005	-0.02721394763200035	nan	nan	nan	nan	-0.024507719318993357	nan	-0.026110089606126086	-0.026929811972446861	-0.023496971589895055	-0.040174013972837222	-0.027570633158518959	-0.023978878338007607	-0.039808558162398547
5.7300000000000004	-0.027216043444336126	nan	nan	nan	nan	-0.023766882907124524	nan	-0.026122244633718511	-0.026939941465669314	-0.022961399459838446	-0.040157903055685409	-0.027560618060265552	-0.023172382832298097	-0.039776578674811006
5.7350000000000003	-0.027217732461057756	nan	nan	nan	nan	-0.023118473318147537	nan	-0.026134087430817056	-0.026863614641914956	-0.022518567695613598	-0.040145303994264636	-0.027390620938536774	-0.022460458325150812	-0.039755645273295115
5.7400000000000002	-0.027219021787248585	nan	nan	nan	nan	-0.022594069804895922	nan	-0.026145568098222969	-0.026710524132607119	-0.022182303431205322	-0.040136131745874923	-0.027085907769800268	-0.021881046027608452	-0.03974577142749329
5.7450000000000001	-0.027219919566319084	nan	nan	nan	nan	-0.022223996245888444	nan	-0.026156637006957473	-0.026497489200625609	-0.021964034487489348	-0.040130151749868052	-0.026682020011668778	-0.021470513173323824	-0.039746051528695772
5.75	-0.027220434992620647	nan	nan	nan	nan	-0.022032461200283543	nan	-0.026167245023009746	-0.026245886607975569	-0.021871674928575016	-0.040127007391753025	-0.026215053699062643	-0.021257713695032932	-0.03975488615927035
5.7549999999999999	-0.027220578315191694	nan	nan	nan	nan	-0.022033266258267618	nan	-0.026177343731341514	-0.025979640503037985	-0.02190876742552357	-0.040126254236880016	-0.025719576692913165	-0.021258727755000553	-0.039770272644706631
5.7599999999999998	-0.027220360832342704	nan	nan	nan	nan	-0.022227216062291604	nan	-0.02618688565797404	-0.025723957897068162	-0.022074072738915596	-0.0401273969813397	-0.025233548498821805	-0.021473730839504407	-0.039790098852602797
5.7649999999999997	-0.027219794876734801	nan	nan	nan	nan	-0.022601939321403575	nan	-0.026195824489153353	-0.025504088731503581	-0.022361699126521722	-0.040129925198811048	-0.024803700461988681	-0.021886909191259747	-0.039812387983580132
5.7700000000000005	-0.027218893790850698	nan	nan	nan	nan	-0.023134149100961642	nan	-0.026204115286454707	-0.025343255118840426	-0.022761741048347966	-0.040133344609421591	-0.02448395559519656	-0.02246945595689915	-0.039835463092880635
5.7750000000000004	-0.02721767189271489	nan	nan	nan	nan	-0.023793689362466043	nan	-0.026211714696804483	-0.025259619788573523	-0.023261283689416302	-0.040137201601331177	-0.024323817714304856	-0.023184779689763142	-0.039858023626682754
5.7800000000000002	-0.027216144431938705	nan	nan	nan	nan	-0.024548280655194162	nan	-0.026218581156353133	-0.025263178348418881	-0.023845559215840837	-0.040141099893437338	-0.02435158008678695	-0.023994478194544054	-0.039879145130889429
5.7850000000000001	-0.027214327536190269	nan	nan	nan	nan	-0.025367820742742627	nan	-0.026224675087208639	-0.025353936848830368	-0.024499027726758861	-0.040144709334708512	-0.024563200079094245	-0.024863580822118855	-0.039898223888891152
5.79	-0.027212238148334636	nan	nan	nan	nan	-0.026227381519744526	nan	-0.026229959086036661	-0.025522224719053549	-0.025206196501152734	-0.040147767730735223	-0.024924901527568051	-0.025764000845520302	-0.039914890643569414
5.7949999999999999	-0.027209893954585118	nan	nan	nan	nan	-0.027108507543737434	nan	-0.026234398103553727	-0.025750851632256048	-0.025952067093540556	-0.040150077174169699	-0.025387122200640266	-0.026675810141822902	-0.039928914210385365
5.7999999999999998	-0.027207313304077871	nan	nan	nan	nan	-0.027998865209130718	nan	-0.026237959614041899	-0.026017933410782096	-0.026722188210387663	-0.04015149660878118	-0.025899573563995613	-0.02758654191519869	-0.039940109886423658
5.8049999999999997	-0.02720451512042224	nan	nan	nan	nan	-0.028890582946832194	nan	-0.026240613773963716	-0.026299216172308647	-0.027502374079098349	-0.040151932312131704	-0.026418773190633824	-0.028489058472661241	-0.039948261793471628
5.8100000000000005	-0.027201518805837009	nan	nan	nan	nan	-0.029777742549205313	nan	-0.026242333568879832	-0.026569514056067702	-0.028278211903575358	-0.04015132771825404	-0.026906774383373411	-0.029378593615445647	-0.039953064241825251
5.8150000000000004	-0.027198344138574165	nan	nan	nan	nan	-0.030653497279105338	nan	-0.026243094947876737	-0.026803805327818078	-0.029034523218559378	-0.040149653615646021	-0.02732607608283729	-0.030249521940260281	-0.039954085287959754
5.8200000000000003	-0.027195011164442107	nan	nan	nan	nan	-0.031507291475388603	nan	-0.026242876944766451	-0.0269789210243448	-0.02975496032570121	-0.040146899344503051	-0.027637735032277122	-0.031092359875746239	-0.039950755414268291
5.8250000000000002	-0.027191540083243641	nan	nan	nan	nan	-0.032322685359390708	nan	-0.026241661785404973	-0.027076277644993214	-0.030421907482476352	-0.040143065260655197	-0.027806944460948453	-0.031891526874687534	-0.039942384693109317
5.8300000000000001	-0.027187951131090658	nan	nan	nan	nan	-0.033076324626473856	nan	-0.026239434980506474	-0.027085033827925889	-0.031016812947284405	-0.040138156487987103	-0.027813661871025908	-0.032624440431698973	-0.03992821175543014
5.835	-0.027184264459559258	nan	nan	nan	nan	-0.033738554954579752	nan	-0.026236185403408212	-0.027004250271348711	-0.03152100064675073	-0.040132177869910454	-0.027660098210246946	-0.033262453066803865	-0.039907486343379303
5.8399999999999999	-0.027180500012696809	nan	nan	nan	nan	-0.034275968712838806	nan	-0.026231905352286443	-0.026842903094081438	-0.03191690567200399	-0.040125130048079993	-0.027368550051482431	-0.033773831655233386	-0.039879583542983793
5.8449999999999998	-0.02717667740295162	nan	nan	nan	nan	-0.034655736359925721	nan	-0.026226590596448621	-0.026617831149440101	-0.032189565124173244	-0.04011700670652768	-0.026971612194364773	-0.03412841332432287	-0.039844141903291219
5.8500000000000005	-0.027172815787102632	nan	nan	nan	nan	-0.034850984692563688	nan	-0.026220240406322176	-0.026350835255932702	-0.0323281053154158	-0.040107793165084643	-0.026503250862174956	-0.034302920701814066	-0.039801210213257984
5.8550000000000004	-0.027168933743299831	nan	nan	nan	nan	-0.034845944845877705	nan	-0.026212857566902767	-0.026066239013187484	-0.032326930607066026	-0.040097466619546176	-0.025997186790016634	-0.034285496240105198	-0.039751380167806424
5.8600000000000003	-0.027165049150309612	nan	nan	nan	nan	-0.034639390154183922	nan	-0.026204448374481531	-0.025789334086236095	-0.03218635922323404	-0.04008599834461777	-0.025491807075557385	-0.034078096310120695	-0.039695876645652064
5.8650000000000002	-0.027161179070063102	nan	nan	nan	nan	-0.034245226416933464	nan	-0.026195022616510126	-0.02554514615411637	-0.031912564334046864	-0.040073358058385557	-0.025035183848985732	-0.033696013364688096	-0.039636576361198939
5.8700000000000001	-0.027157339634592544	nan	nan	nan	nan	-0.033689946433089979	nan	-0.026184593534651416	-0.025356671978569421	-0.031516834810730164	-0.040059520390060929	-0.024683023200894293	-0.033164720287239158	-0.039575931520945268
5.875	-0.027153545938404959	nan	nan	nan	nan	-0.033007686150596585	nan	-0.02617317777101117	-0.025242294884627821	-0.031014322360583248	-0.040044473034331729	-0.024486743459126104	-0.032515049579094082	-0.039516788939029129
5.8799999999999999	-0.027149811937341863	nan	nan	nan	nan	-0.032234358763918447	nan	-0.026160795297756626	-0.02521299212403642	-0.030422544546468498	-0.040028225794067708	-0.024476680717688243	-0.031778100787571699	-0.039462115835626629
5.8849999999999998	-0.027146150354831915	nan	nan	nan	nan	-0.031402478647221427	nan	-0.02614746933033963	-0.025270472122296675	-0.029759939942780464	-0.040010819402908314	-0.024651059102755675	-0.030981126682819361	-0.039414667482897028
5.8899999999999997	-0.027142572596547301	nan	nan	nan	nan	-0.030537833943363364	nan	-0.026133226224654544	-0.025407083379370934	-0.029044723319540298	-0.039992332869487918	-0.024978365151224702	-0.030145146629268857	-0.039376652670145382
5.8950000000000005	-0.027139088674217326	nan	nan	nan	nan	-0.02965842513851304	nan	-0.02611809535857039	-0.025607426781242289	-0.028294189218458686	-0.039972888146317345	-0.025410710371617143	-0.02928445302686554	-0.0393494631821273
5.9000000000000004	-0.027135707139472373	nan	nan	nan	nan	-0.028775421143101172	nan	-0.026102108998325838	-0.025850773239702463	-0.027524495383224365	-0.039952651198746504	-0.025898451428077188	-0.02840774005747828	-0.039333527038173166
5.9050000000000002	-0.027132435028344653	nan	nan	nan	nan	-0.027895510820367252	nan	-0.026085302150391967	-0.026113243608737784	-0.026750853053480888	-0.039931828981003503	-0.026397794419177303	-0.027520375671714732	-0.039328320472816702
5.9100000000000001	-0.027129277817112045	nan	nan	nan	nan	-0.027023950037891379	nan	-0.02606771239952264	-0.026369308164614639	-0.025987977050909744	-0.039910662331621521	-0.026869869364622042	-0.026627306750397796	-0.039332535615542341
5.915	-0.027126239389974636	nan	nan	nan	nan	-0.026167688388197226	nan	-0.026049379733690752	-0.026593031537076824	-0.025250610692108849	-0.03988941528952445	-0.027275804085129068	-0.025736121233124951	-0.03934436103254077
5.9199999999999999	-0.027123322018973252	nan	nan	nan	nan	-0.025338059217706613	nan	-0.026030346356864041	-0.026759944469445254	-0.024553937404917358	-0.039868361732482441	-0.027574770184125172	-0.024859794204475452	-0.039361804719951376
5.9249999999999998	-0.027120526356561647	nan	nan	nan	nan	-0.02455256259247637	nan	-0.026010656490500258	-0.026850013861817196	-0.023913719101264063	-0.039847770513020957	-0.027729695507710574	-0.024018591326704163	-0.039382984027954988
5.9299999999999997	-0.027117851440982804	nan	nan	nan	nan	-0.023835297042187703	nan	-0.025990356164778676	-0.026851091873340189	-0.023346057714709406	-0.039827890404759314	-0.027718588295498066	-0.023240552253619224	-0.039406325678199558
5.9350000000000005	-0.02711529471460531	nan	nan	nan	nan	-0.023215703079399727	nan	-0.025969493000712673	-0.026761337038080479	-0.02286675607592932	-0.039808936186834676	-0.027543008031949041	-0.022560049993652322	-0.03943065315293133
5.9400000000000004	-0.027112852055264987	nan	nan	nan	nan	-0.022725560086961277	nan	-0.025948115984251355	-0.026589330686153101	-0.02249034713487294	-0.039791077103705871	-0.027226388481293329	-0.022014235979693104	-0.039455174393782516
5.9450000000000003	-0.027110517820468326	nan	nan	nan	nan	-0.022394625502335803	nan	-0.025926275233636817	-0.026351919429721596	-0.022228948189956493	-0.039774428758170999	-0.026803775005155392	-0.021637754330721411	-0.03947940709962193
5.9500000000000002	-0.027108284904325153	nan	nan	nan	nan	-0.02224578909166107	nan	-0.025904021761303128	-0.026071087276187989	-0.022091155674720413	-0.039759049240338074	-0.026311770506585567	-0.021456794790504198	-0.039503085476233227
5.9550000000000001	-0.027106144806862523	nan	nan	nan	nan	-0.022290921618492089	nan	-0.025881407231625686	-0.025771324162232441	-0.022081205293328177	-0.039744939977905548	-0.025785820061979117	-0.021484050923200465	-0.039526082647014779
5.96	-0.027104087715358695	nan	nan	nan	nan	-0.022528544554363684	nan	-0.025858483715975929	-0.025478026078682631	-0.022198573669777587	-0.03973205143362675	-0.025264419844526174	-0.02171613539032493	-0.039548364565433897
5.9649999999999999	-0.027102102597151713	nan	nan	nan	nan	-0.022943995729739285	nan	-0.025835303446428603	-0.025216363957821814	-0.022438101727554751	-0.039720293400841253	-0.024793882617624739	-0.0221343426148294	-0.039569973229799354
5.9699999999999998	-0.027100177303382537	nan	nan	nan	nan	-0.023512055137683945	nan	-0.025811918569645244	-0.025009675879864784	-0.022790603843782311	-0.039709549288683324	-0.024426711109254144	-0.022708550429373274	-0.039591025816913865
5.9750000000000005	-0.027098298682919318	nan	nan	nan	nan	-0.024201290946911064	nan	-0.025788380902360061	-0.024876962591237693	-0.023243823941857464	-0.039699693474967102	-0.024211097692620726	-0.023403015241885327	-0.03961171401046621
5.9800000000000004	-0.027096452705735841	nan	nan	nan	nan	-0.024978957356529718	nan	-0.025764741690017454	-0.024830020696813837	-0.023783537218134351	-0.03969061055711709	-0.02417610056759012	-0.024182334509256963	-0.039632292253072208
5.9850000000000003	-0.02709462459485798	nan	nan	nan	nan	-0.025815265108890761	nan	-0.025741051369978597	-0.024871376365829569	-0.02439458593837001	-0.03968221516064286	-0.024321682886809984	-0.025016089669194684	-0.039653050917507496
5.9900000000000002	-0.02709279896595905	nan	nan	nan	nan	-0.02668619898066301	nan	-0.025717359340849857	-0.024993979345392856	-0.025061674841313764	-0.039674470867198525	-0.024620220875730025	-0.025881394072916702	-0.039674276814686514
5.9950000000000001	-0.027090959973565518	nan	nan	nan	nan	-0.02757456995401357	nan	-0.025693713739349033	-0.025182717725833116	-0.025769820052613655	-0.039667406791267297	-0.025027848618617045	-0.026763317492816178	-0.039696207036139658
6.	-0.027089091462858934	nan	nan	nan	nan	-0.028469437023733002	nan	-0.025670161226189994	-0.025416902005026037	-0.0265044257968493	-0.039661130355597943	-0.025497647441132323	-0.027653623454116962	-0.03971898270321847
6.0049999999999999	-0.027087177125923592	nan	nan	nan	nan	-0.02936428925042282	nan	-0.025646746782332214	-0.02567261268042284	-0.027251039739833557	-0.039655834886276567	-0.025987106416823984	-0.028548381077273397	-0.039742607811642357
6.0099999999999998	-0.027085200661243113	nan	nan	nan	nan	-0.030254453564286098	nan	-0.02562351351699118	-0.02592434890963901	-0.02799490059805609	-0.03965180077712973	-0.026457591478906105	-0.029444938684660728	-0.039766916441636616
6.0150000000000006	-0.027083145935331388	nan	nan	nan	nan	-0.031134183268874724	nan	-0.025600502488650173	-0.02614630851040391	-0.028720435454843582	-0.039649389181400187	-0.026869426710737297	-0.030338658536445642	-0.039791550296171145
6.0200000000000005	-0.027080997145144392	nan	nan	nan	nan	-0.031993882176743815	nan	-0.025577752540317328	-0.026314160425234347	-0.029410885123208511	-0.039649027509247744	-0.0271795736119947	-0.03121982970584776	-0.039815948377723072
6.0250000000000004	-0.027078738980134624	nan	nan	nan	nan	-0.032817963696575872	nan	-0.025555300150142145	-0.026407835016101472	-0.030048228818167932	-0.039651186477262498	-0.027347457011990418	-0.032071303183984309	-0.039839351503407235
6.0300000000000002	-0.02707635678259419	nan	nan	nan	nan	-0.033583885679478925	nan	-0.0255331792984137	-0.026414803183690602	-0.030613538524487265	-0.039656349094880874	-0.027347474943442585	-0.032867521618553719	-0.039860825617987858
6.0350000000000001	-0.027073836705080699	nan	nan	nan	nan	-0.034262839144700172	nan	-0.025511421351894492	-0.026332420826266828	-0.031087816221716719	-0.039664972778879454	-0.027179091103558054	-0.03357557264231692	-0.039879308458262958
6.04	-0.027071165863617908	nan	nan	nan	nan	-0.034822311574976714	nan	-0.025490054966302279	-0.026168111443203124	-0.031453260234234434	-0.03967744671536555	-0.026865843263949311	-0.034158538574790578	-0.039893682944982752
6.0449999999999999	-0.027068332485488317	nan	nan	nan	nan	-0.035230288044793723	nan	-0.02546910600761422	-0.025937420115012752	-0.031694790473272241	-0.039694047541663918	-0.026444276499874686	-0.034580756429525149	-0.039902876976246893
6.0499999999999998	-0.02706532605034808	nan	nan	nan	nan	-0.035460314420691835	nan	-0.025448597492791568	-0.025661192442599096	-0.031801567955288504	-0.039714897251518791	-0.025952419283798784	-0.034813861398080098	-0.039905983168633002
6.0549999999999997	-0.027062137423530502	nan	nan	nan	nan	-0.035496235244350291	nan	-0.025428549550345594	-0.025363250230298787	-0.031768205721935977	-0.039739927758365559	-0.025426056339842656	-0.034842016945500452	-0.039902384866359664
6.0600000000000005	-0.027058758980375922	nan	nan	nan	nan	-0.035335340029072244	nan	-0.025408979401037046	-0.0250689869584007	-0.031595408120064276	-0.039768856605690933	-0.024902764718534046	-0.034664820214964392	-0.039891868889687154
6.0650000000000004	-0.027055184720531672	nan	nan	nan	nan	-0.0349890015576233	nan	-0.025389901358829237	-0.024804234142603521	-0.03128989083745546	-0.039801177759337072	-0.02442712957155603	-0.034297041841224493	-0.03987470384102336
6.0700000000000003	-0.027051410371229347	nan	nan	nan	nan	-0.034480589145854133	nan	-0.025371326852130248	-0.024593437184057362	-0.030863595103707474	-0.03983617021179256	-0.024049968428158729	-0.033765352010122304	-0.039851667100139938
6.0750000000000002	-0.027047433478535835	nan	nan	nan	nan	-0.033841242751767198	nan	-0.02535326446514009	-0.024456799239584936	-0.030332367999835241	-0.039872925353280533	-0.023818895689329919	-0.033103085653243193	-0.03982401333085589
6.0800000000000001	-0.027043253485817757	nan	nan	nan	nan	-0.033104685761926045	nan	-0.025335719998980516	-0.024407076744273375	-0.029714389243391346	-0.039910391926398642	-0.02376429252607247	-0.032344561035069636	-0.039793389223713456
6.085	-0.027038871798565317	nan	nan	nan	nan	-0.03230240965679991	nan	-0.02531869655214589	-0.024447330778621757	-0.029028654376626897	-0.039947435189750219	-0.023889220711122094	-0.031520368646373482	-0.039761708941281899
6.0899999999999999	-0.027034291834953199	nan	nan	nan	nan	-0.031460268205376091	nan	-0.025302194619678572	-0.024570645484960435	-0.028293774495558022	-0.039982905026419727	-0.024169815113431456	-0.030654528280686606	-0.039731009085574177
6.0949999999999998	-0.02702951906155017	nan	nan	nan	nan	-0.030596963416592536	nan	-0.025286212210249522	-0.024761820381582152	-0.027527247790493255	-0.040015706472076092	-0.024565349744108109	-0.029763756444455558	-0.03970330059754161
6.1000000000000005	-0.027024561013733774	nan	nan	nan	nan	-0.029724356045552493	nan	-0.025270744980259115	-0.025000080245299858	-0.026745234187263069	-0.040044865732588496	-0.025030926025638289	-0.028858559466675132	-0.039680430111539031
6.1050000000000004	-0.027019427300434093	nan	nan	nan	nan	-0.028849178014774102	nan	-0.02525578638391486	-0.02526159888405171	-0.025962754101129047	-0.040069585291706809	-0.025525283693542143	-0.027945593952240069	-0.039663958021735154
6.1100000000000003	-0.027014129593019479	nan	nan	nan	nan	-0.027975600818502259	nan	-0.025241327838036363	-0.025521206588463074	-0.025194156009713732	-0.040089283092282636	-0.026010710417638229	-0.027030682554284136	-0.039655056959929415
6.1150000000000002	-0.027008681598158738	nan	nan	nan	nan	-0.027108141758579847	nan	-0.025227358900346403	-0.025753580221050659	-0.024453661669584143	-0.040103612784222253	-0.026447922182937251	-0.026121921650156477	-0.039654433154419508
6.1200000000000001	-0.027003099014737492	nan	nan	nan	nan	-0.026254452426839159	nan	-0.025213867459740424	-0.025934794828122661	-0.023755799655956936	-0.040112464350537225	-0.026792925124298476	-0.025232360727258808	-0.039662274000593856
6.125	-0.026997399474905457	nan	nan	nan	nan	-0.025427556579233755	nan	-0.025200839937090519	-0.026044838733792833	-0.023115571590736711	-0.04011594669805317	-0.027002204840228978	-0.024381736487004098	-0.039678227398442983
6.1299999999999999	-0.026991602469559801	nan	nan	nan	nan	-0.024647091242088991	nan	-0.025188261494844478	-0.026070680957503492	-0.022548254998784399	-0.040114355709248498	-0.027045611645121308	-0.023596758679309118	-0.039701420429659462
6.1349999999999998	-0.026985729258644554	nan	nan	nan	nan	-0.023939128352840379	nan	-0.025176116253813351	-0.026008575720361877	-0.022068825386211497	-0.040108132551879644	-0.026917790340978888	-0.022909572234927466	-0.039730524296628357
6.1400000000000006	-0.026979802766743072	nan	nan	nan	nan	-0.02333430873309069	nan	-0.025164387515282986	-0.025864418122924494	-0.021691067099642261	-0.040097817599947148	-0.026638539619048922	-0.022354348244329296	-0.039763867048877535
6.1450000000000005	-0.026973847464636248	nan	nan	nan	nan	-0.022864355443829268	nan	-0.025153057986726301	-0.025652133894669381	-0.021426521209042398	-0.040084005127167893	-0.026242277854881525	-0.021962475485725087	-0.039799585739246399
6.1500000000000004	-0.026967889237509021	nan	nan	nan	nan	-0.022557501692517728	nan	-0.025142110009124755	-0.025391238966927992	-0.021283468986691582	-0.040067303102680689	-0.025766247053907298	-0.02175737986514821	-0.039835798627064829
6.1550000000000002	-0.026961955240730029	nan	nan	nan	nan	-0.022433815177142085	nan	-0.025131525784136875	-0.025104809705336698	-0.021266154787965192	-0.040048301150474912	-0.025246252577466911	-0.021750327450045612	-0.039870770776181945
6.1600000000000001	-0.026956073744063204	nan	nan	nan	nan	-0.022501616303741555	nan	-0.025121287599128732	-0.024818195571855134	-0.021374406903561294	-0.040027548275845225	-0.024720354460094858	-0.02193843360595922	-0.039903046490284089
6.165	-0.026950273965433584	nan	nan	nan	nan	-0.022756009406842012	nan	-0.025111378048261038	-0.024557804287700824	-0.02160372957364309	-0.04000554055640558	-0.024234047530932425	-0.02230547273836057	-0.039931529758515542
6.1699999999999999	-0.026944585895352806	nan	nan	nan	nan	-0.023179971450842284	nan	-0.025101780247736877	-0.024349051314979934	-0.021945837224174085	-0.03998271783414295	-0.023839630670656552	-0.022825197160156237	-0.039955506251037005
6.1749999999999998	-0.026939040113180421	nan	nan	nan	nan	-0.023747674630179731	nan	-0.025092478043414357	-0.024213235727367468	-0.022389510958364521	-0.039959467641160283	-0.02358690043512858	-0.023466121935588537	-0.039974612956163551
6.1799999999999997	-0.026933667596558408	nan	nan	nan	nan	-0.024429078497908242	nan	-0.025083456209061258	-0.024164127728095425	-0.022921599712613365	-0.039936134173324922	-0.023509100484839798	-0.024196430112732863	-0.039988770550486177
6.1850000000000005	-0.026928499525322336	nan	nan	nan	nan	-0.025194568491684496	nan	-0.025074700633554783	-0.024205616156330212	-0.023527974504198412	-0.039913030047690555	-0.023612555285097071	-0.02498785860614567	-0.039998097310206204
6.1900000000000004	-0.026923567081233356	nan	nan	nan	nan	-0.026018586834184766	nan	-0.02506619849546135	-0.02433140321270711	-0.024194271254412362	-0.039890448751589716	-0.023876455681455258	-0.025817944554676422	-0.040002822145650457
6.1950000000000003	-0.026918901245025266	nan	nan	nan	nan	-0.026881640846541249	nan	-0.025057938423527645	-0.024526704941513169	-0.024906314217429584	-0.039868676009034473	-0.024262222077529351	-0.026670555391751474	-0.040003209820203403
6.2000000000000002	-0.026914532592112073	nan	nan	nan	nan	-0.027770550038922252	nan	-0.025049910641728221	-0.02477097264780169	-0.025650183311817745	-0.039847998661292766	-0.024725885588645351	-0.02753498669715343	-0.039999505596466485
6.2050000000000001	-0.026910491088468203	nan	nan	nan	nan	-0.028677139747509531	nan	-0.02504210709763174	-0.025040425294977908	-0.026411961420962755	-0.039828710020048744	-0.025226173348768831	-0.028404047387417156	-0.039991901086422393
6.21	-0.026906805888075133	nan	nan	nan	nan	-0.029595767236794974	nan	-0.025034521573032761	-0.025309761905303492	-0.027177262499037014	-0.039811110977638675	-0.02572487035611587	-0.029271546646845975	-0.0399805189797834
6.2149999999999999	-0.02690350513339923	nan	nan	nan	nan	-0.030520141656762062	nan	-0.025027149775912784	-0.025553355925321923	-0.027930691602350982	-0.039795506456002556	-0.026181795115501297	-0.030129572161155103	-0.0399654119956444
6.2199999999999998	-0.026900615760264778	nan	nan	nan	nan	-0.031439967913352726	nan	-0.025019989412954625	-0.025746823967716673	-0.028655417849392038	-0.039782197074045442	-0.026551339920674724	-0.030965982240698173	-0.039946570842946602
6.2250000000000005	-0.026898163308489653	nan	nan	nan	nan	-0.032338056467720679	nan	-0.025013040242019745	-0.025869588486274249	-0.029333043386884541	-0.039771466249522228	-0.02678744269549755	-0.031762619978872295	-0.039923936949733133
6.2300000000000004	-0.026896171739621336	nan	nan	nan	nan	-0.033188655151020576	nan	-0.025006304104186507	-0.025908026646431374	-0.02994391733650819	-0.039763563353748033	-0.02685692542152384	-0.032494809657613082	-0.039897417852099923
6.2350000000000003	-0.026894663262997678	nan	nan	nan	nan	-0.033957749710120139	nan	-0.024999784935082189	-0.025857870645857345	-0.030467968326733496	-0.039758684007984602	-0.026751940713543459	-0.033132590527739036	-0.039866905886349516
6.2400000000000002	-0.026893658171284814	nan	nan	nan	nan	-0.034605804650298291	nan	-0.024993488755452702	-0.025724644549784195	-0.03088601744611106	-0.03975694911596224	-0.026491141759785557	-0.033643798776574058	-0.039832303461577068
6.2450000000000001	-0.026893174686675684	nan	nan	nan	nan	-0.035092822924518513	nan	-0.024987423641096181	-0.025522102853992444	-0.031181405443530326	-0.039758384694646612	-0.026109189322338452	-0.033998566954852288	-0.039793559776720514
6.25	-0.026893228818665779	nan	nan	nan	nan	-0.035384817353011216	nan	-0.02498159967246108	-0.025269803150300078	-0.031341658311502249	-0.039762904894967636	-0.025644416744739034	-0.03417426029905421	-0.039750723458866002
6.2549999999999999	-0.026893834234389281	nan	nan	nan	nan	-0.035460108132527354	nan	-0.024976028864384835	-0.024991051019480917	-0.031359863190022645	-0.039770300684747018	-0.025133963079761977	-0.034159567588366704	-0.039704012668450819
6.2599999999999998	-0.026895002142323533	nan	nan	nan	nan	-0.035313642476106688	nan	-0.024970725076618527	-0.024711543996878658	-0.031235459259612221	-0.039780236409900777	-0.024617027582235267	-0.033956589450106975	-0.03965389892946232
6.2650000000000006	-0.02689674119004698	nan	nan	nan	nan	-0.034957984347723833	nan	-0.024965703905981452	-0.024458055967381362	-0.030974266521533862	-0.039792255821240637	-0.024139707515193801	-0.033580312172416457	-0.039601194432150447
6.2700000000000005	-0.026899057376700668	nan	nan	nan	nan	-0.034420647137571522	nan	-0.024960982561093113	-0.024256294844846382	-0.030587747989825123	-0.039805798192732646	-0.023754093142747876	-0.033055625504830273	-0.03954712667037584
6.2750000000000004	-0.026901953980615213	nan	nan	nan	nan	-0.033738627912933104	nan	-0.024956579720835648	-0.024127744517493971	-0.030091675105354605	-0.039820223983192862	-0.02350902983864811	-0.032412749261412868	-0.03949338094244409
6.2800000000000002	-0.026905431502500951	nan	nan	nan	nan	-0.032951824081018446	nan	-0.024952515377826248	-0.024086285584121937	-0.029504488666568882	-0.039834848288633248	-0.023436744583897454	-0.031682318571628593	-0.039442091757069628
6.2850000000000001	-0.026909487624474274	nan	nan	nan	nan	-0.032097140002777469	nan	-0.024948810668267894	-0.024135892798065842	-0.0288456853105334	-0.039848979301358736	-0.023543385943279108	-0.030891326462059728	-0.039395768859964514
6.29	-0.026914117185082302	nan	nan	nan	nan	-0.03120456835467985	nan	-0.024945487689726348	-0.024270328874163652	-0.028134510988536879	-0.039861958313156087	-0.023809076359437069	-0.030060711102375938	-0.039357151969868082
6.2949999999999999	-0.026919312170353302	nan	nan	nan	nan	-0.03029570820972731	nan	-0.02494256930843497	-0.024474772664268646	-0.027389133875298032	-0.039873197584898878	-0.024196614832697035	-0.029204821217525767	-0.039328999553223456
6.2999999999999998	-0.026925061720878867	nan	nan	nan	nan	-0.02938445767506799	nan	-0.024940078957822749	-0.024728439339840265	-0.026626338588593316	-0.039882212674635452	-0.024662922259527556	-0.028332528608318204	-0.039313829917551432
6.3049999999999997	-0.026931352154697621	nan	nan	nan	nan	-0.028479218840596066	nan	-0.024938040430058147	-0.02500705124629847	-0.025861666965024434	-0.039888646503661279	-0.025166623343797871	-0.027449506092545005	-0.03931364560839333
6.3100000000000005	-0.026938167005785642	nan	nan	nan	nan	-0.027585873528396303	nan	-0.02493647766241186	-0.025284584001718877	-0.025109849853820733	-0.039892283416624381	-0.025668451504114162	-0.026561134540454841	-0.039329681435488609
6.3150000000000004	-0.026945487077793338	nan	nan	nan	nan	-0.026710888013340824	nan	-0.024935414520315446	-0.02553461345843365	-0.024385336451002659	-0.039893052598012471	-0.026126621209807691	-0.025675538303636947	-0.039362218793101714
6.3200000000000003	-0.026953290512594034	nan	nan	nan	nan	-0.025864031896464416	nan	-0.024934874578995261	-0.02573213424565074	-0.023702729607270427	-0.03989102129047413	-0.026494021486338344	-0.02480626959050794	-0.039410501846103091
6.3250000000000002	-0.026961552873149088	nan	nan	nan	nan	-0.025060274421375817	nan	-0.024934880905558961	-0.025856393556130962	-0.023076970482713163	-0.039886379192878435	-0.026724016965647943	-0.023974132213972807	-0.039472775096843549
6.3300000000000001	-0.026970247240130023	nan	nan	nan	nan	-0.024320468950663324	nan	-0.024935455843408831	-0.025894222335944343	-0.022523176579207198	-0.039879416109732585	-0.026784443106486817	-0.023207604469720415	-0.039546440459146612
6.335	-0.026979344321616298	nan	nan	nan	nan	-0.023670532975505851	nan	-0.024936620800806039	-0.025842441278169183	-0.022056115223306853	-0.039870495329891342	-0.026669998012278283	-0.02254140110384479	-0.039628310597443352
6.3399999999999999	-0.02698881257522235	nan	nan	nan	nan	-0.023139056065083003	nan	-0.024938396045394984	-0.025708117260681205	-0.021689378220262096	-0.039860025321245801	-0.026402501547116066	-0.022013010235121831	-0.03971491896132863
6.3449999999999998	-0.026998618341896173	nan	nan	nan	nan	-0.02275363305908544	nan	-0.024940800506389402	-0.025506708264644823	-0.021434396484449451	-0.03984843216262482	-0.026019268761775741	-0.021657566811549109	-0.039802838964517549
6.3500000000000005	-0.027008725990596873	nan	nan	nan	nan	-0.022536631003248774	nan	-0.02494385158606684	-0.02525932874116997	-0.021299478276506832	-0.03983613474476673	-0.025560255443741874	-0.021502047088834353	-0.039888966318926494
6.3550000000000004	-0.027019098073044482	nan	nan	nan	nan	-0.022501382595657253	nan	-0.024947564982122534	-0.024990439439026187	-0.02128905811842707	-0.039823524229691112	-0.025063406703936752	-0.021560229556217624	-0.03997072879231929
6.3600000000000003	-0.02702969548772375	nan	nan	nan	nan	-0.022649794131967695	nan	-0.024951954522336652	-0.024726310109296372	-0.021403302939954981	-0.03981094864169827	-0.024568230357872575	-0.02182989150516346	-0.040046203892697294
6.3650000000000002	-0.027040477652245598	nan	nan	nan	nan	-0.022972016079293226	nan	-0.024957032012851425	-0.024493606005904077	-0.021638147557296108	-0.039798702851479489	-0.024120470151167597	-0.022293167905565812	-0.040114143103999522
6.3700000000000001	-0.027051402683217776	nan	nan	nan	nan	-0.023448259695607456	nan	-0.024962807101260559	-0.024317251802068673	-0.02198574254915666	-0.039787023673136655	-0.023770661812758938	-0.022920033020832696	-0.040173916943150228
6.375	-0.027062427582736963	nan	nan	nan	nan	-0.02405226167193571	nan	-0.024969287155594797	-0.024217398968216203	-0.02243521599669876	-0.039776089368418768	-0.023564706453614536	-0.023673871211927242	-0.040225405034896161
6.3799999999999999	-0.027073508430634045	nan	nan	nan	nan	-0.024755499520330966	nan	-0.024976477160053256	-0.024206266947877864	-0.022973594505495951	-0.039766022567030358	-0.023531204399413634	-0.024517527397890489	-0.040268858444178518
6.3849999999999998	-0.02708460058155062	nan	nan	nan	nan	-0.025531153002128895	nan	-0.024984379628290039	-0.024286088691749821	-0.023586708584404679	-0.039756895470160147	-0.023673217472191949	-0.025418292782911338	-0.040304758610186439
6.3900000000000006	-0.027095658866031998	nan	nan	nan	nan	-0.026356985932401641	nan	-0.024992994534824665	-0.024449005439405251	-0.024259923983479259	-0.03974873619528603	-0.023969093108795175	-0.026350861064073312	-0.040333690654104165
6.3950000000000005	-0.027106637794685206	nan	nan	nan	nan	-0.02721668434624068	nan	-0.025002319265003604	-0.02467880577486322	-0.024978587507939062	-0.039741535223346058	-0.024380998035626926	-0.027298029094566419	-0.040356241108856453
6.4000000000000004	-0.027117491764638478	nan	nan	nan	nan	-0.028099580152994248	nan	-0.025012348583838807	-0.024953569459845136	-0.025728141856272535	-0.039735251102968931	-0.024865569569337758	-0.028249481743838296	-0.040372923228152127
6.4050000000000002	-0.027128175267373197	nan	nan	nan	nan	-0.028998989766691866	nan	-0.025023074623744104	-0.025248119308024515	-0.026493936508478429	-0.039729814828262579	-0.025380685697931706	-0.02919926044437942	-0.04038412810146727
6.4100000000000001	-0.027138643097115785	nan	nan	nan	nan	-0.029909564720047438	nan	-0.025034486891222285	-0.025535775975992221	-0.027260829188266895	-0.039725132618069356	-0.025885554939655761	-0.030142537757642956	-0.040390097194381074
6.415	-0.027148850559001708	nan	nan	nan	nan	-0.030824131061814489	nan	-0.025046572292223509	-0.025789799986168746	-0.028012725587883029	-0.039721087165449254	-0.026336616773651476	-0.031072263243686476	-0.04039091153589254
6.4199999999999999	-0.027158753676144887	nan	nan	nan	nan	-0.031730562709709364	nan	-0.025059315175844893	-0.025985391093057628	-0.028732235692518138	-0.039717537774824098	-0.026686067699250259	-0.031976229842184164	-0.040386494270388602
6.4249999999999998	-0.02716830939484112	nan	nan	nan	nan	-0.032609328004652452	nan	-0.02507269739585628	-0.026102710944183514	-0.029400625010326684	-0.039714320130757486	-0.02688907244322385	-0.032835150337087782	-0.040376626286154321
6.4299999999999997	-0.027177475787121385	nan	nan	nan	nan	-0.033432422414396007	nan	-0.025086698389416275	-0.026130294679654866	-0.029998200894509455	-0.039711246708473452	-0.026918082697206525	-0.033622338285452691	-0.04036097856444669
6.4350000000000005	-0.027186212249831435	nan	nan	nan	nan	-0.034164333835445364	nan	-0.025101295272167659	-0.02606734434150533	-0.03050519507551255	-0.039708108994297733	-0.026773909633096421	-0.03430541646933865	-0.040339168781910101
6.4400000000000004	-0.027194479699546015	nan	nan	nan	nan	-0.034765356207729109	nan	-0.025116462948857148	-0.025923675348375072	-0.030903090952368123	-0.03970468268290131	-0.02648387493049869	-0.034850044006368507	-0.040310851861455443
6.4450000000000003	-0.027202240762437609	nan	nan	nan	nan	-0.035196949906237687	nan	-0.025132174238396372	-0.025717423266992289	-0.031176220030465135	-0.039700736810733314	-0.026088846357610072	-0.035225034214304521	-0.040275852202258468
6.4500000000000002	-0.027209459958432429	nan	nan	nan	nan	-0.035428102323909923	nan	-0.02514840001232153	-0.025471844648422004	-0.031313350640084857	-0.039696047343485183	-0.025630507747687197	-0.035407674774713627	-0.040234336712345942
6.4550000000000001	-0.027216103878842157	nan	nan	nan	nan	-0.035441084400371629	nan	-0.025165109345378286	-0.025212616590684803	-0.031308950731520159	-0.039690415065198131	-0.025147625664637619	-0.035387851797952778	-0.040187011311295706
6.46	-0.027222141356710274	nan	nan	nan	nan	-0.035234947959089893	nan	-0.025182269676953188	-0.024966070411638251	-0.031163848986617438	-0.039683686770437362	-0.024680254231556162	-0.035169863289047323	-0.040135301344773826
6.4649999999999999	-0.027227543629152945	nan	nan	nan	nan	-0.034825686652372921	nan	-0.025199846982050501	-0.024757772972442915	-0.030885141739117453	-0.039675777845683255	-0.024274225457184842	-0.03477147809005994	-0.040081455201319505
6.4699999999999998	-0.027232284490867918	nan	nan	nan	nan	-0.034243005125655153	nan	-0.025217805950299679	-0.024610620823305888	-0.030485364138573126	-0.039666693498316412	-0.023978895001910451	-0.03422057657942422	-0.040028501391509791
6.4750000000000005	-0.027236340438137573	nan	nan	nan	nan	-0.03352468798561839	nan	-0.025236110171664199	-0.024542206799697854	-0.029981110236592209	-0.039656545339692477	-0.023836919310218176	-0.033550322573921265	-0.039980003888693175
6.4800000000000004	-0.027239690802480988	nan	nan	nan	nan	-0.032710199330885877	nan	-0.025254722327264782	-0.0245620996695298	-0.029391397327638499	-0.039645559937628763	-0.02387154112464163	-0.032794095728415434	-0.039939604034408903
6.4850000000000003	-0.027242317873264213	nan	nan	nan	nan	-0.031835155598174486	nan	-0.025273604383892988	-0.024670141711962419	-0.028736095733830191	-0.039634076458588866	-0.02407938982209705	-0.0319813219858361	-0.039910403019878027
6.4900000000000002	-0.02724420700851244	nan	nan	nan	nan	-0.030927788521193399	nan	-0.025292717790678508	-0.02485655228688291	-0.028034688158334455	-0.039622531659908082	-0.024432993102695359	-0.031134952882318892	-0.039894306594151135
6.4950000000000001	-0.027245346733129269	nan	nan	nan	nan	-0.03000776138407938	nan	-0.025312023676444528	-0.025103747731144335	-0.027305510594748179	-0.039611432169760992	-0.024890618090371165	-0.030270829552347889	-0.039891495662455027
6.5	-0.027245728823867561	nan	nan	nan	nan	-0.029087054575955201	nan	-0.025331483046266267	-0.025388985401135263	-0.026565498381202909	-0.039601315964409578	-0.025407026230525907	-0.029398714969183944	-0.039900180211168215
6.5049999999999999	-0.027245348380280469	nan	nan	nan	nan	-0.028172284041798796	nan	-0.025351056975802998	-0.025686785789574663	-0.025830350239548043	-0.039592706859067739	-0.025939277399493817	-0.028524510828751133	-0.039916733943571536
6.5099999999999998	-0.027244203880989849	nan	nan	nan	nan	-0.027267754266314948	nan	-0.025370706802029734	-0.025970669103140529	-0.025114949863284938	-0.039586067263345452	-0.026445792593261706	-0.027653097230016445	-0.039936209355636909
6.5150000000000006	-0.027242297224608719	nan	nan	nan	nan	-0.026378647818623119	nan	-0.025390394308993626	-0.026214602125992935	-0.024433854102304538	-0.039581755064878404	-0.026882192061719129	-0.026791258580987354	-0.039953129955850819
6.5200000000000005	-0.02723963375464121	nan	nan	nan	nan	-0.025513873443926013	nan	-0.025410081907361146	-0.02639499295537117	-0.023801665033856514	-0.039579990101751651	-0.027200915586051318	-0.025950193662018884	-0.039962382754910437
6.5250000000000004	-0.027236222267854406	nan	nan	nan	nan	-0.024688156229844452	nan	-0.02542973280654208	-0.026493649376908707	-0.02323314279774313	-0.039580834302097495	-0.027359824590334862	-0.025147119645067446	-0.039960013368236638
6.5300000000000002	-0.027232075005489097	nan	nan	nan	nan	-0.023922967306430946	nan	-0.025449311178245421	-0.026501047656733535	-0.022742979097302774	-0.0395841874762837	-0.027336950357862252	-0.024405520875338198	-0.039943761782350505
6.5350000000000001	-0.027227207626892777	nan	nan	nan	nan	-0.023245933077626402	nan	-0.025468782310471102	-0.026418429096968735	-0.022345228690174673	-0.039589798383775937	-0.027140532167356304	-0.02375375748994351	-0.039913253459738146
6.54	-0.027221639165124968	nan	nan	nan	nan	-0.022688525842880662	nan	-0.025488112750992137	-0.026257525197061919	-0.022052475862578892	-0.039597288551660816	-0.026805406125495174	-0.02322208763446431	-0.039869850709174134
6.5449999999999999	-0.027215391964203178	nan	nan	nan	nan	-0.022282167567143584	nan	-0.025507270439467565	-0.026038026797073507	-0.02187487921072856	-0.039606184804103495	-0.026378652411448069	-0.022838604378744323	-0.039816245040970276
6.5499999999999998	-0.027208491597744799	nan	nan	nan	nan	-0.022053340953137809	nan	-0.025526224827486815	-0.025784147881244009	-0.021819275071348225	-0.039615955798772487	-0.025906204389932831	-0.022624969261432211	-0.039755913432350083
6.5549999999999997	-0.027200966768796589	nan	nan	nan	nan	-0.022018760934107054	nan	-0.025544946985896492	-0.025521755315610319	-0.02188851676577707	-0.039626048066199744	-0.025428788101710197	-0.022592958755966237	-0.039692564922755864
6.5600000000000005	-0.027192849190843062	nan	nan	nan	nan	-0.022181900586003278	nan	-0.025563409698920347	-0.025276595760085119	-0.022081182494143342	-0.039635917931534412	-0.024985762046125293	-0.022742661610172844	-0.039629676576308878
6.5650000000000004	-0.027184173450014212	nan	nan	nan	nan	-0.022531979008170406	nan	-0.025581587544670645	-0.025073077770062506	-0.022391709504965572	-0.03964505697453892	-0.024619342475489109	-0.023062746348340386	-0.039570174717137668
6.5700000000000003	-0.027174976848636567	nan	nan	nan	nan	-0.023045849587523447	nan	-0.025599456961766714	-0.024932699411552399	-0.022810924560186907	-0.039653010042983758	-0.024372699221563869	-0.0235326993882654	-0.03951627393039045
6.5750000000000002	-0.027165299230466216	nan	nan	nan	nan	-0.023692292355250742	nan	-0.025616996301900487	-0.024871707616156126	-0.023326861795119766	-0.039659386024178525	-0.024281017244441407	-0.024126454920815783	-0.039469453361328691
6.5800000000000001	-0.027155182787970414	nan	nan	nan	nan	-0.024437439337836531	nan	-0.025634185868320364	-0.024898480363488386	-0.023925706703575779	-0.039663862443191311	-0.024360613336039782	-0.024816522822952686	-0.039430531599189189
6.585	-0.02714467185225572	nan	nan	nan	nan	-0.025249816293654918	nan	-0.025651007940268412	-0.025011742853931002	-0.024592689584329162	-0.03966618544147496	-0.024603235679114155	-0.025577665907659794	-0.039399796772137952
6.5899999999999999	-0.027133812666318501	nan	nan	nan	nan	-0.026103827146094792	nan	-0.025667446783584826	-0.025200568965007778	-0.02531277446329927	-0.039666166825197802	-0.024979140730945513	-0.026389394894715118	-0.039377153311868196
6.5949999999999998	-0.027122653142460502	nan	nan	nan	nan	-0.026981175447053536	nan	-0.025683488647745938	-0.025446248361487664	-0.026071042756513719	-0.039663679736195112	-0.025446589960110788	-0.027236933675111524	-0.039362256470109547
6.6000000000000005	-0.027111242604869606	nan	nan	nan	nan	-0.027870346421591106	nan	-0.025699121749757629	-0.025725157718130873	-0.026852741743223042	-0.039658654187623099	-0.025961743069470151	-0.028110689527657877	-0.039354616323115613
6.6050000000000004	-0.027099631518453363	nan	nan	nan	nan	-0.028764638269213466	nan	-0.025714336245360306	-0.026011479241278293	-0.027643041948561681	-0.03965107331237	-0.026483577957759255	-0.0290045158318082	-0.039353662467847078
6.6100000000000003	-0.027087871205274127	nan	nan	nan	nan	-0.029659324970501333	nan	-0.025729124188190108	-0.026279150335920307	-0.028426612556045654	-0.039640970771281259	-0.026972458633391171	-0.029913160408795571	-0.039358768134073824
6.6150000000000002	-0.027076013549917809	nan	nan	nan	nan	-0.030548486318918391	nan	-0.025743479477529231	-0.026503325183959047	-0.029187170944896406	-0.03962842941416006	-0.027385908098016387	-0.030829322946521985	-0.039369238240754612
6.6200000000000001	-0.02706411069539743	nan	nan	nan	nan	-0.031421996486862308	nan	-0.025757397795437752	-0.026662140071130186	-0.029907184452925818	-0.039613581012283877	-0.027678206847419069	-0.031740788562895	-0.039384270660250083
6.625	-0.027052214731268329	nan	nan	nan	nan	-0.032263184338679543	nan	-0.025770876534111396	-0.026739249842290026	-0.030567893222147154	-0.039596606702389139	-0.027808720243941994	-0.03262819525248073	-0.039402904148279766
6.6299999999999999	-0.027040377375714866	nan	nan	nan	nan	-0.033047728013901732	nan	-0.025783914714339003	-0.026726642150329771	-0.03114977727938387	-0.039577737695707202	-0.027756456078551393	-0.033464077301180575	-0.039423970051984641
6.6349999999999998	-0.027028649653574183	nan	nan	nan	nan	-0.033744309800887454	nan	-0.025796512896059651	-0.026626443947158136	-0.03163350814021048	-0.039557255794947385	-0.027530557237953897	-0.034213782629164316	-0.039446067279143265
6.6400000000000006	-0.027017081572265754	nan	nan	nan	nan	-0.034317316612995016	nan	-0.02580867308201381	-0.026450621233310802	-0.032001314214502599	-0.03953549329796438	-0.027167526183470646	-0.034838567902306911	-0.03946757968050054
6.6450000000000005	-0.027005721797738684	nan	nan	nan	nan	-0.034731390893191702	nan	-0.025820398615527755	-0.026218625782447272	-0.032238572262596757	-0.039512831911901351	-0.026717000560500255	-0.035300608950567386	-0.039486750321679878
6.6500000000000004	-0.026994617332606843	nan	nan	nan	nan	-0.034957025925036432	nan	-0.02583169407355472	-0.025954197587902308	-0.032335346906608886	-0.039489700321235194	-0.026227204205554792	-0.035568974487909036	-0.039501817073147989
6.6550000000000002	-0.026983813198685865	nan	nan	nan	nan	-0.034975896564967031	nan	-0.025842565156029829	-0.02568270200801509	-0.032287570275960187	-0.039466570026437026	-0.025739161825381038	-0.035625091817821211	-0.039511199126816596
6.6600000000000001	-0.026973352126220495	nan	nan	nan	nan	-0.034784480936479852	nan	-0.025853018572678584	-0.025429523008481499	-0.032097604055051882	-0.039443949001663238	-0.025289593404381871	-0.035466176781238937	-0.039513707402302242
6.665	-0.02696327425203799	nan	nan	nan	nan	-0.034394896707424988	nan	-0.025863061928348634	-0.025218969213870117	-0.031774050693452377	-0.039422372649969076	-0.02491591526675345	-0.035105613746333877	-0.039508738432948852
6.6699999999999999	-0.026953616828966513	nan	nan	nan	nan	-0.033832664531194795	nan	-0.02587270360802324	-0.025072724102822068	-0.031330846121134931	-0.039402391533622343	-0.024656749621163158	-0.034570185856293595	-0.039496406985955815
6.6749999999999998	-0.026944413948756428	nan	nan	nan	nan	-0.033132033614882393	nan	-0.025881952662532036	-0.025007346129338387	-0.030785823387364797	-0.039384555508387931	-0.024545633482449737	-0.033895001732032561	-0.039477581294531584
6.6799999999999997	-0.026935696280729029	nan	nan	nan	nan	-0.032330193399169337	nan	-0.025890818696018336	-0.025031323202199394	-0.0301590385515592	-0.0393693942578065	-0.024600924417395122	-0.03311756535596018	-0.039453805945601536
6.6850000000000005	-0.02692749082834231	nan	nan	nan	nan	-0.031461887132429839	nan	-0.025899311756176512	-0.025142963940581818	-0.029471171211570644	-0.039357394811412108	-0.024818202099216286	-0.032272493426552057	-0.039427125385054801
6.6900000000000004	-0.026919820705735429	nan	nan	nan	nan	-0.0305556145848262	nan	-0.025907442228189932	-0.025330310200552004	-0.02874225541696818	-0.039348977360441392	-0.025170425405130398	-0.031387959237230568	-0.039399845992620391
6.6950000000000003	-0.026912704936274255	nan	nan	nan	nan	-0.02963197740080855	nan	-0.025915220733258311	-0.025573254778623277	-0.027990889189548028	-0.039344471391150049	-0.025616017828419168	-0.030484287899258861	-0.039374287082336007
6.7000000000000002	-0.026906158274925023	nan	nan	nan	nan	-0.02870408897289782	nan	-0.025922658032539132	-0.025846886527707252	-0.027233948962417723	-0.039344094629450231	-0.026109651042088976	-0.02957453467778819	-0.039352566158770724
6.7050000000000001	-0.026900191056221136	nan	nan	nan	nan	-0.027779560846429976	nan	-0.025929764937233028	-0.026124669610608213	-0.026486730532584928	-0.039347937343610667	-0.026609167361343028	-0.028666524750468127	-0.039336444370265539
6.71	-0.026894809069374179	nan	nan	nan	nan	-0.02686343277332004	nan	-0.025936552225484764	-0.026380646996275823	-0.025763368697690976	-0.039355954094201014	-0.027075751618459397	-0.027765731321207195	-0.039327234360741717
6.7149999999999999	-0.026890013461902066	nan	nan	nan	nan	-0.025961437495862209	nan	-0.025943030566666525	-0.026590871494367396	-0.025077357711803108	-0.03936796410978427	-0.027470041755219797	-0.026878414842420963	-0.039325756271010204
6.7199999999999998	-0.026885800673006565	nan	nan	nan	nan	-0.02508305238969101	nan	-0.025949210453503731	-0.026734879236137217	-0.02444199914355269	-0.039383660301933486	-0.0277504736998802	-0.026014512111488496	-0.039332324914396449
6.7250000000000005	-0.026882162397671543	nan	nan	nan	nan	-0.024243813129076745	nan	-0.025955102142463465	-0.02679777601523332	-0.023870634835635326	-0.039402625796434748	-0.027879159225397146	-0.025189781181099477	-0.039346759698308337
6.7300000000000004	-0.02687908558224824	nan	nan	nan	nan	-0.023466368912133332	nan	-0.025960715602626423	-0.0267726149520193	-0.023376573420651969	-0.039424356016605669	-0.027834327527726889	-0.024426699819153991	-0.039368419720916391
6.7350000000000003	-0.026876552452061133	nan	nan	nan	nan	-0.022779835120387802	nan	-0.025966060473290628	-0.026661961471842077	-0.022972683207625223	-0.03944828397617501	-0.027620825645935425	-0.023753681206903666	-0.039396270846205512
6.7400000000000002	-0.02687454057133197	nan	nan	nan	nan	-0.022217241320313344	nan	-0.025971146030311691	-0.026477631381401245	-0.022670695043325383	-0.039473806539770839	-0.027269548346800798	-0.023202422264221506	-0.03942898662204495
6.7450000000000001	-0.026873022935480127	nan	nan	nan	nan	-0.021811299524681617	nan	-0.025975981161235645	-0.026238589888484785	-0.022480325565686847	-0.03950030986768447	-0.026825635120251802	-0.022803667953012356	-0.039465074562254121
6.75	-0.02687196809554445	nan	nan	nan	nan	-0.021589234434378018	nan	-0.025980574349016648	-0.025968069775886199	-0.022408380551229259	-0.039527192881199311	-0.026334744374413601	-0.022582238005849346	-0.039503010299719032
6.7549999999999999	-0.026871340314309544	nan	nan	nan	nan	-0.021567839414322196	nan	-0.025984933664188498	-0.025691164913434296	-0.022458016201315347	-0.039553888168178647	-0.025836687327535152	-0.022552569529924391	-0.039541359203098161
6.7599999999999998	-0.026871099753368412	nan	nan	nan	nan	-0.021750050613787215	nan	-0.025989066765107704	-0.025433366866816194	-0.022628314612057006	-0.039579880162336371	-0.025367844357367345	-0.022716033404825031	-0.039578868829772324
6.7650000000000006	-0.026871202690172659	nan	nan	nan	nan	-0.022124044073970041	nan	-0.025992980905927807	-0.025219476812446104	-0.022914269444440513	-0.03960472062970867	-0.024966776976242194	-0.023060810630673723	-0.039614523434710752
6.7700000000000005	-0.026871601763804653	nan	nan	nan	nan	-0.02266518757982942	nan	-0.025996682951804032	-0.025071895082933303	-0.023307191578432529	-0.039628041516672	-0.024675894974873304	-0.023564335090042573	-0.039647560180590187
6.7750000000000004	-0.026872246248031487	nan	nan	nan	nan	-0.023340336514312027	nan	-0.026000179400769187	-0.025007797371009534	-0.023795453858192782	-0.039649565133224304	-0.024535167913573529	-0.024197544295253011	-0.03967745318572137
6.7800000000000002	-0.026873082349897326	nan	nan	nan	nan	-0.024113284825418274	nan	-0.026003476411720052	-0.025035806884097449	-0.02436542293785485	-0.039669111545403882	-0.024569684013177676	-0.024929730661484795	-0.039703875126094274
6.7850000000000001	-0.02687405353194074	nan	nan	nan	nan	-0.024949948194313662	nan	-0.02600657983777601	-0.025153645375392448	-0.025002393222008701	-0.039686602989686431	-0.024778464591314525	-0.025732785188724218	-0.039726646980202555
6.79	-0.026875100855913922	nan	nan	nan	nan	-0.025822124711441116	nan	-0.02600949526436554	-0.025348112968140754	-0.025691349862766652	-0.039702065122664387	-0.025132679266905669	-0.026583994188561794	-0.039745685441303871
6.7949999999999999	-0.026876163345626678	nan	nan	nan	nan	-0.026709260610317698	nan	-0.02601222805121367	-0.025597565175868642	-0.026417438590566104	-0.039715624973178189	-0.02558507287197077	-0.027467067397998403	-0.039760955393796496
6.7999999999999998	-0.026877178366448741	nan	nan	nan	nan	-0.027598249110703663	nan	-0.026014783377532748	-0.025875717083545816	-0.027166094326498708	-0.039727505546155978	-0.026084052483759806	-0.02837151586707367	-0.039772432389202417
6.8049999999999997	-0.02687808201881221	nan	nan	nan	nan	-0.028481688548828536	nan	-0.026017166289536792	-0.026155169017790678	-0.02792285974704543	-0.0397380171095887	-0.026583416626147945	-0.0292907439035104	-0.039780077746749472
6.8100000000000005	-0.026878809542891416	nan	nan	nan	nan	-0.029355169767616408	nan	-0.026019381749532472	-0.02640975085821428	-0.028672993963431689	-0.039747545261130238	-0.027043677101702336	-0.030219294503679651	-0.039783826962150715
6.8150000000000004	-0.026879295731606932	nan	nan	nan	nan	-0.030214139354780081	nan	-0.026021434685750966	-0.026615916207402453	-0.029401020412088929	-0.03975653591572631	-0.027427893948925891	-0.03114969853445294	-0.03978359052063233
6.8200000000000003	-0.026879475348937802	nan	nan	nan	nan	-0.031050826126985197	nan	-0.026023330042145382	-0.026754063008877796	-0.030090386427514958	-0.039765477393884412	-0.027698722976627871	-0.032069424227357986	-0.039779264831447454
6.8250000000000002	-0.026879283550512979	nan	nan	nan	nan	-0.031851711213838688	nan	-0.026025072827367508	-0.026810388212459194	-0.030723400989956337	-0.039774879844123978	-0.027822234311245794	-0.032958529282186351	-0.039770749705397526
6.8300000000000001	-0.026878656303428405	nan	nan	nan	nan	-0.032596067414496971	nan	-0.026026668162194962	-0.026778985624561331	-0.03128157848485609	-0.039785252328055853	-0.027778305842551126	-0.03378870856896457	-0.039757967634453772
6.835	-0.026877530802155998	nan	nan	nan	nan	-0.033256105969012378	nan	-0.026028121324712196	-0.026663152375073877	-0.031746444022337665	-0.039797078049848347	-0.027570372167072577	-0.034524365239280284	-0.03974087942227722
6.8399999999999999	-0.02687584587755576	nan	nan	nan	nan	-0.033799121004968694	nan	-0.026029437792553734	-0.02647499437393484	-0.032100755850139662	-0.039810788427843809	-0.027225941029929181	-0.035125988850272696	-0.039719490992948997
6.8449999999999998	-0.026873542395928734	nan	nan	nan	nan	-0.034191620565743944	nan	-0.026030623281653058	-0.02623339138470647	-0.032329989629303765	-0.039826736969126843	-0.026786738616953298	-0.035555500547154603	-0.039693848000932036
6.8500000000000005	-0.026870563645183573	nan	nan	nan	nan	-0.034404808395661672	nan	-0.026031683780921605	-0.025961355652661954	-0.032423835834905941	-0.03984517418539707	-0.026296373434817853	-0.03578250436833498	-0.03966401833988388
6.8550000000000004	-0.026866855705289148	nan	nan	nan	nan	-0.034420138495189122	nan	-0.026032625582378333	-0.025683919736004215	-0.032377417399243817	-0.039866225034164503	-0.025794385237856411	-0.035789878017450649	-0.039630067267750223
6.8600000000000003	-0.026862367800269141	nan	nan	nan	nan	-0.034233338520279287	nan	-0.02603345530632058	-0.025426864119296455	-0.032191963462124773	-0.039889870532396572	-0.02531864398635255	-0.035577130347904017	-0.039592034345462469
6.8650000000000002	-0.026857052629204951	nan	nan	nan	nan	-0.033855572328636764	nan	-0.026034179921174537	-0.025215594480859513	-0.031874778826671286	-0.039915935225952548	-0.024910926327733556	-0.035160528599441701	-0.039549924056043975
6.8700000000000001	-0.026850866673828098	nan	nan	nan	nan	-0.033311294137598126	nan	-0.026034806757786674	-0.025073144863304416	-0.031438502607909154	-0.039944082077589496	-0.024618168944469387	-0.034569965436543226	-0.039503721486105675
6.875	-0.026843770480467218	nan	nan	nan	nan	-0.032633478850142311	nan	-0.026035343517920799	-0.025016929387512078	-0.030899808537156029	-0.03997381604852572	-0.024484707026757362	-0.033843512540491269	-0.039453440446839495
6.8799999999999999	-0.026835728914392273	nan	nan	nan	nan	-0.031857752795009672	nan	-0.026035798276843412	-0.025055084869816384	-0.03027781520980144	-0.040004497201355141	-0.024537485299666765	-0.033021209049904632	-0.039399204632152074
6.8849999999999998	-0.026826711384753548	nan	nan	nan	nan	-0.03101712027917294	nan	-0.026036179479944955	-0.025184107930554894	-0.029592515050431235	-0.040035363568118383	-0.024773240438692244	-0.032139659161870254	-0.039341354213216093
6.8900000000000006	-0.026816692038582397	nan	nan	nan	nan	-0.030138505775937213	nan	-0.026036495933426537	-0.025389168922660799	-0.028863491286125864	-0.040065563335878573	-0.025157410557114259	-0.031228532688449454	-0.039280561933890637
6.8950000000000005	-0.026805649922574639	nan	nan	nan	nan	-0.029241555983340099	nan	-0.026036756789080406	-0.025647072792976594	-0.028109094145106393	-0.040094195141952921	-0.025636191082150293	-0.030309349036619134	-0.039217935364724087
6.9000000000000004	-0.02679356911163264	nan	nan	nan	nan	-0.028339464437241182	nan	-0.026036971523395427	-0.025930431953052009	-0.027346125910060991	-0.040120354488334148	-0.026153057376766764	-0.029396289047152566	-0.039155076941078476
6.9050000000000002	-0.026780438803433365	nan	nan	nan	nan	-0.027441203374311992	nan	-0.026037149911091306	-0.026211323698421874	-0.026589972814492449	-0.040143183545990634	-0.026659248102857948	-0.028498408141916704	-0.039094073216840386
6.9100000000000001	-0.026766253378512551	nan	nan	nan	nan	-0.026554456426009641	nan	-0.026037301993433376	-0.026463599078521808	-0.025855041468542034	-0.040161921012017182	-0.027114570134321503	-0.02762252918230302	-0.039037392405016913
6.915	-0.026751012425722864	nan	nan	nan	nan	-0.025688604368163413	nan	-0.026037438041566822	-0.026664209848265515	-0.02515531574548029	-0.040175948312167344	-0.027482724775899033	-0.026776165507070036	-0.038987686262070151
6.9199999999999999	-0.026734720733095262	nan	nan	nan	nan	-0.024857198217936458	nan	-0.026037568515261858	-0.026794482290065154	-0.02450484433343127	-0.040184828413302572	-0.027728470440083388	-0.025969939432588716	-0.038947516314669167
6.9249999999999998	-0.026717388244496418	nan	nan	nan	nan	-0.024079417987409986	nan	-0.026037704017445838	-0.026841877283553004	-0.023917993640404756	-0.040188333901194265	-0.027821643613094006	-0.025219059274908882	-0.038919048329932898
6.9299999999999997	-0.026699029982709878	nan	nan	nan	nan	-0.023380105146846984	nan	-0.026037855244923892	-0.026801853610406372	-0.023409350437607584	-0.040186461802292184	-0.027746888390370046	-0.024543523754064857	-0.0389037735532754
6.9350000000000005	-0.02667966593980918	nan	nan	nan	nan	-0.022788147991996487	nan	-0.026038032935789213	-0.026678822991295013	-0.022993229337926448	-0.040179433816882562	-0.027511763673970214	-0.023966905323341822	-0.03890231365894832
6.9400000000000004	-0.026659320935986594	nan	nan	nan	nan	-0.022333326791882227	nan	-0.026038247813904153	-0.026485461819361331	-0.02268282529845058	-0.040167682037636418	-0.027145766387522675	-0.02351385788333684	-0.038914347921635464
6.9450000000000003	-0.026638024448219642	nan	nan	nan	nan	-0.022042136366596687	nan	-0.026038510531014636	-0.026240636674181736	-0.022489138171724963	-0.04015182165185828	-0.026690350105552506	-0.023206836139065053	-0.038938672091860326
6.9500000000000002	-0.026615810410382461	nan	nan	nan	nan	-0.021933465485893203	nan	-0.026038831606906204	-0.025967016403665818	-0.022419865666850537	-0.040132613357276914	-0.026187860964824183	-0.02306275752790523	-0.038973368951378248
6.9550000000000001	-0.02659271698659834	nan	nan	nan	nan	-0.022015175936958602	nan	-0.026039221368132966	-0.025689338894633033	-0.022478491371297204	-0.040110919086850903	-0.02567728076674191	-0.023090358598716984	-0.039016049712015666
6.96	-0.026568786319902733	nan	nan	nan	nan	-0.022282492326313706	nan	-0.026039689885786414	-0.025433389846626849	-0.022663770276658283	-0.040087655036346835	-0.025197769426468255	-0.023288797157898167	-0.039064117932746854
6.9649999999999999	-0.02654406425833037	nan	nan	nan	nan	-0.022718685057344687	nan	-0.026040246912764312	-0.025224836723492669	-0.022969734920563822	-0.040063745903376774	-0.024794276108560442	-0.023647745644503858	-0.039115012734496919
6.9699999999999998	-0.026518600060804198	nan	nan	nan	nan	-0.023297913037738462	nan	-0.026040901820998837	-0.025086918788697572	-0.023386228951292228	-0.040040083739085075	-0.024517426891915009	-0.024148923723158824	-0.039166401363018834
[truncated: 5,006 more rows]
