# Supplementary material for: Stalled response near thermal equilibrium in periodically driven systems
Source: Nat Commun. 2024 Jan 4;15:294. doi: 10.1038/s41467-023-44487-2 (PMC10766978; doi:10.1038/s41467-023-44487-2)
Supplement: Supplementary file 3 — Source Data [file 41467_2023_44487_MOESM3_ESM.zip › source_data/SupplFig6.dat]

#beta	A	stddev(A)	H_0	stddev(H_0)
0.	-0.039860326890216828	0.000069981305610288	-1.5983758971683035	0.0027527937683703
0.0080000000000000002	-0.038013351792326118	0.000062559658356206	-2.5680762439373163	0.0030678668938606
0.0160000000000000003	-0.03594759688723001	0.000051986201727952	-3.5524237166608324	0.0034482082754244
0.024	-0.03365987840659219	0.000038558580555769	-4.5505993553231905	0.0039029241032945
0.032000000000000001	-0.031148249128811756	0.000022951930333239	-5.5617045357900328	0.0044458120695381
0.040000000000000001	-0.028412066212667404	9.916842737755e-6	-6.5847634123497499	0.0050969458928361
0.048000000000000001	-0.025452041334152993	0.000021631102385833	-7.6187262417569001	0.0058841343378698
0.056000000000000001	-0.022270271001382151	0.00004324169267669	-8.6624735677294868	0.0068439812770005
0.064000000000000001	-0.018870245506806777	0.000067010333682142	-9.7148212234298269	0.0080223354139148
0.072000000000000008	-0.015256835669385779	0.000092009776289031	-10.774526088471159	0.009474081779992
0.080000000000000002	-0.011436257286831932	0.000117916293737989	-11.840292517404533	0.011262414117426
0.087999999999999995	-0.0074160140163649169	0.0001447150855223218	-12.910779339438079	0.013457817699838
0.096000000000000002	-0.0032048201845858294	0.0001727696267187892	-13.984607315271305	0.016136925095928
0.104000000000000009	0.00118749425468121281	0.00020295074967561943	-15.06036692730308	0.019381239338766
0.112000000000000002	0.0057500937856547306	0.0002367566762169148	-16.136626374925419	0.023275568065146
0.119999999999999996	0.01047125912545658	0.000276360171216758	-17.21193964768506	0.027905959845094
0.128000000000000003	0.015338517163249399	0.000324523411628552	-18.284854556192433	0.033356985510092
0.13600000000000001	0.020338775354522728	0.000384369384567828	-19.353920613772566	0.039708320811668
0.144000000000000017	0.025458456967571434	0.00045907892815499	-20.417696680378424	0.047030715440692
0.151999999999999996	0.030683633843992419	0.000551627358120434	-21.474758303367655	0.055381546618187
0.160000000000000003	0.036000153754976061	0.00066463715803995	-22.5237047154655	0.064800238742537
0.16800000000000001	0.041393759975706525	0.000800344802905333	-23.563165476664514	0.075303879647927
0.17599999999999999	0.04685020131949739	0.000960632441261878	-24.591806770957647	0.086883379524184
0.183999999999999997	0.052355331524215863	0.001147076824305777	-25.608337388254508	0.099500502567325
0.192000000000000004	0.057895197518479033	0.001360990714531202	-26.61151443367064	0.113086057074113
0.20000000000000001	0.063456116669081408	0.001603450941018878	-27.600148808874049	0.127539461014944
0.20800000000000002	0.069024743587299431	0.001875315972516111	-28.573110502421047	0.142729811970768
0.216	0.07458812742243015	0.002177237647170354	-29.52933370826031	0.158498489094732
0.224	0.080133760784234592	0.002509670592019217	-30.467821766055131	0.174663208001244
0.23200000000000001	0.085649621511483282	0.0028728811633339	-31.387651886329545	0.191023345760385
0.23999999999999999	0.091124208458307571	0.003266956313427651	-32.287979592398104	0.207366260944938
0.248	0.09654657232859556	0.003691811852969661	-33.168042783385017	0.22347426104639
0.25600000000000001	0.101906342385536817	0.004147199112311723	-34.027165302849618	0.239131822824915
0.26400000000000001	0.10719374963482603	0.004632708936596989	-34.864759888577019	0.254132654316447
0.27200000000000002	0.11239964685802919	0.0051477721910951	-35.680330382493501	0.268286201415575
0.28000000000000003	0.11751552568365015	0.00569165641382414	-36.47347309528642	0.281423245646959
0.28800000000000003	0.12253353074337459	0.00626345883420168	-37.243877246699817	0.293400308094772
0.29599999999999999	0.12744647087394486	0.00686209657770654	-37.991324436190017	0.304102661673057
0.30399999999999999	0.13224782728821863	0.00748629540004605	-38.715687136317364	0.313445851308733
0.312	0.13693175863851173	0.00813457866117112	-39.416926238500686	0.321375721998928
0.32000000000000001	0.14149310291987678	0.00880525840694139	-40.095087714933705	0.327867049433545
0.32800000000000001	0.14592737619211494	0.00949643035543985	-40.750298487767154	0.332920951029026
0.33600000000000002	0.15023076812946175	0.01020597430352212	-41.382761616818319	0.336561320857654
0.34400000000000003	0.15440013442594156	0.01093156102077774	-41.992750928549351	0.338830577230745
0.35199999999999998	0.15843298609293378	0.01167066615024711	-42.580605213274202	0.339785034237567
0.35999999999999999	0.16232747568455836	0.01242059105639213	-43.146722115081407	0.33949020854508
0.36799999999999999	0.16608238048274828	0.01317849002129841	-43.691551831705686	0.338016351375858
0.376	0.16969708267290142	0.01394140274163991	-44.215590731249383	0.335434455896461
0.38400000000000001	0.17317154654969833	0.01470629075665398	-44.719374980542796	0.331812935904274
0.39200000000000002	0.17650629281381848	0.01547007625680326	-45.203474267461255	0.327215108386223
0.40000000000000002	0.17970237005682297	0.01622968168011874	-45.668485687616093	0.321697545652731
0.40800000000000003	0.18276132358041722	0.01698206858092241	-46.115027854537509	0.315309298794493
0.41600000000000004	0.1856851617553941	0.0177242744291273	-46.54373528274075	0.308091938665521
0.42399999999999999	0.1884763201892366	0.01845344623544845	-46.955253084140665	0.300080318520538
0.432	0.1911376240332993	0.0191668701707226	-47.350232010412337	0.291303936927997
0.44	0.1936722488165257	0.0198619966288848	-47.729323866857158	0.281788772684042
0.44800000000000001	0.19608368023633936	0.0205364604498653	-48.093177316799817	0.271559475136986
0.45600000000000002	0.19837567336787841	0.02118809625902856	-48.442434089430482	0.260641823633864
0.46400000000000002	0.20055221176461801	0.02181494907841759	-48.777725598191462	0.249065418170039
0.47200000000000003	0.20261746692161955	0.02241528052309991	-49.099669971382516	0.236866631886457
0.47999999999999998	0.20457575855234492	0.02298757100762351	-49.408869491335624	0.224091949731699
0.48799999999999999	0.20643151609904887	0.02353051846012537	-49.705908433804751	0.210801948553766
0.496	0.20818924185295282	0.02404303407602726	-49.99135129468141	0.197076362541297
0.504	0.20985347601020325	0.02452423564883441	-50.265741387144667	0.183020958027105
0.51200000000000001	0.2114287639349269	0.02497343899588116	-50.529599789063864	0.168777356354314
0.52000000000000002	0.2129196258436496	0.02539014796024204	-50.783424617546875	0.154537520057639
0.52800000000000002	0.21433052906903849	0.02577404342127302	-51.027690605192307	0.140565252480152
0.53600000000000003	0.21566586300819708	0.02612497169106597	-51.262848951133973	0.127227132590816
0.54400000000000004	0.21692991681038952	0.02644293261499341	-51.489327418705848	0.115032597344967
0.55200000000000005	0.21812685981497112	0.02672806763751101	-51.707530651079523	0.10467154241339
0.56000000000000005	0.21926072471127636	0.02698064803970285	-51.917840676265461	0.097008826387064
0.56800000000000006	0.22033539335789037	0.02720106350393315	-52.120617573076193	0.092956820484295
0.57600000000000007	0.22135458517137585	0.02738981111821383	-52.316200270727199	0.093179171081278
0.58399999999999996	0.22232184797041335	0.0275474848934711	-52.504907455613015	0.097776927014243
0.59199999999999997	0.22324055114384169	0.02767476583612325	-52.68703856044056	0.106253688886887
0.59999999999999998	0.2241138809954636	0.02777241259258998	-52.862874812429074	0.11779283528189
0.60799999999999998	0.22494483810937678	0.02784125266285711	-53.032680319280926	0.131566510530226
0.61599999999999999	0.22573623657032253	0.02788217416569952	-53.196703173348624	0.146889832795939
0.624	0.22649070487042683	0.02789611812858748	-53.355176556798663	0.163244305046946
0.63200000000000001	0.22721068833091324	0.02788407126916283	-53.508319832509566	0.180248357967341
0.64000000000000001	0.2278984528667222	0.02784705923267065	-53.656339607565319	0.197620261238069
0.64800000000000002	0.22855608992526948	0.02778614024910151	-53.79943075842894	0.215148160516301
0.65600000000000003	0.22918552243212729	0.02770239917607332	-53.937777408713982	0.23266893359797
0.66400000000000003	0.22978851158375961	0.02759694189575632	-54.071553852806204	0.250053987981362
0.67200000000000004	0.23036666433155304	0.02747089003856814	-54.200925419858476	0.267199850724182
0.68000000000000005	0.23092144141032186	0.02732537600993361	-54.326049274954246	0.284021911068201
0.68800000000000006	0.2314541657731381	0.02716153830125348	-54.447075155420023	0.300450204597503
0.69600000000000006	0.23196603130227336	0.02698051706974413	-54.564146041761527	0.316426517682546
0.70399999999999996	0.23245811167818602	0.02678344997575624	-54.677398763934164	0.331902350454335
0.71199999999999997	0.23293136929746563	0.02657146826914646	-54.786964544621066	0.346837442548992
0.71999999999999997	0.23338666414253675	0.02634569311891339	-54.89296948208725	0.361198671528144
0.72799999999999998	0.23382476251669746	0.02610723218194732	-54.995534975877559	0.374959200389838
0.73599999999999999	0.23424634556951611	0.02585717640830669	-55.094778099053696	0.388097793511872
0.74399999999999999	0.23465201754798402	0.02559659708107124	-55.190811921128822	0.400598247922187
0.752	0.23504231372047851	0.02532654308869667	-55.283745786063072	0.412448904823903
0.76000000000000001	0.23541770792974267	0.02504803842846135	-55.373685549720444	0.423642218123235
0.76800000000000002	0.23577861974126207	0.02476207993789733	-55.460733781263575	0.434174364699792
0.77600000000000002	0.23612542116239818	0.02446963525162138	-55.544989932821245	0.444044886350827
0.78400000000000003	0.23645844291588373	0.02417164097906034	-55.626550481645713	0.453256356962403
0.79200000000000004	0.23677798025823261	0.02386900109837687	-55.705509048673759	0.461814070717869
0.80000000000000004	0.23708429834085309	0.02356258556021021	-55.781956497193129	0.469725748863556
0.80800000000000005	0.23737763711717585	0.02325322909488574	-55.855981014999803	0.477001263401778
0.81600000000000006	0.23765821580414098	0.02294173021496996	-55.927668183157958	0.483652376892633
0.82400000000000007	0.23792623691036511	0.02262885040499431	-55.997101034001356	0.489692497786747
0.83200000000000007	0.23818188984714876	0.02231531348966497	-56.06436010093803	0.495136451076453
0.83999999999999997	0.23842535414078471	0.02200180517106339	-56.129523461993289	0.50000026397782
0.84799999999999998	0.23865680226719889	0.02168897272571439	-56.192666779068122	0.504300966549739
0.85599999999999998	0.23887640213081522	0.02137742485193555	-56.253863334296746	0.508056407022812
0.86399999999999999	0.23908431921136623	0.02106773165856791	-56.31318406481982	0.511285081521547
0.872	0.23928071840180573	0.02076042478549771	-56.370697596958185	0.514005977962632
0.88	0.2394657655618462	0.02045599764806874	-56.426470280654167	0.516238433610961
0.88800000000000001	0.23963962881015161	0.02015490579641001	-56.480566224683104	0.518002005964123
0.89600000000000002	0.23980247957905254	0.01985756738282563	-56.5330473332566	0.519316356239963
0.90400000000000003	0.23995449345332185	0.01956436372933174	-56.583973344032344	0.520201145105759
0.91200000000000003	0.24009585081541476	0.01927563998933428	-56.633401868062473	0.520675939828184
0.92000000000000004	0.24022673731730104	0.01899170589688418	-56.681388431512095	0.520760132337457
0.92800000000000005	0.24034734419802956	0.01871283659825146	-56.727986519221676	0.52047286741211
0.93600000000000005	0.24045786846556298	0.01843927356038742	-56.773247620053354	0.519832980350434
0.94400000000000006	0.24055851295973668	0.01817122555142369	-56.817221273903539	0.518858943471456
0.95200000000000007	0.24064948631182144	0.01790886968866986	-56.859955120171207	0.517568820687042
0.95999999999999996	0.24073100281549938	0.01765235254962492	-56.901494947627988	0.515980229513102
0.96799999999999997	0.24080328222210906	0.01740179134132219	-56.94188474527175	0.514110309939427
0.97599999999999998	0.24086654947251481	0.01715727512404641	-56.981166754168325	0.511975699388492
0.98399999999999999	0.24092103437640974	0.01691886608430709	-57.019381519886077	0.50959251330558
0.99199999999999999	0.24096697124913682	0.0166866008525842	-57.05656794544223	0.50697633077283
1.	0.24100459851448078	0.01646049186067004	-57.092763344442479	0.504142184562894
1.00800000000000001	0.241034158281785	0.0162405287332591	-57.128003494262361	0.501104555224542
1.01600000000000001	0.24105589590428852	0.01602667970797452	-57.162322689107964	0.49787736866545
1.02400000000000002	0.24107005952476503	0.01581889307781592	-57.195753792682448	0.494473996835663
1.03200000000000003	0.24107689961399526	0.01561709864949824	-57.228328290388141	0.490907261127812
1.04000000000000004	0.24107666850706938	0.01542120921100798	-57.260076340893264	0.487189438107789
1.04800000000000004	0.24106961994128527	0.01523112200148246	-57.291026826858525	0.483332267229273
1.05600000000000005	0.24105600859942703	0.01504672017593511	-57.321207404844635	0.479346960301355
1.06400000000000006	0.24103608966147079	0.01486787425802136	-57.350644554147768	0.475244212328374
1.07200000000000006	0.24101011836716259	0.01469444357313325	-57.379363624583126	0.471034213603296
1.08000000000000007	0.24097834959164606	0.01452627765498948	-57.407388883087142	0.466726662719881
1.08800000000000008	0.24094103743615315	0.01436321761873587	-57.434743559120738	0.462330780379874
1.09600000000000009	0.24089843483459127	0.01420509749376994	-57.461449888745046	0.457855323777715
1.10400000000000009	0.24085079317774793	0.0140517455104943	-57.487529157421508	0.453308601433957
1.1120000000000001	0.240798361955848	0.01390298533476205	-57.513001741495062	0.448698488354865
1.12000000000000011	0.24074138841957763	0.01375863724554513	-57.537887148213215	0.444032441324007
1.12800000000000011	0.2406801172607604	0.0136185192509984	-57.562204054508174	0.439317514302421
1.13600000000000012	0.24061479031241251	0.01348244813924474	-57.585970344325778	0.434560373831105
1.14400000000000013	0.24054564626821892	0.01335024046108255	-57.609203144571431	0.429767314310303
1.15200000000000014	0.24047292042167366	0.01322171344222951	-57.631918859742728	0.424944273134554
1.15999999999999992	0.2403968444246557	0.01309668582361313	-57.654133205215636	0.42009684562225
1.16799999999999993	0.24031764606476848	0.01297497862920936	-57.675861239150777	0.415230299648679
1.17599999999999993	0.24023554906167263	0.01285641586094999	-57.697117393173076	0.410349590020914
1.18399999999999994	0.24015077288145638	0.01274082512179673	-57.717915501707897	0.405459372485785
1.19199999999999995	0.24006353256904686	0.01262803816791815	-57.738268830144913	0.400564017393462
1.19999999999999996	0.23997403859744952	0.01251789139183358	-57.758190101692875	0.395667622948535
1.20799999999999996	0.23988249673412051	0.0124102262389	-57.777691523147861	0.390774028118665
1.21599999999999997	0.2397891079229855	0.01230488955966152	-57.796784809448039	0.38588682507402
1.22399999999999998	0.23969406818221052	0.01220173390131993	-57.815481207164349	0.381009371247654
1.23199999999999998	0.23959756851660037	0.01210061774136255	-57.833791516910613	0.376144800958271
1.23999999999999999	0.23949979484397843	0.01200140566717342	-57.851726114649585	0.371296036632178
1.248	0.2394009279354243	0.01190396850521974	-57.869294972107272	0.366465799545693
1.25600000000000001	0.23930114336795448	0.01180818340335103	-57.886507676143064	0.361656620241875
1.26400000000000001	0.23920061148957855	0.01171393387046341	-57.903373447244694	0.356870848442074
1.27200000000000002	0.23909949739578632	0.01162110977702278	-57.919901157071881	0.352110662597865
1.28000000000000003	0.23899796091693739	0.0115296073200541	-57.936099345231658	0.34737807903048
1.28800000000000003	0.23889615661586972	0.0114393289567707	-57.95197623515475	0.342674960697101
1.29600000000000004	0.23879423379505496	0.01135018330985375	-57.967539749226627	0.338003025517718
1.30400000000000005	0.23869233651307016	0.01126208504796752	-57.982797523191948	0.333363854416889
1.31200000000000006	0.23859060360901198	0.01117495474494219	-57.997756919768944	0.328758898900557
1.32000000000000006	0.2384891687353063	0.01108871872011483	-58.012425041662044	0.32418948837727
1.32800000000000007	0.23838816039753385	0.01100330886345655	-58.026808743869016	0.319656837064608
1.33600000000000008	0.23828770200101644	0.01091866244731772	-58.040914645367927	0.315162050606165
1.34400000000000008	0.23818791190391496	0.01083472192789464	-58.054749140231972	0.310706132375095
1.35200000000000009	0.2380889034758577	0.01075143473844289	-58.068318408145466	0.306289989419716
1.3600000000000001	0.23799078516206428	0.01066875307618554	-58.081628424432201	0.301914438175673
1.3680000000000001	0.23789366055227845	0.01058663368499557	-58.094684969505787	0.297580209855124
1.37600000000000011	0.23779762845397528	0.01050503763544982	-58.107493637860808	0.293287955579283
1.38400000000000012	0.23770278296990366	0.01042393010381371	-58.120059846631724	0.289038251240676
1.39200000000000013	0.23760921357882447	0.01034328015132829	-58.132388843625871	0.284831602104098
1.40000000000000013	0.23751700521986308	0.01026306050491988	-58.144485715056774	0.280668447185775
1.40799999999999992	0.2374262383794089	0.01018324734035966	-58.156355392724355	0.276549163410221
1.41599999999999993	0.2373369891809234	0.01010382006918652	-58.168002660980233	0.272474069489406
1.42399999999999993	0.23724932947654065	0.01002476112944932	-58.179432163228761	0.26844342965811
1.43199999999999994	0.23716332694088671	0.00994605578163287	-58.190648408089617	0.264457457190823
1.43999999999999995	0.23707904516635002	0.00986769191010482	-58.201655775295374	0.260516317674254
1.44799999999999995	0.23699654375976814	0.00978965983021344	-58.212458521233955	0.256620132168563
1.45599999999999996	0.23691587844033447	0.00971195210206607	-58.223060784245566	0.252768980162094
1.46399999999999997	0.23683710113780628	0.00963456335078135	-58.233466589543139	0.248962902335704
1.47199999999999998	0.23676026009214861	0.00955749009353001	-58.24367985402139	0.245201903212064
1.47999999999999998	0.23668539995283185	0.00948073057383959	-58.253704390702256	0.24148595363616
1.48799999999999999	0.23661256187887537	0.00940428460284115	-58.263543913002465	0.237814993096552
1.496	0.2365417836384688	0.00932815340785109	-58.273202038733769	0.234188931927303
1.504	0.23647309970879278	0.00925233948808633	-58.2826822939528	0.230607653392413
1.51200000000000001	0.23640654137528606	0.00917684647759346	-58.291988116576858	0.227071015617548
1.52000000000000002	0.23634213683055636	0.00910167901542048	-58.301122859816042	0.223578853430333
1.52800000000000002	0.23627991127262762	0.00902684262267202	-58.310089795406661	0.220130980072919
1.53600000000000003	0.23621988700241494	0.00895234358663348	-58.318892116733447	0.216727188832729
1.54400000000000004	0.23616208352055341	0.00887818885156914	-58.327532941759676	0.213367254549716
1.55200000000000005	0.23610651762282805	0.0088043859163001	-58.336015315776865	0.210050935055126
1.56000000000000005	0.23605320349492751	0.00873094273816164	-58.344342214049774	0.206777972492205
1.56800000000000006	0.2360021528059637	0.00865786764333568	-58.352516544363802	0.203548094588214
1.57600000000000007	0.2359533748005178	0.00858516924306822	-58.360541149347872	0.200361015815678
1.58400000000000007	0.23590687638959039	0.00851285635621088	-58.368418808738613	0.197216438506794
1.59200000000000008	0.23586266224012373	0.00844093793695928	-58.376152241580492	0.19411405389209
1.60000000000000009	0.23582073486291193	0.00836942300843907	-58.383744108180248	0.191053543029382
1.6080000000000001	0.23578109469924443	0.008298320601374	-58.391197012113788	0.188034577763044
1.6160000000000001	0.23574374020576386	0.00822763969790475	-58.39851350202588	0.185056821541391
1.62400000000000011	0.23570866793790191	0.00815738918022796	-58.4056960733994	0.182119930203325
1.63200000000000012	0.23567587263153464	0.00808757778379016	-58.412747170224546	0.17922355273022
1.64000000000000012	0.23564534728297742	0.00801821405502804	-58.419669186554221	0.176367331947421
1.64800000000000013	0.235617083227477	0.00794930631314191	-58.426464468062131	0.173550905149599
1.65600000000000014	0.23559107021570145	0.00788086261608499	-58.433135313440557	0.170773904725609
1.66400000000000015	0.23556729648871345	0.00781289073008994	-58.439683975796141	0.168035958706166
1.67199999999999993	0.23554574885092384	0.0077453981029477	-58.44611266392967	0.165336691308363
1.67999999999999994	0.23552641274169674	0.00767839184075259	-58.452423543608414	0.162675723408661
1.68799999999999994	0.23550927230481184	0.0076118786876099	-58.458618738757198	0.16005267302276
1.69599999999999995	0.23549431045618815	0.00754586500851175	-58.464700332549699	0.157467155723138
1.70399999999999996	0.23548150895016095	0.00748035677514574	-58.47067036856767	0.154918785028216
1.71199999999999997	0.23547084844354411	0.00741535955406442	-58.476530851769387	0.152407172804462
1.71999999999999997	0.23546230855823584	0.00735087849773257	-58.482283749511128	0.149931929582363
1.72799999999999998	0.23545586794195663	0.00728691833755759	-58.487930992505047	0.14749266490547
1.73599999999999999	0.23545150432722467	0.00722348337925018	-58.493474475697575	0.145088987609328
1.74399999999999999	0.23544919458865393	0.00716057750019978	-58.498916059168963	0.142720506132549
1.752	0.23544891479850035	0.00709820414869134	-58.504257568964178	0.140386828746101
1.76000000000000001	0.23545064028048957	0.0070363663448128	-58.509500797874378	0.138087563834082
1.76800000000000002	0.23545434566196859	0.00697506668294337	-58.514647506218931	0.13582232007763
1.77600000000000002	0.2354600049244888	0.00691430733580707	-58.51969942259286	0.133590706717008
1.78400000000000003	0.23546759145248828	0.00685409005968352	-58.524658244546896	0.131392333713425
1.79200000000000004	0.23547707808069074	0.00679441620094489	-58.529525639312143	0.129226811942061
1.80000000000000004	0.23548843713964446	0.00673528670373832	-58.534303244407804	0.127093753378173
1.80800000000000005	0.23550164049977565	0.00667670211840117	-58.53899266831043	0.124992771230074
1.81600000000000006	0.235516659613991	0.00661866261107983	-58.543595491066763	0.122923480118101
1.82400000000000007	0.23553346555855568	0.0065611679739291	-58.548113264845502	0.120885496198057
1.83200000000000007	0.23555202907264541	0.00650421763596051	-58.552547514544334	0.118878437274932
1.84000000000000008	0.23557232059638162	0.00644781067471431	-58.556899738316048	0.116901922966372
1.84800000000000009	0.23559431030740509	0.00639194582820588	-58.561171408103308	0.114955574766155
1.85600000000000009	0.23561796815602645	0.00633662150741648	-58.565363970162487	0.113039016185734
1.8640000000000001	0.23564326389911638	0.00628183580915338	-58.569478845526092	0.111151872821751
1.87200000000000011	0.23567016713248674	0.0062275865291951	-58.573517430549281	0.109293772475374
1.88000000000000012	0.23569864732208052	0.00617387117555612	-58.577481097309056	0.107464345214088
1.88800000000000012	0.23572867383368562	0.00612068698210185	-58.581371194076416	0.105663223455714
1.89600000000000013	0.23576021596170738	0.00606803092208748	-58.585189045789029	0.103890042042916
1.90400000000000014	0.2357932429564321	0.00601589972184124	-58.588935954442071	0.10214443832169
1.91200000000000014	0.23582772405003694	0.00596428987444437	-58.592613199494873	0.100426052174224
1.91999999999999993	0.23586362848192356	0.0059131976533145	-58.596222038331509	0.09873452610541
1.92799999999999994	0.23590092552217303	0.0058626191257915	-58.599763706570066	0.097069505285184
1.93599999999999994	0.23593958449451052	0.00581255016639643	-58.603239418523621	0.095430637596992
1.94399999999999995	0.2359795747980137	0.00576298647025184	-58.606650367532517	0.093817573685185
1.95199999999999996	0.2360208659274754	0.00571392356596586	-58.609997726326452	0.092229967003429
1.95999999999999996	0.23606342749322108	0.00566535682849025	-58.613282647399551	0.090667473841504
1.96799999999999997	0.2361072292396338	0.00561728149170517	-58.616506263344694	0.089129753374064
1.97599999999999998	0.23615224106268137	0.00556969266063182	-58.619669687173195	0.087616467676923
1.98399999999999999	0.2361984330268148	0.00552258532347293	-58.62277401269385	0.086127281788153
1.99199999999999999	0.23624577538068176	0.00547595436320041	-58.62582031480688	0.084661863689542
2.	0.23629423857192541	0.00542979456895634	-58.628809649799531	0.083219884376169
