# Supplementary material for: Stalled response near thermal equilibrium in periodically driven systems
Source: Nat Commun. 2024 Jan 4;15:294. doi: 10.1038/s41467-023-44487-2 (PMC10766978; doi:10.1038/s41467-023-44487-2)
Supplement: Supplementary file 3 — Source Data [file 41467_2023_44487_MOESM3_ESM.zip › source_data/SupplFig4.dat]

#omega	eq,f_0=0	eq,f_0=3.2,T=0.2	neq,f_0=0	neq,f_0=3.2,T=0.2
-628.3185307179587	8.256640431816522e-8	4.82098314568362e-6	0.12942616517169755	0.13160238280058278
-628.1221811771093	8.256644402011721e-8	4.820985496644393e-6	0.1294262275495573	0.13160243038059216
-627.9258316362599	8.25665235442394e-8	4.820990199168678e-6	0.1294263523055957	0.13160254140923075
-627.7294820954105	8.256664277756476e-8	4.82099725254647e-6	0.129426539439787	0.13160271588655129
-627.5331325545611	8.256680184528437e-8	4.821006657266419e-6	0.12942678895278006	0.13160295381303727
-627.3367830137119	8.256700048668176e-8	4.821018413514209e-6	0.12942710084476935	0.13160325518876656
-627.1404334728625	8.256723907961686e-8	4.821032521150394e-6	0.12942747511660024	0.13160362001476253
-626.9440839320131	8.256751729390066e-8	4.821048979205779e-6	0.12942791176877455	0.13160404829150238
-626.7477343911637	8.256783525076732e-8	4.821067788857818e-6	0.12942841080228654	0.13160454001998229
-626.5513848503143	8.256819300413989e-8	4.8210889496725e-6	0.12942897221800853	0.13160509520090768
-626.355035309465	8.256859051810022e-8	4.821112462952306e-6	0.12942959601715048	0.1316057138356824
-626.1586857686157	8.256902774698006e-8	4.821138326853134e-6	0.12943028220080124	0.13160639592508294
-625.9623362277663	8.25695047978003e-8	4.821166542596171e-6	0.1294310307702707	0.13160714147069127
-625.7659866869169	8.257002148305791e-8	4.821197109717461e-6	0.12943184172712305	0.1316079504739037
-625.5696371460675	8.257057808417965e-8	4.821230027342605e-6	0.12943271507281312	0.13160882293623846
-625.3732876052181	8.257117429715902e-8	4.821265298320376e-6	0.12943365080907468	0.13160975885949394
-625.1769380643689	8.257181038719453e-8	4.82130292063161e-6	0.12943464893769469	0.1316107582453715
-624.9805885235195	8.257248614066955e-8	4.8213428942922135e-6	0.129435709460586	0.13161182109576058
-624.7842389826701	8.257320167508621e-8	4.821385220057458e-6	0.12943683237977407	0.1316129474129083
-624.5878894418207	8.257395698672044e-8	4.821429897610972e-6	0.1294380176975146	0.13161413719862433
-624.3915399009713	8.257475204197489e-8	4.821476927774874e-6	0.1294392654160271	0.13161539045563436
-624.1951903601221	8.257558689083825e-8	4.821526309533428e-6	0.12944057553775934	0.13161670718616178
-623.9988408192727	8.257646149834437e-8	4.82157804381181e-6	0.1294419480650457	0.13161808739269565
-623.8024912784233	8.257737582866961e-8	4.821632129528677e-6	0.1294433830009039	0.1316195310777109
-623.6061417375739	8.257833003423642e-8	4.821688568964681e-6	0.12944488034780308	0.13162103824443214
-623.4097921967245	8.257932389362196e-8	4.821747360718402e-6	0.1294464401087697	0.13162260889551022
-623.2134426558752	8.258035763983654e-8	4.821808504870168e-6	0.12944806228660685	0.1316242430340794
-623.0170931150259	8.258143107651869e-8	4.8218720014701515e-6	0.12944974688480224	0.13162594066316494
-622.8207435741765	8.258254429216474e-8	4.821937851509826e-6	0.12945149390628596	0.13162770178608932
-622.6243940333271	8.258369730788398e-8	4.822006054543923e-6	0.12945330335450975	0.13162952640648584
-622.4280444924777	8.258489008086886e-8	4.822076610696099e-6	0.12945517523306832	0.13163141452742397
-622.2316949516284	8.258612261698267e-8	4.822149520540047e-6	0.12945710954547468	0.13163336615278912
-622.0353454107791	8.258739503142597e-8	4.822224783005937e-6	0.12945910629550073	0.13163538128636904
-621.8389958699297	8.258870719722999e-8	4.822302399690806e-6	0.12946116548696532	0.13163745993207493
-621.6426463290803	8.259005912572288e-8	4.8223823698659934e-6	0.12946328712388092	0.13163960209380487
-621.4462967882309	8.259145093813383e-8	4.8224646950268665e-6	0.12946547121028484	0.13164180777575632
-621.2499472473816	8.25928824013967e-8	4.822549373055941e-6	0.1294677177504305	0.13164407698222702
-621.0535977065322	8.259435376093842e-8	4.822636405646351e-6	0.12947002674862648	0.13164640971758163
-620.8572481656829	8.259586488697356e-8	4.822725792425465e-6	0.12947239820935963	0.13164880598616485
-620.6608986248335	8.259741585827291e-8	4.8228175346204526e-6	0.1294748321372083	0.13165126579286
-620.4645490839841	8.25990066029398e-8	4.822911631446192e-6	0.12947732853683683	0.1316537891421017
-620.2681995431348	8.260063718088711e-8	4.823008082890455e-6	0.12947988741315222	0.13165637603907562
-620.0718500022854	8.260230754594842e-8	4.823106888603129e-6	0.1294825087708829	0.13165902648860595
-619.8755004614361	8.260401775972276e-8	4.823208051047473e-6	0.1294851926153162	0.13166174049605817
-619.6791509205867	8.260576779260937e-8	4.823311568167078e-6	0.12948793895144012	0.13166451806611335
-619.4828013797373	8.260755759467503e-8	4.82341744163775e-6	0.12949074778471706	0.131667359204617
-619.286451838888	8.260938730058212e-8	4.823525670855311e-6	0.12949361912044383	0.13167026391692224
-619.0901022980386	8.261125677941358e-8	4.8236362560502495e-6	0.12949655296433837	0.13167323220854021
-618.8937527571892	8.26131660849455e-8	4.8237491977388945e-6	0.1294995493217717	0.13167626408528868
-618.6974032163399	8.261511531708129e-8	4.823864496600695e-6	0.12950260819875767	0.13167935955299281
-618.5010536754905	8.261710427704787e-8	4.8239821512002725e-6	0.1295057296011799	0.13168251861782843
-618.3047041346412	8.261913319004811e-8	4.824102163671015e-6	0.12950891353496777	0.13168574128555588
-618.1083545937918	8.262120182772754e-8	4.824224533352738e-6	0.12951216000631588	0.13168902756256404
-617.9120050529424	8.26233104277957e-8	4.824349260704351e-6	0.1295154690215007	0.13169237745520435
-617.7156555120931	8.262545885610838e-8	4.824476345270593e-6	0.12951884058688581	0.1316957909697621
-617.5193059712437	8.262764711892529e-8	4.824605788539979e-6	0.1295222747090409	0.13169926811330354
-617.3229564303944	8.262987531139023e-8	4.824737589120004e-6	0.12952577139451227	0.1317028088920886
-617.126606889545	8.26321433039383e-8	4.8248717495633956e-6	0.129529330650017	0.13170641331305233
-616.9302573486956	8.263445122051087e-8	4.825008268120057e-6	0.12953295248261049	0.13171008138338983
-616.7339078078462	8.263679901362552e-8	4.825147145469233e-6	0.12953663689907108	0.1317138131096331
-616.5375582669969	8.263918666874603e-8	4.8252883830017535e-6	0.12954038390668232	0.1317176084995297
-616.3412087261476	8.264161417103194e-8	4.825431979500009e-6	0.12954419351254665	0.13172146756034273
-616.1448591852982	8.264408162971598e-8	4.825577935691598e-6	0.12954806572413186	0.13172539029913558
-615.9485096444488	8.264658900337563e-8	4.82572625277295e-6	0.1295520005488626	0.131729376724091
-615.7521601035994	8.264913624380904e-8	4.825876929980352e-6	0.1295559979942883	0.13173342684240932
-615.5558105627501	8.265172337067013e-8	4.826029967933534e-6	0.12956005806817433	0.13173754066204116
-615.3594610219008	8.265435046481892e-8	4.8261853676894e-6	0.12956418077839724	0.1317417181910721
-615.1631114810514	8.265701740764699e-8	4.8263431281712315e-6	0.12956836613284994	0.1317459594374584
-614.966761940202	8.265972434421424e-8	4.826503250776407e-6	0.1295726141396549	0.13175026440940948
-614.7704123993526	8.266247112563032e-8	4.826665734454594e-6	0.12957692480702543	0.13175463311510804
-614.5740628585032	8.266525798685299e-8	4.82683058104078e-6	0.129581298143225	0.1317590655633106
-614.377713317654	8.266808464500882e-8	4.826997790516326e-6	0.1295857341568437	0.13176356176227597
-614.1813637768046	8.267095127686507e-8	4.827167362896847e-6	0.12959023285633026	0.13176812172087574
-613.9850142359552	8.267385787253508e-8	4.827339298641342e-6	0.12959479425030673	0.13177274544780368
-613.7886646951058	8.2676804468438e-8	4.827513597689467e-6	0.12959941834784833	0.1317774329521761
-613.5923151542564	8.267979098329191e-8	4.82769026107845e-6	0.12960410515755846	0.13178218424278038
-613.3959656134072	8.26828174970359e-8	4.827869288839959e-6	0.12960885468876318	0.13178699932892673
-613.1996160725578	8.26858839208764e-8	4.828050681097929e-6	0.12961366695045062	0.13179187822002433
-613.0032665317084	8.268899033707836e-8	4.828234438388449e-6	0.12961854195204411	0.13179682092543035
-612.806916990859	8.269213681886229e-8	4.828420561302963e-6	0.12962347970294352	0.1318018274547144
-612.6105674500096	8.269532318773057e-8	4.8286090502964525e-6	0.1296284802126239	0.13180689781749363
-612.4142179091602	8.269854960139756e-8	4.82879990488045e-6	0.12963354349082554	0.13181203202363265
-612.217868368311	8.270181602599276e-8	4.828993126010858e-6	0.12963866954734335	0.13181723008287827
-612.0215188274616	8.270512243116258e-8	4.829188714096347e-6	0.1296438583920029	0.1318224920055032
-611.8251692866122	8.27084688395864e-8	4.829386670104734e-6	0.1296491100348303	0.13182781780176198
-611.6288197457628	8.271185529095372e-8	4.829586992954336e-6	0.12965442448607747	0.13183320748164035
-611.4324702049134	8.271528179620628e-8	4.829789684664357e-6	0.12965980175593034	0.13183866105578765
-611.2361206640642	8.271874831156888e-8	4.8299947446999015e-6	0.1296652418549012	0.13184417853466443
-611.0397711232148	8.272225488747397e-8	4.830202173489428e-6	0.1296707447934581	0.1318497599289006
-610.8434215823654	8.272580149289235e-8	4.830411971441274e-6	0.12967631058205994	0.13185540524936332
-610.647072041516	8.272938819086174e-8	4.8306241391733575e-6	0.12968193923170843	0.1318611145069815
-610.4507225006666	8.273301491453499e-8	4.83083867690664e-6	0.12968763075320353	0.13186688771276905
-610.2543729598173	8.273668170231745e-8	4.831055585472914e-6	0.12969338515745127	0.13187272487801519
-610.058023418968	8.274038861062133e-8	4.831274864255619e-6	0.12969920245584718	0.13187862601376926
-609.8616738781186	8.27441355418063e-8	4.8314965154699665e-6	0.1297050826593768	0.1318845911316057
-609.6653243372692	8.274792259099767e-8	4.831720538569855e-6	0.12971102577956786	0.13189062024301856
-609.4689747964198	8.275174973445479e-8	4.831946932683968e-6	0.12971703182787173	0.1318967133597637
-609.2726252555705	8.275561699532384e-8	4.832175700853135e-6	0.12972310081581265	0.1319028704936684
-609.0762757147212	8.275952432831388e-8	4.832406841549537e-6	0.1297292327553674	0.1319090916562766
-608.8799261738718	8.276347190332482e-8	4.832640356069963e-6	0.12973542765810667	0.13191537686007793
-608.6835766330224	8.276745950543308e-8	4.832876244597924e-6	0.12974168553622253	0.13192172611693528
-608.487227092173	8.277148723150124e-8	4.833114507815158e-6	0.12974800640181916	0.13192813943930518
-608.2908775513237	8.277555516151425e-8	4.8333551461160265e-6	0.12975439026699215	0.1319346168395897
-608.0945280104743	8.277966318744242e-8	4.833598159386493e-6	0.12976083714418532	0.13194115833024195
-607.898178469625	8.278381144887743e-8	4.833843549203027e-6	0.1297673470459931	0.13194776392400398
-607.7018289287756	8.278799977823408e-8	4.834091315072402e-6	0.12977391998481486	0.13195443363359596
-607.5054793879262	8.279222835023609e-8	4.834341457908442e-6	0.12978055597344648	0.13196116747212736
-607.3091298470769	8.279649708916271e-8	4.834593978715594e-6	0.129787255024789	0.13196796545230657
-607.1127803062275	8.280080603917363e-8	4.834848877228256e-6	0.12979401715181654	0.1319748275874975
-606.9164307653782	8.280515513390425e-8	4.835106154534779e-6	0.12980084236757097	0.1319817538911183
-606.7200812245288	8.280954451042207e-8	4.835365809986384e-6	0.1298077306851717	0.13198874437626795
-606.5237316836794	8.281397403828119e-8	4.83562784603474e-6	0.12981468211817795	0.1319957990569185
-606.3273821428301	8.281844382311017e-8	4.835892260848392e-6	0.12982169667988216	0.13200291794628713
-606.1310326019807	8.282295388033488e-8	4.836159055953744e-6	0.12982877438396828	0.13201010105838387
-605.9346830611313	8.282750413493904e-8	4.83642823315346e-6	0.1298359152441644	0.13201734840712884
-605.738333520282	8.283209465628855e-8	4.836699791749783e-6	0.12984311927414663	0.13202466000652197
-605.5419839794326	8.28367254191406e-8	4.8369737317950625e-6	0.1298503864880163	0.13203203587067827
-605.3456344385833	8.284139646654421e-8	4.8372500551229655e-6	0.1298577168998038	0.13203947601415209
-605.1492848977339	8.284610777378473e-8	4.837528761487743e-6	0.12986511052378177	0.13204698045107793
-604.9529353568845	8.285085939843025e-8	4.837809851824453e-6	0.1298725673741567	0.13205454919604906
-604.7565858160352	8.285565134247991e-8	4.838093326121884e-6	0.1298800874654656	0.1320621822638241
-604.5602362751858	8.286048359092806e-8	4.8383791852816845e-6	0.12988767081223707	0.13206987966934797
-604.3638867343365	8.286535604161705e-8	4.838667429413287e-6	0.12989531742926422	0.13207764142704861
-604.1675371934871	8.287026893212841e-8	4.83895806031048e-6	0.129903027331243	0.1320854675523439
-603.9711876526377	8.287522214303908e-8	4.839251077438671e-6	0.12991080053326148	0.13209335806065742
-603.7748381117883	8.288021569772316e-8	4.839546481137944e-6	0.12991863705024476	0.13210131296683947
-603.578488570939	8.288524957272593e-8	4.839844273682441e-6	0.12992653689746508	0.13210933228636293
-603.3821390300897	8.289032384547396e-8	4.8401444534298e-6	0.1299345000902862	0.13211741603501648
-603.1857894892403	8.289543844074628e-8	4.840447022829524e-6	0.12994252664407585	0.13212556422828872
-602.9894399483909	8.290059346282661e-8	4.840751981533524e-6	0.1299506165744714	0.13213377688221978
-602.7930904075415	8.290578892350243e-8	4.84105933048299e-6	0.1299587698970681	0.13214205401224405
-602.5967408666922	8.291102465655524e-8	4.841369069566831e-6	0.12996698662772482	0.13215039563502526
-602.4003913258429	8.291630093765515e-8	4.841681200638171e-6	0.12997526678244012	0.13215880176649586
-602.2040417849935	8.292161755091778e-8	4.841995722753691e-6	0.1299836103772563	0.13216727242294593
-602.0076922441441	8.292697467941055e-8	4.842312637816965e-6	0.1299920174282147	0.132175807620839
-601.8113427032947	8.293237215268222e-8	4.8426319461748535e-6	0.13000048795193397	0.1321844073766309
-601.6149931624453	8.293781017829548e-8	4.8429536488178955e-6	0.13000902196461533	0.1321930717073732
-601.4186436215961	8.294328858594162e-8	4.843277745071103e-6	0.13001761948294085	0.13220180062951192
-601.2222940807467	8.294880752966503e-8	4.843604237122701e-6	0.13002628052349333	0.13221059416019723
-601.0259445398973	8.29543669132325e-8	4.843933124863333e-6	0.1300350051032264	0.1322194523163336
-600.8295949990479	8.295996688300926e-8	4.84426440827822e-6	0.13004379323892032	0.13222837511531246
-600.6332454581985	8.296560724259284e-8	4.844598089014246e-6	0.13005264494778945	0.1322373625743817
-600.4368959173493	8.2971288214185e-8	4.844934167322084e-6	0.13006156024698562	0.13224641471095366
-600.2405463764999	8.297700967441935e-8	4.845272644386521e-6	0.13007053915372577	0.13225553154270603
-600.0441968356505	8.298277167616793e-8	4.845613520104207e-6	0.13007958168550343	0.1322647130872153
-599.8478472948011	8.298857431680536e-8	4.845956795822272e-6	0.13008868786001368	0.13227395936251346
-599.6514977539517	8.299441741607791e-8	4.846302471751823e-6	0.13009785769480353	0.13228327038637494
-599.4551482131023	8.300030110243927e-8	4.8466505484137285e-6	0.13010709120775552	0.13229264617721456
-599.2587986722531	8.300622540454118e-8	4.847001027463026e-6	0.13011638841676007	0.13230208675297356
-599.0624491314037	8.301219031206798e-8	4.847353908928302e-6	0.13012574933986407	0.13231159213192978
-598.8660995905543	8.301819582178724e-8	4.847709192889083e-6	0.13013517399548533	0.13232116233285973
-598.6697500497049	8.302424188969277e-8	4.848066881050507e-6	0.1301446624015816	0.13233079737415984
-598.4734005088555	8.30303286827416e-8	4.848426973805646e-6	0.13015421457690424	0.1323404972745891
-598.2770509680063	8.303645602750359e-8	4.848789472033156e-6	0.13016383053990568	0.132350262053006
-598.0807014271569	8.304262413569686e-8	4.849154375533691e-6	0.1301735103092579	0.1323600917286476
-597.8843518863075	8.304883284731587e-8	4.84952168657591e-6	0.1301832539039288	0.132369986320243
-597.6880023454581	8.305508229670974e-8	4.84989140447378e-6	0.13019306134271033	0.13237994584735877
-597.4916528046087	8.30613723756344e-8	4.850263530586809e-6	0.1302029326447209	0.13238997032921876
-597.2953032637594	8.306770317086098e-8	4.850638065966048e-6	0.13021286782914399	0.13240005978514907
-597.0989537229101	8.307407466220895e-8	4.851015010351649e-6	0.13022286691539026	0.1324102142352187
-596.9026041820607	8.308048699533185e-8	4.851394365599682e-6	0.13023292992292476	0.13242043369896112
-596.7062546412113	8.308693992238407e-8	4.85177613235171e-6	0.13024305687117146	0.13243071819630192
-596.509905100362	8.309343370813221e-8	4.852160310482093e-6	0.13025324778002534	0.13244106774711126
-596.3135555595126	8.309996820970123e-8	4.852546901512539e-6	0.13026350266912728	0.1324514823717382
-596.1172060186633	8.310654348161523e-8	4.8529359060541984e-6	0.13027382155876574	0.13246196209037167
-595.9208564778139	8.311315960550029e-8	4.853327323850671e-6	0.13028420446870065	0.1324725069235203
-595.7245069369645	8.311981649846379e-8	4.85372115762814e-6	0.13029465141938507	0.13248311689157885
-595.5281573961151	8.312651423094196e-8	4.8541174070107454e-6	0.13030516243095072	0.1324937920152707
-595.3318078552658	8.313325280175874e-8	4.854516072142827e-6	0.13031573752398778	0.13250453231534504
-595.1354583144164	8.314003214386146e-8	4.854917155595485e-6	0.13032637671911373	0.13251533781290253
-594.9391087735671	8.314685241983436e-8	4.8553206565794115e-6	0.13033708003699354	0.1325262085289687
-594.7427592327177	8.315371355333457e-8	4.85572657651313e-6	0.13034784749858044	0.13253714448448542
-594.5464096918683	8.316061558038862e-8	4.8561349163814215e-6	0.13035867912482987	0.13254814570087212
-594.350060151019	8.316755846982945e-8	4.856545676650255e-6	0.13036957493676665	0.13255921219980188
-594.1537106101696	8.317454225420828e-8	4.856958859051796e-6	0.13038053495560295	0.13257034400253873
-593.9573610693203	8.318156707367747e-8	4.857374462517797e-6	0.13039155920293768	0.13258154113113274
-593.7610115284709	8.318863271700056e-8	4.857792489258543e-6	0.13040264769996684	0.13259280360706904
-593.5646619876215	8.319573941453835e-8	4.8582129399841675e-6	0.1304138004685204	0.13260413145236694
-593.3683124467722	8.320288699229513e-8	4.858635815154895e-6	0.1304250175302932	0.13261552468935234
-593.1719629059228	8.321007560633527e-8	4.8590611157938734e-6	0.13043629890715913	0.13262698334006784
-592.9756133650734	8.32173051602109e-8	4.859488843322712e-6	0.13044764462099795	0.13263850742700484
-592.7792638242241	8.322457574560552e-8	4.859918997550586e-6	0.1304590546942382	0.13265009697246277
-592.5829142833747	8.323188736237839e-8	4.860351580137757e-6	0.1304705291488592	0.1326617519993326
-592.3865647425254	8.323924001878819e-8	4.860786591881687e-6	0.13048206800737017	0.1326734725300315
-592.190215201676	8.324663372932946e-8	4.861224032343612e-6	0.13049367129231443	0.1326852585875065
-591.9938656608266	8.325406847519887e-8	4.861663904326379e-6	0.1305053390262893	0.13269711019489291
-591.7975161199773	8.326154436006931e-8	4.862106207497259e-6	0.13051707123213568	0.13270902737552137
-591.601166579128	8.326906122591343e-8	4.862550943119711e-6	0.1305288679326663	0.1327210101524212
-591.4048170382786	8.327661936062993e-8	4.862998112365028e-6	0.13054072915110976	0.13273305854878423
-591.2084674974292	8.328421847169022e-8	4.863447715120369e-6	0.13055265491031592	0.13274517258864826
-591.0121179565798	8.329185879342144e-8	4.863899753270643e-6	0.13056464523380712	0.13275735229523697
-590.8157684157304	8.329954026007695e-8	4.86435422783497e-6	0.13057670014496958	0.13276959769270855
-590.6194188748811	8.330726294431112e-8	4.864811139124751e-6	0.13058881966732547	0.13278190880459873
-590.4230693340318	8.331502678855603e-8	4.865270487272295e-6	0.13060100382455714	0.1327942856553672
-590.2267197931824	8.332283179480334e-8	4.8657322747981725e-6	0.13061325264054147	0.13280672826904372
-590.030370252333	8.33306780527004e-8	4.866196501611249e-6	0.13062556613919135	0.13281923666985462
-589.8340207114836	8.333856547066484e-8	4.8666631695022135e-6	0.13063794434447104	0.13283181088238433
-589.6376711706343	8.334649421188221e-8	4.86713227872594e-6	0.13065038728073855	0.13284445093111757
-589.441321629785	8.335446417302154e-8	4.867603829678019e-6	0.1306628949722454	0.1328571568409117
-589.2449720889356	8.336247539490034e-8	4.868077824345013e-6	0.1306754674434328	0.13286992863638278
-589.0486225480862	8.33705279930156e-8	4.86855426358343e-6	0.1306881047189294	0.1328827663428709
-588.8522730072368	8.337862182247524e-8	4.869033147869342e-6	0.13070080682341956	0.13289566998532137
-588.6559234663874	8.338675697324784e-8	4.869514478478896e-6	0.13071357378187165	0.13290863958896731
-588.4595739255382	8.339493354061618e-8	4.869998255372994e-6	0.13072640561916918	0.13292167517911885
-588.2632243846888	8.340315141114794e-8	4.87048448108984e-6	0.13073930236040726	0.13293477678147672
-588.0668748438394	8.341141063888807e-8	4.870973156561066e-6	0.13075226403085854	0.13294794442163188
-587.87052530299	8.34197111931152e-8	4.871464281057163e-6	0.1307652906559326	0.13296117812511268
-587.6741757621406	8.342805324158595e-8	4.871957856876712e-6	0.13077838226112345	0.13297447791831477
-587.4778262212914	8.343643672032525e-8	4.8724538843566995e-6	0.1307915388720846	0.1329878438269007
-587.281476680442	8.344486158007494e-8	4.872952365035456e-6	0.13080476051441978	0.13300127587709182
-587.0851271395926	8.345332793919272e-8	4.8734532998671975e-6	0.13081804721422619	0.1330147740954493
-586.8887775987432	8.346183574483194e-8	4.87395668966938e-6	0.1308313989975547	0.13302833850826515
-586.6924280578938	8.347038502188553e-8	4.874462535287546e-6	0.1308448158904073	0.1330419691420992
-586.4960785170445	8.347897582825377e-8	4.874970837799201e-6	0.13085829791911274	0.13305566602383012
-586.2997289761952	8.348760815879742e-8	4.8754815987524055e-6	0.13087184511024413	0.13306942917994743
-586.1033794353458	8.349628198972307e-8	4.875994818428131e-6	0.1308854574901987	0.13308325863785814
-585.9070298944964	8.350499745007885e-8	4.876510498289321e-6	0.13089913508575984	0.1330971544244157
-585.710680353647	8.351375442093657e-8	4.8770286393185025e-6	0.1309128779236579	0.1331111165670918
-585.5143308127977	8.352255295288196e-8	4.877549242882379e-6	0.13092668603089674	0.13312514509307716
-585.3179812719484	8.353139310305067e-8	4.87807230854055e-6	0.1309405594346447	0.13313924002973923
-585.121631731099	8.354027495600066e-8	4.878597838562667e-6	0.13095449816204127	0.13315340140531437
-584.9252821902496	8.354919840576554e-8	4.879125834543216e-6	0.1309685022403605	0.13316762924711428
-584.7289326494002	8.355816344808304e-8	4.879656296339331e-6	0.13098257169719055	0.13318192358312772
-584.5325831085509	8.356717023666477e-8	4.88018922588261e-6	0.13099670656013393	0.13319628444170142
-584.3362335677015	8.35762186828706e-8	4.880724623598251e-6	0.13101090685690894	0.1332107118506351
-584.1398840268522	8.358530883863268e-8	4.881262490998031e-6	0.13102517261546454	0.13322520583846142
-583.9435344860028	8.359444069676504e-8	4.881802828624562e-6	0.13103950386370403	0.13323976643365676
-583.7471849451534	8.3603614397205e-8	4.8823456384055005e-6	0.1310539006299549	0.13325439366494662
-583.550835404304	8.36128298082622e-8	4.882890920764072e-6	0.13106836294229382	0.13326908756093944
-583.3544858634547	8.36220869341657e-8	4.883438676583601e-6	0.1310828908292477	0.13328384815029815
-583.1581363226054	8.363138591411625e-8	4.883988907519944e-6	0.13109748431929444	0.13329867546246674
-582.961786781756	8.364072671667013e-8	4.8845416152014645e-6	0.1311121434411999	0.13331356952614076
-582.7654372409066	8.36501093940755e-8	4.88509679909326e-6	0.13112686822379224	0.1333285303711355
-582.5690877000573	8.365953390120284e-8	4.885654461520121e-6	0.13114165869589764	0.13334355802639306
-582.3727381592079	8.366900029269875e-8	4.8862146037794165e-6	0.13115651488673796	0.13335865252153073
-582.1763886183585	8.367850851190623e-8	4.886777225682624e-6	0.13117143682548285	0.13337381388658642
-581.9800390775092	8.36880586775817e-8	4.887342329717503e-6	0.13118642454145318	0.1333890421511573
-581.7836895366598	8.369765078198692e-8	4.8879099166240475e-6	0.13120147806414198	0.13340433734513207
-581.5873399958105	8.370728482559867e-8	4.888479987155776e-6	0.13121659742324623	0.13341969949888163
-581.3909904549611	8.371696081098724e-8	4.889052542883964e-6	0.13123178264829097	0.13343512864223428
-581.1946409141117	8.372667889193206e-8	4.889627584660124e-6	0.13124703376950478	0.13345062480583825
-580.9982913732624	8.37364388799588e-8	4.890205113804135e-6	0.1312623508167077	0.1334661880203514
-580.801941832413	8.374624089464e-8	4.890785131411325e-6	0.13127773382004781	0.1334818183159662
-580.6055922915637	8.3756084970464e-8	4.891367638510697e-6	0.13129318281002167	0.13349751572395635
-580.4092427507143	8.376597113211259e-8	4.891952636567437e-6	0.1313086978167731	0.13351328027501733
-580.2128932098649	8.377589931553838e-8	4.892540126794751e-6	0.1313242788710434	0.13352911200019268
-580.0165436690155	8.378586969223157e-8	4.893130109975279e-6	0.13133992600347408	0.13354501093074342
-579.8201941281662	8.379588214092868e-8	4.893722587553853e-6	0.13135563924497573	0.13356097709802414
-579.6238445873169	8.380593667379935e-8	4.894317560485875e-6	0.13137141862647847	0.13357701053356302
-579.4274950464675	8.381603347760481e-8	4.89491503052614e-6	0.131387264179023	0.1335931112688618
-579.2311455056181	8.382617238616656e-8	4.8955149983899235e-6	0.13140317593395326	0.13360927933570024
-579.0347959647687	8.383635356123865e-8	4.896117465316843e-6	0.13141915392273432	0.133625514765913
-578.8384464239194	8.38465768923246e-8	4.896722433016997e-6	0.13143519817653804	0.13364181759174104
-578.64209688307	8.385684249367528e-8	4.897329901270569e-6	0.13145130872741626	0.1336581878452185
-578.4457473422207	8.38671502720829e-8	4.897939873108389e-6	0.13146748560697363	0.13367462555865528
-578.2493978013713	8.387750050296422e-8	4.898552349127333e-6	0.1314837288470475	0.13369113076443323
-578.0530482605219	8.388789290063043e-8	4.899167329758436e-6	0.13150003847997813	0.13370770349529326
-577.8566987196725	8.389832764666422e-8	4.899784817220187e-6	0.1315164145376696	0.13372434378384288
-577.6603491788233	8.390880476471967e-8	4.900404812027901e-6	0.13153285705267317	0.13374105166296987
-577.4639996379739	8.391932421484833e-8	4.90102731674337e-6	0.13154936605731807	0.13375782716571719
-577.2676500971245	8.392988608854072e-8	4.901652330700674e-6	0.13156594158443757	0.13377467032535714
-577.0713005562751	8.394049030037281e-8	4.902279856752592e-6	0.13158258366654443	0.1337915811750065
-576.8749510154257	8.395113706654794e-8	4.9029098948490165e-6	0.13159929233656936	0.13380855974811195
-576.6786014745765	8.39618262001115e-8	4.90354244765821e-6	0.13161606762750674	0.1338256060781438
-576.4822519337271	8.39725577547859e-8	4.9041775155147185e-6	0.13163290957267165	0.13384272019898813
-576.2859023928777	8.3983331849972e-8	4.904815099622684e-6	0.1316498182053535	0.13385990214441518
-576.0895528520283	8.399414847565557e-8	4.905455202038547e-6	0.13166679355888	0.13387715194868396
-575.8932033111789	8.400500755400233e-8	4.906097823559214e-6	0.131683835666931	0.13389446964546076
-575.6968537703295	8.401590927767086e-8	4.906742965262232e-6	0.1317009445631072	0.1339118552693205
-575.5005042294803	8.402685354608162e-8	4.9073906290545375e-6	0.1317181202814338	0.13392930885438756
-575.3041546886309	8.403784041499754e-8	4.908040815496598e-6	0.13173536285580312	0.13394683043562972
-575.1078051477815	8.404886989998316e-8	4.9086935263500666e-6	0.1317526723203022	0.1339644200472071
-574.9114556069321	8.405994210330423e-8	4.90934876299047e-6	0.13177004870923062	0.13398207772450507
-574.7151060660827	8.407105679805392e-8	4.910006526894678e-6	0.13178749205708215	0.1339998035021586
-574.5187565252335	8.408221429841237e-8	4.910666818535445e-6	0.1318050023983143	0.13401759741548033
-574.3224069843841	8.409341444417356e-8	4.911329639854227e-6	0.13182257976768524	0.13403545949958806
-574.1260574435347	8.410465735116853e-8	4.911994992241007e-6	0.13184022419999797	0.13405338979000936
-573.9297079026853	8.411594304121738e-8	4.912662877261942e-6	0.13185793573021726	0.13407138832216534
-573.7333583618359	8.41272714508293e-8	4.913333296011081e-6	0.1318757143934796	0.13408945513184417
-573.5370088209866	8.41386427277901e-8	4.914006249395971e-6	0.131893560224986	0.1341075902548482
-573.3406592801373	8.41500567447216e-8	4.914681739295534e-6	0.13191147326019217	0.13412579372688377
-573.1443097392879	8.416151354577953e-8	4.915359766713458e-6	0.13192945353458727	0.13414406558469089
-572.9479601984385	8.417301332926394e-8	4.916040333812335e-6	0.1319475010839215	0.13416240586382044
-572.7516106575891	8.41845559565224e-8	4.916723440838151e-6	0.13196561594383446	0.13418081460111866
-572.5552611167398	8.419614153870242e-8	4.917409090296735e-6	0.13198379815048436	0.1341992918331104
-572.3589115758905	8.420777000212201e-8	4.918097282650106e-6	0.1320020477398085	0.13421783759625155
-572.1625620350411	8.42194414231913e-8	4.918788019219848e-6	0.13202036474817427	0.1342364519276368
-571.9662124941917	8.423115576921667e-8	4.919481302648637e-6	0.13203874921188732	0.13425513486409033
-571.7698629533423	8.424291322366008e-8	4.9201771333948265e-6	0.13205720116738923	0.13427388644270877
-571.573513412493	8.425471368927033e-8	4.920875513093002e-6	0.13207572065154452	0.13429270670086194
-571.3771638716436	8.426655714911682e-8	4.921576442984697e-6	0.1320943077009372	0.1343115956760412
-571.1808143307943	8.42784436643446e-8	4.922279923689827e-6	0.1321129623525829	0.13433055340545497
-570.9844647899449	8.429037335698574e-8	4.922985958567972e-6	0.1321316846437108	0.13434957992686622
-570.7881152490955	8.430234607649819e-8	4.9236945476248645e-6	0.13215047461132995	0.13436867527858765
-570.5917657082462	8.431436203734918e-8	4.924405692762255e-6	0.13216933229304167	0.13438783949819086
-570.3954161673968	8.432642108587984e-8	4.925119394757992e-6	0.13218825772610954	0.13440707262374618
-570.1990666265475	8.433852334487956e-8	4.925835656148865e-6	0.13220725094841854	0.13442637469376778
-570.0027170856981	8.435066879711617e-8	4.926554478418575e-6	0.13222631199762674	0.1344457457467685
-569.8063675448487	8.436285751104586e-8	4.927275862064134e-6	0.1322454409117784	0.13446518582081238
-569.6100180039994	8.437508956091733e-8	4.927999808635488e-6	0.1322646377287591	0.13448469495515472
-569.41366846315	8.438736481719699e-8	4.928726320108121e-6	0.1322839024871426	0.13450427318844801
-569.2173189223006	8.439968338071074e-8	4.929455397307901e-6	0.13230323522491583	0.13452392055972154
-569.0209693814513	8.441204524842212e-8	4.930187042164623e-6	0.1323226359808722	0.13454363710800912
-568.8246198406019	8.442445052247259e-8	4.930921257034119e-6	0.13234210479354164	0.13456342287264278
-568.6282702997526	8.44368992580575e-8	4.9316580418007895e-6	0.13236164170178624	0.13458327789315133
-568.4319207589032	8.44493912940899e-8	4.9323973992838865e-6	0.13238124674456728	0.13460320220919522
-568.2355712180538	8.446192686098796e-8	4.9331393298626515e-6	0.132400919960942	0.13462319586030316
-568.0392216772045	8.447450575014142e-8	4.93388383551353e-6	0.1324206613901501	0.1346432588866612
-567.8428721363551	8.448712821285838e-8	4.934630918270993e-6	0.13244047107156745	0.13466339132788013
-567.6465225955058	8.449979419634276e-8	4.935380578919415e-6	0.13246034904483073	0.13468359322455975
-567.4501730546564	8.451250367583559e-8	4.936132819140748e-6	0.13248029534941685	0.1347038646168458
-567.253823513807	8.452525669779187e-8	4.93688764152937e-6	0.13250031002527074	0.1347242055451055
-567.0574739729576	8.453805335972164e-8	4.937645046314097e-6	0.13252039311243147	0.1347446160499938
-566.8611244321083	8.455089361017064e-8	4.938405034464021e-6	0.13254054465076473	0.13476509617244412
-566.664774891259	8.456377752455132e-8	4.93916760963883e-6	0.13256076468067682	0.1347856459534083
-566.4684253504096	8.457670505313144e-8	4.939932771405945e-6	0.1325810532427031	0.1348062654336695
-566.2720758095602	8.458967634586818e-8	4.9407005225764686e-6	0.1326014103770796	0.13482695465462508
-566.0757262687108	8.460269124876382e-8	4.941470864050178e-6	0.13262183612483056	0.13484771365776882
-565.8793767278615	8.461575000546428e-8	4.942243797554623e-6	0.13264233052661326	0.13486854248429359
-565.6830271870122	8.462885241400117e-8	4.943019325003716e-6	0.1326628936233748	0.13488944117628987
-565.4866776461628	8.464199869706683e-8	4.943797447305938e-6	0.13268352545636203	0.1349104097750673
-565.2903281053134	8.465518881043123e-8	4.944578166542983e-6	0.13270422606672413	0.13493144832300208
-565.093978564464	8.466842270204201e-8	4.945361484548876e-6	0.13272499549599343	0.13495255686191907
-564.8976290236146	8.468170048839994e-8	4.946147401992086e-6	0.13274583378583618	0.13497373543429425
-564.7012794827654	8.469502216335067e-8	4.946935921851417e-6	0.13276674097775049	0.1349949840824256
-564.504929941916	8.47083878411478e-8	4.947727043799639e-6	0.1327877171137245	0.1350163028491111
-564.3085804010666	8.472179740962679e-8	4.948520772062278e-6	0.13280876223588384	0.13503769177656058
-564.1122308602172	8.473525094269972e-8	4.949317105664737e-6	0.13282987638614505	0.13505915090818083
-563.9158813193678	8.474874841585761e-8	4.950116048375181e-6	0.13285105960702656	0.1350806802865
-563.7195317785186	8.476229008628473e-8	4.950917599601095e-6	0.1328723119409978	0.13510227995514368
-563.5231822376692	8.47758757352067e-8	4.951721762588107e-6	0.13289363343048696	0.1351239499571026
-563.3268326968198	8.478950548879354e-8	4.952528539082783e-6	0.13291502411840034	0.13514569033605625
-563.1304831559704	8.480317928560204e-8	4.953337929699694e-6	0.1329364840476547	0.13516750113543136
-562.934133615121	8.481689726866083e-8	4.954149937479576e-6	0.1329580132612536	0.1351893823991416
-562.7377840742716	8.483065943551045e-8	4.954964562433339e-6	0.1329796118023499	0.13521133417106848
-562.5414345334224	8.484446581883016e-8	4.955781806649063e-6	0.1330012797143922	0.1352333564951556
-562.345084992573	8.485831640275076e-8	4.956601673561271e-6	0.13302301704095584	0.13525544941596998
-562.1487354517236	8.48722111923694e-8	4.957424161797398e-6	0.13304482382544972	0.13527761297753718
-561.9523859108742	8.488615029020785e-8	4.958249275471934e-6	0.133066700111955	0.13529984722437233
-561.7560363700248	8.490013371014499e-8	4.959077015923955e-6	0.13308864594440903	0.13532215220154867
-561.5596868291756	8.491416151889997e-8	4.959907383303733e-6	0.1331106613666691	0.13534452795360616
-561.3633372883262	8.492823364093489e-8	4.960740381583621e-6	0.13313274642315331	0.13536697452557797
-561.1669877474768	8.494235011535476e-8	4.961576010940541e-6	0.13315490115832934	0.13538949196272415
-560.9706382066274	8.495651108159503e-8	4.9624142733224414e-6	0.13317712561668238	0.13541208031026622
-560.774288665778	8.497071644443347e-8	4.96325517079255e-6	0.13319941984289593	0.1354347396137652
-560.5779391249287	8.498496627217477e-8	4.964098704967438e-6	0.13322178388198858	0.13545746991836088
-560.3815895840794	8.499926062967268e-8	4.964944877079674e-6	0.1332442177787797	0.13548027127023646
-560.18524004323	8.501359956161036e-8	4.965793689643158e-6	0.13326672157854644	0.1355031437154676
-559.9888905023806	8.502798304160257e-8	4.966645143662368e-6	0.1332892953265425	0.13552608729972124
-559.7925409615312	8.504241106389407e-8	4.967499241359639e-6	0.13331193906827468	0.13554910206943838
-559.5961914206819	8.505688377534408e-8	4.968355984708418e-6	0.13333465284951743	0.13557218807095128
-559.3998418798326	8.507140110532154e-8	4.969215374653609e-6	0.1333574367157883	0.13559534535081166
-559.2034923389832	8.50859631062401e-8	4.970077414226757e-6	0.13338029071309576	0.13561857395568008
-559.0071427981338	8.510056980784977e-8	4.97094210311946e-6	0.13340321488762868	0.13564187393255245
-558.8107932572844	8.511522129443192e-8	4.971809445285547e-6	0.13342620928547816	0.13566524532811364
-558.6144437164351	8.512991757033148e-8	4.972679441778564e-6	0.13344927395317763	0.1356886881897341
-558.4180941755857	8.514465847759463e-8	4.973552093641873e-6	0.1334724089372384	0.13571220256476768
-558.2217446347364	8.515944431565544e-8	4.974427403641251e-6	0.13349561428416465	0.13573578850064497
-558.025395093887	8.517427512128091e-8	4.975305373306745e-6	0.13351889004105122	0.13575944604487233
-557.8290455530376	8.518915063615548e-8	4.976186004323407e-6	0.13354223625477563	0.1357831752454183
-557.6326960121883	8.5204071079974e-8	4.977069298202015e-6	0.13356565297258996	0.1358069761501471
-557.4363464713389	8.521903663400874e-8	4.977955257228821e-6	0.13358914024174393	0.13583084880697638
-557.2399969304896	8.523404704669275e-8	4.978843883094314e-6	0.13361269810969867	0.13585479326452743
-557.0436473896402	8.524910249984347e-8	4.979735177988281e-6	0.1336363266240982	0.13587880957107062
-556.8472978487908	8.526420300830639e-8	4.980629142612587e-6	0.13366002583264916	0.13590289777510545
-556.6509483079415	8.527934852853539e-8	4.981525780162681e-6	0.13368379578349	0.13592705792529702
-556.4545987670921	8.529453917122528e-8	4.982425091844172e-6	0.13370763652452675	0.13595129007070503
-556.2582492262427	8.530977498806342e-8	4.983327079045373e-6	0.13373154810392782	0.13597559426012984
-556.0618996853934	8.532505585296741e-8	4.9842317443671714e-6	0.13375553057039263	0.1359999705430817
-555.865550144544	8.534038205660002e-8	4.985139089619128e-6	0.13377958397218118	0.1360244189688874
-555.6692006036947	8.535575338137524e-8	4.986049116742121e-6	0.1338037083581912	0.13604893958689795
-555.4728510628453	8.537117000234478e-8	4.986961827217403e-6	0.133827903777252	0.1360735324467523
-555.2765015219959	8.538663189729299e-8	4.9878772225243505e-6	0.13385217027837845	0.13609819759855185
-555.0801519811466	8.54021391224469e-8	4.988795305192503e-6	0.1338765079106924	0.1361229350921632
-554.8838024402972	8.541769167263075e-8	4.9897160780825806e-6	0.13390091672371235	0.1361477449775622
-554.6874528994479	8.543328963676799e-8	4.990639540905775e-6	0.13392539676680193	0.1361726273054267
-554.4911033585985	8.544893297332171e-8	4.991565697472496e-6	0.13394994808959632	0.13619758212610403
-554.2947538177491	8.546462173470128e-8	4.992494548994178e-6	0.13397457074194816	0.1362226094901912
-554.0984042768997	8.548035601453597e-8	4.99342609683623e-6	0.1339992647739552	0.13624770944846093
-553.9020547360504	8.549613573207819e-8	4.994360343776808e-6	0.13402403023556916	0.13627288205196453
-553.7057051952011	8.551196113043832e-8	4.995297290528616e-6	0.13404886717712583	0.13629812735190622
-553.5093556543517	8.552783193191872e-8	4.99623694085468e-6	0.1340737756492495	0.13632344539934008
-553.3130061135023	8.554374839428485e-8	4.997179295537155e-6	0.13409875570233223	0.13634883624578967
-553.1166565726529	8.555971054659052e-8	4.99812435687345e-6	0.13412380738720578	0.13637429994305972
-552.9203070318035	8.55757183155913e-8	4.999072126521522e-6	0.13414893075485654	0.13639983654284168
-552.7239574909543	8.559177180385129e-8	5.000022606896377e-6	0.13417412585624466	0.13642544609690432
-552.5276079501049	8.56078709709786e-8	5.0009757994849484e-6	0.1341993927427805	0.13645112865757278
-552.3312584092555	8.562401601860606e-8	5.001931705941152e-6	0.1342247314658501	0.13647688427690613
-552.1349088684061	8.564020666742255e-8	5.002890329656502e-6	0.13425014207689595	0.13650271300739372
-551.9385593275567	8.565644335502298e-8	5.003851671221508e-6	0.13427562462780251	0.1365286149018981
-551.7422097867075	8.567272586100694e-8	5.004815733801401e-6	0.13430117917037002	0.1365545900127799
-551.5458602458581	8.568905414767355e-8	5.005782517554791e-6	0.13432680575665312	0.13658063839317977
-551.3495107050087	8.570542850106905e-8	5.00675202669856e-6	0.13435250443885927	0.13660676009632391
-551.1531611641593	8.572184871030122e-8	5.007724262012817e-6	0.13437827526942886	0.13663295517489277
-550.9568116233099	8.573831497923365e-8	5.008699225165747e-6	0.13440411830085836	0.13665922368281225
-550.7604620824605	8.575482726521685e-8	5.009676919563441e-6	0.13443003358586947	0.1366855656737424
-550.5641125416113	8.577138560392659e-8	5.010657346105752e-6	0.1344560211772138	0.13671198120099934
-550.3677630007619	8.578799005287261e-8	5.011640506734553e-6	0.13448208112811394	0.13673847031880057
-550.1714134599125	8.580464064340566e-8	5.012626404345736e-6	0.13450821349163614	0.1367650330809525
-549.9750639190631	8.582133733849781e-8	5.013615040867297e-6	0.1345344183211524	0.13679166954204663
-549.7787143782137	8.583808029488375e-8	5.014606417386696e-6	0.1345606956700564	0.13681837975624472
-549.5823648373645	8.585486947797885e-8	5.015600537172238e-6	0.13458704559232676	0.13684516377814637
-549.3860152965151	8.587170493363462e-8	5.0165974011461e-6	0.13461346814157749	0.13687202166248494
-549.1896657556657	8.588858667337178e-8	5.017597012573003e-6	0.13463996337179723	0.13689895346431907
-548.9933162148163	8.59055147149916e-8	5.0185993730851165e-6	0.1346665313372302	0.13692595923843107
-548.796966673967	8.592248921060783e-8	5.019604484062179e-6	0.13469317209219872	0.13695303904031939
-548.6006171331176	8.593951001255922e-8	5.020612348003859e-6	0.1347198856912202	0.13698019292528563
-548.4042675922683	8.595657731529285e-8	5.021622968059484e-6	0.13474667218896175	0.13700742094895715
-548.2079180514189	8.597369108541496e-8	5.022636344379347e-6	0.134773531640118	0.13703472316702253
-548.0115685105695	8.599085135009171e-8	5.023652481573663e-6	0.1348004640999297	0.13706209963540436
-547.8152189697201	8.600805822186752e-8	5.024671379105675e-6	0.1348274696233383	0.13708955041020268
-547.6188694288708	8.602531160115333e-8	5.0256930407623315e-6	0.13485454826580992	0.1371170755475804
-547.4225198880215	8.604261160965288e-8	5.0267174683327695e-6	0.13488170008273645	0.13714467510420103
-547.2261703471721	8.605995829163298e-8	5.027744663651247e-6	0.13490892512983108	0.13717234913625845
-547.0298208063227	8.607735168083655e-8	5.028774629521422e-6	0.1349362234628811	0.13720009770092714
-546.8334712654733	8.609479169546413e-8	5.029807367326019e-6	0.13496359513796738	0.13722792085486407
-546.637121724624	8.611227854725768e-8	5.030842880149201e-6	0.13499104021127262	0.13725581865496514
-546.4407721837746	8.612981215783237e-8	5.0318811691730935e-6	0.1350185587388124	0.137283791159036
-546.2444226429253	8.614739264361602e-8	5.032922236563597e-6	0.13504615077744686	0.13731183842419786
-546.0480731020759	8.61650199840646e-8	5.033966085255097e-6	0.13507381638368116	0.13733996050821795
-545.8517235612265	8.61826941989245e-8	5.0350127176663646e-6	0.13510155561432893	0.1373681574686816
-545.6553740203772	8.620041537206818e-8	5.0360621347295275e-6	0.13512936852647103	0.1373964293635496
-545.4590244795278	8.621818351442305e-8	5.037114339575681e-6	0.13515725517722216	0.13742477625097843
-545.2626749386785	8.623599862874829e-8	5.038169333702324e-6	0.13518521562392305	0.1374531981892883
-545.0663253978291	8.625386086210649e-8	5.039227120722621e-6	0.13521324992410264	0.13748169523702364
-544.8699758569797	8.627177016597602e-8	5.040287701136902e-6	0.13524135813539706	0.13751026745285916
-544.6736263161304	8.62897265068869e-8	5.041351078531327e-6	0.13526954031565033	0.13753891489525588
-544.477276775281	8.630773012440765e-8	5.0424172542242066e-6	0.13529779652294974	0.1375676376235211
-544.2809272344316	8.632578079206964e-8	5.043486230796371e-6	0.1353261268153551	0.13759643569675717
-544.0845776935823	8.634387880432997e-8	5.04455801077297e-6	0.13535453125133523	0.1376253091741926
-543.888228152733	8.636202407976303e-8	5.045632595686946e-6	0.13538300988938662	0.1376542581155361
-543.6918786118836	8.638021667261822e-8	5.046709988572517e-6	0.13541156278821356	0.13768328258008639
-543.4955290710342	8.639845654223561e-8	5.047790190674786e-6	0.1354401900067634	0.13771238262826493
-543.2991795301848	8.64167438975057e-8	5.04887320570162e-6	0.13546889160380673	0.13774155831945353
-543.1028299893355	8.643507853442436e-8	5.049959034954544e-6	0.1354976676388274	0.13777080971428549
-542.9064804484861	8.645346072726786e-8	5.051047681688512e-6	0.1355265181710652	0.13780013687301743
-542.7101309076368	8.64718903562689e-8	5.052139145682527e-6	0.13555544326005223	0.13782953985617277
-542.5137813667874	8.649036760048051e-8	5.053233432584769e-6	0.1355844429657342	0.13785901872440917
-542.317431825938	8.650889233167939e-8	5.054330542940926e-6	0.13561351734783603	0.13788857353892736
-542.1210822850886	8.652746463802896e-8	5.055430478138126e-6	0.13564266646643994	0.1379182043604047
-541.9247327442393	8.654608470185836e-8	5.056533242442725e-6	0.13567189038185987	0.13794791125044178
-541.72838320339	8.656475237316151e-8	5.0576388368309464e-6	0.13570118915438983	0.13797769427011164
-541.5320336625406	8.658346783401593e-8	5.058747264423384e-6	0.13573056284477447	0.1380075534814668
-541.3356841216912	8.660223100498918e-8	5.0598585267765295e-6	0.1357600115136868	0.13803748894593998
-541.1393345808418	8.662104203979543e-8	5.060972627945825e-6	0.13578953522220277	0.1380675007255516
-540.9429850399925	8.663990089555021e-8	5.06208956805328e-6	0.13581913403125473	0.13809758888263293
-540.7466354991432	8.665880752613818e-8	5.063209350493938e-6	0.135848808002279	0.13812775347935488
-540.5502859582938	8.6677762251966e-8	5.064331977956415e-6	0.13587855719662942	0.13815799457815084
-540.3539364174444	8.66967647925459e-8	5.065457452441191e-6	0.13590838167607197	0.1381883122416962
-540.157586876595	8.671581533994052e-8	5.066585776288899e-6	0.13593828150238513	0.13821870653295587
-539.9612373357456	8.67349139557794e-8	5.067716951900675e-6	0.13596825673753388	0.1382491775150451
-539.7648877948964	8.675406070839801e-8	5.068850981107467e-6	0.13599830744368402	0.13827972525096469
-539.568538254047	8.677325548864818e-8	5.069987868084153e-6	0.13602843368325843	0.138310349804183
-539.3721887131976	8.679249848249582e-8	5.071127613610156e-6	0.13605863551873287	0.13834105123838156
-539.1758391723482	8.681178960954202e-8	5.072270220143061e-6	0.13608891301281628	0.13837182961724903
-538.9794896314988	8.68311290242149e-8	5.073415690408885e-6	0.13611926622838816	0.13840268500460057
-538.7831400906496	8.685051667545506e-8	5.0745640273496185e-6	0.13614969522858625	0.1384336174645337
-538.5867905498002	8.686995270613949e-8	5.0757152330030155e-6	0.13618020007649814	0.1384646270615054
-538.3904410089508	8.688943701199501e-8	5.0768693100855566e-6	0.13621078083563115	0.1384957138599666
-538.1940914681014	8.690896976333351e-8	5.078026260027988e-6	0.13624143756965762	0.13852687792452564
-537.997741927252	8.692855094273136e-8	5.079186086292641e-6	0.13627217034213585	0.1385581193200879
-537.8013923864027	8.694818058392488e-8	5.080348791760532e-6	0.13630297921723325	0.1385894381116044
-537.6050428455534	8.696785877787603e-8	5.081514377486362e-6	0.13633386425901747	0.13862083436443012
-537.408693304704	8.698758550434847e-8	5.082682846432815e-6	0.13636482553169052	0.13865230814361448
-537.2123437638546	8.70073608402342e-8	5.083854201443382e-6	0.13639586309988064	0.13868385951506823
-537.0159942230052	8.702718483196032e-8	5.085028445360344e-6	0.13642697702823603	0.1387154885443324
-536.8196446821559	8.704705745226978e-8	5.0862055794014e-6	0.13645816738159258	0.1387471952975647
-536.6232951413066	8.706697887707782e-8	5.087385607190929e-6	0.13648943422500232	0.13877897984081902
-536.4269456004572	8.708694899769516e-8	5.088568530853529e-6	0.13652077762367373	0.13881084224023293
-536.2305960596078	8.710696796078767e-8	5.0897543536768275e-6	0.1365521976429835	0.1388427825622904
-536.0342465187584	8.71270357554177e-8	5.090943076505582e-6	0.13658369434848694	0.1388748008738233
-535.837896977909	8.714715253946521e-8	5.0921347030835404e-6	0.13661526780605462	0.13890689724173455
-535.6415474370597	8.716731806532915e-8	5.093329235884822e-6	0.13664691808153046	0.13893907173296122
-535.4451978962104	8.718753270548147e-8	5.094526677215805e-6	0.13667864524110557	0.13897132441480153
-535.248848355361	8.720779633136896e-8	5.095727029282446e-6	0.13671044935105137	0.13900365535466003
-535.0524988145116	8.722810905114784e-8	5.096930294997488e-6	0.13674233047782722	0.13903606462013698
-534.8561492736623	8.72484707824299e-8	5.098136478189494e-6	0.13677428868823596	0.1390685522788685
-534.6597997328129	8.726888169803949e-8	5.099345579015442e-6	0.1368063240491105	0.13910111839912823
-534.4634501919636	8.728934182486631e-8	5.1005576013069425e-6	0.1368384366272278	0.13913376304879638
-534.2671006511142	8.730985116608666e-8	5.101772548259061e-6	0.13687062649030649	0.13916648629644662
-534.0707511102648	8.733040978041992e-8	5.1029904213941845e-6	0.13690289370530814	0.13919928821052305
-533.8744015694155	8.735101773065322e-8	5.104211223763029e-6	0.1369352383401633	0.1392321688597692
-533.6780520285661	8.737167499716348e-8	5.105434957790488e-6	0.13696766046240005	0.13926512831338095
-533.4817024877167	8.739238170297844e-8	5.1066616271693875e-6	0.13700016014012487	0.13929816663991113
-533.2853529468674	8.741313777679823e-8	5.107891232269025e-6	0.1370327374415704	0.13933128390892818
-533.089003406018	8.743394342738349e-8	5.109123778209529e-6	0.13706539243489346	0.13936448019019085
-532.8926538651687	8.745479859618491e-8	5.110359265636738e-6	0.1370981251887018	0.13939775555297693
-532.6963043243193	8.747570327771895e-8	5.111597697361709e-6	0.13713093577182212	0.13943111006738498
-532.4999547834699	8.749665767472992e-8	5.112839078947774e-6	0.13716382425306906	0.1394645438033172
-532.3036052426206	8.751766165859815e-8	5.114083408823407e-6	0.13719679070156665	0.1394980568311085
-532.1072557017712	8.753871539425658e-8	5.115330691997218e-6	0.137229835186471	0.13953164922122605
-531.9109061609219	8.755981881223082e-8	5.116580931438279e-6	0.13726295777744135	0.13956532104446678
-531.7145566200725	8.75809721230057e-8	5.117834128717694e-6	0.13729615854410795	0.13959907237113747
-531.5182070792231	8.760217526037956e-8	5.119090287125058e-6	0.13732943755621252	0.13963290327256608
-531.3218575383737	8.762342821862607e-8	5.1203494092482085e-6	0.13736279488387898	0.13966681382028576
-531.1255079975244	8.764473115208097e-8	5.12161149755384e-6	0.1373962305972436	0.13970080408523355
-530.929158456675	8.766608402885168e-8	5.122876554794955e-6	0.13742974476693212	0.13973487413918914
-530.7328089158257	8.768748696118347e-8	5.124144584498179e-6	0.1374633374632033	0.13976902405399222
-530.5364593749763	8.770893992245709e-8	5.125415588570528e-6	0.13749700875720494	0.13980325390158233
-530.3401098341269	8.773044299823777e-8	5.126689569708498e-6	0.13753075871975728	0.1398375637539434
-530.1437602932776	8.775199631268157e-8	5.127966530897276e-6	0.13756458742200667	0.13987195368381564
-529.9474107524283	8.77735996771284e-8	5.129246474891401e-6	0.13759849493539375	0.13990642376337362
-529.7510612115789	8.779525338949398e-8	5.130529403819605e-6	0.13763248133152867	0.13994097406563302
-529.5547116707295	8.781695733533251e-8	5.131815321646983e-6	0.13766654668208808	0.13997560466359074
-529.3583621298801	8.783871168937258e-8	5.13310423103864e-6	0.13770069105913965	0.1400103156302723
-529.1620125890307	8.786051639504903e-8	5.134396133194816e-6	0.13773491453459644	0.1400451070390641
-528.9656630481815	8.788237147322029e-8	5.135691032952251e-6	0.13776921718098145	0.14007997896349877
-528.7693135073321	8.79042771439289e-8	5.1369889320078945e-6	0.1378035990707642	0.14011493147737436
-528.5729639664827	8.792623325405459e-8	5.138289832155073e-6	0.13783806027669962	0.14014996465452237
-528.3766144256333	8.794823989200884e-8	5.1395937383384395e-6	0.1378726008716683	0.1401850785690741
-528.1802648847839	8.797029726878091e-8	5.14090065292586e-6	0.1379072209288595	0.14022027329555214
-527.9839153439347	8.799240518461242e-8	5.142210577158733e-6	0.13794192052146886	0.14025554890847888
-527.7875658030853	8.801456384793464e-8	5.143523514834063e-6	0.13797669972309132	0.14029090548234208
-527.5912162622359	8.80367732809306e-8	5.144839469078871e-6	0.13801155860736883	0.14032634309222006
-527.3948667213865	8.805903348821237e-8	5.1461584432194324e-6	0.13804649724821474	0.1403618618133136
-527.1985171805371	8.808134459673012e-8	5.1474804386306675e-6	0.13808151571964053	0.14039746172092799
-527.0021676396877	8.810370654156891e-8	5.148805459172527e-6	0.1381166140961565	0.1404331428903608
-526.8058180988385	8.812611948495635e-8	5.150133507307967e-6	0.1381517924519932	0.14046890539781354
-526.6094685579891	8.81485834522106e-8	5.1514645861159146e-6	0.13818705086197794	0.14050474931886084
-526.4131190171397	8.817109832066496e-8	5.152798699058144e-6	0.13822238940094478	0.14054067472957757
-526.2167694762903	8.81936643566283e-8	5.154135847715326e-6	0.13825780814395405	0.1405766817066565
-526.0204199354409	8.821628153428514e-8	5.155476035822009e-6	0.1382933071663449	0.14061277032629843
-525.8240703945917	8.823894988645123e-8	5.156819265555606e-6	0.1383288865435501	0.14064894066530043
-525.6277208537423	8.826166949452919e-8	5.1581655419669816e-6	0.1383645463513466	0.14068519280080258
-525.4313713128929	8.828444036709922e-8	5.159514865790746e-6	0.13840028666533982	0.1407215268097061
-525.2350217720435	8.830726249192469e-8	5.160867239905003e-6	0.13843610756179292	0.14075794276958878
-525.0386722311941	8.83301360161655e-8	5.162222668645137e-6	0.13847200911712093	0.14079444075773848
-524.8423226903448	8.835306103010051e-8	5.163581154041891e-6	0.13850799140747752	0.14083102085213445
-524.6459731494955	8.837603743834434e-8	5.164942699328153e-6	0.13854405450968926	0.14086768313055378
-524.4496236086461	8.839906546405376e-8	5.1663073075921e-6	0.13858019850066908	0.14090442767144393
-524.2532740677967	8.842214493448835e-8	5.167674981263815e-6	0.13861642345754704	0.14094125455293693
-524.0569245269473	8.844527615797895e-8	5.16904572360874e-6	0.13865272945741278	0.1409781638534874
-523.860574986098	8.846845898379882e-8	5.1704195383565535e-6	0.13868911657793748	0.1410151556523027
-523.6642254452487	8.849169354091329e-8	5.1717964274659e-6	0.13872558489670322	0.14105223002793332
-523.4678759043993	8.851497981411178e-8	5.173176394172674e-6	0.1387621344916189	0.1410893870597203
-523.2715263635499	8.853831800848332e-8	5.17455944155021e-6	0.13879876544072442	0.1411266268273505
-523.0751768227005	8.856170794583144e-8	5.1759455732501135e-6	0.13883547782237884	0.14116394941002938
-522.8788272818512	8.85851498353277e-8	5.177334790915502e-6	0.13887227171520503	0.1412013548876663
-522.6824777410018	8.860864377330524e-8	5.178727098368994e-6	0.1389091471976471	0.14123884334040784
-522.4861282001525	8.863218965951924e-8	5.180122499634387e-6	0.1389461043487051	0.14127641484840123
-522.2897786593031	8.865578762042858e-8	5.181520995844563e-6	0.1389831432475648	0.14131406949226674
-522.0934291184537	8.867943771078875e-8	5.182922591751601e-6	0.13902026397351383	0.14135180735224676
-521.8970795776044	8.870313997533124e-8	5.184327289302246e-6	0.13905746660608462	0.1413896285094943
-521.700730036755	8.872689444288969e-8	5.185735092099345e-6	0.13909475122505344	0.14142753304506187
-521.5043804959057	8.87507012185895e-8	5.187146002772569e-6	0.13913211791011662	0.14146552104007787
-521.3080309550563	8.877456017647176e-8	5.188560025286222e-6	0.1391695667417878	0.14150359257621611
-521.1116814142069	8.879847163699362e-8	5.189977161776287e-6	0.1392070978001286	0.14154174773530467
-520.9153318733576	8.882243553346723e-8	5.191397415469799e-6	0.13924471116580092	0.1415799865988023
-520.7189823325082	8.884645184195641e-8	5.192820790062471e-6	0.13928240691965663	0.14161830924922128
-520.5226327916588	8.88705207561205e-8	5.194247288652503e-6	0.13932018514256064	0.1416567157686779
-520.3262832508095	8.889464217189752e-8	5.195676913145652e-6	0.13935804591576123	0.14169520623989637
-520.1299337099601	8.89188162227252e-8	5.197109668337133e-6	0.1393959893205196	0.141733780745496
-519.9335841691108	8.894304293143302e-8	5.19854555637185e-6	0.1394340154386404	0.14177243936850675
-519.7372346282614	8.896732239284707e-8	5.199984581290255e-6	0.13947212435184778	0.14181118219214547
-519.540885087412	8.899165464203845e-8	5.20142674454556e-6	0.13951031614225767	0.14185000929976435
-519.3445355465627	8.901603979425604e-8	5.2028720513640015e-6	0.13954859089192675	0.14188892077494833
-519.1481860057133	8.90404777977587e-8	5.204320503417283e-6	0.13958694868340635	0.1419279167014384
-518.951836464864	8.906496874594048e-8	5.205772104722233e-6	0.13962538959934706	0.14196699716360112
-518.7554869240146	8.908951261862903e-8	5.207226858139824e-6	0.1396639137226323	0.1420061622455805
-518.5591373831652	8.911410959143349e-8	5.208684767337197e-6	0.13970252113640425	0.14204541203171533
-518.3627878423158	8.913875967122795e-8	5.210145833977175e-6	0.1397412119238174	0.1420847466068731
-518.1664383014665	8.916346294573809e-8	5.211610063407893e-6	0.1397799861685112	0.1421241660557695
-517.9700887606172	8.918821937410287e-8	5.2130774577675135e-6	0.1398188439541291	0.1421636704636419
-517.7737392197678	8.921302910023514e-8	5.2145480192294405e-6	0.1398577853647966	0.1422032599158388
-517.5773896789184	8.923789212653271e-8	5.2160217539292935e-6	0.13989681048437458	0.1422429344979404
-517.381040138069	8.92628084817666e-8	5.2174986621989655e-6	0.13993591939742647	0.14228269429567128
-517.1846905972197	8.928777828313426e-8	5.21897874864598e-6	0.139975112188539	0.1423225393951905
-516.9883410563704	8.931280155568681e-8	5.220462016878741e-6	0.14001438894244905	0.14236246988253698
-516.791991515521	8.933787840224097e-8	5.221948469406399e-6	0.14005374974412813	0.14240248584410642
-516.5956419746716	8.936300876442712e-8	5.223438109478087e-6	0.1400931946788928	0.1424425873668997
-516.3992924338222	8.938819284350335e-8	5.2249309408640496e-6	0.14013272383217149	0.14248277453768338
-516.2029428929728	8.941343057690122e-8	5.22642696617111e-6	0.14017233728963627	0.1425230474430248
-516.0065933521236	8.943872202925404e-8	5.227926190521378e-6	0.1402120351372566	0.1425634061710186
-515.8102438112742	8.9464067305359e-8	5.229428615183282e-6	0.14025181746093365	0.14260385080875906
-515.6138942704248	8.948946638380634e-8	5.23093424435169e-6	0.14029168434716346	0.14264438144422242
-515.4175447295754	8.951491944436178e-8	5.232443081282203e-6	0.14033163588242914	0.14268499816517324
-515.221195188726	8.95404264394032e-8	5.233955128979568e-6	0.14037167215343735	0.14272570106010185
-515.0248456478768	8.956598748423519e-8	5.235470391701177e-6	0.14041179324728867	0.1427664902171855
-514.8284961070274	8.959160261324934e-8	5.236988871418195e-6	0.14045199925100652	0.14280736572532643
-514.632146566178	8.961727186818401e-8	5.2385105736103e-6	0.1404922902522483	0.1428483276731553
-514.4357970253286	8.96429952749453e-8	5.240035498947553e-6	0.14053266633848852	0.14288937614998048
-514.2394474844792	8.966877297901356e-8	5.241563653014225e-6	0.1405731275976286	0.1429305112451498
-514.0430979436298	8.969460497818757e-8	5.243095038786392e-6	0.14061367411778816	0.14297173304825042
-513.8467484027806	8.97204912576122e-8	5.244629658503502e-6	0.14065430598720488	0.14301304164895481
-513.6503988619312	8.974643203496811e-8	5.24616751637481e-6	0.1406950232944783	0.14305443713718383
-513.4540493210818	8.977242722287916e-8	5.247708616927636e-6	0.1407358261282448	0.1430959196034348
-513.2576997802324	8.979847702348049e-8	5.2492529610759744e-6	0.1407767145777261	0.14313748913784158
-513.061350239383	8.982458132935672e-8	5.250800554423661e-6	0.14081768873187192	0.1431791458315954
-512.8650006985338	8.985074027790786e-8	5.2523513991736116e-6	0.14085874868015097	0.14322088977523675
-512.6686511576844	8.987695392240883e-8	5.253905499738517e-6	0.14089989451240897	0.14326272106000307
-512.472301616835	8.990322240301413e-8	5.255462859332594e-6	0.14094112631826436	0.14330463977717248
-512.2759520759856	8.992954565771709e-8	5.257023481348391e-6	0.14098244418799166	0.14334664601864397
-512.0796025351362	8.995592376370558e-8	5.258587368304267e-6	0.14102384821183445	0.1433887398761764
-511.8832529942869	8.99823567799667e-8	5.2601545255001875e-6	0.14106533848039748	0.14343092144148156
-511.68690345343754	9.000884474893428e-8	5.26172495439365e-6	0.1411069150844425	0.14347319080752693
-511.4905539125882	9.00353878185294e-8	5.263298660502852e-6	0.14114857811504714	0.14351554806620098
-511.29420437173883	9.006198594406604e-8	5.264875645502637e-6	0.1411903276632857	0.14355799331066646
-511.09785483088945	9.008863925832945e-8	5.266455914703505e-6	0.14123216382078185	0.14360052663376183
-510.9015052900401	9.011534779351188e-8	5.2680394709523586e-6	0.14127408667911273	0.14364314812887494
-510.70515574919074	9.014211164658251e-8	5.26962631670248e-6	0.1413160963302791	0.14368585788905858
-510.50880620834135	9.016893076610084e-8	5.271216457210551e-6	0.14135819286641896	0.14372865600870732
-510.31245666749203	9.019580535188969e-8	5.272809895041668e-6	0.1414003763798577	0.14377154258128616
-510.11610712664265	9.02227352420471e-8	5.27440663382635e-6	0.1414426469633976	0.1438145177006183
-509.9197575857933	9.02497207064035e-8	5.276006677222293e-6	0.14148500470966396	0.14385758146202524
-509.72340804494394	9.027676178117926e-8	5.277610029328621e-6	0.1415274497118912	0.14390073395945138
-509.52705850409455	9.030385849959513e-8	5.279216693420158e-6	0.1415699820633148	0.14394397528797226
-509.33070896324523	9.033101088020689e-8	5.280826672557516e-6	0.1416126018573539	0.14398730554275357
-509.13435942239585	9.035821902868479e-8	5.2824399716321905e-6	0.14165530918797492	0.14403072481898146
-508.93800988154646	9.038548296818657e-8	5.284056593010497e-6	0.14169810414912748	0.14407423321262047
-508.74166034069714	9.041280272777645e-8	5.285676540152291e-6	0.1417409868351025	0.1441178308190141
-508.54531079984775	9.044017848659166e-8	5.2872998176645175e-6	0.14178395734017413	0.1441615177342191
-508.3489612589984	9.046761019591576e-8	5.288926428839315e-6	0.14182701575938342	0.14420529405497304
-508.15261171814905	9.04950979271444e-8	5.2905563780816656e-6	0.14187016218739756	0.14424915987778328
-507.95626217729966	9.05226417658098e-8	5.292189666534756e-6	0.14191339671954517	0.14429311529892785
-507.75991263645034	9.055024183858747e-8	5.293826301446838e-6	0.14195671945114102	0.1443371604159158
-507.56356309560095	9.057789809307254e-8	5.29546628407837e-6	0.1420001304778878	0.14438129532594182
-507.3672135547516	9.060561071030216e-8	5.297109619088995e-6	0.14204362989571503	0.14442552012613957
-507.17086401390225	9.063337965794573e-8	5.298756310328724e-6	0.14208721780074632	0.14446983491466817
-506.97451447305286	9.066120492759178e-8	5.300406361203971e-6	0.14213089428926842	0.1445142397891679
-506.7781649322035	9.068908673539324e-8	5.3020597743204745e-6	0.14217465945790844	0.1445587348481159
-506.58181539135416	9.071702506417784e-8	5.303716554703032e-6	0.14221851340350133	0.1446033201900369
-506.3854658505048	9.074502005906049e-8	5.305376706424903e-6	0.14226245622326988	0.14464799591342298
-506.1891163096554	9.077307162324443e-8	5.307040232109493e-6	0.1423064880143842	0.14469276211725624
-505.99276676880606	9.080117994816024e-8	5.308707137083261e-6	0.1423506088745099	0.14473761890109518
-505.7964172279567	9.082934502766426e-8	5.3103774227355774e-6	0.14239481890142658	0.14478256636373538
-505.60006768710736	9.085756700902247e-8	5.312051094517103e-6	0.14243911819307697	0.14482760460565522
-505.403718146258	9.088584583697036e-8	5.313728155733287e-6	0.14248350684790223	0.1448727337259507
-505.2073686054086	9.091418164454037e-8	5.3154086113643774e-6	0.1425279849642638	0.14491795382531925
-505.01101906455926	9.094257451497468e-8	5.317092462701784e-6	0.14257255264110194	0.1449632650042046
-504.8146695237099	9.097102447274236e-8	5.318779716906259e-6	0.14261720997740165	0.14500866736299597
-504.6183199828605	9.099953163829715e-8	5.3204703750191446e-6	0.14266195707224594	0.14505416100325208
-504.4219704420112	9.102809596361062e-8	5.322164441711291e-6	0.1427067940253595	0.14509974602522752
-504.2256209011618	9.105671760752251e-8	5.323861921192509e-6	0.1427517209364047	0.1451454225310227
-504.0292713603124	9.10853965642017e-8	5.3255628169458284e-6	0.14279673790546826	0.14519119062188338
-503.8329218194631	9.11141329679926e-8	5.327267134216944e-6	0.1428418450325876	0.14523705040028814
-503.6365722786137	9.11429268054435e-8	5.328974873358939e-6	0.14288704241842617	0.14528300196784408
-503.4402227377644	9.117177823101924e-8	5.330686041953628e-6	0.14293233016354617	0.14532904542734848
-503.243873196915	9.120068729405888e-8	5.332400643567862e-6	0.14297770836913604	0.14537518088118112
-503.0475236560656	9.122965392709032e-8	5.334118679418049e-6	0.14302317713629076	0.1454214084325487
-502.8511741152163	9.125867839867883e-8	5.33584015578748e-6	0.14306873656656152	0.14546772818444526
-502.6548245743669	9.128776068513728e-8	5.3375650745162e-6	0.14311438676158328	0.1455141402402156
-502.4584750335175	9.131690075846005e-8	5.339293443896995e-6	0.14316012782338836	0.14556064470371236
-502.2621254926682	9.134609880642116e-8	5.341025262517463e-6	0.14320595985423512	0.14560724167897499
-502.0657759518188	9.137535480370955e-8	5.342760536885941e-6	0.14325188295654873	0.14565393127046067
-501.8694264109694	9.140466881962537e-8	5.344499271322353e-6	0.143297897232908	0.14570071358200457
-501.6730768701201	9.143404109677283e-8	5.346241470513334e-6	0.14334400278659523	0.14574758871803273
-501.4767273292707	9.146347148162261e-8	5.347987134733225e-6	0.14339019972064543	0.14579455678442743
-501.2803777884214	9.149296012641816e-8	5.349736272752478e-6	0.14343648813851814	0.14584161788604233
-501.084028247572	9.152250713720743e-8	5.351488883897253e-6	0.14348286814410804	0.14588877212823814
-500.8876787067226	9.155211251147859e-8	5.353244975980834e-6	0.14352933984115285	0.14593601961689634
-500.6913291658733	9.158177627214891e-8	5.355004553077446e-6	0.14357590333411363	0.14598336045743684
-500.4949796250239	9.161149865361093e-8	5.356767616181594e-6	0.14362255872741828	0.14603079475708486
-500.29863008417453	9.164127963158085e-8	5.3585341701371004e-6	0.14366930612581694	0.14607832262199835
-500.1022805433252	9.16711192007594e-8	5.3603042199331486e-6	0.14371614563431365	0.14612594415829153
-499.9059310024758	9.170101746220755e-8	5.362077770734287e-6	0.1437630773581398	0.14617365947383185
-499.70958146162644	9.173097458022924e-8	5.3638548249500745e-6	0.14381010140277714	0.1462214686757005
-499.5132319207771	9.176099056603535e-8	5.365635386412702e-6	0.14385721787414602	0.14626937187096617
-499.31688237992773	9.1791065456923e-8	5.36741946079326e-6	0.1439044268780841	0.14631736916795615
-499.1205328390784	9.182119933237887e-8	5.369207050676222e-6	0.14395172852101068	0.1463654606746589
-498.924183298229	9.185139223016296e-8	5.370998161311266e-6	0.14399912290937109	0.14641364649909588
-498.72783375737964	9.188164434700462e-8	5.372792797350184e-6	0.14404661015020645	0.1464619267507437
-498.5314842165303	9.191195554107102e-8	5.374590960248267e-6	0.14409419035034246	0.14651030153697422
-498.33513467568093	9.194232608288422e-8	5.376392655198099e-6	0.14414186361718867	0.14655877096823552
-498.13878513483155	9.197275587788008e-8	5.3781978882303425e-6	0.14418963005830981	0.14660733515330415
-497.9424355939822	9.200324520313908e-8	5.380006661076594e-6	0.14423748978162917	0.14665599420187383
-497.74608605313284	9.203379384759663e-8	5.381818979870394e-6	0.14428544289512485	0.1467047482241991
-497.54973651228346	9.206440218567257e-8	5.383634847842924e-6	0.1443334895072764	0.14675359733061946
-497.35338697143413	9.20950700243823e-8	5.385454270162786e-6	0.1443816297267174	0.14680254163094722
-497.15703743058475	9.212579748551592e-8	5.387277249476973e-6	0.14442986366227162	0.14685158123597486
-496.9606878897354	9.215658488668041e-8	5.389103791468335e-6	0.14447819142317894	0.14690071625723516
-496.76433834888604	9.218743194626658e-8	5.390933898965547e-6	0.14452661311885445	0.1469499468053828
-496.56798880803666	9.221833891008983e-8	5.39276757660978e-6	0.14457512885888926	0.14699927299249754
-496.37163926718733	9.224930584662768e-8	5.394604829417827e-6	0.14462373875345935	0.147048694930162
-496.17528972633795	9.228033284617999e-8	5.396445660468566e-6	0.14467244291265105	0.14709821273042653
-495.97894018548857	9.231141987910276e-8	5.398290076464542e-6	0.14472124144683574	0.14714782650541336
-495.78259064463924	9.234256712363767e-8	5.40013807830966e-6	0.14477013446702988	0.14719753636834135
-495.58624110378986	9.23737745240951e-8	5.401989670943052e-6	0.1448191220841209	0.14724734243133122
-495.3898915629405	9.24050423522831e-8	5.403844861964032e-6	0.14486820440936823	0.1472972448078952
-495.19354202209115	9.243637046253944e-8	5.405703652492236e-6	0.14491738155440212	0.14734724361192666
-494.99719248124177	9.246775906295124e-8	5.4075660484833765e-6	0.14496665363097153	0.14739733895660698
-494.80084294039244	9.249920818750261e-8	5.40943205161405e-6	0.14501602075130718	0.14744753095577431
-494.60449339954306	9.253071786914959e-8	5.4113016698310725e-6	0.1450654830276982	0.14749781972428325
-494.4081438586937	9.256228831632593e-8	5.413174905388625e-6	0.1451150405728167	0.14754820537622337
-494.21179431784435	9.259391933436791e-8	5.415051762496748e-6	0.14516469349960812	0.14759868802637602
-494.01544477699497	9.262561131288164e-8	5.416932246410781e-6	0.1452144419211912	0.14764926779016782
-493.8190952361456	9.26573640872541e-8	5.418816361743543e-6	0.14526428595109844	0.14769994478280943
-493.62274569529626	9.268917785829672e-8	5.420704113162385e-6	0.14531422570297395	0.14775071912009818
-493.4263961544469	9.2721052541472e-8	5.422595502396826e-6	0.14536426129096405	0.14780159091743855
-493.2300466135975	9.275298844419216e-8	5.424490534513563e-6	0.1454143928292542	0.147852560291318
-493.03369707274817	9.278498544377702e-8	5.426389217323867e-6	0.14546462043243102	0.14790362735827814
-492.8373475318988	9.281704377543428e-8	5.428291553291179e-6	0.1455149442153534	0.14795479223561217
-492.64099799104946	9.284916335895161e-8	5.4301975466729324e-6	0.14556536429310574	0.14800605503942982
-492.4446484502001	9.288134430105667e-8	5.432107200262133e-6	0.14561588078098642	0.1480574158879539
-492.2482989093507	9.2913586727082e-8	5.434020521181862e-6	0.1456664937949465	0.14810887489756722
-492.05194936850137	9.294589073225616e-8	5.43593751278855e-6	0.14571720345056485	0.14816043218741484
-491.855599827652	9.297825630882988e-8	5.4378581806517685e-6	0.14576800986433822	0.14821208787483345
-491.6592502868026	9.301068355717148e-8	5.4397825258898225e-6	0.14581891315271783	0.14826384207857246
-491.4629007459533	9.304317264709518e-8	5.441710558566404e-6	0.14586991343243158	0.14831569491753263
-491.2665512051039	9.307572345202251e-8	5.443642277050571e-6	0.14592101082052478	0.1483676465107327
-491.0702016642545	9.310833625895755e-8	5.445577692698596e-6	0.14597220543446396	0.14841969697743088
-490.8738521234052	9.314101102204262e-8	5.447516803969531e-6	0.1460234973916913	0.1484718464369318
-490.6775025825558	9.317374780637946e-8	5.449459616949414e-6	0.14607488681028327	0.1485240950097801
-490.4811530417065	9.320654673955219e-8	5.45140613780446e-6	0.1461263738084264	0.14857644281550347
-490.2848035008571	9.323940785001074e-8	5.453356369958138e-6	0.14617795850445942	0.14862888997470605
-490.0884539600077	9.327233128112487e-8	5.455310319224692e-6	0.1462296410171867	0.1486814366084648
-489.8921044191584	9.330531710373252e-8	5.457267989229525e-6	0.14628142146578055	0.1487340828374185
-489.695754878309	9.333836526607381e-8	5.4592293837905745e-6	0.1463332999695159	0.14878682878314975
-489.4994053374596	9.337147598016674e-8	5.461194509703128e-6	0.14638527664792042	0.14883967456733502
-489.3030557966103	9.340464931532646e-8	5.463163370400196e-6	0.1464373516210272	0.14889262031194406
-489.1067062557609	9.343788533373147e-8	5.465135969086123e-6	0.1464895250089618	0.14894566613853663
-488.91035671491153	9.34711839957527e-8	5.467112312978685e-6	0.1465417969321996	0.14899881217045427
-488.7140071740622	9.350454557352242e-8	5.4690924041121165e-6	0.14659416751147525	0.14905205853032316
-488.5176576332128	9.353796997234609e-8	5.471076248795725e-6	0.14664663686798587	0.14910540534110256
-488.3213080923635	9.357145742995138e-8	5.473063854842586e-6	0.14669920512294043	0.14915885272518553
-488.1249585515141	9.360500786489265e-8	5.4750552205557325e-6	0.14675187239789714	0.149212400808588
-487.92860901066473	9.363862142734903e-8	5.477050355401864e-6	0.14680463881499403	0.14926604971304896
-487.7322594698154	9.367229820804085e-8	5.47904926058318e-6	0.14685750449636722	0.1493197995636241
-487.535909928966	9.37060382929629e-8	5.481051944588288e-6	0.14691046956457962	0.14937365048496906
-487.33956038811664	9.37398416089316e-8	5.483058409925195e-6	0.14696353414234878	0.1494276026024105
-487.1432108472673	9.37737084914293e-8	5.485068662421023e-6	0.1470166983527982	0.14948165603992364
-486.94686130641793	9.380763884515007e-8	5.4870827041957666e-6	0.14706996231942404	0.14953581092390492
-486.75051176556855	9.384163286126653e-8	5.489100540953532e-6	0.14712332616569265	0.14959006738029515
-486.5541622247192	9.387569039982806e-8	5.491122181362942e-6	0.14717679001583567	0.1496444255349055
-486.35781268386984	9.390981181226439e-8	5.493147626508519e-6	0.1472303539939621	0.1496988855132843
-486.1614631430205	9.394399703158873e-8	5.49517688032667e-6	0.14728401822474754	0.1497534474431991
-485.96511360217113	9.39782461537161e-8	5.4972099531030675e-6	0.14733778283305463	0.14980811145108383
-485.76876406132175	9.401255933882238e-8	5.499246846598447e-6	0.14739164794401519	0.14986287766449147
-485.5724145204724	9.404693652223148e-8	5.501287559207689e-6	0.14744561368304937	0.1499177462107811
-485.37606497962304	9.40813777905149e-8	5.503332106461452e-6	0.14749968017611026	0.1499727172178591
-485.17971543877366	9.411588336353687e-8	5.505380487941315e-6	0.14755384754908152	0.15002779081378204
-484.98336589792433	9.415045322819773e-8	5.507432706959456e-6	0.1476081159284244	0.15008296712741645
-484.78701635707495	9.418508746899e-8	5.509488773059764e-6	0.14766248544084004	0.1501382462874845
-484.59066681622556	9.421978623846775e-8	5.511548686867225e-6	0.14771695621325723	0.15019362842256095
-484.39431727537624	9.425454952394593e-8	5.5136124556618165e-6	0.14777152837294782	0.15024911366251206
-484.19796773452686	9.428937743190959e-8	5.5156800844481555e-6	0.14782620204755204	0.15030470213712813
-484.00161819367753	9.432427012217759e-8	5.5177515762384114e-6	0.14788097736491454	0.15036039397657497
-483.80526865282815	9.435922748400821e-8	5.51982693810039e-6	0.14793585445320848	0.15041618931033324
-483.60891911197876	9.43942498381372e-8	5.52190617587751e-6	0.14799083344094816	0.1504720882706707
-483.41256957112944	9.442933708102177e-8	5.52398928859014e-6	0.14804591445694	0.1505280909874314
-483.21622003028006	9.446448940222911e-8	5.526076288262766e-6	0.14810109763035773	0.15058419759070749
-483.0198704894307	9.449970673706051e-8	5.528167176761592e-6	0.14815638309047047	0.15064040821471833
-482.82352094858135	9.453498941394393e-8	5.53026196008981e-6	0.14821177096714175	0.15069672298901937
-482.62717140773196	9.45703373921987e-8	5.532360641832926e-6	0.1482672613903824	0.1507531420480753
-482.4308218668826	9.460575064745942e-8	5.534463226719957e-6	0.14832285449045374	0.15080966552289798
-482.23447232603326	9.464122942914251e-8	5.536569721839099e-6	0.14837855039806	0.15086629354598016
-482.0381227851839	9.467677370435825e-8	5.538680131646969e-6	0.14843434924425478	0.15092302625208115
-481.84177324433455	9.471238370400844e-8	5.5407944610505955e-6	0.14849025116010028	0.15097986377302677
-481.64542370348516	9.474805926705961e-8	5.542912716127433e-6	0.14854625627746854	0.15103680624316831
-481.4490741626358	9.47838006553021e-8	5.54503489667219e-6	0.14860236472803992	0.15109385379682155
-481.25272462178646	9.481960790159381e-8	5.547161016498241e-6	0.14865857664409068	0.1511510065688894
-481.0563750809371	9.485548117934128e-8	5.549291076767762e-6	0.14871489215821354	0.15120826469253174
-480.8600255400877	9.489142046384856e-8	5.5514250807711314e-6	0.14877131140311223	0.15126562830513451
-480.66367599923836	9.492742586622376e-8	5.5535630302837954e-6	0.14882783451216033	0.15132309753994944
-480.467326458389	9.496349749061675e-8	5.555704942504134e-6	0.14888446161865174	0.15138067253440696
-480.2709769175396	9.49996354088368e-8	5.557850813805055e-6	0.1489411928564663	0.1514383534243579
-480.0746273766903	9.503583966127053e-8	5.560000645780879e-6	0.14899802835969056	0.15149614034433137
-479.8782778358409	9.507211041474367e-8	5.56215445627208e-6	0.14905496826272488	0.1515540334321278
-479.68192829499156	9.510844769626222e-8	5.5643122372128e-6	0.1491120127004378	0.15161203282553085
-479.4855787541422	9.514485169588189e-8	5.566473998720788e-6	0.14916916180774645	0.15167013866191414
-479.2892292132928	9.518132234111147e-8	5.5686397542015815e-6	0.1492264157201909	0.1517283510770927
-479.0928796724435	9.521785982059306e-8	5.570809497181952e-6	0.14928377457335623	0.15178667021046655
-478.8965301315941	9.525446423163397e-8	5.572983236748115e-6	0.14934123850326794	0.15184509619992956
-478.7001805907447	9.529113561434751e-8	5.575160979757098e-6	0.14939880764641156	0.15190362918431827
-478.5038310498954	9.532787408227785e-8	5.577342725517029e-6	0.14945648213943494	0.15196226930181742
-478.307481509046	9.53646796562117e-8	5.579528493604525e-6	0.1495142621192808	0.15202101669519058
-478.1111319681966	9.5401552461739e-8	5.5817182768979e-6	0.14957214772342775	0.1520798714987015
-477.9147824273473	9.543849265607831e-8	5.5839120826174815e-6	0.14963013908932357	0.15213883385596524
-477.7184328864979	9.54755002072614e-8	5.586109917062549e-6	0.14968823635500592	0.15219790390663643
-477.5220833456485	9.551257532339458e-8	5.5883117841182e-6	0.14974643965890722	0.1522570817904403
-477.3257338047992	9.554971799738777e-8	5.590517695109728e-6	0.14980474913954664	0.15231636764984313
-477.1293842639498	9.558692840537254e-8	5.5927276470106504e-6	0.14986316493597354	0.15237576162385658
-476.9330347231005	9.562420656176825e-8	5.5949416528557255e-6	0.1499216871874704	0.1524352638571077
-476.7366851822511	9.566155263282057e-8	5.597159711308976e-6	0.14998031603371653	0.15249487448876956
-476.5403356414017	9.56989665191283e-8	5.599381836639698e-6	0.15003905161453204	0.15255459366338997
-476.3439861005524	9.573644852949247e-8	5.601608029354151e-6	0.15009789407035065	0.15261442152038457
-476.147636559703	9.57739987136651e-8	5.6038382898400025e-6	0.15015684354168066	0.15267435820754063
-475.95128701885363	9.581161700642706e-8	5.606072624536011e-6	0.15021590016953226	0.1527344038647993
-475.7549374780043	9.584930365019408e-8	5.608311052965366e-6	0.15027506409530256	0.15279455863608704
-475.5585879371549	9.588705874281171e-8	5.610553562552455e-6	0.1503343354603745	0.1528548226660842
-475.36223839630554	9.592488226267614e-8	5.612800167520005e-6	0.15039371440683774	0.15291519609868032
-475.1658888554562	9.596277442213639e-8	5.6150508707286445e-6	0.15045320107709648	0.15297567907896722
-474.96953931460683	9.600073520633394e-8	5.617305684547076e-6	0.15051279561369235	0.153036271752038
-474.7731897737575	9.603876478982812e-8	5.619564603786419e-6	0.15057249815956356	0.15309697426349386
-474.5768402329081	9.607686309309542e-8	5.62182764277601e-6	0.1506323088581693	0.1531577867582675
-474.38049069205874	9.611503052567049e-8	5.624094808683975e-6	0.15069222785292508	0.15321870938183801
-474.1841411512094	9.615326686932296e-8	5.626366091612456e-6	0.1507522552879899	0.15327974228313054
-473.98779161036003	9.619157238513097e-8	5.628641511970651e-6	0.15081239130770477	0.15334088560693507
-473.79144206951065	9.622994719652352e-8	5.6309210693839345e-6	0.15087263605664453	0.15340213949965895
-473.5950925286613	9.626839110707532e-8	5.6332047761183255e-6	0.15093298967998314	0.15346350411037418
-473.39874298781194	9.630690461051722e-8	5.6354926299618024e-6	0.15099345232291927	0.15352497958741038
-473.20239344696256	9.634548748470727e-8	5.637784643983172e-6	0.15105402413129126	0.15358656607658794
-473.00604390611323	9.638414005505808e-8	5.640080810128831e-6	0.15111470525109313	0.15364826372853013
-472.80969436526385	9.642286223750145e-8	5.642381147188787e-6	0.15117549582875198	0.1537100726911632
-472.6133448244145	9.64616542481107e-8	5.6446856547717234e-6	0.15123639601092506	0.15377199311373146
-472.41699528356514	9.650051604204328e-8	5.6469943494074585e-6	0.15129740594480753	0.1538340251443335
-472.22064574271576	9.653944790147761e-8	5.649307217022744e-6	0.1513585257777222	0.15389616893806052
-472.02429620186643	9.657844971825504e-8	5.6516242754605355e-6	0.1514197556575775	0.15395842463890622
-471.82794666101705	9.661752184983592e-8	5.653945539465628e-6	0.15148109573255808	0.1540207923993581
-471.63159712016767	9.665666401615976e-8	5.65627099848543e-6	0.15154254615089857	0.15408327237305472
-471.43524757931834	9.669587661891258e-8	5.6586006692080585e-6	0.15160410706165545	0.15414586470863514
-471.23889803846896	9.673515960056302e-8	5.66093453990703e-6	0.1516657786139922	0.15420856955467765
-471.0425484976196	9.677451316684535e-8	5.663272642486032e-6	0.15172756095748868	0.15427138707241486
-470.84619895677025	9.681393736240828e-8	5.665614971308674e-6	0.15178945424194779	0.15433431740757297
-470.64984941592087	9.685343222315845e-8	5.667961518727913e-6	0.1518514586177114	0.15439736071394308
-470.45349987507154	9.689299797645019e-8	5.670312297772812e-6	0.1519135742353111	0.1544605171457665
-470.25715033422216	9.693263466718214e-8	5.672667333919411e-6	0.15197580124571722	0.1545237868538394
-470.0608007933728	9.69723421879451e-8	5.675026613116285e-6	0.1520381398003108	0.15458716999645317
-469.86445125252345	9.70121209462116e-8	5.677390148682525e-6	0.1521005900507832	0.15465066672505218
-469.66810171167407	9.705197090204212e-8	5.679757938098252e-6	0.15216315214915546	0.15471427719329153
-469.4717521708247	9.709189209117155e-8	5.682129994375131e-6	0.15222582624784087	0.15477800155789237
-469.27540262997536	9.713188478900173e-8	5.6845063209555535e-6	0.1522886124994941	0.15484183997479595
-469.079053089126	9.717194886005788e-8	5.686886931173281e-6	0.15235151105742495	0.15490579259643267
-468.8827035482766	9.721208452348724e-8	5.689271825192268e-6	0.15241452207493994	0.1549698595826973
-468.68635400742727	9.725229195732635e-8	5.691660996882393e-6	0.1524776457060611	0.15503404108764016
-468.4900044665779	9.729257113964048e-8	5.694054472575115e-6	0.1525408821048633	0.1550983372693281
-468.29365492572856	9.733292221341293e-8	5.696452250103457e-6	0.1526042314259354	0.15516274828176693
-468.0973053848792	9.737334525612311e-8	5.6988543309413415e-6	0.15266769382435014	0.15522727428834157
-467.9009558440298	9.74138403302879e-8	5.701260728252657e-6	0.15273126945532117	0.15529191544300633
-467.70460630318047	9.745440763566485e-8	5.70367144518615e-6	0.1527949584744985	0.15535667190379215
-467.5082567623311	9.749504721773857e-8	5.706086484436967e-6	0.152858761037932	0.15542154383146586
-467.3119072214817	9.753575916997505e-8	5.708505864658705e-6	0.152922677302045	0.15548653138207888
-467.1155576806324	9.757654362704222e-8	5.710929570451196e-6	0.15298670742372936	0.15555163471791736
-466.919208139783	9.761740055000798e-8	5.713357629752624e-6	0.1530508515600468	0.15561685400003217
-466.7228585989336	9.76583302223825e-8	5.715790039184543e-6	0.1531151098685098	0.15568218938409423
-466.5265090580843	9.769933273369862e-8	5.718226789705824e-6	0.15317948250704902	0.15574764103290142
-466.3301595172349	9.774040805977056e-8	5.7206679140967926e-6	0.15324396963398434	0.1558132091072242
-466.1338099763856	9.778155634211334e-8	5.723113394794405e-6	0.15330857140785306	0.15587889376885208
-465.9374604355362	9.782277772290187e-8	5.725563262010555e-6	0.15337328798780098	0.15594469517637402
-465.7411108946868	9.786407232219968e-8	5.728017510182005e-6	0.15343811953312633	0.15601061349878645
-465.5447613538375	9.790544013360543e-8	5.730476142677968e-6	0.15350306620358073	0.15607664889243655
-465.3484118129881	9.794688144170671e-8	5.732939169566006e-6	0.1535681281595829	0.15614280152287444
-465.1520622721387	9.798839613744091e-8	5.735406585281526e-6	0.1536333055612826	0.15620907155347785
-464.9557127312894	9.802998441428285e-8	5.737878416877517e-6	0.15369859856985152	0.15627545914361662
-464.75936319044	9.807164645543621e-8	5.740354654134035e-6	0.153764007346513	0.15634196446304882
-464.56301364959063	9.811338223762364e-8	5.7428353151241045e-6	0.15382953205296337	0.15640858767243895
-464.3666641087413	9.815519187633829e-8	5.745320412665021e-6	0.15389517285116067	0.1564753289391421
-464.1703145678919	9.819707561598126e-8	5.747809924183003e-6	0.15396092990377025	0.1565421884267489
-463.9739650270426	9.823903340722623e-8	5.750303865438295e-6	0.1540268033735451	0.15660916630068925
-463.7776154861932	9.828106543992515e-8	5.752802263358824e-6	0.15409279342342883	0.15667626272521026
-463.58126594534383	9.832317172945677e-8	5.755305108081962e-6	0.15415890021731704	0.15674347787089254
-463.3849164044945	9.836535247720316e-8	5.757812394922276e-6	0.15422512391913643	0.1568108119023767
-463.1885668636451	9.840760768887966e-8	5.760324170166781e-6	0.15429146469304209	0.1568782649860395
-462.99221732279574	9.844993756961924e-8	5.762840401352083e-6	0.15435792270418094	0.15694583729268854
-462.7958677819464	9.849234221662661e-8	5.765361100665334e-6	0.15442449811745376	0.15701352898361817
-462.59951824109703	9.853482156361167e-8	5.767886298136421e-6	0.154491191098382	0.1570813402333082
-462.40316870024765	9.857737600276123e-8	5.770415968503896e-6	0.15455800181306467	0.15714927120553782
-462.2068191593983	9.862000536297201e-8	5.772950140840882e-6	0.1546249304276388	0.15721732207620662
-462.01046961854894	9.866270997653124e-8	5.775488816734888e-6	0.1546919771089628	0.1572854930067878
-461.8141200776996	9.870548982204502e-8	5.778031991387628e-6	0.15475914202422128	0.1573537841766389
-461.61777053685023	9.874834501340243e-8	5.7805796884357775e-6	0.15482642534067934	0.1574221957484885
-461.42142099600085	9.879127563963978e-8	5.783131895303347e-6	0.1548938272264161	0.15749072789040292
-461.2250714551515	9.883428186555237e-8	5.7856886358493215e-6	0.15496134784974652	0.15755938078621654
-461.02872191430214	9.887736380757725e-8	5.788249907901001e-6	0.15502898737929527	0.1576281545939644
-460.83237237345276	9.892052147885348e-8	5.7908157330093046e-6	0.15509674598411444	0.15769704949257438
-460.63602283260343	9.896375514279476e-8	5.793386072764236e-6	0.15516462383383436	0.15776606565364892
-460.43967329175405	9.900706474499891e-8	5.795960990835511e-6	0.15523262109835295	0.15783520324621947
-460.24332375090466	9.905045044793925e-8	5.798540471699856e-6	0.15530073794796742	0.15790446245066034
-460.04697421005534	9.90939124886707e-8	5.801124498943634e-6	0.15536897455326984	0.1579738434341933
-459.85062466920596	9.913745073795946e-8	5.8037131319732674e-6	0.15543733108547664	0.15804334637723383
-459.65427512835663	9.918106547425956e-8	5.806306308603936e-6	0.15550580771614728	0.158112971444252
-459.45792558750725	9.92247567698173e-8	5.808904100564259e-6	0.15557440461707633	0.15818271881758703
-459.26157604665786	9.926852469804105e-8	5.8115064610925805e-6	0.15564312196073524	0.1582525886715634
-459.06522650580854	9.931236940967258e-8	5.814113442261308e-6	0.15571195991974218	0.1583225811788331
-458.86887696495916	9.935629099485959e-8	5.816725020797632e-6	0.15578091866742153	0.15839269651993151
-458.6725274241098	9.940028956100687e-8	5.819341215304198e-6	0.15584999837701868	0.15846293486759808
-458.47617788326045	9.944436533337948e-8	5.821962035704333e-6	0.155919199222833	0.1585332963997661
-458.27982834241107	9.948851816866563e-8	5.824587466148574e-6	0.15598852137908903	0.15860378129507374
-458.0834788015617	9.953274846103174e-8	5.827217541517913e-6	0.15605796502053434	0.15867438972731562
-457.88712926071236	9.957705607856993e-8	5.82985225569209e-6	0.15612753032254095	0.15874512187990142
-457.690779719863	9.962144131792634e-8	5.832491620112142e-6	0.1561972174606446	0.15881597792969357
-457.49443017901365	9.966590419431933e-8	5.835135644971123e-6	0.15626702661083733	0.15888695805402697
-457.29808063816427	9.97104448137848e-8	5.83778432227393e-6	0.15633695794965607	0.15895806243219637
-457.1017310973149	9.975506332258137e-8	5.840437660974753e-6	0.15640701165395018	0.15902929124444548
-456.90538155646556	9.97997598145017e-8	5.843095678339301e-6	0.1564771879009334	0.1591006446728338
-456.7090320156162	9.984453443479212e-8	5.8457583744005144e-6	0.15654748686855455	0.15917212289484317
-456.5126824747668	9.988938728534713e-8	5.848425776088119e-6	0.15661790873462075	0.15924372610043788
-456.31633293391747	9.993431847814036e-8	5.8510978651826465e-6	0.15668845367802037	0.159315454460802
-456.1199833930681	9.997932812658322e-8	5.853774647879334e-6	0.15675912187749846	0.15938730815655036
-455.9236338522187	1.0002441619207662e-7	5.8564561333768125e-6	0.1568299135125892	0.15945928737946927
-455.7272843113694	1.0006958312550936e-7	5.85914235829705e-6	0.15690082876305667	0.15953139230685254
-455.53093477052	1.0011482874311943e-7	5.861833291402688e-6	0.15697186780910383	0.1596036231211709
-455.33458522967067	1.0016015332193824e-7	5.864528969522589e-6	0.15704303083155044	0.1596759800154642
-455.1382356888213	1.0020555687200051e-7	5.867229365984347e-6	0.15711431801155415	0.15974846315754113
-454.9418861479719	1.002510396206286e-7	5.869934517583533e-6	0.15718572953045	0.1598210727447104
-454.7455366071226	1.0029660158344458e-7	5.872644411430541e-6	0.15725726557033531	0.15989380895628533
-454.5491870662732	1.0034224295627887e-7	5.875359082373169e-6	0.1573289263136379	0.1599666719822005
-454.3528375254238	1.0038796375550706e-7	5.8780785219492165e-6	0.15740071194312097	0.1600396620039827
-454.1564879845745	1.0043376409390454e-7	5.880802707138421e-6	0.15747262264212725	0.16011277921137249
-453.9601384437251	1.0047964423810527e-7	5.883531681384642e-6	0.1575446585943358	0.16018602378995073
-453.7637889028757	1.0052560426358081e-7	5.886265466047737e-6	0.15761681998391275	0.16025939592375357
-453.5674393620264	1.0057164419566956e-7	5.889004015608076e-6	0.15768910699542563	0.16033289580289226
-453.371089821177	1.0061776410036747e-7	5.891747400100943e-6	0.15776151981381661	0.160406523618377
-453.1747402803277	1.0066396433413087e-7	5.894495555559111e-6	0.15783405862459512	0.1604802795564043
-452.9783907394783	1.0071024483382915e-7	5.8972485532969785e-6	0.15790672361375477	0.160554163799123
-452.7820411986289	1.0075660566937327e-7	5.900006341998317e-6	0.15797951496750773	0.16062817655040865
-452.5856916577796	1.0080304710882808e-7	5.902769009955835e-6	0.15805243287269435	0.16070231799332735
-452.3893421169302	1.008495692301958e-7	5.905536505839552e-6	0.15812547751671965	0.16077658831015565
-452.1929925760808	1.008961721353043e-7	5.908308818107864e-6	0.15819864908673853	0.1608509877016198
-451.9966430352315	1.0094285589898088e-7	5.911085996078819e-6	0.15827194777139456	0.16092551635805166
-451.8002934943821	1.009896206359706e-7	5.913868015348306e-6	0.15834537375898	0.16100017447244
-451.60394395353273	1.0103646665284705e-7	5.9166549576761275e-6	0.15841892723862844	0.16107496222758982
-451.4075944126834	1.0108339385347167e-7	5.919446695369703e-6	0.1584926083997734	0.1611498798272609
-451.211244871834	1.0113040241188606e-7	5.922243362307145e-6	0.15856641743219904	0.16122492745079148
-451.0148953309847	1.011774924916356e-7	5.925044927497453e-6	0.1586403545265265	0.1613001053076975
-450.8185457901353	1.0122466414963038e-7	5.927851370978309e-6	0.15871441987321683	0.1613754135889907
-450.62219624928593	1.0127191765780646e-7	5.930662718260767e-6	0.15878861366383457	0.16145085247445856
-450.4258467084366	1.0131925290218679e-7	5.933478989551811e-6	0.15886293609005336	0.16152642217339688
-450.2294971675872	1.013666702086059e-7	5.93630016309058e-6	0.15893738734394253	0.16160212288181489
-450.03314762673784	1.0141416964938144e-7	5.939126276077984e-6	0.15901196761829076	0.16167795478887925
-449.8367980858885	1.0146175129610449e-7	5.94195734252712e-6	0.1590866771059897	0.1617539180879038
-449.64044854503913	1.0150941525266983e-7	5.944793314875198e-6	0.1591615160006568	0.16183001298969116
-449.44409900418975	1.0155716177591303e-7	5.947634248453545e-6	0.15923648449638395	0.16190623967437648
-449.2477494633404	1.0160499080306648e-7	5.950480151138119e-6	0.1593115827876283	0.16198259835385756
-449.05139992249104	1.0165290263575137e-7	5.953330991473202e-6	0.15938681106929656	0.16205908922046888
-448.8550503816417	1.0170089728764665e-7	5.956186847810152e-6	0.15946216953681386	0.1621357124675994
-448.65870084079233	1.0174897488371161e-7	5.959047625344562e-6	0.15953765838604075	0.16221246830622443
-448.46235129994295	1.0179713564182447e-7	5.961913467684422e-6	0.15961327781323947	0.16228935692814564
-448.2660017590936	1.018453795799892e-7	5.96478422589589e-6	0.15968902801530208	0.16236637852758096
-448.06965221824424	1.0189370684263456e-7	5.967660018896495e-6	0.1597649091895119	0.1624435333195797
-447.87330267739486	1.0194211761452145e-7	5.970540816648836e-6	0.1598409215335404	0.16252082150048777
-447.67695313654554	1.0199061200631233e-7	5.973426658823274e-6	0.15991706524564137	0.16259824325671027
-447.48060359569615	1.0203919007338439e-7	5.976317517551726e-6	0.1599933405244569	0.16267579880686547
-447.28425405484677	1.0208785205012361e-7	5.979213390644544e-6	0.16006974756915948	0.1627534883678398
-447.08790451399744	1.0213659800647065e-7	5.982114321266097e-6	0.16014628657938895	0.16283131209746024
-446.89155497314806	1.0218542798995276e-7	5.98502027983505e-6	0.16022295775524817	0.1629092702404252
-446.69520543229874	1.0223434230051036e-7	5.987931290676662e-6	0.16029976129723897	0.16298736298936872
-446.49885589144935	1.0228334095272003e-7	5.9908473788065795e-6	0.1603766974065642	0.16306559053499817
-446.30250635059997	1.0233242411147064e-7	5.993768548634776e-6	0.16045376628478614	0.1631439531029517
-446.10615680975064	1.0238159181244417e-7	5.996694796198435e-6	0.16053096813375264	0.16322245087362836
-445.90980726890126	1.0243084435309815e-7	5.999626141874089e-6	0.16060830315596591	0.16330108407878005
-445.7134577280519	1.0248018172524714e-7	6.00256258360936e-6	0.16068577155452865	0.1633798529195702
-445.51710818720255	1.0252960417169396e-7	6.005504111424782e-6	0.1607633735329587	0.1634587575871074
-445.32075864635317	1.0257911156943323e-7	6.008450769772393e-6	0.16084110929504264	0.1635377982906144
-445.1244091055038	1.0262870438656957e-7	6.011402586461951e-6	0.16091897904535044	0.1636169752584179
-444.92805956465446	1.0267838255297644e-7	6.014359433893222e-6	0.1609969829886643	0.1636962886803966
-444.7317100238051	1.0272814631663707e-7	6.0173214824790325e-6	0.16107512133064436	0.163775738769153
-444.53536048295575	1.0277799560191977e-7	6.020288646824194e-6	0.16115339427699724	0.1638553257421937
-444.33901094210637	1.0282793071817906e-7	6.023260955630796e-6	0.16123180203418086	0.16393504980300522
-444.142661401257	1.0287795186980265e-7	6.0262384517841795e-6	0.16131034480907647	0.16401491116146064
-443.94631186040766	1.0292805894008075e-7	6.0292211218124576e-6	0.16138902280904854	0.16409491002892923
-443.7499623195583	1.0297825230196411e-7	6.032208940528721e-6	0.161467836242082	0.16417504661901777
-443.5536127787089	1.0302853192959441e-7	6.035201962482038e-6	0.16154678531646832	0.16425532113795113
-443.35726323785957	1.0307889795668032e-7	6.038200165259418e-6	0.16162587024116795	0.16433573380442948
-443.1609136970102	1.0312935059854024e-7	6.041203562705087e-6	0.1617050912254589	0.16441628482061632
-442.9645641561608	1.0317988999644703e-7	6.044212175816881e-6	0.1617844484791936	0.16449697441488037
-442.7682146153115	1.0323051615642466e-7	6.047225985434257e-6	0.16186394221300016	0.16457780278981998
-442.5718650744621	1.032812293778228e-7	6.050245113629443e-6	0.16194357263741085	0.16465877017462047
-442.37551553361277	1.0333202962271238e-7	6.053269371602982e-6	0.16202333996399995	0.1647398767715143
-442.1791659927634	1.0338291719562668e-7	6.056298971380234e-6	0.16210324440462082	0.16482112279770442
-441.982816451914	1.0343389219274603e-7	6.059333685714477e-6	0.16218328617169295	0.16490250846141852
-441.7864669110647	1.034849546543294e-7	6.062373747203398e-6	0.16226346547817555	0.16498403398086472
-441.5901173702153	1.035361047919446e-7	6.065419040571836e-6	0.16234378253733703	0.16506569960246273
-441.3937678293659	1.0358734270653385e-7	6.0684696336855815e-6	0.1624242375632871	0.16514750549966192
-441.1974182885166	1.0363866854933245e-7	6.071525517571062e-6	0.16250483077035968	0.16522945192976127
-441.0010687476672	1.036900824047191e-7	6.074586648835563e-6	0.16258556237348284	0.16531153907328966
-440.8047192068178	1.0374158457577784e-7	6.077653180025131e-6	0.1626664325882288	0.1653937671837811
-440.6083696659685	1.0379317501843913e-7	6.080724907379785e-6	0.16274744163043403	0.16547613645814344
-440.4120201251191	1.0384485391574637e-7	6.083801947619293e-6	0.16282858971667127	0.1655586471396291
-440.2156705842698	1.0389662141357026e-7	6.086884410215159e-6	0.16290987706401586	0.16564129942020495
-440.0193210434204	1.039484777972432e-7	6.089972145976159e-6	0.16299130388993432	0.16572409353594952
-439.822971502571	1.0400042286785949e-7	6.093065320713938e-6	0.16307287041250723	0.165807029707492
-439.6266219617217	1.0405245708265675e-7	6.096163650577354e-6	0.16315457685040383	0.16589010816477595
-439.4302724208723	1.0410458050398204e-7	6.099267509490945e-6	0.1632364234225764	0.16597332911480608
-439.23392288002293	1.0415679320568135e-7	6.10237669616976e-6	0.16331841034886793	0.16605669277530402
-439.0375733391736	1.0420909530283702e-7	6.105491196679993e-6	0.16340053784916275	0.16614019938961017
-438.8412237983242	1.0426148708145104e-7	6.1086111118248276e-6	0.16348280614432517	0.16622384919893357
-438.64487425747484	1.0431396849451765e-7	6.111736489237016e-6	0.16356521545560485	0.16630764239115317
-438.4485247166255	1.0436653980298109e-7	6.114867167608328e-6	0.1636477660046914	0.1663915792016076
-438.25217517577613	1.0441920110622023e-7	6.118003351510761e-6	0.1637304580138734	0.16647565985998009
-438.0558256349268	1.0447195261807623e-7	6.121144922793748e-6	0.16381329170599324	0.16655988459385396
-437.8594760940774	1.0452479440650767e-7	6.124291821318062e-6	0.16389626730427803	0.16664425364495547
-437.66312655322804	1.0457772659945821e-7	6.127444271635063e-6	0.16397938503274043	0.1667287672111091
-437.4667770123787	1.0463074940205541e-7	6.130602155600756e-6	0.16406264511585475	0.1668134255166876
-437.27042747152933	1.0468386297709418e-7	6.133765517496489e-6	0.164146047778394	0.16689822885114824
-437.07407793067995	1.047370672995332e-7	6.136934279426032e-6	0.1642295932460272	0.1669831773648863
-436.8777283898306	1.0479036272023434e-7	6.140108552586055e-6	0.1643132817447604	0.167068271325308
-436.68137884898124	1.0484374928849279e-7	6.143288279949481e-6	0.1643971135011681	0.1671535109862926
-436.48502930813186	1.0489722714330236e-7	6.146473534315129e-6	0.16448108874240883	0.1672388965384506
-436.28867976728253	1.0495079634282412e-7	6.149664247407517e-6	0.16456520769620026	0.16732442823210542
-436.09233022643315	1.0500445727329786e-7	6.15286050131384e-6	0.16464947059060037	0.1674101063045321
-435.8959806855838	1.0505820986695821e-7	6.156062184543509e-6	0.16473387765459513	0.1674959309494186
-435.69963114473444	1.0511205431816394e-7	6.159269487761154e-6	0.16481842911740982	0.16758190246822874
-435.50328160388506	1.05165990849079e-7	6.162482329025271e-6	0.16490312520899977	0.1676680210427225
-435.30693206303573	1.0522001951137305e-7	6.165700680470067e-6	0.16498796615973893	0.16775428691971928
-435.11058252218635	1.0527414046531374e-7	6.1689246341074145e-6	0.16507295220057203	0.16784070034507975
-434.91423298133697	1.053283539050721e-7	6.172154125060409e-6	0.165158083563176	0.16792726152516924
-434.71788344048764	1.0538265998456537e-7	6.175389158803684e-6	0.16524336047959007	0.1680139707119595
-434.52153389963826	1.0543705882262703e-7	6.178629790352516e-6	0.16532878318243557	0.16810082815772465
-434.3251843587889	1.0549155056751566e-7	6.1818760219685765e-6	0.1654143519049121	0.16818783409864854
-434.12883481793955	1.0554613535284929e-7	6.185127803459951e-6	0.16550006688092983	0.1682749887406704
-433.93248527709017	1.0560081325125892e-7	6.188385198464068e-6	0.16558592834489808	0.16836229235930528
-433.73613573624084	1.0565558467248225e-7	6.1916482933382794e-6	0.1656719365314518	0.16844974516327496
-433.53978619539146	1.0571044949116984e-7	6.194916919818336e-6	0.16575809167635897	0.16853734741498552
-433.3434366545421	1.0576540795051532e-7	6.198191257405435e-6	0.16584439401551931	0.1686250993409984
-433.14708711369275	1.0582046024836215e-7	6.201471109347345e-6	0.1659308437855092	0.16871300118449398
-432.95073757284337	1.0587560648065082e-7	6.204756721283995e-6	0.16601744122374926	0.1688010531772515
-432.754388031994	1.0593084684995014e-7	6.208048040117796e-6	0.16610418656781495	0.16888925559762444
-432.55803849114466	1.059861814251076e-7	6.211344959172143e-6	0.16619108005601935	0.16897760866374573
-432.3616889502953	1.0604161045370974e-7	6.214647575144048e-6	0.16627812192741606	0.1690661125876331
-432.1653394094459	1.0609713405307266e-7	6.2179558217451266e-6	0.16636531242135383	0.16915476765193754
-431.96898986859657	1.0615275230790803e-7	6.221269875061632e-6	0.16645265177807236	0.16924357409083246
-431.7726403277472	1.0620846554546643e-7	6.224589571732341e-6	0.16654014023820343	0.16933253215262348
-431.57629078689786	1.0626427364720075e-7	6.227915002569573e-6	0.16662777804282186	0.1694216420779179
-431.3799412460485	1.063201770585966e-7	6.231246181369619e-6	0.16671556543373614	0.16951090411439493
-431.1835917051991	1.0637617568325983e-7	6.2345830663854565e-6	0.16680350265364083	0.16960031850223856
-430.98724216434977	1.064322697670102e-7	6.2379256873074625e-6	0.16689158994526307	0.16968988549286246
-430.7908926235004	1.0648845955815558e-7	6.241274032606848e-6	0.16697982755227997	0.16977960533560085
-430.594543082651	1.0654474514339865e-7	6.244628230570099e-6	0.16706821571878538	0.16986947828019802
-430.3981935418017	1.0660112661880898e-7	6.247988255573099e-6	0.16715675468963825	0.169959504580824
-430.2018440009523	1.0665760427787705e-7	6.251353944080611e-6	0.16724544471007408	0.17004968447723656
-430.0054944601029	1.067141781198662e-7	6.254725433283722e-6	0.1673342860262009	0.1701400182003744
-429.8091449192536	1.067708484230291e-7	6.2581027729951e-6	0.16742327888437258	0.1702305060395906
-429.6127953784042	1.0682761526978277e-7	6.261485912217751e-6	0.16751242353187168	0.17032114819711977
-429.4164458375549	1.0688447888085219e-7	6.264874903420669e-6	0.16760172021635278	0.17041194500655565
-429.2200962967055	1.069414393348037e-7	6.268269705702059e-6	0.16769116918614937	0.1705028966299474
-429.0237467558561	1.0699849685286026e-7	6.271670305148305e-6	0.16778077069032596	0.17059400338424663
-428.8273972150068	1.0705565156864265e-7	6.275076930729208e-6	0.16787052497831334	0.17068526550920135
-428.6310476741574	1.0711290363224479e-7	6.278489187204709e-6	0.16796043230026034	0.17077668323265408
-428.434698133308	1.0717025318474701e-7	6.281907485972456e-6	0.16805049290700594	0.17086825682430087
-428.2383485924587	1.0722770046457899e-7	6.285331478858161e-6	0.16814070704990344	0.1709599865411817
-428.0419990516093	1.0728524559984721e-7	6.288761486899124e-6	0.16823107498084602	0.17105187263792898
-427.8456495107599	1.0734288869676194e-7	6.2921974478960484e-6	0.16832159695244442	0.1711439153756266
-427.6492999699106	1.0740062993124008e-7	6.295639295236185e-6	0.16841227321795246	0.17123611501068906
-427.4529504290612	1.0745846956426494e-7	6.2990870445168896e-6	0.16850310403116786	0.1713284718004894
-427.2566008882119	1.075164076194418e-7	6.302540707367555e-6	0.16859408964656908	0.17142098599404385
-427.0602513473625	1.075744443166125e-7	6.306000295373748e-6	0.16868523031909252	0.1715136578709184
-426.8639018065131	1.0763257993642935e-7	6.3094659077499405e-6	0.16877652630463386	0.17160648768365586
-426.6675522656638	1.0769081435427576e-7	6.312937413667565e-6	0.16886797785913565	0.171699475674781
-426.4712027248144	1.0774914801148824e-7	6.316414883161521e-6	0.16895958523982882	0.17179262211430005
-426.27485318396504	1.0780758088956793e-7	6.319898432996105e-6	0.1690513487041241	0.17188592728918303
-426.0785036431157	1.0786611327694972e-7	6.323387881821895e-6	0.16914326851029088	0.17197939141512086
-425.8821541022663	1.0792474533743431e-7	6.326883404528204e-6	0.16923534491706474	0.17207301480026369
-425.68580456141694	1.0798347711694181e-7	6.330384942862066e-6	0.16932757818397579	0.17216679766420276
-425.4894550205676	1.0804230892206407e-7	6.3338923355291545e-6	0.16941996857078784	0.17226074035148484
-425.29310547971824	1.0810124073018435e-7	6.337405902964436e-6	0.16951251633858896	0.1723548430106275
-425.09675593886885	1.0816027291007307e-7	6.3409254405956925e-6	0.16960522174841844	0.17244910600771635
-424.9004063980195	1.0821940548093118e-7	6.34445118671135e-6	0.1696980850623969	0.17254352957149086
-424.70405685717014	1.0827863878046297e-7	6.347982829465165e-6	0.16979110654313853	0.17263811397252987
-424.5077073163208	1.083379727791334e-7	6.351520538277672e-6	0.16988428645377865	0.17273285945732514
-424.31135777547144	1.0839740770555153e-7	6.3550643955470936e-6	0.16997762505827155	0.1728277663259757
-424.11500823462205	1.0845694379809335e-7	6.358614395631875e-6	0.17007112262127935	0.17292283483217835
-423.9186586937727	1.0851658120102295e-7	6.362170534874603e-6	0.1701647794077838	0.17301806521569435
-423.72230915292334	1.0857632010873898e-7	6.365732684642052e-6	0.17025859568371005	0.17311345778800377
-423.52595961207396	1.0863616060271803e-7	6.3693009951270935e-6	0.1703525717155198	0.17320901283462567
-423.32961007122464	1.0869610283193747e-7	6.372875493966735e-6	0.1704467077704352	0.17330473056307685
-423.13326053037525	1.0875614713697486e-7	6.376456023478742e-6	0.17054100411606965	0.17340061132426943
-422.93691098952587	1.088162934798346e-7	6.3800426773447835e-6	0.17063546102102	0.1734966553324494
-422.74056144867654	1.0887654217820726e-7	6.383635757792192e-6	0.17073007875430748	0.1735928628687789
-422.54421190782716	1.0893689332973236e-7	6.387234794355202e-6	0.17082485758577537	0.17368923422335006
-422.34786236697784	1.0899734711645795e-7	6.390840041492972e-6	0.1709197977856256	0.1737857696782405
-422.15151282612845	1.0905790380696391e-7	6.394451578676315e-6	0.1710148996251032	0.1738824694889334
-421.95516328527907	1.0911856345783098e-7	6.398069223301929e-6	0.17111016337595014	0.1739793339208311
-421.75881374442974	1.0917932628232707e-7	6.401693161535766e-6	0.17120558931046553	0.17407636329928067
-421.56246420358036	1.0924019242270595e-7	6.405323273230137e-6	0.17130117770187894	0.17417355786766847
-421.366114662731	1.0930116204063887e-7	6.408959615634376e-6	0.17139692882376037	0.17427091790149593
-421.16976512188165	1.0936223548451194e-7	6.412602307520814e-6	0.17149284295068876	0.17436844367576984
-420.97341558103227	1.0942341265879325e-7	6.416251206972126e-6	0.17158892035756956	0.17446613552996595
-420.7770660401829	1.0948469390654681e-7	6.4199062661257766e-6	0.17168516132027967	0.17456399361042757
-420.58071649933356	1.0954607944396815e-7	6.423567848459672e-6	0.17178156611527276	0.17466201830904982
-420.3843669584842	1.0960756936913255e-7	6.427235564259906e-6	0.17187813501972912	0.1747602099481645
-420.18801741763485	1.0966916378884665e-7	6.430909623026426e-6	0.171974868311246	0.1748585686788247
-419.99166787678547	1.097308629723976e-7	6.434589942658059e-6	0.17207176626831672	0.17495709491187691
-419.7953183359361	1.0979266707499143e-7	6.4382766691138436e-6	0.1721688291702593	0.17505578879015335
-419.59896879508676	1.0985457629768427e-7	6.441969811865493e-6	0.17226605729682917	0.17515465068530978
-419.4026192542374	1.0991659078555884e-7	6.445669203240881e-6	0.17236345092852293	0.17525368092558213
-419.206269713388	1.0997871068403844e-7	6.449374966488368e-6	0.17246101034676084	0.17535287968314342
-419.00992017253867	1.1004093631428044e-7	6.4530871589358455e-6	0.17255873583310896	0.1754522473355599
-418.8135706316893	1.1010326768493504e-7	6.456805525129186e-6	0.1726566276704947	0.17555178418553377
-418.6172210908399	1.1016570511565737e-7	6.460530650385624e-6	0.17275468614212416	0.1756514904557275
-418.4208715499906	1.1022824864750331e-7	6.464261911138627e-6	0.1728529115319463	0.1757513664085961
-418.2245220091412	1.1029089860256298e-7	6.467999562726488e-6	0.17295130412472687	0.17585141246415828
-418.02817246829187	1.103536550643077e-7	6.471743633609353e-6	0.17304986420577778	0.17595162874764989
-417.8318229274425	1.1041651827972326e-7	6.475494565496786e-6	0.1731485920612984	0.1760520156892579
-417.6354733865931	1.1047948837587776e-7	6.4792514735481536e-6	0.1732474879780754	0.17615257347778335
-417.4391238457438	1.1054256553321434e-7	6.4830148594109866e-6	0.173346552243632	0.17625330241563025
-417.2427743048944	1.1060574994003237e-7	6.4867850227773446e-6	0.17344578514607376	0.1763542029046597
-417.046424764045	1.1066904179925556e-7	6.490561255070803e-6	0.17354518697454857	0.17645527516146028
-416.8500752231957	1.1073244136826181e-7	6.494344387708038e-6	0.17364475801857163	0.1765565194439609
-416.6537256823463	1.1079594868780861e-7	6.498134043873217e-6	0.17374449856845545	0.1766579360511516
-416.4573761414969	1.1085956409206775e-7	6.501929690555054e-6	0.17384440891546604	0.1767595253945903
-416.2610266006476	1.1092328760729811e-7	6.505732205952834e-6	0.173944489351213	0.1768612876483389
-416.0646770597982	1.1098711943150412e-7	6.509541412594259e-6	0.17404474016831414	0.17696322317766877
-415.8683275189489	1.1105105988399907e-7	6.513356981758331e-6	0.1741451616599663	0.1770653322663717
-415.6719779780995	1.1111510917496393e-7	6.5171795067200365e-6	0.1742457541202002	0.17716761523585664
-415.4756284372501	1.1117926720454868e-7	6.5210079016399635e-6	0.17434651784359279	0.17727007220472468
-415.2792788964008	1.1124353447986163e-7	6.5248431912878e-6	0.1744474531256329	0.1773727037650566
-415.0829293555514	1.1130791106168719e-7	6.528685167186824e-6	0.17454856026254637	0.17747551000867343
-414.88657981470203	1.1137239714036611e-7	6.5325338079330805e-6	0.17464983955113061	0.1775784912949273
-414.6902302738527	1.1143699291326275e-7	6.536389043980381e-6	0.1747512912890098	0.17768164799222036
-414.4938807330033	1.1150169856001036e-7	6.540250754165324e-6	0.17485291577459974	0.17778498024142728
-414.29753119215394	1.1156651430881562e-7	6.544119452186788e-6	0.17495471330695436	0.17788848857897824
-414.1011816513046	1.1163144019569398e-7	6.547994492094346e-6	0.17505668418585119	0.1779921730655594
-413.90483211045523	1.1169647658697204e-7	6.551876394849262e-6	0.17515882871201877	0.1780960342036064
-413.7084825696059	1.1176162355828883e-7	6.555764734072211e-6	0.17526114718661323	0.1782000721506636
-413.5121330287565	1.1182688150492087e-7	6.559659711017123e-6	0.17536363991180312	0.17830428740256307
-413.31578348790714	1.1189225038588742e-7	6.563561638669151e-6	0.17546630719048267	0.17840867997958312
-413.1194339470578	1.1195773048538653e-7	6.567470467023285e-6	0.1755691493260093	0.17851325041292546
-412.92308440620843	1.1202332198065645e-7	6.571385423363412e-6	0.17567216662294946	0.1786179989695068
-412.72673486535905	1.1208902506844997e-7	6.575307595089461e-6	0.1757753593861421	0.17872292598348938
-412.5303853245097	1.121548400062924e-7	6.579236516150759e-6	0.1758787279216968	0.1788280317456219
-412.33403578366034	1.1222076689733287e-7	6.583172339087164e-6	0.1759822725359092	0.17893331650700287
-412.13768624281096	1.122868060320643e-7	6.587114298443816e-6	0.17608599353640475	0.17903878060758302
-411.94133670196163	1.1235295743804222e-7	6.59106363876043e-6	0.1761898912311911	0.17914442434764974
-411.74498716111225	1.1241922147627702e-7	6.595019551566535e-6	0.17629396592916227	0.17925024811808662
-411.5486376202629	1.1248559828365992e-7	6.598981906234806e-6	0.17639821794007957	0.17935625218060242
-411.35228807941354	1.1255208812364156e-7	6.602951786848729e-6	0.17650264757419992	0.17946243682761367
-411.15593853856416	1.1261869104345609e-7	6.606928120960574e-6	0.17660725514281772	0.17956880241034057
-410.95958899771483	1.1268540734024965e-7	6.610911474284012e-6	0.17671204095801538	0.17967534928964013
-410.76323945686545	1.1275223721753794e-7	6.614901575194612e-6	0.17681700533226632	0.17978207773831273
-410.56688991601607	1.1281918088065573e-7	6.618898416177497e-6	0.17692214857944075	0.17988898794030966
-410.37054037516674	1.1288623846142952e-7	6.622902114032932e-6	0.1770274710135599	0.17999608046581547
-410.17419083431736	1.129534102234634e-7	6.62691318668017e-6	0.1771329729499844	0.18010335544521236
-409.977841293468	1.1302069636410293e-7	6.63093090702694e-6	0.17723865470437292	0.18021081325965108
-409.78149175261865	1.1308809707964375e-7	6.634955567039272e-6	0.1773445165934741	0.18031845428531068
-409.58514221176927	1.1315561251666231e-7	6.638986886811959e-6	0.17745055893483594	0.18042627885139392
-409.38879267091994	1.1322324294565078e-7	6.6430258395679966e-6	0.17755678204656372	0.18053428704210275
-409.19244313007056	1.1329098856205643e-7	6.64707137780162e-6	0.17766318624803143	0.18064247950562629
-408.9960935892212	1.133588495654477e-7	6.651123362851882e-6	0.17776977185860998	0.1807508564610081
-408.79974404837185	1.1342682608069425e-7	6.655182928213708e-6	0.1778765391993487	0.18085941809913353
-408.60339450752247	1.1349491845853612e-7	6.65924904805528e-6	0.17798348859148908	0.1809681648979784
-408.4070449666731	1.1356312673093824e-7	6.663323700526973e-6	0.17809062035718667	0.1810770975698217
-408.21069542582376	1.1363145125906288e-7	6.667403344942987e-6	0.1781979348197971	0.18118621531417636
-408.0143458849744	1.1369989224464532e-7	6.671490548874324e-6	0.17830543230303977	0.1812955194100991
-407.817996344125	1.1376844962462177e-7	6.675585471699742e-6	0.17841311313156766	0.18140500993851957
-407.62164680327567	1.1383712399900523e-7	6.679687608490216e-6	0.1785209776308509	0.18151468727241188
-407.4252972624263	1.1390591533478524e-7	6.683795790318934e-6	0.17862902612729373	0.1816245516916331
-407.22894772157696	1.1397482386252427e-7	6.687911624497171e-6	0.17873725894797488	0.18173460345594775
-407.0325981807276	1.1404384985941601e-7	6.692034230229658e-6	0.1788456764207805	0.18184484301697285
-406.8362486398782	1.1411299349827097e-7	6.696164475941461e-6	0.17895427887458787	0.1819552706498117
-406.63989909902887	1.1418225488212962e-7	6.700301562781407e-6	0.17906306663877192	0.182065886801803
-406.4435495581795	1.142516344693901e-7	6.704446088960943e-6	0.17917204004406362	0.1821766915861374
-406.2472000173301	1.1432113225642456e-7	6.70859726210007e-6	0.1792811994214525	0.1822876856393509
-406.0508504764808	1.1439074858765214e-7	6.712755567896401e-6	0.17939054510312327	0.18239886896586346
-405.8545009356314	1.1446048349421436e-7	6.716921837927291e-6	0.17950007742204435	0.18251024213730885
-405.658151394782	1.1453033734766568e-7	6.721094699050813e-6	0.17960979671188282	0.18262180542265463
-405.4618018539327	1.1460031041149224e-7	6.725274624194556e-6	0.17971970330715936	0.18273355915727943
-405.2654523130833	1.1467040272734168e-7	6.729462253991994e-6	0.17982979754338704	0.18284550367703936
-405.069102772234	1.147406145831851e-7	6.733656706024579e-6	0.17994007975690515	0.18295763933919618
-404.8727532313846	1.148109462094491e-7	6.737858567942287e-6	0.18005055028474007	0.1830699664489965
-404.6764036905352	1.1488139772755704e-7	6.742067832748979e-6	0.18016120946493075	0.18318248540415932
-404.4800541496859	1.1495196948317719e-7	6.7462835638871085e-6	0.18027205763625812	0.1832951966261245
-404.2837046088365	1.1502266170675121e-7	6.750507735033888e-6	0.1803830951382567	0.18340810028356114
-404.0873550679871	1.1509347451924459e-7	6.754738418550899e-6	0.1804943223116362	0.18352119666768088
-403.8910055271378	1.1516440815043474e-7	6.7589764283984405e-6	0.18060573949777814	0.18363448637725255
-403.6946559862884	1.1523546276509318e-7	6.763222523029112e-6	0.18071734703881678	0.18374796963306328
-403.498306445439	1.1530663870122047e-7	6.767475462729919e-6	0.18082914527800464	0.1838616468118954
-403.3019569045897	1.1537793614996036e-7	6.771735980796165e-6	0.18094113455912753	0.18397551823194566
-403.1056073637403	1.1544935526687686e-7	6.776003677150691e-6	0.18105331522726797	0.18408958437899406
-402.909257822891	1.1552089633893719e-7	6.780278478550511e-6	0.18116568762786053	0.18420384523433106
-402.7129082820416	1.1559255952884954e-7	6.7845609330904105e-6	0.18127825210770523	0.18431830150019204
-402.5165587411922	1.1566434509122188e-7	6.788850647324153e-6	0.18139100901418714	0.18443295341804775
-402.3202092003429	1.1573625322013814e-7	6.79314835544198e-6	0.18150395869560487	0.18454780127553733
-402.1238596594935	1.158082841790797e-7	6.797452957859432e-6	0.18161710150134655	0.18466284571480254
-401.92751011864414	1.1588043814243958e-7	6.801765202367021e-6	0.18173043778133346	0.18477808668389745
-401.7311605777948	1.1595271541167734e-7	6.806084862418611e-6	0.1818439678866859	0.18489352489451297
-401.5348110369454	1.160251161723685e-7	6.810411051141967e-6	0.18195769216920377	0.18500916037318102
-401.33846149609604	1.1609764051730873e-7	6.8147459772335934e-6	0.18207161098169458	0.185124993702461
-401.1421119552467	1.1617028889919167e-7	6.819088401610161e-6	0.1821857246776613	0.18524102519990351
-400.94576241439734	1.1624306138459518e-7	6.823437819565206e-6	0.18230003361190902	0.1853572553497435
-400.749412873548	1.1631595826877961e-7	6.827794985072415e-6	0.18241453813978406	0.18547368427284391
-400.5530633326986	1.1638897976082097e-7	6.832160332757143e-6	0.1825292386177393	0.18559031235509832
-400.35671379184924	1.1646212599600962e-7	6.836531727665105e-6	0.1826441354028452	0.18570714008584419
-400.1603642509999	1.1653539734222183e-7	6.840911592130068e-6	0.18275922885353676	0.1858241677334633
-399.96401471015054	1.1660879391133645e-7	6.845299119878977e-6	0.18287451932862056	0.18594139587499114
-399.76766516930115	1.1668231603995454e-7	6.8496936612442034e-6	0.1829900071882609	0.18605882458044948
-399.5713156284518	1.1675596403635896e-7	6.854096584303761e-6	0.18310569279319988	0.1861764545304468
-399.37496608760244	1.1682973784188943e-7	6.858506818901937e-6	0.18322157650549098	0.18629428564315445
-399.17861654675306	1.1690363794523034e-7	6.862924397177822e-6	0.18333765868775778	0.18641231883325562
-398.98226700590374	1.1697766435633043e-7	6.8673503164353625e-6	0.18345393970356852	0.18653055389237558
-398.78591746505435	1.1705181746999222e-7	6.871783224086431e-6	0.18357041991776143	0.18664899159870796
-398.589567924205	1.1712609749450083e-7	6.876224454772092e-6	0.18368709969567998	0.1867676324780016
-398.39321838335565	1.1720050467962593e-7	6.880672916208951e-6	0.18380397940369855	0.18688647625747157
-398.19686884250626	1.1727503924905742e-7	6.885129317014407e-6	0.1839210594093625	0.18700552394034037
-398.00051930165694	1.1734970126286645e-7	6.8895929195377434e-6	0.18403834008098371	0.1871247755876608
-397.80416976080755	1.1742449128410962e-7	6.89406573978627e-6	0.1841558217877573	0.18724423159672443
-397.60782021995817	1.1749940931780978e-7	6.8985448399177295e-6	0.18427350489987562	0.18736389267000184
-397.41147067910885	1.1757445548061596e-7	6.903031881089518e-6	0.18439138978845612	0.18748375858426106
-397.21512113825946	1.1764963033080613e-7	6.9075278762085084e-6	0.18450947682562144	0.18760383021855648
-397.0187715974101	1.1772493395983377e-7	6.912029605237695e-6	0.18462776638457326	0.18772410747931847
-396.82242205656075	1.1780036658567871e-7	6.916541194704559e-6	0.18474625883901347	0.18784459138450324
-396.62607251571137	1.1787592848373188e-7	6.9210592480821e-6	0.1848649545640325	0.1879652818201184
-396.42972297486205	1.1795161980633846e-7	6.925586258345063e-6	0.1849838539355299	0.18808617932242702
-396.23337343401266	1.1802744083267412e-7	6.9301199159962745e-6	0.18510295733045887	0.1882072843276396
-396.0370238931633	1.1810339191469819e-7	6.934662376688402e-6	0.18522226512655024	0.18832859702007587
-395.84067435231395	1.1817947310826052e-7	6.939212382222771e-6	0.18534177770259233	0.18845011812501158
-395.64432481146457	1.1825568473947255e-7	6.9437698554007905e-6	0.18546149543846288	0.18857184773383595
-395.4479752706152	1.1833202710508928e-7	6.948336038195076e-6	0.18558141871482417	0.18869378626925296
-395.25162572976586	1.184085004118638e-7	6.952909885296953e-6	0.1857015479132858	0.18881593441071168
-395.0552761889165	1.1848510489498717e-7	6.957491626160929e-6	0.18582188341668784	0.1889382920867841
-394.8589266480671	1.1856184074786626e-7	6.9620812132766445e-6	0.18594242560861435	0.18906085988864108
-394.66257710721777	1.1863870824400834e-7	6.966678356177752e-6	0.18606317487381333	0.18918363835733143
-394.4662275663684	1.187157077309575e-7	6.9712843423475755e-6	0.1861841315979501	0.18930662779172677
-394.26987802551906	1.1879283929875075e-7	6.975898476335325e-6	0.18630529616754754	0.189429828503794
-394.0735284846697	1.1887010330222143e-7	6.980520075113077e-6	0.18642666897026228	0.18955324094135403
-393.8771789438203	1.1894749986802312e-7	6.985150113155247e-6	0.18654825039463363	0.1896768656689849
-393.68082940297097	1.1902502943332586e-7	6.989787587169545e-6	0.18667004083054428	0.18980070242363112
-393.4844798621216	1.1910269197484075e-7	6.994433460928403e-6	0.1867920406684726	0.18992475238933368
-393.2881303212722	1.191804880240567e-7	6.999087948147208e-6	0.18691425029996453	0.19004901589703907
-393.0917807804229	1.192584177393698e-7	7.003750524650753e-6	0.18703667011768502	0.19017349289666763
-392.8954312395735	1.1933648121616337e-7	7.008420331863539e-6	0.18715930051538204	0.1902981839843622
-392.6990816987241	1.194146789041123e-7	7.013098936414347e-6	0.18728214188758954	0.19042308971282093
-392.5027321578748	1.1949301088996953e-7	7.0177849483474165e-6	0.18740519463013386	0.19054820994166533
-392.3063826170254	1.195714776273055e-7	7.022480577918556e-6	0.18752845913950875	0.19067354599712494
-392.1100330761761	1.196500792151648e-7	7.027182796593486e-6	0.1876519358136261	0.1907990976137989
-391.9136835353267	1.1972881589222326e-7	7.031894571135985e-6	0.18777562505101372	0.1909248653521325
-391.7173339944773	1.1980768801356848e-7	7.036613372058173e-6	0.1878995272516378	0.1910508495374673
-391.520984453628	1.198866958011064e-7	7.041340043800994e-6	0.18802364281613884	0.1911770507669351
-391.3246349127786	1.1996583951148487e-7	7.046076629266042e-6	0.18814797214651552	0.19130346919306931
-391.1282853719292	1.2004511923436845e-7	7.050821291381252e-6	0.18827251564571137	0.19143010540464428
-390.9319358310799	1.2012453552106077e-7	7.055572662984271e-6	0.1883972737172346	0.19155695991780333
-390.7355862902305	1.2020408834950597e-7	7.060333537452104e-6	0.18852224676648208	0.19168403306364418
-390.53923674938113	1.2028377826819775e-7	7.065101667836287e-6	0.18864743519912697	0.1918113250290022
-390.3428872085318	1.203636052918336e-7	7.069880263099545e-6	0.18877283942249634	0.19193883637760997
-390.1465376676824	1.2044356975016103e-7	7.0746652962520665e-6	0.18889845984455633	0.19206656792242358
-389.9501881268331	1.2052367195195306e-7	7.0794602964975155e-6	0.18902429687450953	0.19219451928099576
-389.7538385859837	1.2060391208844372e-7	7.084261173150572e-6	0.1891503509225395	0.19232269120110887
-389.55748904513433	1.2068429046540441e-7	7.089071179966956e-6	0.18927662240002646	0.19245108466123126
-389.361139504285	1.2076480730142054e-7	7.093891186831311e-6	0.18940311171915813	0.19257969937577502
-389.1647899634356	1.2084546304181906e-7	7.0987195717876105e-6	0.18952981929350513	0.19270853595345
-388.96844042258624	1.209262575617311e-7	7.103555751711695e-6	0.18965674553746867	0.19283759465596967
-388.7720908817369	1.2100719155115327e-7	7.108398786567849e-6	0.18978389086678465	0.1929668763835395
-388.57574134088753	1.2108826497444222e-7	7.113253613936213e-6	0.18991125569786715	0.19309638125717057
-388.37939180003815	1.211694782595527e-7	7.118114766283406e-6	0.1900388404486178	0.1932261100028572
-388.1830422591888	1.2125083153136095e-7	7.12298373825267e-6	0.1901666455378321	0.19335606231831906
-387.98669271833944	1.2133232523279907e-7	7.127862671730348e-6	0.1902946713853519	0.19348623906702356
-387.7903431774901	1.2141395944517946e-7	7.132749822567072e-6	0.1904229184121535	0.19361664125154462
-387.59399363664073	1.2149573463462298e-7	7.137645183593311e-6	0.1905513870404407	0.19374726846955653
-387.39764409579135	1.215776509160574e-7	7.142549377061114e-6	0.1906800776934358	0.19387812120895956
-387.201294554942	1.2165970865713993e-7	7.14746259588137e-6	0.19080899079515332	0.19400920025408272
-387.00494501409264	1.217419080159558e-7	7.152381872244301e-6	0.1909381267713309	0.19414050618269305
-386.80859547324326	1.218242493133847e-7	7.157313033270593e-6	0.19106748604812987	0.19427203861044123
-386.61224593239393	1.219067329073189e-7	7.1622514270296225e-6	0.19119706905351072	0.19440379900965848
-386.41589639154455	1.2198935895064463e-7	7.167199095632735e-6	0.1913268762160715	0.19453578693438955
-386.21954685069517	1.22072127736668e-7	7.172155709114466e-6	0.19145690796548934	0.19466800342616716
-386.02319730984584	1.221550397185151e-7	7.177118198008328e-6	0.19158716473299195	0.1948004487435044
-385.82684776899646	1.2223809485447557e-7	7.182094300869221e-6	0.19171764695055477	0.19493312308826355
-385.63049822814713	1.2232129367301279e-7	7.187072960983681e-6	0.19184835505140668	0.19506602703134357
-385.43414868729775	1.224046360876578e-7	7.1920663543545975e-6	0.19197928946987897	0.19519916162612935
-385.23779914644837	1.2248812298539228e-7	7.1970654228396945e-6	0.19211045064158896	0.19533252615128513
-385.04144960559904	1.2257175419070918e-7	7.202073680540514e-6	0.19224183900295952	0.19546612178060213
-384.84510006474966	1.226555301214406e-7	7.207089542200427e-6	0.19237345499202171	0.19559994953983875
-384.6487505239003	1.2273945100292874e-7	7.212114808983454e-6	0.19250529904746644	0.19573400887593906
-384.45240098305095	1.2282351706600815e-7	7.217150615379721e-6	0.19263737160949018	0.19586829932962543
-384.25605144220157	1.2290772874663156e-7	7.222193894094155e-6	0.1927696731193396	0.19600282437917957
-384.0597019013522	1.2299208620444015e-7	7.2272467453169695e-6	0.1929022040193186	0.19613758148207291
-383.86335236050286	1.2307658977423433e-7	7.232309278138833e-6	0.1930349647529045	0.19627257215923866
-383.6670028196535	1.2316123971500862e-7	7.237379543592569e-6	0.19316795576490392	0.19640779780323944
-383.47065327880415	1.2324603626102018e-7	7.24245828337431e-6	0.19330117750122977	0.196543257301976
-383.27430373795477	1.2333097983080497e-7	7.247546250270024e-6	0.19343463040879916	0.19667895256177223
-383.0779541971054	1.234160705953025e-7	7.252643185837314e-6	0.19356831493576285	0.19681488280301415
-382.88160465625606	1.2350130889237832e-7	7.257748498950137e-6	0.1937022315317133	0.19695104863966936
-382.6852551154067	1.2358669499668838e-7	7.262863873820256e-6	0.19383638064716346	0.19708745137167502
-382.4889055745573	1.2367222909670939e-7	7.2679868769821186e-6	0.1939707627338074	0.19722409141563063
-382.29255603370797	1.2375791170772815e-7	7.273117855612953e-6	0.19410537824457758	0.19736096825999308
-382.0962064928586	1.2384374284935517e-7	7.278262320557842e-6	0.19424022763371748	0.19749808318079431
-381.8998569520092	1.239297230980359e-7	7.283412638287235e-6	0.19437531135644778	0.19763543621606125
-381.7035074111599	1.2401585245946165e-7	7.288573662532712e-6	0.19451062986931283	0.19777302773952155
-381.5071578703105	1.2410213134116632e-7	7.293743659666522e-6	0.19464618363001007	0.19791085826198582
-381.31080832946117	1.24188560066896e-7	7.298920705054219e-6	0.19478197309765163	0.19804892904704893
-381.1144587886118	1.242751389041694e-7	7.304107798683773e-6	0.19491799873235052	0.1981872394064503
-380.9181092477624	1.2436186817219074e-7	7.309305445749038e-6	0.19505426099530002	0.19832579050099713
-380.7217597069131	1.244487480851285e-7	7.314511010672285e-6	0.19519076034915292	0.19846458266524675
-380.5254101660637	1.245357790086318e-7	7.3197271236872264e-6	0.1953274972576978	0.19860361666155832
-380.3290606252143	1.2462296124827556e-7	7.324950709038943e-6	0.1954644721860925	0.19874289268676668
-380.132711084365	1.247102950547924e-7	7.33018526367541e-6	0.1956016856004424	0.19888241099485976
-379.9363615435156	1.247977807451312e-7	7.335430086038328e-6	0.19573913796841494	0.19902217221972912
-379.7400120026662	1.2488541863988948e-7	7.340677092369236e-6	0.1958768297585544	0.19916217626476676
-379.5436624618169	1.2497320897149113e-7	7.345941045166618e-6	0.19601476144083804	0.1993024248675999
-379.3473129209675	1.2506115208442023e-7	7.3512076040857384e-6	0.1961529334866144	0.19944291742226877
-379.1509633801182	1.2514924827758705e-7	7.356492465995844e-6	0.19629134636828463	0.1995836555051362
-378.9546138392688	1.252374978576271e-7	7.3617801454987125e-6	0.19643000055948526	0.19972463911070928
-378.7582642984194	1.2532590114397117e-7	7.36708033364396e-6	0.1965688965352979	0.1998658673887935
-378.5619147575701	1.2541445824384256e-7	7.372387908286754e-6	0.19670803477185977	0.20000734302373951
-378.3655652167207	1.25503169807613e-7	7.37770408093367e-6	0.1968474157468056	0.2001490646418385
-378.1692156758713	1.2559203586979804e-7	7.383031300738536e-6	0.1969870399385426	0.20029103441962715
-377.972866135022	1.2568105682116717e-7	7.388365512505574e-6	0.1971269078274574	0.20043325111841248
-377.7765165941726	1.2577023293884448e-7	7.393712583182038e-6	0.19726701989473708	0.20057571680619038
-377.58016705332324	1.2585956455119835e-7	7.39907019306476e-6	0.19740737662306593	0.20071843016553934
-377.3838175124739	1.2594905204445048e-7	7.404432821267021e-6	0.19754797849620423	0.2008613933427305
-377.1874679716245	1.2603869561478357e-7	7.409807088522715e-6	0.19768882599913304	0.20100460646651783
-376.99111843077515	1.2612849555772233e-7	7.4151843195173145e-6	0.19782991961862317	0.20114806960906795
-376.7947688899258	1.262184523683109e-7	7.420584557002269e-6	0.19797125984231614	0.20129178359203576
-376.59841934907644	1.2630856598702153e-7	7.425984358134117e-6	0.19811284715900054	0.2014357485759776
-376.4020698082271	1.2639883714938946e-7	7.43139493611457e-6	0.19825468205945163	0.20157996610751597
-376.2057202673777	1.2648926589273606e-7	7.4368211996606984e-6	0.1983967650350264	0.20172443544861474
-376.00937072652835	1.2657985265253717e-7	7.4422509256801315e-6	0.19853909657846794	0.20186915668928126
-375.813021185679	1.2667059763865525e-7	7.447690544183103e-6	0.19868167718474702	0.2020141315311076
-375.61667164482964	1.2676150132816444e-7	7.4531443379008255e-6	0.19882450734884244	0.20215936039121166
-375.42032210398025	1.2685256385318525e-7	7.458602067381721e-6	0.19896758756787075	0.20230484340257163
-375.2239725631309	1.2694378564720256e-7	7.46407118269607e-6	0.19911091834020675	0.20245058111090544
-375.02762302228155	1.2703516704194213e-7	7.469556110457603e-6	0.1992545001652183	0.20259657342086276
-374.83127348143216	1.2712670820222003e-7	7.47504406402857e-6	0.19939833354404815	0.20274282229589657
-374.63492394058284	1.272184096111512e-7	7.4805440674284755e-6	0.19954241897860567	0.20288932818908795
-374.43857439973345	1.2731027147543784e-7	7.4860505120327415e-6	0.19968675697284835	0.20303608848204752
-374.24222485888413	1.2740229419286665e-7	7.491571000863324e-6	0.19983134803149258	0.20318310845945167
-374.04587531803475	1.2749447810134675e-7	7.497098525261425e-6	0.1999761926609676	0.20333038589416766
-373.84952577718536	1.2758682343505876e-7	7.502638388107107e-6	0.2001212913689285	0.20347792036110068
-373.65317623633604	1.2767933053450576e-7	7.508185032235726e-6	0.20026664466434713	0.20362571435270704
-373.45682669548665	1.2777199982252022e-7	7.513744835530297e-6	0.20041225305757948	0.20377376737429817
-373.2604771546373	1.2786483156425402e-7	7.519313137902961e-6	0.20055811706044863	0.2039220801884859
-373.06412761378795	1.279578259660284e-7	7.524894346501615e-6	0.20070423718603853	0.2040706552038644
-372.86777807293856	1.280509835244164e-7	7.530481311295345e-6	0.20085061394885279	0.20421948893878625
-372.6714285320892	1.2814430440172407e-7	7.536080383054743e-6	0.2009972478649246	0.20436858464962035
-372.47507899123985	1.2823778917107386e-7	7.541685752342694e-6	0.20114413945133217	0.2045179425311269
-372.2787294503905	1.2833143793746648e-7	7.547303201568445e-6	0.201291289226826	0.20466756237796968
-372.08237990954115	1.2842525115641498e-7	7.552929743527448e-6	0.20143869771144468	0.20481744666900226
-371.88603036869176	1.2851922907003358e-7	7.55856871076545e-6	0.20158636542672873	0.2049675940757802
-371.6896808278424	1.2861337209347772e-7	7.564216968810347e-6	0.20173429289550932	0.20511800503258673
-371.49333128699305	1.2870768045345368e-7	7.569875040342489e-6	0.20188248064194758	0.20526868007428292
-371.2969817461437	1.2880215456078128e-7	7.575544005210507e-6	0.20203092919185478	0.2054196212987251
-371.1006322052943	1.2889679476305327e-7	7.581225259956533e-6	0.20217963907243036	0.2055708274669767
-370.90428266444496	1.2899160138832893e-7	7.5869093226362995e-6	0.20232861081200632	0.20572230064466165
-370.7079331235956	1.2908657471332516e-7	7.592612094042105e-6	0.20247784494064794	0.2058740397939165
-370.5115835827462	1.2918171511736218e-7	7.5983170015273465e-6	0.20262734198986604	0.20602604631841642
-370.3152340418969	1.292770229199548e-7	7.6040419968053384e-6	0.20277710249228392	0.2061783215463443
-370.1188845010475	1.2937249844571759e-7	7.609770153341142e-6	0.20292712698225326	0.20633086510602508
-369.92253496019816	1.2946814214327535e-7	7.615507602924995e-6	0.20307741599540013	0.20648367614958227
-369.7261854193488	1.295639542912989e-7	7.621256910491801e-6	0.2032279700690936	0.20663675633822354
-369.5298358784994	1.296599351125976e-7	7.62701740220637e-6	0.2033787897416537	0.2067901090722817
-369.3334863376501	1.2975608509769308e-7	7.632791445493456e-6	0.20352987555339877	0.2069437310122386
-369.1371367968007	1.2985240448530104e-7	7.638570423028777e-6	0.2036812280457986	0.20709762434197274
-368.9407872559513	1.2994889368957154e-7	7.644360470544239e-6	0.20383284776190852	0.20725178898673802
-368.744437715102	1.300455531362955e-7	7.650162845886586e-6	0.2039847352461546	0.20740622581409382
-368.5480881742526	1.3014238304401891e-7	7.655972905549401e-6	0.2041368910444616	0.2075609357034965
-368.3517386334032	1.3023938367681248e-7	7.661798498822137e-6	0.20428931570425046	0.20771591874005005
-368.1553890925539	1.303365556143511e-7	7.667631016572192e-6	0.20444200977459592	0.20787117599200808
-367.9590395517045	1.3043389911315624e-7	7.673477422041775e-6	0.20459497380566008	0.20802670751710756
-367.7626900108552	1.3053141440152415e-7	7.679328741831756e-6	0.20474820834968	0.2081825140620767
-367.5663404700058	1.30629102014788e-7	7.685189548777668e-6	0.20490171395983028	0.20833859551048683
-367.3699909291564	1.307269621394909e-7	7.691067343723618e-6	0.2050554911910965	0.208494953581982
-367.1736413883071	1.3082499528393631e-7	7.696954578601212e-6	0.20520954060003788	0.20865158925033248
-366.9772918474577	1.3092320165664284e-7	7.702849463684485e-6	0.20536386274442173	0.20880850097727494
-366.7809423066083	1.3102158170583243e-7	7.708757498646135e-6	0.20551845818373998	0.20896569283232555
-366.584592765759	1.3112013578780934e-7	7.714673370763359e-6	0.20567332747906125	0.20912316010063942
-366.3882432249096	1.3121886418637492e-7	7.720601257697871e-6	0.20582847119286696	0.20928090824470885
-366.19189368406023	1.313177673226405e-7	7.726542331660371e-6	0.205983889889239	0.20943893484620774
-365.9955441432109	1.3141684557571428e-7	7.73248281216312e-6	0.20613958413372765	0.20959724083821063
-365.7991946023615	1.3151609919252682e-7	7.73844880325986e-6	0.20629555449351208	0.20975582878453727
-365.6028450615122	1.31615528671434e-7	7.744417710324091e-6	0.20645180153729412	0.20991469808561142
-365.4064955206628	1.3171513431115035e-7	7.750405993952118e-6	0.20660832583537408	0.21007384884746555
-365.21014597981343	1.3181491644579945e-7	7.756396258839816e-6	0.20676512795937646	0.21023328276449105
-365.0137964389641	1.3191487543103476e-7	7.762398989953123e-6	0.20692220848284557	0.21039299882488555
-364.8174468981147	1.3201501173315513e-7	7.768411043478416e-6	0.20707956798073568	0.21055299887406712
-364.62109735726534	1.321153255895141e-7	7.774434318425924e-6	0.20723720702941142	0.21071328274370155
-364.424747816416	1.3221581751448598e-7	7.780471986337314e-6	0.20739512620709982	0.21087385234667963
-364.22839827556663	1.3231648773727632e-7	7.786519179417683e-6	0.20755332609345561	0.2110347064152203
-364.03204873471725	1.3241733669462984e-7	7.792574676487325e-6	0.20771180726961694	0.21119584595704427
-363.8356991938679	1.325183646672471e-7	7.798645506076999e-6	0.2078705703186479	0.21135727339458396
-363.63934965301854	1.326195723297312e-7	7.80472519916622e-6	0.2080296158248597	0.21151898803502867
-363.4430001121692	1.3272095950393105e-7	7.810812057037306e-6	0.20818894437463062	0.2116809892728442
-363.24665057131983	1.3282252703337953e-7	7.816914906077274e-6	0.2083485565552126	0.2118432809205772
-363.05030103047045	1.329242751309708e-7	7.823027207248718e-6	0.208508452956168	0.2120058591849738
-362.8539514896211	1.3302620418788516e-7	7.829148259802219e-6	0.20866863416828052	0.2121687293160806
-362.65760194877174	1.331283145476756e-7	7.835287695759279e-6	0.208829100784231	0.21233188655035098
-362.46125240792236	1.332306065921967e-7	7.841435298607608e-6	0.2089898533981761	0.21249533724570696
-362.26490286707303	1.3333308077907623e-7	7.847594217876325e-6	0.20915089260578998	0.21265907793485944
-362.06855332622365	1.3343573745211085e-7	7.85375395966818e-6	0.20931221900476096	0.21282311013016128
-361.87220378537427	1.335385768889656e-7	7.859939609138447e-6	0.20947383319401058	0.21298743511796658
-361.67585424452494	1.3364159946386955e-7	7.866134924450268e-6	0.20963573577432848	0.2131520530094926
-361.47950470367556	1.337448058166006e-7	7.872335749879401e-6	0.20979792734821667	0.21331696544366952
-361.28315516282623	1.3384819606171235e-7	7.878544545952326e-6	0.20996040851960696	0.21348217174499762
-361.08680562197685	1.339517706552669e-7	7.884766937471165e-6	0.21012317989439866	0.2136476747918894
-360.89045608112747	1.3405553006969412e-7	7.891003158025038e-6	0.21028624207992896	0.21381347227409309
-360.69410654027814	1.3415947455216974e-7	7.897249281443443e-6	0.21044959568532964	0.2139795651359308
-360.49775699942876	1.3426360461990698e-7	7.903505559540441e-6	0.21061324132141462	0.2141459568389342
-360.3014074585794	1.3436792052793788e-7	7.909777163276394e-6	0.21077717960060824	0.21431264385531937
-360.10505791773005	1.344724228306614e-7	7.916062182061546e-6	0.21094141113711373	0.21447962967501433
-359.90870837688067	1.3457711180703166e-7	7.922347954259542e-6	0.21110593654663812	0.21464691478212308
-359.7123588360313	1.3468198777517014e-7	7.92865189057267e-6	0.2112707564471766	0.21481450002193797
-359.51600929518196	1.3478705131741983e-7	7.934969753658872e-6	0.2114358714577212	0.21498238386469073
-359.3196597543326	1.3489230264978523e-7	7.941291675869312e-6	0.21160128219937258	0.21515056844168412
-359.12331021348325	1.349977423325463e-7	7.947632782392713e-6	0.21176698929475818	0.21531905570017798
-358.92696067263387	1.3510337060600015e-7	7.953982188278803e-6	0.21193299336849225	0.2154878434551456
-358.7306111317845	1.3520918803964964e-7	7.960345725348316e-6	0.2120992950467073	0.2156569331822536
-358.53426159093516	1.3531519478969007e-7	7.966721224100786e-6	0.21226589495736983	0.21582632724555637
-358.3379120500858	1.3542139147831773e-7	7.973101786079909e-6	0.21243279373013713	0.2159960254569544
-358.1415625092364	1.355277783901352e-7	7.979499069375548e-6	0.21259999199656096	0.21616602486543207
-357.94521296838707	1.356343559314596e-7	7.985910853991048e-6	0.21276749038967896	0.2163363347237571
-357.7488634275377	1.3574112461374488e-7	7.992326552602973e-6	0.21293528954466723	0.21650694821688274
-357.5525138866883	1.3584808465309364e-7	7.99875976718976e-6	0.21310339009807858	0.21667786560749744
-357.356164345839	1.3595523666803894e-7	8.00520426922177e-6	0.2132717926885468	0.21684909261175245
-357.1598148049896	1.3606258087653733e-7	8.01166006999636e-6	0.21344049795628864	0.21702062441521508
-356.96346526414027	1.361701177932563e-7	8.018125482211497e-6	0.2136095065434477	0.2171924687069281
-356.7671157232909	1.3627784779074295e-7	8.024600447327221e-6	0.21377881909384383	0.21736462180401683
-356.5707661824415	1.3638577130182532e-7	8.031092167898125e-6	0.2139484362532192	0.2175370810085309
-356.3744166415922	1.364938887058293e-7	8.037593917086551e-6	0.21411835866902076	0.21770985447638905
-356.1780671007428	1.3660220042832254e-7	8.04410140794571e-6	0.2142885869905644	0.2178829383954305
-355.9817175598934	1.3671070688486332e-7	8.050638815743622e-6	0.21445912186883231	0.21805632835473882
-355.7853680190441	1.3681940845458302e-7	8.057166040762244e-6	0.21462996395687023	0.2182300343658387
-355.5890184781947	1.3692830560413062e-7	8.063714622866281e-6	0.21480111390942383	0.21840405475633434
-355.3926689373453	1.3703739874824963e-7	8.07028139890361e-6	0.21497257238313378	0.21857838420132247
-355.196319396496	1.37146688247441e-7	8.07686265537582e-6	0.21514434003643898	0.21875303369836124
-354.9999698556466	1.3725617459922127e-7	8.083430537199654e-6	0.21531641752942543	0.21892799343834335
-354.8036203147973	1.3736585814983465e-7	8.090035294159934e-6	0.2154888055245027	0.21910327240304303
-354.6072707739479	1.3747573930757676e-7	8.096654036535142e-6	0.2156615046854495	0.21927886852608963
-354.4109212330985	1.3758581858269165e-7	8.103269553509113e-6	0.21583451567819723	0.219454777755792
-354.2145716922492	1.376960963693716e-7	8.109916422660576e-6	0.21600783917064914	0.2196310051110829
-354.0182221513998	1.3780657307532677e-7	8.11655252257761e-6	0.2161814758322084	0.21980755388883078
-353.82187261055043	1.3791724910006393e-7	8.123204554799775e-6	0.21635542633444815	0.2199844213573844
-353.6255230697011	1.3802812489952858e-7	8.129895912034213e-6	0.216529691350647	0.22016160585245378
-353.4291735288517	1.3813920089964725e-7	8.136578080194573e-6	0.21670427155617766	0.2203391134692039
-353.23282398800234	1.382504774627407e-7	8.14326273606415e-6	0.2168791676282596	0.22051693970828726
-353.036474447153	1.3836195520794463e-7	8.149974473795323e-6	0.21705438024597198	0.22069508703765556
-352.84012490630363	1.3847363444303716e-7	8.156677527518872e-6	0.21722991009027104	0.2208735566591094
-352.6437753654543	1.385855154909551e-7	8.16343199309121e-6	0.2174057578441776	0.22105235447201757
-352.4474258246049	1.3869759893323429e-7	8.170179801567096e-6	0.21758192419243008	0.22123147073508007
-352.25107628375554	1.3880988512620745e-7	8.176935630162237e-6	0.2177584098220197	0.2214109159421613
-352.0547267429062	1.389223746553996e-7	8.183698571806376e-6	0.2179352154214526	0.2215906837759958
-351.85837720205683	1.3903506780029105e-7	8.190480388306923e-6	0.2181123416815566	0.2217707737867034
-351.66202766120745	1.391479649663628e-7	8.197281966104943e-6	0.21828978929490217	0.2219512005274355
-351.4656781203581	1.3926106676684955e-7	8.204076048278951e-6	0.21846755895615166	0.22213194402662342
-351.26932857950874	1.3937437353415006e-7	8.210896606641186e-6	0.21864565136179318	0.22231302374828726
-351.07297903865935	1.3948788576130746e-7	8.2177251913027e-6	0.21882406721049816	0.2224944267335033
-350.87662949781003	1.3960160389134484e-7	8.224581973126201e-6	0.21900280720267748	0.22267616283115432
-350.68027995696065	1.3971552821048238e-7	8.231441799324919e-6	0.2191818720408929	0.22285822380681114
-350.4839304161113	1.398296593705564e-7	8.238316903393785e-6	0.21936126242961437	0.22304062449732667
-350.28758087526194	1.3994399770767458e-7	8.245183167590167e-6	0.21954097907536976	0.2232233527301128
-350.09123133441256	1.4005854381272696e-7	8.252101906092798e-6	0.21972102268670898	0.22340641368658554
-349.89488179356323	1.4017329784900525e-7	8.259002245484057e-6	0.21990139397402794	0.2235898040596372
-349.69853225271385	1.4028826047111203e-7	8.265918662373455e-6	0.220082093650027	0.2237735260269513
-349.50218271186446	1.404034322656675e-7	8.272831441854276e-6	0.2202631224292347	0.2239575889616786
-349.30583317101514	1.405188134068807e-7	8.27981134690033e-6	0.22044448102807077	0.22414198502114724
-349.10948363016576	1.4063440443963535e-7	8.286761931092365e-6	0.2206261701654471	0.224326720891628
-348.9131340893164	1.4075020600519217e-7	8.29373083936177e-6	0.2208081905619781	0.22451178827375867
-348.71678454846705	1.408662182585107e-7	8.300739140908574e-6	0.22099054294039625	0.22469719757153434
-348.52043500761766	1.40982441868065e-7	8.30772231628429e-6	0.22117322802543837	0.22488294162534123
-348.32408546676834	1.4109887728360435e-7	8.314742995593265e-6	0.22135624654423036	0.22506902552828556
-348.12773592591896	1.4121552484870947e-7	8.321769794364804e-6	0.22153959922534372	0.22525544782924017
-347.9313863850696	1.413323850673808e-7	8.328799156396857e-6	0.22172328680034686	0.22544220745946414
-347.73503684422025	1.4144945844484165e-7	8.335865356804596e-6	0.22190731000183753	0.2256293193928276
-347.53868730337086	1.4156674541571621e-7	8.342933393002269e-6	0.22209166956523715	0.2258167644354353
-347.3423377625215	1.4168424654863246e-7	8.349996456970386e-6	0.22227636622813826	0.22600455435172576
-347.14598822167216	1.4180196212068955e-7	8.357088511506413e-6	0.22246140072962606	0.2261926905101516
-346.9496386808228	1.419198927789171e-7	8.364196396745753e-6	0.22264677381150813	0.22638116616628626
-346.7532891399734	1.4203803891991663e-7	8.371315868953342e-6	0.22283248621739138	0.2265699871930618
-346.55693959912406	1.4215640095013678e-7	8.378418489835759e-6	0.223018538692907	0.2267591597797013
-346.3605900582747	1.4227497949559458e-7	8.385573012139374e-6	0.2232049319862782	0.22694867270554875
-346.16424051742536	1.4239377500112542e-7	8.392760882732209e-6	0.22339166684746029	0.2271385319318674
-345.967890976576	1.425127877956597e-7	8.399915553618954e-6	0.22357874402889022	0.22732874508169154
-345.7715414357266	1.4263201836977132e-7	8.40711704301389e-6	0.22376616428482388	0.22751930457047487
-345.57519189487726	1.4275146748787815e-7	8.414186979648129e-6	0.2239539283718263	0.22771016987427586
-345.3788423540279	1.4287113533133403e-7	8.421492482675442e-6	0.2241420370488935	0.22790145871378048
-345.1824928131785	1.4299102251292606e-7	8.428729857622767e-6	0.2243304910767078	0.2280930695155733
-344.9861432723292	1.4311112935568428e-7	8.435943885266884e-6	0.22451929121858882	0.22828503307989473
-344.7897937314798	1.432314565760796e-7	8.443176655400342e-6	0.22470843823978973	0.22847734184421328
-344.5934441906304	1.4335200455655288e-7	8.45047655815103e-6	0.2248979329080553	0.2286700118506916
-344.3970946497811	1.434727737592857e-7	8.457749869566691e-6	0.22508777599278804	0.2288630347541421
-344.2007451089317	1.4359376475973434e-7	8.46505751905711e-6	0.22527796826628385	0.22905640961723564
-344.0043955680824	1.4371497780308886e-7	8.472346066055486e-6	0.22546851050269148	0.22925014619381778
-343.808046027233	1.438364137429099e-7	8.479669495747586e-6	0.2256594034785187	0.22944422840162665
-343.6116964863836	1.439580728470843e-7	8.486983276770376e-6	0.22585064797221313	0.22963867659177864
-343.4153469455343	1.4407995562122045e-7	8.494348369358102e-6	0.22604224476492454	0.22983347372307575
-343.2189974046849	1.44202062553289e-7	8.501720076739064e-6	0.2262341946398644	0.23002864136586215
-343.0226478638355	1.4432439434349223e-7	8.50907193899858e-6	0.226426498382474	0.2302241637642899
-342.8262983229862	1.44446951125235e-7	8.516460048252958e-6	0.22661915678044847	0.23042004356944848
-342.6299487821368	1.4456973377721926e-7	8.523881294210446e-6	0.22681217062382455	0.23061629266006317
-342.4335992412874	1.4469274250934656e-7	8.53128214738323e-6	0.2270055407049887	0.23081289383911807
-342.2372497004381	1.4481597798096716e-7	8.538729030237053e-6	0.22719926781859673	0.23100986388292047
-342.0409001595887	1.449394406618208e-7	8.546165880966673e-6	0.227393352761508	0.23120720019020685
-341.8445506187394	1.4506313107198423e-7	8.553615882780604e-6	0.22758779633294815	0.23140489577285128
-341.64820107789	1.4518704970222624e-7	8.561133535756588e-6	0.22778259933454145	0.23160295213422147
-341.4518515370406	1.453111970622089e-7	8.568580969245973e-6	0.22797776257006463	0.23180138014331275
-341.2555019961913	1.4543557359132918e-7	8.576090678456282e-6	0.22817328684597357	0.2320001816750412
-341.0591524553419	1.4556017996724408e-7	8.583614085030228e-6	0.2283691729707299	0.2321993455012232
-340.86280291449253	1.4568501653553002e-7	8.591127670470814e-6	0.22856542175523217	0.23239887786290897
-340.6664533736432	1.4581008395250802e-7	8.598659877073217e-6	0.22876203401284548	0.2325987779722488
-340.4701038327938	1.4593538262762468e-7	8.606224207793179e-6	0.22895901055911047	0.2327990479688849
-340.27375429194444	1.4606091309781796e-7	8.613781554699443e-6	0.22915635221215724	0.23299968535740365
-340.0774047510951	1.4618667591460455e-7	8.621381649377255e-6	0.2293540597925951	0.233200706543459
-339.88105521024573	1.4631267161038408e-7	8.628977703729684e-6	0.229552134123038	0.23340209570560885
-339.6847056693964	1.4643890060789955e-7	8.636601078234573e-6	0.2297505760287788	0.2336038572511327
-339.488356128547	1.4656536356288625e-7	8.64421078735889e-6	0.229949386337533	0.2338059977101821
-339.29200658769764	1.466920609227725e-7	8.651858024220612e-6	0.23014856587927168	0.23400850091450065
-339.0956570468483	1.4681899323721858e-7	8.659520799126065e-6	0.2303481154864683	0.2342113939911892
-338.89930750599893	1.4694616112193156e-7	8.667183072329952e-6	0.23054803599431153	0.23441464835789533
-338.70295796514955	1.4707356490666363e-7	8.674911458144284e-6	0.23074832823981944	0.23461829633270628
-338.5066084243002	1.4720120537125348e-7	8.682588214861582e-6	0.23094899306315245	0.2348223189781732
-338.31025888345084	1.4732908271821987e-7	8.690296349947057e-6	0.23115003130632955	0.23502671913359147
-338.11390934260146	1.4745719778562533e-7	8.698030605728779e-6	0.23135144381431405	0.2352314944223893
-337.91755980175213	1.4758555106975925e-7	8.705769513490437e-6	0.23155323143432743	0.23543665170139694
-337.72121026090275	1.477141428705945e-7	8.713502138188966e-6	0.2317553950159658	0.23564220314963025
-337.5248607200534	1.4784297401963443e-7	8.721321835171935e-6	0.231957935411774	0.23584813250832862
-337.32851117920404	1.4797204487510393e-7	8.729103466416975e-6	0.23216085347620102	0.2360544428369393
-337.13216163835466	1.4810135611508687e-7	8.736912652411116e-6	0.23236415006663735	0.23626113407260027
-336.93581209750533	1.4823090814566694e-7	8.744753160334085e-6	0.2325678260428113	0.23646821886200806
-336.73946255665595	1.4836070156437516e-7	8.752561883623808e-6	0.23277188226705295	0.2366756790487767
-336.54311301580657	1.4849073702335701e-7	8.760402197308013e-6	0.23297631960426354	0.23688354267308767
-336.34676347495724	1.486210149282765e-7	8.768291878451768e-6	0.23318113892175218	0.23709177674140766
-336.15041393410786	1.4875153580172472e-7	8.77613879278262e-6	0.23338634108964879	0.23730041727176374
-335.9540643932585	1.4888230031087043e-7	8.784044930223602e-6	0.23359192698026227	0.23750944207914954
-335.75771485240915	1.4901330903411533e-7	8.791945156619976e-6	0.23379789746883234	0.2377188472543578
-335.56136531155977	1.4914456244508797e-7	8.79988421135134e-6	0.23400425343311645	0.23792865832727386
-335.36501577071044	1.4927606113624716e-7	8.807819572094639e-6	0.23421099575340204	0.23813885469725893
-335.16866622986106	1.494078055485032e-7	8.815776723342441e-6	0.23441812531239714	0.2383494453326211
-334.9723166890117	1.4953979650630577e-7	8.823713647260529e-6	0.23462564299557906	0.23856043639222235
-334.77596714816235	1.4967203436130414e-7	8.831727694708511e-6	0.23483354969146997	0.2387718036393655
-334.57961760731297	1.4980451968785657e-7	8.839734035155028e-6	0.235041846290509	0.23898358638148642
-334.3832680664636	1.4993725310086002e-7	8.847705171264946e-6	0.23525053368623444	0.23919575340218302
-334.18691852561426	1.5007023516182678e-7	8.855792805872747e-6	0.23545961277464136	0.2394083378603016
-333.9905689847649	1.5020346635866375e-7	8.863799360828125e-6	0.23566908445434362	0.2396213020485069
-333.7942194439155	1.5033694746244637e-7	8.871883681984252e-6	0.23587894962692285	0.23983467672418143
-333.59786990306617	1.5047067888856344e-7	8.879934437234873e-6	0.23608920919633158	0.24004844799343003
-333.4015203622168	1.5060466121792094e-7	8.8880584821775e-6	0.23629986406935116	0.24026262409764368
-333.20517082136746	1.5073889511030153e-7	8.896140688846479e-6	0.23651091515541608	0.24047720654482987
-333.0088212805181	1.5087338097810286e-7	8.904272296523489e-6	0.23672236336667088	0.24069217838344947
-332.8124717396687	1.510081195880927e-7	8.91243361550328e-6	0.2369342096181111	0.24090756388204385
-332.61612219881937	1.5114311150382676e-7	8.920589563169935e-6	0.2371464548270549	0.24112335757462744
-332.41977265797	1.5127835714054308e-7	8.928747103414581e-6	0.23735909991404242	0.24133954344103295
-332.2234231171206	1.5141385720476012e-7	8.93693664615706e-6	0.2375721458021353	0.24155615407671718
-332.0270735762713	1.5154961224852767e-7	8.94515057473987e-6	0.2377855934171057	0.2417731725095712
-331.8307240354219	1.5168562291945498e-7	8.953402127110414e-6	0.23799944368757883	0.2419905887624145
-331.6343744945725	1.5182188976526435e-7	8.961598755512516e-6	0.23821369754499302	0.24220841914294075
-331.4380249537232	1.5195841330076004e-7	8.96984189847564e-6	0.2384283559234024	0.24242666659613776
-331.2416754128738	1.520951942784531e-7	8.978118496234849e-6	0.23864341975982004	0.24264531907801667
-331.0453258720245	1.5223223321123698e-7	8.986393803442038e-6	0.23885888999396918	0.24286437802067393
-330.8489763311751	1.523695306681358e-7	8.994686764358117e-6	0.23907476756843346	0.24308387845549279
-330.6526267903257	1.5250708720023626e-7	9.003007696763205e-6	0.23929105342868812	0.24330377317840768
-330.4562772494764	1.5264490358828822e-7	9.01130677825321e-6	0.23950774852288192	0.2435240784273236
-330.259927708627	1.527829802450494e-7	9.019647626475337e-6	0.23972485380204542	0.243744804279513
-330.0635781677776	1.5292131791824693e-7	9.028015088876003e-6	0.23994237022008721	0.24396595510570993
-329.8672286269283	1.5305991700208276e-7	9.036387332408132e-6	0.24016029873395034	0.2441875185807368
-329.6708790860789	1.5319877846605413e-7	9.044809358939222e-6	0.24037864030321482	0.2444095202454215
-329.47452954522953	1.533379025778496e-7	9.053151504506187e-6	0.24059739589041468	0.24463191630865438
-329.2781800043802	1.534772901933276e-7	9.06164466581469e-6	0.2408165664611071	0.2448547414786288
-329.0818304635308	1.536169416896605e-7	9.070042434299933e-6	0.24103615298348385	0.24507799358326127
-328.8854809226815	1.53756857870822e-7	9.078525088535863e-6	0.2412561564289159	0.24530167005438422
-328.6891313818321	1.538970391106468e-7	9.087046839767802e-6	0.24147657777170023	0.2455257656974175
-328.49278184098273	1.5403748638285014e-7	9.0955107262125e-6	0.24169741798867067	0.2457502993017779
-328.2964323001334	1.5417820007841262e-7	9.103971111020885e-6	0.2419186780602797	0.24597525404887
-328.100082759284	1.5431918088368294e-7	9.112542035294189e-6	0.242140358969359	0.24620063212602558
-327.90373321843464	1.5446042937995321e-7	9.121096438096207e-6	0.242362461701859	0.24642643541007322
-327.7073836775853	1.546019461748192e-7	9.129664194722354e-6	0.2425849872470095	0.24665267482132153
-327.51103413673593	1.547437320250643e-7	9.13814840701124e-6	0.24280793659654637	0.2468793464018464
-327.31468459588655	1.548857873838443e-7	9.146783458283993e-6	0.24303131074574583	0.24710643775906052
-327.1183350550372	1.5502811299246436e-7	9.155367698546383e-6	0.24325511069223568	0.2473339738455068
-326.92198551418784	1.5517070943932098e-7	9.1640469688148e-6	0.2434793374373242	0.2475619518038827
-326.7256359733385	1.5531357748803962e-7	9.172729057770868e-6	0.24370399198490492	0.2477903400257555
-326.52928643248913	1.5545671751691426e-7	9.18132742850555e-6	0.2439290753421041	0.2480191809468952
-326.33293689163975	1.5560013052768026e-7	9.189928023909688e-6	0.2441545885191622	0.24824845474355908
-326.1365873507904	1.5574381681732514e-7	9.198669218864146e-6	0.24438053252932784	0.24847817748459125
-325.94023780994104	1.558877770717732e-7	9.207408705068128e-6	0.24460690838872437	0.2487083302568501
-325.74388826909166	1.5603201218662216e-7	9.216066105098181e-6	0.24483371711673405	0.24893891577654645
-325.54753872824233	1.5617652259403455e-7	9.224818959086212e-6	0.24506095973605566	0.24916993724130435
-325.35118918739295	1.5632130896002618e-7	9.233633658137749e-6	0.24528863727227682	0.2494014276275662
-325.15483964654356	1.564663721115927e-7	9.242382455227453e-6	0.24551675075367294	0.24963334839457402
-324.95849010569424	1.566117124761351e-7	9.251173583581492e-6	0.2457453012126652	0.24986569637165573
-324.76214056484486	1.5675733076734524e-7	9.259995594411362e-6	0.24597428968402624	0.2500984985005917
-324.5657910239955	1.5690322772901404e-7	9.268841280870866e-6	0.24620371720576809	0.25033175632790905
-324.36944148314615	1.570494038443971e-7	9.277628209494225e-6	0.24643358481945668	0.25056545964824634
-324.17309194229676	1.5719585999915312e-7	9.286636715750608e-6	0.24666389356951507	0.25079959043689526
-323.97674240144744	1.5734259684950197e-7	9.295437164894425e-6	0.24689464450356755	0.2510342077552748
-323.78039286059806	1.5748961482615228e-7	9.30434408313489e-6	0.247125838672592	0.2512692421541102
-323.5840433197487	1.57636914774199e-7	9.313191170951965e-6	0.24735747713066938	0.2515047552517768
-323.38769377889935	1.57784497268421e-7	9.32207263573745e-6	0.24758956093513515	0.2517407008774926
-323.19134423804996	1.5793236306960028e-7	9.331180250247942e-6	0.24782209114653614	0.2519771071759228
-322.9949946972006	1.580805127856585e-7	9.339945589548646e-6	0.2480550688288772	0.2522139644313468
-322.79864515635126	1.5822894718630648e-7	9.349142961648646e-6	0.24828849504890987	0.25245129223995083
-322.6022956155019	1.583776667483093e-7	9.357961036871665e-6	0.24852237087729373	0.2526890459129301
-322.4059460746525	1.5852667242903699e-7	9.36706520533738e-6	0.2487566973875741	0.25292729791677876
-322.20959653380316	1.5867596464313484e-7	9.376128012165948e-6	0.24899147565667454	0.2531659821000447
-322.0132469929538	1.588255443616483e-7	9.385226412501131e-6	0.24922670676479206	0.2534051014638365
-321.81689745210446	1.5897541191241033e-7	9.394324743107461e-6	0.24946239179562854	0.25364469539981227
-321.6205479112551	1.5912556826069293e-7	9.403369083331278e-6	0.24969853183601048	0.2538848223783498
-321.4241983704057	1.592760140969316e-7	9.412455069057687e-6	0.24993512797627684	0.2541253060182676
-321.22784882955636	1.5942674986223433e-7	9.421568609188419e-6	0.25017218130980834	0.25436633526296243
-321.031499288707	1.5957777648722038e-7	9.430660459196844e-6	0.2504096929339998	0.2546078223421588
-320.8351497478576	1.5972909459059704e-7	9.43985744720342e-6	0.25064766394891186	0.25484972666157907
-320.6388002070083	1.5988070488837452e-7	9.449064241388182e-6	0.2508860954583142	0.25509214326329044
-320.4424506661589	1.6003260801958803e-7	9.458238994008843e-6	0.25112498856952736	0.25533499065827014
-320.2461011253095	1.60184804769947e-7	9.467459366135919e-6	0.25136434439290734	0.25557834091356424
-320.0497515844602	1.603372957975228e-7	9.476727546031664e-6	0.2516041640426907	0.25582217489007886
-319.8534020436108	1.60490081756616e-7	9.48598611413023e-6	0.25184444863620464	0.25606646195909893
-319.6570525027615	1.6064316351956083e-7	9.495297098880142e-6	0.25208519929450074	0.2563111855670494
-319.4607029619121	1.6079654170256262e-7	9.50467369179957e-6	0.25232641714199683	0.2565564088962915
-319.2643534210627	1.6095021690882303e-7	9.513880965633136e-6	0.252568103306369	0.2568021017199039
-319.0680038802134	1.6110419007779684e-7	9.523254317112427e-6	0.25281025891919484	0.25704828550895076
-318.871654339364	1.6125846179815605e-7	9.532517577708851e-6	0.2530528851152305	0.25729496961755804
-318.6753047985146	1.614130327239464e-7	9.541881128403677e-6	0.2532959830329264	0.25754213183118563
-318.4789552576653	1.6156790365794412e-7	9.551367328028408e-6	0.2535395538143098	0.2577897247966865
-318.2826057168159	1.617230753749275e-7	9.56076806627324e-6	0.25378359860475125	0.2580378508892615
-318.0862561759665	1.6187854854203556e-7	9.570123534118053e-6	0.25402811855336105	0.258286448926927
-317.8899066351172	1.6203432377884697e-7	9.57959839895561e-6	0.2542731148127705	0.2585355220608233
-317.6935570942678	1.621904020489191e-7	9.588976773873531e-6	0.25451858853917275	0.258785051406626
-317.4972075534185	1.6234678387832652e-7	9.598534024600477e-6	0.2547645408923563	0.25903507992434344
-317.3008580125691	1.6250347027458166e-7	9.607948042595215e-6	0.25501097303603554	0.25928560449805227
-317.1045084717197	1.626604615371422e-7	9.617339962268671e-6	0.25525788613691847	0.25953662713867953
-316.9081589308704	1.628177588865258e-7	9.62719328214439e-6	0.2555052813657196	0.25978817034798884
-316.711809390021	1.6297536272740974e-7	9.636566749983441e-6	0.25575315989708797	0.2600401469857982
-316.51545984917163	1.6313327396227662e-7	9.646326369507909e-6	0.2560015229087764	0.26029266449589034
-316.3191103083223	1.6329149322617203e-7	9.6556331974754e-6	0.25625037158264286	0.2605456218782716
-316.1227607674729	1.6345002141958444e-7	9.665338237287262e-6	0.2564997071041494	0.26079909353181596
-315.92641122662354	1.6360885918817164e-7	9.67489184837365e-6	0.25674953066221323	0.26105308801890764
-315.7300616857742	1.6376800726853227e-7	9.684588800504017e-6	0.25699984344982424	0.26130755659414945
-315.53371214492483	1.6392746651893792e-7	9.694239650048511e-6	0.25725064666344855	0.2615625273583335
-315.3373626040755	1.6408723762643488e-7	9.704053927410747e-6	0.25750194150350175	0.2618179776663393
-315.1410130632261	1.6424732136082693e-7	9.713694593064492e-6	0.2577537291742081	0.26207397056249637
-314.94466352237674	1.6440771848250452e-7	9.723474958922393e-6	0.25800601088311037	0.26233042173115567
-314.7483139815274	1.6456842963747032e-7	9.733084850048803e-6	0.2582587878422231	0.26258743325795775
-314.55196444067803	1.6472945592946678e-7	9.742848038817459e-6	0.25851206126690923	0.26284493026392847
-314.35561489982865	1.6489079782935552e-7	9.752702160713752e-6	0.25876583237642226	0.2631029082225402
-314.1592653589793	1.6505245621498999e-7	9.7629357483204e-6	0.2590201023938217	0.26336141399004565
-313.96291581812994	1.652144317656089e-7	9.772311202917198e-6	0.25927487254625914	0.26362037712247777
-313.76656627728056	1.653767254751426e-7	9.782258283960706e-6	0.25953014406453123	0.2638799180315142
-313.57021673643123	1.6553933800075258e-7	9.792234189236653e-6	0.25978591818335095	0.26413990377776747
-313.37386719558185	1.6570226998569032e-7	9.801819301459819e-6	0.26004219614147217	0.26440044900251003
-313.1775176547325	1.6586552241569169e-7	9.811943361461802e-6	0.26029897918123845	0.26466149817764334
-312.98116811388314	1.6602909606589412e-7	9.821840395273558e-6	0.26055626854930714	0.2649230789740364
-312.78481857303376	1.661929916114359e-7	9.831683688749169e-6	0.2608140654959164	0.26518515553420646
-312.58846903218443	1.663572098950167e-7	9.841711862500693e-6	0.2610723712754032	0.26544775018227673
-312.39211949133505	1.665217517562142e-7	9.851798802326386e-6	0.26133118714633974	0.265710874998764
-312.19576995048567	1.6668661787869552e-7	9.86156437485876e-6	0.2615905143708504	0.26597452204672634
-311.99942040963634	1.6685180922336848e-7	9.871619809568301e-6	0.2618503542153082	0.2662386738668209
-311.80307086878696	1.6701732656751582e-7	9.881590255756177e-6	0.2621107079499775	0.2665033137751297
-311.6067213279376	1.67183170598962e-7	9.891832491464728e-6	0.26237157684923695	0.2667685882843939
-311.41037178708825	1.6734934219990165e-7	9.901868437066331e-6	0.26263296219146504	0.2670342662406444
-311.21402224623887	1.6751584214269007e-7	9.912047903688792e-6	0.2628948652591592	0.26730048110471605
-311.01767270538954	1.676826712433489e-7	9.92216379108722e-6	0.2631572873388824	0.26756728870804075
-310.82132316454016	1.6784983044833544e-7	9.932415888409828e-6	0.2634202297211547	0.26783460896960504
-310.6249736236908	1.6801732035748894e-7	9.942429710406222e-6	0.26368369370071665	0.268102474394263
-310.42862408284145	1.681851420418387e-7	9.95257682538648e-6	0.2639476805765339	0.26837084648746945
-310.23227454199207	1.6835329606357757e-7	9.962729115818597e-6	0.2642121916515004	0.2686396692977931
-310.0359250011427	1.6852178348191411e-7	9.972986729119845e-6	0.26447722823274056	0.26890912767482816
-309.83957546029336	1.6869060492955056e-7	9.983090962632103e-6	0.26474279163158754	0.26917911688963975
-309.643225919444	1.6885976132216136e-7	9.993693782003914e-6	0.2650088831635297	0.2694496183116311
-309.4468763785946	1.6902925352964704e-7	0.000010003906146667232	0.2652755041484185	0.26972068218040934
-309.25052683774527	1.69199082429855e-7	0.000010014266521266897	0.2655426559097502	0.269992213980296
-309.0541772968959	1.6936924867101885e-7	0.000010024572061113924	0.26581033977615603	0.27026433691389284
-308.85782775604656	1.6953975330526781e-7	0.000010034883001242021	0.26607855707968414	0.2705370148875338
-308.6614782151972	1.697105970190347e-7	0.000010045257418810798	0.2663473091570364	0.2708102586170135
-308.4651286743478	1.6988178079676271e-7	0.000010055754661196773	0.2666165973493401	0.27108399818522216
-308.26877913349847	1.70053305324219e-7	0.000010066004264547623	0.26688642300171345	0.27135831328156296
-308.0724295926491	1.702251717045438e-7	0.000010076683630561919	0.2671567874636925	0.2716331311111292
-307.8760800517997	1.7039738045391243e-7	0.000010086916328526882	0.2674276920891385	0.2719085444970708
-307.6797305109504	1.7056993276732025e-7	0.000010097672679386216	0.2676991382362376	0.27218451493686807
-307.483380970101	1.707428292956374e-7	0.000010107839445524253	0.2679711272678578	0.27246095716259044
-307.2870314292516	1.7091607095050446e-7	0.000010118491166683612	0.2682436605504813	0.2727379885723931
-307.0906818884023	1.7108965860489628e-7	0.000010129133328048975	0.26851673945597476	0.2730156386221125
-306.8943323475529	1.7126359325507187e-7	0.000010139740704596925	0.2687903653598783	0.2732938759778187
-306.6979828067036	1.714378755175971e-7	0.000010150252538969438	0.26906453964229443	0.2735724985526046
-306.5016332658542	1.7161250646683898e-7	0.000010160752167956669	0.26933926368816113	0.2738517943542532
-306.3052837250048	1.7178748685036376e-7	0.000010171481456045465	0.2696145388863961	0.27413160832293526
-306.1089341841555	1.719628176206661e-7	0.000010182290735467309	0.26989036663069843	0.27441200759890544
-305.9125846433061	1.721384997139413e-7	0.000010192858244694082	0.27016674831913795	0.27469298280538607
-305.7162351024567	1.723145339227278e-7	0.000010203691869288303	0.27044368535434876	0.27497449909094546
-305.5198855616074	1.7249092120693638e-7	0.000010214220045272565	0.27072117914353705	0.2752566066894307
-305.323536020758	1.726676623652599e-7	0.000010225007454970482	0.27099923109829605	0.275539250289168
-305.12718647990863	1.728447584326267e-7	0.000010235667816704762	0.27127784263511595	0.27582247163935203
-304.9308369390593	1.7302221018634917e-7	0.000010246703846950295	0.27155701517460346	0.27610625856791704
-304.7344873982099	1.7320001854208513e-7	0.0000102575308573539	0.27183675014259046	0.2763906793976487
-304.5381378573606	1.7337818440051922e-7	0.000010268237138167415	0.2721170489688903	0.27667560674409153
-304.3417883165112	1.7355670873888513e-7	0.000010279046680558066	0.2723979130882109	0.27696107421559973
-304.14543877566183	1.7373559250618156e-7	0.000010289976721795527	0.27267934394009125	0.277247207507426
-303.9490892348125	1.739148363855692e-7	0.00001030084846289959	0.2729613429686668	0.2775337684339884
-303.7527396939631	1.7409444161302224e-7	0.000010311766525285363	0.2732439116225007	0.27782106958424946
-303.55639015311374	1.742744087619717e-7	0.00001032272759640783	0.27352705135523303	0.2781088734684639
-303.3600406122644	1.744547390086209e-7	0.000010333687831501143	0.27381076362497037	0.2783972927031345
-303.16369107141503	1.7463543322810442e-7	0.0000103451063603474	0.27409504989479644	0.2786863418595248
-302.96734153056565	1.7481649216413416e-7	0.000010355818007746592	0.27437991163243014	0.27897590670346123
-302.7709919897163	1.7499791701682896e-7	0.00001036682483034253	0.27466535031025524	0.2792660473059243
-302.57464244886694	1.7517970858633234e-7	0.000010377586922892153	0.2749513674057085	0.27955681906652363
-302.3782929080176	1.7536186787458166e-7	0.000010388944208352709	0.27523796440106285	0.2798481146609484
-302.18194336716823	1.7554439565461316e-7	0.000010399905230407472	0.27552514278301	0.28014008127730394
-301.98559382631885	1.7572729300438064e-7	0.000010411173170806056	0.2758129040436458	0.28043259474544896
-301.7892442854695	1.759105610068142e-7	0.000010422442439046443	0.27610124967964544	0.28072573703484366
-301.59289474462014	1.7609420019862504e-7	0.000010433497988091312	0.2763901811925774	0.2810193996333724
-301.39654520377076	1.7627821198662925e-7	0.000010444692928324036	0.2766797000890627	0.2813137316317109
-301.20019566292143	1.7646259705095036e-7	0.00001045602473466094	0.2769698078806282	0.281608682162106
-301.00384612207205	1.7664735637495078e-7	0.000010467042324395575	0.27726050608367736	0.28190415578898664
-300.80749658122267	1.7683249105006149e-7	0.000010478462414343069	0.27755179621969717	0.28220022185515814
-300.61114704037334	1.7701800193310503e-7	0.00001048986566966933	0.27784367981490565	0.2824969531833035
-300.41479749952396	1.772038900211551e-7	0.000010501182893962516	0.27813615840097755	0.282794172559071
-300.21844795867463	1.7739015623273796e-7	0.0000105123050046874	0.2784292335144642	0.2830921438436751
-300.02209841782525	1.7757680169918437e-7	0.000010523886147031185	0.2787229066966231	0.28339061603306953
-299.82574887697587	1.777638271999501e-7	0.000010535101323781254	0.27901717949413046	0.2836898183112044
-299.62939933612654	1.7795123384895166e-7	0.000010546209222946153	0.27931205345889926	0.28398953662810533
-299.43304979527716	1.781390224938835e-7	0.000010557652091921333	0.27960753014754514	0.284289895276859
-299.2367002544278	1.7832719432528505e-7	0.000010569692979369127	0.2799036111220028	0.2845908997870133
-299.04035071357845	1.78515750234668e-7	0.000010580670268383843	0.28020029794971474	0.28489249669451816
-298.84400117272907	1.7870469114699095e-7	0.00001059194170941804	0.2804975922026043	0.2851947661501069
-298.6476516318797	1.7889401802008437e-7	0.000010603607164251884	0.28079549545845417	0.2854975535208774
-298.45130209103036	1.790837320565028e-7	0.000010615495216538	0.2810940092997193	0.28580100900568806
-298.254952550181	1.7927383412557923e-7	0.000010626971407063047	0.2813931353143587	0.286105008578909
-298.05860300933165	1.794643252318327e-7	0.00001063860819042378	0.2816928750956991	0.2864097315459472
-297.86225346848227	1.796552065340938e-7	0.00001065028555000335	0.28199323024223	0.28671507670034924
-297.6659039276329	1.798464787485726e-7	0.000010661946743340252	0.2822942023578699	0.28702098586780644
-297.46955438678356	1.8003814317897163e-7	0.000010673655992118322	0.282595793051351	0.2873275623004591
-297.2732048459342	1.8023020062854406e-7	0.00001068513238483946	0.2828980039372889	0.2876347998099748
-297.0768553050848	1.804226522893242e-7	0.000010697014244975031	0.2832008366355671	0.28794265535464064
-296.88050576423547	1.806154991572353e-7	0.000010708958605854024	0.2835042927713965	0.28825102332883973
-296.6841562233861	1.808087421840347e-7	0.000010720544230162208	0.28380837397531344	0.2885601317495088
-296.4878066825367	1.8100238241575186e-7	0.000010732678652159638	0.28411308188334694	0.28886991975005055
-296.2914571416874	1.811964209847331e-7	0.000010744314443717142	0.2844184181371587	0.2891802324399781
-296.095107600838	1.8139085880513992e-7	0.000010756070303108045	0.2847243843833319	0.28949124878367816
-295.89875805998867	1.8158569700403286e-7	0.0000107678881814255	0.28503098227455553	0.2898029891656077
-295.7024085191393	1.8178093667069454e-7	0.00001077970645726168	0.28533821346889526	0.29011525884309086
-295.5060589782899	1.8197657872214137e-7	0.000010791840831924854	0.28564607962965166	0.29042815512111725
-295.3097094374406	1.8217262427698714e-7	0.00001080367195474527	0.2859545824260304	0.29074192455811015
-295.1133598965912	1.823690743782988e-7	0.000010815638248832914	0.2862637235326024	0.29105602712013234
-294.9170103557418	1.8256593013799176e-7	0.000010827697658688719	0.2865735046295608	0.2913709478188357
-294.7206608148925	1.8276319260593125e-7	0.000010839700909890568	0.2868839274027623	0.291686526647354
-294.5243112740431	1.829608627908291e-7	0.000010851460017652471	0.2871949935439665	0.2920027043169741
-294.3279617331937	1.8315894187010817e-7	0.000010863718948687673	0.28750670475013035	0.29231964770546115
-294.1316121923444	1.8335743070669302e-7	0.000010875923466882485	0.28781906272417046	0.2926370772780962
-293.935262651495	1.8355633070283441e-7	0.000010888020089921566	0.28813206917485457	0.2929551490772116
-293.7389131106457	1.8375564264687024e-7	0.000010900055807588928	0.2884457258163134	0.2932740872164145
-293.5425635697963	1.8395536784864836e-7	0.000010912234958083988	0.2887600343687516	0.29359347689541865
-293.3462140289469	1.8415550722338001e-7	0.000010925042196760934	0.2890749965580464	0.29391347865456185
-293.1498644880976	1.8435606186850083e-7	0.00001093668681226404	0.28939061411590306	0.2942346084861486
-292.9535149472482	1.8455703307451192e-7	0.000010949299794295129	0.2897068887797793	0.29455604584910716
-292.7571654063988	1.847584217841635e-7	0.000010961956107946774	0.29002382229324464	0.29487819755473627
-292.5608158655495	1.849602290988692e-7	0.00001097399866620693	0.2903414164055189	0.29520120074956097
-292.3644663247001	1.8516245619601305e-7	0.000010985820357490258	0.29065967287160344	0.2955245292160522
-292.16811678385073	1.853651041484221e-7	0.000010998888545762201	0.2909785934528258	0.2958489096520064
-291.9717672430014	1.855681740985978e-7	0.00001101104677732417	0.2912981799160337	0.296173625624518
-291.775417702152	1.8577166706692393e-7	0.000011023067672410228	0.2916184340344455	0.29649910086387543
-291.5790681613027	1.859755843245595e-7	0.00001103582120550165	0.2919393575870062	0.2968254155447172
-291.3827186204533	1.861799268271873e-7	0.00001104767213083418	0.2922609523588914	0.297152369075299
-291.18636907960394	1.8638469593040602e-7	0.000011060659808237876	0.29258322014096094	0.29747979123255397
-290.9900195387546	1.8658989255869042e-7	0.000011073322777566757	0.29290616273051395	0.297808102490847
-290.7936699979052	1.8679551791898045e-7	0.000011085135595597586	0.29322978193086197	0.2981370977124424
-290.59732045705584	1.870015731430787e-7	0.000011097828124419686	0.29355407955128304	0.2984666507612339
-290.4009709162065	1.8720805962347644e-7	0.000011110980394986794	0.29387905740740417	0.29879705737361556
-290.20462137535714	1.874149780360094e-7	0.000011123557032926085	0.2942047173210794	0.29912817745355397
-290.00827183450775	1.8762232999901825e-7	0.000011136742055057407	0.294531061119969	0.29945987249534106
-289.8119222936584	1.878301163454507e-7	0.000011148472054640806	0.29485809063843127	0.29979224480450406
-289.61557275280904	1.8803833842685832e-7	0.000011161225056159219	0.2951858077165586	0.30012543116958035
-289.4192232119597	1.882469972284784e-7	0.000011174018092671413	0.29551421420127555	0.3004590261806696
-289.22287367111034	1.8845609403395647e-7	0.000011187094827090866	0.29584331194537805	0.3007937240807453
-289.02652413026095	1.886656300716992e-7	0.00001120004334030135	0.2961731028081958	0.3011292552664042
-288.8301745894116	1.8887560635946925e-7	0.000011212529004803426	0.29650358865549653	0.301464791897916
-288.63382504856224	1.8908602423841673e-7	0.00001122596765237953	0.29683477135896447	0.3018016831097911
-288.43747550771286	1.8929688494893626e-7	0.00001123910565622701	0.2971666527973058	0.30213884906590277
-288.24112596686354	1.895081894512657e-7	0.000011252401054559224	0.29749923485524443	0.30247697108697963
-288.04477642601415	1.8971993901597573e-7	0.000011264312926032288	0.2978325194241044	0.302815728686066
-287.84842688516477	1.8993213495475433e-7	0.000011277724366015503	0.2981665084015172	0.30315529158285776
-287.65207734431544	1.9014477840241974e-7	0.00001128989867713801	0.29850120369181454	0.3034952516528096
-287.45572780346606	1.9035787047048092e-7	0.00001130419866119305	0.29883660720615196	0.30383623786789277
-287.25937826261674	1.905714125499689e-7	0.000011315981018013514	0.29917272086137375	0.30417774974714407
-287.06302872176735	1.9078540565698735e-7	0.000011329477661549082	0.29950954658179707	0.304520283358838
-286.86667918091797	1.9099985119137245e-7	0.000011342962417699803	0.2998470862978448	0.30486369392059415
-286.67032964006864	1.9121475034794181e-7	0.000011357646432901182	0.3001853419468558	0.3052072581683179
-286.47398009921926	1.9143010417155934e-7	0.000011368570764757513	0.3005243154726152	0.3055519317549963
-286.2776305583699	1.9164591404250202e-7	0.000011381838109065438	0.3008640088257523	0.305896922102387
-286.08128101752055	1.918621812195019e-7	0.000011395889089310256	0.3012044239637136	0.30624304682567965
-285.88493147667117	1.9207890689098285e-7	0.00001140802977083346	0.3015455628502771	0.3065895014754049
-285.6885819358218	1.9229609233754864e-7	0.000011422240725128821	0.30188742745648023	0.30693719880058057
-285.49223239497246	1.925137387741699e-7	0.00001143498778394813	0.30223001976007324	0.30728541201822784
-285.2958828541231	1.9273184742068416e-7	0.000011447812383603744	0.30257334174539613	0.3076343548906977
-285.09953331327375	1.9295041957254822e-7	0.000011462005663523388	0.3029173954038839	0.3079843358950188
-284.90318377242437	1.931694565480197e-7	0.000011474678398044154	0.3032621827335614	0.308334317737729
-284.706834231575	1.9338895938107755e-7	0.000011488125881385059	0.3036077057398362	0.3086855476753007
-284.51048469072566	1.9360892979194746e-7	0.000011502188372133428	0.30395396643498196	0.30903765487547113
-284.3141351498763	1.9382936853029908e-7	0.000011515386235046234	0.304300966837987	0.309390144007124
-284.1177856090269	1.9405027730335891e-7	0.000011528370053099714	0.30464870897469093	0.3097436864900681
-283.92143606817757	1.9427165708546894e-7	0.000011542726995672955	0.3049971948784875	0.31009773867814366
-283.7250865273282	1.9449350936365267e-7	0.000011557608555185273	0.30534642658959615	0.3104525691255792
-283.5287369864788	1.947158353545834e-7	0.000011569764066883292	0.3056964061554983	0.31080843524915097
-283.3323874456295	1.9493863625896807e-7	0.000011581791947094928	0.3060471356302742	0.3111650107661551
-283.1360379047801	1.9516191368546775e-7	0.000011597092871504913	0.30639861707585814	0.31152199939784736
-282.93968836393077	1.9538566847049214e-7	0.000011610657501614097	0.306750852560587	0.31187992222726835
-282.7433388230814	1.9560990234624966e-7	0.000011631095017864492	0.30710384416096764	0.3122413304500228
-282.546989282232	1.9583461642302333e-7	0.000011638471686276727	0.3074575939600442	0.3125987251931327
-282.3506397413827	1.9605981204074213e-7	0.000011652002310393782	0.30781210404829173	0.312958959693434
-282.1542902005333	1.9628549064937253e-7	0.000011666978918209495	0.30816737652360976	0.31331979811408484
-281.9579406596839	1.9651165332916478e-7	0.000011681508189290303	0.3085234134910798	0.3136820011727418
-281.7615911188346	1.9673830165537327e-7	0.000011693303693432982	0.3088802170633748	0.31404419257203064
-281.5652415779852	1.9696543681996266e-7	0.00001170775027547868	0.30923778936035606	0.3144075689906704
-281.3688920371358	1.9719306010053912e-7	0.000011721149445521335	0.30959613250923407	0.3147718976404643
-281.1725424962865	1.974211731701193e-7	0.000011735923567166758	0.309955248645105	0.3151365208238713
-280.9761929554371	1.9764977703353193e-7	0.000011749772751068091	0.3103151399100912	0.31550259250348506
-280.7798434145878	1.9787887322739948e-7	0.000011764863758052152	0.31067580845412307	0.3158691549088829
-280.5834938737384	1.9810846298989688e-7	0.00001177771256067339	0.31103725643466473	0.31623675431669573
-280.387144332889	1.9833854786672512e-7	0.000011791727769199952	0.3113994860163498	0.3166045295988203
-280.1907947920397	1.9856912908089226e-7	0.000011806410011234164	0.31176249937230327	0.3169733992876029
-279.9944452511903	1.9880020805260288e-7	0.00001182112908788987	0.3121262986824921	0.3173433627410772
-279.79809571034093	1.9903178609798805e-7	0.000011833942497282102	0.31249088613473347	0.3177133807153576
-279.6017461694916	1.992638647243778e-7	0.000011848905179034635	0.3128562639248839	0.318085259209238
-279.4053966286422	1.9949644525017772e-7	0.000011861775589575383	0.3132224342563092	0.31845716138363367
-279.20904708779284	1.997295289786353e-7	0.000011877146371863455	0.3135893993401275	0.3188298311817246
-279.0126975469435	1.9996311748176828e-7	0.000011891636579099753	0.313957161395408	0.31920381292166566
-278.81634800609413	2.0019721203949127e-7	0.000011903095028055594	0.3143257226488655	0.31957860939704996
-278.6199984652448	2.0043181432184493e-7	0.000011919869722615296	0.3146950853352613	0.31995398571022093
-278.4236489243954	2.0066692534221648e-7	0.000011934369448554794	0.3150652516974661	0.3203299295741122
-278.22729938354604	2.0090254673102128e-7	0.000011948560664669808	0.3154362239856967	0.3207068457255663
-278.0309498426967	2.0113867988626435e-7	0.000011962938959459218	0.31580800445865076	0.32108459047033716
-277.83460030184733	2.0137532629517077e-7	0.000011978971184605494	0.31618059538329674	0.32146328252142103
-277.63825076099795	2.0161248733708326e-7	0.000011992197636834883	0.31655399903351616	0.3218429541336322
-277.4419012201486	2.0185016437156983e-7	0.000012008083342457136	0.31692821769266655	0.32222329937218386
-277.24555167929924	2.0208835907814266e-7	0.000012021884830119041	0.3173032536513777	0.322604200155069
-277.04920213844986	2.0232707268535223e-7	0.00001203659903074346	0.31767910920845066	0.32298596657545886
-276.85285259760053	2.0256630672324765e-7	0.000012050551865032674	0.31805578667133133	0.32336878979883354
-276.65650305675115	2.028060626691511e-7	0.000012066093969207547	0.3184332883550439	0.3237520789249903
-276.46015351590177	2.0304634188921998e-7	0.000012080699012596498	0.31881161658363294	0.32413690955721974
-276.26380397505244	2.032871459413873e-7	0.000012094812671277494	0.319190773688966	0.3245218335293988
-276.06745443420306	2.0352847643645032e-7	0.000012109888698515215	0.31957076201113827	0.32490875718919
-275.87110489335373	2.0377033455974478e-7	0.000012123723166684439	0.3199515838988036	0.32529534491518236
-275.67475535250435	2.0401272203468657e-7	0.000012139693097425346	0.32033324170910715	0.32568305428293415
-275.47840581165497	2.0425564012849717e-7	0.000012154640914656517	0.3207157378075456	0.3260717411259777
-275.28205627080564	2.044990906701837e-7	0.000012169943140438525	0.3210990745677465	0.32646135298414775
-275.08570672995626	2.047430749697222e-7	0.00001218494246947853	0.3214832543726619	0.3268522454138088
-274.8893571891069	2.0498759448827388e-7	0.00001220091605999417	0.32186827961287384	0.3272428697214181
-274.69300764825755	2.0523265069505737e-7	0.000012213643473422075	0.3222541526878513	0.3276348204207996
-274.49665810740817	2.054782451749182e-7	0.000012229308444925833	0.3226408760063692	0.32802802982457613
-274.3003085665588	2.057243795836103e-7	0.00001224388854871346	0.3230284519847129	0.3284219952348588
-274.10395902570946	2.059710552874752e-7	0.000012258192729042986	0.32341688304869	0.32881647116232143
-273.9076094848601	2.062182739120105e-7	0.000012274855152121466	0.32380617163255543	0.32921242251976984
-273.71125994401075	2.064660369599414e-7	0.00001229097052229397	0.32419632017912975	0.3296083783958315
-273.51491040316137	2.0671434595059973e-7	0.000012304122981364099	0.3245873311404068	0.3300062599896484
-273.318560862312	2.0696320253482258e-7	0.000012321901527521285	0.32497920697711113	0.33040400438462014
-273.12221132146266	2.072126081119171e-7	0.00001233672995162	0.32537195015887066	0.3308029995144273
-272.9258617806133	2.0746256440896108e-7	0.000012351599788006985	0.3257655631637329	0.3312031855726682
-272.7295122397639	2.0771307273617142e-7	0.000012366099299657892	0.32616004847965935	0.33160387211414677
-272.53316269891457	2.079641351291329e-7	0.000012381625420789282	0.3265554086027542	0.3320055652507351
-272.3368131580652	2.0821575268306546e-7	0.000012398066489509132	0.32695164603874	0.33240838636172243
-272.1404636172158	2.0846792718227989e-7	0.000012413507137823123	0.3273487633018019	0.332811506273678
-271.9441140763665	2.087206603065636e-7	0.00001242789638674221	0.32774676291606747	0.33321656374104874
-271.7477645355171	2.0897395360092484e-7	0.000012443429740338884	0.32814564741406804	0.33362168012338395
-271.55141499466777	2.092278085154215e-7	0.00001246053517548137	0.3285454193377507	0.33402834271551907
-271.3550654538184	2.094822268090845e-7	0.000012473818026283236	0.3289460812385373	0.33443489964989537
-271.158715912969	2.097372100154684e-7	0.000012491442433161985	0.3293476356769528	0.3348432744511693
-270.9623663721197	2.0999275996931382e-7	0.000012506157105748152	0.32975008522252675	0.3352519837154431
-270.7660168312703	2.102488780619009e-7	0.000012522950932181109	0.33015343245487494	0.33566201879404367
-270.5696672904209	2.105055659936649e-7	0.000012537907853284667	0.3305576799621632	0.3360723494453667
-270.3733177495716	2.1076282537078324e-7	0.00001255453654933201	0.3309628303427925	0.3364838639371607
-270.1769682087222	2.110206577690319e-7	0.000012569632440715759	0.33136888620406507	0.3368968671437235
-269.9806186678728	2.112790650133892e-7	0.00001258474098082322	0.3317758501629868	0.33731041902253206
-269.7842691270235	2.1153804879844787e-7	0.000012600146811801702	0.33218372484618564	0.3377248024920779
-269.5879195861741	2.1179761052340462e-7	0.00001261719793155622	0.33259251288975966	0.3381406147599232
-269.3915700453248	2.1205775196546811e-7	0.000012633045024623926	0.33300221693960175	0.33855651431898415
-269.1952205044754	2.1231847498307595e-7	0.000012648241016103229	0.3334128396514276	0.33897339956090955
-268.998870963626	2.1257978092060002e-7	0.000012662429109452705	0.3338243836900669	0.3393920902717904
-268.8025214227767	2.128416718573662e-7	0.000012681503486582653	0.3342368517308292	0.33981102222410053
-268.6061718819273	2.131041492763257e-7	0.000012696810444645095	0.33465024645863145	0.3402307221229034
-268.4098223410779	2.133672146331375e-7	0.000012712591989684998	0.335064570567821	0.3406520065001415
-268.2134728002286	2.136308700766636e-7	0.000012728842939288914	0.33547982676319055	0.341074291585719
-268.0171232593792	2.1389511702863127e-7	0.000012746380230375857	0.33589601775938027	0.34149621101361205
-267.82077371852984	2.141599572861195e-7	0.000012761678083452056	0.33631314628067277	0.34192030984351335
-267.6244241776805	2.1442539268355216e-7	0.000012779673172224473	0.33673121506180115	0.3423451289009569
-267.4280746368311	2.1469142479432272e-7	0.000012795125456630704	0.3371502268473936	0.34277139055385475
-267.2317250959818	2.1495805523906708e-7	0.000012812432519679411	0.3375701843921942	0.34319789146504925
-267.0353755551324	2.1522528614229643e-7	0.000012829226369644077	0.33799109046103853	0.3436254646621788
-266.83902601428304	2.1549311896164478e-7	0.000012843853464036416	0.33841294782940606	0.3440535095916356
-266.6426764734337	2.1576155558248653e-7	0.000012864380009409002	0.33883575928229837	0.3444837398856305
-266.4463269325843	2.1603059767112634e-7	0.00001287711698654495	0.3392595276155559	0.3449144314152917
-266.24997739173494	2.1630024703520072e-7	0.000012895573952009893	0.33968425563526705	0.34534586554315616
-266.0536278508856	2.1657050542129777e-7	0.000012911680392086582	0.3401099461578693	0.3457784500417743
-265.85727831003624	2.1684137471595217e-7	0.000012926353917652573	0.3405366020103684	0.34621221807320607
-265.66092876918685	2.1711285651676006e-7	0.000012943276566993648	0.340964226029853	0.3466461592584365
-265.4645792283375	2.1738495273807748e-7	0.000012962869940539717	0.34139282106446084	0.34708155702214777
-265.26822968748814	2.176576652556841e-7	0.000012977981349306375	0.3418223899726985	0.34751800778394315
-265.0718801466388	2.179309957103618e-7	0.00001299322195678967	0.34225293562353165	0.3479555211435738
-264.87553060578944	2.1820494613393116e-7	0.000013011518420112521	0.3426844608968277	0.3483940413641011
-264.67918106494005	2.184795181098068e-7	0.000013032620911833642	0.34311696868304054	0.3488335828658326
-264.4828315240907	2.1875471356418243e-7	0.000013047354490250976	0.3435504618835741	0.3492738599413616
-264.28648198324134	2.1903053430839533e-7	0.000013063280820320773	0.34398494341031277	0.34971565319343106
-264.09013244239196	2.1930698230528357e-7	0.000013079506031938618	0.34442041618653724	0.35015759628910803
-263.89378290154264	2.1958405924908824e-7	0.000013094222108950783	0.3448568831459677	0.35060168062281155
-263.69743336069325	2.198617670472526e-7	0.000013114766452698694	0.34529434723346697	0.35104566031384243
-263.50108381984387	2.2014010760656842e-7	0.000013136294474789382	0.3457328114048313	0.3514915164190866
-263.30473427899454	2.2041908282181348e-7	0.000013148950423760132	0.34617227862702976	0.3519377414335519
-263.10838473814516	2.206986943376737e-7	0.00001316647193127389	0.3466127518782874	0.35238513762147566
-262.91203519729584	2.209789442514149e-7	0.000013185747844076906	0.3470542341474733	0.3528338710259222
-262.71568565644645	2.2125983450732892e-7	0.000013203205682744894	0.34749672843524465	0.3532840051592019
-262.51933611559707	2.2154136693000498e-7	0.00001321818346702754	0.347940237753241	0.3537335989223384
-262.32298657474774	2.2182354321769856e-7	0.000013236146828412316	0.3483847651244147	0.35418542094607863
-262.12663703389836	2.2210636563027665e-7	0.000013254119251090284	0.3488303135830843	0.35463808107768724
-261.930287493049	2.223898357622963e-7	0.00001327041739227265	0.34927688617510616	0.35509223147452523
-261.73393795219965	2.226739557313652e-7	0.000013286213781790432	0.3497244859576995	0.3555472561738798
-261.53758841135027	2.2295872751769234e-7	0.000013307900653749102	0.3501731159994731	0.3560024643966384
-261.3412388705009	2.2324415287937302e-7	0.000013316864110241722	0.3506227793809571	0.3564604097870638
-261.14488932965156	2.235302339151024e-7	0.000013339040892654528	0.3510734791941197	0.3569171309782278
-260.9485397888022	2.238169725796794e-7	0.00001335712650717605	0.3515252185424557	0.35737684277315707
-260.75219024795285	2.241043705534452e-7	0.000013379343990569678	0.35197800054134126	0.357836203545766
-260.55584070710347	2.2439243022724672e-7	0.000013401660919558063	0.35243182831797926	0.35829709108801894
-260.3594911662541	2.246811532948431e-7	0.000013409058033493025	0.3528867050113899	0.3587593108125592
-260.16314162540476	2.2497054184533585e-7	0.00001343918598963213	0.35334263377219244	0.3592232980432688
-259.9667920845554	2.2526059785172537e-7	0.000013446394542895448	0.3537996177634955	0.3596870074573771
-259.770442543706	2.2555132328821277e-7	0.000013475540241808946	0.3542576601600176	0.3601529567721167
-259.57409300285667	2.2584272022709484e-7	0.000013484120492987722	0.35471676414854897	0.36061796054302514
-259.3777434620073	2.2613479048302666e-7	0.000013501379723961315	0.3551769329279886	0.3610865908858964
-259.1813939211579	2.2642753643012095e-7	0.000013519480816544637	0.35563816970965967	0.36155656325133884
-258.9850443803086	2.2672095986594144e-7	0.00001353772451676408	0.3561004777169426	0.3620270876709716
-258.7886948394592	2.2701506281978264e-7	0.00001355517066085559	0.3565638601852491	0.3624955713862053
-258.59234529860987	2.273098473170387e-7	0.000013578137132193733	0.3570283203624864	0.36296989704591365
-258.3959957577605	2.2760531554697717e-7	0.000013597357696994849	0.35749386150918977	0.36344120169042016
-258.1996462169111	2.2790146945481874e-7	0.000013617538987007033	0.3579604868980506	0.36391500406633726
-258.0032966760618	2.2819831122134771e-7	0.000013630719621958844	0.3584281998143472	0.3643917480011119
-257.8069471352124	2.2849584277029647e-7	0.000013648431046957322	0.3588970035560124	0.36486710200491557
-257.610597594363	2.2879406630908974e-7	0.000013671669502639929	0.3593669014333734	0.3653461823477491
-257.4142480535137	2.2909298391994823e-7	0.000013687934507406941	0.3598378967695876	0.3658236160220505
-257.2178985126643	2.293925974786679e-7	0.000013706013671552438	0.3603099929002982	0.36630263000525953
-257.0215489718149	2.2969290952352688e-7	0.000013722637667743802	0.36078319317465357	0.36678289105659495
-256.8251994309656	2.2999392187781486e-7	0.00001374106543480367	0.3612575009534578	0.3672673084469366
-256.6288498901162	2.3029563662742061e-7	0.000013755301772985386	0.3617329196119357	0.36775133414305256
-256.4325003492669	2.305980559774968e-7	0.000013778000149715477	0.3622094525365792	0.3682360804904129
-256.2361508084175	2.3090118217988678e-7	0.000013793745429930964	0.3626871031282732	0.36872167654867816
-256.0398012675681	2.31205017241648e-7	0.000013820955620000823	0.36316587480045576	0.3692058328920886
-255.84345172671877	2.3150956342407503e-7	0.000013838317632565309	0.36364577097950146	0.36969293342916326
-255.64710218586941	2.3181482275164174e-7	0.000013848379722803789	0.36412679510560064	0.3701838281815238
-255.45075264502006	2.3212079755244272e-7	0.000013871525111243931	0.3646089506316963	0.370672229944435
-255.25440310417068	2.3242748981515843e-7	0.000013893073759959836	0.3650922410240578	0.37116201613863137
-255.05805356332132	2.3273490192605e-7	0.000013908539163014758	0.36557666976258746	0.3716547907888838
-254.86170402247197	2.3304303596182582e-7	0.0000139306336856726	0.36606224034055185	0.3721497738805729
-254.66535448162261	2.3335189431197864e-7	0.000013945748993804247	0.3665489562646874	0.3726458223482585
-254.46900494077323	2.336614789728528e-7	0.000013969153202381436	0.36703682105563445	0.37314142541967027
-254.27265539992388	2.3397179214675006e-7	0.000013994895387775639	0.36752583824692003	0.3736378310339785
-254.07630585907452	2.34282836281505e-7	0.000013996434536756959	0.3680160113864993	0.37413467331135336
-253.87995631822517	2.3459461347207062e-7	0.000014026630540688268	0.36850734403594443	0.3746352532758872
-253.6836067773758	2.3490712599730546e-7	0.00001403944560522249	0.36899983977039225	0.37513376768893253
-253.48725723652643	2.3522037614288795e-7	0.000014073727183365737	0.36949350217916	0.3756376737443563
-253.29090769567708	2.3553436607703222e-7	0.000014086917006340532	0.3699883348652994	0.3761391357632363
-253.0945581548277	2.3584909827084931e-7	0.000014107377016596245	0.370484341446076	0.3766429571312064
-252.89820861397834	2.3616457482400018e-7	0.000014122604433404127	0.370981525552705	0.3771470098090179
-252.701859073129	2.364807981362822e-7	0.000014154161235616689	0.371479890830665	0.37765450313856375
-252.50550953227963	2.367977703516212e-7	0.00001415536421416341	0.37197944093981244	0.3781628300956943
-252.30915999143025	2.3711549400507914e-7	0.000014187972542266048	0.372480179553758	0.37867067638560864
-252.1128104505809	2.3743397131644074e-7	0.00001419648966838939	0.3729821103609918	0.3791814421629318
-251.91646090973154	2.377532045178307e-7	0.000014221972075581228	0.3734852370642114	0.3796905296562327
-251.7201113688822	2.3807319617211653e-7	0.000014248938565610392	0.373989563380578	0.3802025194748912
-251.5237618280328	2.3839394836872134e-7	0.000014257845109574792	0.37449509304230766	0.3807156555305595
-251.32741228718345	2.3871546366964595e-7	0.000014253574766540696	0.3750018297952929	0.3812298321988339
-251.1310627463341	2.390377443258091e-7	0.000014304546543115245	0.37550977740086955	0.381750447882287
-250.9347132054847	2.393607927468334e-7	0.00001431981055522447	0.3760189396350896	0.3822648107202406
-250.73836366463536	2.3968461125194093e-7	0.00001433628089931062	0.3765293202882564	0.3827857129645596
-250.542014123786	2.400092022790657e-7	0.0000143716659184291	0.3770409231663692	0.3833029770333944
-250.34566458293665	2.403345684240256e-7	0.000014377444819167423	0.3775537520899928	0.38382547197447775
-250.14931504208727	2.406607118202147e-7	0.000014403590438504921	0.37806781089461866	0.38434573025142366
-249.9529655012379	2.409876350749275e-7	0.000014420412933834047	0.37858310343125207	0.3848691654487458
-249.75661596038856	2.4131534046122e-7	0.000014447650021744686	0.3790996335655873	0.3853942393262437
-249.5602664195392	2.416438305501532e-7	0.000014461269568424741	0.3796174051790098	0.38591811012644894
-249.36391687868982	2.419731077270576e-7	0.000014489480462065584	0.38013642216810883	0.3864462159638591
-249.16756733784047	2.4230317445145746e-7	0.000014512363399907918	0.38065668844486383	0.38697327476405186
-248.9712177969911	2.4263403315182305e-7	0.000014538443783381944	0.38117820793657503	0.38750395435138074
-248.77486825614173	2.4296568641598723e-7	0.000014549646770450533	0.38170098458649676	0.38803139764376443
-248.57851871529238	2.432981366703118e-7	0.000014571631182894445	0.3822250223529444	0.38856494486085896
-248.38216917444302	2.4363138647865966e-7	0.000014587983620196984	0.3827503252106985	0.3891010847678976
-248.18581963359367	2.4396543823299346e-7	0.00001460372645120916	0.3832768971493767	0.38963428681083834
-247.98947009274428	2.4430029455270704e-7	0.000014621540301912041	0.38380474217531807	0.39016879575966035
-247.79312055189493	2.446359578760266e-7	0.000014655673806561939	0.3843338643101788	0.3907043411113907
-247.59677101104558	2.4497243089800387e-7	0.000014679103600799698	0.3848642675920976	0.3912433830546303
-247.40042147019622	2.4530971602378277e-7	0.000014696715589970732	0.3853959560747674	0.3917868103537554
-247.20407192934684	2.4564781587716444e-7	0.000014717410161697609	0.38592893382858057	0.39232767212448405
-247.00772238849748	2.459867328789291e-7	0.000014750165207816387	0.38646320493961817	0.3928688847727669
-246.81137284764813	2.463264697904171e-7	0.000014747434314073429	0.38699877351081424	0.39341346207575734
-246.61502330679875	2.466670293060299e-7	0.000014776463496538798	0.38753564366118254	0.3939577978524215
-246.4186737659494	2.470084136519251e-7	0.000014802125889251819	0.3880738195261176	0.3945064567218454
-246.22232422510004	2.4735062577439457e-7	0.000014825242096240098	0.388613305258001	0.39505320628752644
-246.02597468425068	2.476936681231669e-7	0.000014848905282773614	0.38915410502520553	0.3956008064396646
-245.8296251434013	2.480375434859293e-7	0.000014868211523347234	0.3896962230133373	0.3961500771177449
-245.63327560255195	2.4838225424826353e-7	0.000014879528951968383	0.39023966342446914	0.39670208835130594
-245.4369260617026	2.4872780327059887e-7	0.000014906121631549838	0.39078443047804634	0.39725462434951747
-245.24057652085324	2.4907419317820314e-7	0.000014922480090181846	0.3913305284095372	0.3978103103118137
-245.04422698000386	2.4942142659696844e-7	0.000014950693008553725	0.3918779614724108	0.3983662788228052
-244.8478774391545	2.497695061499978e-7	0.000014960629916556554	0.3924267339367753	0.3989218099472098
-244.65152789830515	2.5011843470318786e-7	0.000015000345040908707	0.3929768500899472	0.399483457872208
-244.45517835745576	2.504682148754843e-7	0.000015011736155325462	0.3935283142363135	0.4000440598793377
-244.2588288166064	2.5081884940721424e-7	0.000015028325713446876	0.39408113069827266	0.4006030215145722
-244.06247927575706	2.511703408792024e-7	0.000015053300607818675	0.3946353038151363	0.40116232966494886
-243.8661297349077	2.5152269233392e-7	0.000015081877502443421	0.3951908379438874	0.4017313904727247
-243.66978019405832	2.5187590621491685e-7	0.00001510234573799138	0.39574773745900615	0.4022948895351256
-243.47343065320896	2.5222998548103083e-7	0.00001511971661962242	0.39630600675282524	0.40286276455415987
-243.2770811123596	2.5258493265817986e-7	0.000015135582129414027	0.39686565023558246	0.4034321090737709
-243.08073157151026	2.529407510108278e-7	0.000015166087233208802	0.3974266723351355	0.40400068337080836
-242.88438203066087	2.532974426893603e-7	0.00001518109709213873	0.3979890774975306	0.40457181773578277
-242.68803248981152	2.536550110112934e-7	0.000015208645948177748	0.3985528701864589	0.4051430647990447
-242.49168294896216	2.54013458634257e-7	0.000015234599449892257	0.39911805488413715	0.4057175346081587
-242.29533340811278	2.543727882401272e-7	0.000015257436717565455	0.39968463609104604	0.4062933361101298
-242.09898386726343	2.5473300294167897e-7	0.000015261787848221075	0.4002526183256514	0.40687127123104383
-241.90263432641407	2.550941053764426e-7	0.000015296064662180406	0.40082200612533664	0.40744474201791336
-241.70628478556472	2.5545609844340303e-7	0.000015320385563913068	0.40139280404509814	0.4080261448483568
-241.50993524471534	2.558189850025534e-7	0.00001534123082830157	0.4019650166593575	0.40860983948941515
-241.31358570386598	2.5618276815501173e-7	0.00001536528421528009	0.40253864856101357	0.4091889773375436
-241.11723616301663	2.565474504333358e-7	0.000015386084419999292	0.4031137043614161	0.4097780073094992
-240.92088662216727	2.5691303512584145e-7	0.000015415785271488623	0.4036901886910626	0.410360665746435
-240.7245370813179	2.5727952474004184e-7	0.000015435253106786893	0.40426810619939674	0.4109478579859347
-240.52818754046854	2.57646922639307e-7	0.000015450974173333567	0.40484746155464113	0.41153620402391144
-240.33183799961918	2.580152314590934e-7	0.000015460095733636223	0.4054282594445095	0.41212364754126657
-240.1354884587698	2.583844542680017e-7	0.000015496647775943307	0.40601050457573684	0.41271457027028835
-239.93913891792045	2.5875459412299866e-7	0.000015528151816295752	0.4065942016743289	0.4133081448335598
-239.7427893770711	2.591256537596028e-7	0.000015560183039369286	0.40717935548601303	0.41390048845691113
-239.54643983622174	2.5949763637134106e-7	0.000015562031028195022	0.407765970775646	0.41449857990396166
-239.35009029537235	2.5987054499180403e-7	0.000015600625997283808	0.40835405232808497	0.415092569997944
-239.153740754523	2.6024438257146525e-7	0.000015615930722035922	0.4089436049475167	0.4156921077427326
-238.95739121367365	2.6061915189383237e-7	0.00001563421562417689	0.4095346334580974	0.4162901929305852
-238.76104167282426	2.609948563981317e-7	0.000015662867392456052	0.4101271427040889	0.41689475621130834
-238.5646921319749	2.613714989769985e-7	0.00001568706353894784	0.4107211375493783	0.4174958417561105
-238.36834259112555	2.617490827407614e-7	0.000015703961087145176	0.4113166228783397	0.41809888738625606
-238.1719930502762	2.6212761059325213e-7	0.000015746258749937364	0.41191360359526336	0.4187056522344669
-237.97564350942682	2.625070857900581e-7	0.00001575309143918067	0.41251208462475836	0.41931532768311147
-237.77929396857746	2.62887511630066e-7	0.00001577735386096118	0.4131120709119987	0.4199233233110421
-237.5829444277281	2.6326889082683873e-7	0.000015797098842748803	0.41371356742266646	0.4205385220537089
-237.38659488687875	2.6365122665842926e-7	0.00001584392466116902	0.4143165791427632	0.4211484895498182
-237.19024534602937	2.640345223353165e-7	0.00001584713984244595	0.4149211110794697	0.4217622275700883
-236.99389580518002	2.644187809869513e-7	0.00001588332423705616	0.41552716826037756	0.42237471691850065
-236.79754626433066	2.6480400580882007e-7	0.00001592557279811964	0.41613475573407854	0.4229911187363863
-236.60119672348128	2.651901999697501e-7	0.0000159439562516208	0.4167438785703625	0.4236089076895624
-236.40484718263193	2.655773665520571e-7	0.000015936119722844395	0.4173545418599635	0.4242282022031209
-236.20849764178257	2.659655089354343e-7	0.000015987244149249796	0.41796675071493405	0.42484866693231926
-236.01214810093322	2.6635463025244214e-7	0.00001602225648171757	0.4185805102685304	0.4254691005616718
[truncated: 4,402 more rows]
