# Supplementary material for: Stalled response near thermal equilibrium in periodically driven systems
Source: Nat Commun. 2024 Jan 4;15:294. doi: 10.1038/s41467-023-44487-2 (PMC10766978; doi:10.1038/s41467-023-44487-2)
Supplement: Supplementary file 3 — Source Data [file 41467_2023_44487_MOESM3_ESM.zip › source_data/SupplFig9a-f-theory.dat]

#t	neq,f_0=1.6,T=0.1	neq,f_0=1.6,T=0.2	neq,f_0=1.6,T=0.4	neq,f_0=3.2,T=0.1	neq,f_0=3.2,T=0.2	neq,f_0=3.2,T=0.4
0.	0.9999999999999263	0.9999999999999263	0.9999999999999263	0.9999999999999263	0.9999999999999263	0.9999999999999263
0.0050000000000000001	0.9991246433514354	0.9991553601241101	0.9991631591516481	0.9990011267487979	0.9991240954774263	0.9991553187260214
0.01	0.996008111419995	0.9964940444305079	0.9966233917018619	0.9940304461061424	0.995974020860213	0.9964917372665318
0.014999999999999999	0.989409028897146	0.9916469496697544	0.9922931695982506	0.9801201999538915	0.9890377905958918	0.9916216191548175
0.02	0.9780013085498056	0.9840597188742894	0.9860318397898282	0.9521324321574143	0.9760577943644733	0.9839214080573735
0.025000000000000001	0.9611815463826201	0.9730849233184782	0.9776550715859755	0.9081963533363107	0.9544532322941355	0.972574300712999
0.029999999999999999	0.9396312197819074	0.9580973840586513	0.9669477853309303	0.8518012446268483	0.9218796827362256	0.9566327954495225
0.035000000000000003	0.9153483249641247	0.9386173340618909	0.9536801549067893	0.7911555738547963	0.8768398756540677	0.9351018592372927
0.040000000000000001	0.8911197442883358	0.9144222231485188	0.937626062889305	0.7362591552205159	0.8192042748075254	0.9070411413981336
0.044999999999999998	0.8696736319959572	0.8856271455643533	0.9185831367028713	0.6956146233170392	0.750480331425991	0.8716810564482016
0.050000000000000003	0.8528608776614681	0.8527176480415369	0.8963932342800514	0.6741928947471971	0.6737158405037075	0.8285431413838988
0.055	0.841138625939422	0.8165271288348263	0.8709620191904636	0.6728349259446014	0.5930325992370129	0.7775507811073061
0.059999999999999998	0.8334780048892134	0.7781623238589918	0.8422761165962238	0.6883951678917943	0.5129172736670728	0.7191134499336749
0.065000000000000002	0.8276975093684132	0.7388912157755765	0.810416320998062	0.7142343681810639	0.437481970256591	0.6541673746262435
0.070000000000000007	0.8211359597184728	0.700014688431634	0.7755654721552385	0.7414176733613889	0.3699031657767048	0.5841589835308008
0.074999999999999997	0.8114783379463852	0.6627443348942553	0.7380099432712354	0.7610633558917717	0.31216068818738923	0.5109648670235415
0.080000000000000002	0.7974499146362507	0.6281041798175205	0.6981341828597204	0.7673151016136476	0.2650789437059648	0.43675231361285266
0.085000000000000006	0.7790961256369331	0.5968658583119277	0.6564083737160009	0.759307961752039	0.2285793280538189	0.36379575659586194
0.089999999999999997	0.7575329173967514	0.569518067430819	0.613369945625948	0.7407427656451178	0.20201744614105963	0.2942739228960444
0.095000000000000001	0.7343076098954006	0.5462645308107065	0.5696003113775916	0.7173331681828937	0.18449619734041486	0.2300774629965013
0.10000000000000001	0.7106844345066604	0.5270416766664461	0.5256986949653343	0.6937662532073285	0.17508903762489822	0.17265569302896352
0.105	0.6871631084027112	0.5115476765801058	0.48225520945084027	0.6717258492296577	0.17295027728005274	0.12292377982304603
0.11	0.6633975016659647	0.49927733855768425	0.4398253747146719	0.6495772507443455	0.17731805450943425	0.08123999438260174
0.115	0.6385076167534867	0.4895610487101843	0.3989080389337668	0.6235847734781581	0.18743146145339049	0.04744954266612824
0.12	0.6116332248188179	0.4816090105801218	0.3599282211460412	0.5901536142430406	0.20239388947527293	0.020980225215967034
0.125	0.5824843018550278	0.4745633072470467	0.3232257989686489	0.5481472403044433	0.22102638506956498	0.0009682876702694979
0.13	0.5516367796136858	0.4675592587958189	0.28905031760216593	0.5000194314383158	0.24176691130642156	-0.013608653896307943
0.13500000000000001	0.5204356568572137	0.4597943614744719	0.2575615865620967	0.45102661816594575	0.2626746344288944	-0.023811346108081388
0.14000000000000001	0.49056220030653724	0.45059878199283016	0.2288352359019095	0.4070825471893843	0.28157984190498164	-0.030644502540310772
0.14499999999999999	0.4634784975061456	0.4394975898326723	0.20287207302725185	0.37266312182506933	0.2963741709678338	-0.03499399765633146
0.14999999999999999	0.4399842692412151	0.4262534206567001	0.1796099312162429	0.349745768662963	0.3053746005943782	-0.03759478952793974
0.155	0.42002526174334626	0.41088022686144754	0.15893671850171284	0.3377518643815437	0.30764794678642465	-0.039024200177280415
0.16	0.40277480051915737	0.3936240579024425	0.14070352548226156	0.3339698079345952	0.30318144337470554	-0.03971305558432164
0.16500000000000001	0.3869349428802335	0.3749138815303611	0.1247368861616969	0.3341901110173817	0.2928379274123773	-0.039967095654331077
0.17000000000000001	0.37116277045489415	0.3552919337826707	0.11084955900096685	0.33368357315126573	0.27811645696291776	-0.039992310666323715
0.17500000000000002	0.354491581303289	0.33533681246021363	0.09884946465209218	0.3285879437852171	0.26080745900030033	-0.03991970259027162
0.17999999999999999	0.33659860104106804	0.3155925101671581	0.08854665243953708	0.3172256824969556	0.24265310135468918	-0.03982682177636725
0.185	0.31781488866893676	0.29651331316314694	0.0797583525636213	0.30053202775496163	0.22509644301464968	-0.03975494266853817
0.19	0.2988862950739137	0.2784295431568166	0.07231229988069915	0.2812389212594279	0.20915121444445586	-0.03972178688845131
0.19500000000000001	0.28061128999315993	0.26153430619497003	0.06604859146646258	0.26235686017573806	0.19537763354742171	-0.03973030248944568
0.20000000000000001	0.26352229753076933	0.24588803406118823	0.06082037292874549	0.24586778261490524	0.18392594429239545	-0.03977426751759535
0.20500000000000002	0.24772768693227523	0.23143609268631146	0.05649364883067811	0.23215035508198142	0.17460916055540318	-0.03984152706703132
0.20999999999999999	0.23294439188817354	0.21803476073973174	0.05294649167231776	0.2201252691032408	0.16698046484764004	-0.03991560255629713
0.215	0.2186798475995236	0.20548172379850269	0.05006789099572909	0.2079072251132267	0.16040790842061728	-0.03997630552525689
0.22	0.2044805035649207	0.19354815390842509	0.04775644619971021	0.19374263043450185	0.15415163243072882	-0.03999988838932044
0.22500000000000001	0.19014698432051463	0.18200998606654226	0.04591906792298526	0.17690813726311228	0.1474527143204981	-0.039959185605306737
0.23000000000000001	0.1758288150192697	0.17067607110993363	0.04446981556021048	0.1581222802727811	0.13963707108824155	-0.039824133715363585
0.23500000000000001	0.16196387991431083	0.15941072106003903	0.04332896324982181	0.13921093794617453	0.1302250490648682	-0.039562987242989886
0.23999999999999999	0.14910143423200573	0.14814819051650657	0.04242235329425716	0.12226344386619409	0.11902353344298175	-0.03914444366004621
0.245	0.13769729201929698	0.13689723914853835	0.04168106401429796	0.10883277692272467	0.10617114588822346	-0.038540733377903605
0.25	0.12796549897500545	0.1257352270742022	0.04104138838114845	0.09955193680050364	0.09211497693731882	-0.037731514080735995
0.255	0.11982726799932111	0.11479297711300868	0.040445090919634476	0.09414098050431557	0.07751867751210872	-0.036708151973630754
0.26000000000000001	0.11295394523193086	0.10423336922824666	0.039839884557006315	0.09159689818540298	0.06312701646378743	-0.03547772439618458
0.26500000000000001	0.10687771323694586	0.09422771863642801	0.03918004809781612	0.09045506213220239	0.04962770015381015	-0.03406591116604051
0.27000000000000002	0.10113487511572888	0.0849340488556947	0.0384270908595258	0.08915155275651723	0.037548943906680475	-0.03251793350986666
0.27500000000000002	0.0953993333830106	0.07648041545735615	0.03755036550004342	0.08649023946161041	0.027213388324036185	-0.03089690346095305
0.28000000000000003	0.08956133859505805	0.06895484830225179	0.03652753429431622	0.08204485652494692	0.01874628447936466	-0.0292793637242685
0.28500000000000003	0.08372246750158474	0.06240181849926751	0.03534480808063222	0.07624115026001621	0.012119661569078212	-0.027748358149993838
0.28999999999999998	0.07811337760663958	0.056823888612797586	0.033996899545690414	0.07004324756412827	0.007209420057596408	-0.026384942799548686
0.29499999999999998	0.07297539790119381	0.05218661957379695	0.03248666101118295	0.06445033363885361	0.003846835969577099	-0.025259466183935972
0.29999999999999999	0.06845711724967193	0.04842486887540274	0.030824408109164515	0.06009054602971219	0.0018543141762833101	-0.024424080054442434
0.30499999999999999	0.06456090987402116	0.045449124472772544	0.029026960994479163	0.057047518918331784	0.0010627218669537128	-0.023907732522917644
0.31	0.061149093201353096	0.04315121824694431	0.027116460532561996	0.05489487116707251	0.001312353762624889	-0.02371439058202117
0.315	0.05800013466344423	0.04140942168816241	0.025119035426863466	0.05288119881043949	0.00244194442178039	-0.023824577480804316
0.32000000000000001	0.05489332883027733	0.04009338264943494	0.023063405814060654	0.05023025224221311	0.004271469570883993	-0.02419967306080115
0.32500000000000001	0.05169184485493069	0.03906952528113682	0.020979509034268942	0.04648157661703257	0.0065856870352702865	-0.02478797360430751
0.33000000000000002	0.04839192767467682	0.038207381855411345	0.0188972248855174	0.04171385781809677	0.009126262991252326	-0.025531332854771695
0.33500000000000002	0.04511782182821419	0.03738690158318355	0.01684526250457867	0.036507979681858864	0.011599633956204856	-0.026371307731686236
0.34000000000000002	0.04206648408300761	0.03650621160159804	0.014850251522220553	0.03167336781852801	0.013704003545822192	-0.027254034859237723
0.34500000000000003	0.03942875297516544	0.03548877975585341	0.01293605898323321	0.02792077850977113	0.015171933376430996	-0.02813345326556565
0.35000000000000003	0.037319641255940235	0.034288657120966175	0.011123333189468572	0.025649572714161385	0.01581721657947284	-0.028972854866492793
0.35499999999999998	0.03573990029456404	0.032892607635012526	0.009429258124973507	0.02488129717579699	0.015570366903847034	-0.02974501303971648
0.35999999999999999	0.034576010059581073	0.03131846966574423	0.007867488795476392	0.025283768848572412	0.014489557694917853	-0.03043128216761079
0.36499999999999999	0.03363535079860013	0.029609881745154228	0.006448229278891764	0.026251342003874294	0.01274286233011064	-0.031020088413173774
0.37	0.03270641237732951	0.027828275729404266	0.0051784115052932456	0.027060700681501675	0.01056861120018586	-0.03150517843681629
0.375	0.031626099484436544	0.026043537061572537	0.004061933229559313	0.027108060589291598	0.008227762815345575	-0.03188389864102859
0.38	0.030329700683418136	0.024324816869173906	0.003099917488663985	0.026142644983263928	0.005962303813433163	-0.032155676991285576
0.38500000000000001	0.02886234532757128	0.022732686914064056	0.002290962098537401	0.02435231082318274	0.003968140084929128	-0.03232079471437023
0.39000000000000001	0.02734724546833072	0.02131332082161949	0.0016313555421079845	0.022235977259991123	0.002383687600524563	-0.03237947632671602
0.39500000000000002	0.025926561389641577	0.020094870369015055	0.0011152441813300912	0.020350191555735753	0.001290030579525113	-0.032331294435492285
0.40000000000000002	0.02470135564191559	0.01908584368768789	0.0007347445337362868	0.019079488617664897	0.0007165390852400672	-0.03217487607256683
0.40500000000000003	0.023693136367896862	0.018275148155583475	0.00048000300190090966	0.018514656707041485	0.0006467008678030656	-0.03190790301080576
0.41000000000000003	0.022837856882031916	0.017633505821489398	0.00033921365422798916	0.018440296297103344	0.001021317041743193	-0.03152741190668081
0.41500000000000004	0.022012075946564187	0.017116092659943585	0.00029861216958776415	0.018414267265707433	0.0017390271146283318	-0.03103041340833996
0.41999999999999998	0.021081988686964502	0.016666382661689752	0.0003424705477187498	0.017933470196356584	0.0026566826367325977	-0.03041485453988446
0.42499999999999999	0.019957878677478315	0.016221197157023838	0.0004531221823407122	0.016652304725524786	0.003593829905966364	-0.02968093741530705
0.42999999999999999	0.018631924550584114	0.01571681824042081	0.0006110497586175531	0.014554532378818381	0.004345767559053179	-0.028832771730480204
0.435	0.017182343691632365	0.015095740249761715	0.0007950684060869725	0.011968083015217242	0.004707558844521169	-0.0278802729806337
0.44	0.015742359737336703	0.014313296853763056	0.000982632832200299	0.009410967094814884	0.004506922420176335	-0.02684112328717634
0.44500000000000001	0.014449250232880725	0.01334315791650778	0.0011502891712713917	0.007374682077261732	0.003638516983831816	-0.0257424977898469
0.45000000000000001	0.013395569145155571	0.012180682865720029	0.001274279808856603	0.006164031113788035	0.002088655722335825	-0.024622151606401528
0.45500000000000002	0.012599542449623628	0.01084341665688468	0.0013312929328498369	0.005831819981300793	-0.000059250362133687895	-0.02352839960757815
0.46000000000000002	0.012001748751313795	0.009368568879037649	0.0012993292992712138	0.006183126940046864	-0.0026417743424117304	-0.02251855085896813
0.46500000000000002	0.011487160483359814	0.007807957427488799	0.0011586388286603175	0.006828551388917657	-0.0054496731275396545	-0.021655521757061022
0.47000000000000003	0.01092572175173763	0.006221409031068839	0.000892662014009768	0.007295518310466063	-0.008267637616120982	-0.021002658670568372
0.47500000000000003	0.010218586151824888	0.0046698243063073575	0.0004888988736962835	0.00719527993339459	-0.010907524564720866	-0.020617215974739873
0.47999999999999998	0.009332607513532813	0.0032089928989351424	-0.00006037580786932839	0.0063828146054313445	-0.013227666492167407	-0.0205433664881884
0.48499999999999999	0.008308238988795548	0.0018848728772073511	-0.0007576260215458389	0.00501106535396479	-0.015137385258416174	-0.020805935969036665
0.48999999999999999	0.00723767088513947	0.0007305907587405736	-0.0015998551700967395	0.0034388790588712193	-0.01659078883893184	-0.021406119887275074
0.495	0.006224278104971476	-0.0002349669079111244	-0.0025787262521183574	0.002056275882354408	-0.017575773889139466	-0.022320183483999584
0.5	0.005341640072326695	-0.0010073165771252168	-0.003681002324477295	0.0011296476337227107	-0.01810339497847813	-0.02350159023065646
0.505	0.004607500247493915	-0.0015956739725104876	-0.004889274920150795	0.0007217734379431906	-0.01820079201381854	-0.024886283957554885
0.51000000000000001	0.003979947551819907	-0.0020216561420686313	-0.006182918670549639	0.0006849930064169729	-0.017908832538089538	-0.026400171625601303
0.51500000000000001	0.0033754544106819537	-0.002317494684291911	-0.007539188983663882	0.0007146865498204868	-0.017283974092656144	-0.027967418606963158
0.52000000000000002	0.002702349487861022	-0.0025237180375999244	-0.008934369224554775	0.0004601447371901865	-0.016402533599478682	-0.029518096803970252
0.52500000000000002	0.0018978908875115497	-0.002686198068678952	-0.01034487540472042	-0.00032786541498195515	-0.015364460465790358	-0.03099401352692291
0.53000000000000003	0.0009540896810582081	-0.0028525144871295108	-0.01174823880855332	-0.0016783278505622529	-0.01429305323789284	-0.03235207643562096
0.53500000000000003	-0.00007913622454977509	-0.003067765785097265	-0.013123907466977051	-0.003385326976129241	-0.013327418914596503	-0.03356513828259577
0.54000000000000004	-0.0011145059259120918	-0.0033701969458513822	-0.01445383213871219	-0.005108421899586671	-0.01260644319468262	-0.034620747978089964
0.54500000000000004	-0.0020613973806205	-0.0037872323434239505	-0.015722827527743594	-0.006518684608285516	-0.012246523058289532	-0.03551851120924846
0.55000000000000004	-0.002858480191990427	-0.004332595669583564	-0.016918721483462806	-0.007409652942249906	-0.012319002102650585	-0.036266818150491625
0.55500000000000005	-0.0034934454396416334	-0.00500509766722898	-0.01803232160743582	-0.007744254527218913	-0.012834989517394056	-0.036879578266047736
0.56000000000000005	-0.004005005061228917	-0.005789378404980533	-0.019057238997769774	-0.007652067283388873	-0.013743441237587996	-0.037373394552780666
0.56500000000000006	-0.0044679160641197604	-0.006658486948373947	-0.019989612924912945	-0.007390757190773943	-0.014943474355979335	-0.03776538977505637
0.57000000000000006	-0.0049658957216052735	-0.007577801382591225	-0.020827779032758675	-0.0072683911952909075	-0.016306418540413724	-0.03807171810740918
0.57500000000000007	-0.005561250997900488	-0.008509561216760879	-0.02157191864836915	-0.0075316119699766	-0.01770004257966073	-0.03830667950910746
0.57999999999999996	-0.006272728600977655	-0.009417263160722531	-0.022223719520877545	-0.008262543886534246	-0.01900803366729122	-0.03848229937300967
0.58499999999999996	-0.007071064880248924	-0.010269336317423917	-0.022786070181757233	-0.009347578665597666	-0.02014113691534475	-0.038608227515023165
0.58999999999999997	-0.007893928166986502	-0.011041777200584777	-0.023262802177614533	-0.010541650166177776	-0.02104016315041592	-0.038691829969605934
0.59499999999999997	-0.00867274789567584	-0.011719685273286831	-0.023658487339389064	-0.011584414070036068	-0.021673563442916852	-0.03873837869049618
0.59999999999999998	-0.009359435493547966	-0.012297819209006463	-0.02397829132965741	-0.012301161653771348	-0.02203292838867672	-0.03875127772642697
0.60499999999999998	-0.009943046389526294	-0.012780364152353837	-0.02422787999065716	-0.012653510396777774	-0.022129072492078735	-0.038732294424719114
0.60999999999999999	-0.010451796078484267	-0.013180077611584254	-0.024413371366510884	-0.012741954027925554	-0.021990060636208553	-0.03868178901121935
0.61499999999999999	-0.010940891419972468	-0.013516911251303537	-0.024541323490244203	-0.012769462357965597	-0.021661157168679075	-0.03859895567156256
0.62	-0.011470584789644536	-0.013816140830191035	-0.02461874591951401	-0.012968673840262276	-0.02120547707705367	-0.03848210348965509
0.625	-0.012082245684134508	-0.014106020697900443	-0.02465312146049904	-0.013506414900066079	-0.020703263327146525	-0.038329015864825754
0.63	-0.012781959231069121	-0.01441503417768224	-0.02465242353511634	-0.014407488778929514	-0.020247498654037948	-0.03813743025857582
0.63500000000000001	-0.013538755684222692	-0.01476892752450788	-0.024625114341425308	-0.015545322602544934	-0.019934370421182467	-0.03790567243779794
0.64000000000000001	-0.014297886444189969	-0.015187851801860698	-0.024580109550540567	-0.016705980627129337	-0.019849081273924363	-0.03763345586148284
0.64500000000000002	-0.015002494592436126	-0.01568403196873333	-0.02452669704746443	-0.01768154490751683	-0.020050079047478034	-0.037322813575095044
0.65000000000000002	-0.015614194166818838	-0.016260376920393785	-0.024474400406096337	-0.018341559765413684	-0.0205566470426863	-0.03697906738698967
0.65500000000000003	-0.016125277952548655	-0.016910311886153252	-0.02443278252044996	-0.01866333499488627	-0.021344552805946024	-0.03661166606452292
0.66000000000000003	-0.01655959505615764	-0.01761888075007239	-0.02441119100798024	-0.018729279871964093	-0.022351750773248386	-0.036234660825131465
0.66500000000000004	-0.016962790175118928	-0.018364902343735938	-0.024418454274519465	-0.018700349982649904	-0.023492237509001233	-0.03586656231352588
0.67000000000000004	-0.017385244105972808	-0.01912375964577723	-0.024462544771832382	-0.01876535763784972	-0.02467321799207202	-0.03552937005862364
0.67500000000000004	-0.017863403950715128	-0.01987031846657565	-0.024550232987030966	-0.01907117365406619	-0.025810256119921826	-0.03524670156579047
0.68000000000000005	-0.018406574658784498	-0.020581526051231515	-0.024686760912443276	-0.019660713803517416	-0.026836918050924453	-0.03504116251824729
0.68500000000000005	-0.018994742669864784	-0.021238392404252588	-0.02487556602878732	-0.02045625851146405	-0.027708170349863573	-0.034931341933804684
0.69000000000000006	-0.019588171015136793	-0.021827242651706023	-0.025118085358666338	-0.021301020956146846	-0.028398972781878216	-0.03492900549831432
0.69500000000000006	-0.020144007208575437	-0.02234028537480417	-0.025413663605238973	-0.022031527791723734	-0.02890041129913263	-0.03503711288218402
0.70000000000000007	-0.02063256708032722	-0.022775632847412484	-0.025759580165647868	-0.022539612863393992	-0.02921551456012652	-0.03524915338400712
0.70499999999999996	-0.02104730268054997	-0.023136928792906842	-0.026151197992155973	-0.022802833367732308	-0.029356141415999244	-0.035549998507109416
0.70999999999999996	-0.02140577608721707	-0.023432705660554547	-0.026582224518686144	-0.02288501066672573	-0.029341494953310523	-0.03591809863274794
0.71499999999999997	-0.021742056136067944	-0.023675535859333355	-0.027045063092634276	-0.022913050012913955	-0.029198127809294122	-0.0363285281432841
0.71999999999999997	-0.022093329030530243	-0.023880989598400962	-0.027531224349909688	-0.0230320519632392	-0.02896077083575451	-0.03675621596461986
0.72499999999999998	-0.022485464167193627	-0.024066388783443884	-0.02803176205623897	-0.023347279499628216	-0.028672916548121145	-0.03717873019936537
0.72999999999999998	-0.022923175404797	-0.024249363303827584	-0.028537697675554998	-0.023878123691599817	-0.02838588127309341	-0.03757818296159744
0.73499999999999999	-0.023388911294870942	-0.02444627041089461	-0.029040402052684076	-0.024552143872748594	-0.028155236985345417	-0.037942097135938734
0.73999999999999999	-0.02385067210936242	-0.02467061226105633	-0.029531910128391632	-0.025242847848953573	-0.028034238913070008	-0.03826333240253076
0.745	-0.02427484761847679	-0.02493165198858982	-0.030005154094221383	-0.0258253892079739	-0.02806515233328016	-0.0385393344866521
0.75	-0.02463851173242744	-0.02523345303566614	-0.03045411026595483	-0.026219995694692154	-0.02827075330028462	-0.03877102747952641
0.755	-0.02493685054061865	-0.025574528355140215	-0.03087386381459433	-0.02641127743521491	-0.028648950673047933	-0.03896163374215837
0.76000000000000001	-0.02518389260952334	-0.025948186099673913	-0.03126060235482054	-0.02644749593449004	-0.02917279601322089	-0.03911561983596021
0.76500000000000001	-0.02540686650527663	-0.026343522722475095	-0.03161155376855037	-0.026424895744576023	-0.029796201299647364	-0.03923787053367157
0.77000000000000002	-0.025636107804153666	-0.02674688602168785	-0.03192488552870151	-0.026457201242285455	-0.03046344472824211	-0.039333113620698634
0.77500000000000002	-0.025893852766431486	-0.027143551182082604	-0.03219958254185432	-0.0266334396279373	-0.031119261218264804	-0.0394055671879145
0.78000000000000003	-0.026186114609805796	-0.027519344403114286	-0.032435318711194504	-0.02697988561286707	-0.03171660687125551	-0.03945875738618631
0.78500000000000003	-0.026501044990304708	-0.02786200547546684	-0.03263233464930977	-0.02744863163340261	-0.03222066041700816	-0.039495450799746055
0.79000000000000004	-0.02681442445180751	-0.02816217433347118	-0.03279133079465259	-0.02794158722402028	-0.03260930042309265	-0.0395176531417762
0.79500000000000004	-0.02709965351459126	-0.028413980947620862	-0.03291338201882139	-0.02835459302567755	-0.03287136692457055	-0.03952663804547291
0.80000000000000004	-0.027337915191509722	-0.028615284188693482	-0.03299987690694566	-0.028616756256545185	-0.033004254782274936	-0.03952298213305675
0.80500000000000005	-0.02752476406291398	-0.02876763110865873	-0.03305248235560623	-0.02871116960540101	-0.033012033888587734	-0.03950659348111285
0.81000000000000005	-0.02767125325933871	-0.028875997919704327	-0.03307313195809439	-0.02867711941116987	-0.032904704036198204	-0.03947672987527626
0.81500000000000006	-0.027799579836412347	-0.028948343867794834	-0.03306403477111642	-0.028596879768558372	-0.03269859684471565	-0.039432011525964074
0.82000000000000006	-0.027934774520863605	-0.02899497961166223	-0.03302769940591855	-0.028567663319849546	-0.03241740665611544	-0.03937044107278362
0.82500000000000007	-0.028095320102023348	-0.02902774070881404	-0.03296696692026462	-0.02866366133168802	-0.032092901640727776	-0.03928945226900291
0.83000000000000007	-0.02828632924627045	-0.029058974608352224	-0.032885044732964795	-0.02890432239612449	-0.03176415501634185	-0.03918601735905158
0.83499999999999996	-0.028498146279114976	-0.02910039458237308	-0.032785532851326855	-0.029247773344737528	-0.031474359859836806	-0.03905685006791542
0.83999999999999997	-0.028710844339837893	-0.029161911788849686	-0.03267243328564336	-0.029613207701579984	-0.0312651006960906	-0.03889874271610849
0.84499999999999997	-0.0289024034638371	-0.029250603358786174	-0.03255013386629454	-0.029916829415798804	-0.031169182240759118	-0.03870906696513611
0.84999999999999998	-0.029057052919193107	-0.029369985915998525	-0.03242335901695679	-0.030101907571599626	-0.031204170023553163	-0.038486442298379775
0.85499999999999998	-0.02917078412020791	-0.029519727188202637	-0.032297082531310375	-0.03015411984018421	-0.03136895648729982	-0.03823153100047146
0.85999999999999999	-0.029252499332950526	-0.029695849219213807	-0.03217640104826416	-0.030103446086721688	-0.031644644736340356	-0.03794785587164639
0.86499999999999999	-0.02932068242520641	-0.029891379062194696	-0.03206637149086231	-0.030015057083821794	-0.031999333643534335	-0.03764247022814979
0.87	-0.029396663088605418	-0.030097318485304322	-0.031971820739197535	-0.029968852057194448	-0.03239496296067205	-0.037326263191656266
0.875	-0.029496675691477767	-0.030303758639569054	-0.03189714054087995	-0.03002955869774284	-0.03279396336215276	-0.03701368725033277
0.88	-0.029625697966510683	-0.03050096780725156	-0.031846084304751235	-0.030218224934765076	-0.03316406686152981	-0.03672177353182293
0.88500000000000001	-0.029775698421485773	-0.03068032133323343	-0.031821584209849985	-0.030501570012667567	-0.03348071193199796	-0.03646845431278445
0.89000000000000001	-0.029929099775865227	-0.030835002438872543	-0.03182560646871501	-0.030807223054027895	-0.03372740482261364	-0.03627040889736221
0.89500000000000002	-0.030065877578865953	-0.0309604591917298	-0.03185905948694741	-0.031055502883809382	-0.03389486129560386	-0.036140824324253085
0.90000000000000002	-0.03017124757228274	-0.03105464122910792	-0.03192176440476971	-0.03118975111788692	-0.03397977714513268	-0.03608754453181535
0.90500000000000003	-0.030241039862976396	-0.031118054361569215	-0.032012490866577877	-0.031193875115027414	-0.033983848763905145	-0.036112024528818024
0.91000000000000003	-0.030283065300704622	-0.03115366514000814	-0.03212905389114785	-0.031095945766610122	-0.03391336140928617	-0.03620931648187035
0.91500000000000004	-0.0303141811416407	-0.031166669739838407	-0.032268461508942595	-0.030959371228813173	-0.03377937152846305	-0.03636905445795202
0.92000000000000004	-0.030354047801708153	-0.03116412315013839	-0.032427098307380456	-0.030861590371671313	-0.03359824743568101	-0.03657716494786317
0.92500000000000004	-0.030417753105569267	-0.03115441589917581	-0.03260092772916492	-0.030863958283298056	-0.03339209737678737	-0.03681789008812208
0.93000000000000005	-0.03051018428686677	-0.031146593403319323	-0.03278569600806547	-0.03098566879358113	-0.033188438411834914	-0.03707570304369364
0.93500000000000005	-0.030624529518338495	-0.031149539204993453	-0.032977122695119196	-0.031197043514762362	-0.03301844213091154	-0.03733680015273404
0.94000000000000006	-0.030745472962112504	-0.031171082878538273	-0.03317106623063818	-0.03143588224926594	-0.03291337337519596	-0.037590016377334765
0.94500000000000006	-0.030855510125741142	-0.03121713460698712	-0.03336365723133789	-0.031635446774790674	-0.03289948928928163	-0.03782716782755105
0.95000000000000007	-0.03094166082543346	-0.03129097562947021	-0.03355139639744218	-0.03174895863269568	-0.03299253841373112	-0.03804293503033684
0.95500000000000007	-0.03100011726999558	-0.031392832298850114	-0.033731217659357104	-0.03176307079537312	-0.033193653055788475	-0.03823444902664489
0.95999999999999996	-0.031037438758626107	-0.031519824456825614	-0.03390052004126925	-0.031700444519912926	-0.03348833033152697	-0.03840073862116915
0.96499999999999997	-0.03106806016888758	-0.0316663120020938	-0.0340571735905128	-0.03161288881847358	-0.03384915841382175	-0.03854216200130242
0.96999999999999997	-0.031108912965814788	-0.031824585312859484	-0.03419950564693269	-0.031564823065015804	-0.034241423192444866	-0.038659900481677306
0.97499999999999998	-0.03117293997741195	-0.03198578018201189	-0.03432627385760699	-0.031608778230091755	-0.034629606599533215	-0.038755551009093836
0.97999999999999998	-0.03126396183073446	-0.03214086643032185	-0.03443663188338947	-0.031761678849564864	-0.03498270139414014	-0.038830824260904916
0.98499999999999999	-0.031375099756342555	-0.032281568384871805	-0.03453009290367467	-0.03199538323239551	-0.035277138535515215	-0.038887337698385975
0.98999999999999999	-0.031491509072388554	-0.03240111622040769	-0.0346064949854963	-0.032248653482559286	-0.03549730556599048	-0.03892648553467679
0.995	-0.03159621389262752	-0.03249478054039203	-0.03466597127932275	-0.032453533952651874	-0.035634477103540424	-0.03894936697817599
1.	-0.03167655219447103	-0.03256018823114879	-0.0347089269261716	-0.032561219552811646	-0.035685233355978445	-0.03895675738813155
1.0050000000000001	-0.03172876517146794	-0.032597442508536044	-0.03473602355573153	-0.03255739789840913	-0.03565024493807537	-0.038949112053209486
1.01	-0.03175922760594131	-0.032609072084264765	-0.03474817133804661	-0.03246563351543156	-0.03553390962906445	-0.03892659793682252
1.0150000000000001	-0.03178201919296192	-0.03259982114925721	-0.03474652771599138	-0.0323399222746752	-0.035344907933588	-0.03888915425102828
1.02	-0.03181367544801974	-0.032576276554440675	-0.03473250117826903	-0.03224644796828197	-0.03509734425751302	-0.038836587656305634
1.0249999999999999	-0.03186698324069824	-0.03254632451107349	-0.03470775772148265	-0.032237919106401086	-0.03481177238467678	-0.03876871160990798
1.03	-0.03194625620528152	-0.0325184447315708	-0.03467422699679692	-0.03233158288555213	-0.03451516252587126	-0.03868554078887256
1.0349999999999999	-0.03204606792407644	-0.03250088467259832	-0.034634104565548995	-0.032503697984781546	-0.03423895555385109	-0.03858754880026585
1.04	-0.03215389111029082	-0.0325007997299638	-0.03458984625201323	-0.03270320689998562	-0.03401494619350613	-0.038475988183508274
1.0449999999999999	-0.032255329737579025	-0.032523479045487545	-0.034544150365370584	-0.03287499268197896	-0.03386974810261907	-0.03835325371327419
1.05	-0.03233968539975341	-0.03257178347028241	-0.03449992368242395	-0.03298032282025139	-0.03381952878302581	-0.038223242499602586
1.0549999999999999	-0.03240380177537874	-0.032645893720838745	-0.03446022766930808	-0.03300819168030108	-0.03386691397463186	-0.038091630460015624
1.06	-0.03245301812298875	-0.032743408733466525	-0.03442820259934864	-0.03297741108860179	-0.03400117512075961	-0.037965953653143265
1.065	-0.03249905082742489	-0.03285976490550788	-0.03440696907281832	-0.03293059369158891	-0.034201446534648475	-0.03785537072779644
1.0700000000000001	-0.032555513328818786	-0.03298888851280817	-0.0343995089469497	-0.03292015103253617	-0.034441593195835986	-0.037770008744237034
1.075	-0.03263259369599163	-0.033123962407174	-0.0344085306835874	-0.03298808423143619	-0.03469504472257758	-0.037719872783632355
1.0800000000000001	-0.032732917197292884	-0.03325818867209643	-0.03443632728962482	-0.03314674372726571	-0.034938388654340784	-0.03771342606013589
1.085	-0.03285036269991263	-0.03338545451764742	-0.034484637871822495	-0.033371364955281056	-0.03515330897147294	-0.03775609024959135
1.0900000000000001	-0.0329724013501867	-0.03350084635287968	-0.034554525760790496	-0.03361020238224279	-0.03532710257679055	-0.03784901944876916
1.095	-0.03308493415586047	-0.03360099350821866	-0.034646286601847674	-0.033806560168418015	-0.0354523125160376	-0.037988505815118985
1.1000000000000001	-0.033177567962312166	-0.03368424936048926	-0.03475939835200617	-0.033920301257733716	-0.035526028190759146	-0.038166249930694125
1.105	-0.03324729788985862	-0.033750730142719086	-0.03489252166847806	-0.033940349748952686	-0.03554925606760279	-0.03837049953075979
1.1100000000000001	-0.033299380415860974	-0.03380223207529966	-0.03504355403967346	-0.033886991813013	-0.03552657199953757	-0.03858780685842147
1.115	-0.03334521272932588	-0.03384204057589256	-0.03520973491601851	-0.03380511979891952	-0.035466082952555836	-0.03880497858580968
1.1200000000000001	-0.03339799414977287	-0.03387463745961039	-0.03538779304632757	-0.03374880289941329	-0.03537956356464704	-0.03901076329579545
1.125	-0.03346775224567415	-0.033905308950256015	-0.03557412228186356	-0.03376037932695208	-0.03528249038755504	-0.03919694314780809
1.1300000000000001	-0.03355768753893523	-0.03393966267388936	-0.03576496914796452	-0.03385327497370566	-0.03519358916903923	-0.0393587064222226
1.135	-0.03366332681971315	-0.033983076252734584	-0.03595661497394148	-0.03400841279963611	-0.03513349229306029	-0.03949438575510214
1.1400000000000001	-0.03377472408668574	-0.0340401208437232	-0.03614553728131227	-0.0341856144042386	-0.035122264995523525	-0.03960478099984611
1.145	-0.033880600955217846	-0.03411402392469946	-0.03632853895373764	-0.03434199415638084	-0.035175968906451104	-0.039692320167047254
1.1500000000000001	-0.03397264665331483	-0.03420624868370031	-0.036502838628005296	-0.03444777179281033	-0.03530302050578373	-0.0397602660023069
1.155	-0.034048404589558316	-0.03431626457467084	-0.03666612083549346	-0.034494818519629544	-0.035501578500783934	-0.03981209134829077
1.1599999999999999	-0.034111888257272835	-0.034441560538063326	-0.03681654888253289	-0.0344978805441021	-0.035759151644581474	-0.039851063291282636
1.165	-0.03417185239598028	-0.034577911361638514	-0.03695274674267184	-0.034489492345412306	-0.036054870496113375	-0.03988001752404017
1.1699999999999999	-0.03423833164941913	-0.03471985881533655	-0.037073758119405845	-0.03450899393835638	-0.03636373287440693	-0.03990127569213911
1.175	-0.034318638828987474	-0.03486132764951408	-0.03717899138826063	-0.034587257570551165	-0.03666130075250683	-0.039916653425369236
1.1799999999999999	-0.03441433474490637	-0.034996276043662566	-0.03726815860801286	-0.034732446687246045	-0.036927310604689956	-0.03992751510771814
1.185	-0.034520440089225814	-0.03511928641133744	-0.03734121556171554	-0.034924658494562104	-0.037147382868901895	-0.03993484440481313
1.19	-0.03462726271512096	-0.03522603065876409	-0.037398308205999826	-0.03512375172682754	-0.0373129385007691	-0.03993931171320631
1.1950000000000001	-0.03472405581523266	-0.03531358122981651	-0.03743972925909725	-0.03528615515254918	-0.037420033600200485	-0.03994132872959181
1.2	-0.0348029703688446	-0.035380571354154455	-0.03746588713118338	-0.035381253166635054	-0.0374679454703327	-0.039941086007541655
1.2050000000000001	-0.034861790000195875	-0.035427225509607446	-0.03747728807952435	-0.03540082678941982	-0.03745813612036231	-0.039938572389927006
1.21	-0.034904547901471294	-0.03545528265734779	-0.037474531358777	-0.03536065668964105	-0.03739390656568274	-0.039933576569486456
1.2150000000000001	-0.03493990516539305	-0.03546782567966969	-0.037458316184208834	-0.03529524226436789	-0.037280763814523575	-0.03992567170104565
1.22	-0.03497789229739659	-0.035469019719727934	-0.037429458465987976	-0.03524600029602365	-0.037127265325249376	-0.03991418484274562
1.2250000000000001	-0.035026204614726594	-0.0354637586340101	-0.037388914452025135	-0.035245449671486025	-0.036945866748679466	-0.03989815487056175
1.23	-0.03508749011950692	-0.035457227600045896	-0.0373378076218758	-0.035304373200742575	-0.03675312708133191	-0.03987628617931564
1.2350000000000001	-0.035158705900373254	-0.03545441001937945	-0.03727745444878805	-0.03540921137781866	-0.036568663440344755	-0.03984691154308259
1.24	-0.03523270832373312	-0.03545959079096726	-0.037209384099459376	-0.03553049874787793	-0.036412636623933174	-0.039807985915034705
1.2450000000000001	-0.03530128124535847	-0.035475924676564866	-0.03713534693309193	-0.03563640578845962	-0.03630223978973418	-0.039757142292762594
1.25	-0.03535832236263	-0.03550513814802056	-0.03705730697816251	-0.03570450852163852	-0.0362483111733081	-0.03969184745045711
1.2550000000000001	-0.035402034158124006	-0.035547412755342955	-0.03697741456728428	-0.03572838339728459	-0.03625333407729087	-0.039609693186363475
1.26	-0.03543545828961609	-0.03560146335639791	-0.03689795707084965	-0.035718821245010746	-0.03631153823991653	-0.03950884017281601
1.2650000000000001	-0.03546525633539078	-0.03566478721005741	-0.03682128811805567	-0.0357002475468427	-0.03641089507190079	-0.03938859104424417
1.27	-0.035499155727471185	-0.035734031852415006	-0.0367497385785679	-0.03570260827509348	-0.036536088001818866	-0.03925000933669584
1.2750000000000001	-0.03554292638300931	-0.035805417661450144	-0.03668551547868198	-0.03574985154267918	-0.036671402897005906	-0.03909643679223275
1.28	-0.0355980152990093	-0.0358751549946237	-0.03663059741727703	-0.03584883480367764	-0.03680283934235652	-0.03893372220781266
1.2849999999999999	-0.03566082574017472	-0.03593981061208559	-0.036586636412253286	-0.03598460800352025	-0.03691924790102755	-0.03876999310468053
1.29	-0.03572399709356545	-0.03599659693954038	-0.03655487607746509	-0.03612582213571139	-0.037012665602020656	-0.0386148948962974
1.2949999999999999	-0.03577917253488985	-0.03604357480149643	-0.036536094494748594	-0.03623761200165654	-0.0370781675554292	-0.038478375538161996
1.3	-0.035820115840937784	-0.03607977210684042	-0.036530577313527504	-0.03629477751879877	-0.03711353618487271	-0.03836925429650264
1.3049999999999999	-0.03584497672112569	-0.036105226530569356	-0.03653812297279423	-0.036289839741561046	-0.03711896135656567	-0.03829391138189163
1.31	-0.03585692243754268	-0.036120960379142336	-0.03655807815555863	-0.03623490361711317	-0.03709688357825868	-0.038255420045957673
1.315	-0.03586295834707078	-0.036128892722914925	-0.03658939831780941	-0.036157826971393206	-0.03705200002029263	-0.03825331377680487
1.3200000000000001	-0.03587136374894682	-0.03613169028376989	-0.03663072589242297	-0.03609280020751456	-0.03699136940529803	-0.03828399133293548
1.325	-0.03588868326888826	-0.036132557088483334	-0.0366804778052885	-0.03606732349765166	-0.036924470868074974	-0.03834158962554976
1.3300000000000001	-0.035917449017465526	-0.036134965373239465	-0.036736934225142084	-0.03609140319045597	-0.036862995929253295	-0.03841906109560516
1.335	-0.03595554087496846	-0.0361423373144291	-0.036798321738090244	-0.03615504128105849	-0.03682010931474159	-0.038509196946563164
1.3400000000000001	-0.035997371636446965	-0.036157698172649966	-0.036862886001024	-0.036234779934351466	-0.03680896764770985	-0.038605415740306695
1.345	-0.0360363039885447	-0.03618333421343348	-0.036928950974800534	-0.03630460041834525	-0.03684051090481017	-0.038702242294007934
1.3500000000000001	-0.03606728248987234	-0.036220499640547306	-0.03699496372987996	-0.03634569626309027	-0.03692094214135805	-0.03879549280751314
1.355	-0.03608871664805813	-0.03626922094763072	-0.037059525334809724	-0.036352260133467915	-0.03704971605940883	-0.03888223669405132
1.3600000000000001	-0.036103017954307516	-0.036328240053950155	-0.037121409389726384	-0.03633285572231934	-0.03721894984883688	-0.03896062232387528
1.365	-0.03611565736202418	-0.036395117616244275	-0.03717957036373245	-0.03630766029504958	-0.03741472654810546	-0.03902964403165592
1.3700000000000001	-0.036133061750230414	-0.03646648838584203	-0.03723314411260767	-0.03630176413189057	-0.03761993458690167	-0.039088905550533536
1.375	-0.03616006570375099	-0.03653842998009947	-0.037281442895141965	-0.03633547520936372	-0.03781758760345995	-0.03913841165653206
1.3800000000000001	-0.03619787182329279	-0.03660688544308397	-0.03732394697393414	-0.03641475827049941	-0.03799345843728681	-0.039178401269696315
1.385	-0.036243374140371015	-0.036668075667165005	-0.03736029456279591	-0.036526835643989744	-0.038137355976880366	-0.03920922330249993
1.3900000000000001	-0.03629018878432346	-0.0367188501919065	-0.03739027152692965	-0.03664444873690321	-0.038243075349782406	-0.03923125040548045
1.395	-0.03633100100806565	-0.03675694717841947	-0.037413801890041384	-0.03673688997813034	-0.038307534620630544	-0.039244823747176735
1.4000000000000001	-0.03636027164083611	-0.036781155517538314	-0.03743093987287571	-0.036781657643040935	-0.03832972379933339	-0.03925022243481927
1.405	-0.03637624740534822	-0.03679138606907483	-0.03744186388686164	-0.036771778136442876	-0.03830994553244365	-0.039247652923455806
1.4099999999999999	-0.03638155713534202	-0.03678866215935536	-0.037446872633437885	-0.036717642899363176	-0.03824959955501909	-0.039237256031907246
1.415	-0.036382210822107956	-0.03677503446394996	-0.03744638320845235	-0.03664370672031884	-0.038151552491614844	-0.039219131573201754
1.4199999999999999	-0.03638537046610536	-0.03675341865776187	-0.03744093087379717	-0.036580139503392395	-0.03802094124010652	-0.039193382842294316
1.425	-0.03639672624585949	-0.03672735265704837	-0.03743116992473112	-0.036551283289234314	-0.037866055409411195	-0.03916018494869212
1.4299999999999999	-0.03641851053228795	-0.03670067825089526	-0.03741787484247398	-0.036566169559481665	-0.03769876562852208	-0.03911988164821574
1.435	-0.036448933109941316	-0.03667716884346765	-0.037401940671289886	-0.03661639382981954	-0.037533940670786504	-0.0390731139363652
1.44	-0.03648319153432234	-0.03666014492150145	-0.03738438130060377	-0.0366818292933692	-0.03738758063370023	-0.03902097884230285
1.4450000000000001	-0.03651554669443135	-0.03665213254997983	-0.037366324083439484	-0.0367400255275641	-0.03727398182974412	-0.03896520714143535
1.45	-0.03654159434972356	-0.03665461980272891	-0.03734899902324741	-0.03677465263486349	-0.03720285185183051	-0.03890833333604223
1.4550000000000001	-0.036559900787603614	-0.036667949461842105	-0.03733372067748573	-0.036780570353440636	-0.03717747505339894	-0.03885381161422211
1.46	-0.036572477257290494	-0.03669135880749964	-0.037321861048557295	-0.03676507023213517	-0.03719458775102697	-0.03880601280236424
1.4650000000000001	-0.03658397105268399	-0.036723148708820444	-0.03731481216108856	-0.0367454823900675	-0.03724582938289475	-0.03877002959311906
1.47	-0.03659985146705941	-0.03676094374177203	-0.0373139378447693	-0.03674336821555495	-0.037320019228669093	-0.03875123381029733
1.4750000000000001	-0.03662421336915478	-0.036801997117716936	-0.03732051548770111	-0.03677616680843463	-0.037405396142649074	-0.03875458087972495
1.48	-0.03665801689543627	-0.03684349764265045	-0.037335670138451474	-0.03684890714170955	-0.03749126589671731	-0.03878374167687798
1.4850000000000001	-0.03669849513842463	-0.03688284623190751	-0.03736030513587617	-0.03695025282013589	-0.03756891556924897	-0.03884023848020208
1.49	-0.03674003464783108	-0.03691788179378496	-0.037395035129748	-0.03705606249874328	-0.03763193613611975	-0.03892282759341563
1.4950000000000001	-0.03677620907678986	-0.03694704712940766	-0.03744012853328932	-0.03713904605962781	-0.037676190005853503	-0.03902735995166509
1.5	-0.03680214560255838	-0.03696949320030737	-0.03749546672831405	-0.037179144460008966	-0.0376996350673885	-0.03914724075124472
1.5050000000000001	-0.03681629554488204	-0.036985124346270506	-0.037560526445059604	-0.037170116588044144	-0.03770214885370112	-0.039274426270761546
1.51	-0.03682096380126464	-0.03699458831917678	-0.03763438960243666	-0.03712120767636202	-0.037685428035702725	-0.03940071343328183
1.5150000000000001	-0.03682142827810396	-0.036999214438814695	-0.03771578175083117	-0.03705418790337586	-0.03765298013123018	-0.03951897956428463
1.52	-0.03682398067497701	-0.0370009021764716	-0.037803136613767024	-0.03699587190345259	-0.0376101717981567	-0.03962406284809066
1.5250000000000001	-0.036833632645117007	-0.0370019623757724	-0.03789468075586635	-0.036967857136734845	-0.037564243359978405	-0.0397131183866766
1.53	-0.03685239257731669	-0.037004915093113766	-0.037988529796466886	-0.03697823173555482	-0.037524138837498264	-0.039785467628608955
1.5350000000000001	-0.03687878214693253	-0.037012252144419784	-0.03808278634847201	-0.037019852216059274	-0.037499951006109485	-0.039842099354759394
1.54	-0.03690871077574549	-0.03702617885547607	-0.03817563018773721	-0.037075402719981165	-0.03750179481823965	-0.03988503307792871
1.5449999999999999	-0.036937264250943486	-0.03704835758839934	-0.03826539289627552	-0.03712552793840211	-0.03753807778701908	-0.03991672542175835
1.55	-0.03696066405993309	-0.03707968365319965	-0.03835061193229572	-0.03715611561746585	-0.03761346157006584	-0.03993962495730276
1.5549999999999999	-0.036977682300260814	-0.037120129057641255	-0.03843006217055735	-0.03716270599156103	-0.03772717972393832	-0.0399559037210216
1.56	-0.03699005355972496	-0.03716868716366626	-0.03850276584877702	-0.037151586812602874	-0.03787250756757811	-0.039967340721101065
1.565	-0.03700177504861604	-0.03722343882851869	-0.03856798411382847	-0.03713769947067314	-0.03803783392445435	-0.03997531014642785
1.5700000000000001	-0.037017539591340715	-0.037281738968372675	-0.038625194761746896	-0.037139601347832035	-0.03820906030426954	-0.03998082720672975
1.575	-0.0370408435265884	-0.037340497627139466	-0.03867406129740903	-0.03717227502803388	-0.038372410426123826	-0.03998461608690344
1.5800000000000001	-0.0370724719383353	-0.03739651041927964	-0.03871439825175104	-0.03723995888588073	-0.038516619368309135	-0.03998717826940981
1.585	-0.037109986466434444	-0.03744678685667536	-0.03874613701919305	-0.037332615983225625	-0.038633918694065954	-0.03998885062390474
1.5900000000000001	-0.03714848304402942	-0.03748883305510397	-0.03876929555718283	-0.037428925426349506	-0.03871986973958752	-0.039989849824299685
1.595	-0.03718235610092348	-0.037520862709085424	-0.038783954321861214	-0.03750474399949368	-0.038772520632250985	-0.03999030335050708
1.6000000000000001	-0.03720736376303838	-0.037541928692425515	-0.03879023992605507	-0.03754233187560779	-0.038791441350406686	-0.03999026867351203
1.605	-0.037222177248983086	-0.03755197997584402	-0.038788317251320925	-0.037536233555291086	-0.03877704275159384	-0.03998974221851231
1.6100000000000001	-0.0372288379962928	-0.03755185188627338	-0.038778390115661386	-0.03749473990786196	-0.038730381985909994	-0.0399886590500006
1.615	-0.03723197296565963	-0.03754319413717448	-0.03876071004409187	-0.03743718970166395	-0.03865348414047496	-0.03998688334871546
1.6200000000000001	-0.03723707148741512	-0.03752833589802751	-0.03873559214534836	-0.037387259002324626	-0.03855005811693096	-0.03998418893636045
1.625	-0.03724849052267032	-0.03751008633813537	-0.03870343650905028	-0.03736388431425208	-0.03842631686111111	-0.039980228647457886
1.6300000000000001	-0.03726797922853251	-0.03749147614818759	-0.03866475287998627	-0.03737410218517288	-0.03829144830029252	-0.039974491708348735
1.635	-0.037294285723278836	-0.03747545971086219	-0.038620185666862365	-0.037411753244805855	-0.038157240953813246	-0.03996625018620571
1.6400000000000001	-0.03732392482873546	-0.03746461341725776	-0.03857053569243211	-0.037461999343892244	-0.038036598221460764	-0.03995449997466677
1.645	-0.03735271404191292	-0.03746087523918613	-0.038516774641283065	-0.0375083265417834	-0.03794119100231322	-0.039937909543969474
1.6500000000000001	-0.03737744268538613	-0.03746536790066304	-0.0384600481022067	-0.03753873738387367	-0.03787904142386898	-0.039914800721589434
1.655	-0.0373970673586287	-0.037478332166567346	-0.038401663622673374	-0.037549481644194006	-0.0378529961239748	-0.03988319771289713
1.6600000000000001	-0.03741304548049728	-0.03749917345983919	-0.03834306141734129	-0.03754593577321498	-0.03786064863869372	-0.039840987416508135
1.665	-0.037428722130106375	-0.037526602991286635	-0.038285767293977854	-0.037540736609273435	-0.037895565730557475	-0.039786226260202
1.6699999999999999	-0.03744799205183649	-0.037558840942058705	-0.038231329791780254	-0.03754945562658229	-0.03794915075144934	-0.03971759650561804
1.675	-0.03747370626780282	-0.03759384619817551	-0.038181246097932796	-0.037584543182735235	-0.038012418377907864	-0.03963495577166646
1.6799999999999999	-0.03750641315278886	-0.03762954224125417	-0.0381368835187312	-0.03764931922394552	-0.03807725141524497	-0.03953985109818879
1.685	-0.03754394819104911	-0.03766401759112767	-0.03809940461948846	-0.03773498530498273	-0.03813706758072726	-0.039435815944205053
1.69	-0.03758208884663268	-0.03769568794279106	-0.0380697042324077	-0.037823154499502465	-0.038187039769833425	-0.0393282757417016
1.6950000000000001	-0.03761605204816687	-0.03772341398757814	-0.03804836524319173	-0.037893104003671435	-0.03822406412340031	-0.03922397844405525
1.7	-0.03764223897676812	-0.03774657352261249	-0.038035637604666696	-0.037929710426505746	-0.03824663012941037	-0.03913002220796703
1.7050000000000001	-0.03765953302336336	-0.037765089181420915	-0.038031441870826785	-0.03792846343527048	-0.038254686975644596	-0.03905270942737074
1.71	-0.03766966229863653	-0.03777941446559542	-0.03803539533412324	-0.037896620544771144	-0.0382495516571279	-0.038996536882217346
1.7150000000000001	-0.03767651028618211	-0.037790481258391885	-0.03804685620054032	-0.03785077395060808	-0.03823386936617156	-0.03896359092814878
1.72	-0.03768465015234537	-0.03779961221255733	-0.03806497959093117	-0.03781102676862043	-0.03821160754242789	-0.03895347280009927
1.7250000000000001	-0.03769767960534532	-0.037808401815120934	-0.03808877868042329	-0.03779327921093329	-0.03818803189898398	-0.038963702619735065
1.73	-0.03771701629894623	-0.037818570883331515	-0.03811718487299593	-0.03780332276890244	-0.03816956890036391	-0.038990420073942496
1.7350000000000001	-0.037741600792066766	-0.03783180099998154	-0.03814910224699246	-0.03783596781898877	-0.03816341288788962	-0.03902915817772774
1.74	-0.037768547309223514	-0.037849558268185604	-0.03818345320365466	-0.037878934897755324	-0.03817672836507303	-0.039075507492399346
1.7450000000000001	-0.03779440826858966	-0.03787291999783214	-0.03821921393464243	-0.03791863850426731	-0.03821539823207622	-0.03912557209595256
1.75	-0.03781653627304966	-0.037902423088848815	-0.03825543972768081	-0.03794522532932935	-0.03828251527672408	-0.03917620195349704
1.7550000000000001	-0.03783405491896974	-0.037937957094226975	-0.0382912811153118	-0.03795560327539902	-0.03837711885975335	-0.03922504218210329
1.76	-0.037848125504257334	-0.0379787250224619	-0.038325992424223874	-0.03795414461000257	-0.038493807397885285	-0.03927046217376047
1.7650000000000001	-0.037861443568659635	-0.03802328787257287	-0.038358934468304816	-0.037951141134548796	-0.038623596621207394	-0.03931142480304813
1.77	-0.03787714972705919	-0.038069694358012905	-0.03838957305547094	-0.0379592804767111	-0.038755808349704185	-0.03934734050875306
1.7750000000000001	-0.037897536129197634	-0.03811567910129268	-0.038417474756556214	-0.037988742734486304	-0.038880247459173886	-0.03937793313839696
1.78	-0.03792302023581179	-0.038158897553242664	-0.03844230110534823	-0.0380422748648026	-0.03898883939633317	-0.03940312978962114
1.7850000000000001	-0.03795179755984851	-0.038197160113584996	-0.03846380212321594	-0.038112607789256105	-0.03907628211142263	-0.03942297727327848
1.79	-0.03798035678262441	-0.03822863322541104	-0.038481809823106214	-0.03818437885260218	-0.03913979081382209	-0.0394375827756705
1.7949999999999999	-0.038004694690273656	-0.03825198816201962	-0.03849623215654823	-0.03824008964165233	-0.03917834291098233	-0.039447074479447744
1.8	-0.03802175797291151	-0.03826649238612333	-0.03850704772199576	-0.03826679014710271	-0.039191868046083336	-0.03945157799581889
1.8049999999999999	-0.038030539276486724	-0.038272047943803345	-0.03851430144445772	-0.03826039987309301	-0.03918069025779207	-0.03945120550581849
1.81	-0.03803240903811252	-0.038269183909450076	-0.0385181013543786	-0.038226809253558425	-0.03914536573512474	-0.039446055938832186
1.815	-0.03803056941876375	-0.03825900688682984	-0.0385186165275341	-0.0381799431251635	-0.03908693670826726	-0.039436226048943354
1.8200000000000001	-0.03802884784941623	-0.03824310910233692	-0.038516076186660204	-0.0381368934198132	-0.03900752058454644	-0.039421833731935044
1.825	-0.038030306006310806	-0.03822343228608614	-0.038510769897326075	-0.03811136205144566	-0.03891103042368153	-0.03940305618208109
1.8300000000000001	-0.038036213936488386	-0.038202090169547266	-0.038503048701911964	-0.03810858524751366	-0.03880368237564866	-0.03938018617185135
1.835	-0.03804576561060653	-0.03818116253498098	-0.03849332691159921	-0.03812450249906339	-0.03869387988231934	-0.03935370920796323
1.8400000000000001	-0.03805658170281796	-0.038162485265179506	-0.0384820841047722	-0.0381489270787261	-0.038591211467738216	-0.03932440158740926
1.845	-0.03806574282408916	-0.03814746783807836	-0.038469866656067886	-0.03817032704710498	-0.03850469869511535	-0.03929344325085242
1.8500000000000001	-0.038070941801646066	-0.03813696761534959	-0.038457287853642066	-0.03818009268949427	-0.0384408910284704	-0.03926252889854636
1.855	-0.038071347285710315	-0.038131238769393935	-0.03844502538530438	-0.03817526237669125	-0.03840258105798762	-0.03923394649166974
1.8600000000000001	-0.03806789436066044	-0.03812995720256386	-0.03843381474740251	-0.038159357841609315	-0.038388622537169965	-0.03921057718542802
1.865	-0.0380629129802871	-0.03813230795658176	-0.038424437039168986	-0.03814128021656237	-0.03839476972654211	-0.039195762160258885
1.8700000000000001	-0.03805921955357765	-0.038137113391215345	-0.03841769975227986	-0.038132411085687504	-0.03841502715887221	-0.039192990607427446
1.875	-0.03805897726796557	-0.038142979840747306	-0.03841440964385755	-0.0381423342681232	-0.0384429458165062	-0.03920539978637663
1.8800000000000001	-0.03806272907656381	-0.03814844502287041	-0.038415337644105804	-0.038174229115229295	-0.03847253864505702	-0.03923514448890198
1.885	-0.03806898656264197	-0.03815211450979293	-0.03842117697138382	-0.038222034056968675	-0.03849877084235123	-0.03928277341163766
1.8900000000000001	-0.03807459154763317	-0.03815278046859913	-0.03843249707369751	-0.03827164487873736	-0.03851774295955869	-0.03934680759186025
1.895	-0.03807577147445102	-0.03814951883199511	-0.03844969743820186	-0.038306167967898895	-0.03852671368928342	-0.0394237076897481
1.9000000000000001	-0.03806950069529853	-0.0381417624915807	-0.03847296638030498	-0.03831235593066393	-0.03852406997280814	-0.03950831956156835
1.905	-0.03805463104651118	-0.03812934873285854	-0.03850225030163451	-0.03828518600413595	-0.038509304416310446	-0.039594725179090046
1.9100000000000001	-0.03803234521244247	-0.03811253945290657	-0.03853723834380424	-0.038229510195884324	-0.038483027435152584	-0.03967726939646995
1.915	-0.038005750597172025	-0.03809201295667003	-0.038577365804933976	-0.03815868997731985	-0.03844702237524424	-0.0397514635651401
1.9199999999999999	-0.0379787609199778	-0.03806882642491516	-0.03862183731663991	-0.038090047878894626	-0.0384043359085265	-0.03981452349502903
1.925	-0.03795470237886102	-0.03804434853781654	-0.03866966802255325	-0.03803819455779775	-0.03835937082236273	-0.03986545044712543
1.9299999999999999	-0.037935201108440945	-0.03802016227124344	-0.038719738412515865	-0.038009493073044326	-0.03831790174508814	-0.039904729094203464
1.935	-0.037919773635480596	-0.037997938799860055	-0.03877085659349534	-0.03800072462137828	-0.03828686737000239	-0.03993381907584271
1.94	-0.03790622790475509	-0.037979285439113386	-0.038821820995906385	-0.03800195209942754	-0.03827374436028755	-0.03995462767376876
1.9450000000000001	-0.037891670010509096	-0.03796557471063553	-0.03887147693034548	-0.038001282638792974	-0.03828536435283716	-0.03996909306334442
1.95	-0.03787372267123832	-0.03795776855358748	-0.03891876184909187	-0.03798941474722631	-0.03832627537553264	-0.03997892760880687
1.9550000000000001	-0.037851517748705904	-0.03795626028690567	-0.03896273624291465	-0.0379628428484322	-0.038397123981252446	-0.0399855076449296
1.96	-0.03782611273642194	-0.03796076351600849	-0.03900259934631361	-0.037925154444627046	-0.038493795059492346	-0.03998986543385502
1.9650000000000001	-0.037800173821992945	-0.037970276801908204	-0.03903769081049214	-0.037886155655446924	-0.038607886111650294	-0.039992735812898646
1.97	-0.03777701393943174	-0.03798314235458521	-0.039067480951728975	-0.037858850507420994	-0.038728476412776505	-0.039994621587357615
1.9750000000000001	-0.03775930156276206	-0.03799719787378837	-0.039091552987834476	-0.037854643716720586	-0.03884446857655354	-0.03999585655790142
1.98	-0.03774789856509953	-0.03800999967509	-0.03910958088706765	-0.03787785428281696	-0.03894653848019282	-0.03999665697597379
1.9850000000000001	-0.03774129536536419	-0.03801908090184597	-0.03912130622252072	-0.03792197272207304	-0.03902806999586246	-0.0399971595128862
1.99	-0.037735947789113454	-0.03802220620890153	-0.03912651693630915	-0.037970601378031	-0.03908504880009578	-0.03999744725944584
1.9950000000000001	-0.03772747865134401	-0.03801759288812415	-0.03912503033984307	-0.03800349994882779	-0.039115320489575306	-0.039997566264723346
2.	-0.03771231110656653	-0.03800408189724123	-0.039116682124527194	-0.03800444005179327	-0.03911771749678566	-0.03999753487289536
2.0049999999999999	-0.03768907297363993	-0.03798123012789916	-0.039101194860432835	-0.037967007425069775	-0.03909130813686627	-0.039997343516468525
2.0100000000000002	-0.037659206474256156	-0.03794948525196691	-0.03907882162985141	-0.03789696403655267	-0.03903586893762677	-0.03999697245074817
2.0150000000000001	-0.037626479872489835	-0.03790995195146686	-0.039049081020175035	-0.03781045822414334	-0.038950981928780014	-0.039996346290521914
2.02	-0.03759565095184402	-0.03786455432328927	-0.03901205726394825	-0.03772862079326617	-0.038838166350547425	-0.03999535837626465
2.0249999999999999	-0.037570751974797284	-0.037815758363354206	-0.03896766647329859	-0.037669177308738075	-0.038701256771143326	-0.039993820056398156
2.0300000000000002	-0.037553766681412	-0.03776644720919921	-0.03891644414952781	-0.03763981082669406	-0.038547967987849416	-0.039991465608037735
2.0350000000000001	-0.03754412131351426	-0.03771948803055351	-0.03885833922645482	-0.037636566568766155	-0.03838892922159092	-0.039987819987065805
2.04	-0.03753923062687083	-0.03767757566591583	-0.03879400073514698	-0.03764764072628272	-0.038237490460238166	-0.039982199058704454
2.0449999999999999	-0.03753570196947948	-0.037642877047116066	-0.03872418968088764	-0.037659081552766434	-0.03810673111153596	-0.039973574492633925
2.0499999999999998	-0.037530784111569	-0.037616840132466786	-0.03864992735839569	-0.03766017341767439	-0.038006699787488926	-0.03996047687280286
2.0550000000000002	-0.03752350565640716	-0.03760009403734855	-0.03857250137203905	-0.03764709695026222	-0.03794234375759556	-0.03994091377321699
2.06	-0.03751509923012202	-0.03759246167429866	-0.03849344857613925	-0.037624220268871335	-0.03791304078548195	-0.03991236546265908
2.065	-0.037508557033745726	-0.037593067506105554	-0.038414511640871556	-0.03760277983969497	-0.0379136809869254	-0.03987193412391834
2.0699999999999998	-0.037507470085410076	-0.03760050941337398	-0.038337569245836714	-0.037597167158816856	-0.03793655707803076	-0.039816721294490584
2.0750000000000002	-0.03751456006119032	-0.03761306197107672	-0.03826454393872435	-0.037619441715705165	-0.037973214186898314	-0.039744462495930846
2.0800000000000001	-0.03753044032163291	-0.03762888459121672	-0.03819729571987912	-0.03767336918163922	-0.038015764261589285	-0.03965434748881342
2.085	-0.03755310799920425	-0.03764621615740845	-0.03813751251204129	-0.037750665327036026	-0.03805759820447928	-0.03954782252428208
2.0899999999999999	-0.037578450624410606	-0.037663544023612334	-0.03808661002642614	-0.0378325961292389	-0.03809366836036921	-0.03942907216899705
2.0950000000000002	-0.037601657213260364	-0.03767973877719421	-0.03804565268087196	-0.037897120984778924	-0.03812054623731726	-0.03930489364414793
2.1000000000000001	-0.03761899889731401	-0.03769414817037442	-0.03801530424194139	-0.03792758228919063	-0.03813639291485371	-0.03918384612460438
2.105	-0.03762924047125367	-0.037706645543183315	-0.037995812378178145	-0.03791859565564377	-0.03814090748372582	-0.03907483048033669
2.1099999999999999	-0.037634094213275356	-0.03771763059553451	-0.03798702632489	-0.03787766456678712	-0.038135276903669545	-0.03898549923708626
2.1150000000000002	-0.03763753527042955	-0.03772798344087447	-0.03798844244342621	-0.03782263214814834	-0.03812213331933209	-0.038920976617217565
2.1200000000000001	-0.03764427239132036	-0.037738975996106115	-0.03799926944721399	-0.03777518343284622	-0.038105514541782334	-0.038883238973002617
2.125	-0.03765802232237729	-0.037752147331596174	-0.03801850386219119	-0.03775231326585101	-0.03809080134592661	-0.03887124241379964
2.1299999999999999	-0.03768029791007909	-0.03776915118589822	-0.03804500680982368	-0.03776017253104771	-0.038084555574895	-0.038881627514643004
2.1350000000000002	-0.03771014098591866	-0.03779158456986322	-0.03807757499429055	-0.03779363936541021	-0.03809410994831946	-0.038909692910761885
2.1400000000000001	-0.03774479119628603	-0.03782080727001776	-0.03811500121130476	-0.03784066589113004	-0.03812671744303528	-0.038950337385735424
2.145	-0.03778093466517371	-0.0378577647263965	-0.03815612216569545	-0.03788807468135865	-0.03818815969044994	-0.038998775312621595
2.1499999999999999	-0.037816028984165466	-0.037902832073819184	-0.038199853440509406	-0.03792639651297014	-0.0382810156666393	-0.03905095892847494
2.1550000000000002	-0.037849229019733026	-0.03795570349972881	-0.03824521287410776	-0.03795275095072978	-0.038403205201747156	-0.03910373830046144
2.1600000000000001	-0.03788160404829778	-0.03801535396053952	-0.038291334346636376	-0.03797139393768713	-0.03854762144038949	-0.03915483703518403
2.165	-0.0379155976461958	-0.03808009441643805	-0.038337474168397494	-0.03799197843138135	-0.03870332972312447	-0.03920272703589144
2.1699999999999999	-0.03795395227243007	-0.03814772508035373	-0.038383012079287286	-0.03802602165757362	-0.03885801319945192	-0.039246467647985006
2.1750000000000003	-0.03799850182003483	-0.03821576795911934	-0.038427448493966156	-0.03808233694786197	-0.039000644314542546	-0.03928555006693182
2.1800000000000002	-0.038049276298132866	-0.03828173948392058	-0.0384703992073846	-0.0381625503393867	-0.0391233081274422	-0.03931976677166137
2.185	-0.038104269836005886	-0.03834341537977504	-0.038511588402312884	-0.038258750808603054	-0.03922169235960582	-0.03934911150676148
2.19	-0.03816000928436024	-0.038399046372355056	-0.03855084051813478	-0.03835551322500817	-0.03929447692074283	-0.039373707642850884
2.1949999999999998	-0.03821274678251233	-0.03844750053592938	-0.03858807135371457	-0.03843599676677337	-0.03934222798268915	-0.03939375975216091
2.2000000000000002	-0.038259803198463574	-0.03848832729041332	-0.038623278671506785	-0.03848861010999807	-0.039366356390039235	-0.039409523001442716
2.2050000000000001	-0.03830049841915087	-0.038521751456354676	-0.03865653252154621	-0.038510887724454955	-0.039368456296231355	-0.03942128603336887
2.21	-0.0383362907741895	-0.03854861033918562	-0.0386879654884997	-0.038509813104431814	-0.03935011613125126	-0.0394293645018249
2.2149999999999999	-0.038370097540486564	-0.03857024471820369	-0.03871776306341017	-0.03849912354076409	-0.03931316232283166	-0.03943410389779194
2.2200000000000002	-0.03840511040944498	-0.038588351016173465	-0.038746154337087294	-0.03849415560385434	-0.03926021289763472	-0.03943589152692799
2.2250000000000001	-0.03844361674965934	-0.038604801765815475	-0.03877340319184981	-0.038505901476482404	-0.03919531885346207	-0.03943517829191809
2.23	-0.038486296364073184	-0.038621446812465474	-0.03879980011995243	-0.03853737036207786	-0.03912435443903653	-0.03943251100566643
2.2349999999999999	-0.03853220385026534	-0.0386399164218477	-0.0388256547129945	-0.03858411501374837	-0.03905478147875987	-0.03942857486233554
2.2400000000000002	-0.03857933513221904	-0.03866145428452702	-0.03885128874321341	-0.038637690548919135	-0.03899459773270534	-0.039424242839994295
2.2450000000000001	-0.03862548359280376	-0.03868680774158489	-0.038877029603166476	-0.038689562672874836	-0.038950700672275455	-0.03942062370414886
2.25	-0.038669051403499397	-0.03871619221127716	-0.038903203705634735	-0.038733998675510174	-0.0389273176278216	-0.039419092979954884
2.2549999999999999	-0.038709545409357574	-0.0387493299117953	-0.038930129308273685	-0.03876952688624797	-0.03892521478192879	-0.03942128311800615
2.2600000000000002	-0.03874761670760309	-0.03878554648090231	-0.03895810816610601	-0.03879891722504218	-0.03894198871435489	-0.03942900357475803
2.2650000000000001	-0.038784668286120615	-0.038823899555557914	-0.038987415483012315	-0.03882787033897007	-0.03897316661183332	-0.039444064510218174
2.27	-0.038822201873878706	-0.03886331323804946	-0.03901828787209234	-0.038862844205709755	-0.03901352472076501	-0.039467995982163426
2.2749999999999999	-0.03886114951399759	-0.03890269926802055	-0.039050909457147426	-0.03890850932326594	-0.03905812788678418	-0.03950169120938455
2.2800000000000002	-0.038901423827790264	-0.03894105484081142	-0.03908539682063807	-0.03896540319790641	-0.039102903384295354	-0.0395450513386001
2.2850000000000001	-0.038941847660974284	-0.03897753433494861	-0.03912178413865088	-0.0390288192156727	-0.03914482249741081	-0.03959674997412781
2.29	-0.0389805057342355	-0.03901149621352262	-0.0391600104023816	-0.03909008700606822	-0.03918185844774617	-0.03965423902967318
2.2949999999999999	-0.03901540407505076	-0.03904252770069165	-0.039199910942987005	-0.039140004468677506	-0.03921286074015416	-0.03971406139839588
2.3000000000000003	-0.03904518068964247	-0.03907044995664174	-0.03924121540348001	-0.03917243944014532	-0.039237420767558664	-0.03977242828287576
2.3050000000000002	-0.039069577018995154	-0.03909530647151084	-0.03928355375519561	-0.03918630606368111	-0.039255755059429964	-0.039825905510505064
2.31	-0.03908948667653222	-0.03911733763849189	-0.03932647096609219	-0.0391856178329004	-0.03926861111395469	-0.03987199668404729
2.315	-0.03910658108205974	-0.03913694481347432	-0.03936944964986928	-0.0391779886105762	-0.039277195990235186	-0.03990944953102414
2.3199999999999998	-0.039122682187851573	-0.03915464732492166	-0.039411938717252126	-0.03917187284084947	-0.039283127283559684	-0.03993822742766618
2.3250000000000002	-0.039139145293485514	-0.039171035612668555	-0.039453385010804386	-0.03917339444929724	-0.03928839996245517	-0.03995921670812342
2.3300000000000001	-0.039156487996782854	-0.03918672286201852	-0.03949326438063911	-0.03918439996486222	-0.0392953436796526	-0.039973816421261875
2.335	-0.03917436852098447	-0.03920229636761037	-0.039531108773521326	-0.03920272104764428	-0.039306514591490205	-0.0399835555758775
2.3399999999999999	-0.039191864031079916	-0.03921826900154041	-0.0395665266227858	-0.03922397532259054	-0.03932444335344344	-0.039989825950689714
2.3450000000000002	-0.039207908804453476	-0.039235031392704574	-0.03959921495544425	-0.03924360634714726	-0.03935118687560773	-0.03999374976571682
2.3500000000000001	-0.039221731432737016	-0.03925280727822945	-0.0396289629070756	-0.03925844645840526	-0.039387737490146756	-0.03999615416319422
2.355	-0.039233150677953244	-0.0392716175349201	-0.03965564748488119	-0.03926761178559564	-0.039433498712925355	-0.039997607928384395
2.3599999999999999	-0.03924264023651287	-0.039291261014929676	-0.03967922324680101	-0.03927265653224252	-0.03948612403293378	-0.039998481656949934
2.3650000000000002	-0.039251149960593056	-0.03931132034456987	-0.039699707980932475	-0.03927700235631447	-0.03954190779807053	-0.03999900708537474
2.3700000000000001	-0.03925975239059688	-0.039331197038200406	-0.03971716649474702	-0.03928479997686199	-0.03959663084593967	-0.039999324821304166
2.375	-0.03926923719681195	-0.039350173459569156	-0.039731694354336204	-0.039299423471246576	-0.03964649931340563	-0.03999951842575782
2.3799999999999999	-0.03927978949606408	-0.0393674921494779	-0.03974340298042599	-0.03932186004662246	-0.03968878505028809	-0.03999963688620972
2.3850000000000002	-0.039290869467412504	-0.03938243905209482	-0.03975240703463801	-0.03934964902730811	-0.03972198710286596	-0.03999970862283899
2.3900000000000001	-0.039301360738565244	-0.03939441783800985	-0.03975881460883259	-0.039377309810620736	-0.03974559685652739	-0.039999749855647054
2.395	-0.03930996165043394	-0.039403006952459685	-0.039762720414356224	-0.03939840961880207	-0.03975968607170448	-0.039999769411300394
2.3999999999999999	-0.03931567985846718	-0.039407996557500026	-0.03976420196982295	-0.0394081117007193	-0.03976452039340494	-0.03999977132270497
2.4050000000000002	-0.03931822745729986	-0.0394094064789541	-0.039763318690371856	-0.0394048930875244	-0.03976031424572597	-0.039999756009601914
2.4100000000000001	-0.039318149358243154	-0.03940748729159517	-0.039760113754648434	-0.03939101199727533	-0.03974716818030049	-0.03999972041531705
2.415	-0.03931663146539246	-0.03940270528663131	-0.039754618625640545	-0.03937177657633847	-0.039725191102144494	-0.03999965715239445
2.4199999999999999	-0.03931507138922047	-0.03939571009611184	-0.03974686008419943	-0.039353647391249504	-0.03969478492492029	-0.039999552407438466
2.4250000000000003	-0.03931459517262278	-0.03938728333805279	-0.03973686955950192	-0.039341722864580986	-0.03965702385152244	-0.03999938200754587
2.4300000000000002	-0.03931571700629124	-0.039378269124141684	-0.03972469437993177	-0.039337946587565335	-0.039613984759846864	-0.03999910461104151
2.435	-0.03931825633128558	-0.03936949230164172	-0.03971041030955541	-0.039341014142966806	-0.03956882214461432	-0.039998650462969715
2.44	-0.03932150779674091	-0.03936167574258829	-0.03969413439600367	-0.03934761657938562	-0.03952541772754093	-0.03999790369565548
2.4449999999999998	-0.039324574541754226	-0.03935537083914185	-0.03967603678617189	-0.03935403338752498	-0.03948762301141031	-0.03999667617037192
2.4500000000000002	-0.03932673978008651	-0.03935091350062964	-0.03965634985437687	-0.039357478637295336	-0.03945836863639814	-0.039994672169692956
2.4550000000000001	-0.039327749540925126	-0.03934841166370455	-0.039635372847841424	-0.039356989069391154	-0.039439037224021915	-0.039991447061229576
2.46	-0.039327909181648475	-0.039347762347587675	-0.03961347040248704	-0.039353710003957286	-0.03942935842474426	-0.0399863704004455
2.4649999999999999	-0.0393279606907164	-0.03934869012866239	-0.03959106379717255	-0.03935051825537153	-0.039427786481971705	-0.039978614322377884
2.4700000000000002	-0.039328786378880105	-0.03935079673848711	-0.039568614696767215	-0.03935108165548114	-0.039432097722513854	-0.039967197484730405
2.4750000000000001	-0.03933104302246511	-0.03935361307564695	-0.039546602275853555	-0.03935851451371577	-0.03943993250855374	-0.039951114804138245
2.48	-0.03933485181731373	-0.03935664828709735	-0.039525495801613277	-0.03937384164979013	-0.0394491427427795	-0.03992956372135753
2.4849999999999999	-0.039339660372145945	-0.03935943356606954	-0.03950572571108054	-0.03939487340173164	-0.03945795012857648	-0.03990223535598114
2.4900000000000002	-0.039344353618202495	-0.03936155982432099	-0.03948765668487825	-0.03941644829626182	-0.03946498843615825	-0.03986958670315318
2.4950000000000001	-0.03934760545312485	-0.03936270856592341	-0.03947156604088262	-0.039432307099942124	-0.03946929970141584	-0.039832978455263804
2.5	-0.039348349336103455	-0.039362674915204	-0.03945762995585578	-0.03943755017307801	-0.03947032275020342	-0.039794583822604576
2.5049999999999999	-0.03934617354269848	-0.03936138157481259	-0.039445918750913384	-0.039430384598765245	-0.039467886006327994	-0.03975705291174384
2.5100000000000002	-0.03934147028786747	-0.03935888283096125	-0.03943640104636469	-0.0394126944145526	-0.03946220526635106	-0.039723020501001134
2.5150000000000001	-0.03933527404645211	-0.0393553584906579	-0.039428955325252354	-0.03938943520044903	-0.03945388683317177	-0.03969461489045706
2.52	-0.0393288593125997	-0.03935109850734526	-0.03942338659382474	-0.039366838408206005	-0.039443939152309065	-0.039673121263010314
2.5249999999999999	-0.03932327208864747	-0.03934647963770073	-0.039419445507557715	-0.03934993426400918	-0.039433793486758364	-0.03965888038872165
2.5300000000000002	-0.039318988170270776	-0.03934193546981322	-0.039416847514290636	-0.03934072836395138	-0.03942531766737085	-0.03965140773623636
2.5350000000000001	-0.0393158142054108	-0.03933792055289592	-0.03941529011229291	-0.03933803922647882	-0.039420773581161514	-0.03964964912510913
2.54	-0.03931303388279704	-0.03933486860662337	-0.03941446704257434	-0.0393386607772059	-0.03942263425612995	-0.039652270653014236
2.5449999999999999	-0.03930972081271381	-0.03933314481278026	-0.03941407895279359	-0.03933888730485643	-0.039433181602715354	-0.03965790436569162
2.5500000000000003	-0.039305104100068905	-0.039332993894883886	-0.039413840656550826	-0.039335840887507766	-0.03945389702432312	-0.03966531216230665
2.5550000000000002	-0.03929886385926992	-0.039334489151202044	-0.03941348550324801	-0.039328410257123685	-0.03948482583843212	-0.0396734664628785
2.56	-0.039291253504143704	-0.03933749149706564	-0.03941276756565796	-0.039317634466041695	-0.039524232204942916	-0.03968156686326866
2.565	-0.03928300264469885	-0.03934162949031842	-0.039411462379495	-0.039306425639127895	-0.039568807495703594	-0.03968901783268608
2.5699999999999998	-0.039275031958192284	-0.039346309173139825	-0.03940936688588447	-0.039298691199956506	-0.03961441740695136	-0.03969538904560369
2.5750000000000002	-0.03926807412655294	-0.039350756237991	-0.03940629908759364	-0.03929796825006755	-0.039657057650653124	-0.03970037296176647
2.5800000000000001	-0.03926232430308295	-0.039354084906893766	-0.039402097778045396	-0.03930571653958049	-0.03969358971646788	-0.039703747530657744
2.585	-0.03925724732559084	-0.03935538167183944	-0.03939662256706069	-0.03931987779306868	-0.039722008664536006	-0.03970534700464058
2.5899999999999999	-0.03925164483641437	-0.039353790360607925	-0.039389754324013045	-0.039334849107600094	-0.03974127597472033	-0.03970504099284888
2.5950000000000002	-0.039244005841224214	-0.03934858794064397	-0.03938139609054575	-0.03934338121581888	-0.03975092340916071	-0.039702720637234325
2.6000000000000001	-0.03923303407124973	-0.03933924569729314	-0.03937147447786401	-0.03933937912598564	-0.03975064277251015	-0.039698290579185745
2.605	-0.039218140375043106	-0.039325474770423086	-0.03935994155107806	-0.039320121865775215	-0.039739999463542564	-0.03969166575859917
2.6099999999999999	-0.03919968479870037	-0.039307256388016604	-0.03934677720816356	-0.03928725110385529	-0.03971833646970737	-0.039682772772452274
2.6150000000000002	-0.0391788553950775	-0.03928485538907131	-0.03933199207712595	-0.039246381294326595	-0.03968490258013425	-0.03967155639016796
2.6200000000000001	-0.03915722884509215	-0.0392588125736215	-0.03931563097508605	-0.0392051353271069	-0.039639219098002096	-0.039657992826752864
2.625	-0.03913620109472932	-0.0392299098334321	-0.03929777698778485	-0.039170084513735666	-0.039581644094731847	-0.03964211243467969
2.6299999999999999	-0.039116526826208434	-0.03919910429066186	-0.039278556224410816	-0.039144260379897176	-0.03951397371895664	-0.03962403536570243
2.6350000000000002	-0.03909813445257397	-0.03916743434421138	-0.03925814326158651	-0.03912666835264906	-0.03943978083793745	-0.039604023958642424
2.6400000000000001	-0.03908025142821905	-0.03913590945226491	-0.03923676718905652	-0.039113545258086434	-0.03936416699330751	-0.039582554202267285
2.645	-0.03906176993420549	-0.0391054024636166	-0.03921471798439862	-0.03910021194246844	-0.03929282282432089	-0.039560404258850275
2.6499999999999999	-0.039041724137454895	-0.039076564348045344	-0.03919235266014929	-0.039082827521511966	-0.039230694473536276	-0.03953874925794619
2.6550000000000002	-0.039019716963155746	-0.039049775128066865	-0.039170100248562496	-0.03905977873130777	-0.03918084379923986	-0.03951923772814325
2.6600000000000001	-0.038996137685295355	-0.03902513444150551	-0.039148464254016246	-0.039032401859755574	-0.03914399512092741	-0.03950400801739241
2.665	-0.038972076395026756	-0.039002485477867395	-0.03912802079226223	-0.03900478779424754	-0.03911884268792632	-0.03949558951835122
2.6699999999999999	-0.03894895095661167	-0.03898146109006976	-0.039109410375549505	-0.03898267393873894	-0.0391027999207761	-0.039496635964511355
2.6750000000000003	-0.03892796325261513	-0.03896154148966756	-0.03909332135315593	-0.038971520985815335	-0.03909277326068898	-0.03950947162391345
2.6800000000000002	-0.03890956035270143	-0.03894211679256588	-0.039080463536486816	-0.03897391809676947	-0.03908570863184384	-0.03953550331062826
2.685	-0.03889309977018622	-0.03892255148648259	-0.039071531630621284	-0.03898719686718249	-0.03907887991668977	-0.039574646234278456
2.69	-0.03887689909610012	-0.03890224949813457	-0.03906715974175731	-0.03900310774853675	-0.03907001301385156	-0.03962498296789543
2.6949999999999998	-0.03885873715399304	-0.03888071780830343	-0.03906787023811629	-0.039010561713557525	-0.039057348679713	-0.039682859819496076
2.7000000000000002	-0.038836663587395466	-0.038857624761562945	-0.039074022224280934	-0.03899998710958193	-0.03903970181430883	-0.03974349013260736
2.7050000000000001	-0.03880978670955391	-0.038832847847918586	-0.03908576632234801	-0.03896693963672835	-0.03901653104677732	-0.03980192072057146
2.71	-0.03877868306378601	-0.038806505695143566	-0.0391030128107583	-0.03891381580915015	-0.03898801324901484	-0.03985403960696573
2.7149999999999999	-0.03874522925839442	-0.038778970370469616	-0.03912541910415198	-0.038849337596727734	-0.03895511972889767	-0.03989727584354416
2.7200000000000002	-0.038711918072348875	-0.03875085825254248	-0.03915240006241165	-0.03878545897858392	-0.038919700699342114	-0.03993079052153388
2.7250000000000001	-0.03868096197880218	-0.0387229997262048	-0.03918316111320788	-0.038732489379296894	-0.03888458376381453	-0.03995519034905756
2.73	-0.03865357169558793	-0.03869638880004559	-0.03921675042301413	-0.0386951623952839	-0.03885365836217934	-0.03997197268618076
2.7349999999999999	-0.03862967537726566	-0.03867211306934684	-0.03925212325006887	-0.0386719395332591	-0.03883183905300451	-0.039982951386609636
2.7400000000000002	-0.03860812580246926	-0.03865126310949247	-0.03928820989554696	-0.038657060923346094	-0.03882470686332566	-0.039989834224208834
2.7450000000000001	-0.038587275145585166	-0.03863482062509241	-0.039323978682042085	-0.03864345533322958	-0.03883761889612401	-0.03999400395388932
2.75	-0.038565708045524574	-0.038623529043987095	-0.03935848699438975	-0.038625420206742686	-0.038874276687894505	-0.039996466654426535
2.7549999999999999	-0.03854287759622991	-0.03861775943574178	-0.03939091608132878	-0.03860067927553808	-0.03893515783911588	-0.039997897595076916
2.7600000000000002	-0.038519403276259856	-0.03861739564163568	-0.03942058831237191	-0.03857135889324723	-0.039016584813427325	-0.0399987228720063
2.7650000000000001	-0.03849690266813206	-0.038621769007914974	-0.03944696823829189	-0.038543537889968164	-0.03911111954412233	-0.039999199154004836
2.77	-0.03847740601379851	-0.038629668962660055	-0.03946965066937656	-0.038525469329446685	-0.03920930258001797	-0.03999947597509489
2.7749999999999999	-0.0384625525454585	-0.038639439575353554	-0.03948833991022965	-0.03852471683472605	-0.039301948968946565	-0.039999638535779494
2.7800000000000002	-0.03845283821836216	-0.038649149921886894	-0.0395028243760294	-0.03854445847711475	-0.03938193728255993	-0.03999973472948659
2.7850000000000001	-0.03844719676719473	-0.03865680749877278	-0.03951295031858205	-0.03858025376003789	-0.0394448685287925	-0.03999979123629201
2.79	-0.03844314903962647	-0.03866057708198367	-0.039518597608953356	-0.038619932619965935	-0.03948867730068268	-0.039999822704649086
2.7949999999999999	-0.03843757811904896	-0.038658973465692886	-0.03951965971094685	-0.03864787162787343	-0.03951270669328433	-0.03999983679097174
2.8000000000000003	-0.03842788457699504	-0.03865100975982693	-0.039516029301243163	-0.03865129198302557	-0.03951676879767997	-0.03999983675501803
2.8050000000000002	-0.03841303187255153	-0.0386362951672062	-0.03950759051497409	-0.03862508164035722	-0.039500508736503945	-0.03999982253948243
2.81	-0.03839399888725262	-0.03861508176534638	-0.03949421850228499	-0.0385736414158456	-0.039463205565337056	-0.03999979072606849
2.815	-0.038373421137916815	-0.038588258424518754	-0.039475786792589805	-0.038509555459574886	-0.03940405704785762	-0.03999973333502189
2.8199999999999998	-0.038354581161946795	-0.03855728601330137	-0.0394521827604587	-0.03844892942900593	-0.03932294660012847	-0.039999634985946254
2.8250000000000002	-0.03834021195708474	-0.03852406786467925	-0.03942333113762125	-0.0384048007167108	-0.03922156920286931	-0.03999946731551878
2.8300000000000001	-0.03833163134034993	-0.03849075770675203	-0.03938922489917959	-0.03838237587029789	-0.03910454447854178	-0.03999917858215653
2.835	-0.03832850382358134	-0.038459523435370534	-0.03934996189568047	-0.03837880071996957	-0.03897988190250615	-0.0399986749199094
2.8399999999999999	-0.038329216886521196	-0.038432302687922276	-0.039305784322184796	-0.03838631705203256	-0.03885818085896032	-0.03999778773036414
2.8450000000000002	-0.03833165884640432	-0.03841059539847993	-0.03925711665762474	-0.0383961068592988	-0.038750486846679366	-0.03999621973418084
2.8500000000000001	-0.038334109704672735	-0.038395332327760885	-0.03920459637179831	-0.03840148156171529	-0.03866557742414727	-0.039993461911542336
2.855	-0.03833593785698193	-0.038386837951334	-0.03914909091373372	-0.03840006590210402	-0.0386079421170295	-0.03998867846857349
2.8599999999999999	-0.03833784808855563	-0.03838488028686436	-0.03909169473842439	-0.03839455365577798	-0.03857734307736582	-0.03998057229080788
2.8650000000000002	-0.038341586559711094	-0.03838878102355653	-0.03903370176431084	-0.03839179353763079	-0.038569881256933065	-0.03996727315598607
2.8700000000000001	-0.03834922000519452	-0.03839755363196046	-0.03897655175525839	-0.038400522441510626	-0.03857974944915005	-0.03994633120401048
2.875	-0.038362254318091996	-0.0384100436623903	-0.038921753326761004	-0.03842817523198888	-0.038600805000954384	-0.0399149277579625
2.8799999999999999	-0.038380894729889675	-0.03842505709605758	-0.03887079077477985	-0.0384771027382157	-0.03862753993568244	-0.039870395746066496
2.8850000000000002	-0.038403721514750834	-0.03844147207485702	-0.03882502561944511	-0.038541582404029814	-0.03865548613205373	-0.039811037033832375
2.8900000000000001	-0.038427975251694	-0.038458333192941195	-0.03878560558453347	-0.03860832166447603	-0.03868129611339514	-0.039737044074325274
2.895	-0.0384504449130767	-0.0384749267924567	-0.03875339305223135	-0.038661415890983444	-0.03870271191067293	-0.039651166007974206
2.8999999999999999	-0.03846864820642755	-0.038490833565888914	-0.03872892187669971	-0.038688876355348054	-0.03871852311404132	-0.03955873902359679
2.9050000000000002	-0.0384817881502595	-0.03850595401784624	-0.03871238655584214	-0.0386870439614282	-0.03872852986698768	-0.039466905855736416
2.9100000000000001	-0.03849104211965495	-0.03852050402259244	-0.038703662368183	-0.038661654352313723	-0.03873349713218741	-0.03938320593112467
2.915	-0.03849905369732687	-0.03853498121143611	-0.03870235046721183	-0.038625761390099746	-0.038735095544383265	-0.03931401991914652
2.9199999999999999	-0.03850887471776449	-0.03855010671542184	-0.03870783903833199	-0.03859475452494184	-0.03873584250766934	-0.039263410484328666
2.9250000000000003	-0.038522851537989775	-0.03856674923104425	-0.03871937083264584	-0.038580135342161745	-0.03873905723185504	-0.03923268968321228
2.9300000000000002	-0.038541926541380195	-0.03858583838743734	-0.03873610847602436	-0.038585625844895576	-0.03874880189877759	-0.03922071143928663
2.935	-0.03856555979619943	-0.038608272108535416	-0.03875719127905955	-0.0386077063330574	-0.03876969588720226	-0.03922462956350845
2.94	-0.03859217844706352	-0.03863481983479224	-0.03878178006993671	-0.03863898604939077	-0.0388064110955898	-0.03924078209706383
2.9449999999999998	-0.03861990989810776	-0.038666022969420615	-0.038809089162582786	-0.03867174005633668	-0.038862694892567155	-0.03926543872298141
2.9500000000000002	-0.03864733014963408	-0.03870209800512809	-0.03883840652027529	-0.038700514101721824	-0.03894002353825204	-0.03929528850755991
2.9550000000000001	-0.038673979731869895	-0.03874285587177602	-0.03886910431748144	-0.03872366324617948	-0.039036398525535705	-0.0393276674667099
2.96	-0.03870047245308198	-0.03878765867929237	-0.03890064249627486	-0.03874360972925488	-0.039146041897814406	-0.039360592515127364
2.9649999999999999	-0.03872817163869401	-0.03883543579644157	-0.038932567747550495	-0.03876577317547992	-0.03926045867012058	-0.03939268388619995
2.9700000000000002	-0.03875857714503833	-0.03888477104325029	-0.03896450985436565	-0.03879658993424411	-0.03937055598159975	-0.03942304338583113
2.9750000000000001	-0.03879265903690897	-0.03893405383136527	-0.03899617672657908	-0.03884106378699964	-0.039468830519963166	-0.03945113133918454
2.98	-0.0388303667668963	-0.03898166758987151	-0.03902734888711303	-0.0389001262614607	-0.03955065117325192	-0.039476663099947656
2.9849999999999999	-0.038870489735334655	-0.03902617823660286	-0.03905787372946127	-0.0389688235207015	-0.039614315136168525	-0.03949953103885343
2.9900000000000002	-0.03891096528069692	-0.039066488384755474	-0.03908765958377043	-0.03903719853293914	-0.03966024032299889	-0.03951974989131081
2.9950000000000001	-0.03894957538825235	-0.03910193647619184	-0.039116669494462415	-0.03909424520156604	-0.03968990725121219	-0.03953742029150992
3.	-0.038984767211023424	-0.039132336272945045	-0.03914491459343837	-0.03913252411730547	-0.0397050054677005	-0.03955270516626396
3.0049999999999999	-0.039016226729198834	-0.039157963713525826	-0.03917244700894952	-0.0391507979405189	-0.03970696393512564	-0.039565814834976315
3.0100000000000002	-0.039044938923785515	-0.03917950204233521	-0.03919935234321718	-0.039154094755753904	-0.0396968623163588	-0.03957699820860938
3.0150000000000001	-0.03907272063904355	-0.03919795426687019	-0.039225741851228124	-0.039151685859709094	-0.039675658165324576	-0.03958653891824971
3.02	-0.03910146367004723	-0.03921452902506178	-0.0392517445340683	-0.039153455488579	-0.03964464769475801	-0.039594756308985735
3.0249999999999999	-0.03913244451842477	-0.039230506125660286	-0.0392774994054981	-0.03916598890149629	-0.03960602478009679	-0.03960201185347096
3.0300000000000002	-0.03916598019109254	-0.039247092790518696	-0.03930314818790661	-0.03919062845611025	-0.03956329647047098	-0.039608721461541437
3.0350000000000001	-0.03920149660639051	-0.03926528862742279	-0.03932882863822739	-0.03922442339203804	-0.039521238176995294	-0.03961537308402258
3.04	-0.03923788757957737	-0.03928578160900935	-0.0393546686004001	-0.03926255798517503	-0.039485181248677295	-0.039622546603530845
3.0449999999999999	-0.03927397778527779	-0.03930889426974132	-0.03938078074552605	-0.03930050602569747	-0.039459779745647516	-0.039630929129604676
3.0500000000000003	-0.03930892464134005	-0.03933458820118681	-0.03940725782506114	-0.03933536104472067	-0.0394477981990483	-0.039641313888508285
3.0550000000000002	-0.039342437942368295	-0.03936251992650041	-0.03943416816829943	-0.039366410469702136	-0.03944953606081984	-0.0396545664322654
3.06	-0.03937475995166309	-0.03939212915830246	-0.03946155114860458	-0.03939496962306843	-0.039463129608611765	-0.039671540971177144
3.065	-0.03940643864153347	-0.039422736327375994	-0.03948941245837142	-0.039423589306024756	-0.039485453655320246	-0.03969293672903363
3.0700000000000003	-0.039438004272933085	-0.03945363044793719	-0.0395177192812216	-0.03945497081020782	-0.03951310356739257	-0.039719103347029036
3.0750000000000002	-0.039469678995963785	-0.039484137032702586	-0.03954639580065008	-0.03949086475996414	-0.039543076246859356	-0.03974983495793209
3.0800000000000001	-0.039501214546071604	-0.03951366401047917	-0.03957531986203448	-0.039531077316598134	-0.03957306173132754	-0.039784224499448004
3.085	-0.039531905493521	-0.039541728456636394	-0.03960432189430094	-0.03957298261162471	-0.03960145858523826	-0.039820662505820836
3.0899999999999999	-0.039560780240647	-0.03956796825399516	-0.03963318726948859	-0.039612212181644006	-0.03962726724042853	-0.03985703607580563
3.0950000000000002	-0.03958691054741567	-0.0395921421501988	-0.03966166303194004	-0.03964445029207381	-0.039649962711979285	-0.039891109924443335
3.1000000000000001	-0.0396097160121816	-0.03961412079108525	-0.039689469334692216	-0.039667187103979366	-0.039669384837942516	-0.03992098178699385
3.105	-0.03962912976673497	-0.039633871050808615	-0.03971631506006549	-0.03968044812375539	-0.039685649049722	-0.03994545300970908
3.1099999999999999	-0.03964555908780432	-0.0396514362852087	-0.03974191616481971	-0.039686499166072926	-0.03969907284153883	-0.03996418313188818
3.1150000000000002	-0.03965967497478993	-0.039666915487698504	-0.03976601453446353	-0.0396889054157442	-0.03971011792500276	-0.03997759500196325
3.1200000000000001	-0.03967213792749693	-0.03968044423533405	-0.039788394797775004	-0.039691196882125274	-0.03971935337726276	-0.039986605120953596
3.125	-0.03968338058746643	-0.03969217955074865	-0.039808896775124565	-0.03969558955770967	-0.0397274441895022	-0.039992308757024926
3.1299999999999999	-0.03969352032929298	-0.03970228944797862	-0.03982742197943808	-0.03970245686935673	-0.0397351592590871	-0.03999573074498696
3.1350000000000002	-0.03970240027784489	-0.0397109463035372	-0.03984393365957722	-0.0397107561488796	-0.039743373992653014	-0.03999769061287716
3.1400000000000001	-0.0397097078901056	-0.039718321798538805	-0.03985845098168463	-0.039718863699086934	-0.03975302439801622	-0.039998771127423526
3.145	-0.039715116729640836	-0.03972458055678335	-0.03987103880482162	-0.03972525173850329	-0.03976497070956018	-0.039999349942433655
3.1499999999999999	-0.039718413857474856	-0.039729870146068796	-0.03988179494720064	-0.03972890180176572	-0.03977976860503585	-0.03999965423224303
3.1550000000000002	-0.039719585670767485	-0.039734306827419304	-0.039890836829456516	-0.03972953985757755	-0.03979742107747291	-0.03999981283834793
3.1600000000000001	-0.03971884147119667	-0.0397379588261974	-0.039898289021249	-0.03972769715043994	-0.03981724587677291	-0.03999989562818569
3.165	-0.039716568406571624	-0.039740831019656	-0.039904272675082106	-0.039724577911198045	-0.039837971720018524	-0.03999993929938512
3.1699999999999999	-0.03971323104803012	-0.039742855779874936	-0.03990889727576446	-0.0397217717023247	-0.03985805401220637	-0.03999996274568953
3.1750000000000003	-0.0397092417667977	-0.03974389375241042	-0.03991225468640691	-0.03972081916491414	-0.039876062518700656	-0.03999997560361434
3.1800000000000002	-0.03970483236422611	-0.03974374594289703	-0.03991441518892378	-0.03972257290450421	-0.03989095670972683	-0.039999982783860126
3.185	-0.039699964108215184	-0.03974217574320118	-0.039915425099024224	-0.039726501320345296	-0.03990215326457346	-0.0399999867975007
3.19	-0.03969432230041267	-0.03973893768583977	-0.0399153055501114	-0.03973047729888083	-0.03990941568442771	-0.03999998892479059
3.1950000000000003	-0.03968742773852197	-0.03973380934821065	-0.03991405214303174	-0.039731453506560925	-0.03991266291926865	-0.039999989790805095
3.2000000000000002	-0.03967884504953393	-0.039726623549830246	-0.03991163530929515	-0.03972668472641635	-0.039911786004943405	-0.03999998963515054
3.2050000000000001	-0.03966840583400364	-0.03971729877525752	-0.039908001403808346	-0.03971481182512018	-0.03990652288349301	-0.03999998841147388
3.21	-0.039656341132349594	-0.039705865666798346	-0.039903074707290924	-0.03969645161502497	-0.03989641490651342	-0.03999998576633203
3.2149999999999999	-0.03964325248449392	-0.03969248623051416	-0.03989676065953479	-0.03967415428524062	-0.039880865537460175	-0.03999998088550966
3.2200000000000002	-0.039629927361654625	-0.039677460819953755	-0.039888950740537346	-0.039651540998029734	-0.03985932601821156	-0.03999997212726456
3.2250000000000001	-0.039617083240553505	-0.03966121746195108	-0.03987952943844813	-0.03963181311446433	-0.03983161302152891	-0.03999995625066432
3.23	-0.03960515545449187	-0.03964428010235349	-0.03986838365532245	-0.03961652140374918	-0.03979829336230998	-0.039999926840488254
3.2349999999999999	-0.03959420757972564	-0.03962721725038777	-0.0398554146681262	-0.03960535708328399	-0.03976096585963809	-0.03999987114651909
3.2400000000000002	-0.03958397808745368	-0.0396105788500849	-0.03984055236124923	-0.03959677141343898	-0.03972221665978265	-0.03999976388646462
3.2450000000000001	-0.03957403269174431	-0.03959483407006985	-0.03982377089050651	-0.03958879762220776	-0.03968513172083781	-0.03999955552745624
3.25	-0.03956397052526306	-0.03958032325477187	-0.03980510429386229	-0.03957979375463615	-0.0396525127106004	-0.03999915128303236
3.2549999999999999	-0.03955361456677541	-0.039567232799280545	-0.0397846599638615	-0.03956905437603592	-0.03962616539071472	-0.039998376237466195
3.2600000000000002	-0.039543111607295456	-0.03955559432557274	-0.03976262752716183	-0.03955714420414205	-0.03960659645963336	-0.0399969234085744
3.2650000000000001	-0.03953289632771935	-0.03954530293483823	-0.039739280735680955	-0.039545814806435806	-0.03959318364166453	-0.0399942881441671
3.27	-0.03952352913667963	-0.039536146326189	-0.039714970600927886	-0.03953753646109912	-0.03958461755011206	-0.03998970674048215
3.2749999999999999	-0.03951546295448107	-0.0395278375829199	-0.03969010920117895	-0.0395346999069452	-0.03957934810609605	-0.039982138021599056
3.2800000000000002	-0.03950881235845446	-0.03952004761766471	-0.03966514517952281	-0.039538452797259066	-0.03957588059706886	-0.039970342726967784
3.2850000000000001	-0.03950320568797536	-0.039512436228581055	-0.03964053357910756	-0.03954749241705148	-0.039572911520504885	-0.03995310602442764
3.29	-0.039497802267719984	-0.03950468198835486	-0.03961670390123838	-0.039557795306830186	-0.039569370338953094	-0.039929595478513866
3.2949999999999999	-0.03949151667826187	-0.03949651076109047	-0.03959403075731205	-0.0395639297366755	-0.03956443344539507	-0.03989975957191405
3.3000000000000003	-0.03948339228821506	-0.039487721470276814	-0.03957281105144788	-0.03956122872682606	-0.03955754317641077	-0.039864599709612626
3.3050000000000002	-0.0394729671969718	-0.03947820688381906	-0.039553250380935774	-0.039547554630878945	-0.03954843539600006	-0.039826156048877806
3.31	-0.0394604586280195	-0.039467967221043565	-0.03953545961427372	-0.03952408468617051	-0.03953716828780929	-0.039787157527435335
3.315	-0.039446673331329535	-0.03945711529376348	-0.03951946085235001	-0.039495008578552294	-0.03952414956150138	-0.039750444589552965
3.3200000000000003	-0.03943268514484419	-0.039445873187857985	-0.03950520060777727	-0.03946597620914346	-0.039510169695175096	-0.03971837962711896
3.3250000000000002	-0.039419434451641325	-0.039434561470796194	-0.039492567299551216	-0.03944172019854341	-0.039496452834243086	-0.03969244952844295
3.3300000000000001	-0.03940742804702079	-0.03942358192118771	-0.03948141009833399	-0.039424276949175954	-0.039484720097844206	-0.039673155561452934
3.335	-0.03939664058591765	-0.039413393583279145	-0.03947155664034557	-0.039412873751833596	-0.0394772130977193	-0.03966015614039943
3.3399999999999999	-0.03938661459967313	-0.039404480129580845	-0.03946282792755118	-0.0394050177619847	-0.039476563611422474	-0.03965254902170327
3.3450000000000002	-0.039376699085584325	-0.03939730555316319	-0.03945504961069044	-0.03939776280747637	-0.039485375443093926	-0.03964917205231826
3.3500000000000001	-0.0393663483306562	-0.03939225690492405	-0.03944805962229973	-0.039388767171972594	-0.039505485974731185	-0.0396488419125375
3.355	-0.03935538504120096	-0.03938957797050104	-0.039441712679867416	-0.03937712413649118	-0.03953711513370582	-0.03965050153961155
3.3599999999999999	-0.039344127269521766	-0.03938930505327281	-0.03943588248155791	-0.03936378293416215	-0.03957834393479023	-0.039653284410786506
3.3650000000000002	-0.03933332100256221	-0.03939122171114898	-0.03943046249106252	-0.039351377431660894	-0.03962533400361491	-0.03965652096246013
3.3700000000000001	-0.03932389773780027	-0.03939484923628782	-0.03942536610936617	-0.03934352756771269	-0.03967330271419296	-0.03965971391182404
3.375	-0.03931663819112829	-0.03939948216914309	-0.03942052682655037	-0.039343696548327554	-0.03971778155084532	-0.03966250293391438
3.3799999999999999	-0.03931184603080611	-0.03940426576954901	-0.03941589869855569	-0.039353539907410945	-0.03975553631446018	-0.039664631055293484
3.3850000000000002	-0.03930914504089955	-0.039408300831969674	-0.039411457253785434	-0.0393712109343703	-0.03978482222264044	-0.039665918389093426
3.3900000000000001	-0.03930751572276101	-0.03941075576287162	-0.039407200736889025	-0.03939105343109988	-0.039805074349684694	-0.03966624440663955
3.395	-0.039305626735574174	-0.03941096788397279	-0.03940315146224324	-0.03940558667252445	-0.03981635579481428	-0.03966553762909414
3.3999999999999999	-0.03930236782900102	-0.03940852265763604	-0.039399356983331045	-0.03940865932285229	-0.03981884844295364	-0.03966377084542689
3.4050000000000002	-0.039297348298260405	-0.03940330623847452	-0.03939589078342399	-0.0393978861506944	-0.0398125296529579	-0.03966096013874566
3.4100000000000001	-0.039291111557115774	-0.03939553000188904	-0.03939285224641484	-0.039375556854219784	-0.03979707595384976	-0.0396571666983075
3.415	-0.039284951737194936	-0.039385725143820174	-0.03939036575965716	-0.03934793192497665	-0.03977200583214193	-0.03965250133343676
3.4199999999999999	-0.03928042153876415	-0.039374703637141524	-0.039388578911998096	-0.03932284620415534	-0.03973707128851851	-0.03964713259548047
3.4250000000000003	-0.03927877530373768	-0.039363482509984164	-0.039387659857347254	-0.03930640657113899	-0.039692859690080635	-0.03964130023685662
3.4300000000000002	-0.039280599122030115	-0.03935317413066861	-0.03938779398859435	-0.039300812981160727	-0.03964142946366691	-0.0396353360300525
3.435	-0.03928574376118621	-0.039344855244928006	-0.03938918008379179	-0.0393045722499185	-0.0395866291486908	-0.03962969315519591
3.44	-0.03929351945437864	-0.039339437479424325	-0.03939202602493163	-0.0393142123455039	-0.039533722476354574	-0.03962498266531312
3.4450000000000003	-0.03930303822715051	-0.039337565827909926	-0.0393965440464922	-0.03932601551635848	-0.03948823942912092	-0.039622010192695865
3.4500000000000002	-0.03931358002288362	-0.03933956554907529	-0.039402945265156156	-0.039337272207829614	-0.03945449170029231	-0.03962179785284133
3.4550000000000001	-0.03932485979216885	-0.03934544369308473	-0.0394114330243018	-0.03934707309967447	-0.039434498701291704	-0.0396255665482682
3.46	-0.03933709663132328	-0.03935493580508906	-0.03942219443614579	-0.039356493291186914	-0.039427830712496906	-0.03963464673268141
3.4649999999999999	-0.039350861767617776	-0.03936757851594325	-0.03943538951663669	-0.03936808956463177	-0.03943228146578375	-0.039650288985884075
3.4700000000000002	-0.039366777168151006	-0.039382787994824725	-0.03945113757340148	-0.03938494317381741	-0.03944485759494315	-0.039673369271382215
3.4750000000000001	-0.03938518663968514	-0.03939993047422108	-0.0394695010734578	-0.03940947226954641	-0.03946259160521138	-0.039704032686755715
3.48	-0.039405912127066706	-0.03941837916141581	-0.03949046805643177	-0.039442054600285756	-0.03948297912532928	-0.03974138329435364
3.4849999999999999	-0.039428180945110816	-0.03943755748140172	-0.03951393513365699	-0.03947995145111689	-0.03950410430177407	-0.03978337198261919
3.4900000000000002	-0.0394507790865891	-0.03945697036969937	-0.03953969397914657	-0.0395176805442215	-0.039524608555678735	-0.03982701144311909
3.4950000000000001	-0.03947241094121586	-0.03947622452588115	-0.039567424660712204	-0.03954917960074201	-0.039543619849169924	-0.039868931943165924
3.5	-0.0394921289571602	-0.03949503734313602	-0.03959669888363794	-0.039570370917073	-0.03956068833648261	-0.03990612233058102
3.5049999999999999	-0.039509630908300224	-0.039513234150103736	-0.03962699507101944	-0.03958056404192909	-0.039575728845619676	-0.03993657974685494
3.5100000000000002	-0.039525280571701314	-0.039530734661879924	-0.03965772527873142	-0.03958240449916301	-0.03958896048856922	-0.039959615206835844
3.5150000000000001	-0.039539853070611794	-0.03954753140521837	-0.039688271621940906	-0.03958072104533955	-0.039600843499726056	-0.03997573148572043
3.52	-0.03955414392994438	-0.039563664332110095	-0.039718027771426065	-0.039580559689963796	-0.039612025299258766	-0.03998619453861912
3.5249999999999999	-0.039568633763466754	-0.03957919608635474	-0.03974643978665861	-0.03958513491718051	-0.03962330900875328	-0.039992527897494363
3.5300000000000002	-0.03958334170886773	-0.03959419120929535	-0.039773040510127707	-0.03959491810744896	-0.039635641209551875	-0.039996125058899275
3.5350000000000001	-0.03959787903457112	-0.039608700385199785	-0.039797472997990295	-0.039608271801331627	-0.03965008414567849	-0.03999805746277207
3.54	-0.03961162554625107	-0.0396227485936092	-0.03981950064540832	-0.03962273767911561	-0.03966770971475342	-0.03999904863964778
3.5449999999999999	-0.039623940009915586	-0.039636324861980765	-0.03983900415245485	-0.0396360420153784	-0.039689362763582585	-0.03999953929328784
3.5500000000000003	-0.039634342086935614	-0.03964937186235554	-0.039855967609442496	-0.03964666176656266	-0.039715316905797944	-0.03999977645691927
3.5550000000000002	-0.03964262293226503	-0.039661775611703844	-0.03987045729441103	-0.039654101319593016	-0.039744965324130264	-0.039999889774344204
3.56	-0.039648858895829045	-0.03967335783580948	-0.0398825971198211	-0.039658896507580664	-0.039776757164234615	-0.03999994395701491
3.565	-0.03965333299377775	-0.039683874653615364	-0.03989254418546199	-0.03966235430259847	-0.039808502520455834	-0.039999970185586424
3.5700000000000003	-0.03965639953668856	-0.039693024274641775	-0.0399004669143782	-0.03966614618119263	-0.03983794443384213	-0.03999998316691827
3.5750000000000002	-0.039658336029698864	-0.039700463777800406	-0.039906527125572286	-0.039671807252993775	-0.03986331371093361	-0.03999998977860447
3.5800000000000001	-0.039659215931336596	-0.03970583223029281	-0.03991086641072119	-0.03968004154460605	-0.03988360798102406	-0.03999999324458836
3.585	-0.03965883189526107	-0.039708776013872266	-0.039913596486179655	-0.039689967950186124	-0.03989853362942679	-0.03999999509097882
3.5899999999999999	-0.03965670810585748	-0.03970897294465618	-0.03991479282224148	-0.03969894024744972	-0.039908232652883575	-0.03999999604632111
3.5950000000000002	-0.03965223023384948	-0.039706154000746674	-0.03991449076747734	-0.03970338494349173	-0.039912963867282616	-0.03999999645140445
3.6000000000000001	-0.039644869735759064	-0.039700123767403804	-0.03991268351114338	-0.03970019525645609	-0.03991284792372983	-0.03999999644059797
3.605	-0.03963441676142789	-0.03969078164267326	-0.0399093214845491	-0.03968788349381702	-0.039907710603093206	-0.03999999601006591
3.6099999999999999	-0.03962111414749369	-0.03967814467163348	-0.03990431312978939	-0.039667173240891244	-0.039897025552233414	-0.03999999501558671
3.6150000000000002	-0.03960562198299116	-0.039662369822061935	-0.03989752731286063	-0.03964094675595772	-0.03987996811444496	-0.03999999309834519
3.6200000000000001	-0.03958882059647553	-0.039643769773574075	-0.03988879798350205	-0.03961330721810622	-0.03985561730541804	-0.03999998949128918
3.625	-0.03957154036179801	-0.03962281379919469	-0.03987793193407661	-0.0395879117358959	-0.039823339865217744	-0.03999998258044849
3.6299999999999999	-0.03955433741907068	-0.0396001061035067	-0.03986472061386681	-0.03956658791555167	-0.03978331470103033	-0.03999996893429647
3.6350000000000002	-0.03953739407631961	-0.039576339036417524	-0.03984895682466786	-0.03954912287173169	-0.039737006932870314	-0.039999941175001004
3.6400000000000001	-0.03952055607621392	-0.039552226715239204	-0.03983045666673312	-0.03953396389283761	-0.03968727965280677	-0.03999988338139176
3.645	-0.03950348058518615	-0.039528432243182116	-0.039809086261490136	-0.03951908657627937	-0.0396379124939248	-0.03999976144238633
3.6499999999999999	-0.03948585253015631	-0.039505504784306686	-0.03978479157264658	-0.03950277114627304	-0.03959263219197405	-0.039999503716588815
3.6550000000000002	-0.03946760171342243	-0.03948383925519052	-0.03975762824009248	-0.039484303730696405	-0.03955411712021048	-0.03999896474708716
3.6600000000000001	-0.039449032613082316	-0.039463663115993856	-0.039727787050220516	-0.03946442794467222	-0.03952347306309793	-0.0399978632446651
3.665	-0.03943080132903776	-0.03944504621108852	-0.03969560993481458	-0.03944533299084027	-0.03950034250197614	-0.03999568923939944
3.6699999999999999	-0.03941373718665743	-0.0394279249968304	-0.03966159166565783	-0.039430186787814174	-0.03948342131256403	-0.03999159079971196
3.6750000000000003	-0.03939856400241151	-0.03941213302648409	-0.03962636396500437	-0.03942223603969776	-0.03947102445656132	-0.039984282600702414
3.6800000000000002	-0.03938560199482675	-0.039397433280967196	-0.0395906614987293	-0.03942331174859834	-0.039461473218882916	-0.039972058859684155
3.685	-0.03937455022171808	-0.039383551597903556	-0.039555272637830645	-0.039432072680519674	-0.03945327579802498	-0.039953011023508594
3.69	-0.03936447009221527	-0.03937021180542761	-0.03952098110074028	-0.03944340258066278	-0.03944518620837677	-0.03992550137876863
3.6950000000000003	-0.03935405188096942	-0.03935717200588585	-0.039488506686295485	-0.03945006464174119	-0.039436231860980206	-0.039888809707338296
3.7000000000000002	-0.039342106742345756	-0.039344259169185	-0.03945845361320011	-0.039445708062961625	-0.03942575304457621	-0.039843708851203155
3.7050000000000001	-0.03932807015351929	-0.039331397551020934	-0.03943127337855441	-0.03942738296730015	-0.03941345369922276	-0.03979266095549199
3.71	-0.03931226218913607	-0.0393186265394356	-0.039407246013023416	-0.03939668593021174	-0.03939944671708749	-0.039739452831271345
3.7149999999999999	-0.03929576463249884	-0.03930610538170867	-0.039386480029735854	-0.03935935310126892	-0.039384286145514875	-0.03968836030642308
3.7200000000000002	-0.03927997524787659	-0.03929410497166438	-0.03936892819430578	-0.03932305954929984	-0.03936899829910453	-0.03964317153917283
3.7250000000000001	-0.039266067087267834	-0.03928298912674874	-0.039354414186098106	-0.03929407463001024	-0.039355133688145465	-0.03960644627031023
3.73	-0.03925460506166258	-0.0392731882936095	-0.03934266454439268	-0.039274880588107984	-0.039344838958175386	-0.03957923022849693
3.7349999999999999	-0.03924544496398153	-0.039265166923283676	-0.03933334084067133	-0.03926422045562604	-0.03934087978459178	-0.03956121094905984
3.7400000000000002	-0.039237886878320014	-0.03925938279111408	-0.039326068360632085	-0.03925872886604345	-0.039346456745474115	-0.03955113923143731
3.7450000000000001	-0.039230987308145386	-0.03925623464198496	-0.039320459210682376	-0.03925460705379284	-0.03936463153745383	-0.03954730781478805
3.75	-0.0392239276070181	-0.039255996379373354	-0.03931612926221079	-0.039248882934921396	-0.03939733323985372	-0.03954794110444546
3.7549999999999999	-0.03921632410796041	-0.03925874262230387	-0.039312709456717304	-0.03924034988314687	-0.039444258640195684	-0.03955143881264169
3.7600000000000002	-0.03920836392308986	-0.039264279611370356	-0.039309852631492226	-0.03922999745350998	-0.03950229335662307	-0.03955648354292691
3.7650000000000001	-0.03920070862327634	-0.03927210196953107	-0.03930723723420484	-0.039220736933769006	-0.03956598697425724	-0.0395620533684797
3.77	-0.03919420523624256	-0.0392813944126585	-0.03930456919242842	-0.03921657475836168	-0.03962900880324721	-0.03956738350824178
3.7749999999999999	-0.03918950780924358	-0.03929108668706528	-0.03930158292613297	-0.039221351580514985	-0.03968584462383141	-0.039571910501986246
3.7800000000000002	-0.03918671999692529	-0.039299954097121274	-0.03929804215683558	-0.039236844347592004	-0.039732881556594254	-0.03957521868999106
3.7850000000000001	-0.03918517102631072	-0.039306742845400686	-0.039293740860766396	-0.03926067253842214	-0.03976853140104215	-0.03957699776186799
3.79	-0.03918345227681167	-0.03931029533542544	-0.03928850448157515	-0.03928581256846829	-0.03979264154483957	-0.039577013131420154
3.7949999999999999	-0.03917978946634301	-0.0393096562731309	-0.039282191375966315	-0.03930295450043383	-0.03980567711495589	-0.039575087424591336
3.8000000000000003	-0.03917265761023286	-0.039304151068248014	-0.039274694406748044	-0.03930432199805045	-0.039808031653117505	-0.03957109034046319
3.8050000000000002	-0.03916137179530926	-0.039293437107384886	-0.03926594260528839	-0.03928661342705287	-0.039799601291926445	-0.0395649345509585
3.81	-0.03914636076853105	-0.039277531623000246	-0.039255902879314235	-0.03925216039898575	-0.039779631696759465	-0.03955657645483185
3.815	-0.039128980862160594	-0.039256816947279526	-0.03924458182466505	-0.039208257663503956	-0.03974684238526722	-0.0395460221281744
3.8200000000000003	-0.03911096243154023	-0.03923201836974035	-0.03923202779309075	-0.039164416638627186	-0.03969987538077987	-0.03953334054627018
3.8250000000000002	-0.03909376507124002	-0.03920414670419605	-0.03921833345455629	-0.03912831167158182	-0.03963809878160328	-0.03951868792811503
3.8300000000000001	-0.039078132191930286	-0.03917440114913078	-0.039203639146600966	-0.03910295715159565	-0.03956263036941883	-0.03950234849195846
3.835	-0.03906397922291084	-0.0391440387182946	-0.03918813729292813	-0.03908684958307491	-0.03947715107824518	-0.03948479716645976
3.8399999999999999	-0.03905057405191226	-0.03911423021462464	-0.03917207805792869	-0.03907597826461976	-0.039387887290468326	-0.039466787380279325
3.8450000000000002	-0.039036900715003625	-0.039085931871760744	-0.039155776142682105	-0.03906582226439636	-0.039302397728553026	-0.039449459787329354
3.8500000000000001	-0.039022097091639014	-0.03905979997706551	-0.03913961819123829	-0.039052841204564724	-0.039227533650462665	-0.03943445333747747
3.855	-0.039005837897243885	-0.039036162501394696	-0.039124069664451665	-0.0390356387107233	-0.039167591747816595	-0.03942397756155633
3.8599999999999999	-0.038988518981883734	-0.03901504343404015	-0.03910967930403099	-0.03901556627910106	-0.039123588957617854	-0.03942077810685892
3.8650000000000002	-0.038971158387650424	-0.03899622148095286	-0.039097078574953065	-0.03899647554216124	-0.0390938058177103	-0.0394279094590228
3.8700000000000001	-0.038955046578900546	-0.03897930110422206	-0.039086972942318984	-0.03898376324810885	-0.03907500176606128	-0.039448243899759476
3.875	-0.03894126240703114	-0.038963780014890044	-0.039080121779354146	-0.03898280291261971	-0.039063562162652846	-0.03948372237506374
3.8799999999999999	-0.03893018924702155	-0.0389491075067254	-0.039077304402852606	-0.03899641595390515	-0.03905618728592546	-0.039534498415994865
3.8850000000000002	-0.038921181630956626	-0.038934736033452	-0.039079271404631244	-0.03902190926650509	-0.039050141433535655	-0.039598291792122306
3.8900000000000001	-0.03891256911435661	-0.03892017078850322	-0.039086683106063974	-0.03905016917433246	-0.039043271822251965	-0.03967033827707982
3.895	-0.03890212579913085	-0.03890501932834435	-0.039100040298643245	-0.039068682898406294	-0.039033985884094374	-0.039744172248419266
3.8999999999999999	-0.038887902095079	-0.03888903856231317	-0.03911961576112966	-0.039066759415966025	-0.03902126921620703	-0.039813104173463704
3.9050000000000002	-0.03886905593107488	-0.03887217297150831	-0.03914539738442909	-0.03903971271859689	-0.039004739799345094	-0.03987185019216204
3.9100000000000001	-0.038846261524632476	-0.038854577536705764	-0.039177054078426414	-0.03899063793143436	-0.03898470480982842	-0.03991763245715004
3.915	-0.03882147434294736	-0.03883662149859094	-0.03921393332953421	-0.03892960315271218	-0.03896220434815733	-0.0399503390849535
3.9199999999999999	-0.03879716795648299	-0.03881887320952539	-0.03925509440264111	-0.038869847851538415	-0.038939062732738866	-0.03997183582571588
3.9250000000000003	-0.038775432453773975	-0.03880206967334371	-0.03929937470098982	-0.03882207796235325	-0.03891798626551889	-0.03998490157004392
3.9300000000000002	-0.03875735208005483	-0.03878707477842409	-0.039345480357703945	-0.03879049487019006	-0.038902705827109134	-0.039992295143085145
3.935	-0.03874285554367798	-0.038774826920692534	-0.03939208752200131	-0.038773032383295214	-0.038898039602903875	-0.03999622324778477
3.94	-0.03873097688968037	-0.038766271343316554	-0.03943793929502156	-0.03876421626431711	-0.03890958897197922	-0.03999820226567665
3.9450000000000003	-0.03872036573123764	-0.03876226927292007	-0.03948192514946451	-0.03875795443992712	-0.038942731940048436	-0.03999915854762993
3.9500000000000002	-0.03870988645214583	-0.03876347966812958	-0.03952313416742936	-0.03874956089656052	-0.039000851849973664	-0.03999960729869555
3.9550000000000001	-0.038699124052711455	-0.03877022211619155	-0.03956087909172405	-0.03873726996771936	-0.03908336926527938	-0.03999981452138293
3.96	-0.03868860304019285	-0.038782347127026766	-0.039594693440461994	-0.03872293309174976	-0.03918472328395619	-0.039999909955136075
3.9650000000000003	-0.03867962004334331	-0.03879915306376053	-0.039624307635913965	-0.03871154192185459	-0.03929527425376638	-0.039999954358058615
3.9700000000000002	-0.03867375737228857	-0.038819386938994165	-0.039649611787600146	-0.03870984841575982	-0.03940397070042107	-0.03999997547107293
3.9750000000000001	-0.038672253378155365	-0.03884134604515245	-0.0396706126355883	-0.038724281172047355	-0.03950139839102436	-0.039999985818686565
3.98	-0.03867541471778087	-0.03886306673995891	-0.03968739079603987	-0.038757766583640774	-0.039581658246048014	-0.039999991062447685
3.9849999999999999	-0.038682258552797895	-0.03888256073213772	-0.03970006255720387	-0.03880620984916478	-0.03964248840637893	-0.03999999378926062
3.9900000000000002	-0.03869060001779485	-0.038898050304086655	-0.03970874863328498	-0.03885780371939389	-0.03968414592593523	-0.03999999519738614
3.9950000000000001	-0.03869770522378345	-0.03890816378645015	-0.039713550855559984	-0.03889725328629398	-0.03970795127410045	-0.039999995840127506
4.	-0.03870133072091389	-0.03891207238471663	-0.03971453690085492	-0.03891234752435475	-0.039715124967272974	-0.03999999594898674
4.0049999999999999	-0.038700673404922364	-0.038909566807225376	-0.0397117327954673	-0.03889872450714199	-0.039706124085331515	-0.039999995561566325
4.0099999999999998	-0.03869673708944276	-0.03890106872779213	-0.039705082789455524	-0.038861347489155686	-0.03968041870151987	-0.03999999453399719
4.0149999999999997	-0.03869192211753474	-0.03888764309594699	-0.03969461747771124	-0.038812868378081386	-0.03963692349687986	-0.03999999249544096
4.0200000000000005	-0.03868904772611448	-0.03887085303643501	-0.03968026896606824	-0.03876863936437481	-0.03957455200091191	-0.039999988604138156
4.0250000000000004	-0.03869032322561577	-0.03885262070356868	-0.03966189305380069	-0.03874017196038834	-0.03949345100120387	-0.0399999810084492
4.0300000000000002	-0.03869673032975346	-0.03883505951356474	-0.03963950294794945	-0.03873116597813472	-0.03939665844992753	-0.03999996574448867
4.0350000000000001	-0.03870797359722597	-0.038820193451757884	-0.03961314685373596	-0.03873845561057263	-0.039290891568118116	-0.03999993406135773
4.04	-0.03872286618440626	-0.03880972968568683	-0.03958299225812622	-0.03875562735850247	-0.039186146228196064	-0.03999986658513726
4.0449999999999999	-0.03873992564322682	-0.038804879973648364	-0.039549370844021256	-0.0387761492542101	-0.03909349977707967	-0.03999972068842307
4.0499999999999998	-0.03875798782705511	-0.038806275155459195	-0.039512780855655634	-0.03879536174305245	-0.03902196105481625	-0.0399994039410309
4.0549999999999997	-0.03877666525601949	-0.038813995405584584	-0.039474064149238215	-0.03881176805775155	-0.038976110535012154	-0.03999872551901329
4.0600000000000005	-0.03879645897043092	-0.038827660104329496	-0.03943421553405452	-0.03882731759361383	-0.038955529856522425	-0.0399973085185972
4.0650000000000004	-0.03881850426655757	-0.03884656744629053	-0.0393943770841817	-0.038846580512297	-0.038956169477792464	-0.03999445324416989
4.0700000000000003	-0.038844066259657146	-0.03886984980032262	-0.03935594983300262	-0.038875226878834566	-0.03897245405796449	-0.039988985217073586
4.0750000000000002	-0.03887396611429852	-0.038896581086274556	-0.03932036839451802	-0.03891804142396518	-0.038998902332629766	-0.03997913596647411
4.0800000000000001	-0.03890813570639412	-0.03892586764247767	-0.03928902986386843	-0.03897631652846022	-0.0390309900739182	-0.03996260949485847
4.085	-0.03894543566965899	-0.03895691210110896	-0.0392631808450801	-0.03904537109655881	-0.03906534170575469	-0.03993698598235772
4.0899999999999999	-0.03898387293163615	-0.038989060173811	-0.039243815062269025	-0.03911481216796594	-0.03909961792907975	-0.03990051877480619
4.0949999999999998	-0.03902123910712749	-0.039021828209934224	-0.03923158426488215	-0.03917270232405129	-0.039132338698761586	-0.03985310583967226
4.0999999999999996	-0.039055947407483006	-0.039054947103670815	-0.03922682606904258	-0.03921092102347199	-0.0391628644683363	-0.039797166917045726
4.1050000000000004	-0.03908764444844194	-0.03908830694098144	-0.03922943447736679	-0.039228118776694285	-0.03919112072528094	-0.03973736650713057
4.1100000000000003	-0.0391172910683448	-0.03912198726743136	-0.039239032071341565	-0.039229838092381314	-0.0392176921731631	-0.03967993408756213
4.1150000000000002	-0.03914665908878983	-0.03915618903225676	-0.039254970556155094	-0.03922618630011557	-0.03924361160375974	-0.03963097343278004
4.1200000000000001	-0.039177537676440936	-0.0391911869198794	-0.03927642433257608	-0.039227720335316255	-0.03927026517345271	-0.03959499242687484
4.125	-0.03921105534486089	-0.0392272732574051	-0.039302471512239194	-0.03924107109508301	-0.03929931027496087	-0.0395740627980147
4.1299999999999999	-0.039247402188947275	-0.039264705769686443	-0.039332165430041546	-0.03926711181910506	-0.039332614815819573	-0.03956783436477371
4.1349999999999998	-0.03928596366043068	-0.039303662160014616	-0.03936459053414161	-0.03930252862449003	-0.03937213354944347	-0.03957418736384884
4.1399999999999997	-0.039325686840520145	-0.039344200643097786	-0.03939890062024904	-0.03934263508066927	-0.03941958347603204	-0.039590118111879805
4.1450000000000005	-0.03936548956833657	-0.03938622473029546	-0.039434340597066915	-0.039383348418453236	-0.03947583742604795	-0.03961251299972045
4.1500000000000004	-0.03940458791342658	-0.03942945411575525	-0.03947025492432728	-0.03942213209274084	-0.03954017583595135	-0.03963864435947554
4.1550000000000002	-0.03944265930373723	-0.03947340965250454	-0.03950608658600883	-0.03945832011002562	-0.039609819727500675	-0.039666384003304064
4.1600000000000001	-0.03947980130885825	-0.03951742452714901	-0.03954137024867045	-0.0394928708047542	-0.03968022887098647	-0.039694215366958614
4.165	-0.03951632469290798	-0.03956069113062187	-0.03957572250236596	-0.03952762753815998	-0.039746264253610095	-0.03972113984182427
4.1699999999999999	-0.03955248906476334	-0.0396023427156592	-0.039608831150453716	-0.03956444462944384	-0.039803691565221115	-0.03974655011327421
4.1749999999999998	-0.03958829177296706	-0.039641555127190836	-0.039640444662670825	-0.03960439410490747	-0.0398502195791549	-0.03977011197242864
4.1799999999999997	-0.039623371103285183	-0.03967764430929781	-0.03967036227328728	-0.03964699607978341	-0.03988562432936998	-0.039791671041080987
4.1850000000000005	-0.03965704370988984	-0.03971013560568113	-0.03969842483093225	-0.03968978749544782	-0.03991113918745148	-0.03981118591366592
4.1900000000000004	-0.03968847310523276	-0.039738790816733115	-0.0397245063559359	-0.039728982323117765	-0.03992862323663056	-0.03982868264972144
4.1950000000000003	-0.039716920018569905	-0.039763592882678625	-0.03974850626739435	-0.03976116301911228	-0.03993991417488607	-0.0398442241789203
4.2000000000000002	-0.03974196540305279	-0.03978469914435734	-0.03977034232916208	-0.0397847551611047	-0.03994649286567176	-0.03985788929050518
4.2050000000000001	-0.039763593581669185	-0.03980237871923849	-0.039789944468311314	-0.03980035718334733	-0.0399493954371694	-0.03986975771478206
4.21	-0.039782101062409	-0.03981694818852837	-0.03980724969751625	-0.03981014220817788	-0.039949262104797816	-0.03987989947285322
4.2149999999999999	-0.039797894867593366	-0.03982871553385447	-0.03982219840475313	-0.039816877169895036	-0.03994644383833797	-0.03988836786843365
4.2199999999999998	-0.039811292563390555	-0.03983793798596387	-0.039834732258204504	-0.03982286353348101	-0.039941130060088426	-0.03989519624898789
4.2249999999999996	-0.03982241328006265	-0.039844796446386964	-0.0398447939255123	-0.039829167385806524	-0.03993348101993826	-0.03990039914994562
4.2300000000000004	-0.03983118008352432	-0.03984938711442509	-0.039852328745000366	-0.039835563417877605	-0.03992374406507097	-0.039903978869671966
4.2350000000000003	-0.03983739124378493	-0.03985172898001522	-0.039857288432532625	-0.039841102196674215	-0.03991231844953385	-0.039905939066853795
4.2400000000000002	-0.03984080310015335	-0.039851783509928344	-0.039859636874333526	-0.039844725236741686	-0.039899734019226	-0.03990630761200983
4.2450000000000001	-0.039841194192156246	-0.039849480727867335	-0.03985935803789718	-0.03984557230205184	-0.039886542247803504	-0.03990517126660167
4.25	-0.03983841002413007	-0.03984474506439293	-0.039856466003734735	-0.03984307370779516	-0.0398731688126242	-0.039902723792474136
4.2549999999999999	-0.03983239622685608	-0.039837515446462794	-0.03985101702731608	-0.03983700940784181	-0.039859803397920765	-0.03989932509063577
4.2599999999999998	-0.03982322087996985	-0.0398277566337696	-0.03984312331561413	-0.03982757476858578	-0.03984637817650909	-0.03989556004335642
4.2649999999999997	-0.039811079222862235	-0.039815461581940756	-0.039832967781719915	-0.03981542238891412	-0.03983263060946694	-0.039892271639101085
4.2700000000000005	-0.03979627187241879	-0.039800646626470135	-0.0398208183980635	-0.039801667192278394	-0.039818202658037455	-0.03989052836933936
4.2750000000000004	-0.03977914783666651	-0.03978334234531553	-0.03980703995760223	-0.03978777908187444	-0.03980272294799315	-0.03989148331929208
4.2800000000000002	-0.039760006099224636	-0.03976358345458422	-0.03979210024189609	-0.039775127046287384	-0.03978584371954587	-0.03989610953723435
4.2850000000000001	-0.039738967585948234	-0.03974140132683332	-0.03977656707958881	-0.0397640724247477	-0.03976723741701132	-0.03990486183138164
4.29	-0.03971587053040233	-0.039716822559428426	-0.03976109293108979	-0.03975314645663557	-0.039746579496590904	-0.03991739647212332
4.2949999999999999	-0.03969027422971074	-0.03968987609008207	-0.039746384793823475	-0.039739151690238436	-0.039723547188314196	-0.03993251632102404
4.2999999999999998	-0.03966162537871367	-0.0396606095268752	-0.039733159517090284	-0.03971829798623469	-0.039697851989921686	-0.03994843774241324
4.3049999999999997	-0.03962954502088774	-0.039629113029957065	-0.039722087799394894	-0.039687720275641145	-0.039669306510857906	-0.03996330605833746
4.3100000000000005	-0.03959409981343323	-0.039595547059042224	-0.03971373351429774	-0.03964681218405308	-0.03963791474436285	-0.03997572781062315
4.3150000000000004	-0.03955590286595501	-0.03956016938321254	-0.039708497542123196	-0.039597934389218846	-0.03960397597844478	-0.03998507199220474
4.3200000000000003	-0.039515972280328104	-0.039523357239823566	-0.03970657594320684	-0.039545797005833085	-0.039568206383077086	-0.039991440521683304
4.3250000000000002	-0.03947541607557372	-0.03948562190251579	-0.0397079405070725	-0.03949536293709849	-0.039531897478473625	-0.03999540082416649
4.3300000000000001	-0.03943510735373097	-0.03944761388268189	-0.03971234565752802	-0.039449653346789654	-0.03949712084096946	-0.039997666672210545
4.335	-0.03939548983727522	-0.03941011614711292	-0.03971936042149264	-0.0394090664251353	-0.03946692144473403	-0.03999887124274595
4.3399999999999999	-0.03935656145202891	-0.03937401979478115	-0.0397284192028438	-0.03937210678438874	-0.039445316099274	-0.0399994730983028
4.3449999999999998	-0.03931802244067093	-0.03934027348740703	-0.03973888186419646	-0.03933644605625397	-0.03943681039147968	-0.03999975937737838
4.3500000000000005	-0.03927954935197546	-0.03930979846253318	-0.039750092888044555	-0.03929992430083533	-0.0394452424441886	-0.03999989084247375
4.3550000000000004	-0.03924111007375555	-0.03928336885780283	-0.03976143105943781	-0.03926157909627845	-0.03947218478838795	-0.039999949995838634
4.3600000000000003	-0.03920318362474411	-0.0392614723181558	-0.03977234435143413	-0.03922242962378955	-0.03951569771075397	-0.03999997647014936
4.3650000000000002	-0.03916676683010865	-0.039244182481157096	-0.03978236836045612	-0.039185619102936865	-0.03957036082951979	-0.03999998842809179
4.3700000000000001	-0.03913314583393558	-0.03923108297189083	-0.039791129735728445	-0.039155910377297334	-0.039628817877035316	-0.03999999395031935
4.375	-0.03910350133931416	-0.03922127435800395	-0.03979833801100487	-0.03913851784234094	-0.039684013959803296	-0.03999999658345483
4.3799999999999999	-0.039078453050182434	-0.039213472354887306	-0.039803769994653904	-0.03913677586541087	-0.039730882591987975	-0.0399999978849002
4.3849999999999998	-0.03905768608678993	-0.0392061782274837	-0.03980725067099888	-0.03914897501665636	-0.039766802753137764	-0.03999999854631267
4.3899999999999997	-0.039039868483979286	-0.03919788427942778	-0.03980863382553086	-0.039166944184238196	-0.039791026034674715	-0.03999999887939524
4.3950000000000005	-0.03902303804953719	-0.03918727553663903	-0.039807784721474504	-0.03917869108041928	-0.039803701264502674	-0.03999999902392453
4.4000000000000004	-0.0390053987040083	-0.03917339985025994	-0.03980456640051731	-0.0391736209010063	-0.039805003637633014	-0.03999999903526885
4.4050000000000002	-0.03898616449131215	-0.039155792807648165	-0.03979883069030094	-0.03914691671686506	-0.03979457539205394	-0.03999999891701388
4.4100000000000001	-0.038965993955513645	-0.03913455217964787	-0.03979041478782747	-0.03910148582183651	-0.03977130553216342	-0.03999999862254309
4.415	-0.038946763381847924	-0.039110356598434114	-0.03977914427350349	-0.03904720193856667	-0.03973346938365465	-0.03999999802619755
4.4199999999999999	-0.038930800550626254	-0.03908441919000199	-0.03976484345528008	-0.038997001250290084	-0.039679314938465875	-0.0399999968412171
4.4249999999999998	-0.03891999994179916	-0.03905836713462873	-0.039747353863896585	-0.03896105881549488	-0.039608165331493486	-0.039999994418065205
4.4299999999999997	-0.038915253105548504	-0.039034049109594175	-0.03972656131436908	-0.038942960873143743	-0.03952185625476164	-0.03999998925550184
4.4350000000000005	-0.03891636392766326	-0.03901329389473512	-0.03970243102652927	-0.03894032293504381	-0.039425858230912	-0.03999997781500327
4.4400000000000004	-0.03892234340035425	-0.038997665822546754	-0.039675048749845496	-0.03894788495164081	-0.0393291245272841	-0.03999995166928579
4.4450000000000003	-0.03893189610612058	-0.038988272309482735	-0.039644663729844154	-0.038960182298113676	-0.03924213572418211	-0.03999989080059483
4.4500000000000002	-0.038943940205617644	-0.0389856662842029	-0.0396117270193709	-0.038973217424261575	-0.039173814184603806	-0.039999748491304055
4.4550000000000001	-0.03895800241301332	-0.038989855535466675	-0.0395769167228785	-0.03898555469668035	-0.039128969315021564	-0.03999941935964143
4.46	-0.03897433545010704	-0.03900039713623809	-0.03954114114026007	-0.03899864008382545	-0.03910762839428854	-0.039998677617763316
4.4649999999999999	-0.038993709703262165	-0.03901653490049614	-0.03950551229576054	-0.03901612412307564	-0.039106246721387614	-0.03999707216423566
4.4699999999999998	-0.03901698418232928	-0.039037338408031606	-0.03947128642335579	-0.039042586252173314	-0.03911969506189068	-0.03999377919226323
4.4750000000000005	-0.03904463327045947	-0.039061817957488656	-0.039439774246704404	-0.039081923664653385	-0.03914289672702815	-0.03998745469636045
4.4800000000000004	-0.03907637484832632	-0.03908900875384277	-0.039412230987585825	-0.03913507650676911	-0.039171658363543166	-0.03997619739733151
4.4850000000000003	-0.03911101739754012	-0.039118029765412496	-0.03938974191428985	-0.03919774201432961	-0.039202847118457514	-0.03995778502644991
4.4900000000000002	-0.03914664598423981	-0.03914812512998323	-0.039373121855961556	-0.039260549977717336	-0.03923426894993625	-0.03993029830250781
4.4950000000000001	-0.039181174862540066	-0.03917869209806824	-0.039362845279748176	-0.03931284114192913	-0.03926450554641539	-0.03989303753964966
4.5	-0.03921306875435912	-0.03920929475517482	-0.03935901753298254	-0.039347432842569446	-0.039292798225739015	-0.03984734742029731
4.5049999999999999	-0.03924186843269404	-0.03923966101453743	-0.03936138941285284	-0.039363199927819725	-0.03931896223423803	-0.03979683432704465
4.5099999999999998	-0.03926823560176878	-0.039269662356917305	-0.03936940883937362	-0.03936495474127347	-0.03934329521812008	-0.03974668884916732
4.5149999999999997	-0.039293506022856126	-0.039299279816228785	-0.03938229736802872	-0.03936136711787676	-0.03936647255194085	-0.039702324505332946
4.5200000000000005	-0.03931901062853286	-0.03932856320736582	-0.039399136861522126	-0.039361367546024956	-0.03938945565405158	-0.039667947160860355
4.5250000000000004	-0.03934552209627626	-0.03935759154032662	-0.03941895280869837	-0.039370396051050034	-0.039413445627379605	-0.03964567062248667
4.5300000000000002	-0.03937305371451295	-0.039386440320654574	-0.039440784458614465	-0.03938894090314926	-0.039439877803711595	-0.03963543042342012
4.5350000000000001	-0.039400993705484874	-0.03941515701959551	-0.03946373661395522	-0.03941403578587674	-0.039470381908987544	-0.039635526867783315
4.54	-0.03942840759682977	-0.03944374173473977	-0.03948701224299872	-0.03944170259500346	-0.03950657379656765	-0.039643418404521506
4.5449999999999999	-0.039454356528390674	-0.039472128499957335	-0.03950992818097709	-0.03946852724790044	-0.03954957599603591	-0.03965642948851535
4.5499999999999998	-0.039478150525849354	-0.039500165100753264	-0.03953191784297425	-0.0394923378718523	-0.03959934315458314	-0.0396722070687926
4.5549999999999997	-0.039499487333473055	-0.03952759447991239	-0.03955252524877478	-0.03951246641044951	-0.03965413145855954	-0.0396889177127229
4.5600000000000005	-0.0395184457373371	-0.03955404559807548	-0.03957139417625869	-0.039529645080604414	-0.03971056291873489	-0.03970525995455491
4.5650000000000004	-0.03953535093779944	-0.03957904233325181	-0.03958825535622823	-0.03954554350047663	-0.03976446307882709	-0.039720380337942215
4.5700000000000003	-0.039550579928043395	-0.039602034213516886	-0.03960291364773895	-0.039562190982330575	-0.039812108616667834	-0.03973375993465851
4.5750000000000002	-0.03956437751019501	-0.039622444601068486	-0.03961523630509745	-0.039581371034129995	-0.0398511991924744	-0.03974510897965801
4.5800000000000001	-0.03957671943412223	-0.039639725006919965	-0.039625142852738236	-0.03960373549334225	-0.039881097015588646	-0.039754284534194814
4.585	-0.039587245280302975	-0.039653402569873576	-0.039632596720012694	-0.03962779222410294	-0.03990240685733887	-0.0397612328041032
4.5899999999999999	-0.03959530163769065	-0.039663112116565785	-0.03963759860135694	-0.039649777530377385	-0.03991629732894279	-0.03976595194382738
4.5949999999999998	-0.039600125722366736	-0.039668611799005556	-0.03964018143168024	-0.039665018457790094	-0.03992391731106817	-0.03976846985754582
4.6000000000000005	-0.03960112655964125	-0.039669787869969296	-0.03964040684505896	-0.03966987853925235	-0.03992603984524353	-0.03976883227546663
4.6050000000000004	-0.03959814333614104	-0.03966665669757394	-0.0396383629793565	-0.039663058067383274	-0.039922901632617344	-0.03976709781090503
4.6100000000000003	-0.039591553390759385	-0.03965937000050975	-0.039634163485817483	-0.039646010056687095	-0.03991416820891535	-0.03976333815671893
4.6150000000000002	-0.03958217225391862	-0.03964822385892987	-0.039627947601721565	-0.03962260200439195	-0.03989900007745628	-0.03975764291660542
4.6200000000000001	-0.039570991885841685	-0.039633665781270914	-0.039619881155019514	-0.03959780370525153	-0.03987626252950595	-0.03975012987157034
4.625	-0.03955888452026049	-0.039616289851807436	-0.03961015839850522	-0.039575650248540144	-0.039844953915773806	-0.03974096283397789
4.6299999999999999	-0.039546402800466805	-0.03959681031716019	-0.039599004612865155	-0.03955781132815721	-0.039804858543698356	-0.0397303805073032
4.6349999999999998	-0.039533729460918945	-0.03957600996541088	-0.039586679451180724	-0.03954373118452705	-0.039757229448561714	-0.03971874039366182
4.6399999999999997	-0.03952074956136753	-0.039554669549389423	-0.039573480982912815	-0.03953169336076448	-0.03970508449814461	-0.03970658060658003
4.6450000000000005	-0.039507200354043884	-0.03953349363821217	-0.0395597502829751	-0.03951975593457433	-0.03965272972147227	-0.039694697606368935
4.6500000000000004	-0.03949286581447128	-0.03951305135540747	-0.03954587615329678	-0.0395063913370502	-0.03960456516074458	-0.03968422718648773
4.6550000000000002	-0.0394777666788372	-0.03949374519979919	-0.03953229913711088	-0.03949105261949044	-0.039563781684347696	-0.03967669825905285
4.6600000000000001	-0.03946226959814	-0.039475810315211024	-0.039519513416223916	-0.0394745481092061	-0.03953166558538856	-0.03967400675490041
4.665	-0.03944705688325285	-0.03945933629579177	-0.039508064569026745	-0.03945900767676348	-0.039507758325686045	-0.03967824116461663
4.6699999999999999	-0.03943296054489151	-0.03944429911711942	-0.039498540698207456	-0.03944750089061022	-0.03949055017803577	-0.03969130372112502
4.6749999999999998	-0.03942071230926947	-0.0394305931313085	-0.03949155437297081	-0.03944330835750189	-0.03947820350712355	-0.03971433792805749
4.6799999999999997	-0.039410670056452816	-0.03941805918774956	-0.03948771345586145	-0.03944845903701052	-0.039469004360340794	-0.039747099859946164
4.6850000000000005	-0.039402598453687654	-0.03940651035759935	-0.039487580410024786	-0.03946171139660095	-0.039461526519088005	-0.03978754790225974
4.6900000000000004	-0.039395628095246174	-0.03939575852255826	-0.03949162211482404	-0.039477690296926056	-0.03945464130181732	-0.039831960516965095
4.6950000000000003	-0.03938850386403219	-0.03938564315030696	-0.03950015522618473	-0.0394886741259735	-0.039447502400890545	-0.03987571687531057
4.7000000000000002	-0.0393800837326877	-0.039376059998245075	-0.03951329499008358	-0.039487968790079986	-0.039439562296183124	-0.03991452014172821
4.7050000000000001	-0.039369859318356765	-0.03936698482705803	-0.039530917165478734	-0.039472620477427216	-0.03943061318255657	-0.03994553315878845
4.71	-0.03935821409654087	-0.03935848705424718	-0.039552642377436956	-0.039444545496773606	-0.039420823495708156	-0.03996790070607248
4.7149999999999999	-0.03934626973215965	-0.03935073065992654	-0.03957784930084149	-0.039410008559761046	-0.03941075665940911	-0.03998249131106388
4.7199999999999998	-0.039335405286812	-0.039343963253797326	-0.039605717892895784	-0.03937715342296035	-0.03940138952384703	-0.03999113255065798
4.7250000000000005	-0.039326715697618884	-0.039338497038092564	-0.03963529767860691	-0.03935231757231829	-0.03939416495545559	-0.03999580583489268
4.7300000000000004	-0.03932067440860891	-0.03933468570085336	-0.039665590642930515	-0.03933764071258761	-0.039391085519810555	-0.03999813180033449
4.7350000000000003	-0.039317092832574174	-0.039332898514216806	-0.03969563528883387	-0.03933153083142238	-0.039394767923857404	-0.03999920780854013
4.7400000000000002	-0.03931530054505989	-0.0393334885121067	-0.039724578778531125	-0.03933065632020939	-0.03940826447899926	-0.03999967599495719
4.7450000000000001	-0.039314432311909515	-0.03933674875836313	-0.03975172752130649	-0.03933157408670318	-0.039434426969289185	-0.0399998702385941
4.75	-0.03931373909398693	-0.039342852782145415	-0.039776571841252745	-0.0393317009169239	-0.039474784077797406	-0.03999994825218275
4.7549999999999999	-0.0393128393476925	-0.03935178338400912	-0.03979878575908362	-0.03932999629095045	-0.039528342210306135	-0.03999997907741704
4.7599999999999998	-0.03931181761746659	-0.03936326520573235	-0.03981820701234063	-0.039327251584887354	-0.03959109488825898	-0.03999999126073825
4.7649999999999997	-0.03931112864347123	-0.03937672416073271	-0.039834804478897756	-0.039325803720393224	-0.03965683546059243	-0.0399999961564506
4.7700000000000005	-0.03931135483619207	-0.03939129464619735	-0.039848640201732885	-0.039328887503620825	-0.039719023985316924	-0.03999999818656684
4.7750000000000004	-0.03931290880563901	-0.03940588207217305	-0.03985983182679144	-0.03933971293229426	-0.03977266545149024	-0.03999999906570673
4.7800000000000002	-0.039315755227138864	-0.039419269543367615	-0.039868519238708655	-0.039359836410402076	-0.03981521243169934	-0.03999999946580157
4.7850000000000001	-0.0393192239534808	-0.03943024340088361	-0.03987483718157624	-0.03938707413103121	-0.03984630091470725	-0.039999999656240175
4.79	-0.03932202563268339	-0.039437709948683605	-0.039878894098068315	-0.0394148733115673	-0.039866832335522434	-0.03999999974818798
4.7949999999999999	-0.039322559413378505	-0.03944078480435352	-0.039880756462645675	-0.039434560761788105	-0.0398780207803411	-0.03999999978828599
4.7999999999999998	-0.03931944715716481	-0.0394388502120104	-0.03988043749096667	-0.03943900838848156	-0.03988072615850519	-0.03999999979471324
4.8049999999999997	-0.03931205179675454	-0.03943158628231533	-0.03987788915736643	-0.03942528676563803	-0.0398750988215248	-0.039999999770165426
4.8100000000000005	-0.03930070779683588	-0.039418984866277845	-0.03987299680939368	-0.03939559537887237	-0.039860453933902674	-0.039999999703642604
4.8150000000000004	-0.03928653884682122	-0.03940135003729956	-0.03986557621910315	-0.03935661761961049	-0.03983534114233647	-0.03999999956256976
4.8200000000000003	-0.03927096216843022	-0.03937928116960458	-0.03985537356574621	-0.039316984633467396	-0.03979787689428151	-0.039999999267861644
4.8250000000000002	-0.039255142975218184	-0.03935362909109927	-0.03984206951995197	-0.03928347715267523	-0.039746456149720506	-0.039999998627592674
4.8300000000000001	-0.03923965290263299	-0.039325417483959804	-0.03982528918638439	-0.039258511694020844	-0.03968083896309616	-0.039999997161323964
4.835	-0.03922441725838986	-0.0392957317999725	-0.03980462000001068	-0.039240583033034716	-0.03960326277119624	-0.0399999936292329
4.8399999999999999	-0.039208876599172104	-0.03926559245285382	-0.039779639542870275	-0.03922630771130682	-0.03951886482163007	-0.03999998476537851
4.8449999999999998	-0.039192262122342864	-0.039235839882641586	-0.03974995441180658	-0.03921208941273297	-0.03943478435494934	-0.03999996190730868
4.8500000000000005	-0.03917392140970768	-0.039207058772046194	-0.03971524954451554	-0.039195147053161926	-0.03935809822930959	-0.03999990228250079
4.8550000000000004	-0.03915361836517883	-0.03917955585436193	-0.03967534482119144	-0.039174365089111166	-0.039293669733714	-0.039999747555984774
4.8600000000000003	-0.03913169490697695	-0.03915338685100136	-0.03963025266279358	-0.039150827753960026	-0.03924310577597345	-0.03999935467623369
4.8650000000000002	-0.039109014532713135	-0.03912841325233167	-0.039580227512031725	-0.03912772753744691	-0.039205163110713516	-0.039998393854851946
4.8700000000000001	-0.039086704039127146	-0.0391043658809349	-0.03952579657845393	-0.03910979143520673	-0.03917699223750713	-0.03999616337177977
4.875	-0.039065773645634135	-0.039080899244909	-0.039467762094382165	-0.03910221698603695	-0.03915535598539313	-0.039991311107754564
4.8799999999999999	-0.03904669534022284	-0.03905763256958015	-0.039407169092526444	-0.03910838235739762	-0.039137345160114204	-0.039981526204831676
4.8849999999999998	-0.039029043830153216	-0.039034182894501834	-0.03934523896605567	-0.03912648663154894	-0.0391205987206542	-0.03996339349784558
4.8899999999999997	-0.03901139439075475	-0.03901019856080308	-0.039283276349607	-0.03914790682559885	-0.03910327177586529	-0.03993271113251799
4.8950000000000005	-0.03899167624613718	-0.03898539802940681	-0.03922256304787592	-0.039159879598011656	-0.03908397611785458	-0.03988549733939458
4.9000000000000004	-0.03896795579470363	-0.03895961263054106	-0.03916425584370271	-0.039150937420498653	-0.039061791890887175	-0.039819547531404924
4.9050000000000002	-0.03893930669570455	-0.03893282659100808	-0.03910930400053559	-0.03911547785327449	-0.03903634069175899	-0.03973590280526951
4.9100000000000001	-0.038906299355486285	-0.03890520618272654	-0.039058397495780835	-0.039055963376796086	-0.039007871160775594	-0.03963937540946073
4.915	-0.03887082518088547	-0.03887711248553559	-0.03901195006962314	-0.03898253709616929	-0.038977332363235306	-0.039537659491018555
4.9199999999999999	-0.03883534422722652	-0.03884909734184595	-0.038970114176688796	-0.0389092191732767	-0.03894646447296396	-0.039439344090610236
4.9249999999999998	-0.038801970921513614	-0.03882188651292015	-0.03893281972309781	-0.038847560519530235	-0.038917971297149224	-0.03935174689158481
4.9299999999999997	-0.03877185250006885	-0.038796354596580956	-0.0388998260273478	-0.03880210928687336	-0.03889579443575831	-0.03927947147920972
4.9350000000000005	-0.03874502987329351	-0.038773491313078536	-0.038870776733032	-0.03877082606778537	-0.03888534070013437	-0.03922406642359807
4.9400000000000004	-0.03872068315350571	-0.038754350090588724	-0.038845249665703234	-0.03874838514550419	-0.03889326629445224	-0.03918458423854932
4.9450000000000003	-0.03869759232439918	-0.038739963189260915	-0.038822796813534365	-0.03872898807608174	-0.038926299656005796	-0.039158552100960815
4.9500000000000002	-0.03867469039139901	-0.03873121036221419	-0.038802972766273446	-0.03870813132360432	-0.038988918666698145	-0.03914290963294315
4.9550000000000001	-0.03865156328209377	-0.03872864463834382	-0.03878535242957369	-0.038684024042618156	-0.03908061470187587	-0.03913467461151888
4.96	-0.038628699881527735	-0.038732305381764434	-0.03876954036514096	-0.03865839721970226	-0.03919441149189147	-0.03913129441472714
4.9649999999999999	-0.03860736840545206	-0.0387415721846843	-0.038755174704152774	-0.03863621454455428	-0.0393181204043686	-0.039130752748635755
4.9699999999999998	-0.03858917048481072	-0.038755117120716845	-0.03874192843599321	-0.038624593260904894	-0.039438088737654683	-0.03913153184439476
4.9750000000000005	-0.038575431310499	-0.03877098945944238	-0.038729510253517896	-0.03863101156136424	-0.0395433208987987	-0.03913251478863214
4.9800000000000004	-0.03856657241460101	-0.03878682466912076	-0.03871766630527318	-0.03865975038544107	-0.039627718673447956	-0.039132882286168624
4.9850000000000003	-0.03856163447055679	-0.03880012994862513	-0.03870618338069986	-0.0387069974559223	-0.039689811545309255	-0.0391320303230583
4.9900000000000002	-0.03855823078203564	-0.03880858177879006	-0.038694893385032195	-0.03875897912343766	-0.03973096083193778	-0.039129515949048586
4.9950000000000001	-0.038553181217550525	-0.03881028212963013	-0.038683678524354774	-0.03879670332350864	-0.039753373733022325	-0.03912502780788266
5.	-0.03854371289275	-0.03880394721922193	-0.038672476437131	-0.03880429300100483	-0.03975867302489119	-0.03911837403740747
5.0049999999999999	-0.03852866804656019	-0.038789027586705535	-0.03866128455297269	-0.0387752628032736	-0.03974712548059636	-0.039109480427817464
5.0099999999999998	-0.038509055632895875	-0.03876576789433315	-0.03865016318336806	-0.03871481838302417	-0.039717380966815	-0.039098394448758164
5.0149999999999997	-0.0384876280265468	-0.03873520831635665	-0.038639237189605935	-0.03863834236855185	-0.03966666203034159	-0.039085294740756234
5.0200000000000005	-0.03846772018319534	-0.03869911600148691	-0.03862869645891956	-0.03856539440890756	-0.039591550833495796	-0.03907051013577177
5.0250000000000004	-0.03845199475693141	-0.03865982881227962	-0.03861879577068544	-0.03851093803449311	-0.039489600228370156	-0.03905455645122421
5.0300000000000002	-0.03844170011240865	-0.03862000515698428	-0.03860985486193211	-0.03847984510677415	-0.03936168387503912	-0.03903820192868588
5.0350000000000001	-0.038436620880363134	-0.038582303616961446	-0.038602259509608765	-0.03846832326959241	-0.0392142120517444	-0.039022571076931065
5.04	-0.03843551103220971	-0.038549050913125577	-0.03859646414884147	-0.03846881528661322	-0.039059597668964496	-0.039009288519089906
5.0449999999999999	-0.0384367402853015	-0.0385219750643577	-0.03859299588356252	-0.03847375931237334	-0.038913743613690835	-0.039000645128709224
5.0499999999999998	-0.038438980884758535	-0.038502066747491175	-0.03859245872130898	-0.03847767359318245	-0.038791236803721825	-0.03899973495054307
5.0549999999999997	-0.03844175927029972	-0.03848958909317711	-0.038595535575583206	-0.038478609984175176	-0.038700884359828436	-0.039010464763054725
5.0600000000000005	-0.038445661664275196	-0.03848420637967683	-0.03860298424635714	-0.03847875562602849	-0.03864410112638939	-0.039037293039672634
5.0650000000000004	-0.038452095478292404	-0.03848517109793973	-0.03861562256393573	-0.038483726744222416	-0.0386164761771319	-0.03908454780840951
5.0700000000000003	-0.03846271999933317	-0.0384915089145222	-0.03863429762615196	-0.0385010663450952	-0.03861083411886075	-0.039155261062703575
5.0750000000000002	-0.03847876238226835	-0.03850216508947076	-0.03865983507325706	-0.03853813251917758	-0.038619874649748004	-0.03924968856861114
5.0800000000000001	-0.03850039155829985	-0.038516105751269444	-0.03869296702361774	-0.038598319588480555	-0.03863753717108747	-0.03936402243902189
5.085	-0.038526320124101746	-0.03853238704451802	-0.038734241714747014	-0.03867629188802387	-0.03865928799486944	-0.03949005679664014
5.0899999999999999	-0.038553896780669526	-0.03855020878618065	-0.03878392358475281	-0.038756913714765334	-0.03868191631199282	-0.039616427931242995
5.0949999999999998	-0.03857987827509509	-0.038568961214021605	-0.038841898309954326	-0.03882103453397196	-0.03870328832495364	-0.03973135608167879
5.1000000000000005	-0.03860167290913799	-0.03858826254037619	-0.03890760138494269	-0.03885416166539652	-0.03872222034437101	-0.03982586516996487
5.1050000000000004	-0.03861843958035766	-0.038607978735543134	-0.03897998921134475	-0.03885206752243493	-0.038738434536416774	-0.039895970357306965
5.1100000000000003	-0.03863142451031155	-0.03862821802780585	-0.03905756696941236	-0.038821890925780644	-0.03875251332188038	-0.03994283256915159
5.1150000000000002	-0.03864334616658502	-0.03864929924098311	-0.039138477843641696	-0.038779519217584546	-0.03876582159379401	-0.039971085691220015
5.1200000000000001	-0.038657186940519735	-0.03867170091669701	-0.0392206454257629	-0.03874320498513173	-0.03878044287839627	-0.03998649557588055
5.125	-0.03867505843095525	-0.03869600252258529	-0.03930194885272505	-0.038725542420038554	-0.03879920431107935	-0.03999414031349024
5.1299999999999999	-0.0386976615744464	-0.038722827028935786	-0.03938040234673899	-0.03872934382972155	-0.0388257906225697	-0.03999761687989472
5.1349999999999998	-0.03872440482719547	-0.03875278621124311	-0.039454309976236245	-0.03874993029335924	-0.03886476202038457	-0.03999908106846287
5.1399999999999997	-0.038753903790962135	-0.03878642061154532	-0.03952237290979655	-0.03877998976277945	-0.038921091138103166	-0.03999965932066735
5.1450000000000005	-0.03878458326623084	-0.03882412204961961	-0.03958373791774971	-0.038812866091682365	-0.03899884553479514	-0.03999987659392199
5.1500000000000004	-0.03881522818894394	-0.0388660335090124	-0.03963798860639626	-0.03884408503930109	-0.03909910779196943	-0.03999995553264614
5.1550000000000002	-0.03884535753066891	-0.038911938880167966	-0.03968509115145205	-0.038872190915341796	-0.039218074957993634	-0.039999983750666906
5.1600000000000001	-0.03887529337495601	-0.0389611751174134	-0.03972531186519571	-0.038898843562052414	-0.03934681945526337	-0.03999999385586898
5.165	-0.03890590367994916	-0.03901260855806746	-0.039759124458162334	-0.038927967489182216	-0.039473520329860866	-0.039999997546577896
5.1699999999999999	-0.038938151226130674	-0.0390647054537194	-0.039787121579648574	-0.03896447226607785	-0.039587221865762585	-0.03999999894446832
5.1749999999999998	-0.03897262693034736	-0.03911569601345676	-0.039809940083566656	-0.039012740493453275	-0.03968094379334809	-0.03999999950132353
5.1799999999999997	-0.03900918215739417	-0.03916379643229079	-0.039828204270502245	-0.039074185490758154	-0.03975257028814452	-0.039999999736759224
5.1850000000000005	-0.03904675162370557	-0.03920743347191896	-0.039842487271382315	-0.03914443793700888	-0.03980367520390784	-0.03999999984237838
5.1900000000000004	-0.03908350473516869	-0.03924542099064345	-0.03985328820568326	-0.039213230793377477	-0.03983755567169018	-0.039999999891631166
5.1950000000000003	-0.03911739893444535	-0.039277061786522904	-0.039861021663331705	-0.039268604357096934	-0.03985759688571512	-0.03999999991368931
5.2000000000000002	-0.039146956356110464	-0.03930217575450758	-0.039866016042125405	-0.039302382566372064	-0.03986636325322257	-0.039999999919954864
5.2050000000000001	-0.03917186805830459	-0.03932107268737146	-0.03986851788446648	-0.03931316150689886	-0.039865289762486614	-0.03999999991345237
5.21	-0.03919308730491445	-0.03933449027477375	-0.039868700235154264	-0.03930633198376219	-0.03985473031299683	-0.03999999989119626
5.2149999999999999	-0.03921236717981631	-0.039343509423988565	-0.03986667393492445	-0.03929199931363905	-0.039834234367415615	-0.03999999984200364
5.2199999999999998	-0.03923151130042724	-0.03934944886190442	-0.039862501516932915	-0.03928098670429926	-0.03980307029135852	-0.03999999973766594
5.2250000000000005	-0.03925173976562742	-0.03935373715898396	-0.0398562138862735	-0.03928027582896516	-0.0397610563748033	-0.039999999508554145
5.2300000000000004	-0.039273440117261006	-0.03935776627911087	-0.03984783015809412	-0.03929101141336012	-0.03970960002463772	-0.03999999897774002
5.2350000000000003	-0.039296292836031955	-0.03936274348880102	-0.03983738083599839	-0.03931019331168309	-0.0396524972340485	-0.03999999768120321
5.2400000000000002	-0.03931958404187063	-0.039369569544791455	-0.039824933877821794	-0.03933359576451522	-0.0395958002236201	-0.03999999437519273
5.2450000000000001	-0.03934254342268917	-0.03937877142155688	-0.03981062213332468	-0.03935758168406547	-0.039546384729557356	-0.03999998570167098
5.25	-0.0393646315922931	-0.0393905041455116	-0.03979466928848879	-0.039379842733223	-0.039509767221299355	-0.03999996268143897
5.2549999999999999	-0.03938572052747315	-0.0394046144291199	-0.0397774101328509	-0.039399753165710504	-0.03948843478040707	-0.03999990196963716
5.2599999999999998	-0.03940610914350566	-0.03942074029725104	-0.039759300169559746	-0.039418342527302495	-0.03948162249310076	-0.0399997456835856
5.2649999999999997	-0.03942637133288557	-0.03943841498365363	-0.039740909864848906	-0.03943779098660383	-0.03948638970749049	-0.039999359658271984
5.2700000000000005	-0.039447111755862026	-0.03945715101423269	-0.03972290057983074	-0.03946073515386473	-0.03949909200337927	-0.039998459126492164
5.2750000000000004	-0.039468723070135645	-0.039476495002298356	-0.03970598242141744	-0.039489480457101746	-0.03951645285819853	-0.03999650269197018
5.2800000000000002	-0.03949120102687926	-0.03949605668498502	-0.039690858282136025	-0.03952474036016127	-0.039535999717358855	-0.03999259165233369
5.2850000000000001	-0.039514061848900967	-0.039515521895632386	-0.03967816208520824	-0.039564209785664446	-0.03955605242297689	-0.03998546784816824
5.29	-0.03953643113899459	-0.039534658326553236	-0.03966840142810233	-0.03960258842733244	-0.03957554671700292	-0.039973734374218264
5.2949999999999999	-0.03955733782455842	-0.03955331834959997	-0.03966191451708657	-0.03963384363737351	-0.03959387195763745	-0.03995635411110176
5.2999999999999998	-0.03957611323102294	-0.03957143867770056	-0.03965884841875616	-0.03965404321865789	-0.03961077226254938	-0.03993328661233706
5.3049999999999997	-0.03959268659661584	-0.03958903463155215	-0.03965916105240503	-0.039662799663948436	-0.03962628799986647	-0.039905923328037135
5.3100000000000005	-0.03960760781502975	-0.03960618751958936	-0.039662644434043964	-0.03966313893974242	-0.03964070425513171	-0.03987698431782945
5.3150000000000004	-0.03962178850488788	-0.03962302595927233	-0.03966896288916156	-0.03966030380311641	-0.03965449539645237	-0.039849824321546636
5.3200000000000003	-0.039636113566290126	-0.03963970417787475	-0.03967769817129207	-0.0396596588287488	-0.03966827953919672	-0.03982746571479386
5.3250000000000002	-0.03965113295490511	-0.03965638107657851	-0.03968839376932881	-0.03966445054989709	-0.03968280211777171	-0.03981182749802872
5.3300000000000001	-0.03966696175982769	-0.03967320263150697	-0.03970059260644636	-0.03967497030916625	-0.03969894326783313	-0.039803451211986175
5.335	-0.03968336811278824	-0.03969028764494332	-0.03971386495611178	-0.03968954381273092	-0.03971769559399633	-0.0398017120368567
5.3399999999999999	-0.0396999436837717	-0.03970771449015523	-0.039727825906259326	-0.03970602369941777	-0.039740019803691205	-0.03980528812509531
5.3449999999999998	-0.03971627185708423	-0.03972550608134347	-0.03974214355787714	-0.039722652874295696	-0.03976651183990468	-0.03981263776091628
5.3500000000000005	-0.039732056680884115	-0.039743612734505586	-0.03975654016015543	-0.0397383637090468	-0.039796948691304	-0.03982233593179252
5.3550000000000004	-0.03974719016976139	-0.039761896959235016	-0.039770788643166334	-0.03975286870171333	-0.03982997059151067	-0.03983323946658616
5.3600000000000003	-0.03976174055227971	-0.03978012788061442	-0.039784706736530416	-0.039766569966953956	-0.03986321944027281	-0.039844520447849356
5.3650000000000002	-0.039775872382450374	-0.039797992924503506	-0.03979815031557321	-0.03978027804208469	-0.03989401418024894	-0.03985562633181368
5.3700000000000001	-0.039789740854773374	-0.03981512940852426	-0.03981100700807109	-0.03979489124973395	-0.039920228678974726	-0.03986621407244007
5.375	-0.03980340278866754	-0.03983117077201228	-0.03982319056630182	-0.03981108822626484	-0.03994085590051662	-0.03987608608848269
5.3799999999999999	-0.039816763799122516	-0.03984579569887391	-0.03983463612864881	-0.03982889742535708	-0.039956002893017796	-0.03988513967106064
5.3849999999999998	-0.03982957109553406	-0.03985876711385782	-0.0398452962744644	-0.03984727806078804	-0.039966478181901396	-0.03989333154743515
5.3899999999999997	-0.0398414664035748	-0.039869952473386296	-0.03985513769031238	-0.039864271184831344	-0.03997330903611414	-0.03990065483798405
5.3950000000000005	-0.03985209780099988	-0.03987932401728818	-0.03986413827386407	-0.03987787788734124	-0.039977411585704684	-0.039907124551903254
5.4000000000000004	-0.03986124667950049	-0.03988694373273177	-0.03987228455988452	-0.03988697805833724	-0.03997944904156402	-0.03991276832998483
5.4050000000000002	-0.03986890244485656	-0.03989294032329704	-0.03987956942507838	-0.03989166231205712	-0.039979813929564116	-0.03991762024093793
5.4100000000000001	-0.0398752447066138	-0.03989748457608898	-0.03988599009142379	-0.0398930418335443	-0.039978665865171535	-0.03992171649215133
5.415	-0.03988054749722311	-0.03990076686971317	-0.03989154648909876	-0.039892795662773525	-0.03997599083425825	-0.03992509271330397
5.4199999999999999	-0.039885060885247424	-0.039902978017234796	-0.03989624005932941	-0.03989253287077264	-0.039971680425264444	-0.039927783002920554
5.4249999999999998	-0.03988892911207386	-0.039904293282970744	-0.03990007307946519	-0.03989317205135698	-0.03996564258993837	-0.03992982126738006
5.4299999999999997	-0.03989217222772178	-0.03990485938108049	-0.039903048586215364	-0.039894750213441556	-0.039957940287610086	-0.03993124560616356
5.4350000000000005	-0.039894716292839735	-0.039904784965554344	-0.03990517096592471	-0.03989674419995119	-0.03994891233538326	-0.03993210662867332
5.4400000000000004	-0.039896439592282305	-0.03990413568261276	-0.03990644727778461	-0.03989850492254356	-0.039939193785375915	-0.0399324805356382
5.4450000000000003	-0.039897214591782776	-0.03990293462802648	-0.03990688937519743	-0.03989948809195067	-0.03992957797348784	-0.03993248728048239
5.4500000000000002	-0.03989694214416666	-0.03990116798017765	-0.03990651688219421	-0.03989932791108449	-0.03992076446572612	-0.039932312611259374
5.4550000000000001	-0.039895576964568094	-0.03989879421093887	-0.03990536104718137	-0.039897883849186244	-0.0399131339038862	-0.03993222958485901
5.46	-0.039893138673831284	-0.039895754360770336	-0.039903469410389185	-0.03989527062612929	-0.039906676204919785	-0.03993260987065236
5.4649999999999999	-0.03988970408231788	-0.039891980862597	-0.039900911059274534	-0.03989184515793459	-0.039901082253619956	-0.03993390894306369
5.4699999999999998	-0.03988538317186026	-0.03988740326168705	-0.0398977819939892	-0.03988817409706311	-0.03989590793952257	-0.03993660633976022
5.4750000000000005	-0.03988028320265301	-0.0398819504867304	-0.03989420979634695	-0.03988496476348444	-0.039890710688943676	-0.03994109030467274
5.4800000000000004	-0.039874461151596104	-0.039875550578800066	-0.039890356448162495	-0.039882809674150366	-0.03988511446870272	-0.0399475025078326
5.4850000000000003	-0.039867868236188916	-0.039868129597790666	-0.03988641788896452	-0.03988168540486532	-0.039878814434861125	-0.03995559907673018
5.4900000000000002	-0.03986030997932265	-0.03985961160885208	-0.03988261889336366	-0.039880558846160964	-0.03987155536107079	-0.03996471335265369
5.4950000000000001	-0.03985146082900962	-0.039849921211124184	-0.03987920224296315	-0.03987756656530616	-0.039863113709508	-0.039973884937724496
5.5	-0.039840953969091014	-0.03983898919918702	-0.03987641205436477	-0.03987069887427401	-0.03985329782941312	-0.039982134560805765
5.5049999999999999	-0.03982851871975354	-0.039826760975904776	-0.03987447243741417	-0.039858538678859294	-0.03984196660926293	-0.039988762766196756
5.5099999999999998	-0.03981409790089827	-0.039813206636789625	-0.03987356412023528	-0.0398408263453337	-0.039829060217496	-0.03999351978170726
5.5149999999999997	-0.039797877765984375	-0.039798331502042886	-0.03987380283596824	-0.03981874215608979	-0.03981463924301837	-0.0399965740690384
5.5200000000000005	-0.03978020838240779	-0.039782186319134126	-0.03987522362888477	-0.039794562388231265	-0.03979893907303867	-0.03999833468084336
5.5250000000000004	-0.03976145782470659	-0.03976487705716626	-0.0398777744932829	-0.03977057667598532	-0.03978245783685463	-0.03999925122696455
5.5300000000000002	-0.0397418790131901	-0.03974657444443348	-0.039881320966149374	-0.03974801569345594	-0.03976609316156694	-0.039999685758874415
5.5350000000000001	-0.03972154272881264	-0.03972752233672883	-0.03988566092674351	-0.03972684071567218	-0.03975130394998606	-0.03999987542528892
5.54	-0.039700340612169	-0.039708041327486565	-0.03989054664144926	-0.03970622409613228	-0.03974018999675152	-0.03999995266135295
5.5449999999999999	-0.039678044117888694	-0.03968852061491736	-0.039895709717096016	-0.039685049836058556	-0.03973529565196096	-0.03999998246036463
5.5499999999999998	-0.03965441251061385	-0.03966938933853722	-0.039900884448803	-0.03966228272295661	-0.0397389692486327	-0.03999999354191244
5.5549999999999997	-0.03962932928711826	-0.039651061232754	-0.039905825979284215	-0.03963738533150483	-0.03975236789520068	-0.039999997588007825
5.5600000000000005	-0.03960291362084698	-0.03963385486361265	-0.03991032127718506	-0.03961071324424439	-0.03977460523023521	-0.039999999066415375
5.5650000000000004	-0.03957554893926636	-0.03961790368495228	-0.039914192617864185	-0.0395836881891815	-0.0398026961508659	-0.0399999996172714
5.5700000000000003	-0.03954780811012454	-0.03960307974858717	-0.03991729454611751	-0.03955875672320704	-0.03983250502301651	-0.03999999983022063
5.5750000000000002	-0.03952028960461808	-0.03958895567194261	-0.039919505994155335	-0.03953905904051342	-0.03986014703059375	-0.039999999916829086
5.5800000000000001	-0.039493384464460324	-0.03957481932214773	-0.03992071934122189	-0.03952722393566465	-0.03988299148451506	-0.03999999995416282
5.585	-0.039467018231136027	-0.039559739405881394	-0.0399208279116398	-0.039523119670132986	-0.039899842161835494	-0.03999999997111791
5.5899999999999999	-0.039440492888794886	-0.039542666549606614	-0.03991971294231975	-0.0395222253944566	-0.039910486916681434	-0.03999999997891964
5.5949999999999998	-0.03941259996085383	-0.039522550017839365	-0.03991723060456803	-0.039516694338961066	-0.039915050189018	-0.03999999998200775
5.6000000000000005	-0.03938206002718874	-0.03949845482314672	-0.03991319937061303	-0.039498610688592374	-0.039913439651054046	-0.03999999998194286
5.6050000000000004	-0.039348113661680145	-0.039469671790381765	-0.0399073879447331	-0.03946319181923267	-0.039904956648505054	-0.03999999997866248
5.6100000000000003	-0.039310942533233105	-0.03943581720176304	-0.03989950416261052	-0.03941079496890822	-0.03988804048293719	-0.03999999997039944
5.6150000000000002	-0.03927166619350317	-0.03939691542006774	-0.03988918570504603	-0.03934736074186065	-0.03986016040540835	-0.03999999995213132
5.6200000000000001	-0.0392319052292746	-0.039353449291893924	-0.03987599415063159	-0.039282303492996586	-0.039818000473122304	-0.03999999991073871
5.625	-0.03919316563165031	-0.03930635596463087	-0.03985941473612538	-0.039224035956401546	-0.0397581989594701	-0.03999999981080142
5.6299999999999999	-0.039156376797359865	-0.03925694848395629	-0.03983886504729336	-0.03917632602084854	-0.03967881463855983	-0.03999999955191882
5.6349999999999998	-0.03912174705216648	-0.03920676089637184	-0.039813716446722235	-0.03913825741163682	-0.03958119780192183	-0.03999999883706347
5.6399999999999997	-0.03908888530231549	-0.03915734220139429	-0.039783331941460186	-0.039106501261253215	-0.03947120133321119	-0.03999999676088826
5.6450000000000005	-0.03905708061029263	-0.03911004856791839	-0.03974712290417571	-0.03907727066810213	-0.03935846158378445	-0.03999999052637352
5.6500000000000004	-0.039025672525998714	-0.039065888235782005	-0.039704624170890566	-0.039047506285362736	-0.039253544094195285	-0.03999997153461887
5.6550000000000002	-0.03899442232568124	-0.03902545394674469	-0.039655582484741894	-0.03901592868102913	-0.03916445508277388	-0.03999991399111521
5.6600000000000001	-0.03896373289469422	-0.03898894362276561	-0.03960004763876373	-0.03898377788255932	-0.03909460138014323	-0.03999974390745673
5.665	-0.038934600630561894	-0.038956240309879805	-0.03953845042147812	-0.0389547871759124	-0.03904305709192973	-0.03999926243827818
5.6699999999999999	-0.03890831617092112	-0.03892701163125251	-0.039471648659227226	-0.038934603582480076	-0.0390063225711722	-0.03999797890951909
5.6749999999999998	-0.03888601663220436	-0.03890079839865912	-0.039400924324391705	-0.03892962975296418	-0.03898018325245367	-0.03999480390297951
5.6799999999999997	-0.03886817922576367	-0.03887708146145607	-0.039327921848174185	-0.03894411248887157	-0.038960836785744885	-0.0399876064854712
5.6850000000000005	-0.038854174853346635	-0.03885533244605199	-0.03925452952316661	-0.03897557151201351	-0.03894525110092535	-0.039972801525362534
5.6900000000000004	-0.038842137346515856	-0.0388350600878567	-0.03918271919290277	-0.03901257541173495	-0.03893111718759864	-0.039945366625276126
5.6950000000000003	-0.03882942241381377	-0.03881585954881478	-0.0391143700883398	-0.039038570133424225	-0.038916743077310884	-0.039899774028753714
5.7000000000000002	-0.03881361715084198	-0.038797463065843044	-0.03905110696502971	-0.03903926559387854	-0.038901040693263916	-0.03983195956528015
5.7050000000000001	-0.03879362471225783	-0.03877978310254919	-0.038994179061254575	-0.039008355711985396	-0.03888359000460697	-0.039741648722780666
5.71	-0.03877020700991727	-0.03876293791658204	-0.0389443961557644	-0.038949813051239665	-0.03886470704940909	-0.03963371778253053
5.7149999999999999	-0.03874565869510896	-0.038747254245653215	-0.03890212471164556	-0.03887690253808972	-0.038845481634204766	-0.039517533179385854
5.7199999999999998	-0.038722802180333436	-0.03873324951331571	-0.03886733494163949	-0.03880700154758515	-0.03882783025785556	-0.03940438981141381
5.7250000000000005	-0.038703887773394355	-0.03872160178384082	-0.038839681773025284	-0.03875352782844124	-0.03881465561319934	-0.03930433189166151
5.7300000000000004	-0.038689956678174334	-0.03871311538762501	-0.038818600303833	-0.038720776457041944	-0.03881013719988707	-0.0392238544783307
5.7350000000000003	-0.03868081777193425	-0.03870868235021153	-0.03880339869320354	-0.038705327886070805	-0.03881995538654392	-0.03916523231396203
5.7400000000000002	-0.03867542432292055	-0.038709227943304565	-0.0387933366448153	-0.03870065046859052	-0.0388509504801659	-0.03912725083666493
5.7450000000000001	-0.03867240512697802	-0.038715620857428586	-0.03878768365485804	-0.03870038504274722	-0.03890961485349516	-0.039106594631377445
5.75	-0.03867062260604838	-0.038728533674806824	-0.03878575641895958	-0.03869994353073152	-0.038999310709276445	-0.03909919413923953
5.7549999999999999	-0.038669632046897544	-0.038748261242467275	-0.03878693838846329	-0.03869763807866451	-0.039117287492153624	-0.039101161069322356
5.7599999999999998	-0.038669864408797695	-0.03877453622391051	-0.03879068627342613	-0.03869520943583164	-0.03925360612716219	-0.03910925768763189
5.7649999999999997	-0.03867244118460285	-0.038806405141282606	-0.038796528590393856	-0.038697303288221414	-0.03939350114268878	-0.039121015461904406
5.7700000000000005	-0.03867871507235185	-0.03884222588943402	-0.038804060627689325	-0.03871036895853444	-0.0395222987617105	-0.039134657221921894
5.7750000000000004	-0.03868971170471318	-0.03887981305351779	-0.038812938947578694	-0.03874105994055454	-0.03962992361637986	-0.03914894610483709
5.7800000000000002	-0.038705593312911984	-0.03891670518613701	-0.03882287717682991	-0.03879284264457823	-0.03971253202793323	-0.039163035473572874
5.7850000000000001	-0.03872527203663474	-0.03895048644303094	-0.038833643641879245	-0.03886123985007099	-0.03977122208443498	-0.03917635253820121
5.79	-0.0387464276663452	-0.03897908536605021	-0.038845060542323	-0.03893240723428132	-0.03980950259614837	-0.03918852176479561
5.7949999999999999	-0.038766154441870815	-0.03900099670238673	-0.03885700387737401	-0.038988459772917275	-0.039831105280890566	-0.03919932078815564
5.7999999999999998	-0.03878208694332442	-0.03901540936975271	-0.03886940321648829	-0.03901572249769571	-0.039838721987638825	-0.039208657425791285
5.8049999999999997	-0.03879343554706714	-0.03902225249506317	-0.038882240560608045	-0.039010026207081126	-0.03983350850427749	-0.039216557701484356
5.8100000000000005	-0.03880132978706482	-0.039022179787958494	-0.03889554787654661	-0.03897780349850034	-0.039815032685580995	-0.03922315872785977
5.8150000000000004	-0.03880826755926225	-0.03901650293841402	-0.03890940330263381	-0.038933843904918906	-0.03978152478979897	-0.03922870509368304
5.8200000000000003	-0.038817000233815756	-0.03900706977628007	-0.03892392642342455	-0.03889539057371819	-0.039730541053832516	-0.039233551965905486
5.8250000000000002	-0.03882948982821355	-0.03899607711011314	-0.03893927330873637	-0.038874386604934356	-0.03966027101899701	-0.03923818157366913
5.8300000000000001	-0.038846432110159715	-0.038985820268475566	-0.03895563213182336	-0.03887344539124973	-0.039571481875306895	-0.039243240978198576
5.835	-0.03886738667758852	-0.03897840866516351	-0.038973220063101326	-0.03888819304632804	-0.03946939465239979	-0.039249606419807286
5.8399999999999999	-0.03889123080517198	-0.038975504102782464	-0.03899228174670479	-0.03891203628134467	-0.039364074103983585	-0.0392584709345084
5.8449999999999998	-0.03891667786006981	-0.03897814624711062	-0.039013089017417305	-0.038939156217425004	-0.03926822331666932	-0.03927143517557558
5.8500000000000005	-0.038942744928498974	-0.03898670732078143	-0.03903594067510412	-0.03896570229981114	-0.03919303563368962	-0.03929055569252384
5.8550000000000004	-0.038969076531686186	-0.03900097432120427	-0.03906116024331126	-0.03899044349273316	-0.03914453038984051	-0.03931827429244541
5.8600000000000003	-0.03899600839201297	-0.03902031535360717	-0.03908908891322056	-0.03901485830409217	-0.039122549937529595	-0.03935713097914025
5.8650000000000002	-0.03902434363092927	-0.03904386847485215	-0.039120070585496595	-0.03904241008903664	-0.039122479151163195	-0.03940918138027749
5.8700000000000001	-0.03905495878970218	-0.039070701997087474	-0.03915442636620176	-0.03907749310463775	-0.03913800583089272	-0.03947513744347133
5.875	-0.03908839647161702	-0.03909992276537715	-0.03919241729443685	-0.039124167931709856	-0.039163256635742966	-0.03955344490372447
5.8799999999999999	-0.03912453532272402	-0.03913073573749562	-0.03923419656910388	-0.03918383696495446	-0.03919372736139801	-0.039639737776790265
5.8849999999999998	-0.0391624156886858	-0.03916247225865908	-0.03927975589483861	-0.03925237215680081	-0.03922631954094549	-0.039727186138175
5.8899999999999997	-0.039200365852703874	-0.03919460415284953	-0.039328874165284536	-0.03931993943218951	-0.03925903081848133	-0.03980796793676517
5.8950000000000005	-0.03923651872235115	-0.039226752203630776	-0.039381079499192534	-0.03937523324733693	-0.03929066028766015	-0.03987545452732115
5.9000000000000004	-0.039269546588664536	-0.03925868867071723	-0.039435636362873325	-0.03941086951762583	-0.03932063310028991	-0.03992610656037504
5.9050000000000002	-0.03929921586393022	-0.0392903293301071	-0.0394915670830676	-0.03942607500548303	-0.039348900777242506	-0.03996009699650266
5.9100000000000001	-0.03932643152766227	-0.039321711997506906	-0.039547711213180084	-0.03942638946224973	-0.03937585086197838	-0.03998043686225307
5.915	-0.03935275272968149	-0.039352963223135945	-0.03960281796151545	-0.03942143169283011	-0.03940220491314018	-0.03999128886545301
5.9199999999999999	-0.03937967427239733	-0.039384259307562376	-0.03965565846548557	-0.0394209868779162	-0.0394289340612367	-0.039996464608357866
5.9249999999999998	-0.039408074192604794	-0.039415789166444205	-0.03970513890333787	-0.03943081099032416	-0.03945723165021134	-0.03999868341989642
5.9299999999999997	-0.03943805914946523	-0.03944772393675693	-0.03975039448423413	-0.03945115792755364	-0.03948853230283291	-0.0399995456237409
5.9350000000000005	-0.03946914886991277	-0.03948019296712348	-0.03979084880150718	-0.039478792267550675	-0.03952447159551881	-0.039999852771329086
5.9400000000000004	-0.03950058867428235	-0.03951326121735702	-0.03982623141870899	-0.03950982402112291	-0.03956660774166682	-0.03999995449413348
5.9450000000000003	-0.03953163552067491	-0.03954690262276883	-0.039856556039338825	-0.03954120569031212	-0.03961578674437182	-0.03999998633438051
5.9500000000000002	-0.039561764248213775	-0.03958096918044693	-0.039882069211164	-0.039571134817947246	-0.0396713028926236	-0.039999995930098224
5.9550000000000001	-0.039590766734311555	-0.039615164230871795	-0.039903183331766304	-0.03959911941316261	-0.03973037415702042	-0.03999999877105086
5.96	-0.03961872017648887	-0.0396490351490147	-0.0399204074753939	-0.03962577515525447	-0.039788534841772784	-0.039999999614943764
5.9649999999999999	-0.0396458478571915	-0.03968199958944287	-0.039934286342480495	-0.039652332622064815	-0.03984102012606889	-0.03999999987183864
5.9699999999999998	-0.03967234773267513	-0.03971340870881595	-0.03994535314313226	-0.03968012270603233	-0.039884398167948205	-0.03999999995362483
5.9750000000000005	-0.03969825820338436	-0.039742635079998694	-0.03995409800024238	-0.03971010989536168	-0.03991745104822311	-0.03999999998134944
5.9800000000000004	-0.03972338638245598	-0.03976916126796735	-0.03996095041529328	-0.0397422077245195	-0.03994093823773257	-0.039999999991493174
5.9850000000000003	-0.03974730859925719	-0.03979264433000301	-0.039966272724691485	-0.039774622950772644	-0.03995669229931594	-0.03999999999552076
5.9900000000000002	-0.039769464506825745	-0.039812941836981336	-0.039970361058621826	-0.03980419633666627	-0.039966725364421245	-0.03999999999723739
5.9950000000000001	-0.03978933863012895	-0.03983009974843727	-0.039973450670041155	-0.03982791905115825	-0.039972705923100704	-0.039999999997982476
6.	-0.039806651848739334	-0.039844313675783886	-0.0399757232124196	-0.039844364319262915	-0.03997579471689042	-0.039999999998243566
6.0049999999999999	-0.03982145456554283	-0.03985587871925717	-0.03997731431252594	-0.039854035395997515	-0.0399766800073933	-0.039999999998172726
6.0099999999999998	-0.03983407033009439	-0.03986514024310858	-0.039978320446900806	-0.03985888109293296	-0.0399756794581312	-0.03999999999773288
6.0150000000000006	-0.039844931688115454	-0.039872452436971066	-0.039978804633907336	-0.03986149412008422	-0.03997285138837501	-0.03999999999666626
6.0200000000000005	-0.03985440560342496	-0.03987814675736583	-0.039978800810595086	-0.03986414699531436	-0.03996811468661399	-0.03999999999424927
6.0250000000000004	-0.039862694533591064	-0.039882509925430416	-0.039978317018983606	-0.03986797453317131	-0.03996139734169072	-0.0399999999885227
6.0300000000000002	-0.039869837316353254	-0.0398857707994917	-0.03997733772909424	-0.03987285712458501	-0.03995281357435212	-0.03999999997394268
6.0350000000000001	-0.039875771525466744	-0.03988809587673748	-0.0399758258126233	-0.03987800337721364	-0.039942813997142605	-0.03999999993399914
6.04	-0.03988040351789601	-0.03988959316450265	-0.039973724861435536	-0.03988258354334814	-0.03993220501892612	-0.039999999817431124
6.0449999999999999	-0.0398836600341817	-0.03989032322728794	-0.03997096269041876	-0.03988600152511549	-0.039921968057750584	-0.03999999946081442
6.0499999999999998	-0.03988552249178652	-0.039890314821496006	-0.03996745690262842	-0.03988793347167434	-0.03991294352685275	-0.03999999833889916
6.0549999999999997	-0.03988604816909799	-0.0398895815796314	-0.0399631232226274	-0.03988833910854851	-0.039905564767545934	-0.039999994783993534
6.0600000000000005	-0.039885374956923424	-0.03988813631082411	-0.039957886825346484	-0.03988746568258837	-0.039899795839134486	-0.039999983676175015
6.0650000000000004	-0.039883706749403565	-0.03988600059395826	-0.0399516960800845	-0.03988581274567637	-0.03989526997964477	-0.039999950145036337
6.0700000000000003	-0.039881283485175785	-0.03988320893617687	-0.03994453711313848	-0.0398840870864465	-0.039891502580539646	-0.03999985421058696
6.0750000000000002	-0.03987834099807799	-0.0398798082966306	-0.03993644665997717	-0.03988312392295469	-0.03988805488054359	-0.03999959848683995
6.0800000000000001	-0.03987506063034263	-0.03987585486776934	-0.039927520229076384	-0.0398835995174174	-0.039884602647940054	-0.03999897261260472
6.085	-0.03987151363726857	-0.03987141046392953	-0.03991791297906339	-0.03988549106870822	-0.03988093189689377	-0.03999758264326403
6.0899999999999999	-0.03986762787990888	-0.039866540596634394	-0.039907832006532175	-0.039887719111035676	-0.03987690678319147	-0.039994805958682565
6.0949999999999998	-0.039863217274655686	-0.03986131538263024	-0.03989752066324262	-0.03988846653582519	-0.03987244468760816	-0.03998984465628423
6.1000000000000005	-0.039858086102475966	-0.03985581313746639	-0.03988723746209231	-0.03988599075130797	-0.0398675119835869	-0.03998193662918792
6.1050000000000004	-0.03985216460742296	-0.039850125348759036	-0.03987723341524068	-0.0398793576524584	-0.03986213632914557	-0.03997069002859829
6.1100000000000003	-0.03984559901135216	-0.03984436118364987	-0.03986773183712288	-0.039868861149748504	-0.03985642441388774	-0.039956381000675265
6.1150000000000002	-0.03983873839566454	-0.039838649990333624	-0.03985891373235541	-0.03985607648385984	-0.03985057839490541	-0.039940017812092665
6.1200000000000001	-0.03983202226906913	-0.03983314121491456	-0.03985091027350625	-0.039843314757004276	-0.039844915273454365	-0.039923095914448606
6.125	-0.039825835072132686	-0.03982800217835506	-0.039843802147414856	-0.03983254123254722	-0.03983990189460384	-0.039907162575904986
6.1299999999999999	-0.03982040693417633	-0.03982341448772473	-0.03983762423253887	-0.03982455504965475	-0.03983621085958886	-0.03989341324822994
6.1349999999999998	-0.03981579329936112	-0.03981956901617186	-0.039832373433557756	-0.03981906710789764	-0.03983476904488854	-0.039882485481599575
6.1400000000000006	-0.03981191311596718	-0.039816657669161246	-0.03982801753413947	-0.03981529339453346	-0.03983671868016792	-0.03987447570109693
6.1450000000000005	-0.03980861525119765	-0.039814858775934825	-0.039824503429598236	-0.03981241011496074	-0.03984318505590628	-0.039869096425034244
6.1500000000000004	-0.03980575662860494	-0.03981431354974542	-0.03982176379873419	-0.03980978687674647	-0.039854818110208336	-0.03986586718205925
6.1550000000000002	-0.039803273446514	-0.03981509459035269	-0.03981972193594162	-0.03980717008383269	-0.039871275898803446	-0.03986426724712715
6.1600000000000001	-0.03980121591569273	-0.039817172932097605	-0.03981829494806671	-0.039804790844670014	-0.03989101113311911	-0.03986382592512627
6.165	-0.03979972814462393	-0.039820394686200154	-0.03981739577778221	-0.03980331604714386	-0.03991164194267467	-0.039864158214838984
6.1699999999999999	-0.03979898422222063	-0.03982447835727571	-0.03981693456800329	-0.039803710034943665	-0.039930772131304935	-0.039864965675143416
6.1749999999999998	-0.0397991058821817	-0.03982903802685947	-0.03981681979216992	-0.039807012929035684	-0.039946751665625925	-0.039866021254433975
6.1799999999999997	-0.03980007898435807	-0.03983362823646063	-0.039816959415716086	-0.039813805031293864	-0.03995894993276872	-0.039867150749531975
6.1850000000000005	-0.039801687788129335	-0.03983779867180151	-0.03981726218847391	-0.0398234010005964	-0.03996753596581455	-0.03986821731681566
6.1900000000000004	-0.03980350936340774	-0.039841144816862295	-0.039817639040406	-0.03983355546952342	-0.039973057299677116	-0.03986911097628738
6.1950000000000003	-0.03980500948798182	-0.03984334491332416	-0.03981800448472979	-0.039841289762108635	-0.03997608347429472	-0.039869742561785694
6.2000000000000002	-0.03980572169460817	-0.03984418050442341	-0.03981827792443166	-0.039844232316613895	-0.03997700346109135	-0.03987004064872832
6.2050000000000001	-0.03980542004729544	-0.039843543402785606	-0.03981838479690105	-0.03984149783594905	-0.03997594214597723	-0.03986995007265552
6.21	-0.039804186464368584	-0.039841433770165684	-0.03981825755841273	-0.039833911679886924	-0.03997273707089631	-0.039869431266069844
6.2149999999999999	-0.03980233468070952	-0.0398379523911795	-0.039817836585571094	-0.03982372791882725	-0.039966950055069915	-0.039868460472896425
6.2199999999999998	-0.03980023834594876	-0.039833287160614475	-0.03981707113991285	-0.03981373205981635	-0.03995793691696403	-0.039867031776614895
6.2250000000000005	-0.03979816326300474	-0.03982769171242661	-0.03981592059341501	-0.0398059458427892	-0.03994503335881224	-0.039865162698173806
6.2300000000000004	-0.03979618519234451	-0.03982145472897131	-0.039814356140602115	-0.039800872683985494	-0.03992789535403752	-0.039862905756550555
6.2350000000000003	-0.03979420290093914	-0.039814861939571164	-0.039812363221465356	-0.03979782186518937	-0.03990691602135288	-0.03986036857061137
6.2400000000000002	-0.039792002649509675	-0.03980815737259945	-0.03980994484102637	-0.039795689007203316	-0.039883470531100675	-0.03985774428060246
6.2450000000000001	-0.039789335539748664	-0.039801513092966645	-0.03980712588469503	-0.039793451771705374	-0.03985970617096711	-0.039855351364739965
6.25	-0.03978599569332817	-0.03979501515935499	-0.039803958377213615	-0.03979037105966111	-0.03983786148167197	-0.03985367606742342
6.2549999999999999	-0.039781888759092346	-0.039788668112513456	-0.039800527398533236	-0.03978614605480654	-0.039819492341797595	-0.03985340064941227
6.2599999999999998	-0.03977706710995395	-0.03978241379454066	-0.039796957041068996	-0.0397810209689775	-0.03980507975400145	-0.03985538757734639
6.2650000000000006	-0.03977171445187683	-0.03977615618043803	-0.039793415378720894	-0.039775761142523285	-0.039794171625535266	-0.03986057991570844
6.2700000000000005	-0.03976608695426555	-0.039769783959288325	-0.039790116969282245	-0.039771562028756265	-0.03978582811539047	-0.03986978586960059
6.2750000000000004	-0.039760428839866725	-0.03976318606915719	-0.03978732103977906	-0.03976986906095441	-0.03977904361836895	-0.039883359032498476
6.2800000000000002	-0.039754870743317974	-0.039756259920094024	-0.03978532338747579	-0.03977177677140885	-0.039772974918949364	-0.03990086959707565
6.2850000000000001	-0.03974932529008052	-0.03974891533346492	-0.03978444038921376	-0.039776946907161194	-0.039766988628794124	-0.03992094702447205
6.29	-0.03974343416073813	-0.03974107813769442	-0.03978498454214062	-0.039782955640596376	-0.03976062223038781	-0.03994147484005721
6.2949999999999999	-0.03973664045809825	-0.03973269609938998	-0.03978723270660062	-0.03978602525060143	-0.039753541451724814	-0.03996016256838029
6.2999999999999998	-0.03972839965069753	-0.039723747547320123	-0.03979139045927506	-0.039782666786894356	-0.039745529654325255	-0.03997526511567412
6.3049999999999997	-0.03971843712871172	-0.03971425099273475	-0.03979755812633873	-0.03977105411641709	-0.039736505437210586	-0.039986070688837756
6.3100000000000005	-0.039706907430244597	-0.03970427321644507	-0.03980570533893471	-0.039751732333717725	-0.03972654979824806	-0.039992906236459215
6.3150000000000004	-0.03969435674107215	-0.03969393394360233	-0.03981566056096171	-0.039727652796088635	-0.03971593290896098	-0.0399967323948861
6.3200000000000003	-0.03968150640203213	-0.0396834068749544	-0.039827119639341726	-0.039703122174853056	-0.03970515201292059	-0.03999863377626149
6.3250000000000002	-0.039668984649005035	-0.039672918407435136	-0.03983967342247966	-0.03968176604089722	-0.03969500807952011	-0.03999947785663359
6.3300000000000001	-0.039657149983885476	-0.03966274556710159	-0.039852850026792175	-0.039665002243904825	-0.03968673488696738	-0.039999815682650326
6.335	-0.039646059259432015	-0.039653212672947656	-0.03986616388336325	-0.03965221885416208	-0.03968212879482779	-0.039999939071118006
6.3399999999999999	-0.03963553779657666	-0.039644682501180584	-0.03987916244063587	-0.03964190909822493	-0.03968352062649436	-0.03999998081923883
6.3449999999999998	-0.039625296645848684	-0.0396375343499942	-0.03989146266931854	-0.03963251282773793	-0.03969336257071874	-0.039999994136191486
6.3500000000000005	-0.03961507350870218	-0.03963212158258468	-0.039902772687977255	-0.039622830039702614	-0.03971332334264534	-0.039999998220759045
6.3550000000000004	-0.03960476962085099	-0.03962870731086902	-0.03991289766867894	-0.039612373343171574	-0.03974318146249643	-0.03999999945141149
6.3600000000000003	-0.0395945274874357	-0.039627388070797666	-0.03992173243580103	-0.03960162098347298	-0.03978024349368014	-0.039999999823842135
6.3650000000000002	-0.03958470746039876	-0.03962802656740931	-0.03992924505309585	-0.03959199299292631	-0.039819935026410486	-0.039999999939598255
6.3700000000000001	-0.03957577409024284	-0.039630218499126756	-0.039935456066028774	-0.03958566147382891	-0.03985739893523183	-0.03999999997733443
6.375	-0.03956813185781596	-0.039633310478453226	-0.03994041729731205	-0.039585170038812546	-0.03988910057342925	-0.03999999999047178
6.3799999999999999	-0.03956193578624198	-0.039636468721523474	-0.039944192764660054	-0.03959228473589765	-0.039913504312719915	-0.0399999999954157
6.3849999999999998	-0.03955691276237231	-0.03963878067848229	-0.03994684292680002	-0.03960604633093753	-0.03993072086835103	-0.03999999999742824
6.3900000000000006	-0.0395522956800518	-0.039639363657606216	-0.039948412395049676	-0.039621764877862474	-0.03994168233526983	-0.03999999999829213
6.3950000000000005	-0.03954699228286755	-0.03963745880772125	-0.03994892059345278	-0.03963259968063376	-0.039947400487474666	-0.0399999999986425
6.4000000000000004	-0.03953998462083446	-0.03963250068003335	-0.03994835458615807	-0.039632625533641	-0.03994851583778726	-0.039999999998700075
6.4050000000000002	-0.03953076959458018	-0.039624163641302605	-0.039946663328552956	-0.039619142979720155	-0.03994508087810495	-0.039999999998497744
6.4100000000000001	-0.039519586245445194	-0.03961239061917204	-0.03994375284775389	-0.03959360542261108	-0.03993646263886572	-0.0399999999979114
6.415	-0.03950729158823165	-0.03959740617055944	-0.039939482253081124	-0.03956131627721212	-0.039921322191296044	-0.03999999999653392
6.4199999999999999	-0.03949495915762254	-0.039579708465098305	-0.03993366097875658	-0.039529398622316435	-0.03989774918992566	-0.03999999999321786
6.4249999999999998	-0.03948343925552991	-0.03956002962945014	-0.039926048236101644	-0.03950341459729974	-0.03986373032994878	-0.0399999999846039
6.4299999999999997	-0.03947310938674312	-0.039539256566537576	-0.03991635624235803	-0.03948512838405016	-0.03981809119017001	-0.039999999960233894
6.4350000000000005	-0.039463870809953665	-0.03951831642659827	-0.039904259279294224	-0.03947310626292107	-0.03976172460631832	-0.03999999988568473
6.4400000000000004	-0.03945529505291177	-0.039498047564062284	-0.039889410815299176	-0.039464689332831794	-0.03969839292203079	-0.0399999996428568
6.4450000000000003	-0.0394468213326238	-0.039479088243510874	-0.03987147052513463	-0.03945732366884637	-0.039634224479544726	-0.039999998817059325
6.4500000000000002	-0.039437968058701346	-0.039461812865434	-0.03985014178468098	-0.03944913251473215	-0.03957577279687309	-0.03999999594843885
6.4550000000000001	-0.039428522459085645	-0.03944632852732233	-0.039825217966447994	-0.039439361336307266	-0.03952771516278617	-0.0399999859969002
6.46	-0.03941863655605657	-0.03943252233462331	-0.03979663280716909	-0.039428670888627754	-0.039491630248669446	-0.03999995227802552
6.4649999999999999	-0.03940877991522164	-0.03942013431017238	-0.03976450693026293	-0.03941904662525395	-0.0394663600272251	-0.039999843011451076
6.4699999999999998	-0.03939957362456117	-0.039408828979101626	-0.039729180403212196	-0.03941351039867232	-0.0394492945936001	-0.03999951081077589
6.4750000000000005	-0.039391563372314836	-0.039398248725447435	-0.03969122125165123	-0.039415598522415406	-0.039437606116388114	-0.03999857905632927
6.4800000000000004	-0.03938496242353199	-0.03938804600373427	-0.03965140297018704	-0.039427765581338016	-0.039428920996835266	-0.03999620187204635
6.4850000000000003	-0.03937940784904651	-0.03937790170636658	-0.0396106500764718	-0.03944866085167409	-0.03942146715773678	-0.039990746170111204
6.4900000000000002	-0.03937386886722408	-0.03936753982505752	-0.03956995819865479	-0.039471731291768695	-0.039413970019023276	-0.039979572826237854
6.4950000000000001	-0.039366877814399945	-0.03935674503044472	-0.03953030172457339	-0.03948744595337641	-0.03940553083081875	-0.03995925204945043
6.5	-0.039357081688648744	-0.039345383670882084	-0.03949254537545512	-0.03948757452022529	-0.039395583050039464	-0.03992649364791
6.5049999999999999	-0.03934385441680248	-0.039333423865891885	-0.03945737498201912	-0.03946839169308722	-0.0393839137954316	-0.039879638153157954
6.5099999999999998	-0.039327616669687135	-0.03932094912177483	-0.03942525767054658	-0.03943197952726208	-0.039370701541004416	-0.03981996601895797
6.5150000000000006	-0.039309666868494575	-0.03930816230165178	-0.03939643445934414	-0.039385854326113134	-0.039356547053239904	-0.03975192515048965
6.5200000000000005	-0.03929162121033402	-0.03929538106241115	-0.0393709413082958	-0.03934015821614005	-0.03934252719323879	-0.03968196866273109
6.5250000000000004	-0.03927479460119191	-0.039283029212633366	-0.03934864987675842	-0.03930288284143143	-0.03933033445695298	-0.03961659567906177
6.5300000000000002	-0.039259845264846445	-0.03927162811674177	-0.03932931746294111	-0.0392766646829787	-0.03932252618712697	-0.03956062046225447
6.5350000000000001	-0.039246765208967395	-0.03926178707003484	-0.03931263654086371	-0.039259611650058195	-0.03932275948315858	-0.039516378267322225
6.54	-0.03923508289458809	-0.039254183217852415	-0.03929827699432943	-0.03924810056478979	-0.03933566709657667	-0.03948391467092543
6.5449999999999999	-0.03922413901223117	-0.03924951506686286	-0.03928591742338589	-0.03923866320330933	-0.039365916093472134	-0.03946174393341062
6.5499999999999998	-0.03921338354481444	-0.039248415385701	-0.039275264857168035	-0.03922879036314252	-0.03941629274175584	-0.03944769625119843
6.5549999999999997	-0.03920264162978947	-0.039251323273770435	-0.03926606434063531	-0.039217553587477805	-0.03948551066614324	-0.03943955794604621
6.5600000000000005	-0.039192243662960785	-0.03925833843867424	-0.03925810103651206	-0.03920600164401237	-0.03956728358794026	-0.039435424620455045
6.5650000000000004	-0.03918294884303597	-0.03926910200379647	-0.03925119780835393	-0.03919699684657049	-0.039651880210861135	-0.03943381953568473
6.5700000000000003	-0.03917570063491298	-0.039282752824838424	-0.03924521095636265	-0.039194760579867094	-0.03972958457885708	-0.03943367069858225
6.5750000000000002	-0.039171302415447605	-0.03929798859509113	-0.039240026115968045	-0.0392040880083032	-0.039793866145653334	-0.03943422830525456
6.5800000000000001	-0.0391700639784634	-0.03931322433559569	-0.03923555552545211	-0.03922809459598664	-0.0398424465668062	-0.03943497509548559
6.585	-0.03917148676929673	-0.039326806911150286	-0.03923173709814851	-0.0392645384259176	-0.03987629469211498	-0.039435555166500165
6.5899999999999999	-0.03917418142679198	-0.03933723136819548	-0.03922853511473534	-0.03930420413258652	-0.039897833136790524	-0.03943572818279044
6.5949999999999998	-0.03917623414990038	-0.03934331704210174	-0.03922594194770144	-0.0393343275304532	-0.03990947436842286	-0.03943534564532109
6.6000000000000005	-0.039175979657895155	-0.03934432674536723	-0.0392239800589115	-0.03934455427722258	-0.039912823853525625	-0.03943434188638836
6.6050000000000004	-0.03917279284075007	-0.039340033831342394	-0.039222703554191135	-0.039331028323632125	-0.039908373081015094	-0.03943273255427384
6.6100000000000003	-0.039167427205214315	-0.039330748746259345	-0.039222198789366454	-0.03929762033187711	-0.03989542870367208	-0.03943061581782513
6.6150000000000002	-0.039161689437538366	-0.039317309071605765	-0.03922258383873619	-0.03925482282310468	-0.03987218424972851	-0.039428175144349965
6.6200000000000001	-0.039157648457800634	-0.039301023957384336	-0.03922400698661971	-0.03921565203639643	-0.0398360598734767	-0.039425686409897145
6.625	-0.03915685098933196	-0.039283557422358555	-0.039226644704855644	-0.03918956717401172	-0.03978458846325578	-0.03942353543351303
6.6299999999999999	-0.039159941701642276	-0.039266744351282655	-0.03923069975116505	-0.0391789639394835	-0.03971701335973716	-0.03942225360420513
6.6349999999999998	-0.03916673868544432	-0.03925235805825816	-0.03923639998626294	-0.03918081237564915	-0.03963617471233642	-0.039422577340062076
6.6400000000000006	-0.03917654974513409	-0.03924187688988641	-0.039243998203612906	-0.03919038105101499	-0.03954943462846565	-0.03942552935740385
6.6450000000000005	-0.03918853447117714	-0.039236310570129246	-0.0392537726779585	-0.039203515786768915	-0.03946731819597554	-0.03943250366467728
6.6500000000000004	-0.039202039762350004	-0.039236132139766726	-0.039266027313299194	-0.03921745280237674	-0.03940000795128495	-0.03944531066085693
6.6550000000000002	-0.03921684911091028	-0.03924132337213875	-0.03928108933909434	-0.03923129374249445	-0.03935376016202339	-0.03946610741313908
6.6600000000000001	-0.039233249335793675	-0.0392515012921736	-0.039299301686888735	-0.03924613922006366	-0.03932951068465763	-0.03949711610072737
6.665	-0.039251878312110494	-0.03926607257347388	-0.039321006787500064	-0.03926461659513836	-0.03932407547156448	-0.03954005316260574
6.6699999999999999	-0.03927343621985836	-0.03928436859802116	-0.03934651891814552	-0.03929017452161411	-0.03933252409642293	-0.039595296566034596
6.6749999999999998	-0.039298376958400376	-0.03930573755612695	-0.03937608372828268	-0.03932617836394865	-0.03935012690759448	-0.03966102616187722
6.6799999999999997	-0.03932664174677215	-0.03932959470286529	-0.03940982634552111	-0.03937394382311775	-0.0393732440943593	-0.039732803545390716
6.6850000000000005	-0.039357497317415654	-0.03935544571351959	-0.03944769332280487	-0.03943011638795519	-0.03939939370631165	-0.03980410148407731
6.6900000000000004	-0.03938961782002156	-0.03938289853181981	-0.03948939792374096	-0.0394864150604147	-0.039426991525382316	-0.039867926085320436
6.6950000000000003	-0.039421509534392885	-0.03941167134124548	-0.03953438156936763	-0.03953337658819389	-0.039455098336055844	-0.039918962530739385
6.7000000000000002	-0.03945213446301656	-0.03944159578626007	-0.03958180505881199	-0.03956508115748583	-0.03948327315326905	-0.03995513865480817
6.7050000000000001	-0.03948137448735547	-0.03947261052478314	-0.039630580041229	-0.03958133922308449	-0.0395114910016643	-0.03997773587283356
6.71	-0.03951004104545978	-0.039504741679008526	-0.039679443821556054	-0.039587214025415686	-0.039540061684928775	-0.03999012994876049
6.7149999999999999	-0.03953942828186531	-0.03953807148243791	-0.03972707028541908	-0.039590923261546	-0.03956952886635475	-0.039996093377119984
6.7199999999999998	-0.03957069277808924	-0.039572700803540146	-0.03977219954347671	-0.03960039338708201	-0.03960057409347259	-0.039998615542248324
6.7250000000000005	-0.03960441941909999	-0.03960871242145462	-0.03981376251260987	-0.0396197930346483	-0.03963395434610284	-0.03999955798530399
6.7300000000000004	-0.03964055324788336	-0.03964613925499895	-0.039850976799710384	-0.039648662631876	-0.039670450918931004	-0.03999987166381234
6.7350000000000003	-0.03967860806060633	-0.039684937129135074	-0.03988339726488458	-0.039683984001342806	-0.039710731883530706	-0.03999996569640004
6.7400000000000002	-0.039717946595952895	-0.03972495880064526	-0.03991091611391027	-0.03972262321576749	-0.03975500862792515	-0.03999999143517637
6.7450000000000001	-0.03975800033373125	-0.039765928140587485	-0.03993371923816491	-0.039762407371359144	-0.039802493301693144	-0.03999999797063519
6.75	-0.03979839280378137	-0.039807420772613164	-0.039952213934570026	-0.039802233863817926	-0.039850945357946095	-0.03999999953656018
6.7549999999999999	-0.03983895604883734	-0.0398488657805985	-0.039966946074605554	-0.039841886032691225	-0.03989681493653491	-0.039999999896754096
6.7599999999999998	-0.03987964443800929	-0.039889585142492114	-0.03997852256211577	-0.03988164175086821	-0.03993626904893438	-0.03999999997751875
6.7650000000000006	-0.039920395606629834	-0.03992887806335848	-0.039987549517250566	-0.03992173790924214	-0.039966668230209064	-0.0399999999953487
6.7700000000000005	-0.039961016931694016	-0.03996613828781223	-0.03999459050202893	-0.039961911497156256	-0.03998751745685214	-0.039999999999214005
6.7750000000000004	-0.04000115212327365	-0.04000097378950218	-0.040000144133882705	-0.0400011064174959	-0.04000027765896134	-0.04000000000000907
6.7800000000000002	-0.040040344255930636	-0.040033291992717226	-0.04000463745988562	-0.040037498087782904	-0.04000736549802436	-0.04000000000014368
6.7850000000000001	-0.04007818947223379	-0.04006332461569091	-0.04000843041845506	-0.04006929931907314	-0.04001115192033378	-0.04000000000014863
6.79	-0.04011453315828101	-0.0400915876756401	-0.040011827023427676	-0.040096245163963276	-0.040013462779102754	-0.04000000000013914
6.7949999999999999	-0.04014958919745562	-0.040118791481247855	-0.04001508988651624	-0.040120451224082615	-0.04001556477574683	-0.04000000000014033
6.7999999999999998	-0.040183856510544284	-0.040145723656632916	-0.04001845580441317	-0.040145672041211285	-0.04001839491644104	-0.04000000000016172
6.8049999999999997	-0.04021783111628607	-0.0401731255983293	-0.04002215104510094	-0.04017553686051219	-0.04002284614259323	-0.04000000000021833
6.8100000000000005	-0.04025167610584098	-0.04020157613476543	-0.04002640552634594	-0.04021175964798523	-0.04003003500753771	-0.04000000000034846
6.8150000000000004	-0.04028506518076819	-0.040231392686986625	-0.040031465256647726	-0.040252999352512205	-0.04004152018907832	-0.040000000000656816
6.8200000000000003	-0.04031730241915068	-0.04026256233651301	-0.04003760223650159	-0.040295254213613504	-0.04005939205387868	-0.040000000001450126
6.8250000000000002	-0.04034762535709261	-0.04029471927737821	-0.040045120566986156	-0.04033409762473608	-0.04008605193982715	-0.040000000003698126
6.8300000000000001	-0.04037548774278022	-0.04032718391649546	-0.04005435690582484	-0.040367048514955935	-0.04012346780080765	-0.04000000001069511
6.835	-0.04040068561044795	-0.04035906674265606	-0.04006567285358247	-0.04039404745602968	-0.04017193771856291	-0.04000000003432324
6.8399999999999999	-0.0404233307703242	-0.04038941867484188	-0.040079436660191516	-0.040416400881093335	-0.04022896370715849	-0.040000000119334016
6.8449999999999998	-0.040443731127272384	-0.04041738945921917	-0.040095992223535784	-0.04043575884191189	-0.040289243129719904	-0.040000000438243255
6.8500000000000005	-0.04046221561957185	-0.04044235012641925	-0.0401156151045128	-0.04045352787908389	-0.04034626057125611	-0.04000000165680901
6.8550000000000004	-0.040478948682860505	-0.04046395014258803	-0.04013845837699666	-0.04047035165426623	-0.04039465731495386	-0.04000000628734675
6.8600000000000003	-0.04049381566719409	-0.04048210699875912	-0.04016449523000729	-0.04048572463021999	-0.04043183911310942	-0.040000023381241624
6.8650000000000002	-0.04050644254323632	-0.04049694998373164	-0.040193469300491565	-0.040497984368898086	-0.04045800853585015	-0.040000083343479625
6.8700000000000001	-0.04051633720969953	-0.04050874885892561	-0.040224866082755835	-0.04050453407405291	-0.040475081312790456	-0.04000027922944436
6.875	-0.04052309655407186	-0.04051785121570941	-0.040257917705508676	-0.04050232019298322	-0.04048546619299197	-0.040000864780707995
6.8799999999999999	-0.04052664236068787	-0.04052463765561058	-0.04029164797922916	-0.04048933136130296	-0.04049131949130079	-0.04000244297941531
6.8849999999999998	-0.04052743700829961	-0.04052949150884931	-0.040324955628685794	-0.04046710998896507	-0.040494316607651994	-0.0400062339764062
6.8900000000000006	-0.040526544794110116	-0.040532775080185754	-0.040356723580021445	-0.040441892493282235	-0.04049569791383561	-0.04001428246405881
6.8950000000000005	-0.0405253891899839	-0.04053480690785354	-0.040385934589474135	-0.040422305522942646	-0.04049635918210691	-0.04002930797362566
6.9000000000000004	-0.04052523498229801	-0.04053584005155001	-0.04041177131790131	-0.0404153418932428	-0.040496887968159014	-0.04005392473195657
6.9050000000000002	-0.0405266610551599	-0.04053604551443989	-0.04043368307694696	-0.040423653260681085	-0.04049755527974849	-0.04008934653160398
6.9100000000000001	-0.04052934190827956	-0.040535505202989784	-0.04045141031113531	-0.04044479985325775	-0.040498306135093545	-0.04013425357738956
6.915	-0.04053227156019193	-0.04053421570479824	-0.0404649681670292	-0.040472028928119824	-0.04049876672371117	-0.040184655457221684
6.9199999999999999	-0.040534286612051676	-0.04053209989200666	-0.040474598849747766	-0.04049699201893665	-0.04049823948070104	-0.04023501099649845
6.9249999999999998	-0.04053457044009822	-0.0405290207610593	-0.040480706770876194	-0.04051373544689381	-0.04049563481387812	-0.04028000590877441
6.9299999999999997	-0.04053288213907076	-0.04052479301899385	-0.04048379046678463	-0.040520947259114065	-0.04048932803097026	-0.04031601973797387
6.9350000000000005	-0.04052949045984751	-0.040519192828882646	-0.04048438208497029	-0.040520800082927654	-0.040477045906199105	-0.04034167594728507
6.9400000000000004	-0.04052496374867989	-0.040511972512984135	-0.04048300067291584	-0.04051647764147942	-0.040456032800450806	-0.04035751609019847
6.9450000000000003	-0.040519943449452506	-0.04050289074848935	-0.040480121135646197	-0.040510725620960523	-0.040423781304345305	-0.0403652363358158
6.9500000000000002	-0.04051493924821153	-0.04049176589002754	-0.04047615750334302	-0.04050538902946663	-0.040379341397921445	-0.04036692851610744
6.9550000000000001	-0.04051017318346094	-0.04047854940427625	-0.04047145735455364	-0.04050113680909986	-0.04032462071925057	-0.040364560515231435
6.96	-0.04050552882699423	-0.040463401811495235	-0.040466303694486234	-0.04049734918919412	-0.040264625595434575	-0.04035972803242876
6.9649999999999999	-0.040500631431417265	-0.040446743146411834	-0.040460920901890976	-0.0404923477048302	-0.040206024569692037	-0.0403536043301954
6.9699999999999998	-0.040495014638164156	-0.04042925195780465	-0.040455482124919534	-0.04048373809905628	-0.04015472249613502	-0.04034699515864411
6.9750000000000005	-0.04048831098088766	-0.04041180319072677	-0.040450116404555383	-0.04046888607181487	-0.04011401969163104	-0.04034042849500132
6.9800000000000004	-0.04048044126953197	-0.040395358395953394	-0.040444914625990196	-0.04044624847474775	-0.04008435033693439	-0.040334239340516526
6.9850000000000003	-0.04047177246177698	-0.04038083866341593	-0.04043993403798999	-0.040417477828970795	-0.04006427020123702	-0.040328633610607664
6.9900000000000002	-0.04046313891696121	-0.04036901237534015	-0.04043520150554524	-0.04038815558632943	-0.040051716482579804	-0.040323729317275334
6.9950000000000001	-0.04045561374070674	-0.040360417439907086	-0.04043071588589586	-0.040365555499228094	-0.04004487705683012	-0.040319579767265155
7.	-0.04045007118752682	-0.040355320529823324	-0.04042644997880424	-0.04035519210824348	-0.04004257415517107	-0.04031618519075338
7.0049999999999999	-0.04044676828797339	-0.04035370419167657	-0.04042235244319072	-0.0403587312048839	-0.040044353499383914	-0.04031349830026689
7.0099999999999998	-0.04044519868092825	-0.04035527120916484	-0.04041834993668802	-0.04037358503613331	-0.04005046505120625	-0.04031142719553865
7.0150000000000006	-0.04044430979235432	-0.04035946237654918	-0.040414349560054956	-0.04039370075201193	-0.04006179963444983	-0.040309836591931554
7.0200000000000005	-0.0404429512039219	-0.040365492829311664	-0.04041024151122154	-0.040411882302996756	-0.04007971189137746	-0.04030854601699845
7.0250000000000004	-0.040440289752061154	-0.04037241641369736	-0.04040590170803206	-0.04042309653653189	-0.040105566873349735	-0.040307321775015996
7.0300000000000002	-0.04043598743145802	-0.0403792226304735	-0.04040119406238084	-0.040426253158624886	-0.04013989420633551	-0.04030585867964263
7.0350000000000001	-0.04043013588005058	-0.04038495696933645	-0.040395972116893546	-0.04042313989762726	-0.040181346761631286	-0.04030374867716883
7.04	-0.040423077683022945	-0.04038883988481879	-0.040390079916688845	-0.04041632277388954	-0.040226136418426865	-0.04030043773283363
7.0449999999999999	-0.04041521987122104	-0.04039035265483347	-0.04038335229130225	-0.040407954847077175	-0.04026870753188781	-0.04029518103305417
7.0499999999999998	-0.04040686991002278	-0.04038926665464284	-0.040375615141716586	-0.0403994228636918	-0.04030362351242015	-0.04028702028518689
7.0549999999999997	-0.04039811697987326	-0.040385613160781576	-0.040366686796606356	-0.04039115743072522	-0.04032753898580622	-0.04027482363281516
7.0600000000000005	-0.04038880397902686	-0.04037961214206727	-0.040356381905463846	-0.04038259024232759	-0.04033997975298031	-0.040257440157446686
7.0650000000000004	-0.040378606966837205	-0.04037158896002319	-0.04034451951457317	-0.040372398743658305	-0.04034268868173461	-0.040234009119175324
7.0700000000000003	-0.040367178902737	-0.04036190385640044	-0.04033093674323545	-0.040358841179187	-0.04033832764684077	-0.040204404949115174
7.0750000000000002	-0.040354300357570004	-0.04035090594512155	-0.04031550867904631	-0.04034018157151404	-0.04032942355385807	-0.040169684115125746
7.0800000000000001	-0.040340011313277024	-0.04033891010883972	-0.040298173671996215	-0.04031569978735976	-0.040317900728993994	-0.04013227615468175
7.085	-0.04032469662141092	-0.04032618803402452	-0.04027896124331797	-0.04028709494823665	-0.04030506090896378	-0.04009564911709464
7.0899999999999999	-0.04030905229159375	-0.040312964671194385	-0.0402580177264361	-0.040258663180106555	-0.04029173696916183	-0.040063398928142875
7.0949999999999998	-0.04029387568257394	-0.04029941575703384	-0.040235623201056135	-0.040235356862082045	-0.040278437231936894	-0.04003810877556888
7.1000000000000005	-0.04027974828260717	-0.040285666667107756	-0.04021219309558101	-0.04022033169663045	-0.040265427571012036	-0.040020590396072545
7.1050000000000004	-0.04026679354536277	-0.04027179507030494	-0.04018825967699357	-0.0402138300820448	-0.040252774156502066	-0.04000993698183121
7.1100000000000003	-0.04025466272466208	-0.04025783912636465	-0.04016443259255307	-0.04021340707182037	-0.04024038126612287	-0.04000426957708922
7.1150000000000002	-0.04024275349640668	-0.04024381054536133	-0.040141342857298964	-0.040214927570047104	-0.04022803507282899	-0.04000163367133855
7.1200000000000001	-0.040230521001805124	-0.040229709585079494	-0.04011957957088647	-0.04021427479039123	-0.04021543880347241	-0.040000558910072134
7.125	-0.040217699785163506	-0.040215538454566206	-0.040099631341369214	-0.040209182689804585	-0.04020222010551727	-0.04000017233092717
7.1299999999999999	-0.04020434355487601	-0.040201310998724295	-0.04008184366905171	-0.040199795266632116	-0.04018791639419244	-0.04000004845900966
7.1349999999999998	-0.04019072629276753	-0.04018705910367054	-0.04006639949107379	-0.04018765184530833	-0.04017198779555761	-0.04000001262309916
7.1400000000000006	-0.04017720804610437	-0.04017283830071459	-0.04005332415307922	-0.040174413108580144	-0.040153936366770455	-0.040000003105017556
7.1450000000000005	-0.040164129005767636	-0.04015873498599629	-0.04004251039106237	-0.040161294325241986	-0.040133575263368235	-0.040000000737520615
7.1500000000000004	-0.040151742811686986	-0.040144875135193735	-0.040033755292412466	-0.04014900135533358	-0.04011136380367432	-0.04000000017345095
7.1550000000000002	-0.040140189602150836	-0.040131430758579785	-0.0400268004216068	-0.040137770506188566	-0.04008856800755218	-0.040000000041502955
7.1600000000000001	-0.040129512315007373	-0.04011861821307731	-0.04002136792884484	-0.04012746759936573	-0.04006700462940227	-0.04000000001039745
7.165	-0.040119704714231985	-0.04010668406818975	-0.04001718836993672	-0.040117759384639365	-0.04004840499452073	-0.040000000002808525
7.1699999999999999	-0.04011076345034658	-0.04009587947706455	-0.0400140189367934	-0.04010825649705171	-0.04003378588355391	-0.04000000000084226
7.1749999999999998	-0.040102723877399715	-0.04008643011305408	-0.04001165301289914	-0.040098623919031504	-0.0400232339161479	-0.04000000000028847
7.1799999999999997	-0.04009567905259128	-0.04007851177466868	-0.040009923150512716	-0.040088807384450025	-0.04001615080705729	-0.040000000000115846
7.1850000000000005	-0.04008978540380442	-0.04007223963873556	-0.040008699854643656	-0.040079325203726	-0.040011680893824925	-0.04000000000005584
7.1900000000000004	-0.0400852476950166	-0.04006767318990893	-0.04000788828052593	-0.04007125374745973	-0.040009041671692135	-0.04000000000003294
7.1950000000000003	-0.04008227666043394	-0.0400648326274383	-0.040007424433030396	-0.04006577538805348	-0.04000767082270117	-0.040000000000024134
7.2000000000000002	-0.04008103162155958	-0.040063719048281515	-0.040007271926221354	-0.0400636955565004	-0.040007246648029536	-0.04000000000002216
7.2050000000000001	-0.04008157417328051	-0.04006433067095056	-0.040007419930870335	-0.04006526333725006	-0.04000766549850152	-0.040000000000025564
7.21	-0.040083853104576225	-0.040066669719962526	-0.040007882627879944	-0.04007017527001969	-0.040009028428692375	-0.04000000000003692
7.2149999999999999	-0.040087725370196184	-0.040070737935212986	-0.04000870026109	-0.04007760829972279	-0.04001165272966404	-0.04000000000006611
7.2199999999999998	-0.04009300366168469	-0.04007652221284381	-0.040009941681120514	-0.040086419198421555	-0.04001609185748717	-0.04000000000014444
7.2250000000000005	-0.04009950950579179	-0.04008397524621542	-0.040011708022042805	-0.040095609740178624	-0.04002311136845096	-0.040000000000377296
7.2300000000000004	-0.04010710901113232	-0.04009299850267767	-0.04001413679300358	-0.04010473247371091	-0.04003353927811328	-0.04000000000114971
7.2350000000000003	-0.04011572292850665	-0.04010343511876307	-0.040017405167673256	-0.0401138739818792	-0.04004793944911314	-0.040000000003976945
7.2400000000000002	-0.04012531917034185	-0.04011507722592904	-0.040021730652724345	-0.04012336635745295	-0.04006620028556025	-0.04000000001516791
7.2450000000000001	-0.0401358943671324	-0.04012768641227586	-0.04002736675728993	-0.040133577231763654	-0.04008731384858215	-0.04000000006190733
7.25	-0.0401474397649774	-0.040141020265592006	-0.04003459104629779	-0.04014481007777736	-0.040109604479382464	-0.040000000262472885
7.2549999999999999	-0.0401598911206747	-0.04015485565830957	-0.04004368342012268	-0.04015716716697161	-0.04013134086876695	-0.04000000112320599
7.2599999999999998	-0.040173082014066934	-0.04016900203811149	-0.04005489397051265	-0.040170382157865094	-0.04015133194080281	-0.040000004721893655
7.2650000000000006	-0.04018672767326362	-0.04018330360409369	-0.040068402407170696	-0.04018371989953041	-0.04016914824645008	-0.04000001902509334
7.2700000000000005	-0.04020045102368731	-0.04019763417031079	-0.04008427440892242	-0.040195928732426	-0.0401849534175913	-0.04000007188249582
7.2750000000000004	-0.04021384854002658	-0.04021189000582141	-0.040102423298803355	-0.040205300015300344	-0.04019918393093042	-0.040000250028507135
7.2800000000000002	-0.040226596681225815	-0.040225983909401436	-0.040122586774839784	-0.040210250783271256	-0.04021230086484194	-0.040000788873467856
7.2850000000000001	-0.04023858781951046	-0.040239840347648353	-0.040144326886547683	-0.04021062590124753	-0.0402246849071461	-0.04000223331172148
7.29	-0.04025002936319193	-0.04025338920149629	-0.04016705683241573	-0.04020870750567391	-0.04023662750973506	-0.04000563403352369
7.2949999999999999	-0.04026139972131591	-0.04026655586944247	-0.04019009162483631	-0.040208599753818464	-0.040248342434150354	-0.04001262799298411
7.2999999999999998	-0.0402732188493901	-0.040279247727355715	-0.04021271343276106	-0.040214342091378606	-0.04025995323736016	-0.04002516770257268
7.3049999999999997	-0.04028573315525467	-0.040291339586847406	-0.040234238760437135	-0.04022819002539853	-0.04027145548022195	-0.04004479048185721
7.3100000000000005	-0.040298703233597785	-0.04030266208982796	-0.04025407483299368	-0.0402496447698607	-0.04028267501193653	-0.04007169390495132
7.3150000000000004	-0.040311434605313085	-0.04031299611177405	-0.040271756324702854	-0.040275297689710464	-0.040293236258551364	-0.040104201628118556
7.3200000000000003	-0.0403230367975424	-0.0403220737653045	-0.04028695924470083	-0.040300060512867636	-0.04030252781413151	-0.040139064709921436
7.3250000000000002	-0.040332745149015824	-0.040329584167845246	-0.04029949429855625	-0.040319680992553585	-0.04030963283821594	-0.04017248252195638
7.3300000000000001	-0.040340119306725014	-0.0403351817214154	-0.040309285766166936	-0.040332595052099955	-0.040313213005880054	-0.04020125418162053
7.335	-0.04034505825411962	-0.0403384972409133	-0.04031634325507462	-0.040339592731775335	-0.040311419692208285	-0.04022348677844116
7.3399999999999999	-0.04034769965811792	-0.040339156747169085	-0.040320732918667675	-0.04034234568169781	-0.04030202788107287	-0.04023867525543057
7.3449999999999998	-0.04034828224607065	-0.04033681574080634	-0.04032255271278428	-0.040342418397273865	-0.04028303089821158	-0.04024733951778083
7.3500000000000005	-0.04034700263498506	-0.040331214209043446	-0.040321913914699206	-0.04034089168984045	-0.04025371723860617	-0.04025052605254055
7.3550000000000004	-0.04034389561644297	-0.040322247676643365	-0.04031892912112705	-0.04033811052432913	-0.040215735610362	-0.04024939643589588
7.3600000000000003	-0.04033879006890733	-0.040310035552232754	-0.04031370561785166	-0.040333567778302694	-0.04017325048076894	-0.04024498331127539
7.3650000000000002	-0.04033136774965081	-0.0402949581738727	-0.04030634242429154	-0.04032607612345781	-0.04013167932931517	-0.04023809545472174
7.3700000000000001	-0.04032129178449946	-0.040277637166220175	-0.04029692932845851	-0.040314065121191255	-0.04009565274465919	-0.040229316552571455
7.375	-0.04030835001804626	-0.0402588520986566	-0.04028554662604886	-0.04029600279438923	-0.040067564728484266	-0.04021904546464022
7.3799999999999999	-0.040292581752100105	-0.04023941153217436	-0.04027226484061074	-0.0402713810406184	-0.04004749098237975	-0.04020754373192709
7.3849999999999998	-0.040274351943469136	-0.040220014089484106	-0.04025714424594489	-0.04024200526301009	-0.04003408964799823	-0.040194974013414486
7.3900000000000006	-0.04025429694126869	-0.04020113567484104	-0.040240234416174275	-0.04021198468815075	-0.04002562118210357	-0.04018142558601824
7.3950000000000005	-0.040233095659258186	-0.040182964586992886	-0.0402215742360655	-0.040185677265846716	-0.0400205717761594	-0.04016692961451597
7.4000000000000004	-0.04021115777471259	-0.04016538787870254	-0.04020119281857534	-0.040165325707082214	-0.040017853870485794	-0.04015146901846364
7.4050000000000002	-0.040188427346627864	-0.04014802033342772	-0.04017911164347505	-0.040150208535805025	-0.0400167605802423	-0.04013498718213126
7.4100000000000001	-0.04016444187234778	-0.04013026512163038	-0.04015534802336535	-0.04013724894970725	-0.04001681775460626	-0.040117398014852666
7.415	-0.04013860902859207	-0.04011139860494729	-0.04012991979996413	-0.040122427109976384	-0.04001758309446357	-0.04009859816884103
7.4199999999999999	-0.04011051746106628	-0.040090674065842456	-0.040102851046705905	-0.04010262020640195	-0.04001838522413467	-0.04007848143622421
7.4249999999999998	-0.040080095287284435	-0.040067435638804216	-0.0400741785546467	-0.04007694464212316	-0.040018018923906294	-0.04005695608117818
7.4299999999999997	-0.040047564498029056	-0.040041225061320455	-0.04004395902693917	-0.04004651524464771	-0.04001453445107136	-0.04003396838844838
7.4350000000000005	-0.040013282018448795	-0.0400118564127862	-0.040012277178625266	-0.04001307342285801	-0.04000540619440376	-0.040009539692308686
7.4400000000000004	-0.03997758630145953	-0.03997943612089145	-0.03997925525855931	-0.039977927402889794	-0.039988298777036906	-0.0399838281346664
7.4450000000000003	-0.039940709145684296	-0.03994432073995066	-0.03994506475056449	-0.039941694991179964	-0.03996217911552108	-0.03995722710246934
7.4500000000000002	-0.03990276661267125	-0.03990702730217466	-0.03990994100197687	-0.039904457619132895	-0.03992799815504675	-0.03993050399615874
7.4550000000000001	-0.0398638265460427	-0.0398681276424685	-0.03987420108682754	-0.039866088857514484	-0.03988832154734215	-0.03990495812187487
7.46	-0.03982402128732468	-0.039828159110799385	-0.03983826418802277	-0.03982670230612437	-0.039846159822061473	-0.03988253013625269
7.4649999999999999	-0.039783643235175435	-0.03978757030409355	-0.039802672134661335	-0.03978706897244417	-0.03980386849515271	-0.03986573719569324
7.4699999999999998	-0.03974316935487443	-0.0397467020022698	-0.039768105604809985	-0.039748929215261526	-0.03976272005853249	-0.03985727957013612
7.4750000000000005	-0.03970319280589073	-0.039705791372290106	-0.03973538933359724	-0.03971509836600261	-0.03972308361780208	-0.03985924345089914
7.4800000000000004	-0.03966425082808959	-0.03966498613755436	-0.03970547821616823	-0.03968868834098986	-0.039684811399717725	-0.039872071913331905
7.4850000000000003	-0.039626559443465686	-0.03962436163182306	-0.03967941649210714	-0.039670851579255706	-0.03964753332879488	-0.03989381289403352
7.4900000000000002	-0.039589764318211484	-0.03958394085833398	-0.03965826525721947	-0.03965848211496753	-0.03961079871796459	-0.03992028165875875
7.4950000000000001	-0.039552920788792745	-0.03954372076710473	-0.03964299985913055	-0.03964451181651501	-0.03957414367999524	-0.03994637141702669
7.5	-0.0395148431496501	-0.03950370593665618	-0.039634387634170196	-0.039620901537553085	-0.03953716836366894	-0.03996792294799535
7.5049999999999999	-0.03947470192819723	-0.03946394627271385	-0.03963286572597813	-0.03958200519889505	-0.03949964840848894	-0.03998303459267304
7.5099999999999998	-0.03943252429811634	-0.039424572022825254	-0.03963844491369343	-0.039527004066724096	-0.03946165671235982	-0.039992085685001705
7.5150000000000006	-0.03938927223753343	-0.03938581992289509	-0.03965066493693654	-0.039461006705443766	-0.03942367477495649	-0.03999674040986987
7.5200000000000005	-0.039346439110157116	-0.03934804853140533	-0.03966861798749911	-0.03939335828426742	-0.03938672287028492	-0.03999880905211128
7.5250000000000004	-0.039305432204875895	-0.039311745916299136	-0.03969104138632283	-0.03933280720541606	-0.039352589185184174	-0.03999961058492457
7.5300000000000002	-0.03926711985537553	-0.03927753452542422	-0.03971646284937795	-0.03928324298049635	-0.03932421107284928	-0.03999988458331875
7.5350000000000001	-0.03923171767758321	-0.03924617300140759	-0.03974336849303361	-0.03924368325084736	-0.039306080036081915	-0.03999996847302427
7.54	-0.039198923014333455	-0.03921854352314986	-0.03977035965638738	-0.03921097366296031	-0.03930421839822182	-0.03999999190095719
7.5449999999999999	-0.039168158017689275	-0.03919560212358226	-0.03979627070362502	-0.039181819513176716	-0.03932504093197417	-0.039999997996982256
7.5499999999999998	-0.03913887141708475	-0.03917826835138954	-0.03982023307440722	-0.039153663126722076	-0.03937275307156639	-0.03999999951050148
7.5549999999999997	-0.039110848194336176	-0.03916724775764112	-0.03984168556683963	-0.039125438976057324	-0.03944617118119832	-0.03999999987843055
7.5600000000000005	-0.03908439832873813	-0.03916281457287941	-0.03986034219774033	-0.03909818706403558	-0.039537227303992555	-0.03999999996840296
7.5650000000000004	-0.039060317917652305	-0.0391646173199833	-0.03987613441688939	-0.03907507305552962	-0.03963307235154548	-0.039999999991145826
7.5700000000000003	-0.039039647247551205	-0.03917158346360779	-0.03988914414848325	-0.03906112495895486	-0.039720972132107665	-0.039999999997245426
7.5750000000000002	-0.03902331469577321	-0.03918197488010819	-0.039899540101583815	-0.03906256300724804	-0.039792693665924715	-0.03999999999902169
7.5800000000000001	-0.03901170282540744	-0.03919359166325798	-0.03990752447521456	-0.03908396113688071	-0.03984576153527541	-0.0399999999995931
7.585	-0.03900420120369233	-0.03920406735843993	-0.03991329244204102	-0.03912301432087004	-0.03988183633313282	-0.03999999999979735
7.5899999999999999	-0.03899901202484594	-0.03921117498628327	-0.039917003536624855	-0.039167810858303904	-0.03990420719654489	-0.039999999999876946
7.5949999999999998	-0.038993550379522235	-0.03921307913623239	-0.03991876240805217	-0.03920118706613207	-0.03991592683297748	-0.039999999999907686
7.6000000000000005	-0.0389854408871107	-0.03920850799825873	-0.03991860598919217	-0.03920881127818127	-0.039918903330026324	-0.03999999999991376
7.6050000000000004	-0.03897360590816796	-0.03919685345107727	-0.03991649454160625	-0.039184750637867256	-0.03991358736552506	-0.03999999999989944
7.6100000000000003	-0.03895878041342039	-0.039178219272465176	-0.03991230489620976	-0.03913331036692083	-0.039898859646680274	-0.039999999999854194
7.6150000000000002	-0.03894312587674398	-0.03915342624958932	-0.03990582531196716	-0.039068019204111494	-0.03987197461527439	-0.039999999999739515
7.6200000000000001	-0.038929187696735756	-0.039123961214703074	-0.039896752624572214	-0.03900642029043061	-0.039828740379524497	-0.03999999999943482
7.625	-0.03891884418090076	-0.03909184333657602	-0.0398846937047232	-0.038961540943045846	-0.03976441549024599	-0.03999999999853887
7.6299999999999999	-0.03891280618250056	-0.039059390653738126	-0.039869174588899686	-0.038936661552693985	-0.03967581693322295	-0.039999999995601665
7.6349999999999998	-0.038910731644277156	-0.03902890537393723	-0.03984966173061498	-0.03892755762838045	-0.039564388497190024	-0.0399999999849804
7.6400000000000006	-0.03891163948872893	-0.039002341652837565	-0.03982560017413729	-0.03892782548672495	-0.039438498251788114	-0.039999999943434075
7.6450000000000005	-0.038914354414228844	-0.03898104527130698	-0.03979647240515818	-0.038931967938640615	-0.03931248760195922	-0.03999999977184708
7.6500000000000004	-0.03891791684944338	-0.03896563848552117	-0.039761878500229865	-0.03893627783315412	-0.03920184186387506	-0.03999999904319317
7.6550000000000002	-0.03892191303541976	-0.038956069336062826	-0.039721632671837113	-0.038939389895958645	-0.039117295286614125	-0.03999999594683434
7.6600000000000001	-0.03892659995816669	-0.03895178316059637	-0.03967586397819591	-0.038942581535763264	-0.03906182928859098	-0.039999983125525725
7.665	-0.03893275512388228	-0.03895193918516772	-0.03962510171166245	-0.038949375965325286	-0.03903186935007772	-0.03999993267249898
7.6699999999999999	-0.03894133882389854	-0.03895560066947341	-0.039570321814456536	-0.03896494996105608	-0.039020733367681366	-0.03999974824371322
7.6749999999999998	-0.038953098433525804	-0.03896186104503448	-0.039512932771179114	-0.03899524251259074	-0.039021703123620265	-0.039999134326167925
7.6799999999999997	-0.038968154671136825	-0.03896990655557499	-0.039454689455488745	-0.039043929781129146	-0.03902951924434353	-0.039997304087158035
7.6850000000000005	-0.038985628241283765	-0.03897903911491441	-0.03939753994662725	-0.03910736496338223	-0.03904055547106332	-0.039992480819272806
7.6900000000000004	-0.03900355821735482	-0.03898868608866388	-0.03934342857172278	-0.03917269421036802	-0.03905243010503079	-0.03998134990556816
7.6950000000000003	-0.0390193984961623	-0.03899841266071877	-0.03929409177954049	-0.03922309482588108	-0.039063616773680025	-0.039958983683950226
7.7000000000000002	-0.039031013670578096	-0.03900793802668391	-0.03925088653479565	-0.03924583765994124	-0.03907324821289892	-0.03991993816927615
7.7050000000000001	-0.03903764324197709	-0.039017147479884585	-0.03921468231917203	-0.039236980483782616	-0.03908106242802832	-0.039860659214732544
7.71	-0.039040240746492434	-0.039026091836088336	-0.03918583084015184	-0.03920217838879649	-0.03908738090571348	-0.039782101464909035
7.7149999999999999	-0.03904097781261207	-0.03903497174863577	-0.03916420851669458	-0.03915497525022348	-0.03909307431482186	-0.039690708766207505
7.7199999999999998	-0.03904222642694209	-0.03904411242544632	-0.03914931202860021	-0.03911161391030882	-0.03909957069099596	-0.03959674033664511
7.7250000000000005	-0.0390456349326035	-0.03905393868511927	-0.039140380335873505	-0.039083392118759795	-0.039109006091816965	-0.039510810906618295
7.7300000000000004	-0.03905175966315736	-0.03906495754342104	-0.03913651772852855	-0.03907250910204648	-0.039124535239211715	-0.03944066603318635
7.7350000000000003	-0.039060243910224474	-0.03907774559294863	-0.03913679914924206	-0.03907464193629772	-0.03915058440889697	-0.03938970969202701
7.7400000000000002	-0.03907022452934538	-0.039092925883136426	-0.03914034780789856	-0.03908389635993761	-0.039192532386398776	-0.03935742050795936
7.7450000000000001	-0.03908072655228512	-0.0391111118846833	-0.03914638310857981	-0.039095462085917534	-0.03925523276991011	-0.0393408104510067
7.75	-0.03909100141900382	-0.039132802355008905	-0.03915424254371997	-0.03910624005959226	-0.03934035958699413	-0.03933596901221572
7.7549999999999999	-0.039100783961403505	-0.03915823293952344	-0.03916338412628944	-0.039115186615797194	-0.039443832120594574	-0.03933915050667321
7.7599999999999998	-0.039110374021196985	-0.03918722068176193	-0.03917337658131412	-0.0391234704799807	-0.03955552838416854	-0.03934730602732676
7.7650000000000006	-0.03912049493255854	-0.03921905952884308	-0.03918388367298496	-0.03913407952779698	-0.03966247132519054	-0.039358201839840824
7.7700000000000005	-0.0391320087366819	-0.039252520998068086	-0.039194647452145584	-0.03915131000286456	-0.03975381802392752	-0.039370315946860114
7.7750000000000004	-0.03914559490782933	-0.03928597988648201	-0.03920547343891445	-0.03918003940071314	-0.03982427484689579	-0.03938266005783946
7.7800000000000002	-0.039161420151122554	-0.03931763614660488	-0.039216219166964106	-0.03922325363088699	-0.03987412313100377	-0.03939461036407817
7.7850000000000001	-0.03917884269014495	-0.039345768631061276	-0.0392267862939278	-0.039277936547158665	-0.03990690742939872	-0.039405780627928155
7.79	-0.039196354466280316	-0.039368953854966963	-0.039237115685834406	-0.03933362132760586	-0.039926917468109106	-0.03941594141448337
7.7949999999999999	-0.03921199145921537	-0.03938621036846271	-0.039247184489756164	-0.03937676209100853	-0.03993766382465459	-0.03942497561761684
7.7999999999999998	-0.03922414203003866	-0.039397066048578566	-0.0392570041490116	-0.039397301380755936	-0.039941340666759924	-0.039432856886316585
7.8050000000000006	-0.03923231769920568	-0.03940156994897374	-0.03926661849921994	-0.039392383943756826	-0.039938793248360464	-0.039439639507424
7.8100000000000005	-0.03923740827505694	-0.039400272980972	-0.039276101417645266	-0.03936689014818541	-0.03992960531785347	-0.039445452719023784
7.8150000000000004	-0.03924126154778288	-0.039394187317531894	-0.039285553895569085	-0.03933195442312219	-0.03991218484106358	-0.039450497542164495
7.8200000000000003	-0.03924585239469833	-0.0393847156687259	-0.03929510078474091	-0.03930071306533583	-0.0398839814609342	-0.03945504900711087
7.8250000000000002	-0.03925254354321993	-0.039373532185661766	-0.03930488776301162	-0.03928215845161701	-0.039842169508256656	-0.0394594703193768
7.8300000000000001	-0.03926180516348377	-0.03936240565877183	-0.03931507920409578	-0.03927791074847832	-0.03978511272504225	-0.03946424702764293
7.835	-0.03927337515654904	-0.039352981742889176	-0.03932585756584533	-0.03928441681866415	-0.03971438925744217	-0.039470047055538034
7.8399999999999999	-0.039286594713081685	-0.03934657053344323	-0.039337424591901454	-0.039296967971862204	-0.03963616069989364	-0.03947780437100714
7.8449999999999998	-0.0393007245773504	-0.039343998648643054	-0.03935000404936572	-0.03931180084962159	-0.0395602622087673	-0.03948880761534311
7.8500000000000005	-0.03931520636389912	-0.03934556823058462	-0.039363844946969546	-0.03932655000247741	-0.03949677349732201	-0.03950474873886789
7.8550000000000004	-0.039329849835114894	-0.03935112547476119	-0.03937922330503507	-0.03934045654664225	-0.03945214374727316	-0.03952765394671017
7.8600000000000003	-0.03934487655856324	-0.0393602012402032	-0.0393964397644234	-0.03935441351382952	-0.039427497077336844	-0.039559595739022936
7.8650000000000002	-0.039360792205497167	-0.03937216808706698	-0.03941580988163907	-0.03937058461388477	-0.03941976045094617	-0.039602106554744006
7.8700000000000001	-0.03937815952423639	-0.039386367633494394	-0.03943764416942181	-0.039391945523873546	-0.03942411356215113	-0.039655331616835245
7.875	-0.039397360471443016	-0.039402188146694224	-0.03946221611205637	-0.03942168813660735	-0.03943599663678128	-0.03971718997865932
7.8799999999999999	-0.039418372806927164	-0.03941909759281886	-0.039489718708119924	-0.03946143106511691	-0.03945198850649369	-0.039783060193971015
7.8849999999999998	-0.03944059536235926	-0.039436650525772214	-0.039520213485326056	-0.039508471264685846	-0.03946982331704919	-0.03984651421242385
7.8900000000000006	-0.03946286034591556	-0.039454486695198944	-0.039553579839805605	-0.0395551782852992	-0.03948807848429618	-0.03990114541701445
7.8950000000000005	-0.0394837658627934	-0.039472330719773276	-0.03958947586199292	-0.03959241879142513	-0.03950588921967169	-0.03994272232502102
7.9000000000000004	-0.039502237026881104	-0.039489993001573846	-0.03962732301075478	-0.03961407275269704	-0.03952279348667032	-0.039970433931041965
7.9050000000000002	-0.0395179951287589	-0.039507367255339015	-0.03966632469866319	-0.03961916290214315	-0.03953866432581997	-0.03998649791338702
7.9100000000000001	-0.03953163789057146	-0.03952442068460268	-0.0397055225802615	-0.03961166785560551	-0.03955366124442584	-0.0399945640686443
7.915	-0.039544286304512476	-0.03954117692617334	-0.03974388520881699	-0.03959906774697476	-0.039568176583218234	-0.039998069943150104
7.9199999999999999	-0.039557026246946646	-0.039557696103910814	-0.039780414487084005	-0.039589389089110714	-0.039582805688663264	-0.03999939288410398
7.9249999999999998	-0.039570477754708754	-0.039574057870997076	-0.03981424943343215	-0.03958752541374556	-0.03959838547278315	-0.039999829293339464
7.9300000000000006	-0.03958468706244899	-0.0395903510265341	-0.03984474678099679	-0.039593724331423746	-0.039616099428775954	-0.039999956522437825
7.9350000000000005	-0.039599281519201106	-0.039606668169474446	-0.039871524104961364	-0.03960532259518507	-0.039637544302740704	-0.03999998979313021
7.9400000000000004	-0.039613699558563996	-0.03962309873362694	-0.03989446124210306	-0.03961925488805539	-0.03966455010346681	-0.03999999774369598
7.9450000000000003	-0.03962737858315654	-0.0396397120459162	-0.03991366596264556	-0.039633211690643266	-0.03969855903002229	-0.03999999951855783
7.9500000000000002	-0.039639889396848434	-0.039656525901265144	-0.039929416767331645	-0.0396457846150253	-0.039739634829167945	-0.039999999898059
7.9550000000000001	-0.03965101907685012	-0.03967346476540108	-0.03994209771335112	-0.03965647795283843	-0.039785651086951215	-0.03999999997793101
7.96	-0.03966077870453324	-0.03969032098476154	-0.03995213785663732	-0.03966566286668656	-0.03983245513248115	-0.039999999994960116
7.9649999999999999	-0.039669333105852876	-0.03970673647929776	-0.03995996315334792	-0.03967435907450767	-0.039875271536177065	-0.039999999998746705
7.9699999999999998	-0.03967689364197256	-0.039722217325244814	-0.03996596362431823	-0.03968403861801176	-0.039910540476793675	-0.03999999999964985
7.9750000000000005	-0.03968361298974085	-0.039736180757759254	-0.0399704747268452	-0.039696408478301796	-0.039936948331164235	-0.03999999999988677
7.9800000000000004	-0.03968948127003767	-0.03974802040528703	-0.03997376973288635	-0.03971257039113686	-0.03995517136100866	-0.03999999999995645
7.9850000000000003	-0.039694225084677764	-0.03975716917484279	-0.039976059284585544	-0.03973154153926436	-0.039966886304889204	-0.03999999999997961
7.9900000000000002	-0.03969727216166722	-0.03976314354556179	-0.039977494650239614	-0.03974963958814383	-0.03997384483845282	-0.03999999999998814
7.9950000000000001	-0.03969786680000217	-0.039765564562933245	-0.03997817199121854	-0.03976188945980336	-0.039977372623125035	-0.03999999999999132
8.	-0.03969533308408191	-0.03976416237118117	-0.03997813578993127	-0.03976425611796926	-0.03997821952026272	-0.03999999999999194
