# Supplementary material for: Stalled response near thermal equilibrium in periodically driven systems
Source: Nat Commun. 2024 Jan 4;15:294. doi: 10.1038/s41467-023-44487-2 (PMC10766978; doi:10.1038/s41467-023-44487-2)
Supplement: Supplementary file 3 — Source Data [file 41467_2023_44487_MOESM3_ESM.zip › source_data/Fig2-theory.dat]

#t	Sz0,eq,f_0=4,T=0.5	Sz0Sz1,eq,f_0=4,T=0.5	Sz0Sz2,eq,f_0=4,T=0.5	Sz0,neq,f_0=4,T=0.5	Sz0Sz1,neq,f_0=4,T=0.5	Sz0Sz2,neq,f_0=4,T=0.5
0.	0.06561096194932398	-0.0017850150508757212	-0.0005666338510450508	0.7637728219672348	-0.7441342413833821	0.6566989869561503
0.02	0.06561061737453126	-0.0017758726461389199	-0.0005751578194773351	0.7634752111014421	-0.7438387323590377	0.6563520553493767
0.040000000000000001	0.06560995186243367	-0.001766600520782241	-0.0005838037418827004	0.7621456753042981	-0.7424878777199392	0.6549006886084573
0.059999999999999998	0.06560895201845131	-0.0017573140092704527	-0.0005925331832748125	0.7586081667258175	-0.7388308752456895	0.6512405200764209
0.080000000000000002	0.06560761180479285	-0.0017482198122197711	-0.000601246907235476	0.7513524774543708	-0.7312603946418217	0.643957533108985
0.10000000000000001	0.06560594677561983	-0.0017395914430294757	-0.0006097709866159537	0.7391079335552384	-0.7184217705626642	0.6318704617340395
0.12	0.06560400128314312	-0.0017316974553867705	-0.0006178866499715456	0.721406809501908	-0.6998120490586317	0.6145608718978476
0.14000000000000001	0.06560184277557206	-0.0017247049202599105	-0.0006253955800264394	0.6989300928927279	-0.6761488297286656	0.5926944644830735
0.16	0.06559954328995905	-0.0017185969425637434	-0.000632193763311879	0.6734917796062061	-0.6493558078221123	0.5679990288486206
0.17999999999999999	0.06559715495812472	-0.0017131396057360193	-0.0006383213409444851	0.6476689219107717	-0.6221719242034193	0.5429085386883958
0.20000000000000001	0.06559468936936559	-0.0017079107120543536	-0.0006439681412591337	0.6242358306845868	-0.5975515985496824	0.5200255759961895
0.22	0.06559210821381074	-0.0017023758109153853	-0.0006494359886257962	0.605614416264968	-0.5780808246473509	0.5016034235686387
0.23999999999999999	0.06558932728259871	-0.001695984163674919	-0.0006550744987413763	0.5934876621514743	-0.5655653211210329	0.4891861789002307
0.26000000000000001	0.06558623177701338	-0.0016882628011531213	-0.0006612091169079244	0.5886070290229506	-0.5608236873711193	0.4834348227018124
0.28000000000000003	0.06558269976982779	-0.001678899842243408	-0.0006680732502396041	0.5907449640662483	-0.5636338538454803	0.4840921950802041
0.29999999999999999	0.06557863096432347	-0.0016678143338959913	-0.0006757508413025919	0.5987399065052025	-0.5727770537875548	0.49003639735670584
0.32000000000000001	0.06557397676099497	-0.0016552031164659433	-0.0006841377787590979	0.6106297857928955	-0.5861755010104158	0.49941719746801755
0.34000000000000002	0.06556876410869635	-0.0016415424940495753	-0.0006929370999734854	0.6239137131572579	-0.6011670898147597	0.5099096171433182
0.35999999999999999	0.06556310230156077	-0.0016275194266808695	-0.0007017038892164786	0.6359688183450134	-0.6149474968993037	0.5191058249218227
0.38	0.06555716372770895	-0.001613886683340079	-0.0007099420635125324	0.6445696810888786	-0.6251253433458022	0.5249929784515645
0.40000000000000002	0.06555113932944764	-0.001601275451249233	-0.0007172290910055317	0.6483602452615791	-0.6302308775628875	0.5263772521723774
0.41999999999999998	0.06554518340382953	-0.0015900330366287923	-0.0007233225676556375	0.6470944331048096	-0.6299806350352837	0.523088004846534
0.44	0.06553937096905525	-0.0015801540939796301	-0.0007282035186080902	0.6415385607391977	-0.6251807665520646	0.515870941191979
0.46000000000000002	0.06553368716580989	-0.0015713353719572455	-0.0007320385832334716	0.6330761962261244	-0.6173089661398666	0.5060153366482943
0.47999999999999998	0.06552805408434446	-0.0015631307128958181	-0.0007350795495549372	0.6231772620532173	-0.6079458164238296	0.49486817374538
0.5	0.06552238510990102	-0.0015551474956986546	-0.0007375417582555037	0.612920045058814	-0.5982573535622686	0.4834074351941088
0.52000000000000002	0.0655166478627559	-0.0015472204955626508	-0.0007395043769639948	0.6026987470160252	-0.5886726974189462	0.47199127008223807
0.54000000000000004	0.06551091472924885	-0.0015395131950714036	-0.0007408631219809092	0.5921695457569464	-0.5788165601899266	0.46032485536553447
0.56000000000000005	0.0655053818580931	-0.001532514556556538	-0.0007413502864181708	0.5804276585518463	-0.5676922993803458	0.44763133117690435
0.57999999999999996	0.06550034273444796	-0.0015269190020538493	-0.000740620584022126	0.5663656032718934	-0.5540658202966996	0.4329759319738921
0.59999999999999998	0.06549611415866681	-0.0015234074256545171	-0.0007383813771088152	0.5491188201857212	-0.5369520935807567	0.41565568971920014
0.62	0.06549293168786122	-0.001522388472844328	-0.0007345245146849218	0.5284611684364335	-0.5160560626696198	0.39553297877081667
0.64000000000000001	0.06549085070213494	-0.0015237918760519736	-0.0007292070563979691	0.5050052195609817	-0.49200737175230297	0.37319022727148454
0.66000000000000003	0.0654896940119446	-0.0015269988876412256	-0.0007228435572468319	0.48012503457983824	-0.4662929772774964	0.34984258184894346
0.68000000000000005	0.06548906913518368	-0.0015309394956031037	-0.0007160111824284479	0.4556362881037719	-0.44091862342477806	0.32704795199912495
0.70000000000000007	0.06548844709924169	-0.001534312646021031	-0.0007093079114207342	0.43337039001854377	-0.41794417489208685	0.30633808148574243
0.71999999999999997	0.06548727082183153	-0.001535842811603902	-0.0007032180621645849	0.4147997586788683	-0.3990649241086008	0.28890579727515797
0.73999999999999999	0.06548505909570475	-0.0015344974450306266	-0.0006980231646387646	0.4008084510650864	-0.3853454899570964	0.27542481037863237
0.76000000000000001	0.0654814876972159	-0.001529635151451522	-0.0006937674113639908	0.39161394207005146	-0.37711650770399036	0.26600159155966835
0.78000000000000003	0.06547644563611692	-0.0015210932025960112	-0.000690267330791877	0.3867936060617974	-0.37398557001690613	0.2602157458418707
0.80000000000000004	0.06547006874247384	-0.0015092290492197786	-0.0006871531775666289	0.3853726768634108	-0.3749164753069179	0.2572097226845972
0.82000000000000006	0.06546274395763223	-0.001494907496979328	-0.000683937123382203	0.3859649059627575	-0.3783698000037169	0.25581810273459593
0.83999999999999997	0.06545506719675796	-0.0014794001162829781	-0.0006801067622635753	0.38698189312270004	-0.38252749663662183	0.2547467174358067
0.85999999999999999	0.06544774071374682	-0.0014641681391033248	-0.0006752333611840813	0.38691310450241345	-0.3856098358452934	0.2528000896797904
0.88	0.06544141988858347	-0.00145054817627573	-0.0006690673412506551	0.38462864409065617	-0.38623449256033227	0.24911653199618994
0.90000000000000002	0.06543655348362958	-0.0014394285497866424	-0.0006615846294930389	0.37960858650481455	-0.3837063659063009	0.24333512932305104
0.92000000000000004	0.06543327995227612	-0.0014310409908180044	-0.0006529609372106652	0.37200369469743116	-0.378119826476909	0.2356243349960613
0.94000000000000006	0.06543142550366339	-0.0014249588898680224	-0.0006434834951454691	0.36249672803835686	-0.3702243627788779	0.22655579744006568
0.95999999999999996	0.06543060442645589	-0.0014203038421108454	-0.0006334401446082584	0.3520222178169474	-0.36110918535868525	0.21687580133605955
0.97999999999999998	0.06543037861333513	-0.0014160764220621542	-0.0006230333112324261	0.34145583494792414	-0.3518319681551524	0.20726393667551649
1.	0.06543041691772249	-0.0014114950061576703	-0.000612349317167312	0.33137537677710316	-0.3431149713555765	0.1981563816589779
1.02	0.06543060661588365	-0.0014062483904075237	-0.0006013865646549608	0.321946487834986	-0.33517999491718214	0.18967000563109337
1.04	0.06543109138661372	-0.0014006081803110337	-0.0005901244566381947	0.31293804725328817	-0.32773868037911214	0.1816255872493688
1.06	0.06543222858675068	-0.0013953768386321254	-0.0005786031091633668	0.3038452359579952	-0.3201224514970602	0.1736487251332099
1.0800000000000001	0.0654344735073845	-0.0013916698066880123	-0.0005669798935588593	0.2940853495352853	-0.3115190628542204	0.1653189154984592
1.1000000000000001	0.06543821742313731	-0.0013905663963658472	-0.0005555330719327146	0.2832173976893316	-0.3012611423395343	0.15632906347398412
1.1200000000000001	0.06544362902075086	-0.0013927196276639147	-0.0005445996740029495	0.27112119848075267	-0.28908490604903053	0.14660913075774987
1.1400000000000001	0.0654505598260448	-0.0013980592561288194	-0.0005344638512209633	0.2580728563926019	-0.27526843081778407	0.13637123569917
1.1599999999999999	0.06545855588742015	-0.0014057080998400445	-0.0005252397982979797	0.2446870743011491	-0.26059424951470184	0.12605951060280335
1.1799999999999999	0.06546697221065409	-0.0014141463576663686	-0.0005168000752091616	0.23175279392035758	-0.24615401562633554	0.11622790309719913
1.2	0.06547514064115015	-0.001421549810210723	-0.0005087784503558042	0.22003266338140115	-0.23307965126169528	0.10739810523403451
1.22	0.0654825264598156	-0.001426168730198287	-0.0005006415262551001	0.21009975772876144	-0.22230145582780336	0.09994881649934471
1.24	0.0654888294435067	-0.0014266369025119356	-0.0004918000423245783	0.20225028651297466	-0.21439529967851667	0.09406105321926782
1.26	0.06549401985897485	-0.001422170513164323	-0.00048173004458680277	0.19648873139722228	-0.20952470076070642	0.08971424718681023
1.28	0.06549832277205136	-0.0014126734089218319	-0.00047008633875101887	0.1925596345143888	-0.2074495740158475	0.08671325546079443
1.3	0.06550216616747769	-0.0013987721039022275	-0.00045679783474486416	0.1900037136585939	-0.20757511171668613	0.0847299021714878
1.3200000000000001	0.06550609943430546	-0.0013817700903582715	-0.0004421275404723784	0.18823164917697488	-0.2090364332188665	0.08335423884396795
1.3400000000000001	0.06551068515355932	-0.001363477644652916	-0.0004266669570972036	0.18661864635359354	-0.21083071842488146	0.08215784138776243
1.3600000000000001	0.06551637786219179	-0.0013458849716497664	-0.00041123540695625616	0.18461645393407164	-0.2119990755674141	0.08076746434331672
1.3800000000000001	0.06552342217304562	-0.0013307178325573685	-0.00039668513016575385	0.18186092003242274	-0.21182670157236944	0.07893515839404301
1.4000000000000001	0.06553181056771472	-0.0013190073404283922	-0.0003836648574778442	0.17823892296984373	-0.2099969269680203	0.07658153880229103
1.4199999999999999	0.06554132331381754	-0.0013108449553484536	-0.0003724331528957513	0.17388529654903542	-0.2066346506736901	0.07379319306988671
1.44	0.065551635210801	-0.0013054323463823725	-0.000362802967091667	0.16910879010411312	-0.20221723775431857	0.07077361078447218
1.46	0.06556244158222986	-0.0013014058633090085	-0.00035424088209990714	0.164277521052343	-0.19738987994227264	0.06776737736351461
1.48	0.06557355106531258	-0.0012973051980536528	-0.00034607770949301173	0.15970733085941102	-0.19275755336163036	0.06498577647369924
1.5	0.06558491445871302	-0.0012920283020286653	-0.0003377526717773008	0.15558593105594654	-0.1887195314173624	0.06255516548130363
1.52	0.06559658863117024	-0.0012851578115030972	-0.00032901896415859035	0.15194453878700778	-0.18538098918037446	0.06049587865350143
1.54	0.06560865614912798	-0.0012771012292029152	-0.0003200613290844737	0.1486724559824363	-0.18254721570651833	0.058729152856383894
1.56	0.0656211321145962	-0.0012690197735997723	-0.0003114945084110972	0.14556401825250942	-0.17979230038726626	0.05710606868561876
1.5800000000000001	0.06563389405034385	-0.0012625397743510642	-0.00030422627962854395	0.14238637664314396	-0.1765886081129986	0.05545218429357034
1.6000000000000001	0.06564666834529655	-0.0012592820549478887	-0.00029919784344757157	0.13895383421668883	-0.17247241219780973	0.05361951937502382
1.6200000000000001	0.06565909117475574	-0.0012603213938472738	-0.00029706469967972474	0.13518936577423604	-0.16720258153644374	0.05153311832282204
1.6400000000000001	0.06567083066626624	-0.001265757851097965	-0.00029792859846589477	0.1311529779727792	-0.16085808061440565	0.049217114428742326
1.6600000000000001	0.06568172367217018	-0.00127457377789239	-0.00030123220144603744	0.12702616811140666	-0.1538348786432066	0.046790320689998006
1.6799999999999999	0.0656918683797608	-0.001284837924558573	-0.0003058633627330879	0.12305972742458228	-0.1467440361374342	0.04443354044698832
1.7	0.06570163480905866	-0.0012941637107429622	-0.0003104207505654314	0.1195072994856278	-0.1402555828886993	0.04234264104291691
1.72	0.06571159426951681	-0.0013002378569696297	-0.0003135318574459799	0.11656912889240059	-0.13494816318676098	0.04068486779298591
1.74	0.06572239776765014	-0.0013012594911131381	-0.0003141232442783198	0.11435960508823421	-0.13120578555503012	0.039569654298645354
1.76	0.06573463716757945	-0.001296224988842974	-0.0003115978692975153	0.11289818747852454	-0.12917015674314708	0.03903542527248649
1.78	0.06574871091351635	-0.0012850739347584667	-0.0003059237203406564	0.112115608552842	-0.1287351664054717	0.039047817140731446
1.8	0.06576470860134608	-0.0012687245295601019	-0.00029764882253540976	0.1118682800781181	-0.1295692674238035	0.03950504295592862
1.8200000000000001	0.06578233668993234	-0.0012489849948561838	-0.0002878363901070762	0.11195937590575358	-0.13116387182256617	0.040250318861836755
1.8400000000000001	0.06580092252443435	-0.001228288438278817	-0.00027789421687508825	0.11216889027195268	-0.1329151864337083	0.041094479821665836
1.8600000000000001	0.06581953225084236	-0.0012092220241462206	-0.0002692888034289857	0.11229297913936885	-0.1342404475618543	0.0418501967088774
1.8800000000000001	0.06583720141615886	-0.0011939217608887308	-0.0002631935225420907	0.11218575140505002	-0.13470760379927982	0.042372345630990876
1.9000000000000001	0.06585321476390643	-0.0011835226962830093	-0.0002601846384835602	0.11179000307914475	-0.1341360768903477	0.04259170426792163
1.9199999999999999	0.06586732605710952	-0.0011778892014000517	-0.00026011101567150076	0.11114391721875799	-0.1326262923845083	0.04252796886771535
1.94	0.06587982158287173	-0.001175747735558205	-0.0002621967912267309	0.11036007999381867	-0.13050356199254293	0.04227583870484848
1.96	0.0658914006360047	-0.0011751638479598277	-0.00026533062413346635	0.10958529970217154	-0.12820016170273194	0.04196988034420177
1.98	0.065902924535335	-0.0011741706046348526	-0.0002684230276288588	0.10895628858269608	-0.12612175384760185	0.04174181029280606
2.	0.06591512393022207	-0.0011713412897381963	-0.0002707131627394667	0.10856419375599156	-0.12453967959043766	0.041683568543854584
2.02	0.06592834566029294	-0.001166173466799115	-0.0002719553415594613	0.10843422544271217	-0.12353031586235391	0.041823938721098575
2.04	0.06594239482233978	-0.0011592309873586775	-0.0002724643796033842	0.1085212210975055	-0.12296503630088727	0.04212118173625956
2.06	0.0659565117488887	-0.0011520277037830597	-0.00027302221280556754	0.10872037714065488	-0.12254750859918337	0.04247204457317804
2.0800000000000001	0.06596951383335618	-0.0011466519573330846	-0.0002746580185752626	0.10889246719731752	-0.12189344030685126	0.04273691531234781
2.1000000000000001	0.06598010255326063	-0.0011451761473205368	-0.0002783370941712015	0.10890094144771692	-0.12064118177815558	0.04277828524852531
2.1200000000000001	0.0659872720439087	-0.001148988709334672	-0.00028463655039937316	0.10865310829453591	-0.11856710121002703	0.0425038622739701
2.1400000000000001	0.0659906843487451	-0.0011582726699843173	-0.00029351943819923266	0.10813239373188513	-0.11566745875863549	0.04190014390574325
2.1600000000000001	0.06599085768736987	-0.0011718444389316168	-0.00030430090419131137	0.10740902321338144	-0.11217374348098026	0.04104287526735964
2.1800000000000002	0.06598908422366759	-0.0011874241931270082	-0.00031582150273103447	0.10662464076208542	-0.10849491963946631	0.04007983343444065
2.2000000000000002	0.0659871172888547	-0.001202215212918236	-0.0003267500178392163	0.105957812485731	-0.10511232486767462	0.03919372190331656
2.2200000000000002	0.06598675952802599	-0.001213557749187675	-0.00033589498594497333	0.10558412410582821	-0.10246875486285809	0.03856009032153412
2.2400000000000002	0.06598948699291186	-0.001219456323893893	-0.0003424324171643977	0.10564275713040416	-0.1008842356620912	0.03831307043482889
2.2600000000000002	0.06599618052566682	-0.0012189002892815865	-0.00034602149191003057	0.10621426872814302	-0.10050889731214857	0.038523982905071086
2.2800000000000002	0.06600697120900341	-0.0012119979548906492	-0.0003468276884517962	0.10730832316749425	-0.10130669925041126	0.03919145302037779
2.3000000000000003	0.06602118907733734	-0.001199963229037415	-0.00034547939986247217	0.10885931015003719	-0.10306177786858288	0.040240592954349695
2.3199999999999998	0.0660374300089145	-0.0011849497013704828	-0.00034296325670319164	0.11073123925551298	-0.10540762858809855	0.04153191031186895
2.3399999999999999	0.06605378070615514	-0.0011696898351489567	-0.00034044770827066723	0.11273662316004843	-0.10788629692800521	0.04288337067008838
2.3599999999999999	0.06606821718833945	-0.0011569311184255536	-0.00033903957906367344	0.11467246879370366	-0.11003967266752504	0.04410704226103334
2.3799999999999999	0.06607910719945873	-0.0011487730148753957	-0.00033952246885110473	0.11636852306847112	-0.11151691542835335	0.04505420768455459
2.3999999999999999	0.06608565237165638	-0.0011461234364060027	-0.00034216530692035167	0.11773298449454532	-0.11216314183374565	0.04565447754970236
2.4199999999999999	0.06608808615636128	-0.0011485023640827744	-0.00034668250758446904	0.11877721174024294	-0.11205246093574939	0.045932783435178516
2.44	0.06608753786374788	-0.001154283381601848	-0.0003523653939875469	0.11960835397083991	-0.11144998200051978	0.045996529475714795
2.46	0.06608562540372193	-0.0011612658670223995	-0.0003583275661056531	0.12039308384907513	-0.11071922983637786	0.045998569942726594
2.48	0.06608394397345793	-0.0011673485908184613	-0.00036376787326064286	0.12130678097258553	-0.1102114183872395	0.0460907516772997
2.5	0.06608361894042002	-0.001171091347775607	-0.000368171089789715	0.12248428658996358	-0.11017100634801863	0.046382693749693706
2.52	0.06608502227846973	-0.0011720506514703807	-0.00037141104804867483	0.12398301755132872	-0.11067640360008141	0.04691439249602654
2.54	0.0660876847347417	-0.0011708633442585607	-0.00037375603914067057	0.12576360704109216	-0.1116210005948001	0.04764557257416691
2.56	0.06609040739945488	-0.001169084352192574	-0.00037578747997804086	0.12769142160323485	-0.11273510675109866	0.04846275480046654
2.5800000000000001	0.0660915670098316	-0.0011687910215532156	-0.00037824346635589683	0.1295624376285342	-0.11364901164822036	0.04920487599792093
2.6000000000000001	0.06608957641780083	-0.0011720027616689077	-0.0003818097633775198	0.13115378379644227	-0.11399139519577774	0.04970569418384736
2.6200000000000001	0.06608339158471806	-0.001180048764622518	-0.0003869070862493885	0.13228986937267828	-0.11350203434507886	0.04984430313298502
2.6400000000000001	0.06607289262972989	-0.0011930944404132029	-0.00039354546254146544	0.1329035885856323	-0.11212210793492132	0.04958758044821109
2.6600000000000001	0.06605897980043973	-0.001210021067844424	-0.0004013052738264457	0.1330683452459328	-0.110025401181758	0.049007523295585026
2.6800000000000002	0.06604333977396291	-0.0012287130488694018	-0.00040945373578062344	0.13298699106018524	-0.10757645211883278	0.048265879372762846
2.7000000000000002	0.06602798763347122	-0.0012466235268565429	-0.00041714521264339254	0.1329431336153452	-0.10523455338106902	0.04757317227182657
2.7200000000000002	0.06601477104674681	-0.0012613897623110998	-0.00042362592787112733	0.13323515529630778	-0.10344263685722639	0.04713891979930307
2.7400000000000002	0.06600499105645032	-0.0012713093818242224	-0.0004283825922799895	0.13411436786383574	-0.10253574575316998	0.04712875562888931
2.7600000000000002	0.06599919746090073	-0.001275607434512059	-0.0004312167124486882	0.1357388983586867	-0.10268397512487645	0.04763572572432414
2.7800000000000002	0.06599713909615003	-0.0012745193760902033	-0.00043225743838007705	0.1381447067810006	-0.10386766414112164	0.048665357091215465
2.8000000000000003	0.06599783300310244	-0.0012692329790113042	-0.0004319301068359774	0.1412325225610793	-0.1058789995146672	0.05013240540923862
2.8199999999999998	0.06599974292672148	-0.001261694675664335	-0.00043088439723161314	0.14477416242963773	-0.10835107711497409	0.0518705299924417
2.8399999999999999	0.06600107638386721	-0.001254256728915177	-0.0004298764986108098	0.1484464749560604	-0.11082118190610153	0.05365920729892688
2.8599999999999999	0.06600018134207028	-0.0012491743255215676	-0.0004296100972085977	0.1518974985043201	-0.11282866274594207	0.05526948505385043
2.8799999999999999	0.06599595413990557	-0.001248054759005708	-0.00043056940132917205	0.15483463577816836	-0.11402845984491936	0.05652063899227994
2.8999999999999999	0.06598811539751732	-0.0012514455121998454	-0.00043290151882513267	0.1571068974655534	-0.11428220167124503	0.057329320373373543
2.9199999999999999	0.06597723377976952	-0.0012587363013476373	-0.0004363988781546938	0.15874755274105076	-0.11368839385697398	0.05773081970888324
2.94	0.06596448424768232	-0.0012684217900872665	-0.000440590994415947	0.1599581487523261	-0.11253768822908537	0.057862819269500175
2.96	0.06595124783905824	-0.0012786091759502522	-0.0004449057137349988	0.1610413097911227	-0.1112131889840076	0.057918929307830665
2.98	0.0659387109186428	-0.0012875709208027993	-0.00044883716558580375	0.16230947340956692	-0.11007561069104099	0.05809058952953065
3.	0.06592758399936577	-0.0012941755376235829	-0.00045207053710350685	0.1639987823157052	-0.1093690826717839	0.05851560596745147
3.02	0.06591798369045272	-0.001298121468384917	-0.0004545434064371076	0.16620671506676	-0.10916574005389851	0.05924382474023599
3.04	0.06590946569292244	-0.0012999704762952486	-0.00045644533571007984	0.16886143177624618	-0.1093524696148775	0.06022342011650539
3.06	0.06590118021933469	-0.0013009971279792508	-0.00045816349263461196	0.17172744214465946	-0.10965840956000891	0.06130909149013663
3.0800000000000001	0.065892120749782	-0.001302868880247685	-0.00046018165076619044	0.1744525264682169	-0.10972154028809655	0.06229358865097255
3.1000000000000001	0.0658814226337882	-0.0013071942061626822	-0.0004629466981920722	0.17665552546727914	-0.1091869724671986	0.06296085050810206
3.1200000000000001	0.0658686360710677	-0.0013150383697802584	-0.00046673383177239965	0.1780387342015743	-0.10781506801350901	0.06315015620765287
3.1400000000000001	0.06585387867641257	-0.00132656558791004	-0.00047155584689278357	0.17848957736084547	-0.10556353403298255	0.06281073437242812
3.1600000000000001	0.06583780249713055	-0.0013409539290224592	-0.00047715449712424675	0.17813074267046075	-0.10260957240192771	0.062024685111816594
3.1800000000000002	0.06582138839364508	-0.0013566219402646204	-0.00048307864718580843	0.17729658500107232	-0.09930183402500375	0.06098794265835708
3.2000000000000002	0.06580565831289031	-0.0013716656640456767	-0.0004888147520131342	0.17644701875332292	-0.09606379350963602	0.059958026386754654
3.2200000000000002	0.06579141875880078	-0.001384329633844077	-0.000493917515890407	0.1760549692200036	-0.09328794950034772	0.05919020959919551
3.2400000000000002	0.06577910865486777	-0.0013933670904630068	-0.0004981013591103218	0.17650436452447799	-0.09125400457000962	0.0588827294225659
3.2600000000000002	0.06576876229092195	-0.0013982362608244761	-0.0005012809146105405	0.1780183059753484	-0.09008391994633769	0.059140996043674336
3.2800000000000002	0.06576005809584765	-0.0013991525689325426	-0.0005035690868385462	0.18061949305181185	-0.0897301160090842	0.05996079442631991
3.3000000000000003	0.06575241969523397	-0.001397031116799612	-0.0005052448521224867	0.1841199634674196	-0.08998933634753474	0.061227827458507314
3.3200000000000003	0.06574514952787032	-0.0013933271442579849	-0.0005066964050167123	0.18814351282354716	-0.09054009054245393	0.06273435728869649
3.3399999999999999	0.06573758244142186	-0.0013897621934052136	-0.0005083413520043401	0.19219001522596885	-0.0910055451198745	0.0642165900473245
3.3599999999999999	0.0657292362688794	-0.0013879486656095054	-0.0005105326213076522	0.1957437472163588	-0.09103787294534277	0.06541249571876322
3.3799999999999999	0.06571991901223358	-0.0013889921311947772	-0.0005134731857813512	0.19840550734374945	-0.09040545834040928	0.06612847361987348
3.3999999999999999	0.06570975121682442	-0.001393207619363236	-0.0005171708494118915	0.20000478117777454	-0.08905263981637015	0.06629233181457557
3.4199999999999999	0.06569909076543443	-0.0014000709674025702	-0.0005214537619726867	0.2006451788573197	-0.08710630017693445	0.06597021716158444
3.44	0.06568839165771935	-0.001408429081450327	-0.0005260406987920947	0.2006627043270814	-0.08482594825757629	0.06533974594527849
3.46	0.06567805669397452	-0.0014168770144282901	-0.0005306355844461323	0.20051587719094982	-0.08251930833728659	0.06463141469770028
3.48	0.06566833725523832	-0.0014241555220363279	-0.000535010070865423	0.20065175879809816	-0.08045628578115183	0.06406161517094144
3.5	0.06565930194351777	-0.0014294527787506043	-0.0005390513495267103	0.20138964240029766	-0.07880637783439824	0.06377781812137732
3.52	0.06565086507556941	-0.001432563031674334	-0.0005427711341644762	0.202845207165335	-0.07760873591565992	0.06382601808200382
3.54	0.065642851633733	-0.0014339050269489835	-0.0005462833885874946	0.20490158999190788	-0.07677290391608374	0.06414208475183984
3.56	0.06563507496330023	-0.001434414143189576	-0.0005497609553048568	0.2072292289580141	-0.07610574379489424	0.06456631854346992
3.5800000000000001	0.06562740703559553	-0.0014353171053563098	-0.0005533807179340051	0.2093572903753731	-0.07536111205020242	0.06488088983093196
3.6000000000000001	0.0656198230389074	-0.0014378120093490976	-0.0005572688694157896	0.21079307762363514	-0.07430620480778694	0.06486686807596885
3.6200000000000001	0.06561240583681628	-0.0014427204904373832	-0.000561461612988732	0.21116616687950096	-0.07279017214397095	0.06436894154385664
3.6400000000000001	0.06560530742011544	-0.0014502236240916634	-0.0005658960056736091	0.21035152925035328	-0.07079285071543269	0.06334688579916459
3.6600000000000001	0.06559868269831706	-0.0014597885353433266	-0.0005704357899281298	0.20852189525889986	-0.06843392383433108	0.061892781181069695
3.6800000000000002	0.06559262472861378	-0.001470319074702521	-0.0005749214274668044	0.20610591645022597	-0.06593838578703445	0.06020615123276931
3.7000000000000002	0.06558712865759024	-0.001480463225388859	-0.0005792227084483062	0.20367137988400108	-0.06357372330658562	0.058538269499025616
3.7200000000000002	0.06558209520830978	-0.0014889527930989992	-0.0005832739508267921	0.2017819766453906	-0.06158400206391381	0.05712850718552166
3.7400000000000002	0.06557736605688579	-0.001494869771597637	-0.0005870832463479214	0.200874275660207	-0.0601407918271373	0.05615302738757568
3.7600000000000002	0.06557277439068145	-0.001497797484702291	-0.000590719035147905	0.20117786568413348	-0.059317628054861876	0.05569462758517484
3.7800000000000002	0.06556819521631453	-0.0014978672872008668	-0.000594282823845823	0.20267918832303072	-0.059084508302767166	0.05573252663994508
3.8000000000000003	0.06556358465645269	-0.0014957234007268293	-0.0005978766000690281	0.20512315555235527	-0.05931706102919188	0.056148300306898595
3.8200000000000003	0.06555899969148882	-0.0014924105835464629	-0.0006015719219155923	0.20805344586817792	-0.059818877084263894	0.05674715755283557
3.8399999999999999	0.0655545901961153	-0.0014891756070548486	-0.0006053877587176566	0.21089803997034684	-0.06035849755249708	0.05729603543678097
3.8599999999999999	0.06555055913332762	-0.0014871918717458618	-0.0006092847287177217	0.21309757336087343	-0.060719550507281624	0.057576303843023154
3.8799999999999999	0.065547098159341	-0.0014872652598060159	-0.0006131805818147756	0.21424988414273882	-0.060753887646657255	0.0574395907418364
3.8999999999999999	0.0655443203389239	-0.0014896214634271211	-0.0006169837389069937	0.21422162030750208	-0.060419993649062684	0.056847464974977745
3.9199999999999999	0.06554221794895596	-0.0014938649259224127	-0.0006206321478285533	0.21317980010176113	-0.059790619785971784	0.05587805109461356
3.94	0.0655406636015168	-0.0014991290113308732	-0.0006241208564139915	0.21152889019673898	-0.05902603322966407	0.054696403095809185
3.96	0.06553945232641623	-0.0015043518216392895	-0.0006275071500023633	0.2097814862067673	-0.058324380373909614	0.05350169016180135
3.98	0.06553836520385548	-0.0015085713132486805	-0.0006308927820046988	0.2084135049632081	-0.05786793170746727	0.0524717150035157
4.	0.06553723151839427	-0.0015111542778429394	-0.0006343911868280562	0.20774735320593662	-0.05778030980926968	0.05172094842108206
4.0200000000000005	0.06553597366157568	-0.0015119236201977236	-0.0006380899365382527	0.20788331022812934	-0.058101030073539214	0.05127854289635974
4.04	0.06553462773035373	-0.00151118425357068	-0.000642017398771239	0.20868145371539792	-0.05877754538947528	0.05108582309812396
4.0600000000000005	0.06553333697764747	-0.0015096546947068064	-0.0006461216587800938	0.20979223118684465	-0.059674285115327706	0.051011280841501215
4.0800000000000001	0.06553231670715035	-0.0015083060363708545	-0.0006502701609767485	0.21073555826351564	-0.06059978250277293	0.05088189760316664
4.0999999999999996	0.06553179376946947	-0.001508119782598102	-0.0006542767767494508	0.21102266193201258	-0.061351516587917244	0.050527744930795315
4.1200000000000001	0.0655319341971174	-0.0015098115071744756	-0.0006579550036131453	0.21029646433460153	-0.06177101827478499	0.04983064980360577
4.1399999999999997	0.06553278333408542	-0.0015136068497202948	-0.0006611827568288222	0.20844598547885834	-0.06179280701143376	0.048761368403564744
4.1600000000000001	0.0655342434373813	-0.0015191595651839118	-0.000663954099524431	0.20564859655326423	-0.061468026923728644	0.047390219352852085
4.1799999999999997	0.06553609897206587	-0.0015256483488210323	-0.000666395842873829	0.2023211176397719	-0.06095242323415986	0.04586633264780931
4.2000000000000002	0.06553807771380378	-0.001532008936450617	-0.0006687427149854391	0.19900190552478553	-0.06046414418862948	0.04437478881486457
4.2199999999999998	0.06553992170057374	-0.001537206709365316	-0.0006712828117802975	0.19621243559549634	-0.060228680040623456	0.043089060372770265
4.2400000000000002	0.06554144420100938	-0.0015404629381454735	-0.0006742930955294368	0.1943429359365363	-0.060428729270529905	0.04213370787134651
4.2599999999999998	0.06554256163501408	-0.0015413946357799929	-0.0006779805926788578	0.19358270303020048	-0.06116860193098208	0.04156347263329178
4.2800000000000002	0.06554330109522406	-0.001540070122212251	-0.0006824365869387838	0.19389407815599274	-0.0624544697596405	0.04135749043414625
4.2999999999999998	0.06554378807214575	-0.0015369938472597979	-0.0006876074826161495	0.1950228907118967	-0.0641893739285687	0.0414254685111858
4.3200000000000003	0.06554421710248079	-0.0015330214643129564	-0.0006932892529173498	0.196544049278345	-0.06618478755346134	0.04162479010696795
4.3399999999999999	0.06554480681679983	-0.0015291962605822676	-0.0006991565497577984	0.19794550102627434	-0.06819309161239338	0.04178906658292312
4.3600000000000003	0.065545745047729	-0.0015265144352531205	-0.0007048333441845717	0.1987454577672772	-0.06996161797007615	0.041766027993012524
4.3799999999999999	0.06554713781868379	-0.0015256690159597482	-0.0007099951159673322	0.19861724620160326	-0.07129797710052908	0.041456308881651256
4.4000000000000004	0.06554898071949414	-0.0015268596574382703	-0.0007144709785230016	0.1974788385018752	-0.0721250405642483	0.04083971528013368
4.4199999999999999	0.06555116524789686	-0.0015297486672357662	-0.0007183048662099324	0.1955090632087611	-0.07250270971058083	0.03997776000738284
4.4400000000000004	0.06555351744746238	-0.001533583829359547	-0.0007217492961565422	0.1930828067841024	-0.07260664434685148	0.03899113915731818
4.46	0.06555585182888475	-0.0015374342270033801	-0.000725195317623231	0.1906536255196266	-0.07267342546094382	0.03802192911975245
4.4800000000000004	0.06555801988943641	-0.001540447800771107	-0.0007290668320347802	0.18862914644731482	-0.07293373057831953	0.03719495060548245
4.5	0.06555993990493036	-0.001542055344231681	-0.000733712289346748	0.18727540405107249	-0.07355382381884763	0.036589242944249444
4.5200000000000005	0.06556160530908806	-0.0015420878674210897	-0.0007393162472123592	0.18666489293005828	-0.0745963598247845	0.0362236423310613
4.54	0.06556307554024159	-0.0015408054532233403	-0.0007458423263611399	0.18666777504351934	-0.07600371060053164	0.03605570182597935
4.5600000000000005	0.06556445436709388	-0.001538841982217092	-0.000753017274678279	0.18698265206249987	-0.07760524158256342	0.03599237328241488
4.5800000000000001	0.06556585985730326	-0.0015370657148888534	-0.0007603694479698014	0.18720541744583813	-0.07915101396260786	0.03591163227330329
4.6000000000000005	0.0655673910054539	-0.0015363647982215534	-0.0007673311226513281	0.18693058619748004	-0.0803715248484534	0.03569310462421678
4.6200000000000001	0.06556909894185795	-0.0015373989385379535	-0.0007733929766235419	0.1858650388702645	-0.08105289483396805	0.035251594304990745
4.6399999999999997	0.06557097221875945	-0.001540394832687211	-0.0007782673180128473	0.18391841451449775	-0.08110434268560428	0.03456300243453598
4.6600000000000001	0.06557294214061671	-0.0015450671264795753	-0.0007819977445616472	0.1812339470562149	-0.08059108164462919	0.03367229554717916
4.6799999999999997	0.0655749058051288	-0.0015507000941588315	-0.0007849682194385792	0.17814596246768472	-0.07971806679112435	0.032679975774910025
4.7000000000000002	0.0655767567395011	-0.0015563530583932409	-0.0007878090932099772	0.1750831375904114	-0.07877217646272752	0.03171310519115332
4.7199999999999998	0.06557841125073263	-0.0015611051525140794	-0.0007912404712983553	0.17245700449427787	-0.07804701004638583	0.03089262662143483
4.7400000000000002	0.06557982326922396	-0.0015642603462103061	-0.0007959065300391886	0.170571271642836	-0.0777753575310046	0.030307254820777577
4.7599999999999998	0.06558098713739495	-0.001565474636610949	-0.0008022379700104228	0.16956805464710917	-0.07808319842755675	0.02999833707314184
4.7800000000000002	0.06558193188488985	-0.001564805356106678	-0.0008103566045749005	0.16940978456266886	-0.0789674222685306	0.029955023308647008
4.7999999999999998	0.06558271087871329	-0.001562694217651853	-0.0008200272431316802	0.16989055158173544	-0.080295369217042	0.030117732303972206
4.8200000000000003	0.06558338915638748	-0.0015598864199590514	-0.0008306697685368197	0.1706750031674475	-0.08182686614433746	0.03038931337944227
4.8399999999999999	0.06558402962999967	-0.0015572808753727778	-0.0008414524354624989	0.17136620280514106	-0.0832615359398522	0.030654408895967395
4.8600000000000003	0.06558467981488138	-0.0015557214400870522	-0.0008514747730146443	0.17159740788834033	-0.08430890373049549	0.030805782254941922
4.8799999999999999	0.06558536202073112	-0.0015557748829583906	-0.0008600084303604141	0.17112738076245793	-0.08476606639102664	0.03077197189782369
4.9000000000000004	0.06558607021779067	-0.0015575714171656414	-0.0008667183811872854	0.1699065066160546	-0.08457634699149445	0.030536943833017655
4.9199999999999999	0.06558677487265788	-0.0015607748621684187	-0.0008717741828160562	0.1680857395144768	-0.08384422142282638	0.03014353967555234
4.9400000000000004	0.06558743376698495	-0.0015646963656570352	-0.0008758021550707663	0.1659639589652585	-0.08279966580262729	0.029679099146976563
4.96	0.06558800449843331	-0.0015685021497295816	-0.0008797004082934743	0.16389648838751214	-0.08172764935080129	0.029249439672631956
4.9800000000000004	0.06558845458112984	-0.0015714356803106727	-0.0008843900260850927	0.1621996183353554	-0.08089022343019757	0.028951017736133147
5.	0.06558876723492851	-0.0015729906199924734	-0.0008905792345505884	0.16107821592757876	-0.08046424063088274	0.028849065447370776
5.0200000000000005	0.0655889431862148	-0.0015730083810918934	-0.000898587918246536	0.1605869458675228	-0.08050512425160172	0.02896486537190249
5.04	0.0655889997035339	-0.001571700852731662	-0.0009082523190199764	0.16062408473843282	-0.08093756584122351	0.02927210282201991
5.0600000000000005	0.06558896764189122	-0.0015696034046210222	-0.0009189236341399752	0.1609549650878821	-0.08157192720597449	0.029701846556107022
5.0800000000000001	0.06558888643993084	-0.0015674581954454741	-0.0009295793486444948	0.16126409173520598	-0.082146288970556	0.030156542274680623
5.1000000000000005	0.06558879685892209	-0.0015660340312210488	-0.0009390553239458371	0.1612321585415494	-0.0823912938459098	0.030532727909125777
5.1200000000000001	0.06558873222788568	-0.0015659153159948394	-0.0009463631296043184	0.16062328064778775	-0.0821052625737622	0.030748722615617608
5.1399999999999997	0.06558871046134566	-0.0015673237902232209	-0.000950998381758438	0.1593555391565578	-0.08121617809973228	0.030769146615170637
5.1600000000000001	0.06558872981221298	-0.0015700423235065527	-0.0009531196880899198	0.15752699657592945	-0.07980591757696441	0.03061683680211232
5.1799999999999997	0.06558877025232993	-0.0015734733607905926	-0.000953520385045188	0.15538578517774856	-0.07808609302592665	0.030367055530392848
5.2000000000000002	0.06558880000972284	-0.001576805093492691	-0.0009534078487098644	0.15325772206720073	-0.07633650546935004	0.03012667253194311
5.2199999999999998	0.06558878479026392	-0.001579217424641365	-0.0009540837741494033	0.15146088822985265	-0.07483150433044769	0.03000682550386873
5.2400000000000002	0.06558869683685532	-0.0015800617499675388	-0.0009566341392535102	0.15023443833035766	-0.07377812159825892	0.03009787678968468
5.2599999999999998	0.06558852200566587	-0.001578980954770394	-0.0009616975992264433	0.14969468339298753	-0.07327773648509761	0.030451566475315744
5.2800000000000002	0.06558826422022859	-0.0015759672351330863	-0.000969332782328795	0.1498184185358273	-0.0733116236318045	0.031071212939870713
5.2999999999999998	0.06558794702336153	-0.0015713648603454422	-0.0009789856399732956	0.1504494418354595	-0.07374699472109	0.03190952592777236
5.3200000000000003	0.0655876115280806	-0.0015658160586203207	-0.0009895675139375173	0.15132729954818636	-0.07436251231954569	0.03287480647710795
5.3399999999999999	0.06558730985961687	-0.0015601402001514295	-0.000999662742529123	0.15213967031960415	-0.07489405694999902	0.03384738153704361
5.3600000000000003	0.06558709418117797	-0.0015551483486619993	-0.00100785892528449	0.15259471776213318	-0.07509704821756037	0.0347062925768026
5.3799999999999999	0.06558700372849811	-0.0015514290649049514	-0.0010131300188855647	0.15249759281334638	-0.07481133813068162	0.03536110952239741
5.4000000000000004	0.06558705446607759	-0.0015491748947695963	-0.001015142630205305	0.1518051251137059	-0.0740064495691071	0.03577847363223361
5.4199999999999999	0.0655872359584048	-0.0015481200056493291	-0.0010143574647731464	0.1506357789747628	-0.07278810786794648	0.035992480154099955
5.4400000000000004	0.06558751709808085	-0.0015476166168487894	-0.0010118797319257223	0.14923007203006344	-0.0713628510393603	0.036094227433844606
5.46	0.06558785825711808	-0.0015468174447565096	-0.001009124249062209	0.1478783735684486	-0.0699759129201398	0.036205028582581386
5.4800000000000004	0.06558822500037283	-0.001544895126178837	-0.0010074260822024496	0.14684342660408573	-0.06884595889689532	0.03644356961561282
5.5	0.06558859891096015	-0.0015412356241889776	-0.001007714076202081	0.1462996385652108	-0.06811521785714394	0.036896738357355824
5.5200000000000005	0.06558898314564653	-0.0015355729236669086	-0.0010103067399026538	0.14629843214146754	-0.06782241841970471	0.037599449848431145
5.54	0.0655894021845769	-0.0015280560580178035	-0.0010148429740009948	0.14675978006782056	-0.06789806112309683	0.03852514037193533
5.5600000000000005	0.06558989610159134	-0.0015192421847938327	-0.001020348324020457	0.14748847606911725	-0.06818015525021369	0.03958791418254198
5.5800000000000001	0.06559051024379155	-0.001510001775942337	-0.0010254417736361688	0.1482153447884752	-0.06844984363630705	0.040658065306655077
5.6000000000000005	0.06559128243715794	-0.0015013277942477715	-0.001028671793030265	0.148661174213291	-0.06848435228079025	0.04159143756812117
5.6200000000000001	0.06559223163618416	-0.0014940744890962864	-0.0010289173526492955	0.1486116536625705	-0.06811718106862802	0.042267928767983756
5.6399999999999997	0.065593352751539	-0.0014886994929845059	-0.0010257289008435593	0.14798051094148224	-0.06728704283679218	0.04262769966154151
5.6600000000000001	0.06559462059349519	-0.0014851066176253323	-0.0010194740187641446	0.1468361722198614	-0.06605636374690138	0.042691022584710796
5.6799999999999997	0.06559600171478942	-0.0014826557062505602	-0.00101122413856619	0.1453804255204455	-0.06459135173445882	0.042553203198452225
5.7000000000000002	0.06559746906333501	-0.0014803330560166205	-0.0010024345488533065	0.14388878704659008	-0.06311263304175976	0.042357061492837474
5.7199999999999998	0.06559901339281059	-0.0014770114724846806	-0.0009945501547631622	0.14263690694995987	-0.06183651505803253	0.04225446092383767
5.7400000000000002	0.06560064752871446	-0.0014717135290905398	-0.00098866716083346	0.14183682507524326	-0.060925695822697405	0.04236979798259378
5.7599999999999998	0.06560240275355617	-0.0014638208276341	-0.0009853195588324544	0.1415955822748235	-0.06045872590082755	0.04277343395683547
5.7800000000000002	0.0656043187830222	-0.0014532092774484895	-0.000984398308517272	0.14189758779696582	-0.06041860156615808	0.04346731855028922
5.7999999999999998	0.06560642983553767	-0.001440304611568014	-0.0009851880564075374	0.1426082640635587	-0.060697880491702404	0.04438273615796629
5.8200000000000003	0.06560875018310384	-0.0014260421188186409	-0.0009865144056755294	0.14349860244161175	-0.06111943790095983	0.0453910544513402
5.8399999999999999	0.06561126385419963	-0.00141170480882114	-0.000987000124741426	0.14429183602913115	-0.06147325525956738	0.04632909287013334
5.8600000000000003	0.06561392383386151	-0.0013986349311878891	-0.0009854027105668124	0.14472862340541298	-0.06156606848063817	0.047037689037338896
5.8799999999999999	0.0656166641138383	-0.0013878721416096828	-0.0009809528592954172	0.14463623735882963	-0.06127271597151428	0.047405049626491044
5.9000000000000004	0.06561942259469052	-0.0013798348225712077	-0.0009735754972426361	0.14397821047691484	-0.0605716981384606	0.04740016483744952
5.9199999999999999	0.06562216661761805	-0.0013741738194103707	-0.0009638989744158847	0.1428636064953876	-0.05955003289234261	0.04708230567939949
5.9400000000000004	0.06562491033310087	-0.0013698635761328678	-0.0009530458825544597	0.14151135867860892	-0.05837492331691011	0.046582180387775896
5.96	0.06562771646264288	-0.0013654915400747314	-0.0009422948561883878	0.14018479425032798	-0.05724421739523537	0.04606286116193932
5.9800000000000004	0.06563068179517233	-0.0013596343859532917	-0.0009327416837445907	0.13912114975616485	-0.05633429330520247	0.045675555907512766
6.	0.06563391120030225	-0.0013512079830078397	-0.0009250559948020875	0.13847635666334268	-0.05576010347898525	0.045523385577963246
6.0200000000000005	0.06563748670734729	-0.001339723619976237	-0.0009193678239294	0.13829389609835546	-0.05555333747901383	0.04563956768318788
6.04	0.06564143792036359	-0.0013254240995353138	-0.0009152752916870492	0.1384980394170166	-0.0556584087981237	0.04598103496115355
6.0600000000000005	0.06564572054998755	-0.0013092818077970372	-0.0009119554062946397	0.13891002249835835	-0.05594483544017339	0.04643716584758384
6.0800000000000001	0.06565021149362146	-0.0012928324176054754	-0.0009083642981120438	0.13928678626570934	-0.056235605092582956	0.04685376313827307
6.1000000000000005	0.06565472847348584	-0.0012778327629693836	-0.0009035026430583119	0.1393794252361981	-0.056349531354774995	0.04707062555091459
6.1200000000000001	0.06565907566925362	-0.0012657940795694025	-0.0008966892979977659	0.1389999930133241	-0.05614960966244531	0.04696536828872738
6.1400000000000006	0.06566310435127104	-0.0012575265649333572	-0.0008877560713832135	0.13807598114336606	-0.05558265667807144	0.046489846278702514
6.1600000000000001	0.0656667664505101	-0.0012528693540369603	-0.0008770865268274168	0.13667109425086263	-0.054694888218253024	0.04568484934263133
6.1799999999999997	0.06567013870342447	-0.001250720049480983	-0.0008654824009176919	0.13496340100839682	-0.05361687131042846	0.04466677706411386
6.2000000000000002	0.06567340758161962	-0.0012493463687513456	-0.0008539172025473552	0.13319076655609716	-0.05252471088817977	0.0435924352919086
6.2199999999999998	0.06567682209860501	-0.0012468491791742487	-0.0008432757007381041	0.13158577797137416	-0.05159319515130264	0.04261642043590579
6.2400000000000002	0.06568063141409632	-0.001241620876459258	-0.0008341602436478576	0.130321199368286	-0.05095587726628495	0.04185502659532877
6.2599999999999998	0.06568502331131655	-0.001232696128321037	-0.0008267956963164324	0.12947667213061054	-0.05067974758715737	0.04136393151094295
6.2800000000000002	0.06569007370474596	-0.00121995913483719	-0.0008210242211127031	0.129027486356637	-0.05075512977844019	0.04113037767406324
6.2999999999999998	0.0656957141276442	-0.0012042004243495693	-0.0008163684092598752	0.12885256580353238	-0.05109896663548385	0.04107804771798513
6.3200000000000003	0.06570172600726192	-0.0011870055833802335	-0.000812147611768227	0.1287600356444542	-0.05157090542862435	0.04108357538114804
6.3399999999999999	0.06570777259340657	-0.0011704492751158505	-0.000807636610829581	0.12852947714726193	-0.052002561593846953	0.04100411645344733
6.3600000000000003	0.06571347353234314	-0.0011566058048677508	-0.0008022443484038141	0.12796588958509975	-0.05223754727395801	0.040712760596887235
6.3799999999999999	0.06571850984426322	-0.0011469779063152138	-0.000795668794874097	0.12695236960025602	-0.05217349533669229	0.04013332435435072
6.4000000000000004	0.06572272630004669	-0.0011420326730522089	-0.0007879740772003439	0.12548311493479297	-0.05179206433876946	0.039262471157754976
6.4199999999999999	0.06572619018245372	-0.0011410349738496584	-0.0007795568073069314	0.1236626094393424	-0.05116456591821815	0.038169787532336505
6.4400000000000004	0.06572918059813854	-0.0011422540838387629	-0.0007710146472628717	0.12167076976376034	-0.0504304805095449	0.036975484310716025
6.46	0.06573211296617466	-0.0011434561345192017	-0.0007629714388423086	0.11970865167294822	-0.04975779882397488	0.035815095760682356
6.4800000000000004	0.06573542817825555	-0.0011424941479110664	-0.0007559220053840867	0.1179450580975505	-0.04929993691276667	0.03480438354555905
6.5	0.06573948095260843	-0.001137820114595602	-0.000750135975589334	0.11647906521853402	-0.04916133568983358	0.03401424759214614
6.5200000000000005	0.06574445115436314	-0.0011288248582777402	-0.0007456273171177115	0.1153236116238999	-0.049377030250666344	0.03345903394071772
6.54	0.06575029010403545	-0.0011159798844012738	-0.0007421771292198295	0.11440848418709311	-0.04990647831112076	0.03309722434631934
6.5600000000000005	0.0657567108222863	-0.0011007717107407917	-0.0007393957415323187	0.11359951268022378	-0.05064113080515109	0.03284262983259589
6.5800000000000001	0.06576323311454	-0.0010854100404622305	-0.0007368150071209919	0.11273131270479372	-0.05142629040586403	0.03258478425728469
6.6000000000000005	0.06576928911285701	-0.0010723142949192088	-0.0007339998780793485	0.11164914910634507	-0.052096601633508835	0.03221626359374498
6.6200000000000001	0.06577437411479926	-0.0010634674107822882	-0.0007306571547466664	0.11025054684108154	-0.05251916626252982	0.03166130998991342
6.6400000000000006	0.06577819898907851	-0.0010598296918731594	-0.0007267090221428536	0.10851318438436441	-0.05263168063666046	0.030896905374355254
6.6600000000000001	0.06578078626081758	-0.0010610367211998204	-0.0007223039863625844	0.10649794309501041	-0.052461229308915204	0.029958180919076757
6.6799999999999997	0.06578246972323987	-0.0010655068358778686	-0.0007177613197216004	0.10432582158644502	-0.05211602383948961	0.02892599733388093
6.7000000000000002	0.06578379965617967	-0.0010709047472716475	-0.0007134731400416135	0.10213890679686144	-0.05175404288071608	0.027902257585707115
6.7199999999999998	0.06578539381107253	-0.0010747699806668855	-0.0007098016257074408	0.10006092005996388	-0.05154127315722818	0.02698276025654741
6.7400000000000002	0.06578778495651556	-0.001075102901319445	-0.0007070011081567829	0.09816952529429274	-0.051612965501655166	0.02623596903604071
6.7599999999999998	0.06579130058282574	-0.0010707824625277346	-0.000705176064663736	0.09648483612893655	-0.05204582164921101	0.025691324753696128
6.7800000000000002	0.06579598923110669	-0.001061781319700885	-0.00070427135955731	0.09497234943714317	-0.052843092960228676	0.02533664791045333
6.7999999999999998	0.0658015979202291	-0.0010491823348029285	-0.00070408756329318	0.0935564413019543	-0.05393231519173523	0.02512285286771003
6.8200000000000003	0.06580760742090962	-0.001034989131768446	-0.000704318351723521	0.09214108279682978	-0.055176526987730345	0.02497487195024184
6.8399999999999999	0.0658133339684205	-0.001021714423830758	-0.0007046101919936281	0.09063462094718538	-0.05640076101409841	0.02480819337387911
6.8600000000000003	0.06581809292134366	-0.0010117752091350332	-0.0007046400438670235	0.08897386409187398	-0.05743270084354119	0.024549133129340543
6.8799999999999999	0.06582139001843389	-0.0010068253114588507	-0.0007041952377454943	0.08714063807444711	-0.058149300031927274	0.024154227138375988
6.9000000000000004	0.06582307720061137	-0.0010072459819402675	-0.0007032298559890962	0.08516446157711542	-0.05851430413278459	0.023622272519650298
6.9199999999999999	0.0658234093535854	-0.0010120029202489575	-0.0007018746610515645	0.08310969636305182	-0.05859151472133571	0.022994045122311853
6.9400000000000004	0.06582297600580014	-0.0010189368132883271	-0.0007003951596818994	0.08105236764444002	-0.05852770700159197	0.022339606729024207
6.96	0.06582253632731005	-0.00102536766059167	-0.000699114170739888	0.07905621835014823	-0.05851211770889093	0.02173834833145361
6.9800000000000004	0.06582282016089035	-0.0010287864745923132	-0.0006983265864927053	0.07715658794611673	-0.05872758162226332	0.02125898272623892
7.	0.06582435449496729	-0.0010274336575103278	-0.0006982296369556241	0.07535583092910265	-0.05930750760317764	0.020944838919682362
7.0200000000000005	0.06582734799245908	-0.001020664012815423	-0.0006988795076997922	0.07362906060736221	-0.060306437595791115	0.0208063191968699
7.04	0.06583164298251683	-0.0010090790143192222	-0.0007001759961530224	0.07193652729473167	-0.061686517017337864	0.020820045471190533
7.0600000000000005	0.06583673826458943	-0.0009944247231341362	-0.0007018756322058079	0.07023861435310308	-0.06332110913753201	0.02093393739874346
7.0800000000000001	0.06584188850571503	-0.0009792418070179163	-0.0007036357036945373	0.06850964527037844	-0.06501780762625071	0.021078017578452544
7.1000000000000005	0.06584627776613312	-0.000966278620665657	-0.0007050884889122193	0.06674668255455002	-0.06656128840799377	0.021180284852594534
7.1200000000000001	0.0658492363765778	-0.0009577700677653384	-0.0007059329247308024	0.06497009041783305	-0.06776914198114103	0.02118484555958509
7.1400000000000006	0.06585043634320717	-0.000954795542779812	-0.0007060163267961976	0.06321503753747273	-0.06854444132896079	0.02106700665986818
7.1600000000000001	0.06584999113882868	-0.0009569577854893948	-0.0007053748013232363	0.061517003183269844	-0.06890529423632821	0.020839708592539037
7.1799999999999997	0.0658484191842049	-0.0009625128048152687	-0.0007042153390043653	0.059897394037265114	-0.06897929283308499	0.02054872540443149
7.2000000000000002	0.06584648944204302	-0.0009688866826354734	-0.0007028478996576245	0.05835525251941365	-0.06896590412576166	0.02025883208435915
7.2199999999999998	0.06584501256298403	-0.0009733689674650978	-0.0007015950406140844	0.0568678199141587	-0.06908224870058731	0.020036411430052133
7.2400000000000002	0.06584464610907835	-0.0009737580800454997	-0.0007007087948941572	0.05539882098260397	-0.06951010618544487	0.019933926465812577
7.2599999999999998	0.06584575591622835	-0.0009688225995794887	-0.0007003131764703363	0.053911081708892035	-0.07035586071505803	0.019979276030540737
7.2800000000000002	0.06584834573701198	-0.0009585403398091274	-0.0007003778239853589	0.05237982600071244	-0.07162757650409747	0.020170630237201524
7.2999999999999998	0.0658520542106846	-0.0009441182142311746	-0.0007007223265615965	0.050803508048523516	-0.07323003345310389	0.02047644851369578
7.3200000000000003	0.06585622086616155	-0.0009277841104823529	-0.0007010510134248787	0.04920925730643563	-0.07497937456543897	0.020840801473350396
7.3399999999999999	0.0658600247646846	-0.0009123329850791151	-0.0007010174624118039	0.04765017679481591	-0.07663960848686643	0.021194436652767473
7.3600000000000003	0.06586268433123138	-0.0009004586437277387	-0.0007003105303718055	0.04619310858459501	-0.07797885565347953	0.02147089535594308
7.3799999999999999	0.06586367471401645	-0.0008940126830043058	-0.0006987405130980705	0.044898885884980706	-0.07883351155208451	0.021624351496255075
7.4000000000000004	0.06586289108067785	-0.0008934318677001042	-0.0006962949352448507	0.04380136559405689	-0.07915938657805298	0.0216434192041112
7.4199999999999999	0.06586069125591959	-0.0008975659365429512	-0.0006931396382712771	0.042893664796586406	-0.07904905482223212	0.021555353614785284
7.4400000000000004	0.06585779711382093	-0.0009039874246790823	-0.0006895630780707673	0.0421276548345899	-0.07870728713943492	0.021418642744080448
7.46	0.06585509451145921	-0.0009096596414569105	-0.0006858866919652523	0.04142690328088549	-0.07839441590996947	0.021306913332968927
7.4800000000000004	0.06585340603635544	-0.0009117156394771136	-0.0006823753120376805	0.04070781389982685	-0.07835878116389071	0.021290056292482176
7.5	0.06585330238647401	-0.0009081224044763259	-0.0006791742725419215	0.039901922709091764	-0.07877818302509351	0.021417995268562095
7.5200000000000005	0.06585498518182951	-0.0008981122722650288	-0.000676283773617426	0.03897394172599063	-0.07972121635535587	0.02170995900630013
7.54	0.06585824727501477	-0.0008823529245655323	-0.0006735687713036559	0.037932510424441096	-0.08113154905562553	0.022149998590821167
7.5600000000000005	0.06586251027796321	-0.0008628478781645719	-0.0006707983512944976	0.03683166956981143	-0.08283617134209498	0.02268903979641445
7.5800000000000001	0.06586694228838907	-0.0008425468823107997	-0.0006677073476625518	0.03576126706553251	-0.08457944585359875	0.02325411189941574
7.6000000000000005	0.06587065036839279	-0.0008246752627530488	-0.0006640685535191577	0.0348259982836893	-0.08608195960366964	0.023764690461782995
7.6200000000000001	0.0658729128955853	-0.0008118986987346775	-0.0006597562223335828	0.03411687506768272	-0.0871136609207421	0.02415341428347211
7.6400000000000006	0.06587338272242807	-0.0008055694974813067	-0.000654778230356713	0.03368388740049895	-0.08755948809069139	0.024385126855030817
7.6600000000000001	0.06587218512654658	-0.0008053359505315058	-0.0006492630574412271	0.03352038442627506	-0.08745282588594759	0.02446715051525595
7.6799999999999997	0.0658698716931916	-0.0008092707165606688	-0.0006434069795722436	0.03356558999640082	-0.0869634082099627	0.024446686012886746
7.7000000000000002	0.06586725284433866	-0.0008144522612149325	-0.0006374045515037194	0.0337236917589566	-0.08634585359720019	0.024396726941707088
7.7199999999999998	0.06586517662302194	-0.0008177633756224199	-0.0006313899407875971	0.033891406003950644	-0.0858698188541154	0.024396213620992764
7.7400000000000002	0.06586432472949953	-0.000816648375869236	-0.0006254072064339346	0.03398456603755604	-0.08575449664737912	0.02451085913633408
7.7599999999999998	0.06586506870392236	-0.0008096657151700553	-0.000619413201365605	0.033957369968062444	-0.08612164660476612	0.02477881511071122
7.7800000000000002	0.06586739839013322	-0.00079678257439769	-0.0006133064424749163	0.033811904569997324	-0.08697159737536427	0.025202643781843545
7.7999999999999998	0.06587092143368811	-0.00077940721415727	-0.0006069712300056889	0.03359769337531298	-0.08818222084488955	0.02574784615303843
7.8200000000000003	0.06587493508119914	-0.0007601461851983312	-0.0006003251740395934	0.03340127338347266	-0.08953146190430038	0.026348441485736188
7.8399999999999999	0.06587857312072094	-0.000742268085964268	-0.0005933568869199545	0.03332616546645769	-0.09074433477576685	0.026920264040111674
7.8600000000000003	0.06588101525456098	-0.0007289152658189748	-0.0005861399043988364	0.03346592683650971	-0.09156019458803301	0.027381122440353848
7.8799999999999999	0.06588171347586408	-0.0007222321169316895	-0.0005788133063025239	0.033876971016599706	-0.09180554849829381	0.027673622543938972
7.9000000000000004	0.06588056165594053	-0.0007226929425917547	-0.0005715315870776355	0.03456062262635018	-0.0914485875844178	0.027783319905667174
7.9199999999999999	0.06587793949926168	-0.0007289012428292076	-0.0005644016339921101	0.035462068604534956	-0.09061329439778872	0.02774491479318526
7.9400000000000004	0.06587460892968386	-0.0007379575940596103	-0.0005574331010588452	0.03648712212988982	-0.08954614230294841	0.027633569492467282
7.96	0.06587150346207254	-0.0007462522569185483	-0.0005505230897576375	0.03752997576602439	-0.08854851441895548	0.02754472024907098
7.9800000000000004	0.06586948784816865	-0.0007503906679680065	-0.0005434805135063722	0.038501479100373444	-0.08789973357975153	0.027569809574763838
8.	0.0658691576487739	-0.0007479816451297523	-0.0005360807160985457	0.0393495467780593	-0.08779305653828572	0.02777503548212919
8.0199999999999996	0.06587071501143274	-0.0007381421349813705	-0.0005281340978269084	0.040068175886118176	-0.08829618215057224	0.028187127176683355
8.0400000000000009	0.06587392395503149	-0.0007216988614216415	-0.0005195535367423353	0.040695842299034765	-0.0893371844530633	0.02878688633075244
8.0600000000000005	0.06587815780722157	-0.0007010303626011542	-0.0005104010891508076	0.041303780002802784	-0.09071973631945669	0.02951229984694613
8.0800000000000001	0.065882520657307	-0.0006796133753377239	-0.0005009019129126056	0.04197801816106028	-0.09216170910694266	0.030269819271135798
8.0999999999999996	0.06588605712627241	-0.0006612097798215782	-0.0004914047857377525	0.04279632354516938	-0.09336173295270433	0.030955911852430126
8.120000000000001	0.06588799420610078	-0.0006489090647120532	-0.0004822937534410462	0.04380728580509827	-0.0940759447368896	0.03148334515080599
8.1400000000000006	0.06588796045676495	-0.0006442401601869758	-0.00047386745576798726	0.04501709403502174	-0.09418777775723511	0.031806463273301874
8.1600000000000001	0.06588607767498061	-0.0006467742832814475	-0.00046623879094829677	0.046391071921196375	-0.09373753627272445	0.031933577534264304
8.1799999999999997	0.06588291151631216	-0.0006542848429097034	-0.0004592871040899194	0.047867399775159455	-0.09290746320528283	0.031924081620602375
8.1999999999999993	0.06587929203506397	-0.0006634352462266792	-0.0004526861095815134	0.049378013614507554	-0.09196549647129332	0.031870455147250745
8.2200000000000006	0.06587608097051015	-0.0006706983272860986	-0.0004459922948195892	0.050868067719809826	-0.0911917964670636	0.03187296623522383
8.2400000000000002	0.06587395956672809	-0.0006732153226938105	-0.0004387626047043476	0.05230806028099949	-0.09081119156243116	0.0320151444933693
8.2599999999999998	0.065873282086095	-0.0006694103436662973	-0.00043067034018622925	0.05369677266991234	-0.09094571779193035	0.03234537796290809
8.2799999999999994	0.06587400813211153	-0.0006593014158145334	-0.0004215978707093517	0.05505635274876067	-0.09159139783090954	0.03286662459927902
8.3000000000000007	0.06587571201390706	-0.0006445071312150238	-0.00041169124832892215	0.056422146517960056	-0.09261888929867626	0.03353464940313171
8.3200000000000003	0.06587766789127825	-0.0006279431160685356	-0.00040136125731325754	0.057830042373127395	-0.09379813970544892	0.034265385303447256
8.3399999999999999	0.06587900891550146	-0.0006132009445726839	-0.0003912152940631831	0.0593042767823641	-0.0948474341820773	0.03495210871062407
8.3599999999999994	0.06587894205732094	-0.0006036681063243923	-0.00038191671155976087	0.060849071682170255	-0.09550217711701496	0.03549117131457762
8.3800000000000008	0.06587696925428062	-0.0006015809040218281	-0.0003739971190410644	0.06244722404695611	-0.09558846818070794	0.03581089855305405
8.4000000000000004	0.06587304145281388	-0.000607316657314961	-0.0003676797933147202	0.06406681361995716	-0.0950777395875118	0.03589443153272164
8.4199999999999999	0.06586758194676744	-0.0006192107490159608	-0.00036278367982853064	0.06567379356794123	-0.09410044612889834	0.0357873783540963
8.4399999999999995	0.0658613648667394	-0.0006339913115480426	-0.00035875105595042044	0.0672453029930317	-0.09291181329236144	0.035586588594730656
8.4600000000000008	0.06585529605304616	-0.0006476648650262818	-0.00035478983173659306	0.06877819271565093	-0.09182274250478868	0.035414281741283526
8.4800000000000004	0.0658501766639125	-0.0006565300716104851	-0.0003500777007990296	0.07028972810729739	-0.09112097121396125	0.03538695979429706
8.5	0.06584651837244815	-0.0006580251365820447	-0.0003439653212017668	0.07181085820257417	-0.09100526991254292	0.03558821951507798
8.5199999999999996	0.06584444250959866	-0.0006512558266516071	-0.00033613427201123903	0.07337475058420843	-0.0915444393128806	0.03605061144820187
8.5400000000000009	0.06584366583486251	-0.0006371712887327915	-0.0003266873540575748	0.07500401010838931	-0.09266358318107519	0.0367481215386169
8.5600000000000005	0.06584356656371047	-0.0006183878456690803	-0.0003161562792896062	0.07670002528665083	-0.09415766417334069	0.037599848737042724
8.5800000000000001	0.06584332449467888	-0.0005986517961646186	-0.00030541090230677963	0.07843790267600964	-0.09573315105597593	0.038485736998909996
8.5999999999999996	0.06584211872894834	-0.0005819740830069354	-0.0002954659544765439	0.08016989676299027	-0.09707535057045028	0.03927383006712172
8.620000000000001	0.06583934016787434	-0.0005716003691041993	-0.00028721785664415913	0.0818379723548827	-0.0979288043224518	0.039854101105708244
8.6400000000000006	0.06583475221914932	-0.0005691236948468616	-0.00028118949124145804	0.08339218575871175	-0.09816682269745604	0.040168820787008265
8.6600000000000001	0.06582853924948233	-0.0005740658428479383	-0.0002773777347726391	0.0848080846442027	-0.0978246004045281	0.04022827252605439
8.6799999999999997	0.06582122537889552	-0.0005840849134950373	-0.0002752635622283553	0.08609604996978534	-0.09708341218919952	0.04010579516926472
8.7000000000000011	0.06581350109120336	-0.0005957037500558952	-0.00027397529708602844	0.08729903191639761	-0.09621391560245586	0.039914842779198365
8.7200000000000006	0.06580602619757334	-0.0006052687215019246	-0.0002725375458086951	0.08848009614429753	-0.09550115707882395	0.03977729250398956
8.7400000000000002	0.06579927068850784	-0.0006098365096989147	-0.0002701235224676669	0.0897044739085546	-0.09517494539003507	0.03979313900601194
8.7599999999999998	0.06579342476578691	-0.000607802432637291	-0.00026625162310136674	0.09102121644543876	-0.0953602979173661	0.040018199514243485
8.7799999999999994	0.06578838091597662	-0.0005992112566053816	-0.0002608992642069512	0.092448279670688	-0.09605273665147529	0.04045229897312224
8.8000000000000007	0.06578377786921852	-0.000585751051119691	-0.000254524631258381	0.09396376998952305	-0.09711853764397373	0.04103835678391905
8.8200000000000003	0.0657790950640039	-0.0005704279844696552	-0.000247988820894167	0.09550586248395611	-0.0983202068654062	0.04167278802254273
8.8399999999999999	0.06577378452733322	-0.00055692034958203	-0.0002423739454669209	0.0969835828430666	-0.09936735408428346	0.042227493867204986
8.8599999999999994	0.06576741672682493	-0.0005486760722682197	-0.00023871521551431827	0.09829856455076887	-0.09998786020242935	0.04258128751128964
8.8800000000000008	0.0657598021039067	-0.0005479488464205074	-0.00023770702901077353	0.09937352441045652	-0.10000385709095715	0.042653881466471505
8.9000000000000004	0.0657510453714141	-0.0005550802979198987	-0.00023947939205985796	0.10017847620004589	-0.09938818303083123	0.04243148302268887
8.9199999999999999	0.0657415078983143	-0.0005683153001087521	-0.0002435360500013198	0.10074428612902944	-0.09827864134257973	0.0419736677792684
8.9399999999999995	0.0657316905827899	-0.0005842464552115194	-0.00024888679081644843	0.10115738146366474	-0.09694256804395582	0.04139794646494228
8.9600000000000008	0.06572208348493501	-0.0005987223995175246	-0.000254324207467181	0.10153737814881007	-0.09570490869859363	0.04084777671259509
8.9800000000000004	0.06571303697367273	-0.0006078927940054355	-0.00025874297573701984	0.10200597087711855	-0.09486577280694782	0.04045564210612429
9.	0.06570469016671641	-0.0006090870567845314	-0.00026140540893313506	0.1026568161813762	-0.09463146870128934	0.04031208053521229
9.0199999999999996	0.06569696390946002	-0.0006013661759498537	-0.00026210072268116955	0.10353313485979797	-0.09507171909374035	0.040446533467225446
9.0400000000000009	0.06568960638277473	-0.0005857105669222721	-0.0002611853816306589	0.1046162145872783	-0.09610591109753314	0.040821426281222734
9.0600000000000005	0.06568227377269364	-0.0005648420179592641	-0.0002595066652062121	0.10582655587492584	-0.09751832428578774	0.041339455046626825
9.0800000000000001	0.06567462778283185	-0.0005426694947448421	-0.0002582142458100935	0.10703919561011448	-0.09900274180990694	0.041864089834811824
9.0999999999999996	0.06566642809392537	-0.00052339312968372	-0.00025848189478596973	0.10811279123190401	-0.1002332107274015	0.04225153262307295
9.120000000000001	0.0656575933319234	-0.0005104365672463378	-0.0002612010726832942	0.1089268982994525	-0.10094713746427701	0.042387624905230535
9.1400000000000006	0.06564820857012908	-0.0005055251916317586	-0.0002667436903754692	0.10941609895749965	-0.10101575680553178	0.04221841639761753
9.1600000000000001	0.06563847608930785	-0.0005082452953028816	-0.00027488346749175415	0.10958831492272629	-0.1004762366792138	0.04176311252016572
9.1799999999999997	0.06562863070016728	-0.0005162457245421264	-0.0002849039171320118	0.10952036433696624	-0.09951369988938417	0.041104681020884784
9.2000000000000011	0.06561885529197932	-0.0005259767026813927	-0.0002958419398030957	0.10933347437460708	-0.09840229904770004	0.04036275932313552
9.2200000000000006	0.06560922769139563	-0.0005336732749654514	-0.00030676997168120206	0.10915878295386289	-0.097428683033767	0.03965962621709127
9.2400000000000002	0.06559971223694203	-0.0005362764532068824	-0.00031702723117995604	0.10910407507046938	-0.09682177081616875	0.03908994379408317
9.2599999999999998	0.0655901914889595	-0.000532097898678751	-0.0003263518732593228	0.10922934604601427	-0.09670357524233116	0.03870064611733385
9.2799999999999994	0.06558052334836639	-0.0005211599959810815	-0.00033490643663404814	0.10953424782024199	-0.09706583066992712	0.03848276964249838
9.3000000000000007	0.06557060590540259	-0.0005052043209937264	-0.0003432096402900453	0.10995798429479103	-0.09777230740193174	0.038374733979576976
9.3200000000000003	0.06556043195918732	-0.0004873621880911018	-0.0003519925826486497	0.11039178993342322	-0.09858646585099869	0.03827629447208504
9.3399999999999999	0.06555011513688905	-0.00047148479606660834	-0.0003620027326314417	0.11070360613290367	-0.09922365317032732	0.038072014690992195
9.3599999999999994	0.06553987295190267	-0.0004611995393608826	-0.0003737948274358256	0.11077188158861043	-0.09942186685773854	0.0376608967924775
9.3800000000000008	0.0655299637037453	-0.0004588938024996799	-0.0003875669376469589	0.11052072004322099	-0.09901545286648722	0.03698511699401935
9.4000000000000004	0.0655205935359828	-0.00046494577048025536	-0.0004031020236207751	0.10994490579341631	-0.09798822593931242	0.03604834934979442
9.4199999999999999	0.06551182786203878	-0.00047750745206562913	-0.00041984435773812314	0.10911460997413885	-0.09648469557363622	0.034916064882096864
9.4399999999999995	0.06550354442062617	-0.0004929530308012211	-0.00043708463999528346	0.10815697020007292	-0.09477299432020951	0.03369692378653013
9.4600000000000008	0.06549544853763731	-0.0005068317770094356	-0.0004541803881792756	0.10722141709173812	-0.09317307880869113	0.03251230454695959
9.4800000000000004	0.06548714498903355	-0.0005149852244288615	-0.0004707301525820449	0.1064413644144285	-0.09197593957901729	0.03146501095790195
9.5	0.06547824210858598	-0.0005145024693242787	-0.00048665192254722465	0.10590361846850851	-0.09137733601472567	0.030616255291662977
9.5199999999999996	0.06546846009976884	-0.0005043324972533092	-0.0005021600850080542	0.10563123646052369	-0.09143822907134287	0.02997482696434785
9.5400000000000009	0.06545772021779189	-0.0004855045366833337	-0.000517664596111998	0.10558065041808334	-0.092074196277081	0.029498181996121014
9.5600000000000005	0.06544619429693233	-0.00046094812636252383	-0.000533626278025776	0.10565216090128055	-0.09307303459464922	0.029103811045704784
9.5800000000000001	0.06543429400797743	-0.0004348993656185585	-0.0005504055576927091	0.10571273592498032	-0.09413998618048966	0.02868912480325112
9.5999999999999996	0.06542258626817818	-0.0004119315207272666	-0.0005681465749197797	0.10562825391446667	-0.09496643140403377	0.02815679680574158
9.620000000000001	0.0654116444046263	-0.0003957972380005388	-0.0005867370692968286	0.10529807941007	-0.09530808928842932	0.027439645312345003
9.6400000000000006	0.06540187742899405	-0.00038842792516822155	-0.0006058636508324119	0.1046812082190294	-0.09504909583556836	0.026517173770753896
9.6600000000000001	0.06539339964035881	-0.0003894513680940358	-0.0006251430378072417	0.10380444307550891	-0.09422881957968204	0.025417746129044103
9.6799999999999997	0.06538599098286674	-0.00039639988871649945	-0.0006442743614003576	0.10274998847666603	-0.09302214522804754	0.024206050562938407
9.7000000000000011	0.06537916011635421	-0.00040549677439515584	-0.0006631498622072981	0.10162835133426745	-0.0916830935099474	0.022961533176085448
9.7200000000000006	0.06537228233060689	-0.0004127108324464546	-0.0006818846943951201	0.10054712438449216	-0.0904738344321943	0.02175608216332367
9.7400000000000002	0.06536476567524323	-0.00041475230494547534	-0.0007007625059988435	0.09958518588875279	-0.08960085606173025	0.020637581334171512
9.7599999999999998	0.06535620348817191	-0.00040979893701114517	-0.0007201206630083736	0.09877737526085201	-0.08917134795100459	0.019622171920604146
9.7799999999999994	0.06534648612767328	-0.00039787199730813554	-0.0007402101601348319	0.09811043898023124	-0.08917375491475675	0.018694855722611353
9.8000000000000007	0.06533585453448616	-0.0003808487065110448	-0.0007610669404508048	0.09752897496586226	-0.08948197944388801	0.017816642212684992
9.8200000000000003	0.0653248799511425	-0.0003621034882861499	-0.0007824317890402484	0.0969497811266483	-0.08988229438761672	0.016936257899351617
9.8399999999999999	0.06531435681858341	-0.0003457796716970635	-0.0008037544694478431	0.09628268716453346	-0.09012146372852717	0.01600429646833216
9.8599999999999994	0.06530511230477404	-0.00033576837270665565	-0.0008243043587227153	0.09545436406667983	-0.0899701025338896	0.014986951182845718
9.8800000000000008	0.06529776926800858	-0.00033461255219611324	-0.0008433760670179984	0.09442922875993837	-0.08928725594434611	0.013875636155699332
9.9000000000000004	0.06529253480998656	-0.0003426779199451463	-0.0008605317226821556	0.09322046972009741	-0.08806581516439857	0.012689110048302648
9.9199999999999999	0.06528909644606902	-0.00035791842533406423	-0.0008757885630332441	0.09188648943674224	-0.08644062413635514	0.011466970134559868
9.9399999999999995	0.06528667433501405	-0.0003763618745968643	-0.0008896702134952216	0.09051357514290037	-0.08465417812149145	0.010256868162932425
9.9600000000000008	0.06528421433821405	-0.0003931468440489393	-0.0009030949847645681	0.08919135325948445	-0.08299219328094422	0.009100434504357446
9.9800000000000004	0.06528065297019893	-0.00040374294171737846	-0.0009171409972615315	0.08798983237176375	-0.08171191872595444	0.008022929351732018
10.	0.06527517339087244	-0.00040499559529324244	-0.0009327644144481253	0.0869445399424851	-0.08098401098776585	0.007029280911760328
10.02	0.06526739628473614	-0.0003957921519928988	-0.0009505426516926391	0.08605184827775018	-0.0808586271883769	0.006106306215524471
10.040000000000001	0.06525747897460782	-0.0003772924909826265	-0.000970493272017164	0.08527332367757562	-0.08125749328538773	0.00522921212128831
10.06	0.0652461076684622	-0.000352716420197485	-0.000992007948597451	0.08454692770160771	-0.08199086241553041	0.0043701162892815755
10.08	0.06523436885118636	-0.0003266795828546999	-0.0010139377980970064	0.08380285156889945	-0.0827983936931848	0.0035064599311727873
10.1	0.06522350229426048	-0.0003041299208551213	-0.0010348450743221048	0.0829810235236747	-0.0834097956054918	0.002627219780141343
10.120000000000001	0.06521458229694821	-0.00028909811318381475	-0.001053378967621212	0.08204590175327098	-0.08361266299269066	0.001735073711457204
10.140000000000001	0.06520822287639395	-0.00028363837256960745	-0.0010686628361680983	0.08099379629136945	-0.08330700622447168	0.000843773320335617
10.16	0.0652044136389113	-0.00028733920091373786	-0.0010805506524376124	0.07985016628690342	-0.08252704825599792	-0.000028150609872050003
10.18	0.06520254564904926	-0.0002975720846583791	-0.001089656010316956	0.07865840294055464	-0.08142317007090127	-0.0008646384441356173
10.200000000000001	0.06520160789592233	-0.00031034454888331656	-0.0010971532035130532	0.0774649635621494	-0.08021305266866231	-0.0016573879232739661
10.220000000000001	0.0652004752085308	-0.00032142348285582123	-0.0011044345343480374	0.07630634904794552	-0.07912090817985887	-0.0024074751002507964
10.24	0.06519819651279282	-0.00032738465058744265	-0.0011127373525390304	0.07520149851287197	-0.07832308370679504	-0.0031233178416954516
10.26	0.06519421830458966	-0.0003263675109527722	-0.0011228321996227255	0.07415044600001719	-0.07791095838413811	-0.003816207676820047
10.279999999999999	0.06518851224407057	-0.0003184513876218029	-0.0011348243362635298	0.0731381170100653	-0.0778744975471783	-0.0044950493478763814
10.300000000000001	0.06518159546378913	-0.0003056411142495089	-0.0011480950576580272	0.07214136720858821	-0.07810605868993342	-0.005161846777513769
10.32	0.06517443671678198	-0.0002914622547855745	-0.0011614008372892255	0.07113728760954226	-0.0784235608554718	-0.0058092371608185695
10.34	0.0651682471278822	-0.00028018076141292673	-0.0011731381475445198	0.07011079868693226	-0.07861155224682742	-0.006421062963657555
10.359999999999999	0.06516417810992015	-0.0002757392198773252	-0.0011817471574500742	0.06905951137287931	-0.07847503290993835	-0.006976340648492877
10.380000000000001	0.06516299143711685	-0.0002806398100312485	-0.001186166861688719	0.06799417914857943	-0.07789432798186861	-0.0074558565871902715
10.4	0.06516480421934288	-0.0002951206479944351	-0.0011861987484794185	0.06693427680217409	-0.07686402068955432	-0.007849293116728934
10.42	0.06516900967481848	-0.00031695116454421484	-0.0011826347119482108	0.06590016234385623	-0.07550055970551842	-0.008160069125036494
10.44	0.06517441618617122	-0.0003419643037197099	-0.0011770831122112392	0.06490491942313682	-0.07401376056322682	-0.008405720048516129
10.460000000000001	0.06517955798502366	-0.0003651437718709808	-0.0011715509383903046	0.06394918552329593	-0.07265205078548227	-0.00861352323413572
10.48	0.06518306697271939	-0.0003818825453895411	-0.001167932236257482	0.06302082098663131	-0.07164068671197066	-0.008813059073108934
10.5	0.06518399387712065	-0.0003890411604795714	-0.001167559294660369	0.06209917530345085	-0.0711309177167724	-0.009028273875801855
10.52	0.06518201263516939	-0.0003855986536799717	-0.001170912355607436	0.06116222998355141	-0.07116962700737887	-0.009271192613800305
10.540000000000001	0.06517748775958326	-0.0003728444821660532	-0.0011775198577477575	0.060194427167839855	-0.07169133255414648	-0.009538536480687806
10.56	0.06517140229492778	-0.00035411493949850936	-0.0011860545447480303	0.059193030387624655	-0.0725319196822231	-0.009811907558456033
10.58	0.06516514709168361	-0.0003340814996379616	-0.0011946242933210493	0.058170977895669676	-0.07346353566059481	-0.010061853393211044
10.6	0.06516019294818733	-0.0003176619135451912	-0.0012012262536575274	0.057154673263167574	-0.07424723728575108	-0.010255390983175326
10.620000000000001	0.06515771597031608	-0.0003087826509606457	-0.0012042650159904626	0.05617660322160079	-0.07469252882435028	-0.010365210453667823
10.640000000000001	0.06515829153677506	-0.00030936881749354874	-0.0012029739584587563	0.055264912589090984	-0.07470588838812564	-0.01037754073673842
10.66	0.06516176644069302	-0.0003189196576604302	-0.0011975884760188908	0.05443380816953493	-0.07431121415482583	-0.010295728265441485
10.68	0.06516735053943536	-0.00033480568805754115	-0.0011892155324703256	0.05367853963015665	-0.07363568600166011	-0.01013829691305051
10.700000000000001	0.06517387993270446	-0.00035313219149183555	-0.0011794679250982884	0.05297668077550772	-0.07286840826870807	-0.00993260098512326
10.720000000000001	0.06518014891076623	-0.00036983490193472665	-0.0011700067223237628	0.0522948734015174	-0.07220771824070965	-0.00970669479533882
10.74	0.06518520959367533	-0.0003816787643734262	-0.0011621317748596702	0.05159856362112118	-0.07181281077483657	-0.00948208693173905
10.76	0.06518857662843201	-0.00038695523881544227	-0.0011565059209947951	0.05086200180832135	-0.07176942400130473	-0.00926907801747203
10.779999999999999	0.06519031526236396	-0.00038580537526991055	-0.0011530411768698842	0.05007632818646841	-0.07207312644869031	-0.009065266197586247
10.800000000000001	0.06519101368323671	-0.0003801659661092508	-0.0011509435679117508	0.049254128038092926	-0.0726305447038629	-0.008857092998091074
10.82	0.06519164669380634	-0.0003733511503003215	-0.0011489044293021364	0.04842911373223413	-0.07327834535288406	-0.008623974160874901
10.84	0.06519334415218046	-0.00036929824943620097	-0.0011454173955974918	0.04764996819993387	-0.07381915994900996	-0.008344264911942156
10.859999999999999	0.0651970983732135	-0.00037157546301338704	-0.0011391728189038474	0.046968532650523254	-0.07407031023930057	-0.008001801520342413
10.880000000000001	0.06520347755772066	-0.0003823670206250993	-0.001129438471477855	0.04642463928573355	-0.07391515843114246	-0.007591204738172409
10.9	0.06521243573040318	-0.0004017472856401379	-0.0011163060989778748	0.04603216478581636	-0.07334160847100843	-0.0071200476034786455
10.92	0.06522329598137437	-0.0004275297066204729	-0.0011007040254196456	0.04577168696557728	-0.07245280787069483	-0.006606841037415304
10.94	0.0652349241687755	-0.0004557866941660004	-0.001084157038690299	0.045593210896192005	-0.07144399478012274	-0.006075437737464144
10.960000000000001	0.06524603234961929	-0.0004818659849402144	-0.0010683781109022774	0.04542837262599732	-0.07055296216102387	-0.005548012431020513
10.98	0.06525550429994777	-0.0005015477097192621	-0.0010548367035980314	0.04520779587875401	-0.07000131522540064	-0.005039231514018791
11.	0.06526264674604246	-0.0005120014384777986	-0.0010444307818116933	0.04487815100542658	-0.06994377837092682	-0.00455336794524717
11.02	0.06526731912054139	-0.0005123573557475369	-0.0010373227025626888	0.04441490223931016	-0.07043561551641628	-0.004084715874062412
11.040000000000001	0.06526993844281975	-0.0005038515760038597	-0.0010329407616399707	0.04382872936437734	-0.07142114151873061	-0.00362063068803387
11.06	0.06527137218893286	-0.0004895577620122112	-0.0010301270736682118	0.043164581949304975	-0.07274381374270085	-0.003146114257131887
11.08	0.06527273461954317	-0.00047372117219306414	-0.0010274095841871476	0.042492654818002615	-0.0741783195031699	-0.0026487335639477257
11.1	0.06527511706337172	-0.00046076798175602083	-0.0010233568841194766	0.04189186582122549	-0.07548204027450861	-0.0021225234465713986
11.120000000000001	0.06527931467718334	-0.00045420121692780926	-0.00101693344727514	0.04142932173186714	-0.07645542009152367	-0.0015695830442254248
11.140000000000001	0.06528563457679094	-0.00045571811407057105	-0.0010077450009164607	0.04114214168633083	-0.07699310525174935	-0.0009987258164887787
11.16	0.06529385179339706	-0.000464856534992593	-0.0009960892141289764	0.04102818358466741	-0.077107943423132	-0.0004217333993196187
11.18	0.06530332133399674	-0.00047927570100227634	-0.0009828034572902497	0.041048797020649085	-0.07692015007307619	0.00015117573934227005
11.200000000000001	0.06531319317285365	-0.0004955246246228322	-0.0009689810094440404	0.04114178989463478	-0.07661786412613324	0.0007148166991201031
11.220000000000001	0.06532264927208915	-0.0005100051178427028	-0.000955662003006847	0.04123942044542561	-0.07640428064933774	0.0012702572346451843
11.24	0.06533109458364361	-0.0005198472594978355	-0.000943587478478004	0.041285811443139954	-0.07644704945706293	0.001823610626208976
11.26	0.06533826746285684	-0.0005235231465597948	-0.0009330607162799752	0.04124989072631756	-0.07684043802863424	0.0023830269014433973
11.279999999999999	0.06534426494533914	-0.0005211357265533744	-0.0009239208177185246	0.041132053281199205	-0.07758492423437599	0.00295487950339781
11.300000000000001	0.06534949337213992	-0.0005143785081108893	-0.0009156138658656937	0.04096404179370963	-0.0785856453192407	0.003540221932116958
11.32	0.06535455835899895	-0.0005061753808252817	-0.0009073420558338767	0.04080204384632482	-0.07967033398523579	0.004132565553819542
11.34	0.06536011080135205	-0.0005000240981642486	-0.0008982670215627638	0.04071352924781925	-0.08062641708700173	0.0047179157386881485
11.359999999999999	0.0653666750731619	-0.0004991248569875719	-0.0008877309408090179	0.040759692181551774	-0.0812532325907157	0.005277606023021687
11.380000000000001	0.06537449942970043	-0.000505476156845764	-0.0008754418007937965	0.04097745064670855	-0.08141870357255147	0.00579361690181529
11.4	0.06538347519692839	-0.0005192072381038511	-0.0008615630690400445	0.04136660553034478	-0.0811036604377471	0.006254908629626489
11.42	0.06539315774773434	-0.0005384051983773244	-0.0008466689619389134	0.04188728406444561	-0.0804167472850524	0.006662431511372167
11.44	0.06540288686263172	-0.0005595401819677695	-0.0008315747744080299	0.04246940501150581	-0.07957179877266102	0.007030630322474506
11.460000000000001	0.06541196382311908	-0.0005783548716038517	-0.0008171033902870813	0.04303101627086843	-0.07883443972437706	0.007384608593486802
11.48	0.0654198233576824	-0.000590911969436634	-0.0008038707376815512	0.043499008931066105	-0.07845629766019811	0.007753898949303636
11.5	0.06542615161302505	-0.0005944910525002287	-0.0007921522582737307	0.04382592738008813	-0.07861647049137103	0.008164870464250861
11.52	0.06543093213528742	-0.0005881553157869499	-0.0007818502714264871	0.043999433068632854	-0.07938252907978585	0.008633777451126845
11.540000000000001	0.06543442609698988	-0.0005729375161653172	-0.0007725495711047618	0.04404375635944509	-0.08069541503871816	0.009161893072665888
11.56	0.06543710030826005	-0.0005516412622214666	-0.00076363722909836	0.04401362588625869	-0.08237949124676335	0.009733810630614742
11.58	0.06543951589010458	-0.0005282571236668141	-0.0007544605694695621	0.04398146095402523	-0.08417854198667288	0.010319832800963687
11.6	0.0654421955567474	-0.0005070479014852654	-0.0007444900666939225	0.04401972248097871	-0.08581467328467897	0.010882722746462485
11.620000000000001	0.06544549983234982	-0.0004914939780736468	-0.0007334435414584401	0.04418256078870747	-0.0870577905633505	0.011387549617240084
11.640000000000001	0.06544954920500791	-0.00048341676696069045	-0.0007213311097248798	0.044492501728717944	-0.0877845371223248	0.011811609821941946
11.66	0.06545421717286395	-0.00048258375707595723	-0.000708407057528951	0.04493677296111492	-0.08800609164923072	0.012150842876739808
11.68	0.06545919157875218	-0.00048691471022563153	-0.0006950530677912344	0.04547404622466229	-0.08785616292900203	0.01242048351830899
11.700000000000001	0.06546407628128803	-0.000493171427909231	-0.0006816424440448739	0.046048282053949216	-0.08754636644116662	0.012650086128756725
11.720000000000001	0.06546849682461901	-0.0004978684825177996	-0.0006684336853075799	0.0466044445664894	-0.08730617969473813	0.012875003422267004
11.74	0.06547218247568712	-0.0004981399794663944	-0.000655520799198676	0.04710155768102012	-0.08732522334651174	0.013127027808733687
11.76	0.0654750125535085	-0.0004923858555914496	-0.0006428432246733675	0.04752064126455826	-0.08770994862050384	0.013426417702364947
11.779999999999999	0.06547702729700765	-0.00048061786178328907	-0.0006302414407503553	0.0478669884215832	-0.08846037844411235	0.0137766842189968
11.800000000000001	0.06547840865507289	-0.00046448004979852595	-0.0006175369825139632	0.04816728390417188	-0.08946875835661768	0.014162910652685523
11.82	0.06547943634968618	-0.00044693464707958215	-0.000604613608103896	0.04846239354760066	-0.09054069225852024	0.01455410549672101
11.84	0.06548042425193079	-0.0004316228937112339	-0.0005914762422795191	0.04879692277268537	-0.09143790091246816	0.014909770361955928
11.859999999999999	0.06548164517378817	-0.00042197262190928715	-0.0005782669375024725	0.04920732572555857	-0.09193749940495316	0.015190037760559577
11.880000000000001	0.06548325853455103	-0.0004202325271230171	-0.0005652265162738005	0.04971131408136336	-0.09189555416851634	0.015367333812402056
11.9	0.06548526078313704	-0.0004267149362626535	-0.000552608878490855	0.050301830070702075	-0.09129616198793365	0.015436136498033892
11.92	0.06548747684679729	-0.00043953668209221076	-0.000540576944081482	0.05094803183387482	-0.09026714738055584	0.01541710704544286
11.94	0.06548959885285363	-0.00045500192832522227	-0.0005291222362195506	0.051603368242030295	-0.08905344285246002	0.01535348088435752
11.960000000000001	0.06549126045627617	-0.00046851901033278013	-0.0005180430246864204	0.05221795309988445	-0.08795591952180035	0.015300650202035374
11.98	0.06549212246125881	-0.00047573864292487097	-0.0005069910394887988	0.05275090952641373	-0.08725669165503702	0.01531252365318125
12.	0.06549194611585148	-0.0004735719517622028	-0.0004955701320071277	0.0531790933651496	-0.0871534092935882	0.015428842826174946
12.02	0.06549064108675402	-0.00046087034718500747	-0.0004834564938769566	0.053500722642671375	-0.08771656954009058	0.015666303562552508
12.040000000000001	0.06548828483842788	-0.00043868726931012487	-0.00047050907149807236	0.053734206125036155	-0.08887459506768396	0.01601468893644732
12.06	0.06548511237517686	-0.0004100985671913458	-0.000456841135875543	0.053913064185135084	-0.09042756365963055	0.01643848510915697
12.08	0.06548147372251997	-0.0003795697947499353	-0.00044282617373282956	0.054077863320392355	-0.09208962269464162	0.01688425615544631
12.1	0.0654777600053383	-0.0003519290339982584	-0.0004290217204209582	0.05426651591899028	-0.09355562070728136	0.01729314736566046
12.120000000000001	0.06547431109906922	-0.0003311658246299865	-0.0004160216269203951	0.054505227720700905	-0.09457738034791799	0.01761583564515665
12.140000000000001	0.06547133118470051	-0.0003194243427382356	-0.0004042820451343101	0.054802838249141804	-0.09502617403501241	0.017825334814205073
12.16	0.06546884073795615	-0.000316540745103888	-0.0003939851966360642	0.055150361082956345	-0.09491978045761086	0.017923192890522497
12.18	0.06546668026861886	-0.00032026256469944257	-0.00038499113814289003	0.05552548355972761	-0.09440636425138223	0.01793719759884189
12.200000000000001	0.06546456114123365	-0.00032701862521899994	-0.00037688995817180757	0.05589995609348652	-0.09371441089469201	0.01791207815996038
12.220000000000001	0.06546214457344993	-0.00033294467269174275	-0.0003691298853432211	0.056247231139777795	-0.09308780753032257	0.017896800456053092
12.24	0.0654591267620798	-0.000334865229621941	-0.0003611784608133355	0.056548354483699055	-0.09272490150272308	0.017932193531109402
12.26	0.06545531282904131	-0.000331026996940221	-0.0003526749065112131	0.05679521997148751	-0.0927339944415285	0.018041516817311764
12.280000000000001	0.06545066857623326	-0.00032148544597702965	-0.0003435420987006111	0.05699118441980745	-0.09311086890700149	0.01822527303499468
12.300000000000001	0.06544534254230142	-0.000308111741234662	-0.0003340362681346601	0.057149443242474667	-0.09373982637803037	0.018460761388287363
12.32	0.06543965145452674	-0.0002942144169104117	-0.00032471900777850885	0.05728962710679442	-0.09441809347712213	0.018706533341402865
12.34	0.0654340236544456	-0.0002838000460448347	-0.000316344529416441	0.05743310617928562	-0.09490175388942006	0.018911548532722543
12.359999999999999	0.06542890213313769	-0.0002805690327172734	-0.0003096726478494741	0.05759770413677478	-0.09496714672949669	0.019027915588055253
12.380000000000001	0.06542462303394761	-0.00028685677077219546	-0.00030524587116765055	0.057792902986246036	-0.09447493503589195	0.019024613295481663
12.4	0.06542130225933977	-0.0003028321559047761	-0.00030319695630996935	0.058016886441656465	-0.09341809030048938	0.018898199675013997
12.42	0.06541877137678219	-0.0003262639642888621	-0.0003031612589636416	0.05825654447093873	-0.09193530120645522	0.018676408392927887
12.44	0.0654165932343217	-0.000352998342148018	-0.0003043391813969678	0.058490662633274126	-0.09028149105925368	0.01841257014799922
12.460000000000001	0.06541415800402853	-0.000378009992626616	-0.0003056945778195379	0.05869529124771095	-0.08876399027437484	0.018172388087003506
12.48	0.06541082885841767	-0.00039666554786048597	-0.0003062201082610818	0.05884950436502271	-0.08766622411766514	0.018017580153908235
12.5	0.0654060935108427	-0.0004058135711411835	-0.00030518516626591323	0.058939929939287476	-0.08718200091410414	0.01799136487068481
12.52	0.06539968655101779	-0.0004044635635228201	-0.00030230645639359665	0.05896326622832884	-0.08737445074455924	0.018108979318188622
12.540000000000001	0.06539166234848508	-0.00039397992350078434	-0.0002978148760517578	0.058926729252857205	-0.08816386468024881	0.018354365670325234
12.56	0.06538240480007049	-0.0003777897034230053	-0.000292410440301917	0.058846580501031205	-0.08934451581446738	0.018683255762815525
12.58	0.06537256133010017	-0.0003606250945257538	-0.0002871053032515893	0.058744828367717425	-0.09062951544491754	0.019032627465926464
12.6	0.06536289982206729	-0.00034740081019183863	-0.00028297574315931217	0.058644422827476964	-0.09171819983918396	0.01933545144211014
12.620000000000001	0.06535411588272529	-0.0003419870297543992	-0.00028088267011091976	0.05856391844807099	-0.09237080558218884	0.019537404583293675
12.640000000000001	0.06534664865008015	-0.0003462619181430482	-0.0002812503065918399	0.05851316847562733	-0.09246734499106282	0.01961035647400037
12.66	0.06534056955800592	-0.0003597685905869605	-0.00028398061149797945	0.058491474719231724	-0.09203060269411222	0.019557982992587868
12.68	0.06533558035554271	-0.00038005915630108587	-0.0002885256421561654	0.05848868317891626	-0.09120742900199769	0.01941199508016527
12.700000000000001	0.0653311129674017	-0.0004035414787182151	-0.0002940773803930627	0.05848860621873803	-0.09021865672039218	0.019221137601872426
12.720000000000001	0.06532649176374683	-0.00042650937703847015	-0.0002998015390687955	0.05847353363604027	-0.08929646275385719	0.019037132780238972
12.74	0.065321110374854	-0.0004460623331037593	-0.0003050463051282283	0.0584286195091355	-0.08862690260162145	0.018901606813215663
12.76	0.06531458404587534	-0.00046073198294307354	-0.00030948241432473725	0.05834531634163517	-0.08830898888662231	0.018836668691165525
12.780000000000001	0.06530685207186843	-0.0004707441361257456	-0.00031315753929571946	0.058223422122876234	-0.08833521046259621	0.018840357274071424
12.800000000000001	0.0652982143223186	-0.0004779136465978286	-0.00031646529869865526	0.05807152114619897	-0.08859446698857407	0.018887254971235785
12.82	0.06528929051645978	-0.00048520127753781954	-0.0003200381443718755	0.0579056622395176	-0.0888966893649623	0.018934127435167983
12.84	0.06528089700518139	-0.0004959915237627004	-0.0003245813080062696	0.057746211087813096	-0.08901671563894079	0.018930002495050533
12.859999999999999	0.06527385100619176	-0.0005132072797308016	-0.0003306777567219802	0.05761312992909178	-0.0887512796805432	0.018829206835262322
12.880000000000001	0.06526873836570549	-0.0005384570384880452	-0.0003386100483417761	0.05752052128776757	-0.08797726696434126	0.01860456301013914
12.9	0.06526570924339442	-0.0005714688900455296	-0.00034825410615116445	0.057471915113004014	-0.08669442134360464	0.018256855349691795
12.92	0.0652643773925336	-0.0006100360652844053	-0.0003590886337938265	0.057458030301108264	-0.08503608651194595	0.017816859120385508
12.94	0.06526387378982834	-0.0006505414205948635	-0.00037032615745325663	0.057458156890901585	-0.08324074581830372	0.017338427369942927
12.960000000000001	0.06526304686875092	-0.0006888970068138977	-0.00038112203835629624	0.05744494720695577	-0.08159244708565852	0.01688467148090005
12.98	0.06526074326033254	-0.0007215722340159201	-0.0003907873759800589	0.05739106061859616	-0.08035040581615298	0.016512005386810632
13.	0.06525608283063747	-0.0007463972140762318	-0.0003989405619287481	0.0572756589077851	-0.07968914582671337	0.01625695725837907
13.02	0.06524866354893764	-0.0007629759058079665	-0.0004055680378637498	0.057089268239107455	-0.07966202036567374	0.01612860985399053
13.040000000000001	0.06523866401537516	-0.0007726898900411172	-0.00041099748760530197	0.05683626744436908	-0.08019170436748359	0.01610734700577261
13.06	0.06522682705825575	-0.0007783360595696983	-0.0004158003903526712	0.05653459517070737	-0.08108726219326813	0.01614959342279728
13.08	0.0652143127908778	-0.0007834584826873626	-0.00042064445022910803	0.05621235073907976	-0.08208636953725988	0.016197911452153466
13.1	0.06520243104055787	-0.0007914878365703538	-0.00042612535569362393	0.05590145790511793	-0.08291709014367232	0.016194860656842173
13.120000000000001	0.06519231082852332	-0.000804899663876941	-0.0004326214300092403	0.055629715297194446	-0.08336494942335752	0.016097245460338475
13.140000000000001	0.06518460925880831	-0.0008246549586694608	-0.0004402168574546479	0.055413674142136896	-0.08332451220300988	0.015886251189331322
13.16	0.06517936060256597	-0.0008501049178059855	-0.0004487165393453781	0.05525480731643617	-0.08281814322329042	0.015570078384293345
13.18	0.06517601022739988	-0.0008793537971358909	-0.00045773840131748143	0.05514012611613588	-0.0819778075013731	0.015178735493527419
13.200000000000001	0.06517360518099043	-0.0009099038767570589	-0.0004668415255746776	0.055046649307725536	-0.08099985687036715	0.014753623162363463
13.220000000000001	0.06517106778514731	-0.0009393488293747378	-0.00047564499985461	0.05494800070755037	-0.08008956917663985	0.014335757070292937
13.24	0.06516747341611218	-0.0009659302306579822	-0.00048390748816143174	0.05482124129746542	-0.07941074887823137	0.013955879970090892
13.26	0.06516227351542539	-0.0009888624389093861	-0.0004915573890909472	0.054652483191736614	-0.07905007797474596	0.013628301177693345
13.280000000000001	0.0651554291902613	-0.0010084083945339712	-0.0004986782681058526	0.05444039472726831	-0.07900039986267934	0.013349005635329626
13.300000000000001	0.06514743759360826	-0.001025732278473151	-0.0005054615473115973	0.054197096531451064	-0.07916373987898871	0.013097787860609108
13.32	0.06513924255970722	-0.0010425725820181458	-0.0005121405707572416	0.053946162879268615	-0.07937327230544614	0.012843787188992872
13.34	0.06513203154986293	-0.001060791890704634	-0.00051892066217644	0.053717698738503496	-0.07943188818702139	0.012553487630245391
13.359999999999999	0.06512694235052452	-0.0010818823992582995	-0.0005259203178678356	0.05354100470866033	-0.07916192542047305	0.012199747093856694
13.380000000000001	0.06512473659080806	-0.0011065358837967624	-0.0005331381121713468	0.053436217771431885	-0.07845595063390798	0.011769801774139744
13.4	0.06512553121956148	-0.0011344026137099913	-0.0005404556064433568	0.053407235451738366	-0.07731427465768245	0.011269852644399869
13.42	0.06512868853458849	-0.0011641353398374838	-0.0005476767226666628	0.05343855098690443	-0.07585493413979447	0.010724357397868037
13.44	0.065132925508982	-0.0011937263313184726	-0.0005545905736697384	0.053497683539651716	-0.07428939881131742	0.010169820893539723
13.460000000000001	0.06513661945866045	-0.0012210289914970003	-0.0005610346075586592	0.053542769569651795	-0.07287051047322488	0.009645100478070039
13.48	0.06513820812766245	-0.0012442846555383964	-0.0005669356553155677	0.05353280769687942	-0.07183020123997168	0.009181618054874182
13.5	0.06513656059915575	-0.0012624990617211861	-0.0005723181377955303	0.053437398415533056	-0.07132594346330794	0.008796453468566242
13.52	0.06513123281820489	-0.001275601445177813	-0.0005772828504405946	0.05324369763627085	-0.07140759856195505	0.008489633161984715
13.540000000000001	0.06512257127257577	-0.0012843969569362422	-0.0005819680317820884	0.052959539858016165	-0.07200813782332441	0.008245422923398223
13.56	0.06511165257124425	-0.0012903505459331147	-0.0005865057985875944	0.05261229053510243	-0.07295812139297994	0.008036826071656103
13.58	0.06510005512981143	-0.0012952418270572677	-0.000590985551268522	0.05224319411313435	-0.07402287967899723	0.007832355813733812
13.6	0.06508948842585434	-0.0013007491418685177	-0.0005954340225565921	0.05189775564046063	-0.07495753445988432	0.007603758079260803
13.620000000000001	0.06508136505838252	-0.0013080611186330124	-0.0005998176835421814	0.05161431995715477	-0.07556712595714345	0.007332711810064806
13.640000000000001	0.06507644985038187	-0.0013176321951865384	-0.000604065693212568	0.0514144164842217	-0.07575319722179426	0.007014427478369751
13.66	0.06507470553327854	-0.001329155837474069	-0.0006081032633450511	0.05129817169128437	-0.07553133052988897	0.006657091484254359
13.68	0.06507537426582254	-0.0013417428373690712	-0.0006118816112035594	0.05124602617110331	-0.07501589727644152	0.006277785776306841
13.700000000000001	0.06507724318283235	-0.0013542203681612514	-0.0006153938621693937	0.05122554604544869	-0.07438066166381595	0.005896732599571957
13.720000000000001	0.06507899370587368	-0.0013654488358699458	-0.0006186734319567502	0.05120073971456183	-0.07380974430635658	0.005531857479370548
13.74	0.06507953687406769	-0.0013745792428483247	-0.0006217780190639995	0.05114126309464187	-0.07345222953100257	0.005195002851291048
13.76	0.06507826659514339	-0.001381213048471087	-0.0006247659535753433	0.05102961920934986	-0.07338908170532098	0.0048902765429160696
13.780000000000001	0.065075194508836	-0.0013854569308039762	-0.0006276724085835063	0.05086526980895717	-0.07361652349406628	0.004614390161359374
13.800000000000001	0.06507095202193225	-0.001387879854123691	-0.0006304921053772709	0.050665143818718866	-0.0740471580417046	0.004358526864332849
13.82	0.06506665809688092	-0.00138938416025662	-0.0006331735966210158	0.050460368519491094	-0.07452860203545887	0.004111179464063783
13.84	0.06506366492516634	-0.001391005820896435	-0.0006356280901947439	0.05028942147263739	-0.07487786594482221	0.003861370917753625
13.859999999999999	0.06506321681010757	-0.001393669497720205	-0.0006377525938588522	0.05018856893786194	-0.07492688268801279	0.0036016268810200704
13.880000000000001	0.06506609112661947	-0.0013979428469227317	-0.0006394626782736298	0.05018145849569957	-0.0745702958631188	0.0033300389312350097
13.9	0.0650723219702275	-0.0014038538621844875	-0.0006407252545813898	0.050270739811857854	-0.07380242151249351	0.003050841137556425
13.92	0.0650811115119282	-0.0014108379535646997	-0.0006415789641007007	0.05043485375751084	-0.0727295590555325	0.0027732435639191886
13.94	0.0650909855284696	-0.0014178502267748845	-0.0006421323231112768	0.05063186166698827	-0.07155000919132647	0.0025088373618219165
13.960000000000001	0.06510015556753247	-0.001423617146542783	-0.0006425383045702442	0.050809508593279186	-0.07050642752291697	0.002268464031229027
13.98	0.06510696582336607	-0.00142694672811015	-0.0006429540458801484	0.05091817373430413	-0.06982632055793334	0.0020596256379243113
14.	0.06511028557220112	-0.0014270058080305306	-0.0006434993196566693	0.05092268302687047	-0.0696689252864104	0.0018851457804165066
14.02	0.06510975655973643	-0.0014235052363718377	-0.0006442253371470748	0.05081021586604006	-0.0700904886839053	0.0017431714523487595
14.040000000000001	0.06510586445070789	-0.0014167714524020993	-0.0006451003865870934	0.050593200517440026	-0.07103228921492848	0.0016281771394373004
14.06	0.06509983265998422	-0.001407697639136441	-0.0006460151277495287	0.05030691822530088	-0.07233220723305721	0.0015325463993135797
14.08	0.06509334775855326	-0.0013975697720037704	-0.00064680786512352	0.050001845913216804	-0.07375958803232326	0.0014483802975053302
14.1	0.06508815662124626	-0.0013877829581026618	-0.0006473056346824595	0.049731720600035265	-0.07506912626477592	0.001369200310481631
14.120000000000001	0.06508563333898147	-0.0013795099578628788	-0.0006473700239877905	0.049540162598866226	-0.07606126843292357	0.0012911734840624603
14.140000000000001	0.06508645332750147	-0.0013734239263093716	-0.0006469321136279187	0.04945009185965593	-0.07663027366043998	0.0012135542305289552
14.16	0.06509048310147732	-0.0013695686914456848	-0.000646004125894348	0.049459501192275344	-0.07678390374669185	0.0011382923565749661
14.18	0.06509690485623525	-0.0013674100128667553	-0.00064466543135812	0.049544516692529704	-0.07663036716159852	0.0010690627138267997
14.200000000000001	0.06510450665652415	-0.0013660324527654598	-0.0006430307382040356	0.04966790125326762	-0.07634051092453288	0.0010101179797976302
14.220000000000001	0.06511203122671698	-0.0013644092341123363	-0.0006412129053932356	0.04978983014558595	-0.07609922313220736	0.0009652950490121249
14.24	0.06511848883604675	-0.0013616721811406404	-0.0006392915973144654	0.04987798631375478	-0.07605912676878498	0.0009373290959178308
14.26	0.06512337425868817	-0.0013573275602626936	-0.0006372948814021733	0.04991497455336462	-0.07630554430077593	0.0009274792854228742
14.280000000000001	0.06512676078135667	-0.0013513842457312595	-0.0006351964843643588	0.049902018794924265	-0.07683760057829044	0.0009354022501429632
14.300000000000001	0.06512926673004815	-0.0013443756206002752	-0.0006329278959033902	0.04985858798853389	-0.0775675230143221	0.000959216009795102
14.32	0.06513190395587883	-0.0013372669765418625	-0.0006304018226101198	0.04981803820365086	-0.0783384589377019	0.0009957433181842648
14.34	0.06513583067152251	-0.0013312524097626682	-0.0006275412037433508	0.04981979931573813	-0.07895930523026816	0.001040967201521021
14.359999999999999	0.06514204932386355	-0.0013274659893141153	-0.000624306040790596	0.049899291691756505	-0.07925200301373458	0.0010907342492633447
14.380000000000001	0.06515111353571397	-0.0013266625063324418	-0.0006207094271888226	0.0500776420722745	-0.07910227115353559	0.0011416772581730305
14.4	0.06516292725054001	-0.0013289549203039388	-0.0006168157776260187	0.050354074349352435	-0.07850014014697525	0.001192198597766403
14.42	0.06517671474622928	-0.0013337069520663145	-0.0006127195163397505	0.05070389665194928	-0.07755525390408619	0.0012432158418003991
14.44	0.06519119342512446	-0.001339643687328272	-0.0006085106011773623	0.051083559875455056	-0.07647776048897399	0.0012983389516187716
14.460000000000001	0.06520490161512058	-0.001345160578987572	-0.0006042401599335007	0.05144152496665595	-0.07552854588005198	0.0013633077576555037
14.48	0.06521656899182901	-0.0013487286601652465	-0.0005999002146554669	0.051731258326172126	-0.07495516602492744	0.001444795731311209
14.5	0.06522541333369619	-0.0013492679512099933	-0.0005954252013998964	0.05192226563156904	-0.07493335876295956	0.0015488887437886917
14.52	0.06523129715843673	-0.0013463980569877424	-0.0005907143202243286	0.05200660258245615	-0.07552784789076399	0.001679573762568519
14.540000000000001	0.0652347323809255	-0.0013405278591280502	-0.0005856674156384086	0.05200013006430057	-0.07667788259445944	0.001837516504814583
14.56	0.0652367471277792	-0.0013327747310616163	-0.0005802237041879715	0.05193869115044473	-0.07820889303664066	0.002019410454543964
14.58	0.06523863813581664	-0.0013247166436786357	-0.0005743907632850515	0.05186974241627408	-0.07987019722625179	0.002218219966255373
14.6	0.06524165418368992	-0.0013180131318804478	-0.000568251700949551	0.051840846582417874	-0.08139399985363333	0.0024245257878984065
14.620000000000001	0.06524669219208909	-0.0013139894561705456	-0.0005619444792282313	0.05188794173745288	-0.08256167941263107	0.002628790219335792
14.640000000000001	0.06525410286295472	-0.001313318177258638	-0.0005556189026319688	0.05202714076950646	-0.08325642764730247	0.002823871027354069
14.66	0.06526366669100847	-0.00131590498389367	-0.0005493875146154258	0.05225271734222049	-0.08348471962475645	0.003006906354591633
14.68	0.06527473033544166	-0.001320999288206655	-0.0005432892565071536	0.05254134660344885	-0.08336211718868126	0.003179947541216671
14.700000000000001	0.06528643611413149	-0.0013274650761663947	-0.0005372783949036103	0.05286037646891572	-0.08307233290514472	0.0033492224750905015
14.720000000000001	0.06529796321819324	-0.0013341112169515264	-0.000531241314957704	0.05317713722695412	-0.08281466705492967	0.0035233310742962135
14.74	0.06530871904163586	-0.0013399913583837589	-0.0005250355925469211	0.053466845371635804	-0.08275382432942564	0.0037108662643888487
14.76	0.06531844883032381	-0.001344614523950742	-0.0005185409692641961	0.05371767326059412	-0.08298183009535977	0.003917979712928186
14.780000000000001	0.06532725654965844	-0.0013480378153339816	-0.0005117098055680954	0.053932455718350994	-0.08349752055025753	0.0041463707453217175
14.800000000000001	0.0653355456665859	-0.0013508349196786323	-0.0005046042458382742	0.054127115934495186	-0.08420601257538272	0.004392124497947417
14.82	0.06534389766916006	-0.0013539497306747704	-0.0004974082735148986	0.054326280242959615	-0.08493841726476728	0.004645764037039462
14.84	0.06535291272575114	-0.0013584586980179172	-0.0004904057367642611	0.0545568728031772	-0.08548984670749828	0.004893762320805165
14.859999999999999	0.06536304362352939	-0.0013652830327472289	-0.00048392166648707696	0.0548408548989752	-0.08567050446950496	0.0051215119736728165
14.880000000000001	0.06537446044279648	-0.0013749124522981961	-0.000478234794411788	0.05518868861036509	-0.08536010783189392	0.005317327834071201
14.9	0.06538698508128915	-0.0013872185773752407	-0.0004734830671469238	0.055595379967730806	-0.08455116449886203	0.005476504795691785
14.92	0.06540012372995523	-0.0014014315050068582	-0.00046959542353773977	0.05604069706348	-0.08336505289402009	0.005604019855041016
14.94	0.06541319557323895	-0.00141630907142557	-0.00046628181332196254	0.056493977488066956	-0.0820309246011976	0.0057145911518175965
14.960000000000001	0.06542551646358803	-0.0014304522942600324	-0.00046309339470026697	0.05692210487634939	-0.08083138519320417	0.005829714607317768
14.98	0.06543657278551211	-0.0014426582273338302	-0.0004595355333209287	0.057297884654607494	-0.08003279307050208	0.0059725416438653695
15.	0.06544613143185961	-0.0014521979954677097	-0.00045519730120822884	0.057606182721854	-0.07982204088813982	0.006162192779581999
15.02	0.06545426583093299	-0.001458956955036937	-0.0004498620898125142	0.05784652479835806	-0.08026490768348593	0.0064089723777665955
15.040000000000001	0.0654613078790061	-0.0014634279639767897	-0.0004435752857628505	0.05803218841599409	-0.08129181493783025	0.006711430443010608
15.06	0.06546774755971707	-0.001466574881155926	-0.0004366533475349342	0.0581864166984449	-0.08271211690090051	0.0070559018443509865
15.08	0.06547410419348346	-0.0014695927640338588	-0.0004296242334095784	0.05833655713798466	-0.08425624076560491	0.0074189988857409125
15.1	0.06548079807775915	-0.001473611323532189	-0.00042310328512438925	0.058507317993863925	-0.08563977852183287	0.007772988630157834
15.120000000000001	0.06548805705439861	-0.0014794195349763896	-0.0004176348803454827	0.058714921001398475	-0.08663385392351473	0.00809284535052358
15.140000000000001	0.06549588615053116	-0.001487298983387514	-0.0004135524278948792	0.058963981320549086	-0.08711933500048616	0.00836271579002394
15.16	0.06550410495832837	-0.001497015829285815	-0.00041090612061776735	0.05924797657451361	-0.08710705997440986	0.008579556208157332
15.18	0.06551243019987568	-0.0015079550715749576	-0.00040947802645160665	0.059552687696478944	-0.08672063518675774	0.008752924626312351
15.200000000000001	0.06552056818163343	-0.0015193316792222297	-0.00040886925247130793	0.059861015423302466	-0.0861522614221253	0.008901427267473824
15.220000000000001	0.0655282877017117	-0.001530405147325718	-0.0004086245789168325	0.060157543503582434	-0.08560773243108899	0.009047209714301148
15.24	0.06553545892711105	-0.001540645047008155	-0.0004083585641758673	0.06043178943308103	-0.08525495458443415	0.009210015760007352
15.26	0.06554205749101608	-0.0015498224275423184	-0.00040785502433937415	0.06067973237621691	-0.0851857142127518	0.009402075986563476
15.280000000000001	0.0655481416044044	-0.0015580232126789966	-0.00040712174682917124	0.06090367855771252	-0.08539607748199286	0.00962474509394811
15.300000000000001	0.06555381366930155	-0.0015655930436929396	-0.0004063915038479758	0.06111079203951891	-0.08578757633387891	0.009867496074961547
15.32	0.06555917827937476	-0.0015730305182890265	-0.00040606871849664075	0.06131074274549951	-0.0861889098894459	0.010109593055702863
15.34	0.06556430696708673	-0.001580850556185861	-0.0004066296421764848	0.061512975480481576	-0.08639548359305291	0.01032442429036397
15.359999999999999	0.06556921736134483	-0.0015894438116052865	-0.0004084936788671779	0.06172412943002111	-0.08622098157773166	0.010485990942463042
15.380000000000001	0.06557387075479507	-0.0015989618907423589	-0.00041189428729715937	0.0619461448317566	-0.08555108074544025	0.01057637430010063
15.4	0.06557818749910406	-0.0016092594007469233	-0.00041678688872791574	0.06217554760262763	-0.08438516382888532	0.010592240349031124
15.42	0.0655820744177652	-0.001619916365922932	-0.0004228307584501443	0.06240420734682282	-0.08285050642205383	0.010548012012923968
15.44	0.06558545392027353	-0.00163034181775902	-0.00042946238515235166	0.0626214335776825	-0.08117943859781353	0.010473949171692263
15.460000000000001	0.06558828361703527	-0.001639926891540318	-0.00043604122854582763	0.06281673833443818	-0.07965388409559762	0.010409239407035049
15.48	0.06559055990062952	-0.0016481946087161135	-0.0004420167371569283	0.06298231846448031	-0.07853554516729992	0.010392316527455881
15.5	0.06559230691215144	-0.0016549005735489021	-0.0004470611274670793	0.06311453851867131	-0.07800382418347468	0.010451499595735598
15.52	0.06559355844727402	-0.0016600663195221613	-0.00045113486333557654	0.06321422703206366	-0.07811639965756532	0.010598327948620593
15.540000000000001	0.06559434160352315	-0.0016639516434775008	-0.0004544787260721646	0.06328601276384316	-0.07879774344235603	0.01082472767858344
15.56	0.06559466825456757	-0.0016669812087343949	-0.00045754141745680307	0.06333703014178828	-0.07985592847008811	0.011104433302351302
15.58	0.06559453621069389	-0.00166964109991861	-0.00046085888925560505	0.06337526635385463	-0.08102613737959055	0.011398746446658474
15.6	0.06559393770930019	-0.001672365242203681	-0.00046491258358054066	0.0634078317915075	-0.08203414937133786	0.01166585290444357
15.620000000000001	0.06559286973504556	-0.001675439807692685	-0.0004700070728881366	0.06343953017564836	-0.08266386480364188	0.01187136662031972
15.640000000000001	0.0655913399812741	-0.0016789537063609456	-0.0004762075298944897	0.06347210427954832	-0.08280723103165495	0.011996673300695626
15.66	0.06558936483681647	-0.001682807179064349	-0.00048335466630215995	0.0635043152744521	-0.08248046774387185	0.012042291749986386
15.68	0.06558696025798806	-0.001686767227780867	-0.0004911418190953859	0.06353269818605878	-0.08180488612938865	0.012025632838380226
15.700000000000001	0.06558413012902871	-0.0016905444519994912	-0.0004992180776244945	0.06355265169236629	-0.0809634765639112	0.01197464105189891
15.720000000000001	0.06558085803647465	-0.0016938668976819308	-0.0005072816040069849	0.06355954755857258	-0.08014888109498376	0.011919679879453396
15.74	0.06557710729687241	-0.001696535998647928	-0.0005151404055851354	0.06354967721747817	-0.079515920945953	0.011885796843040435
15.76	0.06557283141298463	-0.0016984589847826085	-0.0005227325397567735	0.06352096286600177	-0.07914728697408094	0.011886873965980631
15.780000000000001	0.06556799372834271	-0.0016996578780012084	-0.0005301089427914823	0.06347340510706816	-0.07903699486727482	0.011922560425710249
15.800000000000001	0.06556259160260068	-0.00170025778778137	-0.0005373892419312982	0.06340923495285629	-0.07909318518751403	0.011978385253829552
15.82	0.06555667754206242	-0.0017004579575279426	-0.0005447047440030521	0.06333271487985298	-0.07915947434159291	0.012029024342698104
15.84	0.0655503681312228	-0.0017004892299911404	-0.0005521439937497615	0.06324952310707779	-0.0790518075779524	0.012044275857026615
15.860000000000001	0.06554383228057412	-0.0017005624402206937	-0.0005597151549945234	0.06316568864930905	-0.07860515683970844	0.011996814228826164
15.880000000000001	0.06553725450123096	-0.001700814632613497	-0.0005673358529299484	0.06308615192662576	-0.07772118443184366	0.011870211390522781
15.9	0.0655307776503442	-0.0017012641548936724	-0.0005748545759139993	0.0630132198757736	-0.07640456099118362	0.011665111612986452
15.92	0.06552444144830195	-0.0017017891691975028	-0.0005820979511781402	0.06294539943305352	-0.07477444137795661	0.011401241661118576
15.94	0.0655181415404588	-0.0017021414733014856	-0.0005889272524834905	0.06287714595115518	-0.0730428475300403	0.011113833049605103
15.960000000000001	0.06551163050640474	-0.001701995967008968	-0.0005952816484852746	0.06279979867220808	-0.0714641056778161	0.01084514385337315
15.98	0.06550456623851329	-0.0017010218574752464	-0.0006011909182594665	0.06270350332893641	-0.07027196905382255	0.010633896076710215
16.	0.06549659507088956	-0.001698955391243297	-0.0006067544980334755	0.06257957401070988	-0.06962441586697492	0.010506029499511713
16.02	0.06548744782088696	-0.0016956583204815253	-0.0006120973388143601	0.06242271343613627	-0.06956941467095906	0.010469046074871292
16.039999999999999	0.06547702594861118	-0.0016911534152600535	-0.0006173192916477217	0.062232640521538665	-0.07003613336042086	0.010510709181113426
16.059999999999999	0.06546545612157297	-0.0016856314027476687	-0.0006224543239624502	0.06201476544341043	-0.0708509449022469	0.010601953324618068
16.080000000000002	0.06545308818591457	-0.0016794199368778825	-0.0006274530549117143	0.06177947659571482	-0.07177763740327867	0.010703804355445308
16.100000000000001	0.06544042538655453	-0.0016729146429793592	-0.0006321953614989448	0.061539963298912564	-0.07257394258289918	0.010776876013080099
16.120000000000001	0.06542799738304193	-0.0016664843914887797	-0.000636529465423413	0.06130897939328007	-0.07305056530203212	0.010791053133536154
16.140000000000001	0.06541621544202345	-0.0016603786045197894	-0.0006403224371909068	0.06109554678072111	-0.07311427748451578	0.010732304458692908
16.16	0.06540526337147906	-0.0016546688807655297	-0.0006435013389720111	0.060902790971486084	-0.07278070509961734	0.010604362167444072
16.18	0.06539505878857427	-0.0016492405835520994	-0.0006460703706100432	0.060727534215360965	-0.07215652374227495	0.01042538779835942
16.199999999999999	0.06538528980438793	-0.0016438310640584965	-0.0006481011762404741	0.06056157078867559	-0.07140151932675509	0.010221494525165015
16.219999999999999	0.06537551450292692	-0.0016381032606011528	-0.0006497022633469873	0.06039420640541272	-0.07068263700187875	0.010019217519779633
16.240000000000002	0.06536528720651297	-0.0016317306790674677	-0.0006509810699006078	0.06021518622414788	-0.07013418243190572	0.00983924648506636
16.260000000000002	0.06535429014375527	-0.00162448279203507	-0.0006520085901978168	0.060017557940268654	-0.0698285761959527	0.009692104703869353
16.280000000000001	0.06534244737280362	-0.0016162986150634673	-0.0006527949534463209	0.0598000054495606	-0.06976053219661889	0.009576156449907516
16.300000000000001	0.0653299808761104	-0.0016073231769697977	-0.0006532850847973517	0.05956782807969398	-0.06985047243424626	0.00947869501456859
16.32	0.06531740296872737	-0.0015979041914560364	-0.000653373039078126	0.05933252968497885	-0.06996254960754769	0.009379223626576862
16.34	0.06530542986568254	-0.001588537170536757	-0.0006529331964671868	0.05910975067834938	-0.06993628880966074	0.009254592591642269
16.359999999999999	0.06529482136477321	-0.001579759401181391	-0.0006518608697559604	0.05891570620700076	-0.06962681923892192	0.009085065856487747
16.379999999999999	0.06528617026849386	-0.001572005047638175	-0.0006501115570107911	0.058762670149857046	-0.06894642008465056	0.00886012834105412
16.399999999999999	0.06527969392766989	-0.0015654543218248235	-0.0006477255531537225	0.058654630153085495	-0.06789653669363181	0.008582454907245603
16.420000000000002	0.0652750938687448	-0.0015599217580224052	-0.0006448276025851293	0.05858448586232862	-0.06657990066638297	0.008268708197003366
16.440000000000001	0.0652715635423512	-0.0015548436039348882	-0.0006415961414086477	0.058534431595124815	-0.06518239620246753	0.0079460286709097
16.460000000000001	0.06526795336840681	-0.0015493780210650914	-0.000638213134717627	0.058479626147000516	-0.06392987215901354	0.007645355470255574
16.48	0.06526305152612379	-0.0015425970346717509	-0.0006348125632735411	0.05839420698020626	-0.06303252267019442	0.007393637362072783
16.5	0.06525588803842756	-0.0015337096868302323	-0.0006314467761913072	0.0582576764414292	-0.06263503518049522	0.007207510996641698
16.52	0.0652459802768649	-0.0015222584208485425	-0.0006280801393118939	0.05805996817074861	-0.06278463870945386	0.007089935111789927
16.539999999999999	0.06523346944578472	-0.0015082484934584631	-0.0006246089161467472	0.05780419099031801	-0.06342147801027735	0.007030075470846251
16.559999999999999	0.0652191190569414	-0.0014921813199521036	-0.0006208997149335409	0.0575064938938791	-0.06439171659753488	0.007006138370214665
16.580000000000002	0.06520415904050132	-0.0014749678158739459	-0.0006168350866106904	0.05719273832345427	-0.06548221216642822	0.0069906341643437295
16.600000000000001	0.06518999125034997	-0.0014577200734352768	-0.0006123520795483445	0.05689231207630971	-0.06647139247596809	0.006957066750056123
16.620000000000001	0.0651778306974237	-0.0014414681616948333	-0.0006074600174483454	0.05663062666878654	-0.06718339616119524	0.006886275226319151
16.640000000000001	0.06516840201626435	-0.0014268940263503713	-0.0006022309686445956	0.05642277593357886	-0.06752801983285787	0.00677039672060387
16.66	0.06516179467578084	-0.0014141741650670373	-0.0005967683071035541	0.05627050133457585	-0.06751378993161512	0.006613287924260637
16.68	0.06515750833590571	-0.0014029728990329392	-0.0005911678444712246	0.05616311409965735	-0.06723320387051426	0.006427756700630819
16.699999999999999	0.06515464664060341	-0.0013925688528811115	-0.0005854869242067169	0.056081513211872366	-0.06682912220079117	0.006231023343051451
16.719999999999999	0.06515218544505086	-0.0013820651171419002	-0.0005797313116077396	0.056003777428768976	-0.06645421217777404	0.006039956921824535
16.740000000000002	0.0651492450198481	-0.0013706290258373997	-0.000573862519933934	0.0559108880662568	-0.06623320771667636	0.0058671831305004574
16.760000000000002	0.06514531130790348	-0.0013577132336374943	-0.0005678222320677356	0.05579145439038833	-0.06623458472500175	0.005718655563313629
16.780000000000001	0.06514036706975591	-0.0013432166436963668	-0.0005615662457627254	0.055644621154942064	-0.06645570044407292	0.005592908290375499
16.800000000000001	0.06513490969161684	-0.0013275521511801225	-0.0005550978984935677	0.05548064268565433	-0.06682332158799843	0.005481933849761856
16.82	0.06512984973861809	-0.0013115998629335563	-0.0005484903468240854	0.0553189417538857	-0.06720944337462309	0.0053734179947061665
16.84	0.0651263027325642	-0.0012965399978952749	-0.0005418885222402344	0.05518383645986429	-0.06746028796476111	0.005253898739307829
16.859999999999999	0.06512530579002798	-0.001283579626648147	-0.0005354851818310324	0.05509851629633428	-0.0674342904407641	0.005112292446632904
16.879999999999999	0.06512751221064852	-0.0012736145017556006	-0.0005294716189245847	0.05507832443856674	-0.06704240158314598	0.004943112222714919
16.899999999999999	0.06513294172706728	-0.0012669040667143837	-0.0005239728737538463	0.055124991524575666	-0.06628092349829974	0.004748575471177953
16.920000000000002	0.06514087881805158	-0.0012628711651192263	-0.0005189880156262139	0.05522389031351355	-0.06524502529686865	0.004538797017909126
16.940000000000001	0.06514998559431044	-0.0012601299314881269	-0.0005143613502900614	0.05534594149400854	-0.06411418760535186	0.004329685224920198
16.960000000000001	0.06515861633867158	-0.0012567686822931102	-0.0005098022020437069	0.05545413404585552	-0.06311098645860073	0.004139041045263735
16.98	0.0651652308521782	-0.0012508053833281026	-0.0005049509566900221	0.055512599733673416	-0.06244634805607679	0.0039821696558414625
17.	0.0651687703434279	-0.0012406703734751984	-0.0004994707640555696	0.055495297834580806	-0.06226888237215489	0.0038684068384031555
17.02	0.06516889779052017	-0.0012255885084442439	-0.0004931387127223298	0.0553920542984518	-0.06263109420861768	0.0037993498773533424
17.039999999999999	0.06516606484486227	-0.0012057861750430503	-0.0004859144697674011	0.05521092860317861	-0.06347769473387627	0.003768890479710814
17.059999999999999	0.06516140252410577	-0.0011824818015629276	-0.0004779688143068688	0.05497659636326259	-0.06465710557478693	0.003764834071283297
17.080000000000002	0.06515645022925859	-0.0011576354493893495	-0.00046965797010777884	0.054724775989628105	-0.06595547817077572	0.003771810562152161
17.100000000000001	0.06515277246700305	-0.001133481513239825	-0.00046144072708680366	0.05449354324803879	-0.0671480044938471	0.003774947445673643
17.120000000000001	0.06515156713698807	-0.0011119606628479878	-0.000453757849280251	0.05431379281444319	-0.06805427744638373	0.0037633631561817156
17.140000000000001	0.06515339496116822	-0.0010942385982546546	-0.00044691450404230504	0.05420198641944334	-0.06857962486422244	0.0037323896471989065
17.16	0.06515811461155048	-0.0010804733030260194	-0.0004410074646644572	0.0541575309820405	-0.06872922250132242	0.003683895157331916
17.18	0.06516501698126792	-0.0010698787285488374	-0.00043591726148822454	0.05416505750583697	-0.06859388322984111	0.0036248880832781298
17.199999999999999	0.06517308207408241	-0.0010610204137322535	-0.0004313590280680045	0.05420009366266572	-0.06831656635075438	0.0035651404046864264
17.219999999999999	0.06518126761760443	-0.00105223198215259	-0.00042697099670298424	0.05423608432428495	-0.06805152127838299	0.0035146149450690006
17.240000000000002	0.06518876000569551	-0.0010420485621117303	-0.0004224168995183475	0.054251055164241876	-0.06792582077979632	0.003481239420598095
17.260000000000002	0.06519514468152769	-0.0010295741033788752	-0.0004174804239128843	0.05423271978323089	-0.0680100453881077	0.0034693332096989906
17.280000000000001	0.06520047400738489	-0.0010147181633758558	-0.0004121326772414113	0.05418124060352381	-0.0683025278386597	0.0034788434874563068
17.300000000000001	0.06520522849980864	-0.0009982577315481992	-0.0004065579081369696	0.05410923351124615	-0.06872943266356836	0.0035054452925894356
17.32	0.06521018367272709	-0.0009817045130334557	-0.00040112915298743583	0.05403900822294705	-0.06916069989438843	0.003541472649652536
17.34	0.06521620855339602	-0.0009669865045621037	-0.0003963335524241325	0.05399743863617141	-0.06943963021874011	0.0035775689225044562
17.359999999999999	0.0652240323483886	-0.0009559830440333212	-0.00039265616984547754	0.05400923679108244	-0.06942174882243161	0.00360486721714174
17.379999999999999	0.06523402473537003	-0.0009499890225872168	-0.00039044195292465135	0.05408981962268284	-0.069016195930523	0.003617398847777153
17.400000000000002	0.06524604529908794	-0.0009492332903683475	-0.0003897693028563076	0.05423949180673523	-0.06821975351132585	0.003614231204327029
17.420000000000002	0.0652594200356714	-0.0009526197382724201	-0.000390380446532426	0.05444105497333454	-0.06713125620895156	0.003600630730042534
17.440000000000001	0.06527307619182197	-0.0009578373457904085	-0.0003917079403564631	0.05466243294654083	-0.06593699295787248	0.0035876080779471287
17.460000000000001	0.06528580559360292	-0.0009618577020228634	-0.0003930028431070763	0.054864082100958445	-0.06486815775139744	0.0035897314902208367
17.48	0.06529656731230427	-0.0009616684507456387	-0.00039352489431321313	0.055008813211954215	-0.06414387214352427	0.0036218292473345027
17.5	0.06530473012882954	-0.0009550051464825442	-0.0003927316115075445	0.05507081557245437	-0.06391830568253219	0.0036955862548726966
17.52	0.06531019601290068	-0.0009408882259411502	-0.0003904142106733006	0.05504155061576051	-0.06424550553074107	0.0038168655998253778
17.539999999999999	0.06531339505715898	-0.00091986709922581	-0.00038675372139004865	0.05493158881068775	-0.06506751076914141	0.003984208580190334
17.559999999999999	0.06531516693302347	-0.0008939305577353614	-0.00038228763559136343	0.054768258915113596	-0.06622682641136923	0.004188789930225676
17.580000000000002	0.06531655261781748	-0.0008660707746231802	-0.00037778757245152437	0.05458934382733459	-0.06750232470141834	0.004416066433948602
17.600000000000001	0.06531853826013234	-0.0008395598351193663	-0.00037406879571324657	0.05443389105839359	-0.06866278832586424	0.004649060677776205
17.620000000000001	0.06532182051776665	-0.0008171259409277716	-0.00037178421413483145	0.05433258834257112	-0.06952400271634247	0.004872538197281867
17.640000000000001	0.06532666842550718	-0.0008003024607698035	-0.00037127304963969994	0.05430088244618696	-0.06999060710978668	0.005076737570762433
17.66	0.06533291964211489	-0.0007891626335259257	-0.0003725136921519037	0.05433700162984975	-0.070069480012306	0.005259411690758029
17.68	0.06534009099266314	-0.0007824764001543715	-0.00037518266230957063	0.05442484571336181	-0.06985421860302608	0.005425717802633176
17.699999999999999	0.06534754704299904	-0.0007781708980612151	-0.0003787829115290079	0.05453999614525011	-0.06949050727190387	0.005586306110359858
17.719999999999999	0.0653546711465849	-0.0007739269385741371	-0.00038279457717625167	0.05465673046529924	-0.06913460550838332	0.005754310688656748
17.740000000000002	0.06536100275016607	-0.0007677685777159539	-0.00038681029701047266	0.05475439852107836	-0.06891463434673767	0.005941934534464807
17.760000000000002	0.06536632252638717	-0.0007585390614850565	-0.0003906294243255564	0.05482206911050336	-0.06890129664220544	0.0061572454236893445
17.780000000000001	0.06537067854431812	-0.0007461843223556912	-0.0003942960736472908	0.0548607702478672	-0.0690924194938926	0.006401760327342431
17.800000000000001	0.06537435548710605	-0.0007317945000689552	-0.0003980765982322667	0.05488303627120002	-0.06941356482758079	0.006669326475292705
17.82	0.06537779647858594	-0.0007173901038813415	-0.00040238325679609163	0.05490989316597509	-0.06973455832713257	0.006946655813476981
17.84	0.06538149267470932	-0.0007054779806441014	-0.00040766068816058	0.054965805977870805	-0.06989942889994086	0.007215647469354615
17.859999999999999	0.06538585902151232	-0.0006984383287695556	-0.00041425877364993755	0.05507242806838803	-0.06976522107773361	0.007457362783037297
17.879999999999999	0.06539111741485999	-0.0006978436859499623	-0.0004223200914728497	0.05524229115546998	-0.06924303512542554	0.007657151531963781
17.900000000000002	0.06539721370983709	-0.0007038668833126219	-0.0004317136461561155	0.0554739681932088	-0.06833169018843355	0.0078098577369584855
17.920000000000002	0.06540379871414094	-0.0007149864922596321	-0.0004420441132254328	0.05575051041014856	-0.0671319161730295	0.007923390933616565
17.940000000000001	0.06541029263104975	-0.0007281673854881204	-0.00045274666546057387	0.056042415770329035	-0.0658315708648609	0.008018867385552625
17.960000000000001	0.06541602168195805	-0.0007395278433679525	-0.0004632414594350885	0.05631469730519877	-0.06466278534704882	0.00812659732095941
17.98	0.06542038275415755	-0.0007452871400967114	-0.0004730916488609734	0.056535727652538996	-0.06384463577297884	0.008278979697880905
18.	0.06542298347352668	-0.0007426839650161829	-0.00048210925234627613	0.056684921964717264	-0.06353013046630959	0.008502558161153518
18.02	0.06542372446331679	-0.000730622707877993	-0.0004903816744742704	0.056757271572598626	-0.06377130778480508	0.008811386199436978
18.039999999999999	0.0654228152814681	-0.0007099342864387472	-0.0004982228204166764	0.05676411046555614	-0.0645079863625962	0.0092030770122085
18.059999999999999	0.06542072694200445	-0.0006832146518294042	-0.0005060697520639628	0.05673025783000944	-0.06558105103729579	0.009658405932542916
18.080000000000002	0.06541808695214463	-0.0006542406734948065	-0.0005143533629335921	0.0566880193962939	-0.06676906544294592	0.010145058396865326
18.100000000000001	0.06541553361793409	-0.0006270521420994666	-0.0005233787245134103	0.056669214360499195	-0.06784208475025043	0.010625264133069634
18.120000000000001	0.06541356674177323	-0.0006049426874627452	-0.0005332530332742956	0.056697428755450925	-0.06861829005144882	0.011065405737912223
18.140000000000001	0.06541244250885263	-0.0005896955021274743	-0.0005438843161133043	0.0567830540976886	-0.06900469797187536	0.011444372187801734
18.16	0.06541214419325225	-0.0005813086505796468	-0.0005550437908837061	0.05692257484317651	-0.06900923886012618	0.01175782371108967
18.18	0.06541242671101952	-0.000578230083536488	-0.0005664587814470115	0.05710167790924273	-0.06872446847830392	0.012017482253343197
18.199999999999999	0.0654129081683715	-0.0005779397310332064	-0.0005778979382897134	0.05730048720557298	-0.06829308380177487	0.012246468225346837
18.219999999999999	0.06541317769621184	-0.0005776708887162397	-0.0005892230812566288	0.05749914194675806	-0.06786730021278914	0.012472454421374733
18.240000000000002	0.06541289673439113	-0.0005751042195740099	-0.0006003987588387933	0.05768248025496839	-0.06757130300435626	0.01272029061446078
18.260000000000002	0.06541187812249433	-0.0005689142754574884	-0.0006114637287447104	0.05784310640683112	-0.06747302588246082	0.013005495190494931
18.280000000000001	0.06541013149561879	-0.0005590808654147433	-0.0006224774807340744	0.05798247984897841	-0.06756947544407965	0.01332982251073528
18.300000000000001	0.06540786760770892	-0.0005469126179269326	-0.0006334602610562409	0.058109988740272345	-0.0677877673540633	0.013679831281181498
18.32	0.06540545977050677	-0.0005347748486156001	-0.0006443462774675455	0.05824029683075079	-0.06800159187314277	0.014028914832388857
18.34	0.06540336666029085	-0.0005255599264438146	-0.0006549665715345023	0.05838951676164572	-0.0680604453463007	0.014342695754564722
18.359999999999999	0.06540202619393115	-0.0005219769574262036	-0.0006650712335267124	0.05857091647646648	-0.0678270994715793	0.014587144448015366
18.379999999999999	0.06540173636562063	-0.0005257766972796294	-0.0006743909832431843	0.058790965154485106	-0.06721699389421103	0.01473817955208581
18.400000000000002	0.06540254897627046	-0.0005370869142430159	-0.0006827250992032484	0.05904667622500124	-0.06623051998120907	0.014790616299815292
18.420000000000002	0.06540421301559993	-0.0005540925918483819	-0.0006900272897935313	0.05932527893935572	-0.06496660793438665	0.01476337946764038
18.440000000000001	0.06540620142032727	-0.0005732621842346141	-0.0006964520285936717	0.05960680412377957	-0.06360827567074621	0.014698057343916139
18.460000000000001	0.06540782658741771	-0.0005901298256526979	-0.0007023337460641461	0.05986903905263651	-0.06238084746794454	0.01465011303125613
18.48	0.06540841015892435	-0.0006003909995325699	-0.0007080999485755189	0.06009316886733797	-0.061496091827207354	0.014675353753935196
18.5	0.06540745173089234	-0.0006009507425178682	-0.000714147838306713	0.060268215268999614	-0.06110075182941012	0.014816110400934073
18.52	0.06540475123448096	-0.0005906452022009241	-0.0007207241261329834	0.06039317316648444	-0.06124302831156406	0.015090916035968793
18.539999999999999	0.06540046229483984	-0.0005705119971949426	-0.0007278412532070073	0.06047670539065384	-0.06186235743857583	0.015489699273618623
18.559999999999999	0.06539506756266539	-0.0005435757235239384	-0.0007352533420933525	0.06053473892760473	-0.06280313859383503	0.015975367368210265
18.580000000000002	0.0653892739950304	-0.0005141580788112019	-0.0007425052636890661	0.06058647658255712	-0.06385093871851057	0.016492034596016104
18.600000000000001	0.06538384347672414	-0.000486823952739275	-0.0007490494850925563	0.06064967019336825	-0.06478486747460073	0.01697869756190298
18.620000000000001	0.06537940416358885	-0.00046524700973647574	-0.0007543964003623671	0.06073647003844959	-0.06543190099407473	0.01738467612952626
18.640000000000001	0.06537630631165971	-0.0004513743087528222	-0.0007582432096191486	0.06085118468374846	-0.06570506258524444	0.017681584714963602
18.66	0.06537456934175856	-0.0004451535184682063	-0.0007605352535488706	0.060990514340296814	-0.06561370690886922	0.01786793314170717
18.68	0.06537392427420159	-0.0004448264458270588	-0.0007614476012396311	0.06114574733257464	-0.06524689618465901	0.01796592099470241
18.699999999999999	0.06537392120914547	-0.00044759305433368104	-0.0007613067278357426	0.06130582730260309	-0.06474011077398589	0.01801283305148928
18.719999999999999	0.06537406326009143	-0.00045041213513119884	-0.0007604843369495926	0.06146031131017129	-0.06423681673106105	0.018050158577052448
18.740000000000002	0.06537393595630527	-0.00045075933583960397	-0.0007592926251465059	0.0616016378572889	-0.06385335961662374	0.018112961570632215
18.760000000000002	0.0653733091999956	-0.00044721588942688907	-0.0007579039656125181	0.06172643660708926	-0.06365284311137742	0.018221384359943023
18.780000000000001	0.06537219438532765	-0.0004397948100466902	-0.0007563113843455888	0.06183579966802899	-0.0636318595805377	0.018375730706838945
18.800000000000001	0.06537084620500937	-0.00042994957857334223	-0.0007543374945734496	0.06193458809285683	-0.06372202591264993	0.01855603201896402
18.82	0.0653697082106961	-0.0004202618774446136	-0.000751688868665401	0.06202999004264146	-0.06380587183481237	0.0187262419971302
18.84	0.06536931100584761	-0.00041385690623499415	-0.0007480429465163448	0.06212964275313704	-0.06374433281788641	0.018842420391445548
18.859999999999999	0.06537013952374778	-0.0004136342134177162	-0.0007431480339281141	0.06223965717010162	-0.06341148611083557	0.018863653057881433
18.879999999999999	0.06537249251185419	-0.0004214383027239025	-0.0007369133242352667	0.06236288395849017	-0.06273077570326382	0.01876389541450099
18.900000000000002	0.0653763671740503	-0.0004373531892222361	-0.0007294631410042198	0.06249780332853983	-0.06170460970898351	0.018542055474760035
18.920000000000002	0.06538141141657748	-0.0004593703042011753	-0.0007211308972159533	0.06263845942564594	-0.06042672406267277	0.01822671754505849
18.940000000000001	0.06538697804719369	-0.0004836467147292991	-0.0007123832077536949	0.06277567935428924	-0.05906856054698488	0.017872407755201214
18.960000000000001	0.06539227808845535	-0.0005053633764100815	-0.0007036945381693157	0.06289932528756535	-0.05784020572549005	0.017547297861026556
18.98	0.0653965836163231	-0.0005199163273787658	-0.0006954189700385067	0.06300082890918424	-0.05693827523568459	0.017316212449289922
19.	0.06539941105259528	-0.0005240444834244652	-0.0006877060743409982	0.06307517776206252	-0.05649810975444159	0.017224641986069638
19.02	0.06540063447982113	-0.0005165903311385488	-0.0006804838438791819	0.06312188716725367	-0.05656298503459044	0.017288115487474
19.039999999999999	0.0654005101994833	-0.0004987630190098217	-0.0006735046000589781	0.0631449142759681	-0.057075209159971045	0.01748877219613671
19.059999999999999	0.06539961316333864	-0.0004738757892458433	-0.0006664344889202946	0.06315165924178742	-0.05788951630198502	0.017779449144599346
19.080000000000002	0.06539869606333816	-0.0004465787605474002	-0.0006589603796373601	0.06315124128799178	-0.0588071600114716	0.018094840331163105
19.100000000000001	0.06539850013683869	-0.0004217187246655643	-0.0006508828870886557	0.06315237478185182	-0.05962461441725761	0.018367697953870943
19.120000000000001	0.06539957235916039	-0.00040313877132108615	-0.0006421650437330888	0.0631614078262538	-0.06018351483049569	0.01854555957303403
19.140000000000001	0.06540215118052828	-0.000392821971197747	-0.0006329215997968704	0.06318114564300367	-0.06040514226855815	0.018602347796959073
19.16	0.06540615438643838	-0.0003906448958503996	-0.0006233600257355341	0.06321077123003926	-0.06029898944425351	0.01854127917012587
19.18	0.06541125609603486	-0.000394723399622736	-0.0006137034597879488	0.06324669451110129	-0.05994687369532267	0.01838954261822614
19.199999999999999	0.0654170106014005	-0.00040212824688385567	-0.0006041263805254952	0.06328388023074336	-0.059472341240439756	0.018188025600228128
19.219999999999999	0.06542298086074005	-0.0004097217061456394	-0.0005947211688977498	0.06331723649722702	-0.05900583516512681	0.017979649794575066
19.240000000000002	0.06542884335823933	-0.0004149331296582489	-0.0005854997741830029	0.06334280493621453	-0.05865304157894376	0.017798866005251185
19.260000000000002	0.0654344529654559	-0.0004163483644314121	-0.0005764246597221491	0.06335860334049014	-0.058471324298663155	0.017663992847117956
19.280000000000001	0.0654398597041458	-0.0004140212950265098	-0.0005674565315716703	0.06336502283773432	-0.05845771930618344	0.017573545750189233
19.300000000000001	0.06544527786180089	-0.0004094562277063797	-0.0005586026556508106	0.0633647326244827	-0.058550309449136875	0.017507087140598142
19.32	0.06545101710018857	-0.00040526598982581477	-0.0005499496788816817	0.06336211550551693	-0.058642568721578164	0.017430334741305818
19.34	0.06545739222493153	-0.00040456534466817027	-0.0005416688729081886	0.06336232432743183	-0.05860814182322736	0.017303535549448107
19.359999999999999	0.06546463113985303	-0.00041019595288982426	-0.0005339882787388235	0.06337009177904189	-0.05833215675392312	0.017091667006533976
19.379999999999999	0.06547280066519885	-0.0004239083813975218	-0.0005271342633925392	0.06338846489548512	-0.057744085768654856	0.01677471695471948
19.400000000000002	0.0654817702362818	-0.00044568061887724215	-0.0005212553481310063	0.06341772391468112	-0.05684504827026669	0.01635571490090059
19.420000000000002	0.06549123125977294	-0.00047341614839470337	-0.0005163534452210252	0.06345486021743449	-0.05571988182367984	0.015863555176991225
19.440000000000001	0.06550077607042548	-0.0005032320249904194	-0.0005122540846859695	0.06349395991285797	-0.05452556492862901	0.015348285417469819
19.460000000000001	0.06551001424633725	-0.0005303380146247036	-0.000508636597613521	0.06352752930177118	-0.05345592481921048	0.014869309032793196
19.48	0.06551868311831673	-0.0005502297555872366	-0.000505118786069048	0.06354836167774328	-0.05269368709239856	0.014480350759636607
19.5	0.06552671246092272	-0.0005597942443651043	-0.0005013665163174412	0.06355132966369245	-0.05236591314300715	0.0142162984752449
19.52	0.06553422709834966	-0.0005580277546517417	-0.0004971926268349087	0.06353462190268924	-0.052514803226762864	0.014085455872125478
19.539999999999999	0.06554149522584747	-0.0005462473441480702	-0.0004926181252035473	0.06350020794374767	-0.05308864302729933	0.014068313123560858
19.559999999999999	0.06554884251254288	-0.0005277834606816924	-0.00048787914444409946	0.06345346924155083	-0.0539535265067846	0.01412256202328555
19.580000000000002	0.06555655672907369	-0.0005071912689166957	-0.0004833727710472665	0.0634020070064039	-0.054924613105161224	0.014193461145615954
19.600000000000001	0.06556481076381086	-0.0004891256943132425	-0.0004795512288149957	0.06335381928259134	-0.055811397998293585	0.014227448477749033
19.620000000000001	0.06557362926679146	-0.0004771945669077499	-0.00047679711205104167	0.06331534644527292	-0.05646449509028454	0.014185132199264778
19.640000000000001	0.0655829086090311	-0.00047317714409019027	-0.000475325809494579	0.06329004893394793	-0.056808183004294265	0.01404930942803038
19.66	0.06559247657133413	-0.0004768436459977824	-0.0004751489487516828	0.06327796409696179	-0.05684882354500564	0.013825746027127694
19.68	0.06560216313868304	-0.0004863318271692402	-0.00047610210530576785	0.06327622651380192	-0.05666051560946528	0.013537748639632773
19.699999999999999	0.06561185565045964	-0.0004988495857034514	-0.0004779152951083549	0.06328020010161456	-0.05635704845270444	0.013217532569650976
19.719999999999999	0.06562152364354411	-0.0005114639319656075	-0.0004802986176709633	0.06328482740455661	-0.05605973666672974	0.012897244933524407
19.740000000000002	0.06563121063478117	-0.0005218115939584747	-0.00048302063511281024	0.06328590718934851	-0.055867815355785666	0.01260146471476421
19.760000000000002	0.06564099848381655	-0.0005286229895308035	-0.0004859633037152177	0.06328109321634715	-0.05583592057451929	0.012342234176665827
19.780000000000001	0.06565095613570489	-0.0005319817395563673	-0.0004891428396758623	0.06327044956256087	-0.05596209589398593	0.012117234483870325
19.800000000000001	0.06566108851555383	-0.0005332798580615402	-0.0004926932006989281	0.06325645999094143	-0.05618833835253556	0.011911237097014022
19.82	0.06567130186499896	-0.0005348824185137913	-0.0004968176606217474	0.06324348663871884	-0.05641353759464475	0.011700376620120927
19.84	0.0656813985592061	-0.000539565537230557	-0.0005017213375359563	0.06323677174190616	-0.05651655142369855	0.011458313212197351
19.859999999999999	0.06569110877770253	-0.000549820180275974	-0.000507541200086712	0.06324114004892599	-0.05638585838021166	0.011163149349857572
19.879999999999999	0.06570015899378999	-0.00056713304272689	-0.0005142907452715232	0.06325960688535982	-0.05595126491457744	0.01080390054564417
19.900000000000002	0.06570836584992162	-0.0005913986022354992	-0.0005218363510780203	0.06329219043372013	-0.05521103440870439	0.010385069168118108
19.920000000000002	0.06571572764375506	-0.0006206728879259637	-0.0005299190795162133	0.06333534847310258	-0.054244944888517554	0.009927568601308024
19.940000000000001	0.06572247366264039	-0.0006514519377150282	-0.000538222792762273	0.06338242198338785	-0.05320449005308201	0.00946477095739204
19.960000000000001	0.06572904005118396	-0.0006794704699467666	-0.000546467559868466	0.06342511459284694	-0.052279366315122824	0.009034320849908711
19.98	0.0657359716012563	-0.0007007672754284172	-0.0005544915897500777	0.06345554534888759	-0.05165057896847513	0.008668471500806817
20.	0.06574378060577599	-0.0007126558932078813	-0.0005622898560247229	0.06346817753581346	-0.05144595769144413	0.008386267610679786
