# Supplementary material for: Stalled response near thermal equilibrium in periodically driven systems
Source: Nat Commun. 2024 Jan 4;15:294. doi: 10.1038/s41467-023-44487-2 (PMC10766978; doi:10.1038/s41467-023-44487-2)
Supplement: Supplementary file 3 — Source Data [file 41467_2023_44487_MOESM3_ESM.zip › source_data/SupplFig8a-d-numerics.dat]

#t	MSz,eq,f_0=0	Sx+,eq,f_0=0	MSz,eq,f_0=4,T=0.5	MSz,eq,f_0=4,T=1	Sx+,eq,f_0=4,T=0.5	Sx+,eq,f_0=4,T=1	MSz,neq,f_0=0	Sx+,neq,f_0=0	MSz,neq,f_0=4,T=0.5	MSz,neq,f_0=4,T=1	Sx+,neq,f_0=4,T=0.5	Sx+,neq,f_0=4,T=1
0.	-0.000044690100782319997	-0.00010548429254221099	-0.000044690100782319997	-0.000044690100782319997	-0.00010548429254221099	-0.00010548429254221099	0.89988278136867494	0.	0.89988278136867494	0.89988278136867494	0.	0.
0.02	-0.000043712271987208368	-0.0001055028932642407	-0.000043712271987208368	-0.000043712271987208368	-0.0001055028932642407	-0.0001055028932642407	0.89953623342785893	0.	0.89953623342785893	0.89953623342785893	0.	0.
0.040000000000000001	-0.000042671828664606754	-0.00010552162070170323	-0.000044014626008555963	-0.00004335070779531297	-0.000099002462767645911	-0.00010223597346051582	0.89849730409126105	0.	0.89831948900925296	0.89845213976663174	1.3843943584790411e-6	6.9773308025912839e-7
0.059999999999999998	-0.000041566073049881941	-0.00010553981489159478	-0.000045456480186691767	-0.000043576711519322658	-0.000073369988609523504	-0.000089168081213705151	0.8967681347777885	0.	0.89523751454882428	0.89636673022026836	6.853278600418638e-6	3.4878992360449091e-6
0.080000000000000002	-0.000040392496155797208	-0.00010555681920156184	-0.000047778648638419075	-0.000044336986630141156	-0.000017272481614384746	-0.000059956910519234608	0.89435228772995234	0.	0.88862866525927964	0.89277656016946438	0.000018878848189062176	9.7531077300017446e-6
0.10000000000000001	-0.000039148789739627127	-0.00010557198167146492	-0.000050639763100740476	-0.000045556541066242573	0.00007850704583141192	-8.560005574715046e-6	0.89125473585547632	0.	0.87673803313545651	0.88698655652499214	0.000039533236595243305	0.000020846141930732558
0.12	-0.000037832857377326917	-0.00010558465633496531	-0.000053664662220873766	-0.000047142351261592746	0.00022032951733962685	0.000070625093770195407	0.88748184855491086	0.	0.85837842880687376	0.87817871456168306	0.000070322712538700835	0.00003806745949249497
0.14000000000000001	-0.000036442824722506678	-0.00010559420451951553	-0.000056497916388082575	-0.000048987920188741513	0.00041118171117077103	0.00018260842545827095	0.88304137358484647	0.	0.83348140634183421	0.8654971525451397	0.00011205523463425041	0.000062638204883619895
0.16	-0.000034977048587986337	-0.00010559999612088778	-0.000058850877935400642	-0.00005097878276290671	0.00065050265074067604	0.00033164928963600436	0.87794241501939063	0.	0.80335935946508141	0.84814316468946527	0.00016476858358452709	0.00009567061394326554
0.17999999999999999	-0.000033434125140095056	-0.00010560141085041462	-0.000060529638451760348	-0.000052998843202888002	0.00093440672509472714	0.00052110341477871244	0.87219540738672186	0.	0.77058701917260963	0.82547187844295711	0.00022772973915960839	0.00013813908582525946
0.20000000000000001	-0.000031812897000195461	-0.00010559783945228321	-0.000061436144351455918	-0.000054937212060179874	0.0012562447611547214	0.00075329065116134175	0.86581208607064408	0.	0.73853710649623261	0.79708064482470042	0.00029949000505155848	0.00019085600087059189
0.22	-0.000030112459240737993	-0.00010558868488863126	-0.000061543941425296067	-0.000056694998432197524	0.0016073466106436216	0.0010293996702122026	0.85880545407964792	0.	0.71071330238674524	0.76287894199548356	0.00037795919032454061	0.00025445627109068822
0.23999999999999999	-0.000028332164268271565	-0.00010557336349065361	-0.000060859235939219464	-0.000058191369248023622	0.0019777550451411273	0.0013494447287428772	0.85118974529796754	0.	0.6900664488642686	0.72313078097016326	0.00046045911785308133	0.00032939350330846856
0.26000000000000001	-0.000026471625663382348	-0.00010555130607397907	-0.00005938294152248863	-0.000059368158714451918	0.0023568078997547107	0.0017122851887407514	0.8429803843465925	0.	0.67845083094518355	0.67846347518265815	0.00054373578232531916	0.0004159486642927139
0.28000000000000003	-0.000024530720797114741	-0.00010552195901669575	-0.00005708840556222991	-0.000060192421662635942	0.0027335290887214353	0.00211571167650422	0.83419394319256346	0.	0.67631065879952923	0.62984085583241378	0.00062394344930013623	0.00051424964220923505
0.29999999999999999	-0.000022509592388302024	-0.00010548478529897354	-0.000053923536571721942	-0.000060656560715244279	0.0030968993925381146	0.0025565945848649192	0.82484809465549447	0.	0.68262572598337945	0.57850386708635282	0.00069664839411750276	0.00062429764245623253
0.32000000000000001	-0.000020408648904131355	-0.00010543926550287166	-0.000049837343196509898	-0.000060775973089569751	0.003436144891453885	0.0030310824867883024	0.81496156297179978	0.	0.6951095723114119	0.52588600504141647	0.00075691874333036219	0.00074599449420902596
0.34000000000000002	-0.000018228563820804622	-0.00010538489877198951	-0.000044821896497355962	-0.000060584492811682766	0.0037411752964462584	0.0035348313964497485	0.80455407158598324	0.	0.71063197544300316	0.47351433129113407	0.0007995576166099647	0.00087916407948986953
0.35999999999999999	-0.000015970273873185115	-0.00010532120372956476	-0.000038954024720639496	-0.000060128178552634054	0.0040032275198957096	0.0040632418509485195	0.79364628834841744	0.	0.72580676225035301	0.42290813184482368	0.0008194961201194095	0.0010235613664300002
0.38	-0.000013634976114368369	-0.00010524771935570963	-0.000032419411710338242	-0.000059458167038995563	0.0042156537142341178	0.0046116801085264118	0.78225976830503341	0.	0.73763816878997002	0.37548650029500935	0.00081230136623413468	0.0011788637839567923
0.40000000000000002	-0.000011224123964460875	-0.00010516400582212144	-0.000025507022129306334	-0.000058623356630715245	0.0043746901835961362	0.0051756623290127764	0.77041689427545912	0.	0.74407585879061733	0.33249349724596355	0.00077469759554241787	0.0013446415672863452
0.41999999999999998	-8.739422269803121e-6	-0.00010506964528569899	-0.000018572847581797836	-0.000057663617977477683	0.0044800049298653567	0.0057509857958310522	0.75814081542081557	0.	0.74432725387627174	0.29494576761030844	0.00070497564198440448	0.0015203058292653834
0.44	-6.1828213243214636e-6	-0.00010496424263974561	-0.000011984173488802791	-0.000056604086588564473	0.0045348692909758246	0.0063337980576182711	0.74545538400734257	0.	0.73883701693196158	0.26360346026010739	0.00060319488737358264	0.0017050351642940217
0.46000000000000002	-3.5565099750917151e-6	-0.00010484742622410191	-6.0627781307102946e-6	-0.000055450924092440013	0.0045459109533839675	0.0069206022096169953	0.73238509058133394	0.	0.72894965067729578	0.23896181753012169	0.00047115318488765356	0.0018976834501836671
0.47999999999999998	-8.6290779114511773e-7	-0.00010471884849403634	-1.0440932625525867e-6	-0.000054188782846211619	0.0045225253255083194	0.0075082034416322999	0.71895499777127447	0.	0.71637373943946692	0.22125847546193353	0.00031217971228963666	0.0020966732515805154
0.5	1.8953435531599005e-6	-0.00010457818664833424	2.9392046432194507e-6	-0.000052780099109663719	0.0044760924203651534	0.0080936077870533765	0.70519067293846549	0.	0.70261922754574524	0.21049059995664901	0.00013085337783032757	0.0022998810348847602
0.52000000000000002	4.7153897969574865e-6	-0.00010442514321750988	5.8512131611392071e-6	-0.000051166275002643979	0.004419141760702329	0.0086738883792241914	0.6911181199003521	0.	0.68856778077333447	0.20643641485193878	-0.00006725701828579349	0.0025045224533253776
0.54000000000000004	7.5941742160370862e-6	-0.00010425944661233876	7.7336162576796541e-6	-0.000049270771108236855	0.0043645466237090058	0.0092460373739262237	0.67676370995243729	0.	0.6742795407534542	0.20867714197562481	-0.00027578849507915357	0.0027070482781310825
0.56000000000000005	0.0000105284485450996	-0.00010408085163396419	8.6839101332558677e-6	-0.000047004087682232798	0.004324757380801578	0.0098068230680317149	0.66215411241480338	0.	0.65906771099576111	0.21661741434744924	-0.00048774483099361596	0.0029030639162405721
0.57999999999999996	0.000013514784495086141	-0.00010388913994561636	8.8384580097834731e-6	-0.000044270528280817428	0.0043110469833940335	0.010352671665626589	0.64731622493146157	0.	0.64180551296246824	0.22950434550071822	-0.0006957054354296676	0.0030872873616528702
0.59999999999999998	0.000016549585777944631	-0.00010368412050728546	8.3627696348294311e-6	-0.000040976491009876714	0.0043327596257552526	0.010879591561537623	0.63227710374712254	0.	0.62137478973683913	0.24644718455144693	-0.00089217280277014213	0.003253561141199365
0.62	0.000019629100627551604	-0.00010346562997376493	7.447223217629112e-6	-0.000037039816870663988	0.0043966116840407172	0.011383154801791862	0.61706389418814345	0.	0.59712687463580683	0.26644050102310996	-0.0010701049031353882	0.0033949325101166553
0.64000000000000001	0.000022749434839101218	-0.0001032335330568644	6.3045401409132784e-6	-0.000032399466302939634	0.0045061518821223959	0.011858545435375248	0.6017037615673424	0.	0.56921676364565255	0.2883939100676422	-0.0012235997035249533	0.0035038121347753526
0.66000000000000003	0.000025906565009954641	-0.00010298772285228703	5.1657446597554169e-6	-0.000027024549063142667	0.004661501887183543	0.012300677857364436	0.58622382273437612	0.	0.53870486465335121	0.31117042719007254	-0.0013486212092636346	0.0035722144724084949
0.68000000000000005	0.000029096352178157453	-0.00010272812113202723	4.2731245583488286e-6	-0.000020921571895728824	0.0048594490880100229	0.012704380349109125	0.57065107848472318	0.	0.50739461969132071	0.33363378693510165	-0.0014436185510531066	0.003592073362071381
0.70000000000000007	0.000032314555643321585	-0.00010245467860243567	3.8704513878363989e-6	-0.000014138766978498418	0.0050938681219270792	0.013064630644428166	0.55501234703712932	0.	0.47746221887963747	0.35470281727776715	-0.0015099109838372232	0.0035556150921654262
0.71999999999999997	0.00003555684690342148	-0.00010216737512850527	4.1912999654072913e-6	-6.7665752418073766e-6	0.0053563544197339687	0.013376822661858405	0.53933419878605216	0.	0.45099699497322932	0.37340871950137572	-0.0015517791745681703	0.0034557602379615363
0.73999999999999999	0.000038818823723502094	-0.00010186621992480874	5.445524486492187e-6	1.0662116218425333e-6	0.0056369106952196858	0.013637037900257399	0.52364289252417018	0.	0.42958203429184061	0.3889494016607179	-0.0015762785616707554	0.0032865171193993854
0.76000000000000001	0.000042096024162056184	-0.00010155125171290634	7.8027089940001237e-6	9.2005492459031057e-6	0.0059245570772162044	0.013842292642444631	0.50796431332795366	0.	0.4140088547954433	0.4007343152758433	-0.0015928344706917022	0.0030433259855350437
0.78000000000000003	0.000045383940585050353	-0.00010122253884531685	0.000011371256725716677	0.000017458717308613258	0.006207819726058314	0.013990733832460276	0.49232391228820177	0.	0.40416614977091236	0.40841380710530284	-0.0016126751923932116	0.0027233154836696777
0.80000000000000004	0.000048678033558336581	-0.00010088017939610298	0.000016173924051524069	0.000025658027696554703	0.006475146640994617	0.01408176233358582	0.47674664826036806	0.	0.39909927674878876	0.41188878525692185	-0.0016481246985067741	0.002325441931816611
0.82000000000000006	0.000051973745514938274	-0.00010052430121721042	0.000022124872333141587	0.000033624937108171771	0.0067153554344815246	0.014116071442132838	0.46125693180037181	0.	0.39721438878061105	0.41129917386560921	-0.0017117480469779588	0.0018504962808534396
0.83999999999999997	0.000055266514282059642	-0.00010015506196103132	0.00002901766339144865	0.000041207753598931224	0.0069182075747359524	0.014095599511860089	0.44587857144144044	0.	0.3965895856300572	0.40699263402629282	-0.0018153537808107585	0.0013009810594811211
0.85999999999999999	0.000058551786201271189	-0.000099772649067381107	0.000036534754878303488	0.000048286357703750116	0.0070751293978586786	0.014023406429043664	0.43063472245789325	0.	0.39534138993773116	0.39947772958671984	-0.0019689171090101262	0.00068087692959202181
0.88	0.000061825029021057853	-0.000099377279715065855	0.000044284311731895842	0.000054777850871969014	0.0071799957120277065	0.01390349260841595	0.41554783825099589	0.	0.39197587167418779	0.38936758182781594	-0.0021795684563263836	-4.6673690205162668e-6
0.90000000000000002	0.00006508174432251837	-0.000098969200736425089	0.000051859951526012082	0.000060637683109508733	0.0072298093005523072	0.013740584760044245	0.40063962448074902	0.	0.38564300228313386	0.37732078620979875	-0.0024508427475164992	-0.00074967931735159254
0.92000000000000004	0.000068317479519148378	-0.000098548688494167744	0.000058907826867130725	0.000065856464434556339	0.0072250954202935144	0.013539914250132163	0.38593099605652292	0.	0.37622773479295818	0.36398594516914767	-0.0027823595455894181	-0.0015476969156222016
0.94000000000000006	0.000071527839416100913	-0.000098116048718832768	0.000065179633362125178	0.000070453209560741858	0.0071698981721486921	0.013307011590954057	0.37144203708750551	0.	0.36425629728408815	0.34995484771653795	-0.0031699952295948281	-0.0023920533669908196
0.95999999999999996	0.000074708497235228405	-0.000097671616306036743	0.000070553844372493041	0.000074466126291208856	0.0070713848124784907	0.013047535254966366	0.35719196388163932	0.	0.35065481375076102	0.33572749964521709	-0.0036064589803815861	-0.0032760823378500227
0.97999999999999998	0.000077855205069109201	-0.000097215755071146894	0.000075019403366165943	0.000077942213805255733	0.0069391752061429488	0.012767145812409592	0.34319909106988222	0.	0.33644199192701929	0.32169030664609582	-0.0040820671956581893	-0.0041932269919913428
1.	0.000080963803835928244	-0.000096748857460666289	0.00007863030509818944	0.000080926913247490045	0.0067845631498997354	0.012471428621130317	0.32948080092066168	0.	0.32244868822204509	0.30810708340162396	-0.0045854854485260178	-0.0051370501031194216
1.02	0.000084030232527166487	-0.0000962713442179392	0.000081449471799159567	0.000083454904902611343	0.0066197672630426818	0.012165861067432865	0.31605351589550068	0.	0.30913521580574643	0.29512140402441006	-0.0051042847794869461	-0.0061011559469707427
1.04	0.000087050536952286428	-0.000095783664001623732	0.000083502774873341762	0.000085542933129633542	0.0064572675643615376	0.011855814481806552	0.30293267448601641	0.	0.29653856120767386	0.28276816347577638	-0.0056252998950078537	-0.0070790460362690627
1.06	0.000090020877755499912	-0.000095286292955478407	0.000084759492990499341	0.000087185306677201035	0.0063091999913431861	0.011546576820905617	0.29013271035924465	0.	0.28434400553322059	0.27099200107427374	-0.0061349131055845416	-0.0080639392407520424
1.0800000000000001	0.000092937537868705705	-0.000094779734226406258	0.000085146399447389581	0.000088352488946244479	0.0061867408989344673	0.011243380234334422	0.27766703482492677	0.	0.27204797390009711	0.259670293926001	-0.0066194568309911978	-0.0090485919149997738
1.1000000000000001	0.000095796929244697238	-0.000094264517430660185	0.00008459163651390253	0.000088992956868899631	0.0060994364839324043	0.010951417750495648	0.26554802262786575	0.	0.25916185437503475	0.24863860219104528	-0.0070658960998613686	-0.010025154989910728
1.1200000000000001	0.000098595598970581399	-0.00009374119806462668	0.000083084156280333055	0.00008903825316423572	0.0060545033820980955	0.010675835422665928	0.25378700105477586	0.	0.24539927474207166	0.23771662379813047	-0.007462829650570193	-0.010985102303172999
1.1400000000000001	0.00010133023474524772	-0.000093210356859856536	0.000080727959228695661	0.000088410870928694318	0.0060562049682841134	0.010421690166248176	0.24239424233405585	0.	0.23079432300709296	0.22673284547603426	-0.0078016846510744354	-0.011919257619820045
1.1599999999999999	0.00010399766965388246	-0.00009267259907935551	0.000077770793714557196	0.000087034296875385109	0.0061054455715560622	0.010193868840960667	0.23137895929440627	0.	0.21571833383775563	0.21554618029204034	-0.0080778507112136948	-0.012817937010821782
1.1799999999999999	0.00010659488637119324	-0.000092128553754687012	0.000074595296880267115	0.000084844229276896665	0.0061996943243352752	0.0099969703493273353	0.220749304238016	0.	0.200794989359664	0.20406302764971035	-0.0082914684878787805	-0.013671209246103596
1.2	0.00010911902068166945	-0.000091578872861567187	0.000071673613347807835	0.000081799735159291537	0.006333262084541505	0.0098351588857048429	0.21051237097193096	0.	0.1867460221605364	0.19224846142359944	-0.0084476738996586004	-0.014469261054390597
1.22	0.00011156736441603893	-0.000091024230433166744	0.000069498187244304566	0.000077892985652250335	0.006497853329694504	0.0097120020619983517	0.20067419993107713	0.	0.17421860829103675	0.18013070194466513	-0.0085562565105373103	-0.015202838623832121
1.24	0.00011393736780030209	-0.000090465321609857393	0.000068506433056832877	0.000073156269791870704	0.0066832527973799457	0.0096303115002739359	0.19123978631684549	0.	0.16364352227542534	0.16779865895230725	-0.0086308393290774176	-0.015863724085471147
1.26	0.00011622664118638576	-0.000089902861624438973	0.000069014544738687372	0.000067665263350755872	0.0068780132458338347	0.0095920048186365486	0.18221309116429341	0.	0.15515493360229896	0.15539307936031729	-0.0086877594541654272	-0.016445198353713511
1.28	0.00011843295630416251	-0.000089337584722321602	0.000071169573962942545	0.00006153800114519492	0.0070700761367112654	0.0095980063146261958	0.17359705524333904	0.	0.14858025062560745	0.14309257419843935	-0.0087448093419341	-0.016942441295394364
1.3	0.00012055424694918868	-0.000088770243016419792	0.000074924080350171479	0.000054929596950852033	0.0072473405528934928	0.0096481991720398751	0.16539361568924885	0.	0.14349176369277908	0.13109638876292362	-0.008819927116719025	-0.017352827222606792
1.3200000000000001	0.00012258860915219383	-0.000088201605276350923	0.000080036383062708633	0.000048023363495030419	0.0073982496214919716	0.0097414353581918908	0.15760372525123792	0.	0.13930356595626176	0.11960609400723715	-0.0089298660004807056	-0.017676087128138899
1.3400000000000001	0.00012453430093124426	-0.000087632455652643496	0.000086099785162718767	0.000041019484425263569	0.0075124579147570056	0.0098756016810959343	0.15022737403931877	0.	0.13539366931459701	0.10880834910749106	-0.0090888748051620154	-0.017914326539587751
1.3600000000000001	0.00012638974157969454	-0.000087063592335994791	0.000092601913748789622	0.000034122679411385803	0.0075815791531938202	0.010047733107134336	0.1432636136437043	0.	0.13122822984784602	0.09886052769999118	-0.0093074846181717564	-0.018071906169847093
1.3800000000000001	0.00012815351054352997	-0.000086495826153156321	0.00009900794915526992	0.000027530330301214767	0.0075999241508579842	0.010254158686339705	0.13671058349462209	0.	0.12646238498007298	0.089880401248784422	-0.0095915749595605008	-0.018155208419234382
1.4000000000000001	0.00012982434596476786	-0.000085929979100293297	0.00010485102462935714	0.000021422310640339948	0.0075650745798054517	0.0104906622199273	0.13056553932475071	0.	0.12099444250530012	0.081940368454532522	-0.0099419190335036604	-0.018172323631463604
1.4199999999999999	0.00013140114282951185	-0.000085366882815592461	0.00010980561281498727	0.000015953346967034071	0.0074781404044237301	0.010752639521813689	0.12482488359217429	0.	0.1149606139159232	0.075066055111308011	-0.010354337994978886	-0.018132694404363586
1.44	0.00013288295083996662	-0.000084807376993420683	0.00011372141369391311	0.000011248239769032914	0.0073436253199563864	0.011035236596891734	0.11948419771740779	0.	0.10867453444877673	0.069238601900138821	-0.010820440590223697	-0.018046754160773049
1.46	0.00013426897202812801	-0.000084252307742310942	0.000116607343672432	7.3997924290858386e-6	0.0071689406654963043	0.011333457651358852	0.11453827598467445	0.	0.1025323397050011	0.064399673150811881	-0.011328755363972664	-0.01792558876006797
1.48	0.00013555855809025547	-0.000083702525889669708	0.00011857256583464037	4.4689279057909259e-6	0.0069637056334523016	0.011642237670233223	0.10998116095482992	0.	0.09691218351031429	0.060458163146771757	-0.011865963201739264	-0.0177806391405811
1.5	0.00013675120752639977	-0.000083158885236745241	0.00011974602744785345	2.4862694914563888e-6	0.0067390023436038138	0.01195648039550222	0.10580618023574792	0.	0.092093809705593679	0.057297704090097164	-0.01241795859103596	-0.017623451094622468
1.52	0.00013784656261820946	-0.000082622240767070963	0.00012020195308236337	1.4544370941921292e-6	0.0065067085667554255	0.012271068076471134	0.10200598445388433	0.	0.088212723992693726	0.054784317711651126	-0.012970595318616551	-0.017465467412416117
1.54	0.00013884440623774391	-0.000082093446813095815	0.00011991541937198327	1.3504419383060517e-6	0.0062789392378779334	0.012580853700562344	0.0985725862707508	0.	0.085251413677791918	0.052773819710988053	-0.013510141316105723	-0.01731784946087675
1.56	0.0001397446585129844	-0.000081573355184679492	0.00011876227996955244	2.1278016711957781e-6	0.0060675415831868383	0.012880649119927723	0.095497400287726616	0.	0.083061906992635159	0.051118813197315413	-0.014023599401032406	-0.017191310862818443
1.5800000000000001	0.00014054737348076496	-0.000081062813265300282	0.00011656462004226015	3.7182839080322772e-6	0.0058835521370581272	0.0131652233239521	0.092771283683157679	0.	0.081410505411782019	0.049675248147354412	-0.014499090631132645	-0.017095945762496272
1.6000000000000001	0.00014125273554415132	-0.00008056266207998359	0.00011316917579360167	6.0334549194344944e-6	0.0057365547799594109	0.013429323977798356	0.090384577427101265	0.	0.080034533904540114	0.048308561469252151	-0.014926432761102025	-0.017041038068231366
1.6200000000000001	0.00014186105601708687	-0.000080073734341642295	0.00010853462450633594	8.9664060445131255e-6	0.0056339611110182162	0.013667732304516067	0.088327147920922611	0.	0.078700214240214741	0.046899357551731774	-0.015297909959593618	-0.01703484537822722
1.6400000000000001	0.00014237276956013609	-0.000079596852480647896	0.00010279844199909127	0.000012394110173653827	0.0055803250188585975	0.013875356653529274	0.086588428911124199	0.	0.07725013592583381	0.045348476103144408	-0.015609085047772305	-0.017084360862789964
1.6600000000000001	0.00014278843064076743	-0.000079132826664558327	0.000096298913853959389	0.000016180805626906519	0.0055768519204156923	0.014047364110672561	0.085157463530146901	0.	0.075629971940196924	0.043581170771926095	-0.015859421564980696	-0.017195066626635103
1.6799999999999999	0.00014310871001282227	-0.00007868245281388478	0.000089542791467455557	0.000020182620175914628	0.0056212386561098225	0.014179342955114992	0.084022946319991895	0.	0.073888555782092594	0.04155003946214348	-0.016052502250372642	-0.01737070117182573
1.7	0.00014333439120518474	-0.000078246510620632239	0.000083128126406099151	0.000024253369897062754	0.0057078902934157363	0.014267482578625774	0.083173265098595031	0.	0.072152579873883072	0.039236346594825	-0.01619574344385688	-0.017613069658999631
1.72	0.00014346636709873864	-0.000077825761576726861	0.000077645953976992338	0.000028251156916150183	0.0058284500033686341	0.014308752701861445	0.082596542533583284	0.	0.070584210773241965	0.036649478731867177	-0.01629965321151456	-0.017921927162606252
1.74	0.00014350563653442797	-0.000077420947018794765	0.000073587420281864824	0.000032045119742370176	0.0059725038943252602	0.014301061337253859	0.082280677292500201	0.	0.069333807854531873	0.033824469516048158	-0.016376792032759335	-0.018294961156464708
1.76	0.00014345330095130032	-0.000077032786196701373	0.000071275308351256839	0.000035521530420197511	0.0061283181999138899	0.014243371645797094	0.082213384643948131	0.	0.068499527727791595	0.030817781153183375	-0.01644062486664102	-0.018727890162040704
1.78	0.00014331056118829788	-0.000076661974373197934	0.000070827235429189034	0.000038588430823435077	0.006283524982859996	0.014135761786066455	0.082382236390039609	0.	0.068102136531382418	0.027701781494244938	-0.016504409529444281	-0.019214682074191657
1.8	0.00014307871428796345	-0.000076309180961433464	0.000072149200096457283	0.000041178163863737904	0.0064257545786631214	0.013979418594399145	0.082774700015969135	0.	0.068079095084330757	0.024558547730392115	-0.01658019461924248	-0.019747880354816075
1.8200000000000001	0.00014275915041862125	-0.000075975047708032393	0.000074955546226971453	0.000043247453102444183	0.006543269569755465	0.01377656440446271	0.083378176948932667	0.	0.068298375586954146	0.021473712470367876	-0.016677951876646762	-0.020319011813416134
1.8400000000000001	0.00014235334986936049	-0.000075660186928755817	0.000078812412419318467	0.000044775049266729955	0.0066256543258832682	0.013530325058152838	0.084180039825372047	0.	0.068589451634787885	0.018531024929148189	-0.016804867735618435	-0.020919038778382568
1.8600000000000001	0.00014186288017346491	-0.000075365179803830998	0.000083201592800206253	0.000045757317640122974	0.0066645563216228025	0.013244554649597066	0.085167668671608077	0.	0.068785729043038701	0.015808140402858939	-0.016964853614290946	-0.021538813114671852
1.8800000000000001	0.00014128939324643819	-0.000075090574740191164	0.000087597522147313256	0.000046202415533932312	0.0066543928293799522	0.012923637522730451	0.086328485910185299	0.	0.06876934139023208	0.013373913466960354	-0.017158364103356576	-0.022169490613790473
1.9000000000000001	0.00014063462267763227	-0.000074836885807102229	0.000091543304662662639	0.000046123863091742517	0.0065928782600041067	0.012572289790734678	0.087649990111034012	0.	0.068507088041520933	0.0112872072441077	-0.017382596620253984	-0.022802871305868985
1.9199999999999999	0.00013990038106802619	-0.000074604591252425728	0.000094707359124406726	0.000045534334499879037	0.0064812332942194642	0.012195381094423727	0.089119788413864948	0.	0.068067242984132567	0.0095969947108442907	-0.017632073214530454	-0.023431642627999585
1.94	0.00013908855744025964	-0.000074394132105238606	0.00009690509146697765	0.000044440413340361695	0.0063240131244086178	0.011797792991211982	0.0907256275548224	0.	0.067611709517827759	0.0083433570502405227	-0.017899502250835649	-0.024049515869696749
1.96	0.00013820111473721724	-0.000074205910871648166	0.000098080561828316898	0.00004283890237697166	0.0061286039419860116	0.011384324189910847	0.09245542343830665	0.	0.067364985304035049	0.0075588975635744182	-0.018176736581379957	-0.024651259555547471
1.98	0.00013724008735318746	-0.000074040290329055572	0.000098256933588343476	0.000040715096081101604	0.0059045274814318472	0.010959645888749946	0.094297289201325643	0.	0.067567605148554699	0.0072700877132580097	-0.018455629591398716	-0.025232644482637012
2.	0.00013620757877061754	-0.000073897592424876192	0.000097475153360927769	0.000038043239419107561	0.0056627177715395062	0.010528303720357925	0.096239561725426942	0.	0.068424741040184825	0.007498131268375216	-0.018728649557893374	-0.025790322800990813
2.02	0.00013510575917361628	-0.000073778097284270318	0.000095743504730416012	0.000034789219671847033	0.0054148844882392112	0.010094757014171521	0.098270826557977489	0.	0.070060275563872801	0.0082590540816767574	-0.018989215454361025	-0.026321667396989639
2.04	0.00013393686315937153	-0.00007368204233210221	0.000093016042390783177	0.00003091536331222694	0.0051729848545978467	0.0096634417375405738	0.10037994121167879	0.	0.072484641939480343	0.0095628814320181527	-0.01923181475325577	-0.026824598157306936
2.06	0.00013270318745292609	-0.000073609621532971147	0.00008920785799973463	0.000026387023712225871	0.0049487414725936842	0.0092388408249605911	0.10255605681809657	0.	0.075582789279872081	0.011411935299116202	-0.019452016217726884	-0.027297419102469606
2.0800000000000001	0.00013140708863886366	-0.00007356098475330232	0.000084242782045912401	0.000021180438196512913	0.0047531100641574012	0.0088255447557467268	0.10478863811755795	0.	0.079126864178760331	0.013798455365761325	-0.019646484142270798	-0.027738685680299285
2.1000000000000001	0.0001300509808879885	-0.0000735362372486561	0.000078117553066095469	0.000015291111200639584	0.0045956354712749278	0.0084282862240433257	0.10706748177440982	0.	0.08281500906108312	0.016701904136275685	-0.019813047446905076	-0.028147115457596565
2.1200000000000001	0.00012863733376605735	-0.000073535439279180691	0.000070959123252785361	8.7417710789641778e-6	0.0044837196704375724	0.0080519355428565614	0.10938273301303593	0.	0.086331623959503265	0.020086439295142953	-0.019950806943432833	-0.028521548688516755
2.1400000000000001	0.00012716866988338876	-0.000073558605855138969	0.000063052152950594104	1.5888010768891347e-6	0.004421918498662779	0.0077014479340300548	0.11172490057604743	0.	0.089416435396608457	0.023899102969398202	-0.020060210519168703	-0.028860958322674983
2.1600000000000001	0.00012564756270288385	-0.000073605706614552377	0.000054823388022619962	-6.0739802954234978e-6	0.0044114334068815313	0.0073817598157019902	0.11408487001205422	0.	0.091923548096244603	0.02806926555913393	-0.020143013102289199	-0.029164502474575367
2.1800000000000002	0.00012407663421605888	-0.00007367666583384275	0.000046785541863610114	-0.000014115163226115224	0.0044499393428060249	0.0070976381000337086	0.11645391530614291	0.	0.093851782523606958	0.03250975545901387	-0.02020207028313592	-0.029431606777085041
2.2000000000000002	0.0001224585525759006	-0.000073771362572016636	0.000039458289950264347	-0.000022369834664248689	0.0045317978326321774	0.0068534935663131964	0.11882370887157084	0.	0.095335619476704256	0.037119903986899294	-0.020240973417282916	-0.029662059992184554
2.2200000000000002	0.00012079602979662637	-0.000073889630948677931	0.000033290570843960698	-0.000030647994021894276	0.0046485912258727542	0.0066531755566946538	0.1211863299262531	0.	0.096598896914151702	0.041790456635440849	-0.020263589766485339	-0.029856104322704438
2.2400000000000002	0.00011909181928426368	-0.000074031260554876174	0.000028603926409520586	-0.000038746734183990605	0.0047898372027162734	0.0064997694586808614	0.12353427128264115	0.	0.097885108661561082	0.046409989012732994	-0.020273598732541559	-0.030014502449337566
2.2600000000000002	0.00011734871344337011	-0.000074195996995976462	0.000025564986345587293	-0.000046464988577615135	0.0049437368781350393	0.0063954197612400184	0.12586044458413759	0.	0.099384038867137731	0.050872176632452699	-0.02027410779060046	-0.030138566466260983
2.2800000000000002	0.00011556954111464207	-0.000074383542564717407	0.000024183737178530562	-0.000053619153618421345	0.0050978688411136338	0.0063411993963286856	0.12815818402542789	0.	0.10117376311441319	0.055083063986305768	-0.020267400957200792	-0.030230139227555193
2.3000000000000003	0.00011375716504126443	-0.000074593557042194295	0.000024328588782131233	-0.000060057668486355326	0.0052398248995713034	0.0063370407188075633	0.13042124859807025	0.	0.10319215159696825	0.058967409469985639	-0.020254837187996113	-0.030291525337317975
2.3199999999999998	0.00011191447923844522	-0.000074825658624010598	0.00002575037657811044	-0.000065672734663978216	0.0053578417418425981	0.0063817356180949289	0.13264382290662879	0.	0.10524551452756041	0.062473270660868732	-0.020236888965326577	-0.030325376013486179
2.3399999999999999	0.00011004440632107412	-0.000075079424968299636	0.000028112014900636556	-0.000070407774876681678	0.0054414837876405019	0.0064730032171144772	0.13482051660353284	0.	0.10705466845634558	0.065574225666961764	-0.020213294641415296	-0.030334538162528006
2.3599999999999999	0.0001081498947603024	-0.00007535439436180566	0.00003102397293184081	-0.00007425987703029574	0.0054823760231547808	0.0066076149794646929	0.1369463624946495	0.	0.10833001796000896	0.068268954318772085	-0.020183287031941329	-0.030321882259168459
2.3799999999999999	0.00010623391607010243	-0.000075650066999574816	0.000034085291615852664	-0.000077277205411983158	0.005474903557561704	0.0067815602959756579	0.13901681336940302	0.	0.10885801656970125	0.070578260960082906	-0.020145851348623487	-0.030290125498468563
2.3999999999999999	0.00010429946196405596	-0.000075965906373797585	0.000036926035838404786	-0.000079552035790374231	0.0054167358657824507	0.0069902318139513546	0.14102773761274734	0.	0.10857501776536749	0.072539939721279492	-0.020099959718344152	-0.030241666168285719
2.4199999999999999	0.00010234954142417443	-0.000076301340766310569	0.000039243111275004405	-0.000081210560092928597	0.0053090381539885505	0.0072286093383593427	0.14297541365760713	0.	0.10760550718224458	0.074202110937342039	-0.02004473360373929	-0.030178442750288706
2.44	0.00010038717773930631	-0.000076655764839371596	0.000040820844629172598	-0.000082400841579226281	0.0051563065430295756	0.0074914238522329714	0.14485652333886645	0.	0.10625172469938918	0.07561576950182293	-0.01997950397397481	-0.030101827679953185
2.46	0.000098415405466210221	-0.000077028541318651533	0.00004153196354012359	-0.000083280282563436003	0.0049658738662820001	0.0077732883307131111	0.14666814421130742	0.	0.10493719231630699	0.076827288544066008	-0.019903769223022914	-0.030012561841062539
2.48	0.000096437267347267153	-0.000077419002762104725	0.000041321746129183157	-0.000084003749361252766	0.0047472227117444192	0.0080687885234239001	0.14840774089521697	0.	0.10412051184338216	0.077871544326871114	-0.019817082263027076	-0.029910732451316528
2.5	0.000094455811198504436	-0.000077826453408200941	0.000040184387763656654	-0.000084713172060608966	0.0045112669733764852	0.0083725336710466745	0.1500731555145641	0.	0.10420209300874866	0.078766210431350472	-0.019718918795553549	-0.029795794420616126
2.52	0.000092474086754154583	-0.000078250171096561972	0.000038142880574094234	-0.00008552909372021647	0.0042697146294920418	0.0086791732656766926	0.15166259729319342	0.	0.10544444642404625	0.0795076470307155	-0.019608581310713122	-0.029666633577807213
2.54	0.000090495142424342617	-0.000078689409253858468	0.00003524099820147869	-0.000086544360188078179	0.0040345336359388691	0.0089833907683716813	0.15317463137528109	0.	0.10792023574309623	0.080068705563826628	-0.019485178445543379	-0.029521669091407226
2.56	0.000088522022109044363	-0.000079143398937643145	0.000031549674830648467	-0.000087819959246802914	0.0038174598060085226	0.0092798882280807661	0.15460816693610135	0.	0.11149603360352879	0.080398682082117256	-0.01934769305804715	-0.029358991483471111
2.5800000000000001	0.000086557761923126281	-0.000079611350930740814	0.000027182805447060338	-0.000089382942081397965	0.0036294532959660862	0.009563376788748636	0.15596244464981374	0.	0.11585519560101455	0.080425568060020963	-0.019195122533777118	-0.029176531351754062
2.6000000000000001	0.000084605386866876825	-0.000080092457878368011	0.000022312203383407364	-0.000091226364414262462	0.0034800452424356889	0.0098285870774700787	0.15723702357998376	0.	0.12055846875386612	0.080060639805719883	-0.019026648901745366	-0.028972251914154114
2.6200000000000001	0.000082667907601585711	-0.00008058589646036204	0.000017170541929633493	-0.000093311223296140694	0.0033766012726144418	0.010070310527299314	0.1584317675589208	0.	0.12513334337456547	0.079205272622182271	-0.018841781557825892	-0.028744355699606289
2.6400000000000001	0.000080748317083437909	-0.000081090829590827604	0.000012035491128287862	-0.000095570385788674994	0.0033236204197740252	0.010283478048347245	0.15954683112048074	0.	0.12917332052889927	0.077759653019357791	-0.018640418428656665	-0.028491492426504114
2.6600000000000001	0.000078849587256978049	-0.000081606408637338408	7.1964042787746319e-6	-0.000097914464751124031	0.0033222357131852702	0.010463276558802512	0.16058264505089395	0.	0.13242094774739843	0.075632804036893472	-0.018422795290855366	-0.028212951986682371
2.6800000000000002	0.000076974665730356745	-0.000082131775651745188	2.9129512663858548e-6	-0.00010023947141748341	0.0033700553991739468	0.010605297391637462	0.16153990162049206	0.	0.13480957466171134	0.07275307389717664	-0.018189332998622694	-0.0279088243842621
2.7000000000000002	0.000075126472451402665	-0.000082666065605296502	-6.2122156792646099e-7	-0.00010243587150236127	0.0034613901767961471	0.010705704388972923	0.16241953955828536	0.	0.13645040242883721	0.069078026772945458	-0.017940435229815831	-0.027580108384877067
2.7200000000000002	0.000073307896403435741	-0.000083208408619968394	-3.2993064973084463e-6	-0.00010439842704455457	0.0035877983661964175	0.010761404595851872	0.16322272883014077	0.	0.13756931819048743	0.064602583722538312	-0.017676317967283056	-0.02722875318903413
2.7400000000000002	0.00007152179226584815	-0.000083757932188799193	-5.1031698799462733e-6	-0.00010603597981154178	0.0037388049932479206	0.0107702018315536	0.16395085527939748	0.	0.13841413963039123	0.059364346363250969	-0.01739695373082583	-0.026857622834145816
2.7600000000000002	0.000069770977154898911	-0.000084313763377710644	-6.0900690227461141e-6	-0.0001072801914475327	0.0039026467964358726	0.010730913739006025	0.1646055051871424	0.	0.13916077391127607	0.053445316870402111	-0.017102186130610448	-0.026470380781564495
2.7800000000000002	0.0000680582273151209	-0.00008487503100169919	-6.3720238132926321e-6	-0.00010809225658720001	0.0040669561442927098	0.010643436395218014	0.16518844980794381	0.	0.13984516167554403	0.04696967960869744	-0.01679202072860507	-0.02607130115273398
2.8000000000000003	0.000066386274848350552	-0.000085440867768142847	-6.0950740442336504e-6	-0.00010846677253113085	0.0042193819317497966	0.010508746806128275	0.16570162993437898	0.	0.14033971427881434	0.040097858528933404	-0.016467038677095452	-0.025665021811524129
2.8199999999999998	0.000064757804480508607	-0.000086010412381254129	-5.4222196388155342e-6	-0.00010843226792251956	0.0043482050533259035	0.010328841624375085	0.1661471405417336	0.	0.14038179485075414	0.033017603620396164	-0.016128824387540236	-0.025256261346303498
2.8399999999999999	0.000063175450323089966	-0.000086582811599808076	-4.5201404680235424e-6	-0.00010804830576847252	0.0044430075741311546	0.010106618839669583	0.16652721556259364	0.	0.13964934683301677	0.025933275924201068	-0.015780263876716487	-0.024849525715127635
2.8599999999999999	0.000061641792680016544	-0.000087157222243511388	-3.5478283042233993e-6	-0.00010739950173900906	0.0044953979633627836	0.0098457165246850706	0.16684421283805523	0.	0.13786587807630882	0.019054704702295752	-0.015425573895316364	-0.02444883026494038
2.8799999999999999	0.000060159354808034249	-0.000087732813140585796	-2.6455612545731033e-6	-0.00010658715329325136	0.004499711517949403	0.0095503277374677335	0.16710059929041493	0.	0.13490622689451057	0.012586941504065811	-0.015069975014780612	-0.024057459206138776
2.8999999999999999	0.000058730599809410366	-0.000088308767012277418	-1.9243409314952109e-6	-0.00010571939529530061	0.0044535442661445233	0.0092250126452362875	0.16729893635968282	0.	0.13087079703190674	0.0067219515634780042	-0.014719018393061875	-0.023677778328191117
2.9199999999999999	0.000057357927437880901	-0.000088884282288006092	-1.4574819649504356e-6	-0.000104900859905218	0.0043579806086283656	0.0088745277241564346	0.16744186574385339	0.	0.12610347891840407	0.0016328319049093432	-0.014377685747848826	-0.02331110915995576
2.94	0.000056043670987129118	-0.000089458574846594164	-1.2763230721815622e-6	-0.00010422273956821673	0.0042174471214419217	0.0085036879603761876	0.1675320954801304	0.	0.12114629679858821	-0.002529372842282579	-0.014049460502754586	-0.022957665401727875
2.96	0.000054790094169844539	-0.00009003087967919974	-1.3708968839981628e-6	-0.00010375398093075833	0.0040392342214886712	0.0081172721831160345	0.16757238640192523	0.	0.11664446273870566	-0.0056366675288690576	-0.013735580371503568	-0.022616546546885358
2.98	0.000053599388028117978	-0.000090600452469418222	-1.6947428228865358e-6	-0.00010353413803942946	0.0038328180212171044	0.0077199750176926048	0.1675655390040936	0.	0.11322924208264536	-0.0075836860378747997	-0.013434625257146036	-0.022285779958432679
3.	0.000052473667830243292	-0.000091166571086806711	-2.172065980757254e-6	-0.00010356824133720549	0.003609141382966061	0.0073164024136677872	0.1675143807454752	0.	0.11140752220055904	-0.0082868053261031804	-0.013142500761166017	-0.021962401485952684
3.02	0.000051414970072983374	-0.000091728536990320347	-2.705757319029084e-6	-0.00010382392790289976	0.0033799671297736538	0.006911102037745788	0.16742175381611532	0.	0.11147865458975226	-0.0076837333802553462	-0.012852790951914154	-0.021642565684925695
3.04	0.0000504252493282141	-0.0000922856765388021	-3.1860569621802726e-6	-0.00010423103038978074	0.0031573277138305846	0.0065086155283753059	0.16729050339332907	0.	0.11348838904737236	-0.0057343150811507704	-0.012557403022358041	-0.021321679118438748
3.06	0.000049506375318603829	-0.000092837342205418725	-3.500826370742699e-6	-0.0001046838087258202	0.0029530140857955689	0.0061135369754624722	0.1671234664082088	0.	0.11722273374365365	-0.0024229570092226538	-0.012247410474929672	-0.020994553155972481
3.0800000000000001	0.000048660129801061242	-0.000093382913694264462	-3.5484409482110235e-6	-0.00010504598296834713	0.0027780149118952313	0.0057305611515167474	0.16692346084168397	0.	0.12224209943130469	0.002237366527398095	-0.011913998985348642	-0.020655575186485888
3.1000000000000001	0.000047888203624675552	-0.00009392179895657032	-3.2528434775504211e-6	-0.0001051586330731609	0.0026418520341518338	0.0053645060308607512	0.16669327556674179	0.	0.12795399430281229	0.0082000342722492702	-0.011549409430481446	-0.020298898431676506
3.1200000000000001	0.000047192193712061736	-0.000094453435105581026	-2.5779862664436493e-6	-0.00010485083475031062	0.0025518421064270281	0.0050202969759544514	0.16643566075043839	0.	0.13371630255298106	0.015379561297049468	-0.011147754448924171	-0.019918650062476676
3.1400000000000001	0.000046573600066702331	-0.000094977289228403891	-1.5372453123566054e-6	-0.00010395258919979056	0.0025124040071299739	0.0047029045268766213	0.16615331882721135	0.	0.13895264584716979	0.023647485677286809	-0.010705578988538123	-0.01950915495617446
3.1600000000000001	0.000046033822865769458	-0.000095492859094371786	-1.938633148318436e-7	-0.00010230921201947671	0.0025245765609317279	0.0044172337075468653	0.16584889605247985	0.	0.14325200517946934	0.032830706497998699	-0.01022206838494898	-0.019065168495624792
3.1800000000000002	0.0000455741594580783	-0.000095999673759339512	1.3486679864872786e-6	-0.000099795946571976796	0.0025858811697013744	0.0041679696142936581	0.16552497464267116	0.	0.14642423558153139	0.042713474244874705	-0.0096988887849656889	-0.018582107056369597
3.2000000000000002	0.000045195801494195276	-0.000096497294065622406	2.963528186423342e-6	-0.000096331262837801718	0.0026905689728805981	0.0039593909552659845	0.1651840655061047	0.	0.14849485019635325	0.053043817636649636	-0.0091397515215271077	-0.018056260346038189
3.2200000000000002	0.000044899832048115457	-0.0000969853130382789	4.5194250378327583e-6	-0.000091887200596604129	0.0028301791131046042	0.0037951691250395383	0.16482860156637064	0.	0.14964242776862102	0.063544543539215195	-0.0085498788395995829	-0.017484966800755564
3.2400000000000002	0.000044687222726585291	-0.000097463356177759946	5.8961598996890019e-6	-0.000086495292401667784	0.0029942608012490744	0.0036781742431700008	0.16446093167746975	0.	0.15010096633546138	0.073928169363504354	-0.0079355690300118957	-0.016866732930855673
3.2600000000000002	0.000044558830929290749	-0.000097931081650111932	6.9942876853718028e-6	-0.000080247074299877319	0.0031711107137594304	0.0036103104703535073	0.16408331512878871	0.	0.15005933206176267	0.083914388889424457	-0.0073039987002384184	-0.016201280543398113
3.2800000000000002	0.000044515397024720571	-0.000098388180375982821	7.7396066014562281e-6	-0.000073288900494489218	0.0033484408314760896	0.003592400403830456	0.16369791673443346	0.	0.14958830054377337	0.093248097981803849	-0.0066632792043664468	-0.015489512179665949
3.3000000000000003	0.000044557541730740752	-0.0000988343760196848	8.0853606634900821e-6	-0.000065811594344857005	0.0035139786833502675	0.003624132637163234	0.16330680250087551	0.	0.14861560762305304	0.10171575519843451	-0.0060226489431870599	-0.014733394144911177
3.3200000000000003	0.000044685763410663715	-0.00009926942488008828	8.0150087587368968e-6	-0.000058036223693640893	0.003656062324654861	0.0037040785021361551	0.16291193586418676	0.	0.14695548744540679	0.10915799583557414	-0.0053925851419301613	-0.013935766756417063
3.3399999999999999	0.000044900435597943628	-0.000099693115685549162	7.5465455680809312e-6	-0.000050197820782475061	0.0037642938850689072	0.0038297749594357632	0.16251517448641095	0.	0.14438451903314392	0.11547693740223294	-0.004784599257274611	-0.013100101103486262
3.3599999999999999	0.000045201804535550949	-0.00010010526929509191	6.7369301825319361e-6	-0.000042529066489448847	0.0038302578865318498	0.0039978621556325013	0.16211826759945913	0.	0.14074227978723936	0.12063740215298667	-0.0042105577094681632	-0.012230228960186496
3.3799999999999999	0.000045589986800553123	-0.00010050573830791409	5.6836766935894345e-6	-0.000035245794873614567	0.0038482254629284953	0.0042042577611110174	0.16172285388264521	0.	0.13602629681482636	0.12466217125662328	-0.0036815282290409042	-0.01133007624422565
3.3999999999999999	0.000046064967124861272	-0.00010089440658461778	4.5210170966404617e-6	-0.000028535705165755321	0.0038157021262395165	0.0044443468343288734	0.16133045985895081	0.	0.13045028818861207	0.12762219580173079	-0.0032063373967829243	-0.010403430042073499
3.4199999999999999	0.00004662659632704777	-0.00010127118868249218	3.4100776429325796e-6	-0.000022551016227154164	0.0037336758523753705	0.0047131659701322767	0.16094249879405648	0.	0.12444521418724164	0.1296232771635584	-0.002790159368091411	-0.0094537649929858324
3.44	0.000047274589357316349	-0.00010163602920830297	2.524951318933627e-6	-0.000017405112434289161	0.0036064924110766061	0.0050055635861653829	0.16056027007985915	0.	0.11860146743022651	0.13079101580679992	-0.0024334756256051302	-0.0084841476534676125
3.46	0.000048008523577523776	-0.00010198890209141725	2.0378210463835311e-6	-0.000013172646711672592	0.003441393817942361	0.0053163235872892315	0.16018495908464936	0.	0.11356951322186822	0.131255812782615	-0.0021316405647431309	-0.0074972285899401695
3.48	0.000048827837203800628	-0.0001023298097813695	2.1055860132367099e-6	-9.8921790059533499e-6	0.003247847948150852	0.0056402462711523937	0.15981763744966587	0.	0.10994671820489199	0.13113945444170744	-0.0018751115887016569	-0.006495322602224375
3.5	0.000049731827973138742	-0.00010265878237247828	2.8583372675312913e-6	-7.5702740308346284e-6	0.0030368267691263167	0.0059721871332468913	0.15945926381180325	0.	0.10817660925049859	0.13054441488323132	-0.0016502416447420184	-0.005480568626637647
3.52	0.000050719652028095863	-0.00010297587666007804	4.3881138661883146e-6	-6.1860464175590712e-6	0.0028201474658154342	0.0063070603014729063	0.15911068493121292	0.	0.1084773406577243	0.12954657099654574	-0.0014404526892706606	-0.004455153094633681
3.54	0.000051790323059845711	-0.00010328117513161018	6.7362225200894021e-6	-5.6953710085815013e-6	0.0026099042247805715	0.0066398180399175558	0.1587726372019076	0.	0.11080628330382168	0.12819161698562628	-0.0012276191955360107	-0.0034215741007727089
3.56	0.000052942711744399795	-0.0001035747848964388	9.8795664005349448e-6	-6.0343029294612771e-6	0.0024179379731916538	0.0069654207271565797	0.15844574852271567	0.	0.11486256408068851	0.12649512882445899	-0.00099354673325120877	-0.0023829187797378597
3.5800000000000001	0.000054175545429770849	-0.0001038568365587949	0.000013719944447966592	-7.1216022123100908e-6	0.0022552598538420786	0.0072788127564727316	0.15813054050620257	0.	0.12012846134975089	0.12444596983122425	-0.00072146997332397033	-0.0013431229723928594
3.6000000000000001	0.000055487408167343571	-0.00010412748303691049	0.000018082958071839739	-8.8605689367166063e-6	0.0021313781674986276	0.0075749188868434909	0.15782743100216279	0.	0.12594882849923988	0.12201252944550399	-0.00039748071720307641	-0.00030718093206237411
3.6200000000000001	0.000056876741081471338	-0.00010438689833399911	0.000022732619553069572	-0.000011140617056579205	0.0020535609246970982	0.0078486727693880456	0.15753673691245715	0.	0.13164069182842597	0.11915112474402165	-0.000011741760053580845	0.00071872594520932739
3.6400000000000001	0.000058341843074859873	-0.0001046352762629259	0.000027402989984135623	-0.000013839116301827409	0.0020261534928017297	0.0080950848866912367	0.15725867727400911	0.	0.13661347827698611	0.11581575306083651	0.00044070103369161302	0.0017272079410539766
3.6600000000000001	0.000059880871907329325	-0.00010487282913119944	0.000031840788729212144	-0.000016823997180049483	0.002050113199430055	0.0083093513511586295	0.15699337658646667	0.	0.14047047317446895	0.11196826690913102	0.00095967054508372656	0.0027097718476247514
3.6800000000000002	0.000061491845655920613	-0.00010509978638816284	0.000035846774353240352	-0.000019957452712996565	0.0021228908513649097	0.00848699851748266	0.15674086836141371	0.	0.14306217834647836	0.10758797081746922	0.0015402212481278139	0.0036570585400284815
3.7000000000000002	0.000063172644606483003	-0.00010531639324017869	0.000039302647292106807	-0.000023100810545073625	0.0022386935700303423	0.0086240520078440901	0.15650109887036551	0.	0.14447542238196831	0.10267964697550908	0.0021734938085290704	0.0045592054863766059
3.7200000000000002	0.000064921013582842219	-0.00010552290923688204	0.00004217533962491346	-0.000026120342605538693	0.0023890513974871861	0.0087172135165478476	0.15627393106857432	0.	0.14496334257347138	0.097279134262898914	0.0028478031506413413	0.0054063107687025939
3.7400000000000002	0.0000667345646033074	-0.00010571960683330772	0.000044499239336734386	-0.000028893491296536761	0.0025635385559327731	0.0087640256368899383	0.15605914867271198	0.	0.14484056724447619	0.091455827803612236	0.003549662850773998	0.0061889608628206225
3.7600000000000002	0.000068610780133312316	-0.00010590676993137643	0.000046344716721814089	-0.000031314788008576094	0.002750501671791319	0.0087630046911437269	0.15585646037051468	0.	0.14437677522774961	0.085311819417221227	0.0042645327801833005	0.0068987740451816569
3.7800000000000002	0.00007054701672965305	-0.00010608469240529998	0.000047784977720139593	-0.000033300674041992356	0.0029377128611963806	0.0087137244484005935	0.15566550414113625	0.	0.14371863527822981	0.078977816990132968	0.0049772455474152988	0.0075289071260871776
3.8000000000000003	0.000072540509073293347	-0.000106253676614614	0.00004887219228586967	-0.000034792528831546765	0.0031129534604066346	0.0086168393942389499	0.15548585166585904	0.	0.14285902868245853	0.072606392096504172	0.0056722445339607609	0.0080744765012131132
3.8200000000000003	0.000074588374634761145	-0.00010641403190883571	0.000049629570321393229	-0.000035757450903926152	0.0032645946529069065	0.0084740439842585433	0.15531701280886451	0.	0.1416587678995134	0.066363431641932771	0.0063338758667124814	0.0085328550708787601
3.8399999999999999	0.000076687618662970441	-0.00010656607312764276	0.000050060588061427019	-0.000036186673862747404	0.0033822421227036187	0.0082879727459846432	0.15515844014908409	0.	0.13991291556857482	0.06041884568415104	0.0069469714714802079	0.0089038226873520958
3.8599999999999999	0.000078835139783236391	-0.0001067101191006351	0.000050171362198935671	-0.000036091860610348858	0.0034574529950274768	0.0080620537147359107	0.15500953354475727	0.	0.13744254460431413	0.054937576376565766	0.0074978381063684728	0.0091895665758653759
3.8799999999999999	0.000081027735945243123	-0.00010684649114968508	0.000049998232089305122	-0.000035499829821112466	0.0034844465063723551	0.0078003332023912544	0.15486964471277936	0.	0.13418505940232353	0.050071769768260145	0.0079755735525322384	0.0093945462546689441
3.8999999999999999	0.000083262110938356337	-0.00010697551159872143	0.000049630899309861115	-0.000034446471535234946	0.0034606643506314705	0.0075072924664322518	0.15473808180639145	0.	0.13025513508161443	0.045954659214272858	0.0083734475544271492	0.0095252517575337911
3.9199999999999999	0.000085534881344061925	-0.0001070975022936238	0.000049222719558279088	-0.000032970676393261067	0.0033870340680890966	0.0071876762380523266	0.1546141139749482	0.	0.1259563650704647	0.04269633830596134	0.0086899974058786897	0.00958989229842965
3.94	0.000087842583895641341	-0.00010721278313566187	0.000048983723187175782	-0.000031109040312910646	0.0032678582470808768	0.0068463496401825023	0.15449697589113653	0.	0.12173930868638752	0.040381251419022414	0.0089295417295987521	0.0095980541031155092
3.96	0.000090181683372079352	-0.00010732167063321558	0.000049157103358260512	-0.000028891944903658429	0.0031103618401552942	0.006488194570487044	0.15438587223102884	0.	0.11811856425321465	0.039066968940488368	0.0091019857082633247	0.0095603615009458957
3.98	0.000092548580841542855	-0.00010742447647305907	0.000049984086734601585	-0.000026341395407289414	0.0029240237452014882	0.0061180501386473877	0.15427998209422561	0.	0.11557229071515138	0.038783685853627528	0.0092219912325388273	0.0094881661050842357
4.	0.000094939622317873063	-0.00010752150611647646	0.000051663942830789539	-0.000023470765109563641	0.0027198503087793782	0.0057406952115407542	0.15417846335137153	0.	0.11444863275497984	0.039533901480085627	0.0093077207291420577	0.0093932771751818241
4.0200000000000005	0.000097351107882642785	-0.00010761305742181965	0.000054315766033655871	-0.000020286376157564734	0.0025097069360633158	0.0053608653390731899	0.15408045690795513	0.	0.11489713739548052	0.04129189212229438	0.0093793850498839412	0.0092877343161110876
4.04	0.000099779301037980495	-0.00010769941929777901	0.000057948139913954061	-0.000016790656974498275	0.0023057383671217461	0.0049832918710251877	0.15398509087364171	0.	0.11683521827651178	0.044002842360153255	0.0094577549895584305	0.0091836135024590797
4.0600000000000005	0.00010222043851229601	-0.00010778087038912011	0.000062443016015274744	-0.000012986458591438682	0.0021198277542599934	0.004612748269453377	0.15389148462764957	0.	0.11995422485979455	0.04758180463586055	0.009562702149607848	0.0090928505069287503
4.0800000000000001	0.00010467074031674309	-0.00010785767779897296	0.000067560504481339878	-8.8819846409231296e-6	0.001963012611616985	0.004254087643769144	0.15379875277136282	0.	0.12376640562787568	0.051912951174254839	0.0097117881548345296	0.0090270630313836076
4.0999999999999996	0.00010712642005170428	-0.00010793009584962182	0.000072969567181231654	-4.4956946324316294e-6	0.001844808763283896	0.0039122564500143342	0.153706008960178	0.	0.12768941333897413	0.05684980498527021	0.0099189507310586365	0.0089973544682398488
4.1200000000000001	0.00010958369549680935	-0.00010799836488436971	0.000078303839724576385	1.3951202721892986e-7	0.0017724747367422536	0.0035922720777579274	0.15361236960760777	0.	0.13115626491366891	0.062217230049016844	0.010193413695806312	0.0090140879501292206
4.1399999999999997	0.00011203879935181571	-0.00010806271011404624	0.000083232595553824063	4.973513266313262e-6	0.0017503352419692411	0.0032991565558679282	0.1535169574551847	0.	0.13372773136410546	0.067815881784203211	0.010539009340200222	0.0090866283062512529
4.1600000000000001	0.00011448799020053954	-0.00010812334050939703	0.000087528259755838278	9.9381702070334976e-6	0.0017793237734749054	0.0030378245176425787	0.15341890500258265	0.	0.13517744286003389	0.073429551171650578	0.010954081916622331	0.0092230603349087899
4.1799999999999997	0.00011692756349252625	-0.00010818044774265022	0.000091109330425373503	0.000014948914579874378	0.0018568719734098321	0.0028129303045110674	0.15331735779315306	0.	0.13552404604756868	0.078835400829644797	0.011432021485123124	0.0094299025895554327
4.2000000000000002	0.0001193538627091012	-0.00010823420518021469	0.000094043969203174565	0.000019908820929184778	0.0019771780374980611	0.0026286858193783867	0.15321147755056025	0.	0.13500040389565488	0.08381655341036566	0.011962303336411725	0.0097118445976987367
4.2199999999999998	0.00012176329042663803	-0.00010828476692819991	0.000096512593604849289	0.000024714911898184033	0.0021317753468796182	0.0024886664353023684	0.15310044516305918	0.	0.13397051096625323	0.088175954099478662	0.01253176508981034	0.010071540130390626
4.2400000000000002	0.00012415231950171912	-0.00010833226693411689	0.000098741350259640148	0.00002926608127043484	0.0023102520988079927	0.0023956258655402213	0.15298346351225794	0.	0.13282069109176464	0.091750011012972199	0.013125815576540243	0.010509488383478986
4.2599999999999998	0.00012651750409097343	-0.00010837681814546821	0.0001009265499743589	0.000033471719768415203	0.0025009751739366011	0.0023513415618432775	0.15285976014417679	0.	0.1318564014062823	0.094420330795935717	0.013729355475831592	0.011024028223138459
4.2800000000000002	0.00012885549056153647	-0.0001084185117277972	0.00010317105938867713	0.000037259963370488841	0.00269173766827827	0.0023565095390206212	0.15272858978036963	0.	0.13123015489064902	0.096121979808522343	0.014327355175799059	0.011611458679199214
4.2999999999999998	0.00013116302828488496	-0.00010845741634404173	0.0001054491426223797	0.000040584498707727651	0.0028703375050812031	0.0024107017564844444	0.15258923666795229	0.	0.13091496149073045	0.096847114748632085	0.014905202217140801	0.012266283502919908
4.3200000000000003	0.00013343698015500643	-0.00010849357749654213	0.00010760917336221157	0.00004342906153785922	0.0030251547097775336	0.0025123911940039246	0.15244101676730604	0.	0.1307262895604264	0.096643467545241502	0.015449027050931499	0.012981561536961388
4.3399999999999999	0.00013567433290391506	-0.0001085270169337014	0.00010941535618794879	0.000045809111345343489	0.0031457952575415535	0.0026590408989022184	0.15228327977682071	0.	0.13038565898255153	0.095607907315066798	0.015946204781236331	0.013749330810639962
4.3600000000000003	0.00013787220705240716	-0.00010855773212257719	0.00011062017887277301	0.000047770582768846132	0.0032238098555663771	0.0028472451084016644	0.15211541099444598	0.	0.12961018336674601	0.093875983350442768	0.016386120224880885	0.014561065162951168
4.3799999999999999	0.00014002786652935958	-0.00010858569578942884	0.0001110497230433459	0.000049386011125196472	0.0032534085128116596	0.0030729044588965714	0.15193683301613642	0.	0.12820512369827633	0.091608842305745397	0.016761122788247151	0.015408119280884019
4.4000000000000004	0.00014213872785478338	-0.00010861085552811132	0.00011067750550389222	0.000050748625148828302	0.0032320257099676128	0.003331414217857528	0.15174700727110502	0.	0.12613364073158201	0.088979128356676887	0.017067458681225965	0.016282121486425563
4.4199999999999999	0.0001442023689049686	-0.00010863313347981561	0.00010966346283392686	0.000051965147043201571	0.0031605881800773998	0.003617844718071439	0.15154543539495396	0.	0.12354282371596487	0.086157406110124166	0.017305916893083116	0.017175282344156162
4.4400000000000004	0.00014621653714527727	-0.00010865242608310644	0.00010834462274744022	0.000053148032324670108	0.0030434069155119712	0.0039270964147439308	0.1513316604408822	0.	0.12073797272496109	0.08330034707055077	0.0174819878261127	0.018080599271448332
4.46	0.00014817915732398893	-0.00010866860389679741	0.00010717939733615942	0.000054407752000079634	0.002887725106390549	0.0042540174250734926	0.15110526793033246	0.	0.11811335525404888	0.08054148886699182	0.017605477365226697	0.018991950584056269
4.4800000000000004	0.00015008833860755827	-0.00010868151149571029	0.00010666122627311231	0.00005584552685437838	0.0027030482432884697	0.0045934780091413194	0.15086588674386511	0.	0.11606010457115204	0.077984921043819322	0.017689670684819549	0.019904084788655713
4.5	0.0001519423810512413	-0.000108690967440885	0.00010722367229974369	0.000057546732676206497	0.0025004146524742238	0.0049404031702719089	0.15061318985353178	0.	0.11487581159752174	0.075701863490842972	0.017750227508861342	0.020812521010203658
4.5200000000000005	0.00015373978145176784	-0.00010869676432432648	0.00010915730506243573	0.00005957506293796655	0.0022917234778505355	0.005289770524524633	0.1503468948982567	0.	0.11469624014819646	0.073729839041291156	0.017803985854812129	0.021713383499668823
4.54	0.00015547923846187181	-0.00010869866888937409	0.00011255275116525687	0.00006196749407162	0.0020891514266645154	0.00563658519702449	0.15006676460344656	0.	0.11546189320913464	0.07207401441411232	0.017867781816547624	0.022603197123015457
4.5600000000000005	0.00015715965702250284	-0.00010869642222675932	0.00011727874530924679	0.00006473015508419791	0.0019046089482454898	0.0059758463784746647	0.14977260704656026	0.	0.11692499254192848	0.070710271976006517	0.017957318154579828	0.023478671908310357
4.5800000000000001	0.00015878015202692997	-0.00010868974004731372	0.00012300027033366676	0.000067835333041586093	0.0017491542264913913	0.0063025211419451676	0.14946427577006069	0.	0.11869660350497276	0.069589634649088628	0.018086087106998442	0.02433650359956066
4.6000000000000005	0.00016034005123093803	-0.00010867831303073815	0.00012923755048999119	0.000071220003692602091	0.001632316264921788	0.0066115401350372227	0.1491416697436671	0.	0.12032720347169676	0.068643746417398593	0.018264388371435021	0.025173214152027411
4.6200000000000001	0.00016183889729055531	-0.00010866180725115101	0.00013545870854745484	0.000074786399769852935	0.001561359556022773	0.0068978268909821441	0.1488047331776399	0.	0.12140560171824123	0.06779116677932201	0.01849855218523487	0.025985051479479372
4.6399999999999997	0.00016327644907472225	-0.00010863986467946223	0.00014118762175042987	0.000078405154854521708	0.0015406089049583432	0.0071563679375034519	0.14845345518876313	0.	0.12165290951569387	0.066944241662986986	0.018790523075890041	0.026767961687388916
4.6600000000000001	0.00016465268214359285	-0.00010861210376165424	0.00014609902540509839	0.000081921438139100078	0.001570994220776837	0.0073823249994550109	0.14808786932134471	0.	0.12098542923929101	0.066016260726348169	0.0191379327246456	0.027517639670641608
4.6799999999999997	0.0001659677883222542	-0.000108578120073177	0.00015007213133103395	0.000085164204591765824	0.0016499425248031911	0.0075711839985862939	0.14770805292492942	0.	0.11952715653829141	0.064928519113722813	0.019534682083810852	0.02822965566621069
4.7000000000000002	0.00016722217450063082	-0.0001085374870489934	0.00015318517149291722	0.000087958249085050288	0.0017716489640438025	0.0077189290983248815	0.14731412639113503	0.	0.11756810562421094	0.063616805516338734	0.019971906766373591	0.028899646775857796
4.7199999999999998	0.00016841646055059875	-0.00010848975678807654	0.00015565255472024808	0.000090138243229138243	0.0019276475303361532	0.0078222247315435697	0.14690625225162421	0.	0.11548217560324239	0.062036780244213288	0.020439087817285779	0.029523554575339235
4.7400000000000002	0.00016955147642444893	-0.00010843446093193342	0.0001577250790380548	0.000091563456900155965	0.0021075319073529512	0.0078785853882282313	0.14648463413989005	0.	0.11362965907622087	0.060167724458432929	0.02092504955810924	0.03009788386784942
4.7599999999999998	0.0001706282584160515	-0.00010837111161601898	0.00015958421902713057	0.000092131546682673593	0.0022996795301155676	0.0078865126969881808	0.14604951561904242	0.	0.11227073313909115	0.058014255032061472	0.02141866632136187	0.030619954538170523
4.7800000000000002	0.00017164804458420085	-0.0001082992024924105	0.00016126162112508127	0.000091789730512610579	0.0024918983253004101	0.007845582317877832	0.14560117887865098	0.	0.11150938263063502	0.055605803573322898	0.021909239958981752	0.03108811908312584
4.7999999999999998	0.0001726122693311849	-0.00010821820982285955	0.00016260714445079372	0.000090541911820615079	0.0026720037350876783	0.0077564690758357077	0.14513994330319435	0.	0.11127739690181149	0.052993921309103582	0.02238664643295319	0.031501922872882268
4.8200000000000003	0.00017352255730092997	-0.00010812759364008352	0.00016331666015277635	0.000088450839612497917	0.0028283938989184859	0.0076209066964254245	0.14466616391530332	0.	0.11135930429255274	0.05024774279397904	0.022841428396290366	0.031862191920075694
4.8399999999999999	0.000174380716367592	-0.00010802679897569699	0.00016301626155347873	0.000085635094442725046	0.0029506912763772146	0.0074415871055757438	0.14418022969713173	0.	0.1114519770035102	0.047448164125100563	0.023265006240517611	0.032171042600127445
4.8600000000000003	0.00017518872993666987	-0.00010791525715244796	0.00016138368728100053	0.000082261424218653401	0.0030304595097085572	0.0072220120158687879	0.14368256179336372	0.	0.11124595506536564	0.044681419133281164	0.023650100307291928	0.032431817663386597
4.8799999999999999	0.00017594874854820475	-0.00010779238713888959	0.00015827389225684524	0.000078533561636475596	0.0030619168184767088	0.0069663151235619366	0.14317361159940492	0.	0.11050933982100296	0.042032746694418748	0.023991336885670629	0.032648961273480159
4.9000000000000004	0.00017666308074987258	-0.00010765759696319236	0.00015380998268024748	0.000074679015176163516	0.0030425010636549567	0.0066790758322476055	0.14265385873919792	0.	0.10915206006481594	0.039580739501285704	0.024285900944709754	0.032827851336629514
4.9199999999999999	0.00017733418334418133	-0.00010751028518420427	0.00014840861921030721	0.000070935381924378676	0.0029731385572578477	0.0063651447705277073	0.1421238089366901	0.	0.10725188665554922	0.037392780698181374	0.024534046764256915	0.03297460934981656
4.9400000000000004	0.00017796465097878744	-0.00010734984241621801	0.00014272975757085443	0.000067537504950188759	0.0028581379499150556	0.0060294978531238302	0.1415839917857461	0.	0.10503448936644642	0.035521756569607335	0.02473930553575604	0.033095906437991554
4.96	0.00017855720520470672	-0.00010717565290396108	0.00013756550646513294	0.000064706374522351812	0.002704740304119678	0.0056771300612638229	0.14103495842349362	0.	0.10281423358138668	0.034004029997025627	0.024908319417963669	0.033198779874962933
4.9800000000000004	0.00017911468300589595	-0.00010698709614538885	0.00013370007981351739	0.000062640170583144056	0.0025224508441171389	0.0053129935117567943	0.14047727911242316	0.	0.10091388602297792	0.032858509695801001	0.025050336661742868	0.033290468319365121
5.	0.00017964002474118654	-0.00010678354855728956	0.00013177544288139192	0.000061507385685943827	0.0023223100046392527	0.0049419777481322542	0.13991154073696113	0.	0.099585348057524503	0.032086575715915486	0.025176472042040383	0.03337826752649059
5.0200000000000005	0.00018013626178010195	-0.00010656438518068293	0.00013218778960867247	0.000061441647254849296	0.0021162204602354125	0.0045689243442088023	0.13933834422056954	0.	0.098950060113176669	0.031672623990543824	0.025298847696278787	0.033469402606991494
5.04	0.00018060650366145611	-0.00010632898142157299	0.00013502722669856901	0.000062537730358486893	0.0019163615613845056	0.004198663435336725	0.13875830186981503	0.	0.098970560932897425	0.031585056412987728	0.025429695766512019	0.033570908923552058
5.0600000000000005	0.00018105392491937072	-0.00010607671482253923	0.0001400646718545985	0.000064848321342549087	0.0017346424126650942	0.0038360570273064786	0.13817203465228159	0.	0.099457627742456561	0.031777641051502402	0.025580463931973149	0.033689512037249382
5.0800000000000001	0.0001814817516595478	-0.00010580696686078986	0.00014678718444332065	0.000068381323713284647	0.0015821128991171699	0.0034860330464258214	0.13758016941552831	0.	0.10011158651572229	0.032191267740584798	0.025760953196349121	0.033831497966163103
5.1000000000000005	0.00018189324779018315	-0.00010551912476789348	0.00015448080770837785	0.000073097822184044203	0.0014682850112260641	0.0031535951398278727	0.13698333605466187	0.	0.10059054956347388	0.032756196832541946	0.025978544228383138	0.03400256827872232
5.1200000000000001	0.00018229170123298943	-0.00010521258336589438	0.00016235274993914306	0.000078911150261117002	0.0014003978614029393	0.0028437961711363108	0.13638216463665764	0.	0.10059162333369731	0.033394919658843503	0.026237612686719505	0.034207679747645811
5.1399999999999997	0.00018268040984597764	-0.00010488674691510405	0.00016967173561458979	0.000085687750662158391	0.0013827453432396753	0.0025616680175123293	0.13577728248954929	0.	0.099925277179125388	0.034025706009426476	0.026539254977076529	0.034450874647421602
5.1600000000000001	0.0001830626673762388	-0.00010454103096776733	0.00017589307866199	0.000093250595601657854	0.0014162258695441963	0.0023121063060126926	0.13516931126563536	0.	0.098562008759917052	0.03456680919684018	0.026881410513203773	0.034735114218291216
5.1799999999999997	0.00018344174931174059	-0.00010417486422245487	0.00018073294748629024	0.00010138579463372585	0.0014982403271118182	0.0020997155276700303	0.1345588639873796	0.	0.09663710440647591	0.034941151438121064	0.027259373282554858	0.035062133094150169
5.2000000000000002	0.00018382089884770234	-0.00010378769037315198	0.00018416940950992389	0.00010985265682030357	0.0016229685179548589	0.0019286266750284152	0.13394654208572424	0.	0.094412329524915309	0.035081153663540296	0.02766657104115992	0.035432335364290898
5.2199999999999998	0.00018420331288125646	-0.00010337896994766334	0.00018637194806211954	0.0001183969388855316	0.0017819433661187289	0.0018023051194545306	0.13333293244055819	0.	0.092207138453580695	0.034933244784097844	0.028095410357261399	0.035844752436312424
5.2400000000000002	0.00018459212817757351	-0.0001029481821290335	0.00018758518200079344	0.0001267664017883495	0.0019647724279750131	0.0017233698272951267	0.13271860443328085	0.	0.09032015576399538	0.034461524954913211	0.02853798113479461	0.036297078554535456
5.2599999999999998	0.00018499040769254932	-0.00010249482655441394	0.00018800610149825175	0.00013472724655719942	0.0021598596370877386	0.0016934453910283382	0.1321041070218909	0.	0.088961571997753217	0.033650092372122721	0.028986488103626924	0.036785792011205506
5.2800000000000002	0.00018540112721306817	-0.0001020184250848868	0.00018769358097317154	0.00014207964060794498	0.0023550472557404183	0.0017130653787791284	0.13148996584919201	0.	0.088210860572228406	0.032503679306244294	0.029433395063697923	0.037306359861964081
5.2999999999999998	0.00018582716220007581	-0.00010151852354042587	0.00018653724601350868	0.00014867047742870426	0.00253818658326366	0.0017816394699722328	0.1308766803948738	0.	0.088006268426469331	0.031046460864854262	0.029871380838342433	0.037853513044140002
5.3200000000000003	0.00018627127509593389	-0.00010099469339361767	0.00018429525293519114	0.00015440177034841546	0.0026977064757554578	0.0018974886707949818	0.13026472118227764	0.	0.088165931839846404	0.029319157940357367	0.030293272370495006	0.038421569187382862
5.3399999999999999	0.00018673610287056261	-0.00010044653341646643	0.0001806912317947329	0.0001592336235914163	0.002823249211719993	0.0020579439854202402	0.12965452705124092	0.	0.088435440813271052	0.02737480082418894	0.030692119561610207	0.039004773890867789
5.3600000000000003	0.00018722414516979258	-0.000099873671273445722	0.00017554266396109519	0.00016318144142151228	0.0029063836542979502	0.0022594958191914784	0.1290465025078858	0.	0.088551967190409545	0.025273701481727692	0.031061511005610703	0.039597628975701904
5.3799999999999999	0.00018773775282512548	-0.000099275765055407264	0.0001688807883168629	0.00016630778400682569	0.0029413178104175626	0.0024979754837213511	0.12844101516273432	0.	0.088310477844852714	0.023078265926335838	0.031396123609856858	0.040195178454658378
5.4000000000000004	0.00018827911697409314	-0.00009865250474780779	0.00016102160229888862	0.00016870991581472913	0.0029254661008325791	0.0027687473528030197	0.12783839326828758	0.	0.087615072884290768	0.020848253272724698	0.031692392057946439	0.040793229021440586
5.4199999999999999	0.00018885025865417182	-0.000098003613627890366	0.00015256187444913014	0.00017050451803773264	0.0028597227847639425	0.0030668907333338729	0.12723892336727383	0.	0.086500916974490138	0.018636969612948674	0.031949119530479575	0.041388490385000976
5.4400000000000004	0.00018945301912080131	-0.000097328849584382826	0.00014429928768087616	0.00017181121280059747	0.0027483615267719233	0.0033873539935850511	0.12664284806257342	0.	0.085120359139859186	0.016488705908623814	0.032167856397300062	0.041978630096588552
5.46	0.00019008905063182258	-0.000096628006354770562	0.00013710076897130094	0.00017273649796669191	0.0025985905629992206	0.0037250690981065022	0.12605036391980898	0.	0.08369789885300763	0.014437530101123804	0.032352943633364994	0.042562246101452927
5.4800000000000004	0.00019075980811327289	-0.000095900914674255499	0.00013175608583992221	0.00017335948472051513	0.0024198875637606952	0.004075021381882208	0.12546161951314882	0.	0.082467775838744512	0.012507361284316891	0.03251121581207158	0.043138767007361196
5.5	0.0001914665413340344	-0.000095147443331207739	0.00012885070318256059	0.00017372055135140424	0.0022232711424793727	0.0044322761233625586	0.1248767136248211	0.	0.081611487610510597	0.01071311301886109	0.032651437636921979	0.043708294523105276
5.5200000000000005	0.00019221028790284908	-0.000094367500124406962	0.00012867834264367051	0.00017381374552611489	0.0020206259209032927	0.004791969402937862	0.12429569360861835	0.	0.081210322346025626	0.0090626040805662049	0.032783578521870312	0.044271404780985187
5.54	0.00019299186702065319	-0.000093561032716930532	0.00013120002071425468	0.00017358352298673177	0.0018241135693509792	0.005149275277560361	0.12371855392674509	0.	0.081222696434673045	0.0075588959381466606	0.032918014618312688	0.044828925822903418
5.5600000000000005	0.00019381187392896598	-0.000092728029382594323	0.00013604959870942845	0.00017292619937993303	0.0016456224642737525	0.0054993641276167328	0.12314523486973758	0.	0.081490494013815654	0.0062027173724032714	0.033064715325925045	0.045381708059660186
5.5800000000000001	0.00019467067526457785	-0.000091868519640478008	0.00014258535171058143	0.0001716962782181454	0.0014961766564588318	0.0058373679871525416	0.12257562146802155	0.	0.081773576203945583	0.0049946665104349357	0.033232453875978424	0.045930403592149366
5.6000000000000005	0.00019556840506152612	-0.000090982574773929817	0.00014998621226985573	0.00016971755011808629	0.0013852574483895325	0.0061583677213088847	0.12200954260349164	0.	0.081806358888933742	0.003936930492389825	0.033428093457415098	0.046475269243260009
5.6200000000000001	0.00019650496179367261	-0.000090070308230751642	0.0001573840274422568	0.00016679849443156092	0.0013200711634287238	0.0064574141250155594	0.12144677032887868	0.	0.081364449774826958	0.0030343287905967436	0.03365602939059538	0.047016007003596205
5.6399999999999997	0.00019748000598909798	-0.000089131875900924759	0.00016400955785791233	0.00016275104662488715	0.0013048813746566654	0.0067295905559130245	0.12088701940186505	0.	0.080324501538469442	0.0022945669547293768	0.033917883446187597	0.047551654070745492
5.6600000000000001	0.00019849295891192012	-0.000088167476269876942	0.00016931768585803919	0.00015741126486324211	0.0013405636547826364	0.0069701189232748168	0.12032994704051902	0.	0.078699977637153112	0.0017276824964896006	0.034212520405152665	0.04808053233282697
5.6799999999999997	0.00019954300190924354	-0.000087177350444577988	0.00017305642160916901	0.00015065993249078341	0.0014245073888364992	0.0071745043029727224	0.11977515290556055	0.	0.07664162743248025	0.0013447694003043235	0.034536385125340435	0.048600263619314951
5.7000000000000002	0.00020062907672644195	-0.000086161782050809424	0.00017525925831585534	0.00014244079994462852	0.0015508936875598962	0.007338706949608054	0.11922217931442326	0.	0.074402634611357862	0.0011561719034297903	0.034884067713374593	0.049107852153780884
5.7199999999999998	0.00020174988659096837	-0.000085121097000158299	0.00017616577131764066	0.00013277413145162259	0.0017112682495220674	0.0074593250211775304	0.11867051169129431	0.	0.072279669190152163	0.0011694253143001883	0.035248939201482116	0.04959982961378679
5.7400000000000002	0.00020290389817705437	-0.000084055663126034207	0.00017609903249736492	0.00012176357039654292	0.0018952591686301008	0.0075337679269702066	0.11811957925616269	0.	0.070547227615410671	0.0013872726563106119	0.035623695268689963	0.050072451684551766
5.7599999999999998	0.00020408934435340795	-0.000082965889687753377	0.00017534004800926969	0.00010959507966272139	0.0020912937089815702	0.007560399655109195	0.11756875595553252	0.	0.069401785977227029	0.0018060848192997803	0.036000705731096642	0.050521928981137138
5.7800000000000002	0.00020530422782186197	-0.000081852226743459513	0.00017403633895525863	0.00009652775903687752	0.0022872353141007405	0.0075386340914996106	0.11701736163590035	0.	0.06892662734765416	0.0024149519080880581	0.036372166073033056	0.050944670836848963
5.7999999999999998	0.00020654632552211116	-0.000080715164391705627	0.00017216834131234329	0.000082877504545681574	0.0024709505124709636	0.0074689699690804788	0.11646466346090042	0.	0.069081698416516429	0.0031956012662335345	0.036730141951156522	0.051337518682745484
5.8200000000000003	0.000207813193827424	-0.000079555231883192016	0.00016957983114013198	0.000068995523403225789	0.0026308754680231328	0.007352960832941605	0.11590987757137072	0.	0.069718083437015077	0.0041231534983560032	0.037066650228411151	0.051697947104767744
5.8399999999999999	0.00020910217456763386	-0.000078372996604077354	0.00016606138280613608	0.000055244429535982603	0.002756651896694376	0.0071931239564485341	0.11535217098708844	0.	0.070613568991724815	0.0051675811965457216	0.037373909822492293	0.052024215069237018
5.8600000000000003	0.00021041040174355277	-0.000077169062932417286	0.00016146133637510995	0.000041974872505384092	0.0028398419820340574	0.0069927999982742437	0.11479066374762246	0.	0.071522770591657611	0.0062956169678697188	0.037644824502982496	0.052315456530226498
5.8799999999999999	0.00021173480910674503	-0.000075944070971120748	0.00015578976356183868	0.000029505363318180211	0.0028746436493873794	0.0067559810094149162	0.11422443128923182	0.	0.072231684474766134	0.00747279183692693	0.037873653226528928	0.052571707475447704
5.9000000000000004	0.00021307213828565888	-0.000074698695159657982	0.0001492814544581042	0.000018107240939712471	0.0028584605348800905	0.0064871272905959653	0.113652507052969	0.	0.072603686035156309	0.0086652832048114276	0.038056724829931367	0.052793874052621606
5.9199999999999999	0.00021441894777455075	-0.000073433642768184435	0.00014239620388619215	7.9957501754705784e-6	0.0027921771735860629	0.0061909932804452119	0.11307388531900984	0.	0.07260449125130812	0.0098413093867143787	0.038193007884964811	0.052983652509462062
5.9400000000000004	0.00021577162247305229	-0.000072149652278307298	0.00013575539912301371	-6.7281157008561299e-7	0.0026800588591765258	0.0058724794449962498	0.11248752426046613	0.	0.072298853750523986	0.010971909064590502	0.038284377055045893	0.053143415445285877
5.96	0.00021712638392366174	-0.00007084749165447662	0.00013003436264709053	-7.7987799163917182e-6	0.0025293056944253886	0.0055365218162674408	0.11189234920972178	0.	0.071820350446032244	0.012031065817138014	0.038335510677164661	0.053276080017583161
5.9800000000000004	0.00021847930111355829	-0.000069527956511285149	0.00012584092203947461	-0.000013333115551107666	0.0023493855785512059	0.0051880243955463052	0.11128725612864207	0.	0.071323825013944186	0.01299525698028222	0.038353464355812723	0.053384972498040209
6.	0.00021982630192215677	-0.000068191868181599702	0.00012360890501669775	-0.000017269410479112818	0.0021513040811920632	0.0048318330965333098	0.11067111527354358	0.	0.070934484564741926	0.013842603885768232	0.038347039962783436	0.053473700540159402
6.0200000000000005	0.00022116318497776913	-0.000066840071691538181	0.00012352501991962084	-0.00001963553453062164	0.0019469291073334343	0.0044727440860749188	0.11004277504470757	0.	0.070707284752670394	0.014551865426755281	0.03832608071602786	0.053546040509909021
6.04	0.00022248563218876804	-0.000065473433648078616	0.00012549683523804117	-0.000020486222511127694	0.00174840341505359	0.0041155348733682194	0.10940106600952046	0.	0.070606526973825565	0.015101543902750678	0.038300780458582165	0.053605843048527439
6.0600000000000005	0.0002237892215786845	-0.000064092840046142764	0.0001291635972975741	-0.000019897432746440735	0.0015675976722146021	0.0037650036541700526	0.10874480508711516	0.	0.070510580392056835	0.015469360793672671	0.038281035111259867	0.053656956354933602
6.0800000000000001	0.00022506944062981524	-0.000062699194001752275	0.00013394966499518171	-0.000017962789633296089	0.0014155240836949837	0.0034260014072390876	0.10807279988197616	0.	0.070241335941521071	0.015632312570384159	0.038275825472525712	0.053703163956038871
6.1000000000000005	0.00022632170003916013	-0.000061293413418388076	0.00013915737595115302	-0.000014791941474127934	0.00130166259838937	0.0031034421172041679	0.10738385315294369	0.	0.069612365288542047	0.01556743637033824	0.038292623193434641	0.053748132211446371
6.1200000000000001	0.0002275413477397549	-0.000059876428594206919	0.00014408808457453542	-0.000010510282421591355	0.0012332316706931941	0.0028022792164426255	0.10667676740342352	0.	0.068484136854758126	0.015253307877080201	0.03833684833293749	0.05379536250595851
6.1400000000000006	0.00022872368326342859	-0.000058449179777744553	0.00014816828189761003	-5.2592455931747828e-6	0.0012145204426361124	0.0025274407351361817	0.10595034957799429	0.	0.066810880140935253	0.014672168359456512	0.03841144834037797	0.053848143881479835
6.1600000000000001	0.00022986397239536244	-0.000057012614680092215	0.00015104915608866662	8.0370310278146673e-7	0.0012464397994553307	0.0022837213846226313	0.10520341584989863	0.	0.064664462991612506	0.013812449451843418	0.038516681493571979	0.053909503485215109
6.1799999999999997	0.00023095746196912653	-0.000055567685951798399	0.00015265051177455052	7.5061526499248243e-6	0.0013264173998263581	0.0020756363035694609	0.10443479648333363	0.	0.062227172414385766	0.01267135363997805	0.038650156024569143	0.053982154308358302
6.2000000000000002	0.00023199939490775243	-0.000054115348632803581	0.00015313569649069714	0.000014663461235915609	0.0014486673738800565	0.0019072476538329376	0.10364334075402216	0.	0.059755495557793074	0.01125707969762025	0.038807110859022005	0.054068441852059265
6.2199999999999998	0.00023298502531296159	-0.000052656557584179856	0.00015282675803960505	0.000022083297589077511	0.0016047557551470532	0.001781980672425288	0.10282792191119086	0.	0.057526217712486082	0.0095902776181014324	0.038980859058261021	0.054170293177730242
6.2400000000000002	0.00023390963370849976	-0.000051192264909965065	0.0001520877782315716	0.000029571816671881968	0.0017843136805981454	0.0017024491624738404	0.10198744216353023	0.	0.055780188202438033	0.0077043898222208529	0.03916328641870559	0.054289172922032017
6.2599999999999998	0.00023476854225236085	-0.000049723417378445402	0.00015121145570259897	0.000036940908716483201	0.0019757536294720789	0.0016703109453073909	0.10112083767144078	0.	0.054677063704564398	0.0056446817951435607	0.039345320670741285	0.05442605104379046
6.2800000000000002	0.00023555712994285591	-0.000048250953851006969	0.00015033905147055632	0.000044015687636102252	0.0021669101647948221	0.0016861711440603073	0.10022708352787768	0.	0.054268810467502676	0.0034659643063820848	0.039517347685592348	0.054581386247175193
6.2999999999999998	0.00023627084781400326	-0.00004677580272809033	0.00014943175983241422	0.00005064126280599629	0.0023456140420511787	0.0017495455677272688	0.099305198709512418	0.	0.054494357296643113	0.0012292234662603964	0.039669615890477398	0.054755127305102812
6.3200000000000003	0.00023690523393795487	-0.000045298879420727103	0.00014829783747176417	0.000056687891402507074	0.0025002678641917507	0.0018588887639644253	0.098354250980294572	0.	0.055194467981391243	-0.0010024410251906479	0.03979270241108819	0.054946732178781696
6.3399999999999999	0.00023745592833775489	-0.000043821083856569162	0.00014666699130588129	0.000062053825177970506	0.002620490942394295	0.0020116828194323621	0.097373361729104435	0.	0.056144037784023292	-0.0031680556315918096	0.039878093564278988	0.055155202305953596
6.3600000000000003	0.00023791868763023416	-0.00004234329802919238	0.00014429216041293366	0.000066665500442764092	0.0026978408011303868	0.0022045751957471011	0.09636171072348125	0.	0.057096842248599282	-0.0052126587890185538	0.039918863534890978	0.055379127169000217
6.3799999999999999	0.00023828939951743913	-0.000040866383599407052	0.00014105043059783537	0.000070475105835004353	0.0027265308643558595	0.0024335481273300534	0.095318540761332643	0.	0.057834515853714331	-0.0070903796504070832	0.03991034996601607	0.05561673267012883
6.4000000000000004	0.00023856409684918159	-0.000039391179556940581	0.00013701297537381182	0.000073455929286113386	0.0027039978034488219	0.0026940992595912809	0.094243162202835656	0.	0.058208587817036639	-0.0087664111946179936	0.039850669374772676	0.055865926230796212
6.4199999999999999	0.00023873897145581385	-0.000037918499951015319	0.00013246184592818552	0.000075596174088254919	0.0026311696288763408	0.0029814135526715665	0.09313495736510681	0.	0.058164364267007822	-0.010217772186800232	0.039740925417532019	0.056124332031776788
6.4400000000000004	0.00023881038751674341	-0.000036449131698031525	0.00012784804723934076	0.000076892111364756238	0.0025123559467598085	0.0032905096985248665	0.091993384762120212	0.	0.057739889002318835	-0.01143294192194079	0.039585043506208346	0.056389311383085783
6.46	0.00023877489455991982	-0.000034983832474090713	0.00012370406353064481	0.000077341492613073465	0.0023547927140251247	0.003616349625884867	0.090817983173354849	0.	0.05704095312422524	-0.012410601630647115	0.039389281246837098	0.056657965677247846
6.4800000000000004	0.00023862923992341509	-0.000033523328700364349	0.00012053642405156911	0.000076938094884862473	0.0021679689712488814	0.0039539060999246008	0.089608375524402248	0.	0.056200703418756	-0.013157804928732669	0.039161559249008278	0.056927122450515358
6.5	0.00023837038075629618	-0.000032068313628680215	0.00011872551529635428	0.000075668135416318005	0.0019628952794410576	0.0042981899613460696	0.088364272564055657	0.	0.055336461817044699	-0.013687921233054661	0.03891078589860332	0.057193308409488393
6.5200000000000005	0.00023799549541513379	-0.000030619445534284433	0.00011845277553921771	0.000073509094941894004	0.0017514321068548349	0.0046442443570468483	0.087085476322116426	0.	0.054515800926305889	-0.014018659207076622	0.038646303869096399	0.057452716501749185
6.54	0.00023750199429033517	-0.00002917734602284116	0.00011966586243323391	0.000070431246421458898	0.0015457101408489164	0.0049871177928507565	0.085771883333685323	0.	0.053740024468028967	-0.014170399401377078	0.038377494320641511	0.057701176830547082
6.5600000000000005	0.00023688753000858376	-0.000027742598458091636	0.00012208536677560389	0.000066401907480334588	0.0013575930471816022	0.0053218306211922509	0.084423487615526136	0.	0.052948106932431523	-0.014164966647194382	0.038113484070450662	0.057934143038050834
6.5800000000000001	0.0002361500069283963	-0.000026315746516159047	0.00012525253503552561	0.000061392126682841691	0.001198099989714618	0.0056433504758669805	0.08304038338150832	0.	0.05203922236157571	-0.014024872226604083	0.037862852600653883	0.058146706314088081
6.6000000000000005	0.00023528758995824267	-0.000024897292872370072	0.00012861296831300981	0.00005538518716789384	0.0010767372600620935	0.0059465911218600006	0.081622767484531192	0.	0.050907621011990631	-0.013772968186209746	0.037633248238456318	0.05833364807244671
6.6200000000000001	0.00023429871262820728	-0.000023487698025935895	0.00013162354938152723	0.000048385993392619647	0.0010007690755019401	0.0062264462489364878	0.080170941573232513	0.	0.049480142987804163	-0.013432391634057433	0.037430887391746187	0.05848953933443278
6.6400000000000006	0.00023318208441854352	-0.000022087379267044617	0.00013386030561074805	0.000040430141594015312	0.00097454388439923616	0.0064778650860717393	0.078685313952802191	0.	0.047745188807343075	-0.013026641571377007	0.037259995680730656	0.058608889947671168
6.6600000000000001	0.00023193669723865426	-0.000020696709791242545	0.00013509927389230084	0.000031591322563962604	0.00099903484393673559	0.0066959707266783432	0.077166401139895272	0.	0.045763879059838267	-0.012579627172249828	0.037122313646394463	0.058686344257221565
6.6799999999999997	0.0002305618311388459	-0.000019316017964901596	0.00013534660406159041	0.000021985729117504627	0.0010717223021107774	0.0068762153550997367	0.075614829102804135	0.	0.043659641803803273	-0.012115553147236134	0.03701680041668836	0.058716912446632012
6.7000000000000002	0.00022905705913605842	-0.0000179455867450047	0.00013480891447007273	0.000011772384777147815	0.001186852397317028	0.0070145600258100689	0.074031334178755223	0.	0.041589667877037696	-0.011658559508143804	0.03693962139352746	0.05869621957587292
6.7199999999999998	0.00022742225121409262	-0.000016585653256772137	0.0001338142721802292	1.1487817941115142e-6	0.0013359958284151923	0.0071076613071015694	0.072416763661608971	0.	0.039707359800914804	-0.011232099984591435	0.036884426827758616	0.058620748702136558
6.7400000000000002	0.00022565757740165837	-0.000015236408531283416	0.00013270908662241232	-9.6581332291040267e-6	0.0015087604751302286	0.0071530439893192823	0.07077207605369748	0.	0.03812665934052608	-0.010858112271896137	0.036842858840519882	0.058488051704242289
6.7599999999999998	0.00022376350998234637	-0.000013897997405075262	0.0001317607998812774	-0.00002040485984581078	0.0016935131184248049	0.0071492389545185341	0.069098340977186021	0.	0.036896946449049776	-0.010556089551773933	0.036805196692718707	0.058296902516632054
6.7800000000000002	0.00022174082474175211	-0.000012570518583530328	0.00013109095644384811	-0.000030846700370686098	0.0018780302952263659	0.0070958685087885347	0.067396738740822498	0.	0.035993078994159176	-0.0103421935538398	0.036761067076882481	0.058047372729855426
6.7999999999999998	0.000219590601361664	-0.00001125402486865243	0.00013065274421279055	-0.000040753684179762467	0.0020500848668607839	0.0069936676619943954	0.065668559559512021	0.	0.035321341164974138	-0.010228547463401176	0.036700183516101943	0.057740818400346498
6.8200000000000003	0.00021731422281046075	-9.9485235519363391e-6	0.00013025592408875963	-0.00004992502796548684	0.0021980338799283861	0.0068444380495816699	0.063915202424906031	0.	0.034739487496436156	-0.010222812722268486	0.036613102445898188	0.057379778089450134
6.8399999999999999	0.00021491337386792333	-8.6539769719804373e-6	0.00012963191641885557	-0.000058200311481470396	0.0023114728845502501	0.006650940025817031	0.062138173626324247	0.	0.034087151864238344	-0.010328095807919071	0.036491971590648181	0.056967793720393386
6.8600000000000003	0.00021239003863635086	-7.3703032365129791e-6	0.00012852265044593567	-0.000065466071349707527	0.0023819621489703045	0.0064167363718295629	0.060339084922662274	0.	0.033220830314811392	-0.010543163876228688	0.036331203712338306	0.056509175775300874
6.8799999999999999	0.00020974649719566682	-6.0973771073678473e-6	0.00012676958314751172	-0.000071657240482678186	0.0024037432483460372	0.0061460067147381687	0.058519651366590729	0.	0.032045674391726814	-0.010862888008831124	0.036127965679054776	0.056008740969203982
6.9000000000000004	0.00020698532126733546	-4.8350310469039193e-6	0.00012437715811072086	-0.000076753634341907712	0.0023742998026993656	0.0058433542994086405	0.056681688783930678	0.	0.030535874245750327	-0.011278793408460261	0.035882367073920854	0.055471552864901068
6.9199999999999999	0.00020410936898632506	-3.5830564234894187e-6	0.00012153099701662021	-0.000080772362470903775	0.0022946152121530667	0.0055136259848010856	0.054827110911718352	0.	0.028737880038216652	-0.01177958500531218	0.035597285478317142	0.054902693836799479
6.9400000000000004	0.00020112177877248255	-2.3412048733716822e-6	0.00011856483250844915	-0.00008375751430826639	0.0021690516491011968	0.0051617626589203977	0.052957926199850396	0.	0.02675593497865987	-0.012351535211701414	0.035277863984741566	0.054307091056080642
6.96	0.00019802596225357988	-1.1091898155142239e-6	0.0001158863326635555	-0.000085768684441898946	0.002004885681868573	0.0047926915295154731	0.051076234282142044	0.	0.024725202724768247	-0.012978662447771284	0.034930816375308642	0.053689410981689924
6.9800000000000004	0.00019482559638058297	1.1331188427236234e-7	0.00011388338730137018	-0.000086869875011389569	0.0018116302663513805	0.0044112650012265806	0.049184222123632056	0.	0.022781314861651292	-0.013642685210556393	0.034563726697430658	0.053054027606185203
7.	0.0001915246146266189	1.3266581044618464e-6	0.00011283498724299484	-0.000087120095966061045	0.0016003036456793125	0.0040222441080469884	0.047284159852074334	0.	0.021034908295481304	-0.014322796398574506	0.034184506477178807	0.052405060681583501
7.0200000000000005	0.00018812719740464098	2.5312395188181161e-6	0.00011284587694029499	-0.000086566648858456274	0.0013827626806168765	0.0036303185496731096	0.045378396282511599	0.	0.01955639134250902	-0.014995356737746067	0.033801086093580783	0.051746472261697436
7.04	0.00018463776161109849	3.7274775128689271e-6	0.00011381652340618567	-0.000085241693777309696	0.0011711307239420784	0.0032401508373041364	0.043469354144838213	0.	0.018371939467553076	-0.015633646676449731	0.033421306869040615	0.051082203688895697
7.0600000000000005	0.00018106094946314377	4.9158219715502451e-6	0.0001154535321225697	-0.00008316230776275052	0.00097726819088066359	0.002856429205371892	0.041559525025204228	0.	0.017468548071425217	-0.016207837011360339	0.033052893409068529	0.050416330876721122
7.0800000000000001	0.00017740161653199971	6.0967489442904629e-6	0.00011732064853366489	-0.000080333871001959933	0.0008122008868291274	0.0024839129364813486	0.03965146403300504	0.	0.016804580966305337	-0.016685335252844397	0.032703354714018619	0.049753213506176674
7.1000000000000005	0.0001736648191253444	7.2707581944461472e-6	0.00011892437433515604	-0.000076756271784335362	0.00068545383025840297	0.0021274546195476488	0.03774778420623974	0.	0.016322234243934905	-0.017031634389139551	0.032379698154996889	0.049097613662798662
7.1200000000000001	0.00016985580094782543	8.4383706402175153e-6	0.00011981939171063632	-0.000072432110190569221	0.00060432004299389717	0.0017919865814926294	0.03585115066868956	0.	0.015958932053340546	-0.017211732734483502	0.032087928945669537	0.048454761643609852
7.1400000000000006	0.00016597997914687482	9.6001256946986201e-6	0.00011970980829191513	-0.000067375818536729443	0.00057318126917950732	0.0014824631645598497	0.033964274553434974	0.	0.015655447916610748	-0.017192111336094488	0.031832414700852005	0.047830351301925866
7.1600000000000001	0.00016204292981194385	0.000010756578513090033	0.00011851853959405842	-0.000061622437191242302	0.00059304098183859629	0.0012037563599385402	0.03208990670789396	0.	0.015359482041867933	-0.016943157765061976	0.031615274893379855	0.047230454371902167
7.1799999999999997	0.00015805037287816917	0.000011908297155595586	0.00011640384260487927	-0.000055234730971510243	0.00066139976822797723	0.00096050901196035221	0.030230831196390473	0.	0.015024598949922974	-0.016441826736846996	0.031435971795909463	0.046661352385932914
7.2000000000000002	0.00015400815656053252	0.000013055859674699804	0.00011371830189347773	-0.000048307448257893515	0.00077250928855644198	0.00075695657114812265	0.028389858616955459	0.	0.014605713060831752	-0.015674248113393002	0.03129122497078525	0.046129295248279328
7.2199999999999998	0.00014992224139615332	0.000014199851136113203	0.00011092424329857756	-0.000040967834760863991	0.00091793008875321914	0.00059673419160291845	0.026569819249881624	0.	0.014053368268981202	-0.014637951499018802	0.031175273459463977	0.045640205940708403
7.2400000000000002	0.00014579868378507277	0.000015340860582688172	0.00010849163355896099	-0.00003337200156533493	0.0010872470081659011	0.00048268978701734801	0.024773556056112818	0.	0.013309575058829772	-0.013343389438881151	0.031080416911592815	0.045199359546117465
7.2599999999999998	0.00014164361932934855	0.000016479477951258038	0.00010680543915223689	-0.000025697349961266436	0.0012687964663284403	0.00041672461679852875	0.023003917544156136	0.	0.012307812143599748	-0.01181451377049807	0.030997718937668457	0.044811070105706369
7.2800000000000002	0.00013746324580300034	0.000017616290952303888	0.00010610140461046053	-0.00001813186954033319	0.0014503241145218994	0.00039968063862958825	0.021263750524800867	0.	0.010978963551342796	-0.010088283995025961	0.030917762371005172	0.044478419504026187
7.2999999999999998	0.00013326380596175372	0.000018751881922739875	0.00010643843332946296	-0.000010861628878550828	0.0016195777928441849	0.00043128841225748601	0.01955589277367311	0.	0.0092634410312382905	-0.0082131411020744567	0.030831385061963031	0.044203058137878948
7.3200000000000003	0.00012905157011417617	0.000019886824662520572	0.00010770726538608319	-4.0580603356196732e-6	0.0017649000109046654	0.0005101815865756243	0.017883165621610263	0.	0.0071275947387022115	-0.0062466342897444134	0.030730361731690747	0.043985098123032647
7.3399999999999999	0.00012483281867577481	0.000021021681265306529	0.00010967004447589093	2.1333612674409585e-6	0.0018758842516964083	0.00063397526354521977	0.016248366493951699	0.	0.0045801688296265436	-0.0042525089205543848	0.030608008047601019	0.043823107755814307
7.3600000000000003	0.00012061382462055445	0.000022156998954505683	0.00011202176457374494	7.6017300359929041e-6	0.0019441002908330654	0.00079939734111622433	0.014654261419652613	0.	0.0016830243722661085	-0.0022976260704374862	0.030459667065629005	0.043714203047324429
7.3799999999999999	0.00011640083598585954	0.000023293306935267698	0.00011446072650903374	0.000012275791127506347	0.0019638074346740989	0.0010024556973157589	0.013103577531797073	0.	-0.0014490948706928561	-0.00044907486988031778	0.030283016903171509	0.043654220694724945
7.4000000000000004	0.00011220005844663622	0.000024431113273714075	0.00011675169425356957	0.000016125270931324764	0.001932510482079828	0.0012386207579540636	0.011598995581235821	0.	-0.0046617328797308316	0.0012282375410789872	0.030078139892804313	0.043637948748738962
7.4199999999999999	0.00010801763799784397	0.000025570901814196088	0.00011876518099117328	0.000019158798137127592	0.0018512126339264308	0.0015030029453973574	0.01014314248538321	0.	-0.0077838383327763182	0.0026733588286820854	0.029847332343532734	0.04365938756648402
7.4400000000000004	0.00010385964388079719	0.000026713129145944705	0.00012048149023276278	0.000021419187452798028	0.0017242909097435041	0.0017905074645603492	0.0087385839342010406	0.	-0.010653578597039755	0.0038304140382762128	0.029594699994555683	0.043712014515407904
7.46	0.000099732051781480091	0.000027858221630057958	0.00012195814174199501	0.000022977083261929015	0.0015590302361383813	0.0020959540880812061	0.0073878170757584356	0.	-0.01313852078546553	0.0046492033091539362	0.029325645861539497	0.043789030546065082
7.4800000000000004	0.000095640727249678148	0.000029006572497747752	0.00012327051328962432	0.000023923974179163032	0.0013649459807754212	0.0024141560409461985	0.0060932633035786048	0.	-0.01514469893271141	0.005085504694060116	0.02904638089280679	0.043883573821020434
7.5	0.00009159140962802792	0.000030158539030926487	0.00012444372093223591	0.0000243654253389812	0.0011530548151947736	0.0027399587186272552	0.0048572611680771684	0.	-0.01661430820866238	0.0051013650977473277	0.028763558675232986	0.043988893502244608
7.5200000000000005	0.000087589696335724221	0.000031314439835697701	0.00012539667699769039	0.000024415099588091099	0.00093521039136530444	0.0030682449198912009	0.0036820594343009855	0.	-0.017516587494128478	0.0046656554905253542	0.028484065289132825	0.044098484117390036
7.54	0.000083641027659151629	0.000032474552219572222	0.00012591705083756996	0.000024189825423459599	0.00072353293504742689	0.0033939178957718506	0.0025698103080340207	0.	-0.017838643636730409	0.0037551003156539309	0.028214915421664141	0.04420618656515933
7.5600000000000005	0.000079750672087028351	0.000033639109682523569	0.00012567951847799325	0.000023805685932291876	0.00052988026977111337	0.0037118764145390058	0.0015225628521021717	0.	-0.017581901305946234	0.002355873773783386	0.027963150348878932	0.044306265163631675
7.5800000000000001	0.000075923712261043858	0.000034808299532297385	0.000124309679319385	0.000023374898108361602	0.00036527525523166824	0.004016997021675222	0.00054225661442022094	0.	-0.01676637721828083	0.00046570284499295594	0.027735626046652317	0.044393471029844714
7.6000000000000005	0.000072165031537948371	0.00003598226063350473	0.00012148284264589318	0.000023003153217293626	0.00023923786881117391	0.0043041376815878708	-0.00036928451104448201	0.	-0.015440705681753486	-0.0019037494629551184	0.027538625759115719	0.044463100722120924
7.6200000000000001	0.00006847930129900634	0.00003716108130034759	0.00011703320876125731	0.00002278710085713842	0.0001590522914188811	0.0045681740930526224	-0.0012103581694516349	0.	-0.013692567762287267	-0.0047245990951961803	0.027377315159848932	0.044511055981594827
7.6400000000000006	0.000064870968915390487	0.000038344797341658719	0.00011104054677388286	0.000022811767911606884	0.00012908692839316957	0.0048040753825882888	-0.0019793891563976013	0.	-0.01165333329165627	-0.0079510383952560125	0.027255146003090008	0.044533906274487001
7.6600000000000001	0.000061344246625578969	0.000039533390267525228	0.00010386452969789184	0.000023147877492215446	0.00015032839329600254	0.0050070199983804492	-0.0026749347353463987	0.	-0.0094928103647888597	-0.011518729079068493	0.027173365364295751	0.044528951465732526
7.6799999999999997	0.000057903101087813241	0.000040726785665314297	0.000096112969870873477	0.000023849229095825042	0.00022025961534028358	0.0051725460857423682	-0.0032956896423953705	0.	-0.0074040907077970904	-0.015345733111431552	0.027130774495950437	0.044494278176654037
7.7000000000000002	0.000054551243873834227	0.000041924851753093485	0.000088552989110098068	0.000024950470435013139	0.00033311766260388231	0.0052967242889608293	-0.0038404907597798035	0.	-0.0055824720923419412	-0.019335247723674436	0.02712380689531222	0.044428800935868512
7.7199999999999998	0.000051292122865660011	0.000043127398117877324	0.000081992310293828308	0.000026465687155530215	0.00048045548576792395	0.005376335806923445	-0.0043083214407685505	0.	-0.0042042017281510857	-0.023380146609537113	0.027146894712032538	0.044332278664818869
7.7400000000000002	0.000048128914502457848	0.000044334174645194248	0.000077162529201459107	0.000028388225826535274	0.00065186014512798459	0.0054090356202191412	-0.0046983154690317351	0.	-0.0034095703133248841	-0.027369019288959653	0.027193014550323753	0.044205298568106482
7.7599999999999998	0.000045064517030821843	0.000045544870646168621	0.000074627187366241299	0.000030692038147334816	0.00083568089246791781	0.0053934808418031072	-0.0050097606369681816	0.	-0.0032918271611339402	-0.031193105785554398	0.027254281329400547	0.044049222947582699
7.7800000000000002	0.000042101544695458126	0.000046759114187988245	0.000074722614423840955	0.000033334608719935016	0.001019685177636548	0.0053294073846860144	-0.0052421019280348043	0.	-0.0038906490981476527	-0.034753310498056585	0.027322492946430403	0.043866099251323704
7.7999999999999998	0.000039242322903716015	0.000047976471632197146	0.000077528598968524404	0.000036261251262444116	0.0011916476757661259	0.0052176442412825152	-0.0053949442895414035	0.	-0.0051881846098786009	-0.037966401411044487	0.027389591332799508	0.043658538921641676
7.8200000000000003	0.00003648888443153267	0.000049196447385404237	0.000082863927465252896	0.000039410290005391368	0.0013399372540014753	0.0050600626837423047	-0.0054680549832689905	0.	-0.0071072003275003646	-0.040769583804730461	0.027448060112867056	0.043429575312633882
7.8399999999999999	0.000033842966560275467	0.000050418483865880879	0.000090306409347918476	0.000042718448637863588	0.0014541673368182555	0.0048594662508719454	-0.0054613655027427564	0.	-0.0095132264221215804	-0.043122869013798415	0.027491299283202569	0.043182514202898689
7.8600000000000003	0.000031306009300229032	0.000051641961688706062	0.000099241204425268292	0.000046125692882287295	0.0015259163012786086	0.0046194349862399078	-0.0053749730469606939	0.	-0.012223806880824719	-0.045008990947753111	0.027513998533508194	0.042920791634392462
7.8799999999999999	0.000028879154590637918	0.000052866200071937721	0.00010893871298305741	0.000049578833172986975	0.0015494381973288176	0.0043441427451535184	-0.0052091415419769881	0.	-0.015026597942123736	-0.04643098638151763	0.027512489349098026	0.042647852797882274
7.9000000000000004	0.000026563246523333278	0.000054090457464796789	0.00011865296992281255	0.00005303337470160055	0.0015222194914649399	0.0040381686934362624	-0.004964302203046958	0.	-0.017704372250906056	-0.047407877317305447	0.027485019422662918	0.042367062724608585
7.9199999999999999	0.000024358832546738512	0.000055313932398546539	0.00012771904711546961	0.000056453363903523346	0.0014452360438824714	0.0037063231998691291	-0.0046410536313440734	0.	-0.02006099986997658	-0.047969119354313791	0.027431885237208457	0.04208165523121047
7.9400000000000004	0.000022266165690777023	0.000056535764560137179	0.00013562226453084358	0.000059809271190581353	0.0013228348215107292	0.0033535045914810956	-0.0042401614410033372	0.	-0.021940826756727348	-0.048148582008627289	0.027355386985695722	0.041794721641714452
7.96	0.000020285207784170173	0.000057755036087087676	0.00014201882203946498	0.000063074221663385332	0.0011622746864332443	0.0029845975362301248	-0.0037625574135725301	0.	-0.023235990858241948	-0.04797880910341383	0.027259619555699222	0.041509235992337204
7.9800000000000004	0.000018415633590635611	0.000058970773082398241	0.00014670507433970845	0.000066219105186754446	0.00097305403899865803	0.0026044171678914615	-0.0032093381786417879	0.	-0.023881236935930292	-0.047486197034759821	0.027150156162510208	0.041228109254396787
8.	0.000016656835900050876	0.00006018194734658872	0.0001495528626157816	0.000069207248504656038	0.00076618369088713085	0.0022176964609597421	-0.0025817634209761436	0.	-0.023841094377817056	-0.046687564048634576	0.02703369326412387	0.04095426191423554
8.0199999999999996	0.000015007931564593735	0.000061387478323357173	0.00015044175323284531	0.000071989414304352711	0.00055352087413777687	0.0018291085925424225	-0.0018812536161558965	0.	-0.02309721421063449	-0.045588400525938794	0.026917700955324447	0.040690702163835205
8.0400000000000009	0.000013467768365995475	0.000062586235255064913	0.00014922036215903045	0.000074499909075289444	0.0003471939551455908	0.0014433116338655541	-0.0011093872982434749	0.	-0.021642992401779488	-0.044182913164982546	0.026810077715229162	0.040440596007593151
8.0600000000000005	0.000012034932755970729	0.000063777039542816066	0.00014571816133143734	0.000076654534947213915	0.00015906672059340347	0.0010650002067322324	-0.00026789786500567431	0.	-0.019488819337145885	-0.042455815023406202	0.02671876984037512	0.040207315790821693
8.0800000000000001	0.000010707758453982336	0.00006495866730515655	0.00013981001901106765	0.000078351005734729473	1.591353411945466e-7	0.00069894786709176243	0.00064133007267919845	0.	-0.016676003192921892	-0.040385667434642752	0.026651309131465333	0.039994455051963293
8.0999999999999996	9.4843357322203781e-6	0.000066129852129400845	0.00013151411702305021	0.000079472251094236251	-0.00012002515345350343	0.00035002498477573432	0.0016162647882524348	0.	-0.013292692866668555	-0.037949443291766694	0.02661425673585667	0.039805800285312234
8.120000000000001	8.3625214939361814e-6	0.00006728928800773745	0.00012108730032327902	0.00007989274739036295	-0.00019423255553046811	0.000023179742622665025	0.0026547319737043953	0.	-0.0094830092372380319	-0.035127852211913689	0.026612603661469454	0.03964525423732386
8.1400000000000006	7.3399500160054032e-6	0.000068435632450562425	0.0001090780521684695	0.000079487642708778172	-0.00021813587747444488	-0.00027662556220157047	0.0037544196984438463	0.	-0.0054424028168587324	-0.031910854498607269	0.026649237796759352	0.039516710675426406
8.1600000000000001	6.4140443751768694e-6	0.000069567509767715405	0.000096310178297056431	0.000078144016097254215	-0.00019079282425214553	-0.00054452478590726115	0.0049128837794430377	0.	-0.0013976801623784146	-0.028302711859136433	0.026724607489457451	0.039423886834557414
8.1799999999999997	5.5820283976111551e-6	0.000070683514508830032	0.000083795893100445384	0.000075773187699877675	-0.00011475834750771083	-0.0007758998777091426	0.0061275535472897526	0.	0.0024231823881908157	-0.024325905398508835	0.02683667367138684	0.039370126303610906
8.1999999999999993	4.8409391819499714e-6	0.000071782215052106058	0.000072603242118756545	0.000072322659449879784	4.1821766996710439e-6	-0.00096656283265237242	0.0073957379915544595	0.	0.0058218404635525106	-0.020023321365604862	0.026981158370762468	0.039358190993681499
8.2200000000000006	4.1876401144051722e-6	0.000072862157331187203	0.000063716169021166974	0.000067786108405333556	0.0001575806672132317	-0.0011129502704287099	0.008714632267248619	0.	0.0086515471373703676	-0.015458276230407138	0.027152007014718496	0.039390064894197163
8.2400000000000002	3.6188343278120705e-6	0.000073921868688635862	0.000057920206513534939	0.000062209947526984527	0.00033504589022462759	-0.001212309614867282	0.010081324542574339	0.	0.010825331725901818	-0.010712216887640701	0.027341929992361662	0.039466793516599832
8.2599999999999998	3.1310784789455315e-6	0.000074959861843891675	0.000055728498869433291	0.000055695338460476362	0.00052496781962366938	-0.001262855150770244	0.011492803167110759	0.	0.012311567971993537	-0.0058802551121643169	0.027542898983334112	0.039588380572850759
8.2799999999999994	2.7207969402129328e-6	0.00007597463896365594	0.000057344454530885991	0.00004839514929525987	0.00071516565529770014	-0.0012638748741378098	0.012945964137840094	0.	0.013122596951388277	-0.0010650219888933762	0.02774653574095836	0.039753757503552818
8.3000000000000007	2.3842961357975478e-6	0.000076964695821652958	0.000062649574198377772	0.000040506093672856847	0.00089346624390423339	-0.0012157748047570893	0.014437618839612743	0.	0.013303111602791379	0.0036304073929053077	0.027944410667972916	0.039960832678534938
8.3200000000000003	2.1177792081383817e-6	0.000077928526034164853	0.00007121009388671648	0.000032257019961463851	0.0010482799845792764	-0.0011200554297653073	0.015964502035088583	0.	0.012922886628704465	0.0081096235364058016	0.028128325974659911	0.040206616835636033
8.3399999999999999	1.917360723045769e-6	0.000078864625358149009	0.000082307265474798608	0.000023894886166504759	0.0011692420283617555	-0.00097922383513664949	0.017523280078511533	0.	0.012074817895013204	0.012289138030582965	0.028290667134293401	0.040487411376909338
8.3599999999999994	1.779081568894364e-6	0.000079771496037036796	0.000095002641246118985	0.000015670238709630802	0.0012479275533888768	-0.00079665330349846077	0.019110559326438216	0.	0.010876032229560205	0.016103053979197493	0.028424863561049299	0.040799038252665516
8.3800000000000008	1.6989237619328967e-6	0.000080647651180772324	0.00010824397732335511	7.8239603020675841e-6	0.0012785628471508762	-0.00057640830991604523	0.020722894717750139	0.	0.009468368518093094	0.019505692108621356	0.028525925585679825	0.041137085634800716
8.4000000000000004	1.6728253938030901e-6	0.000081491619164669157	0.00012100016796503382	5.766883325389327e-7	0.0012585880705070782	-0.00032305599003426761	0.02235679849468613	0.	0.0080151742045161609	0.02247203943556661	0.028590956391528338	0.041497142981400656
8.4199999999999999	1.6966953155957143e-6	0.000082301948032842263	0.00013239477464466881	-5.8782736657159163e-6	0.0011889245407160397	-0.00004148497515925998	0.02400874903580752	0.	0.0066934656445115717	0.024996201342679644	0.02861951065963117	0.041875002189522656
8.4399999999999995	1.7664278567017244e-6	0.000083077209890585439	0.00014180013259642091	-0.000011378393168261225	0.0010738683569668848	0.00026325069630843271	0.025675199771331998	0.	0.0056827459981376796	0.027088283692443094	0.028613702477523366	0.042266807421994256
8.4600000000000008	1.8779172573438196e-6	0.000083816005271570098	0.00014886474927884932	-0.000015792150844191888	0.00092064151640323835	0.00058605027724123969	0.027352588151079139	0.	0.0051528544593273454	0.028770276043125292	0.028578038885066097	0.042669143612496317
8.4800000000000004	2.0270719071485699e-6	0.000084516967464069064	0.00015347154999098209	-0.000019017004926773912	0.00073872562198540087	0.00092184187535898306	0.02903734463462021	0.	0.005252616757730845	0.030071543838846325	0.028519033747624548	0.043079061311454753
8.5	2.2098282610218123e-6	0.000085178766781244663	0.00015565082288157561	-0.000020976240667967133	0.00053913519101389659	0.001265615840780067	0.030725901673626925	0.	0.0060993934356207147	0.031024483254921822	0.02844469999972556	0.043494042400821893
8.5199999999999996	2.4221645014768645e-6	0.000085800114761199809	0.0001554868807672645	-0.000021615885417609893	0.00033374668569740825	0.0016124229067186625	0.032414702655887397	0.	0.0077682629432819297	0.03166077749114999	0.028364009637029133	0.043911916652297205
8.5400000000000009	2.6601137260474916e-6	0.000086379768281132338	0.00015305603540168022	-0.0000209026832081044	0.00013471439326506632	0.0019573486365196927	0.034100210780890788	0.	0.01027982333555225	0.032008551091328032	0.028286363709833284	0.044330742910897697
8.5600000000000005	2.9197767892480408e-6	0.000086916533571564325	0.00014841807970378609	-0.000018823780916908672	-0.000046075588911962444	0.0022954786427236582	0.035778917837179437	0.	0.013587799009011112	0.03209057719574146	0.028221062678731833	0.044748670930276672
8.5800000000000001	3.1973346568542338e-6	0.000087409270116282548	0.00014166113601525934	-0.00001538833931376965	-0.0001975937100242589	0.0026218700724733924	0.037447352851794208	0.	0.017570794362114551	0.031923569205765154	0.028176744377335319	0.045163800772218821
8.5999999999999996	3.4890602390591496e-6	0.000087856894423630368	0.00013297829496781988	-0.000010630812537441164	-0.00031034501452960995	0.0029315439581056543	0.039102090583031462	0.	0.022034562813676509	0.031518490201107086	0.028160777825232026	0.045574056391627142
8.620000000000001	3.7913297555106085e-6	0.000088258383656102351	0.00012274104480368073	-4.615203105445137e-6	-0.00037710330751070006	0.0032195102757596253	0.040739759828033503	0.	0.026729935588704897	0.030881739605466335	0.02817865530543608	0.045977088626647344
8.6400000000000006	4.100633482342908e-6	0.000088612779104302921	0.00011153438147583003	2.5607380282899328e-6	-0.00039358251179052051	0.0034808331233370923	0.042357051517763297	0.	0.031386428727467976	0.030017022183240146	0.028233480099374691	0.04637022025589993
8.6600000000000001	4.4135858991156685e-6	0.000088919189493363838	0.00010013278328793382	0.000010762573368652134	-0.00035888600026053822	0.0037107376814179667	0.043950726572792385	0.	0.035754391379470271	0.02892766481729072	0.028325666079663591	0.046750441992473052
8.6799999999999997	4.7269352850508317e-6	0.000089176794108933451	0.00008941940234475157	0.00001981867937209808	-0.0002756080765136318	0.0039047541424914074	0.045517623494203338	0.	0.039643213678784775	0.027619120050698331	0.02845292844230489	0.047114463287310164
8.7000000000000011	5.0375725869702959e-6	0.000089384845731425779	0.000080271952178682937	0.000029523101077510994	-0.00014955761122388016	0.0040588874065414851	0.047054665665216287	0.	0.042943059618549453	0.026101384370737092	0.028610564509931387	0.047458815876785604
8.7200000000000006	5.3425396648598689e-6	0.00008954267336769856	0.000073447558262475232	0.000039642205339841807	0.000010815287075835255	0.0041697960301758002	0.048558868340388021	0.	0.045623421634570359	0.024391068764506942	0.028791939148180897	0.047780001710620815
8.7400000000000002	5.6390368902599353e-6	0.000089649684769554125	0.000069492402308652529	0.00004992495983655032	0.00019513908626505087	0.0042349606718788185	0.050027345300433859	0.	0.047710648622166708	0.022512894417905886	0.028989044327317026	0.048074671096369086
8.7599999999999998	5.9244299720623284e-6	0.000089705368729789102	0.000068686676209787911	0.000060116010388144153	0.00039184016060309551	0.004252821868015867	0.051457315152392449	0.	0.049254141605783723	0.020500449686757707	0.029193018122377738	0.048339812588342114
8.7799999999999994	6.1962561451293918e-6	0.000089709297146697023	0.00007102185903184316	0.000069970167048880733	0.00058878181100754012	0.00422286973007064	0.052846107256220451	0.	0.050294103187625075	0.018396131964816948	0.029394573041717793	0.048572934221492635
8.8000000000000007	6.4522295991145673e-6	0.000089661126849285031	0.000076203156600167243	0.000079266563415055641	0.00077383184963567486	0.0041456738086169485	0.054191167260612891	0.	0.050842129172214125	0.01625029928400934	0.029584360715989064	0.048772216671383414
8.8200000000000003	6.6902462068224589e-6	0.000089560601175879778	0.000083674908075301313	0.000087820705883007166	0.00093542827925316191	0.0040228490587807583	0.055490062232499443	0.	0.05088097104597758	0.014119755271457909	0.029753349456549606	0.048936622790215926
8.8399999999999999	6.9083875617811929e-6	0.000089407551299899401	0.000092673940368277752	0.000095492897473022087	0.0010632132131827548	0.0038569622540490763	0.056740485366458933	0.	0.050383334980341227	0.012065769087530494	0.029893287973161965	0.049065954107528967
8.8599999999999994	7.1049241822662701e-6	0.00008920189729743632	0.00010231670360413142	0.00010219205067596784	0.0011487456135165111	0.0036513908551770191	0.057940260262101667	0.	0.049343244160922208	0.010151873214385987	0.029997273264387954	0.049160852197510013
8.8800000000000008	7.2783181621211002e-6	0.000088943648951885656	0.00011171646234610019	0.00010787458349971468	0.0011862153705069856	0.0034101519422334841	0.059087344759284385	0.	0.047808903932195918	0.0084416773232392391	0.030060359861061634	0.049222749983328679
8.9000000000000004	7.4272249385026745e-6	0.000088632906292904657	0.0001201107203157338	0.00011253878656880198	0.0011730140198870484	0.0031377215041737743	0.060179834322974128	0.	0.045904885984501438	0.0069968864497166813	0.030080083041042868	0.049253783839985209
8.9199999999999999	7.5504944727217138e-6	0.000088269859865959066	0.00012696657798899266	0.00011621562847359546	0.0011100129686221207	0.002838863898198647	0.061215964971514616	0.	0.043834751617743785	0.0058756268427944923	0.03005675754192428	0.049256680895859523
8.9399999999999995	7.6471716616947905e-6	0.000087854790732261735	0.00013203262852380659	0.00011895734652345169	0.0010014681881025988	0.0025184879786380597	0.062194115743870536	0.	0.041861994255889844	0.0051310813746196574	0.0299934667183656	0.049234636854842681
8.9600000000000008	7.716496079543389e-6	0.00008738807019727918	0.00013532233316988079	0.0001208253182053455	0.00085457964748069282	0.0021815410314657189	0.063112810703525868	0.	0.040274402051911788	0.0048103403665306389	0.029895750666993421	0.049191198126281595
8.9800000000000004	7.7579011220803296e-6	0.00008687015926943484	0.00013703790887521425	0.00012187864641821297	0.00067882860731328432	0.0018329452303250029	0.063970720478546308	0.	0.039341261525385349	0.0049533045083601443	0.02977108821762563	0.049130158622828442
9.	7.771012342477901e-6	0.000086301607849569844	0.00013746351211757837	0.0001221646731722377	0.00048524921564923869	0.0014775748389465018	0.064766663339251351	0.	0.039272785601087615	0.0055914510779342917	0.029628304386291729	0.04905547706040065
9.0199999999999996	7.755645292071428e-6	0.000085683053654087262	0.00013686349259967034	0.00012171232833283613	0.00028575134882008257	0.0011202666398595674	0.065499605816949455	0.	0.040188107784603785	0.006746302457820489	0.029477008740256348	0.048971215799141474
9.0400000000000009	7.7118026738966228e-6	0.000085015220875371078	0.00013541516581243307	0.00012052887861587966	0.000092527601487657767	0.00076585164838732604	0.066168662868855352	0.	0.042095026789351321	0.0084275176616664151	0.029327102327461569	0.048881497929705267
9.0600000000000005	7.6396709109936845e-6	0.000084298918583659616	0.00013319118445209374	0.00011860030235138694	-0.000082502136876602477	0.00041919342405584935	0.066773097596354025	0.	0.044883477054120026	0.010630654269806045	0.029188322052099931	0.048790475988904264
9.0800000000000001	7.5396161517242433e-6	0.000083535038876075257	0.00013019038591697771	0.00011589519098708159	-0.00022828684947432488	0.000085217395465361583	0.067312320525431402	0.	0.048335134084145498	0.013334801200270727	0.029069759139726287	0.048702303743001114
9.0999999999999996	7.4121797129164668e-6	0.000082724554779283252	0.00012640212419141872	0.00011237176708239413	-0.00033532696280363466	-0.00023108337261626083	0.067785888459723123	0.	0.05215133817427299	0.01650043465741232	0.028979309154397705	0.04862110208743578
9.120000000000001	7.2580729778837227e-6	0.000081868517913113989	0.00012187999515289247	0.00010798730915769286	-0.00039640878980210366	-0.00052467766087143232	0.068193502918596452	0.	0.055998341800081224	0.020067966642086588	0.028923073525475102	0.048550911297934138
9.1400000000000006	7.078171872357264e-6	0.000080968055923437472	0.00011679858475519347	0.00010270899699150321	-0.00040727196009128291	-0.00079056793701877339	0.068535008173706266	0.	0.059562712097630518	0.023957502435514859	0.028904802526820116	0.048495624490126565
9.1600000000000001	6.8735107767378678e-6	0.000080024369693794002	0.00011147280234796025	0.000096524964846755185	-0.00036705174161636908	-0.0010239057454974	0.068810388899585739	0.	0.062603517104452153	0.028070271557290468	0.028925506326934587	0.04845890088857216
9.1799999999999997	6.6452760276447531e-6	0.000079038730345611216	0.00010633230475227962	0.000089454223556238721	-0.00027837239573550452	-0.0012201451674016489	0.069019767454635339	0.	0.064985991891686037	0.032292032319213321	0.028983338838080068	0.048444061873740049
9.2000000000000011	6.3947990513978092e-6	0.000078012476038011145	0.00010185863218858601	0.000081554134508086268	-0.00014706382547219614	-0.001375222316899653	0.069163400810577133	0.	0.066686161231553978	0.036498483392049905	0.029073785358271806	0.048453977100852828
9.2200000000000006	6.1235490005188964e-6	0.000076947008579142381	0.00009850349532500996	0.000072924330135091392	0.000018415769487173665	-0.00148574342182788	0.069241677149356237	0.	0.067765815340934871	0.040562384473401526	0.029190096395698494	0.04849095150526872
9.2400000000000002	5.8331251954792107e-6	0.000075843789861324484	0.000096609146087660303	0.000063706379761999804	0.00020769986910695399	-0.0015491607846672192	0.069255112147728087	0.	0.068327568512657533	0.044361753858906422	0.029323852333699264	0.04855662599465127
9.2599999999999998	5.5252490578742985e-6	0.00007470433813308396	0.000096346977225506003	0.000054079057089512217	0.00040922950769470084	-0.0015639156316628255	0.069204344970604168	0.	0.068465816860001541	0.047788246963194475	0.029465543766698549	0.048651904544060792
9.2799999999999994	5.2017558530813301e-6	0.000073530224122305075	0.000097683278640379317	0.000044249688984164537	0.00061088637350445278	-0.0015295298600750467	0.069090133995105052	0.	0.06822942079174639	0.050754693368609334	0.029605103994358499	0.048776918077713824
9.3000000000000007	4.8645861984233929e-6	0.000072323067024476103	0.00010037602213366914	0.000034442639714540868	0.00080055367335672267	-0.0014466346932640621	0.068913352288052579	0.	0.06760707801364263	0.053200821194039467	0.029732399672035358	0.048931031208505615
9.3200000000000003	4.5157772262244267e-6	0.000071084530371287889	0.00010400454954993116	0.000024886393813917246	0.00096667604967184463	-0.0013169323324572347	0.068674982860088177	0.	0.066539055186352683	0.055096426614326656	0.029837732450547688	0.049112892314182359
9.3399999999999999	4.1574535862981543e-6	0.000069816317795027554	0.00010803216853131486	0.000015800857922170647	0.0010988901761541324	-0.0011430954755438187	0.068376113720195406	0.	0.064951205068367712	0.056441610539251196	0.029912402234176828	0.04932052155438945
9.3599999999999994	3.7918183334144373e-6	0.000068520168704172324	0.0001118962378972542	7.3863778250644885e-6	0.0011887375003652883	-0.00092861752014332551	0.068017932754714419	0.	0.062800433783695223	0.057264128803011204	0.029949331669793692	0.049551426348059327
9.3800000000000008	3.421143563685225e-6	0.000067197853887299207	0.0001151108699232635	-1.8440759685586783e-7	0.001230381711539509	-0.00067763203077906122	0.067601722455110577	0.	0.060116625976417745	0.057614299940431615	0.02994367876319495	0.049802730432430817
9.4000000000000004	3.0477609815823814e-6	0.000065851171060786362	0.00011735825537349115	-6.7712917799674088e-6	0.0012211853642716361	-0.00039472275721735741	0.067128854518896886	0.	0.0570263825426644	0.057558210663980112	0.029893311900388672	0.050071301444706187
9.4199999999999999	2.6740524111806829e-6	0.000064481940377673417	0.00011854258617397667	-0.000012267809075646591	0.0011619949275936254	-0.000084744903658809715	0.066600784348047976	0.	0.053749627375653503	0.057170108753040953	0.029799023857969484	0.050353863079169905
9.4399999999999995	2.3024401895055391e-6	0.000063091999914439208	0.00011878951978143079	-0.000016599655800895313	0.0010570513554881379	0.00024732515858636979	0.066019045469055529	0.	0.050569473600360661	0.056524869772030646	0.029664425087956789	0.050647080931473951
9.4600000000000008	1.9353775411387608e-6	0.00006168320115229782	0.00011839135066356657	-0.000019721128683609229	0.00091355292540137086	0.00059650014263167017	0.065385243898645404	0.	0.047784610419679817	0.055691295640977211	0.029495552845923121	0.050947615518916113
9.4800000000000004	1.5753389659041439e-6	0.000060257404470287045	0.000117715390821789	-0.000021610667337790962	0.00074099273721816802	0.00095784712415703552	0.064701052478517734	0.	0.04565781341068946	0.054726798426374582	0.029300312669621104	0.051252140921432807
9.5	1.2248106644255352e-6	0.000058816474666945527	0.00011710261180345946	-0.000022266570977185623	0.00055042751471391107	0.001326509600421509	0.063968205202200007	0.	0.044372720941057528	0.053673794908620634	0.029087892153300737	0.051557332334858666
9.5199999999999996	8.8628095500434267e-7	0.00005736227652701307	0.00011678281510174235	-0.00002170377143739452	0.00035379557321597833	0.0016976939832145533	0.063188491556417328	0.	0.044005952517507177	0.052557929291899889	0.028868245509346427	0.051859830026234455
9.5400000000000009	5.622308130621978e-7	0.000055896670450046095	0.00011682469474845122	-0.000019952233921836926	0.00016331812500734369	0.0020666327105062715	0.062363750898555337	0.	0.044516664906437811	0.051388076823620066	0.028651666988309885	0.052156190367098801
9.5600000000000005	2.5512451858403229e-7	0.000054421508156851815	0.00011712924759372037	-0.000017057175183812778	-9.0613807728150662e-6	0.0024285389921826044	0.061495866891131456	0.	0.045753111475038889	0.050157964112843359	0.028448395632316492	0.052442836573577373
9.5800000000000001	-3.2599615836653717e-8	0.000052938628489340283	0.00011746600441788629	-0.00001308089106218796	-0.00015227719542121299	0.0027785691781705363	0.060586762013248266	0.	0.047475309892560866	0.048849161715248453	0.028268162025693731	0.052716022368087111
9.5999999999999996	-2.9853830688097993e-7	0.000051449853320054118	0.00011754342027503126	-8.1056228043163703e-6	-0.00025682549930130762	0.0031118078100403398	0.059638392167791682	0.	0.049392273272896303	0.04743514390035166	0.028119616488125325	0.052971820905318642
9.620000000000001	-5.4033224322624918e-7	0.000049956983585044759	0.00011709680046547918	-2.2366118035549443e-6	-0.00031549820798472557	0.003423287635208638	0.058652741402475186	0.	0.051209533886052462	0.045886054995660605	0.028009655019656056	0.053206148927148339
9.6400000000000006	-7.5567477959490037e-7	0.000048461795455274568	0.00011597084043437483	4.3956577183562606e-6	-0.00032404780027068137	0.0037080523836439299	0.057631816761264484	0.	0.052678288727960855	0.044173766476883106	0.027942746620086341	0.053414832264907959
9.6600000000000001	-9.4232046978989792e-7	0.000046966036659904615	0.00011417295433641811	0.000011635014005695332	-0.00028162587276276297	0.0039612642614290875	0.05657764328179149	0.	0.053634204226689082	0.042276761599654482	0.027920416723213333	0.053593713699752576
9.6799999999999997	-1.0980933040291574e-6	0.000045471422974180663	0.00011188096723183799	0.000019301738683367292	-0.00019087264133994418	0.0041783514707859851	0.055492259152990032	0.	0.054014898716546758	0.040184362722280882	0.0279410249996782	0.05373879827178376
9.7000000000000011	-1.2208946915392982e-6	0.000043979634884437957	0.00010940305208249554	0.000027197709173056722	-0.000057630685522655571	0.0043551844424318687	0.054377711045886165	0.	0.053851261422516838	0.037899842303114342	0.027999895536099644	0.053846425119002284
9.7200000000000006	-1.3087112212192831e-6	0.000042492314441270655	0.0001071030257253601	0.000035114461483316123	0.00010963368425824526	0.0044882638702435848	0.053236049629112957	0.	0.053236589590519613	0.035442048525548178	0.028089753147793862	0.053913449766941068
9.7400000000000002	-1.3596220106298906e-6	0.000041011062311399941	0.0001053134730821699	0.000042843551104978367	0.00030054996860850601	0.0045749001011804553	0.052069325279428959	0.	0.052284766287284769	0.032845333570652349	0.028201344338289719	0.053937417481223687
9.7599999999999998	-1.3718058726013005e-6	0.00003953743503778465	0.00010425962852193826	0.000050188112918216066	0.00050355763065541945	0.0046133627795372639	0.050879583995983434	0.	0.051091211679860506	0.030157780978882658	0.028324109705649025	0.053916707671313999
9.7799999999999994	-1.3435480114461218e-6	0.000038072942516256188	0.0001040106910498162	0.00005697420981399387	0.0007065369581376234	0.0046029822540141893	0.049668863525743415	0.	0.04970783492444858	0.027437954857013915	0.028446823480793609	0.053850631816829815
9.8000000000000007	-1.2732464600810622e-6	0.000036619045696527531	0.00010446695498206662	0.000063060494132585743	0.00089736802003413229	0.0045441899021159988	0.048439189706115576	0.	0.048137675607120192	0.024750594131578499	0.028558189974100853	0.053739472812599866
9.8200000000000003	-1.1594181300901563e-6	0.00003517715451345904	0.0001053839989797814	0.000068344906275105005	0.0010644896679768087	0.004438492355817442	0.047192573029211982	0.	0.046348739239244312	0.022161807420768492	0.028647440577833815	0.053584461205478273
9.8399999999999999	-1.0007044054204106e-6	0.000033748626054516215	0.0001064292501127273	0.000072767566093600439	0.0011975305132612241	0.0042883832945192699	0.045931005430989345	0.	0.044301236887164995	0.019734360128904532	0.028704977709517195	0.053387692243807253
9.8599999999999994	-7.9587646792736444e-7	0.000032334762966976862	0.00010726005736888186	0.000076309582514588747	0.0012880232117346985	0.0040972044850288315	0.044656457307035068	0.	0.041978837964629624	0.017523579265478532	0.02872306217562794	0.053151995492042164
9.8800000000000008	-5.4384010365199353e-7	0.000030936812108255294	0.0001076059565020375	0.000078988098507946913	0.001330124092530441	0.0038689737255468001	0.043370874755363331	0.	0.039413390318478299	0.015574251567042396	0.028696466432189451	0.052880774617580117
9.9000000000000004	-2.4364012772906674e-7	0.000029555963441128848	0.00010733387194615876	0.00008084838636538208	0.0013211917791348176	0.0036082003733168516	0.042076177045303254	0.	0.036694592001852509	0.013918693503484302	0.028622962999509397	0.052577837915046027
9.9199999999999999	1.0553561096901531e-7	0.000028193349174406869	0.00010647737237525628	0.000081954133313459632	0.0012620733227844878	0.0033197089020207161	0.040774254310317795	0.	0.033961189498942501	0.012575972144138529	0.028503522084726451	0.052247239877039671
9.9399999999999995	5.0435265481346692e-7	0.000026850043148597097	0.00010522098405778974	0.000082377175679257397	0.0011570145112921651	0.0030084877581515357	0.039466965461274192	0.	0.031376703302802303	0.01155209395323286	0.02834216171878022	0.051893150942854418
9.9600000000000008	9.5332691663757574e-7	0.000025527060464800608	0.00010384456475195231	0.000082187869337828345	0.0010132211520189069	0.0026795754448456308	0.038156136315549927	0.	0.029097651856907585	0.010840881323001355	0.028145496050240054	0.051519767208911944
9.9800000000000004	1.4528219541773413e-6	0.000024225357353950304	0.00010264460521769436	0.000081447075539576447	0.00084019423092799748	0.0023379892720968103	0.036843557936319854	0.	0.027243613857427566	0.010425233372623362	0.027922110517799408	0.051131265347437935
10.	2.0030468225774867e-6	0.000022945831282204007	0.00010185425078690358	0.000080200458915068162	0.00064899635429743383	0.0019886955921670684	0.035530985175061196	0.	0.025876201608554701	0.010278510872166288	0.027681914350498257	0.050731801230051082
10.02	2.6040543732383514e-6	0.000021689321287237763	0.00010158144623687373	0.000078475495383208138	0.00045156808527661358	0.0016366144393022495	0.034220135409676881	0.	0.02499005693799165	0.010365875563265268	0.027435573690573457	0.050325544606063546
10.040000000000001	3.2557400174021423e-6	0.000020456608539355255	0.00010177817182533203	0.000076281309673676551	0.00026012885161469168	0.0012866469193298317	0.032912687469535004	0.	0.024515658777515208	0.010645525914814515	0.027194041670686338	0.049916737228591121
10.06	3.9578409457563524e-6	0.000019248417119275842	0.00010224676025229543	0.000073611218288072849	0.000086617254728657859	0.00094371081362406401	0.031610280737813509	0.	0.024332141601971446	0.011069878060386638	0.026968122395006407	0.049509758437355569
10.08	4.7099358697032245e-6	0.000018065415004797336	0.00010268283652051236	0.000070447639789941036	-0.000057906799409761868	0.00061276885430401303	0.030314514421072278	0.	0.024287911204489278	0.011586819344872056	0.026767975016634093	0.049109180642615713
10.1	5.5114451968374389e-6	0.000016908215256029277	0.0001027474673282458	0.000066768840701173643	-0.00016394377869572482	0.00029883504616694202	0.029026946975070297	0.	0.024226316059884762	0.012141195811871185	0.026602498259935516	0.04871979757837254
10.120000000000001	6.3616317084007334e-6	0.000015777377389275627	0.00010215315674205402	0.000062556806145471627	-0.00022428612775456141	6.9472049210737483e-6	0.027749095675362493	0.	0.024012310705674601	0.012676675508075642	0.026478619317587777	0.048346610708173352
10.140000000000001	7.2596017158636783e-6	0.000014673408927545878	0.00010074169913606296	0.00005780537070367367	-0.00023468205239248309	-0.00025790162598573986	0.02648243632090113	0.	0.023554588638871908	0.013138057772453533	0.026400602380314629	0.047994763757902931
10.16	8.2043066490927741e-6	0.000013596767115615682	0.000098531045772093373	0.000052527643199882373	-0.00019427470635269143	-0.00049087438473952591	0.025228403058136052	0.	0.022817583742404536	0.013473986458889572	0.026369541575406476	0.04766942177806887
10.18	9.1945451568715975e-6	0.000012547860786364564	0.00009571625631485739	0.000046761748006069609	-0.00010569399062854173	-0.00068743875306005882	0.023988388313209683	0.	0.021820082802807037	0.013639894283249267	0.02638317952759836	0.047375598840115836
10.200000000000001	0.000010228965650397465	0.000011527052364571595	0.000092624370698235481	0.000040574020123581439	0.000025226331541419608	-0.00084354191163383142	0.022763742819424334	0.	0.020621413026190659	0.013600885673893531	0.02643610338977458	0.047117946512756678
10.220000000000001	0.000011306069264069296	0.000010534659993498436	0.000089638029042243828	0.000034059050653040268	0.00019002383139156537	-0.00095579434636975324	0.021555775727038283	0.	0.019300282500192882	0.013334188100090075	0.026520259501453085	0.04690052240880458
10.24	0.000012424213337084572	9.5709597691228312e-6	0.000087110863251402271	0.000027336368314596904	0.00037832455035349686	-0.0010216424926039209	0.020365754782645372	0.	0.017933296633812993	0.012830792579012252	0.026625651824829788	0.046726563001286664
10.26	0.000013581615218236087	8.6361880664906067e-6	0.000085296451643835508	0.000020544011069663359	0.000578556616631165	-0.0010395096336520361	0.01919490656531558	0.	0.016579223740844907	0.012095974963286023	0.026741081919890712	0.046598286445369549
10.279999999999999	0.000014776356597443613	7.7305439419198761e-6	0.00008430486566807574	0.000013829706749707293	0.00077858279881105278	-0.0010088873289713553	0.018044416766762279	0.	0.015272133204225824	0.011148533645792037	0.026854843001340677	0.046516748699671193
10.300000000000001	0.000016006388211180916	6.8541915946548947e-6	0.000084091870573059502	7.340750737262064e-6	0.00096626316205072242	-0.00093036545918903602	0.016915430503456501	0.	0.014023207686887054	0.01001877004815508	0.026955358221854672	0.046481769972639697
10.32	0.000017269534872788733	6.0072628716902884e-6	0.000084479253653194086	1.2138612097180312e-6	0.0011300190140288405	-0.00080559685059619786	0.015809052648417053	0.	0.012828591390129304	0.0087454355665415214	0.027031806406516506	0.046491939397420676
10.34	0.000018563500986622933	5.1898597980637944e-6	0.000085200650175393244	-4.4337340356429e-6	0.0012594688825772627	-0.00063720103658555663	0.014726348171273405	0.	0.01167951528978195	0.007372029268925627	0.027074777257386273	0.046544695473858783
10.359999999999999	0.000019885876374154538	4.4020571170173971e-6	0.000085963762524291637	-9.5109636211419824e-6	0.0013461464689211253	-0.0004286195210735891	0.013668342475482164	0.	0.010571015428882155	0.0059429201360488362	0.027076944492619388	0.04663647009921091
10.380000000000001	0.000021234142435773429	3.6439048218698329e-6	0.000086516065393324459	-0.000013956710590044136	0.0013842213802036083	-0.00018394059887759029	0.01263602172216699	0.	0.0095065663867772362	0.0044997697563200489	0.027033671739764745	0.046762876661999714
10.4	0.000022605678662347001	2.9154306638523464e-6	0.000086698441390493236	-0.00001774058401446052	0.0013710756418505823	0.000092285506237751603	0.011630333130823404	0.	0.008497599154733651	0.0030786515677186307	0.026943418779704381	0.046918918860475889
10.42	0.000023997769463622587	2.2166426190250169e-6	0.000086472524282035085	-0.000020860942062682353	0.0013075847796115904	0.00039522095313574898	0.010652185247569518	0.	0.0075587158129289886	0.0017081248969077929	0.026807830338427506	0.047099197011268024
10.44	0.000025407611215898934	1.5475312979717741e-6	0.000085914238820594679	-0.000023340774797795533	0.001198021361242709	0.00071988721957928499	0.0097024481727699292	0.	0.0067008288580998436	0.0004083601737107749	0.026631467895123086	0.047298092237646042
10.460000000000001	0.000026832319679502559	9.0807228287370249e-7	0.000085176202444615934	-0.000025222236317463953	0.0010496096432438234	0.0010612733242887035	0.0087819537401849224	0.	0.0059249140234636718	-0.00080874033047729707	0.026421250927891084	0.047509915079245853
10.48	0.000028268937568954461	2.9822837644879064e-7	0.000084430958573779302	-0.000026560642305314963	0.00087185610114570234	0.0014144005430324158	0.0078914956411745285	0.	0.0052185005040135367	-0.0019385988288760161	0.026185753741210745	0.047729012460679857
10.5	0.000029714442413921599	-2.8204825189809783e-7	0.000083811660307096802	-0.000027418648312120541	0.00067581457626423246	0.001774345431446243	0.0070318294878962823	0.	0.0045558740463995002	-0.0029824376217657891	0.025934517919594766	0.047949834317379876
10.52	0.000031165754540450619	-8.3281403656463172e-7	0.000083365963820396932	-0.0000278611421409454	0.00047340508354585544	0.0021362288013111073	0.0062036728107233569	0.	0.0039018509960057693	-0.0039454390840339138	0.025677485682535809	0.048166967451440723
10.540000000000001	0.000032619745315588117	-1.3541321162118653e-6	0.000083034366969599732	-0.000027951172235793353	0.00027682044743201103	0.0024951827789696322	0.0054077049858407347	0.	0.0032182460360387459	-0.004834840976837982	0.025424568519223027	0.048375148663927496
10.56	0.00003407324547496926	-1.8460705765792511e-6	0.000082658379007161803	-0.000027747035751462396	0.000097974303539670471	0.0028463108563599664	0.0046445670900578627	0.	0.0024717460838964908	-0.0056581802684187443	0.025185285780460372	0.048569271502182182
10.58	0.000035523053547849293	-2.308700847111383e-6	0.000082017718553976937	-0.0000273004931324837	-0.000052088930482868456	0.0031846567545551581	0.0039148616808057021	0.	0.0016415886380641391	-0.0064218498249075731	0.024968377190826771	0.048744400971583363
10.6	0.000036965944509650961	-2.7420962617754623e-6	0.00008088904862371335	-0.000026655972885088891	-0.00016386975457532434	0.003505196903401479	0.0032191525002581676	0.	0.00072518411574928887	-0.0071300809984155278	0.024781324028078332	0.048895808397337592
10.620000000000001	0.000038398678363082972	-3.1463307936420104e-6	0.000079112036554526005	-0.000025850578196696256	-0.0002301428271714029	0.0038028684427270508	0.0025579641036295175	0.	-0.0002600966700407048	-0.007784415159065191	0.02462978943599594	0.049019034560400951
10.640000000000001	0.000039818008817804618	-3.5214779715250663e-6	0.000076644144869176395	-0.000024914695539023091	-0.00024662297680170121	0.0040726400393544622	0.0019317814123978074	0.	-0.0012799567903548602	-0.0083836789336507803	0.024517070556121512	0.049109983720986058
10.66	0.000041220692045040863	-3.8676099856010539e-6	0.000073586822937173751	-0.000023873018011311836	-0.00021241094966168559	0.0043096268446438362	0.0013410491945930261	0.	-0.002290501483047911	-0.0089244304204822711	0.024443700497286613	0.049165044821367541
10.68	0.000042603495315079315	-4.1847969882707344e-6	0.000070174051602367449	-0.000022745819078011376	-0.00013009452169094579	0.0045092441893050984	0.00078617147477628643	0.	-0.0032476764322276926	-0.0094017971502270321	0.024407320404898611	0.049181229865092054
10.700000000000001	0.000043963205719303733	-4.4731065946661207e-6	0.000066726753902568436	-0.000021550333924477	-5.475171875832344e-6	0.004667387980493677	0.00026751087754752628	0.	-0.0041157346668778509	-0.00981058389532561	0.024402868138577893	0.049156314186022801
10.720000000000001	0.000045296638751329832	-4.7326035862737097e-6	0.000063587571803729731	-0.000020302120462493967	0.00015299995240863909	0.0047806242638618827	-0.00021461209071132331	0.	-0.0048720949085368746	-0.0101464951883917	0.024423038369205549	0.049088960044091953
10.74	0.000046600646851868016	-4.9633498197016482e-6	0.000061054819129078425	-0.000019016281255047202	0.00033495234983260252	0.0048463670803097101	-0.00065991981649572012	0.	-0.0055075441700158968	-0.010407300549461141	0.024458905967242664	0.048978804521223877
10.76	0.000047872127799178377	-5.1654043413706634e-6	0.000059331164653897428	-0.000017708436160779328	0.00052878802519444005	0.0048630233930733102	-0.0010681784038706829	0.	-0.0060226319876646103	-0.01059377582877272	0.024500597652199689	0.048826495428308039
10.779999999999999	0.00004910803305980746	-5.3388237073596266e-6	0.000058495198625930361	-0.000016395349998900299	0.00072233677881312279	0.0048300868263977019	-0.0014391985421354225	0.	-0.0064224047020447449	-0.010710283969462723	0.02453793931012678	0.048633664670478888
10.800000000000001	0.000050305375856221635	-5.4836625066497275e-6	0.000058497135845110571	-0.000015095146381555874	0.00090342448206710477	0.0047481679588293295	-0.001772836408808074	0.	-0.0067118958413130911	-0.010764909739389064	0.024561064800095678	0.04840283641748086
10.82	0.000051461239164645595	-5.5999740840534674e-6	0.000059176028793010704	-0.000013827078337299431	0.0010604472781320911	0.0046189570364048079	-0.0020689945994658114	0.	-0.0068941254946031164	-0.010769127043247204	0.024561008136919235	0.048137276148942393
10.84	0.000052572783467548512	-5.6878114585141065e-6	0.00006029436586036524	-0.000012610876255789855	0.0011830159886783412	0.0044451238305114327	-0.0023276230754405054	0.	-0.006971167286210108	-0.010737042228837385	0.024530292996847891	0.047840794625901573
10.859999999999999	0.000053637254265846701	-5.7472284305621425e-6	0.000061584592453690218	-0.000011465744372232689	0.0012626784750616558	0.0042301674110490186	-0.0025487201200306807	0.	-0.006947563918424618	-0.01068430991801677	0.024463487543421189	0.047517526657834458
10.880000000000001	0.000054651989374376875	-5.7782808717412885e-6	0.000062799606573554073	-0.000010409119946035161	0.0012936393860806432	0.0039782344699339457	-0.0027323332931628724	0.	-0.0068344162468651319	-0.010626849992990399	0.024357638962204949	0.047171707236726521
10.9	0.000055614425965352238	-5.7810281872289632e-6	0.000063756624913563487	-9.4553356950917433e-6	0.0012733302632405208	0.0036939276238771783	-0.0028785603742554136	0.	-0.0066521668186660665	-0.010579501734781654	0.02421247938443289	0.046807466915012738
10.92	0.00005652210726906845	-5.7555349422949438e-6	0.000064363501506431442	-8.6143329072613239e-6	0.0012026803160960259	0.0033821245963032982	-0.0029875502827000216	0.	-0.0064305890466676285	-0.01055473638229934	0.024030327279183444	0.046428664615184766
10.94	0.000057372689041462754	-5.7018726411278814e-6	0.000064620403241438112	-7.8905613023379229e-6	0.0010860085027556829	0.0030478256950792811	-0.0030595039650561269	0.	-0.0062055856752739752	-0.010561520355792563	0.023815688860640845	0.046038770288589007
10.960000000000001	0.000058163945680936302	-5.6201216464178843e-6	0.000064596957862050192	-7.2821790600800795e-6	0.00093056868866287726	0.0026960413938153828	-0.0030946752381256354	0.	-0.0060135890206824763	-0.010604388413544139	0.02357465544164215	0.045640803141608642
10.98	0.000058893776017927835	-5.5103732264518733e-6	0.000064392538499796759	-6.7806401123776672e-6	0.00074587516464767474	0.0023317251365681272	-0.0030933715766721763	0.	-0.0058850975265425862	-0.010682758861449978	0.023314248780491716	0.045237324613727703
11.	0.000059560208703148681	-5.3727317154893422e-6	0.000064091999721248988	-6.3707327668770242e-6	0.00054296840685247826	0.0019597497471713979	-0.0030559548349420596	0.	-0.0058389448873321405	-0.010790508156106597	0.023041859640564599	0.044830479748865004
11.02	0.000060161407350590307	-5.207316772753969e-6	0.000063729584481031498	-6.0311146511983493e-6	0.00033373973237736855	0.0015849198760042268	-0.0029828418908666582	0.	-0.0058784704981173913	-0.010915821565451418	0.022764860758094065	0.044422076501028231
11.040000000000001	0.000060695675202886157	-5.0142657240303341e-6	0.000063270716964675816	-5.7353729612068249e-6	0.00013034737952267284	0.0012120083408516619	-0.0028745052022502472	0.	-0.0059902404505371674	-0.011041346626552727	0.02249038707772253	0.044013689964774408
11.06	0.000061161459408504842	-4.7937359693780171e-6	0.000062616632757622054	-5.4536158352602726e-6	-0.000055324814710698442	0.00084580135228570969	-0.0027314732644077334	0.	-0.006145609919014583	-0.011144689474836336	0.022225203753785703	0.043606777390768049
11.08	0.000061557355009858594	-4.5459074398996214e-6	0.000061631335242316038	-5.1545639347880257e-6	-0.00021224809704009038	0.00049113661395190178	-0.0025543309588855027	0.	-0.0063051523220483234	-0.0111993009359352	0.02197555494423286	0.04320278991122773
11.1	0.000061882108346476838	-4.2709850859900454e-6	0.000060184596522957351	-4.8080536795350182e-6	-0.00033091874527719194	0.00015291919326294116	-0.0023437197836295442	0.	-0.0064255507896235804	-0.011175789985933153	0.021746911930825272	0.042803267955196178
11.120000000000001	0.000062134620243913669	-3.9692013784982974e-6	0.000058199429649997969	-4.3877866055599957e-6	-0.00040408663435262219	-0.00016389718185995372	-0.0021003379549756757	0.	-0.0064678294418206508	-0.011043670160505351	0.021543604253652128	0.042409909259713295
11.140000000000001	0.00006231394864431028	-3.6408188048488057e-6	0.000055689583065437337	-3.8740740732588763e-6	-0.00042742590321933423	-0.00045437129075078311	-0.0018249403727735244	0.	-0.0064050417184327059	-0.010773488612852961	0.02136839304233485	0.042024601133166785
11.16	0.000062419310854908844	-3.2861323411890011e-6	0.000052774413229469963	-3.2562521357568097e-6	-0.00039998948873511218	-0.00071368012764162314	-0.001518338440286069	0.	-0.0062272595388534434	-0.010339213959143834	0.02122209719992272	0.041649412161700164
11.18	0.000062450085340504113	-2.9054718817715051e-6	0.000049665513526805233	-2.5344042524667876e-6	-0.00032432072867417201	-0.00093726461262320948	-0.0011813997312281298	0.	-0.0059423310371099908	-0.0097206814715380709	0.021103386486201477	0.041286542741380557
11.200000000000001	0.000062405813166636209	-2.4992046067880868e-6	0.000046629160799702835	-1.7200526291581697e-6	-0.00020618928857602244	-0.0011210041746504314	-0.00081504749705779353	0.	-0.005572283177873491	-0.00890583171383693	0.021008810360094644	0.040938238372156335
11.220000000000001	0.000062286198910257995	-2.0677372700643139e-6	0.000043936415273775065	-8.3557580699694656e-7	-0.000054028632882297315	-0.0012614034956776883	-0.00042026000834925054	0.	-0.0051467786764860281	-0.0078924516365207614	0.020933062166942476	0.040606674076522548
11.24	0.0000620911111867406	-1.6115183877347245e-6	0.000041814999339535863	8.7724788797732822e-8	0.00012177784348337349	-0.0013557711623069363	1.9302751210828473e-6	0.	-0.004695918048739988	-0.0066891509847320264	0.020869420238576728	0.040293821974164028
11.26	0.000061820582734781193	-1.1310403103630254e-6	0.000040413730583523794	1.0127793013785247e-6	0.00030961712453226605	-0.0014023692833263868	0.00045043771008569655	0.	-0.0042445431168042606	-0.0053153866327888509	0.020810285634579664	0.040001316309103127
11.279999999999999	0.000061474810101380673	-6.2684116007441851e-7	0.000039784292554037592	1.9007872790258173e-6	0.00049729379364988474	-0.0014005156773384615	0.00092412465489573672	0.	-0.003809276254908206	-0.0038004741054933448	0.020747751391030071	0.039730330597872274
11.300000000000001	0.000061054152808239642	-9.9506616112247882e-8	0.000039880112259828987	2.715642648823402e-6	0.00067261157112141583	-0.0013506257936131381	0.0014218028367228783	0.	-0.0033983804714115932	-0.0021816764624879616	0.020674169502430249	0.039481479872532026
11.32	0.00006055913223049908	4.5032846816743055e-7	0.000040569810844576226	3.4281785534565068e-6	0.00082395577014819773	-0.0012541892603164537	0.0019422349026091204	0.	-0.0030136382988047647	-0.00050160468274666401	0.020582702489279459	0.039254757460992169
11.34	0.000059990429913836518	1.021978632430724e-6	0.000041662328193678433	4.0197007205450275e-6	0.00094094290599399473	-0.0011136845426174126	0.0024841361552036256	0.	-0.0026530298910288214	0.0011947309074294733	0.020467840452396094	0.039049510994874803
11.359999999999999	0.000059348885617718783	1.6147065755882015e-6	0.000042940427680156906	4.4844101540694736e-6	0.0010151438714844346	-0.00093244313340863508	0.0030461764728540487	0.	-0.0023130188440857076	0.0028628349000225928	0.020325836738543861	0.038864457230127443
11.380000000000001	0.000058635494843833902	2.2277221352541457e-6	0.000044197656445362638	4.8305119865650614e-6	0.0010407998438352237	-0.00071448063447204432	0.0036269824129967348	0.	-0.0019896165033131442	0.0044612497391195126	0.02015498839549899	0.038697730726906597
11.4	0.000057851406028527896	2.8601814931167286e-6	0.000045271610384575722	5.0800163077582838e-6	0.001015384872215406	-0.00046431510175447174	0.0042251394965297402	0.	-0.0016779620703052979	0.0059534181539823636	0.019955688388316191	0.03854695821467527
11.42	0.000056997917339131343	3.5111866185818759e-6	0.000046065516319134664	5.2674132537955387e-6	0.00093986750316248655	-0.0001867928195900837	0.004839194670055863	0.	-0.0013707633120115768	0.0073087437197795514	0.019730218339920884	0.038409348995362885
11.44	0.000056076473108124247	4.1797849606598284e-6	0.000046552337943085026	5.4375121698348183e-6	0.00081859459549813124	0.00011306146116543816	0.0054676589417627999	0.	-0.0010563960587019056	0.00850284771617002	0.019482321619534039	0.038281792050942662
11.460000000000001	0.000055088659845985155	4.8649693982127706e-6	0.000046760624814970453	5.6427623431228036e-6	0.00065883126563084904	0.00043015806917700889	0.0061090101857829773	0.	-0.00071761215400244563	0.0095171447506451241	0.01921666446904963	0.038160952311542588
11.48	0.000054036201994331345	5.5656784559810575e-6	0.000046747056212086829	5.9403285707602949e-6	0.00047008537837910092	0.00075941442178737383	0.0067616961089306087	0.	-0.00033164549883495098	0.010337948949904953	0.018938323089865473	0.038043361258891163
11.5	0.000052920957281248765	6.2807967935980347e-6	0.000046564558279938578	6.3891067897704768e-6	0.00026337632104238252	0.0010957867415620328	0.0074241373726776083	0.	0.00012784513365842951	0.010955367290422166	0.018652411398393812	0.037925500043909335
11.52	0.000051744911750736811	7.0091559722536674e-6	0.000046235673117137055	7.0467646965180486e-6	0.00005056553097595819	0.0014342685722183854	0.0080947308625579431	0.	0.00068696859445432912	0.011362236836970047	0.018363898378452741	0.037803875981282015
11.540000000000001	0.000050510174527250429	7.7495355033625968e-6	0.0000457388509109459	7.966814966262753e-6	-0.00015622039694946439	0.0017698677040452998	0.008771853095955906	0.	0.0013663416791751329	0.011553325120800935	0.018077584867493265	0.037675095170648293
11.56	0.000049218972242293796	8.5006641809701948e-6	0.000045011644361183517	9.1956952555302673e-6	-0.00034512454926600701	0.0020975759323351153	0.0094538637587646829	0.	0.0021753051945049423	0.011524947849078628	0.017798148735122969	0.037535934783460206
11.58	0.000047873643212337918	9.261221698682136e-6	0.000043970329989706514	0.000010769852233256938	-0.00050513576996631204	0.002412346992718513	0.010139109360390457	0.	0.0031070949828211625	0.011275076500808782	0.017530145917966793	0.037383418139800242
11.6	0.000046476631326931861	0.000010029840550379728	0.000042540834240746561	0.000012712900599162746	-0.00062675665175067038	0.0027090969899312973	0.010825926995842332	0.	0.0041367725870570735	0.010803920408213878	0.017277878581892607	0.03721489415784851
11.620000000000001	0.000045030479782111332	0.000010805108212228473	0.000040691867272350107	0.000015033033518491168	-0.00070273291801425659	0.0029827387193274348	0.011512648203166314	0.	0.0052234083000101683	0.010114883301065171	0.017045101504438644	0.037028120344284557
11.640000000000001	0.000043537824454816659	0.000011585569601519724	0.000038459413731477265	0.000017720969510651163	-0.00072872714254511132	0.003228256667387362	0.012197602903477094	0.	0.0063168227328866677	0.0092157226414573759	0.016834611384940169	0.036821345615507164
11.66	0.000042001387194210565	0.000012369729807511857	0.000035953727162044147	0.0000207487953386154	-0.00070377750470371138	0.0034408235532526767	0.012879123410699984	0.	0.0073674237892870503	0.0081196912543263153	0.016647821964002933	0.036593386428794235
11.68	0.000040423968865787446	0.000013156057086301785	0.000033345749387264645	0.000024070072910220564	-0.00063041347285124787	0.0036159526629583006	0.013555548497208417	0.	0.0083361639164135221	0.006846424008904315	0.016484445833071359	0.036343687555059817
11.700000000000001	0.000038808442247934005	0.000013942986111646207	0.00003083716314235263	0.000027621498238161041	-0.00051439452443583021	0.0037496737974705846	0.014225227501443342	0.	0.0092012961698119886	0.0054223541730958821	0.016342374593698871	0.03607235790623925
11.720000000000001	0.000037157744794510256	0.00001472892147115685	0.000028623586981191273	0.000031326229261309513	-0.00036414850225576829	0.0038387154285849353	0.014886524462972814	0.	0.009959740646025457	0.0038805056389164816	0.016217788650583945	0.035780172556598488
11.74	0.000035474871263346808	0.000015512241396679321	0.000026861324683314508	0.000035098758094771754	-0.00019005678893637703	0.0038806726408890779	0.01553782227026744	0.	0.01062293535603569	0.002259601849076965	0.016105466838147727	0.035468534615023084
11.76	0.000033762866235916011	0.000016291301715346999	0.000025644880434039924	0.000038850936911742628	-3.7318551011952914e-6	0.0038741403918968352	0.016177526806173206	0.	0.011209012466764	0.00060254501127288834	0.015999230810178684	0.035139394706377336
11.779999999999999	0.000032024816601517597	0.000017064440007394599	0.000024997662633929191	0.000042498530818620151	0.0001826323215503613	0.0038187948285769032	0.016804071075945365	0.	0.011734203176261036	-0.001045571073067908	0.015892457268811305	0.034795130931464913
11.800000000000001	0.000030263843903595433	0.00001782997995494981	0.000024874638845651109	0.000045967523365147284	0.00035684342755742243	0.0037154115211207742	0.017415919302482517	0.	0.012206336053863981	-0.0026396673096815669	0.015778609807114399	0.034438397448562093
11.82	0.0000284830967485529	0.000018586235864935115	0.000025174307750380071	0.000049199379125338533	0.00050729353332523838	0.0035658175674686547	0.018011570973641523	0.	0.01262243736960008	-0.0041368179630873365	0.015651759475291543	0.034071954303683573
11.84	0.000026685743099774673	0.000019331517348500704	0.000025757493142753579	0.000052154583032992113	0.0006236074295461212	0.0033727832009290233	0.018589564826190431	0.	0.012971152215191149	-0.0054980489491851976	0.015507063687877477	0.03369849400028771
11.859999999999999	0.000024874962693443442	0.000020064134137449822	0.000026470617529843893	0.000054814006593573161	0.00069736335727347176	0.0031398662787092153	0.019148482751408593	0.	0.013239263694238113	-0.0066895877991436405	0.015341157634977246	0.03332048103167215
11.880000000000001	0.000023053939340721835	0.00002078240101860666	0.000027170356317812033	0.000057177948059813216	0.00072280609493351211	0.0028712285290522941	0.01968695360737743	0.	0.013420258252752813	-0.0076834585465474503	0.015152397286542226	0.032940019128837393
11.9	0.000021225853474728107	0.000021484642864802271	0.000027745297129306429	0.000059262997227360614	0.000697407332290113	0.0025714448659223993	0.02020365692331649	0.	0.013522053111260458	-0.0084574310890504489	0.014940899245077965	0.032558757670227804
11.92	0.000019393874540116901	0.000022169199741270138	0.00002812974391645448	0.000061097133158161121	0.00062212649696429586	0.002245326250462025	0.020697326481580756	0.	0.013571078128524868	-0.008994443094385414	0.014708360437002542	0.032177844240187839
11.94	0.000017561153720049849	0.000022834432065738092	0.00002830620428152103	0.000062713637156767282	0.00050129550231799538	0.0018977728978252172	0.021166753763448318	0.	0.013611004980162517	-0.009281694383681479	0.014457700094139719	0.031797925515351974
11.960000000000001	0.000015730816576915718	0.00002347872579909233	0.000028296256237101552	0.000064144486084296431	0.00034216105609729684	0.0015336689398477285	0.021610791245289657	0.	0.013696135112609954	-0.0093096574803761926	0.014192621038590678	0.031419194223040271
11.98	0.000013905955951847016	0.000024100497644384512	0.000028143057673089833	0.00006541389264512823	0.00015421215909523068	0.0011578229945107365	0.02202835553202806	0.	0.013881043023837341	-0.0090712503700520891	0.013917208928881274	0.03104147633529409
12.	0.000012089625042743107	0.000024698200230490066	0.00002789111602885877	0.000066532608222254902	-0.000051548415744432507	0.00077495246086360149	0.022418430315791663	0.	0.014208923563976728	-0.0085613818144569046	0.01363566430733156	0.030664350116117078
12.02	0.000010284830502624298	0.000025270327257582382	0.0000275692574493204	0.000067493524981959013	-0.0002632719557034525	0.00038970355482966976	0.022780069147838467	0.	0.014701145877986335	-0.0077770131505575449	0.013352202494688065	0.030287287041043449
12.040000000000001	8.4945259561444719e-6	0.00002581541858049425	0.000027181294465182526	0.000068269027383747322	-0.00046884047804679566	6.694670847970789e-6	0.023112398012971394	0.	0.015350156120940338	-0.0067177923868878067	0.013071085412947749	0.02990980370830941
12.06	6.7216055720450973e-6	0.000026332065207532873	0.000026706509264236289	0.000068810449957764502	-0.00065640265256385879	-0.00036943209551615932	0.023414617696091447	0.	0.016117467488409708	-0.005387216065701958	0.012796694507711863	0.029531613390089889
12.08	4.9688979488794749e-6	0.000026818914191006817	0.00002610943079093403	0.000069049887392643588	-0.00081495177682157707	-0.00073396735840224189	0.023686005931510611	0.	0.016937988992401735	-0.0037941719234592733	0.012533534570393173	0.029152765666975583
12.1	3.2391602196105151e-6	0.00002727467338714346	0.000025355868790922359	0.000068904452348330508	-0.00093499577309621778	-0.00108211395297335	0.023925919326438266	0.	0.017730967624697416	-0.0019546225605334699	0.012286081614287125	0.028773762668459733
12.120000000000001	1.5350724596463472e-6	0.000027698116063521673	0.000024430190883148462	0.000068282870141614382	-0.001009287957518438	-0.0014090019696889082	0.024133795050962782	0.	0.018416075371858371	0.00010687899041226731	0.01205844745417102	0.028395641018809561
12.140000000000001	-1.4076762666626053e-7	0.000028088085331561268	0.00002334809126007531	0.000067094033027313704	-0.0010335010035043735	-0.0017097473140587579	0.024309152287672529	0.	0.018931053073000199	0.0023561814775489957	0.011853909017552736	0.028020009994530588
12.16	-1.7858497520367722e-6	0.000028443498384001236	0.000022160283239067852	0.000065256833693259908	-0.0010066846542304579	-0.0019795560077254873	0.024451593435200505	0.	0.019245919189678409	0.0047493531276001158	0.011674412211045659	0.027649038964496234
12.18	-3.3977557164464878e-6	0.000028763350517024825	0.000020945593871894014	0.000062710305402963879	-0.00093137939062871229	-0.0022138698356908323	0.0245608050607171	0.	0.019369179371029551	0.007233560185302669	0.011520181375030015	0.027285391068305603
12.200000000000001	-4.9741638108273534e-6	0.000029046718917377065	0.000019795677749387397	0.000059422885243791412	-0.00081335284786620936	-0.0024085423078137906	0.024636558597606661	0.	0.019343936384593467	0.0097491019639362048	0.011389536325408026	0.026932105151503731
12.220000000000001	-6.5128528080500569e-6	0.000029292766196961742	0.000018796262606854408	0.000055399557365280044	-0.00066103640635283088	-0.00256002823404593	0.024678710785370515	0.	0.01923524030519699	0.012232518073543159	0.011278954865939101	0.026592433703573483
12.24	-8.0117057089414134e-6	0.000029500743657594365	0.000018010332608273116	0.000050685778689107952	-0.00048480982970764054	-0.0026655665431235364	0.024687203850013439	0.	0.019112768684964979	0.014620493624038347	0.011183351597132497	0.026269650089868538
12.26	-9.4687130090739813e-6	0.000029669994269645813	0.000017467126576690278	0.000045367449685744521	-0.00029627984433423641	-0.002723335142306842	0.024662065424044859	0.	0.019033853665194028	0.016854126982991356	0.011096503692040169	0.025966842712651511
12.280000000000001	-0.000010881975688430134	0.000029799955350878217	0.000017158506195109891	0.000039566724654965801	-0.00010763305518041733	-0.00273255902871974	0.024603408206438124	0.	0.019031020272894258	0.018883029359976104	0.011011551523275393	0.025686715933743776
12.300000000000001	-0.000012249707808043714	0.000029890160931318049	0.000017042394615220807	0.000033434066459749751	0.000068943782919655831	-0.0026935583290623589	0.024511429363641209	0.	0.019106453282393004	0.02066872141584282	0.0109215243926982	0.025431417036713234
12.32	-0.00001357023870125762	0.000029940243793083555	0.000017052067674262067	0.000027137516887654201	0.00022184292913888474	-0.0026077306446723883	0.024386409674037591	0.	0.01923404616365423	0.022186884342880173	0.010819865211463643	0.02520240513186009
12.34	-0.000014842014826946248	0.00002994993717451572	0.000017109714714181462	0.000020850555873138526	0.00034068130664940797	-0.002477470707466259	0.024228712419215537	0.	0.019368214752104953	0.023428193624700389	0.010700933580757636	0.02500037224238158
12.359999999999999	-0.000016063601192009558	0.000029919076129918514	0.000017142251957983495	0.000014740077853153677	0.00041702031469585178	-0.0023060383975879719	0.024038782026107382	0.	0.019457348779401019	0.024397676628330877	0.010560451480773224	0.024825219872051517
12.380000000000001	-0.000017233682461474664	0.000029847598537880284	0.000017096673953043845	8.9558961952444782e-6	0.00044508029761947593	-0.0020973922593751073	0.023817142465567136	0.	0.019458585497827422	0.025112745527942751	0.010395834366844133	0.024676087406099233
12.4	-0.000018351063602033146	0.00002973554575253515	0.000016951720467225234	3.622837710208493e-6	0.00042230451726932256	-0.0018560088372833899	0.023564395413346227	0.	0.019349914426726841	0.025600223918156105	0.010206345534138895	0.024551422936907302
12.42	-0.000019414670221963581	0.000029583062893894903	0.000016723013253890778	-1.1640025014587885e-6	0.00034962502315413307	-0.0015867081041990633	0.023281218180745869	0.	0.019136068222667491	0.025892782206342575	0.0099930383848772508	0.024449083405780177
12.44	-0.000020423548518725548	0.000029390398775019829	0.000016460344789321485	-5.3407981417015471e-6	0.00023135262519898654	-0.0012945022521643119	0.02296836142296162	0.	0.018846439265798674	0.026025216239461333	0.0097585054706284275	0.02436644969109731
12.460000000000001	-0.000021376864788473504	0.000029157905465700152	0.000016237944724471071	-8.8737237942254632e-6	0.000074723265080046031	-0.00098447991445123925	0.022626646633935366	0.	0.018525814739077776	0.026030956701150944	0.0095065111060378786	0.024300543328498167
12.48	-0.000022273904697753949	0.000028886037493399032	0.000016140292198183609	-0.000011755590953142769	-0.00011077256400002888	-0.00066173149058469639	0.022256963437480209	0.	0.018220944439802645	0.025939106888161506	0.0092416160184247142	0.024248134397907864
12.5	-0.000023114072120643953	0.000028575350684745291	0.000016246635302911982	-0.00001400123155785582	-0.00031411890814478811	-0.00033131467103095246	0.021860266685053149	0.	0.017966948131142114	0.02577220063279333	0.008968889835843985	0.024205834013784601
12.52	-0.000023896887598785083	0.00002822650065149684	0.000016616880308094328	-0.00001564244510742635	-0.00052344496607265977	1.7466316727410573e-6	0.021437573371405436	0.	0.017777191494180871	0.025544773522724707	0.0086937542400650908	0.02417016902999574
12.540000000000001	-0.000024621986578682309	0.000027840240927596529	0.000017280643751182295	-0.000016723177966259523	-0.0007266060363121734	0.00033244131987832744	0.020989959379955236	0.	0.017639031745465657	0.025262763378266943	0.0084219292010656362	0.024137640344687558
12.56	-0.000025289117241159009	0.00002741742076449389	0.000018230745522315045	-0.000017295387313581018	-0.00091172430459450547	0.00065574237796927227	0.020518556070261224	0.	0.01751637323564571	0.024923703957743216	0.0081593966181428886	0.024104769069855744
12.58	-0.000025898138019491562	0.000026958982594265652	0.000019422378401492274	-0.00001741581053932989	-0.0010677713458995975	0.00096658563014270587	0.020024546720711498	0.	0.017358544130799007	0.024517644122330991	0.0079122743150100358	0.024068136519006002
12.6	-0.000026449014905286644	0.00002646595917091885	0.000020779045380104472	-0.000017143654369909667	-0.0011852414806919676	0.0012598702995317468	0.01950916283984552	0.	0.017113571809089987	0.024028703243282809	0.0076865196507591472	0.024024424348024445
12.620000000000001	-0.000026941818399878192	0.000025939470402118798	0.000022205348480235088	-0.000016539065185249002	-0.0012568841095135206	0.0015304928366120306	0.018973680360358083	0.	0.016742580454214648	0.023437151986293162	0.0074874492859430802	0.023970460295064284
12.640000000000001	-0.00002737672022620416	0.000025380719884788578	0.000023604653330389774	-0.00001566215418934494	-0.0012783771641194023	0.0017734209401378672	0.018419415730019456	0.	0.016231251684944298	0.022721878783139023	0.0073191450925619017	0.023903272974884447
12.66	-0.000027753989780977817	0.0000247909911590786	0.000024897344863376858	-0.000014572330064993588	-0.0012487824184525547	0.0019838088273084588	0.01784772191421781	0.	0.01559475099015304	0.021863065527501887	0.0071838799212144023	0.023820156390042892
12.68	-0.000028073990423611167	0.000024171643696752323	0.00002603425947469637	-0.000013327725974426885	-0.0011706555481143088	0.0021571482398937826	0.017259984325022158	0.	0.014874456586779168	0.020844857499901954	0.0070817098956086465	0.023718741649561142
12.700000000000001	-0.00002833717548799547	0.000023524108640852432	0.000027000972989646432	-0.000011984580872235334	-0.0010497787485661612	0.0022894432580496636	0.016657616691789244	0.	0.014127578038999472	0.019657783919381017	0.0070103341784875876	0.023597070362191872
12.720000000000001	-0.000028544084130638359	0.00002284988431472105	0.000027811721386789695	-0.000010596524728945928	-0.00089459438346154276	0.0023773917508399679	0.016042056888582092	0.	0.013413052533438677	0.018300680573034397	0.0069652412341855308	0.023453661869590945
12.74	-0.000028695337023331574	0.000022150531519083161	0.0000284954079984856	-9.2138012108382295e-6	-0.00071548828103981871	0.002418553227452941	0.015414762733591061	0.	0.012777920735322745	0.01678189585125649	0.0069400834690301946	0.023287565426602111
12.76	-0.000028791631875448032	0.000021427668637006131	0.000029078748165080326	-7.8825205452118241e-6	-0.00052406880929014232	0.0024114827282863535	0.014777207775812779	0.	0.012247594585871591	0.015119630301982677	0.0069271847087807297	0.023098388972111142
12.780000000000001	-0.000028833738891710647	0.000020682966567017518	0.000029572252945340299	-6.6440574223135263e-6	-0.0003325218230050136	0.0023558135037832629	0.01413087708413072	0.	0.011821779299969966	0.013341361700089243	0.0069180963403723981	0.022886298331700625
12.800000000000001	-0.000028822496014768717	0.000019918143505257659	0.000029963626472929994	-5.5346932038603802e-6	-0.0001530337861263522	0.002252277251954518	0.013477263053803454	0.	0.011476224080195958	0.011482426932672898	0.0069041590918259791	0.022651984280053227
12.82	-0.000028758804190870402	0.000019134959598196805	0.000030220927307707257	-4.5855547273591923e-6	2.7846501718551081e-6	0.0021026586944662305	0.012817861245192401	0.	0.01116940653957894	0.0095839464487038582	0.006877065803911139	0.022396599278285245
12.84	-0.000028643622504747473	0.000018335211487519917	0.000030305132381284322	-3.8228391533966233e-6	0.00012454257894571011	0.0019096898974632587	0.012154166269095601	0.	0.010852589326861926	0.0076903633836171506	0.0068294301766227963	0.022121670101900776
12.859999999999999	-0.000028477963329970324	0.000017520726769280599	0.000030188983965784288	-3.2682522360140409e-6	0.00020378862614088328	0.001676897475562172	0.011487667733057746	0.	0.010481136027694026	0.0058469098569889945	0.0067553421176881571	0.021828996180267443
12.880000000000001	-0.000028262887387744268	0.000016693358389373982	0.000029876778086572464	-2.9395398225828817e-6	0.00023472731926979577	0.0014084213422271676	0.010819846262305793	0.	0.010024533527134519	0.0040972996479394404	0.0066508497708199429	0.02152054563507172
12.9	-0.000027999498881051826	0.000015854978997430287	0.000029418911312924234	-2.8509677787516563e-6	0.00021478655631641176	0.0011088261539820227	0.010152169608674114	0.	0.0094726077887932712	0.0024818837682962572	0.0065142821595136815	0.021198361393600748
12.92	-0.000027688940600140849	0.000015007475281237012	0.000028916204260522049	-3.0136063413031822e-6	0.00014488774258246162	0.00078292583145141918	0.0094860888603212554	0.	0.0088363176101672637	0.0010364080062026104	0.0063463396575690056	0.020864488376116697
12.94	-0.000027332389060229917	0.000014152742303377136	0.000028512046012924008	-3.4352969993899085e-6	0.000029339709759696272	0.00043563791993261154	0.0088230347644421385	0.	0.0081431778523963737	-0.00020860007408247255	0.0061499346107091405	0.020520929931563354
12.960000000000001	-0.000026931049774730348	0.000013292677861713097	0.000028373960815914617	-4.1202201545402495e-6	-0.00012461230419563425	0.000071878905359201934	0.0081644141747159206	0.	0.0074291267924989496	-0.001227891668272002	0.0059298370591449913	0.020169637924704165
12.98	-0.000026486152470733132	0.00001242917689467582	0.00002866865487992365	-5.0680346600807946e-6	-0.0003074566200380327	-0.00030349504351712023	0.007511606634309765	0.	0.0067296612508550048	-0.002001161950117434	0.0056922329309570833	0.019812536707194975
13.	-0.00002599894658132651	0.00001156412595190081	0.000029535146440138466	-6.2726237174820509e-6	-0.00050814575835171974	-0.00068570408069238082	0.0068659611047970706	0.	0.0060728848225277236	-0.0025125224767325316	0.0054443059591969458	0.019451577111749899
13.02	-0.000025470696655795211	0.000010699397750301344	0.000031059796889106733	-7.7205535049355845e-6	-0.00071477051215812731	-0.0010700254457430549	0.0062287928504604767	0.	0.0054759923069164392	-0.0027499906061029603	0.0051939075960764662	0.019088812943530029
13.040000000000001	-0.000024902678071255652	9.8368458346255309e-6	0.000033256339252892009	-9.3894274830717828e-6	-0.0009151457132953243	-0.001451751463436107	0.0056013804867509342	0.	0.0049453092439785892	-0.0027051777876671047	0.0049493053134310495	0.018726489440172248
13.06	-0.000024296172753672518	8.9782993610138505e-6	0.000036054285096131372	-0.000011246393155715795	-0.001097356464642004	-0.0018261400405344898	0.0049849632006972837	0.	0.0044789205328215863	-0.0023733021355259697	0.0047189355315750917	0.01836713100321765
13.08	-0.000023652465173117781	8.1255580212131345e-6	0.000039299911811643135	-0.000013247116416141569	-0.0012503458365459342	-0.0021883738567910144	0.0043807381505281164	0.	0.0040704118187179401	-0.0017535748501391717	0.0045110648762146958	0.018013614343321604
13.1	-0.000022972838390970807	7.2803871239125414e-6	0.000042773657575469193	-0.000015335562983567752	-0.001364592190426821	-0.0025335434901450756	0.0037898580505218785	0.	0.003712265326060487	-0.00084992518106851572	0.0043332962460861501	0.017669213246064318
13.120000000000001	-0.00002225857041449758	6.4445128490636734e-6	0.000046224508145356613	-0.000017444898893388683	-0.0014328433149871263	-0.0028566668989032738	0.0032134289464796975	0.	0.0033978442629540341	0.00032805398378659215	0.0041919333515202826	0.017337602698252325
13.140000000000001	-0.000021510930648352411	5.6196176895727472e-6	0.000049415947620513878	-0.000019499727024915175	-0.0014507888817949896	-0.0031527531504765578	0.0026525081862716002	0.	0.0031215197737093914	0.0017641261167069266	0.004091305303636144	0.017022813309930291
13.16	-0.000020731176584229405	4.807336093971413e-6	0.000052171875486662494	-0.000021419712864640533	-0.0014175119465400416	-0.0034169123586705093	0.002108102588855524	0.	0.0028771819291328431	0.0034346247282025649	0.0040332078915008068	0.016729131845219528
13.18	-0.000019920550751777177	4.009250322382697e-6	0.000054408420177221722	-0.000023124434301673852	-0.0013355931429997426	-0.0036445070351171734	0.0015811668144045596	0.	0.0026559249583099111	0.0053080937608853338	0.0040166087592658703	0.016460949954588175
13.200000000000001	-0.000019080277790975431	3.2268865268444809e-6	0.00005614116784765158	-0.00002453905171884152	-0.0012108367816503988	-0.0038313333041847739	0.0010726019372131884	0.	0.0024439193266937928	0.007345549441203407	0.0040376902616510698	0.016222570220401349
13.220000000000001	-0.000018211561837521567	2.4617110661188775e-6	0.000057465789280720242	-0.000025600185539355336	-0.0010516989579501257	-0.0039738147000237117	0.00058325422207532868	0.	0.0022213383590188075	0.0095014775623997183	0.0040902018724818436	0.016017985368605665
13.24	-0.000017315584093145764	1.7151270635332787e-6	0.000058519251843410641	-0.000026261260425663319	-0.00086856764541410941	-0.0040691876153896986	0.00011391410395739099	0.	0.0019628422724278609	0.011725566708270633	0.0041660144657655884	0.015850651739736106
13.26	-0.000016393500669002747	9.8847121536128435e-7	0.000059434516801477183	-0.000026496571669008123	-0.00067304160769776091	-0.0041156567543542983	-0.0003346846300168807	0.	0.0016397537975286723	0.013965050387005386	0.0042557474045178852	0.015723280691422727
13.280000000000001	-0.000015446440596179889	2.8301085622471623e-7	0.000060302163594434799	-0.00002630346421794369	-0.00047728814953306987	-0.0041125015542741927	-0.00076186545835339736	0.	0.0012237900847061958	0.016167413914793694	0.0043493772996612886	0.015637670736174593
13.300000000000001	-0.000014475504155699731	-4.0005871382269286e-7	0.000061148905145178012	-0.000025702272329099218	-0.00029347125770121427	-0.004060120266576042	-0.001167009545401311	0.	0.00069196803432644907	0.018283140116757746	0.0044368039177770935	0.015594598753803583
13.32	-0.000013481761394495278	-1.0596166365378157e-6	0.000061937717446985258	-0.000024733997416020309	-0.00013318118640147342	-0.0039600063592611333	-0.0015495559678375612	0.	0.000031937419048097548	0.020268140480298725	0.004508401997360292	0.015593781160608554
13.34	-0.000012466250901142784	-1.6946186343528251e-6	0.000062588851403939244	-0.000023456035959386334	-6.7960561451493959e-6	-0.0038146607732593013	-0.0019090017516114749	0.	-0.000753469294291223	0.022085552984757444	0.0045555975176186994	0.015633906733628217
13.359999999999999	-0.000011429978767841381	-2.30409887964841e-6	0.000063015880154455861	-0.000021936537399059458	0.000077234318720717624	-0.003627451777241053	-0.0022449017247738595	0.	-0.0016439795362437302	0.023706678490739985	0.004571469401432441	0.015712733526453509
13.380000000000001	-0.000010373917874440669	-2.8871715941371145e-6	0.000063166674591979416	-0.000020248125007456263	0.00011310417470623458	-0.0034024403200703969	-0.0025568681920964571	0.	-0.0026031601043201048	0.025110956336425471	0.0045513162506553113	0.015827234613346015
13.4	-9.2990073251829342e-6	-3.4430323790206758e-6	0.000063057045326633116	-0.000018461728795143156	0.000098222002694464425	-0.0031441919317763507	-0.0028445704379955472	0.	-0.0035834642591433402	0.026285021689536312	0.0044930813264753636	0.015973772513184478
13.42	-8.2061520998572002e-6	-3.9709592779728904e-6	0.000062786214294306697	-0.000016641174079259219	0.000033486203945536671	-0.0028575960560437508	-0.003107734065171959	0.	-0.0045338233606453844	0.027221016943008963	0.0043975305675637236	0.016148280683491983
13.44	-7.096222942822028e-6	-4.470313575705044e-6	0.000062528520804277371	-0.000014838981243478489	-0.000076814140777928445	-0.0025477105214066261	-0.0033461401768366122	0.	-0.0054074090245368918	0.027914427364895043	0.0042681347225130206	0.016346432338843697
13.460000000000001	-5.9700565089894353e-6	-4.9405403362697564e-6	0.000062502966725271753	-0.000013093612851431541	-0.00022544404600465722	-0.0022196434650269582	-0.0035596244108507223	0.	-0.0061670596215495123	0.028361766772582307	0.0041106917468581913	0.01656378134949571
13.48	-4.8284555741739954e-6	-5.3811686854034291e-6	0.000062928309805882626	-0.000011428203307076862	-0.00040288877010884237	-0.001878478445939454	-0.0037480758348249176	0.	-0.006786914355064802	0.02855845090113401	0.0039327951557496313	0.016795866079424744
13.5	-3.6721895877167565e-6	-5.7918118429152671e-6	0.000063974243846926654	-9.85065497887197e-6	-0.00059808424286313068	-0.0015292417633533382	-0.0039114357114086624	0.	-0.0072504997186178151	0.028497169727791521	0.0037432721193762382	0.017038273614453439
13.52	-2.5019952786878297e-6	-6.1721669113844072e-6	0.000065718844606522941	-8.3548977846854833e-6	-0.00079909476064355289	-0.001176904999283765	-0.004049696143691519	0.	-0.0075470069931798667	0.028167013378607941	0.0035516753652630835	0.01728666793958402
13.540000000000001	-1.3185775050369997e-6	-6.5220144281288132e-6	0.000068120680683857876	-6.9230784234090848e-6	-0.00099370549320879379	-0.00082641115150163913	-0.0041628986105074033	0.	-0.0076681239718326306	0.027553526713907397	0.0033678405638438045	0.017536790542606102
13.56	-1.2261024091853034e-7	-6.8412176884470255e-6	0.00007101227934846327	-5.528451520114136e-6	-0.001169977079618393	-0.00048270978378084779	-0.0042511324023003817	0.	-0.0076073599425768822	0.026639770176922723	0.0032014567433845255	0.017784445225679478
13.58	1.0852623158440211e-6	-7.1297218481004439e-6	0.000074119682997961234	-4.1387617501671692e-6	-0.0013168413148020506	-0.00015078557518323347	-0.0043145329677625535	0.	-0.0073625788640231775	0.025408352146795099	0.0030615764371636814	0.018025480412901619
13.6	2.3044244635422872e-6	-7.3875528142843552e-6	0.000077108860070607826	-2.7199123156761151e-6	-0.001424783960475321	0.00016433445437010412	-0.0043532801821480893	0.	-0.0069409210190472005	0.023844274860604971	0.0029560273872579991	0.018255781932242265
13.620000000000001	3.5342875838798027e-6	-7.6148159339447564e-6	0.000079652612228066355	-1.2396980662958412e-6	-0.0014865801060216744	0.0004576069869528576	-0.0043675965478965038	0.	-0.0063640363361045227	0.02193831014100675	0.0028907628679362952	0.01847128722292446
13.640000000000001	4.7742886942481189e-6	-7.8116944894863425e-6	0.000081503018495222845	3.2865645545332445e-7	-0.0014979627740986192	0.00072403918493098806	-0.0043577453383133111	0.	-0.00567112530694628	0.019690507436333913	0.0028692644083176903	0.018668028380305179
13.66	6.0238888140336233e-6	-7.9784480112341872e-6	0.000082548897164778229	2.0034585287639906e-6	-0.001458066071040614	0.00095879785580319692	-0.0043240286951643225	0.	-0.0049179676200968581	0.01711335621408925	0.0028921450563395472	0.018842206738644309
13.68	7.2825712712429325e-6	-8.1154104175594071e-6	0.000082839783012454704	3.7923400088013537e-6	-0.0013695185045944918	0.0011573560938861708	-0.004266785690569392	0.	-0.0041716722382873633	0.014234101507412979	0.0029570683590502338	0.018990296319400392
13.700000000000001	8.5498399487703158e-6	-8.2229879922611067e-6	0.000082568229597766024	5.6911966524429702e-6	-0.0012381585243778134	0.0013156660172020103	-0.0041863903639061326	0.	-0.0035025442064371276	0.011095765371532219	0.0030590089912386955	0.019109168131419794
13.720000000000001	9.8252174966194372e-6	-8.3016572102814767e-6	0.000082016391734700961	7.6845115854519419e-6	-0.0010724551960589286	0.0014303408361306434	-0.0040832497438159712	0.	-0.0029753637736649498	0.0077565659987465715	0.0031907789927920417	0.019196222821021302
13.74	0.000011108243372123794	-8.3519624217318769e-6	0.000081483950736659788	9.7471579601111913e-6	-0.00088278588165211359	0.0014988262039048593	-0.0039578018652900518	0.	-0.0026421109254040065	0.0042876393558421468	0.0033436798575196061	0.01924951635816289
13.76	0.000012398471993795013	-8.3745134052367858e-6	0.000081217952378587199	0.000011847584351722118	-0.00068071827887409967	0.0015195403899217349	-0.0038105137914412439	0.	-0.0025370774853671202	0.00076922385420313821	0.0035081434476783146	0.019267862951917937
13.780000000000001	0.000013695470763321754	-8.3699828004959409e-6	0.000081361367535916912	0.000013952080521885402	-0.00047837600958795779	0.0014919656163922216	-0.0036418796494122711	0.	-0.0026741890035949234	-0.0027142808581197345	0.0036742847033243401	0.019250901489022872
13.800000000000001	0.000014998818101425587	-8.3391034308036651e-6	0.000081929943178935677	0.000016029642630407959	-0.00028787748794642217	0.001416678637235685	-0.0034524186889829805	0.	-0.0030458983375538477	-0.0060797770487758945	0.0038323686284931656	0.019199116264505274
13.82	0.000016308101475882852	-8.2826655255958823e-6	0.000082819853951428268	0.000018056847114065327	-0.00012077675450835741	0.0012953164365133107	-0.0032426733724446738	0.	-0.0036233533188812367	-0.0092507584993827031	0.0039732497122320831	0.019113808903117702
13.84	0.000017622915410988455	-8.2015138528739457e-6	0.0000838430069133346	0.000020022125190467116	0.000012565652895133708	0.0011304814510178479	-0.0030132075035547122	0.	-0.0043582408375109176	-0.012161762453090079	0.0040888466140834708	0.018997025063516706
13.859999999999999	0.000018942859564954895	-8.0965447714666849e-6	0.000084781866415813145	0.000021928909250033823	0.00010369376606599079	0.00092559848223827028	-0.0027646044028712853	0.	-0.0051870713169286375	-0.014761467358135303	0.0041726688423789661	0.018851445554124126
13.880000000000001	0.000020267536728461183	-7.9687032124862501e-6	0.000085450921841027927	0.000023797276275636797	0.00014677235326006398	0.00068474113341278082	-0.0024974651362221732	0.	-0.0060382105714520302	-0.017014150136132004	0.00422034166317587	0.018680255800961696
13.9	0.000021596550965202743	-7.8189795993962414e-6	0.000085748827452616916	0.000025663905548062305	0.00013916310358409154	0.00041244832229926377	-0.0022124068024388308	0.	-0.006840788513235347	-0.01889947956724819	0.0042300207035522678	0.018487009511812157
13.92	0.000022929505691063334	-7.6484067152818538e-6	0.000085686317068251611	0.00002758035545123716	0.000081710306081608764	0.00011355092570025367	-0.0019100608858626522	0.	-0.0075334015716347243	-0.02041086501028188	0.0042025822615403335	0.018275501703831968
13.94	0.000024266001851264152	-7.4580565263230057e-6	0.00008538144649689397	0.000029609813539620972	-0.000021347066029424683	-0.00020697474642424185	-0.0015910716784761705	0.	-0.0080701306599349869	-0.021552760002938279	0.0041415268182307822	0.018049663319593498
13.960000000000001	0.000025605636130965337	-7.2490369694423504e-6	0.00008502367750827175	0.000031822567961293374	-0.00016281067286299901	-0.00054411537874472034	-0.001256094775868629	0.	-0.0084222330120695098	-0.02233741554939252	0.0040526169151717988	0.017813485122097059
13.98	0.000026947999212181134	-7.0224887121141206e-6	0.000084817617838753301	0.000034290490019819181	-0.00033318388378509049	-0.00089288620259226877	-0.00090579565043019672	0.	-0.0085755819219676677	-0.022781586353597949	0.003943342902501935	0.017570973269030354
14.	0.000028292674105426935	-6.7795818920619099e-6	0.000084922204135765012	0.000037080828378600189	-0.00052140266217737827	-0.0012483554474874755	-0.00054084830473634729	0.	-0.0085256350314659134	-0.022903629834541386	0.0038223349805325212	0.017326133738204096
14.02	0.00002963923452981021	-6.5215128437369062e-6	0.000085400899530505003	0.000040249624196728173	-0.00071551879567839172	-0.0016056352555886926	-0.0001619340071527739	0.	-0.0082725706829245953	-0.022721326332547923	0.0036988097245192423	0.01708297828125481
14.040000000000001	0.000030987243378497592	-6.249500818820992e-6	0.000086194825519761431	0.000043835089919719988	-0.00090330125926360821	-0.0019598510627562415	0.00023025988889811139	0.	-0.0078189114777879008	-0.022250614367949183	0.0035820767887860491	0.016845541299119617
14.06	0.000032336251243311742	-5.9647847071371386e-6	0.000087125817988319837	0.000047851368047756998	-0.0010728004910363887	-0.0023061041921592631	0.00063504104120975027	0.	-0.0071706792559216859	-0.021505297468731633	0.0034810747795014788	0.016617895255717233
14.08	0.000033685795018285891	-5.6686197640229871e-6	0.000087930862279452654	0.000052283192216218827	-0.0012129519581668699	-0.0026394432780211998	0.0010517131305823012	0.	-0.0063414458595528918	-0.020497652602803385	0.0034038862511765692	0.016404152129189921
14.1	0.00003503539657203486	-5.3622743503470843e-6	0.000088322615238448782	0.000057082083162074415	-0.0013142628777069697	-0.0029548590876316361	0.0014795767886359064	0.	-0.0053572004235421522	-0.019239762603279295	0.0033572105513830918	0.016208439987699989
14.120000000000001	0.000036384561530256737	-5.0470266905316218e-6	0.000088062876818815333	0.000062164778889556987	-0.0013695463362974635	-0.0032473143899163686	0.0019179304429356794	0.	-0.0042593322802714183	-0.017745311161235011	0.0033458336966086816	0.01603484700103467
14.140000000000001	0.000037732778099520969	-4.7241616541359806e-6	0.000087029427195996212	0.000067414565391527015	-0.0013745837057314468	-0.0035118159070077646	0.0023660710812013069	0.	-0.0031035844365636181	-0.01603152372120845	0.0033721916603876218	0.015887329840545271
14.16	0.000039079515979121432	-4.3949675656703311e-6	0.000085255719093291216	0.000072685996505610084	-0.00132855830812482	-0.0037435294464484327	0.0028232949369988818	0.	-0.0019544469515784223	-0.014120916730140456	0.0034361410482658043	0.015769589050067961
14.18	0.000040424225423746352	-4.0607330479636813e-6	0.000082930073021375561	0.000077813148987287278	-0.0012341386353966772	-0.0039379326529071449	0.0032888980999686741	0.	-0.00087643084489421458	-0.012042537133890759	0.0035350122342848803	0.015684919918673278
14.200000000000001	0.000041766336273462573	-3.7227439031324121e-6	0.00008035432464308101	0.000082621078061478892	-0.0010971860387633328	-0.0040909932946418606	0.0037621770539740841	0.	0.00007500833615510169	-0.0098324372418008947	0.003663939464052828	0.015636052765365841
14.220000000000001	0.000043105257164798016	-3.3822800359516816e-6	0.00007787523702980706	0.000086939590983003273	-0.00092617189493683573	-0.0041993556354623755	0.0042424291472862308	0.	0.00086013377253174594	-0.007533234545581035	0.0038163801437815503	0.015625000371910731
14.24	0.000044440374788127374	-3.0406124236594211e-6	0.000075809146128674731	0.000090617954797103661	-0.00073145683805689277	-0.0042605142588507949	0.0047289529990537475	0.	0.0014576645907373176	-0.0051927406614213391	0.0039846932430718969	0.01565293168633029
14.26	0.000045771053257849526	-2.6990001362749829e-6	0.000074379044545772738	0.000093538822377777636	-0.00052457869230158882	-0.004272954490623591	0.005221048847081123	0.	0.001863781576804429	-0.0028617884065443855	0.0041606632694874031	0.015720089316963844
14.280000000000001	0.000047096633513279973	-2.3586874113483467e-6	0.000073676363147093943	0.000095629601308631212	-0.00031762655844103018	-0.0042362416237180268	0.0057180188419937196	0.	0.0020888394176892186	-0.00059151556948567469	0.0043359183663192833	0.015825763731378652
14.300000000000001	0.000048416432870356657	-2.0209007871052201e-6	0.000073651872240305255	0.000096869747220569569	-0.00012268862922458268	-0.0041510471779185841	0.0062191672932727475	0.	0.0021535208256708398	0.0015695472890214918	0.0045022636816390016	0.015968330074744623
14.32	0.000049729744617782456	-1.6868462974792464e-6	0.000074134493050256878	0.000097293005250756459	0.000048699625296799314	-0.0040191085032257939	0.0067238008730665932	0.	0.0020856437935298233	0.0035782082500787453	0.0046519975027784098	0.016145345282467829
14.34	0.000051035837724963673	-1.3577067328772924e-6	0.000074873308344332312	0.000096984344672111644	0.00018618038882777186	-0.0038431267803759536	0.0072312287836335601	0.	0.0019179838279092462	0.0053988240509136518	0.0047782765471665999	0.016353695141940024
14.359999999999999	0.000052333956647439977	-1.0346389703872896e-6	0.000075594895876548301	0.000096072079905164948	0.00028128431931421193	-0.0036266163553241937	0.0077407628946537764	0.	0.0016868025631886808	0.0070047414469019374	0.0048755505683309355	0.016589774587785919
14.380000000000001	0.000053623321133327434	-7.1877137668567331e-7	0.000076064415930342938	0.000094716290833095351	0.00032815027181718696	-0.0033737240283768771	0.008251717856644792	0.	0.0014305482254144755	0.0083788525025890459	0.0049400191969549909	0.016849680858554143
14.4	0.00005490312629225641	-4.1120128752527275e-7	0.000076136139075540232	0.000093095029643712468	0.00032410771630549985	-0.0030890395461920404	0.0087634111968536155	0.	0.001188379486423103	0.009513285208602805	0.00497001125037024	0.017129398673161995
14.42	0.000056172542566644557	-1.1299256726336737e-7	0.000075780060765043289	0.00009138988412170368	0.00026996948185732146	-0.002777417889952118	0.0092751634039337089	0.	0.00099851906316239872	0.010408371655456727	0.004966178624675275	0.017424959123767042
14.44	0.00005743071592916385	1.7482674818022282e-7	0.000075077333395991153	0.000089772285504514243	0.00016994972442536629	-0.0024438303995202265	0.0097862980078234803	0.	0.00089667947923319918	0.011071118837152172	0.0049314408378653817	0.017732558815559282
14.460000000000001	0.000058676768090768633	4.512667210391144e-7	0.000074186704889407651	0.000088391590678228715	0.000031231797474878939	-0.0020932561514849933	0.010296141660935013	0.	0.00091475664972969287	0.011513442650219349	0.0048706911673481769	0.018048631899636278
14.48	0.000059909796896871759	7.1537769100503691e-7	0.000073292865524720446	0.000087365546982295233	-0.00013669286104197814	-0.0017306183557571405	0.010804024226858066	0.	0.0010797026980221766	0.011750415370629288	0.0047903425872803072	0.018369873997207423
14.5	0.000061128876682282896	9.6625235995611729e-7	0.000072551902855249456	0.000086773371859916182	-0.00032275833603293328	-0.0013607638625828039	0.011309278882446389	0.	0.0014121841396471137	0.011798730765090516	0.0046978183081454895	0.0186932227411684
14.52	0.000062333058880075648	1.2030277791685107e-6	0.000072048072259051077	0.000086651423883036399	-0.00051501157403600873	-0.00098847800255413799	0.011811242239049138	0.	0.0019245639577318771	0.011675523277211584	0.0046010690452624502	0.01901580420396522
14.540000000000001	0.000063521372638510737	1.4248872349204866e-6	0.000071771625762367258	0.000086991332983489544	-0.0007012176977090512	-0.00061852248385611494	0.012309254488243843	0.	0.0026180739556233117	0.011397603037283637	0.0045081457859087182	0.01933485758260875
14.56	0.00006469282553712985	1.6310620291500576e-6	0.000071621961586887384	0.000087740477890164287	-0.00086942678761545275	-0.00025568127301367239	0.012802659577235649	0.	0.0034797224973710308	0.010981098942676498	0.0044268055518058465	0.019647652141669764
14.58	0.000065846404491917004	1.8208331517573246e-6	0.000071435084471205973	0.000088804790412833762	-0.0010085778196246215	0.000095201557507378261	0.01329080541871375	0.	0.0044802290198700176	0.010441446197581594	0.0043641068704860612	0.019951410655732856
14.6	0.000066981076679972079	1.9935328405993607e-6	0.00007102922655904606	0.000090053956184818484	-0.0011091836846134455	0.00042920707661962094	0.013773044139545772	0.	0.0055746320966413333	0.0097936172258646578	0.0043259716874048644	0.020243252544413823
14.620000000000001	0.000068095790610359086	2.1485460262076981e-6	0.000070257533773147862	0.000091329095112776398	-0.0011640623026294621	0.0007413620898801661	0.014248732372267516	0.	0.0067067590351055813	0.0090524774802865846	0.0043167392719633485	0.020520167629793869
14.640000000000001	0.000069189477345792116	2.2853116574593877e-6	0.000069053422729895703	0.000092452891440917423	-0.0011689959552767973	0.0010267028292233736	0.014717231592947144	0.	0.0078174022847818554	0.0082331497576350332	0.0043387867937106795	0.020779028037968335
14.66	0.000070261051824206666	2.4033239051010851e-6	0.000067454907523519653	0.000093241887294717718	-0.0011231630549670159	0.0012803836104147176	0.01517790850845236	0.	0.0088543212587233189	0.0073512897278750974	0.0043923098599069335	0.02101664134906658
14.68	0.000071309414246083919	2.5021332396893189e-6	0.000065600071778176144	0.000093520287824971904	-0.0010292214860072575	0.001497825660493677	0.015630135495761883	0.	0.0097809903319986298	0.0064232073506388966	0.004475328674630007	0.021229842964769631
14.700000000000001	0.000072333451657448367	2.5813473811963532e-6	0.000063695192388309174	0.00009313422620805048	-0.00089301849961520455	0.0016748946729791532	0.016073291095250967	0.	0.010581116748729125	0.0054658080167522376	0.0045839218499262226	0.021415620313745224
14.720000000000001	0.000073332039691741818	2.6406321169529974e-6	0.000061965680021008884	0.000091965109565217418	-0.00072301144688197345	0.0018080900423435874	0.016506760559654707	0.	0.011257420429176875	0.0044963669042519493	0.0047126222118812275	0.021571256663671989
14.74	0.00007430404428769577	2.6797119854836038e-6	0.000060604145470578852	0.000089940521327633999	-0.00052955071596533557	0.0018947251968796683	0.016929936459594626	0.	0.011825278757823569	0.0035321833765992947	0.0048548722069135641	0.021694478768677566
14.76	0.00007524832371833684	2.6983708235817075e-6	0.000059728550487726795	0.000087041270993050424	-0.00032417023799012981	0.0019330778174037955	0.017342219346119195	0.	0.012303587658153075	0.0025901836979393723	0.0050034480201417023	0.021783591097769957
14.780000000000001	0.000076163730641280736	2.6964521743205044e-6	0.00005935865452305622	0.000083303579233098835	-0.00011896211016971628	0.0019224913777082632	0.017743018470231697	0.	0.01270592910104322	0.0016865467967822623	0.0051508119228486568	0.021837580428118716
14.800000000000001	0.000077049114323858581	2.6738595539424945e-6	0.000059413898335036047	0.000078816012614238429	0.000073977380403830425	0.0018634151402010417	0.018131752558721487	0.	0.013034827284725901	0.00083641937883239745	0.0052894129161528735	0.021856178163068427
14.82	0.000077903322972028288	2.6305565758142896e-6	0.00005973214307189792	0.000073711519632171235	0.00024310330279258681	0.0017573776258093727	0.01850785064502334	0.	0.013280856316094842	0.000053766504867148318	0.0054119945979387851	0.021839873348954313
14.84	0.000078725206238076939	2.5665669303479995e-6	0.000060105915986569114	0.000068155615540528569	0.00037805169612915699	0.0016068973110712358	0.018870752953542576	0.	0.013426974686269716	-0.00064862305894353156	0.0055119666366606496	0.021789876076270247
14.859999999999999	0.000079513617816787119	2.481974219133427e-6	0.000060329805337551445	0.000062332269692627618	0.0004703546512587394	0.0014153423575809464	0.019219911835011434	0.	0.013456942432341322	-0.0012589852675674862	0.0055838529662917934	0.021708037579493026
14.880000000000001	0.000080267418188378209	2.3769216431851528e-6	0.000060249256694625691	0.00005642926764741138	0.00051416247387281672	0.0011867571753411367	0.019554792750193648	0.	0.013365311875100864	-0.0017663159047350344	0.0056237668888841144	0.021596738751003083
14.9	0.000080985477487097168	2.251611544762356e-6	0.000059798878436215924	0.000050624723449309988	0.00050682575574982245	0.0009256766418830432	0.0198748752986149	0.	0.013165735473669567	-0.0021600435033584456	0.0056298136318447753	0.021458762104780788
14.92	0.000081666678498008849	2.1063048025099222e-6	0.000059019711390256163	0.000045076056245745705	0.00044918486029804107	0.00063694854376015347	0.020179654288618454	0.	0.012894664740582797	-0.0024297026648894202	0.0056023135408423599	0.021297163072249173
14.94	0.000082309919775085116	1.9413200808670038e-6	0.000058050489875092343	0.000039912222446685658	0.00034548258026828805	0.00032558159486304687	0.020468640844487858	0.	0.012608972196940092	-0.0025646757147811915	0.0055437821390706236	0.021115154984768111
14.960000000000001	0.000082914118813764287	1.7570329345537559e-6	0.000057095758843443006	0.000035229436211040716	0.00020292625357058668	-3.3689961044082797e-6	0.02074136354602904	0.	0.012378030815749019	-0.0025540708294339125	0.0054586770480970805	0.02091601869457882
14.98	0.000083478215422639473	1.5538747692977938e-6	0.000056380217801459131	0.000031090128993362109	0.0000310222553905398	-0.00034487296613152756	0.020997369595574085	0.	0.012272400054515607	-0.0023868000943725667	0.0053529887568780476	0.020703043233962756
15.	0.000084001175111432513	1.3323316611444034e-6	0.000056101111380928159	0.000027524566434369152	-0.00015915925015219822	-0.0006939546564249928	0.021236226007067958	0.	0.01235184122999216	-0.0020519105175925458	0.0052337792394458581	0.020479498976652497
15.02	0.00008448199262311995	1.0929430362501424e-6	0.000056388811960357554	0.000024534383160502993	-0.00035566997037341246	-0.001045688021201931	0.021457520811434001	0.	0.012654974284655677	-0.0015392029126668587	0.0051087496469313792	0.020248640105322319
15.040000000000001	0.000084919695469833772	8.3630021435940802e-7	0.000057282095386294862	0.000022097295518420934	-0.00054628418104287976	-0.0013951687044993274	0.021660864272245853	0.	0.013192111661627887	-0.00084014563449031493	0.004985863036681506	0.020013729285701672
15.06	0.000085313347611897655	5.6304481923940582e-7	0.000058721325259587787	0.000020172361311122239	-0.00071905914374483437	-0.0017374777869307231	0.021845890105470792	0.	0.013942267069596621	0.00005094873848703399	0.0048729929009084915	0.019778074604490894
15.08	0.000085662053160073803	2.7386705990675139e-7	0.000060560542556424568	0.000018705317019744594	-0.00086293264965755189	-0.0020676528090103358	0.022012256696725161	0.	0.014855125924325259	0.0011355642204970151	0.0047775430524519356	0.019545067215819688
15.1	0.000085964960058925594	-3.0496112941934777e-8	0.000062597287192010798	0.000017633683738218359	-0.00096840347333180577	-0.0023806807526978342	0.022159648309395492	0.	0.015858429185312543	0.0024095734484946389	0.004706002467315549	0.019318207854331738
15.120000000000001	0.000086221263884272981	-3.4926297060879934e-7	0.00006461558144934057	0.000016891454804209699	-0.0010282612698576869	-0.0026715248608958917	0.022287776276913696	0.	0.016870235670277223	0.0038619637009726093	0.0046634508744567383	0.019101111463048735
15.140000000000001	0.000086430211588852529	-6.8160908445771785e-7	0.000066433093659598597	0.000016413246117914088	-0.0010382487270997067	-0.0029351926730228927	0.022396380172117737	0.	0.017813880151954009	0.0054739123794155034	0.0046530895092614993	0.018897481646493377
15.16	0.000086591105226092174	-1.026669512911389e-6	0.000067940237707533185	0.000016137806117179354	-0.00099749970334540253	-0.0031668468115123947	0.022485228946921645	0.	0.018631876471513712	0.0072184307214332409	0.0046759029612621463	0.018711050383659882
15.18	0.000086703305726992808	-1.3835410911691445e-6	0.000069119558317176644	0.00001601076797835832	-0.00090863084839470443	-0.0033619534627235522	0.022554122035262903	0.	0.019294606974251158	0.0090607580779682346	0.0047305411379565615	0.01854548313643347
15.200000000000001	0.000086766236486852943	-1.7512848165719391e-6	0.00007003915667493435	0.0000159865085263243	-0.00077745938434589125	-0.0035164569943377942	0.022602890412419478	0.	0.01980099354733161	0.010959609416196538	0.0048134498749769477	0.018404254660436908
15.220000000000001	0.000086779387058876639	-2.1289283228399086e-6	0.000070822178839961836	0.000016028984945976738	-0.00061242911973268313	-0.0036269637486230355	0.022631397603856646	0.	0.020171029968932119	0.01286926237657237	0.0049192048541571044	0.01829050574815792
15.24	0.000086742316582833628	-2.5154684356068312e-6	0.000071601821433075335	0.00001611146943460498	-0.00042389465479210234	-0.0036909147606530596	0.022639540636897788	0.	0.02043283746172957	0.014742334754301589	0.0050409544819727536	0.018206894970969726
15.26	0.000086654657271645341	-2.9098738014318852e-6	0.000072474988541314234	0.000016215194579182607	-0.00022340888861034213	-0.0037067267616995073	0.022627250928673934	0.	0.020608586578272432	0.016532974674575891	0.0051708766170850858	0.018155461447753186
15.280000000000001	0.000086516117619211269	-3.3110875818552027e-6	0.000073467166640778236	0.000016327045401522827	-0.000023091209977021284	-0.0036738836744020561	0.02259449510392782	0.	0.02070374312774401	0.018200092561181241	0.0053005972033668344	0.018137514215883836
15.300000000000001	0.000086326485563482935	-3.718030204585202e-6	0.000074517705468235551	0.00001643655791304377	0.00016493476150075789	-0.003592966615112879	0.022541275736622617	0.	0.020702932534026924	0.019710229674194061	0.0054215783833479088	0.018153560807081168
15.32	0.000086085631435875443	-4.1296021624830953e-6	0.000075490082009594533	0.000016532578312727225	0.00032910492605729507	-0.0034656183023096393	0.022467632009540516	0.	0.020573827837388928	0.021039693620382997	0.0055255251109768812	0.01820328254074045
15.34	0.000085793510724459926	-4.5446868517801289e-6	0.000076206424135479012	0.000016599976269442845	0.00045905054496338927	-0.0032944463846282771	0.022373640286190898	0.	0.020278263286490794	0.022175691690727035	0.0056048590382437062	0.018285557705635277
15.359999999999999	0.000085450166599575217	-4.9621534401773706e-6	0.000076499565182231583	0.000016616781583995988	0.00054631606729786306	-0.0030828780389296883	0.02225941459000106	0.	0.019787581364684611	0.023116337725220031	0.0056532648469944571	0.018398527350980697
15.380000000000001	0.000085055732228493663	-5.3808597560706575e-6	0.000076270024909584622	0.000016552034434191149	0.00058507982357676772	-0.0028349839138055661	0.022125106985949362	0.	0.019097570104187295	0.023869567371418373	0.0056662489795421892	0.018539693008564229
15.4	0.00008461043285019898	-5.7996551883988452e-6	0.00007553189726493964	0.000016364531980148783	0.00057273075149929555	-0.0025552922359669454	0.021970907860137685	0.	0.01823801220841393	0.024451138810051957	0.005641599865415829	0.018706032230487508
15.42	0.000084114587522495648	-6.2173835891687142e-6	0.000074433267686000587	0.000016002547691358615	0.00051015010083691739	-0.002248613402136365	0.021797046093471811	0.	0.01727337034336535	0.024881997076024717	0.005579634273812902	0.018894116831539461
15.44	0.000083568610606491595	-6.6328861680128278e-6	0.000073244011087172933	0.000015404522146749561	0.00040161604884243339	-0.001919891998245805	0.021603789125851088	0.	0.016294117245339572	0.025185328324740068	0.0054831650394507013	0.019100220159325103
15.460000000000001	0.000082973012952788222	-7.0450043701188005e-6	0.000072313858974458467	0.000014500687785065636	0.00025435972717672948	-0.0015740977207151174	0.021391442907890412	0.	0.015401377528428774	0.025383627693307858	0.0053572085815108781	0.019320403143478729
15.48	0.00008232840269156369	-7.4525827277952226e-6	0.000072011818900808572	0.000013215591458618642	0.00007789711267789031	-0.001216160137806305	0.021160351737591437	0.	0.014689378454443739	0.025496063247809946	0.0052085241570966993	0.019550573589861696
15.5	0.000081635485788190965	-7.8544716766610466e-6	0.000072661060868572241	0.000011471497809060344	-0.00011670491384602584	-0.00085094562596606596	0.020910897980011278	0.	0.014230037732275078	0.025536356301029347	0.0050451037789353142	0.019786518385915108
15.52	0.000080895066114750058	-8.2495303273958066e-6	0.000074481472660526543	9.1926653336578401e-6	-0.00031750970284579588	-0.00048326897326482287	0.020643501668417486	0.	0.014062406210265343	0.025511331476481488	0.0048757020266374431	0.020023913222083009
15.540000000000001	0.000080108045224874802	-8.6366291843780939e-6	0.000077548304533645029	6.3104561082542865e-6	-0.00051230525012996731	-0.00011792763872586992	0.020358619986001785	0.	0.014187871338491538	0.025420229037915614	0.0047094291150656664	0.020258318503240578
15.56	0.000079275421735015145	-9.0146528022002208e-6	0.000081772713517530571	2.7691504760410379e-6	-0.00068915833495187813	0.00024025616311471292	0.020056746627692894	0.	0.014570960189747427	0.025254820428280915	0.0045553662307552898	0.020485172877153755
15.58	0.000078398290296297773	-9.3825023722481536e-6	0.000086909014923801375	-1.4678134804615994e-6	-0.00083700742032098902	0.00058640135045609249	0.019738411042418927	0.	0.015145320299846613	0.025000322213654398	0.0044221339220310409	0.020699796944187256
15.6	0.000077477840189243974	-9.7390982312144185e-6	0.000092591694441711975	-6.4116510151493444e-6	-0.00094634125954121563	0.00091555669749982752	0.019404177556287702	0.	0.015824343884585923	0.024637056604505811	0.0043173676996237686	0.020897419060462132
15.620000000000001	0.000076515353474512771	-0.000010083382283798816	0.000098399910465781643	-0.000012042765145190565	-0.0010099301725729174	0.0012227244581344925	0.019054644378150673	0.	0.016515249277311253	0.024142751870648238	0.0042471194298989929	0.021073232663186104
15.640000000000001	0.000075512202787165333	-0.00001041432033269709	0.00010393817991776952	-0.000018306822042873927	-0.0010234923661863408	0.0015029264584543649	0.0186904424893529	0.	0.017134195289695241	0.023495311318984764	0.0042152758094990816	0.021222490359796165
15.66	0.000074469848669801719	-0.000010730904308832773	0.00010891306653623006	-0.000025113215773933661	-0.00098613779798915955	0.0017513143693067704	0.018312234419983569	0.	0.017618913577481698	0.022675810390910836	0.0042231258178097196	0.02134063448937909
15.68	0.000073389836585308066	-0.000011032154395727247	0.00011318282923979475	-0.000032336638961624059	-0.00090046540667947474	0.0019633192315718991	0.017920712914553768	0.	0.017935391448902903	0.021671420717860018	0.0042691910701400356	0.021423457617804162
15.700000000000001	0.000072273793411826992	-0.000011317121042219262	0.00011676362700338561	-0.000039822164191464365	-0.00077228480301314603	0.0021348287182818091	0.017516599490628094	0.	0.018076752137199888	0.020477925409517671	0.0043493610563542758	0.021467280363009593
15.720000000000001	0.000071123423642398265	-0.000011584886857803376	0.00011979002970071567	-0.000047393774212655532	-0.00061004352036205401	0.0022623750916591543	0.017100642894259575	0.	0.0180550943913051	0.019101498904749617	0.0044572849106490394	0.021469129123305154
15.74	0.000069940505156903393	-0.000011834568386634165	0.00012244283116269461	-0.000054865729650334372	-0.0004241096727678064	0.0023433133783254739	0.016673617456704856	0.	0.017889449095247433	0.017559488198542965	0.0045849088013302751	0.021426893728509387
15.76	0.000068726884642364428	-0.000012065317755040896	0.000124867037080513	-0.000062055639895593206	-0.00022605580262924954	0.0023759687549182998	0.016236321357373969	0.	0.017594139333446893	0.015880048863287082	0.0047230424239678263	0.021339445501554727
15.780000000000001	0.000067484472612754087	-0.000012276324189675077	0.00012710474334189786	-0.000068797723472551614	-0.000028022426454917099	0.0023597348698980768	0.015789574798371554	0.	0.017171400767384111	0.014100643309013162	0.0048618855848136227	0.02120669994252564
15.800000000000001	0.000066215238154202633	-0.000012466815402636724	0.00012906277899164126	-0.000074954605942516989	0.0001578486518555862	0.0022951105761808092	0.015334218096338698	0.	0.016610534438160664	0.012265572340893011	0.004991514480305311	0.021029614813704061
15.82	0.000064921203293814844	-0.000012636058841415475	0.00013052613245665215	-0.000080426150827393739	0.00031998131197015034	0.0021836704396260404	0.014871109698006434	0.	0.015893755675529052	0.010422850963431093	0.0051023765054928789	0.020810122773799348
15.84	0.000063604437089116728	-0.000012783362801791411	0.00013121696382900616	-0.000085154229514217139	0.00044800235911921518	0.0020279730771146972	0.014401124125775922	0.	0.015006799474188811	0.0086208258621176502	0.0051858444894986033	0.020551006421023591
15.860000000000001	0.000062267049445566963	-0.000012908077401911385	0.00013088639566369645	-0.000089122926642978134	0.00053345877638520092	0.0018314193423865921	0.013925149860492973	0.	0.013950703984412029	0.0069049474877915067	0.0052348342340948866	0.020255731104221963
15.880000000000001	0.000060911184697629017	-0.000013009595417391058	0.00012941465300192814	-0.000092354323559154516	0.00057053618366323811	0.0015980782598186377	0.013444087168433257	0.	0.012750550140625257	0.0053150535914482169	0.005244418208443828	0.019928255860796218
15.9	0.000059539014923278705	-0.00001308735297677412	0.0001268891642945344	-0.000094900578463362473	0.0005566323837994789	0.0013325015063102984	0.012958845880198438	0.	0.011457749721130464	0.003883409456725273	0.005212313981850957	0.019572844598068524
15.92	0.000058152733105262811	-0.000013140830118368013	0.00012363450889284894	-0.000096833430079490412	0.00049263587039643521	0.0010395468797887466	0.012470343129142861	0.	0.01014470221611849	0.0026336103786183986	0.0051391237820634979	0.01919389807540817
15.94	0.000056754546120418858	-0.000013169551208614805	0.00012018283753326836	-0.000098232447203357859	0.00038282808768993169	0.00072422790285067555	0.011979501057378383	0.	0.0088934402578978514	0.0015803148642576474	0.0050282598529420349	0.018795822896282198
15.960000000000001	0.000055346667602283739	-0.000013173085224418621	0.00011719260305416424	-0.000099173336695852765	0.00023443846241542082	0.00039160128552688398	0.011487244497426143	0.	0.0077819333474501637	0.00072966861017429233	0.0048855827015355981	0.018382947514891335
15.98	0.000053931310720935211	-0.000013151045900810742	0.00011533804484826007	-0.000099717459859732793	0.000056976699735162125	0.000046697433851339976	0.010994498637900398	0.	0.0068720531747632034	0.000080215341493664744	0.0047188586950075162	0.017959488274038933
16.	0.000052510680875365173	-0.000013103091746977855	0.00011519592017488964	-0.000099903460410385309	-0.00013849973924682236	-0.00030550744154827874	0.010502186681462571	0.	0.0062018726425945546	-0.00037592517310515439	0.0045371699249557836	0.01752956170214565
16.02	0.000051086968402665883	-0.000013028925933352404	0.00011715054440710609	-0.000099741641486544852	-0.00034006495357109443	-0.00066008494498180658	0.010011227503570822	0.	0.0057829517283631317	-0.00065180595956056825	0.0043503734021934012	0.017097233453893881
16.039999999999999	0.000049662341278716021	-0.000012928296053742906	0.00012132965716772637	-0.000099211486020510387	-0.00053551739883722529	-0.0010121257059300492	0.0095225333204957789	0.	0.0056017097745312688	-0.00076446906730823216	0.0041686328372679913	0.016666589857523176
16.059999999999999	0.000048238937882874589	-0.000012800993765974018	0.00012757800864070246	-0.000098262505792458266	-0.00071293302205164459	-0.0013567028703417216	0.0090370073748911872	0.	0.0056234736601169198	-0.00073390457734037739	0.0040019767333189307	0.016241815288393871
16.080000000000002	0.00004681885983301437	-0.000012646854316003224	0.00013547387583247306	-0.000096818414532733044	-0.00086125791969379382	-0.001688843509316541	0.0085555416474958554	0.	0.005798114578213151	-0.00058216610478580705	0.0038598086897621651	0.015827257649868656
16.100000000000001	0.000045404165018806536	-0.000012465755949619161	0.00014439178566357999	-0.000094784420603281905	-0.00097098735485711394	-0.0020035225966551304	0.0080790146031012138	0.	0.0060666891955753234	-0.0003326099872747422	0.0037503248506831326	0.015427465178700389
16.120000000000001	0.000043996860668509691	-0.000012257619217575623	0.00015360736491110138	-0.000092057199317093635	-0.0010348978076290798	-0.002295691344770659	0.0076082889790138573	0.	0.0063686294759601886	-9.2009434479907448e-6	0.0036798655063551193	0.015047180634648714
16.140000000000001	0.000042598896780966788	-0.000012022406179102559	0.00016242669884265759	-0.000088536826536648322	-0.0010487140730623188	-0.0025603471291893781	0.0071442096239367307	0.	0.0066486896149928788	0.00036417339413675684	0.0036523055002839512	0.014691283628441392
16.16	0.000041212159676572851	-0.000011760119509763674	0.00017030882677354295	-0.000084139657618196445	-0.0010115536010158969	-0.0027926463384788571	0.0066876013950683578	0.	0.0068624327539794985	0.00076441594971305565	0.0036686272955940187	0.014364678147748789
16.18	0.000039838465866758738	-0.000011470801519568656	0.00017694543504614274	-0.000078810871681041922	-0.00092602374917734646	-0.0029880548601811698	0.0062392671210085085	0.	0.0069790370900802146	0.0011699637768368409	0.0037267945220074749	0.014072129731183908
16.199999999999999	0.000038479556228779299	-0.000011154533087685552	0.00018227223828663416	-0.000072535246129087905	-0.00079794308623718467	-0.0031425244008521499	0.00579998563759207	0.	0.0069808579749511442	0.0015615248521885089	0.0038219607147458277	0.013818064355235978
16.219999999999999	0.000037137090523317595	-0.000010811432520109272	0.00018640906485085928	-0.000065344753753988211	-0.00063576803910778753	-0.0032526774554177233	0.0053705099037444949	0.	0.0068602662433842367	0.0019227387992080819	0.00394694881190888	0.013606347804234125
16.240000000000002	0.000035812642280155793	-0.000010441654336857955	0.00018955012884670427	-0.00005732183319300671	-0.00044987498082062205	-0.0033159805042835564	0.0049515652038351864	0.	0.0066152545172493797	0.0022406757043281628	0.0040928721270694496	0.013440068860378952
16.260000000000002	0.000034507694072420658	-0.000010045387995375846	0.00019184184695473019	-0.000048597673951291526	-0.00025184373776357269	-0.003330884711128408	0.0045438474428974966	0.	0.0062456862245251973	0.0025060919774705648	0.0042497665881634306	0.013321351036691867
16.280000000000001	0.000033223633208793318	-9.6228565570275469e-6	0.00019328810538732366	-0.000039345517786008172	-0.000053821103500199444	-0.0032969163433402854	0.0041480215404402464	0.	0.0057517058016559527	0.0027133883698979115	0.0044071600982443842	0.013251215217949128
16.300000000000001	0.00003196174791515044	-9.1743153034030315e-6	0.00019371379377150499	-0.000029769697491931202	0.00013204561709624838	-0.0032147050513757058	0.0037647199283270469	0.	0.0051349076654807028	0.0028602572000848009	0.0045545815101775333	0.013229509614864077
16.32	0.000030723223921270276	-8.7000503093963326e-6	0.00019280098480592769	-0.000020091769613254928	0.00029417521565673437	-0.0030859461169026494	0.0033945411576746347	0.	0.0044017168435167009	0.0029470537839800283	0.0046820651624771724	0.013254914768899338
16.34	0.000029509141586912813	-8.200376979866053e-6	0.00019019188954269572	-0.000010535516008176177	0.00042218948089820294	-0.0029133014523911012	0.003038048619304394	0.	0.0035674442768755879	0.0029759698600271972	0.0047807086462324077	0.013325021463516641
16.359999999999999	0.00002832047352460329	-7.6756385566645155e-6	0.00018563186325168401	-1.3127026461424995e-6	0.00050763024863449799	-0.0027002519876139011	0.0026957693816874392	0.	0.0026590114335119167	0.0029501150823747387	0.0048432909869622195	0.013436470065533735
16.379999999999999	0.000027158082638062408	-7.126204602966562e-6	0.00017910962771219841	7.3887254520114964e-6	0.00054467783572934481	-0.0024509197753747472	0.0023681931499846577	0.	0.0017146663831702699	0.0028726213957348916	0.0048648833420305068	0.013585132660648409
16.399999999999999	0.000026022720872279082	-6.5524694712699996e-6	0.00017094803893330859	0.000015412812653263497	0.00053072468516447192	-0.0021698808252645389	0.0020557713490564865	0.	0.00078013881362247808	0.0027458745952059493	0.0048433276512368775	0.013766315478007973
16.420000000000002	0.000024915028284885204	-5.9548507618333635e-6	0.00016181223838763678	0.000022639560443987739	0.00046665397753106817	-0.0018619890897178344	0.0017589163330388388	0.	-0.00009781554718836169	0.0025709524776006444	0.0047794567632760809	0.013974958920913183
16.440000000000001	0.000023835532789912711	-5.3337877778497245e-6	0.00015262963378227801	0.000028984792289403483	0.00035674187156952493	-0.0015322285480028294	0.0014780007232541061	0.	-0.00087837912916856678	0.0023473170511476328	0.0046769902298626548	0.01420581570563636
16.460000000000001	0.000022784650347679874	-4.6897399835775097e-6	0.0001444456142340074	0.000034396580149139572	0.00020821232312753842	-0.0011856047759688604	0.0012133568759216083	0.	-0.0015318642544596868	0.0020727765592780112	0.0045421352480520417	0.014453593268767034
16.48	0.000021762685748522026	-4.0231854714731833e-6	0.00013825604334291933	0.000038849286205771411	0.000030569005392480555	-0.00082708078011638209	0.00096527648045067332	0.	-0.0020417275023293623	0.0017437066951133118	0.0043830033870491053	0.014713053557977071
16.5	0.000020769833812221	-3.3346194439751845e-6	0.00013485600085780605	0.000042336452393661184	-0.0001651376178701259	-0.0004615552234507078	0.00073401028857404682	0.	-0.0024034137693228971	0.0013555012556188475	0.004208980312607657	0.014979070386198225
16.52	0.000019806181178454868	-2.6245527159816298e-6	0.00013472930228064506	0.000044863751732411583	-0.00036698984366141668	-0.000093875305690355128	0.00051976797404636177	0.	-0.0026212304122832895	0.00090320955902383968	0.0040301489516101708	0.015246650723431031
16.539999999999999	0.000018871708556470607	-1.8935102426088899e-6	0.00013798702439441271	0.000046443040689937709	-0.00056279539830852033	0.00027112794059923388	0.00032271812203613082	0.	-0.0027049153661039757	0.00038230838852045673	0.0038567919813813816	0.015510930947944378
16.559999999999999	0.000017966293409679701	-1.142029677995989e-6	0.00014435490840054507	0.000047088274520087903	-0.00074063996557550851	0.00062859697170389815	0.00014298834691425441	0.	-0.0026672493833065497	-0.00021045296737411817	0.003698930196163284	0.015767161812658675
16.580000000000002	0.000017089713163134096	-3.706599695882818e-7	0.00015320959723581426	0.000046813716972776004	-0.00088947878660433502	0.00097361362966122888	-0.000019334463601680674	0.	-0.0025232752535065579	-0.00087620645278792958	0.0035658263177378762	0.016010696584069624
16.600000000000001	0.000016241648760888933	4.2004000765390369e-7	0.00016366496962578331	0.000045634530243809923	-0.0009998143721027346	0.0013011885739094083	-0.00016420378023159279	0.	-0.0022908337001841979	-0.0016132006001869197	0.0034654130608051626	0.016236995536968387
16.620000000000001	0.000015421688631694908	1.2295027726923293e-6	0.00017470411183095197	0.000043569500126280913	-0.0010644273589205989	0.0016062863316999312	-0.00029161294288001724	0.	-0.0019915403671830097	-0.0024162085772800983	0.003403674515843079	0.016441656924289502
16.640000000000001	0.000014629333100448644	2.0571535118077247e-6	0.00018533780969379188	0.000040645356445809244	-0.0010790429387917474	0.0018838934621903712	-0.00040159455371904795	0.	-0.0016511992428845032	-0.0032762005002944204	0.0033840833468153269	0.016620479999716026
16.66	0.000013863999055577225	2.9024113003481401e-6	0.00019475407312393583	0.000036901915819158998	-0.0010427753676463698	0.0021291313733282028	-0.00049421975649751454	0.	-0.0012989857962676481	-0.0041803591486360495	0.0034072302552758823	0.016769560116649464
16.68	0.0000131250249382521	3.7646902695965745e-6	0.00020241709888409523	0.00003239712946814105	-0.00095822629220340466	0.0023374085985874782	-0.00056959740640210796	0.	-0.00096535515962695856	-0.0051124894072383277	0.0034707524147999259	0.016885410008344197
16.699999999999999	0.000012411676016853973	4.6434007156165142e-6	0.00020808599754743376	0.000027211092487666039	-0.00083120778278733326	0.0025046006789053829	-0.00062787313526977903	0.	-0.00067921672772709718	-0.0060538268047617312	0.0035695845269795422	0.016965095883843328
16.719999999999999	0.000011723149904691033	5.5379501479554124e-6	0.00021175051255012053	0.0000214481833952819	-0.0006701708693987278	0.0026272402330049004	-0.00066922831719500378	0.	-0.00046516993380412916	-0.006984194350657006	0.003696461158206299	0.017006372850417197
16.740000000000002	0.000011058582246651488	6.4477442756392421e-6	0.00021351052088927971	0.000015236756845705968	-0.00048548910034408252	0.0027026963790442041	-0.00069387894016923607	0.	-0.00034142450532261004	-0.007883398880861283	0.003842540449913002	0.01700780221675522
16.760000000000002	0.00001041705253695957	7.3721879283948746e-6	0.00021344503580394622	8.7261809386778022e-6	-0.00028874263759758804	0.0027293222108541603	-0.00070207438949658821	0.	-0.00031860033923654732	-0.008732710274931603	0.0039980237308393299	0.016968833988980227
16.780000000000001	9.7975901546601407e-6	8.3106859119357835e-6	0.00021151824358103463	2.0814392801653259e-6	-0.000092081264785124831	0.0027065518888190485	-0.00069409614919000232	0.	-0.0003992212851501864	-0.0095162407046682253	0.0041527037844766258	0.016889841434432937
16.800000000000001	9.1991803628337088e-6	9.2626437957816392e-6	0.00020755647398334673	-4.5240738346594145e-6	0.000092343572550911758	0.0026349348129865251	-0.00067025642780984759	0.	-0.00057761462885281764	-0.010222044146776157	0.004296449793450249	0.01677210049693275
16.82	8.6207703875844366e-6	0.00001022746863268824	0.00020130675817211716	-0.000010916629783218334	0.00025294749567567379	0.0025161024050074508	-0.0006308967153003664	0.	-0.00084012111481816115	-0.010842789942424432	0.0044196870380534712	0.016617714137934839
16.84	8.0612755062776931e-6	0.000011204569609088971	0.00019256096034039188	-0.000016930041435138377	0.00037935224463443349	0.0023526718640197886	-0.00057638627779298124	0.	-0.0011658191267486344	-0.011375922268415533	0.0045139279685208816	0.016429489070113566
16.859999999999999	7.5195850832085465e-6	0.000012193358626396256	0.00018130573566470937	-0.000022412329062630742	0.00046310425045085308	0.002148099331899282	-0.00050712059741346571	0.	-0.0015281048573137466	-0.011823288388116235	0.0045723596114162213	0.016210778530998428
16.879999999999999	6.9945685175556993e-6	0.00001319325081306546	0.00016784555718207805	-0.000027230416261923851	0.00049839341183996098	0.0019065008319148298	-0.00042351976414029685	0.	-0.0018972799315529996	-0.012190288462260286	0.0045904185471167067	0.015965308672276066
16.899999999999999	6.4850810560755645e-6	0.000014203664967673596	0.00015285123270367476	-0.000031272477038452734	0.00048262566005935535	0.0016324622299682275	-0.00032602682712176353	0.	-0.0022438347582098492	-0.012484655997778718	0.0045662310310488618	0.015697007264042617
16.920000000000002	5.9899695202605963e-6	0.000015224023933941711	0.00013731113236774631	-0.000034447987615347092	0.00041669926249067029	0.0013308590401147305	-0.00021510611266620933	0.	-0.0025416512082916121	-0.012715012876346136	0.0045007967575113675	0.015409851756745314
16.940000000000001	5.5080777161091443e-6	0.000016253754908111745	0.00012239763254144262	-0.000036685936652930406	0.00030490414471091967	0.0010067035085158126	-0.000091241516263721595	0.	-0.0027702048309934286	-0.012889354685511757	0.0043978564371632625	0.015107749834067749
16.960000000000001	5.0382518121047659e-6	0.000017292289680570909	0.00010929028892662021	-0.000037931944257198202	0.00015447403152298362	0.00066503087814971456	0.000045065224065683057	0.	-0.0029151740826237615	-0.013013614723775414	0.0042634772673947469	0.014794460274525238
16.98	4.5793452485461128e-6	0.000018339064812509562	0.000099005918826139405	-0.000038145191877270862	-0.000025083270634076906	0.00031083010093350022	0.00019329626575721737	0.	-0.0029675226039668871	-0.013090435881026128	0.0041054686999341863	0.014473556153511667
17.	4.1302235697822376e-6	0.00001939352174979135	0.000092272414199526254	-0.00003729605763620053	-0.00022271890564241198	-0.000050982447284075264	0.00035291940403020874	0.	-0.002921772149932552	-0.013118256301592985	0.0039327649705951373	0.014148426987209202
17.02	3.6897688040944676e-6	0.000020455106875921334	0.00008945897719138049	-0.000035365196042202313	-0.0004265210331533682	-0.00041555363379379743	0.00052338981134026838	0.	-0.0027745063597631632	-0.013090792693777484	0.0037548732375954933	0.013822311939936121
17.039999999999999	3.256883610240624e-6	0.000021523271506278225	0.00009055596784460565	-0.000032344525199175939	-0.00062430477885960702	-0.00077806058251460482	0.00070415176719443653	0.	-0.0025240001321260655	-0.012996985762460413	0.0035814124147501387	0.013498353025004826
17.059999999999999	2.8304950791604999e-6	0.000022597471826115254	0.000095191672977099073	-0.000028240224367814815	-0.00080416147693739373	-0.0011336688707196396	0.00089464037164265625	0.	-0.0021713245461527746	-0.012821452785945077	0.0034216994777372389	0.01317965545316421
17.080000000000002	2.4095581187023873e-6	0.000023677168775066802	0.0001026790827827577	-0.000023077443343007958	-0.00095504723732832712	-0.0014774977491326549	0.0010942832359572274	0.	-0.0017225423203669973	-0.012545467270710188	0.0032843124134566857	0.012869341921116115
17.100000000000001	1.9930585171967774e-6	0.000024761827880984817	0.00011209353011541745	-0.000016906031727756399	-0.0010674586806283526	-0.0018046073186835506	0.0013025021443444987	0.	-0.0011909655045072715	-0.012148448933459274	0.0031765849921998289	0.012570588629288847
17.120000000000001	1.5800156488027239e-6	0.00002585091904627017	0.00012238204770691208	-9.8062657434734579e-6	-0.0011341634588605495	-0.0021100198325596179	0.0015187146807949768	0.	-0.00059818970398370711	-0.011609895571505279	0.0031040538741055486	0.012286633095145431
17.140000000000001	1.1694847582878476e-6	0.000026943916289804952	0.00013249464675645778	-1.8933459318901114e-6	-0.0011508681642834772	-0.0023887828369433149	0.0017423358154367678	0.	0.000027054422380563131	-0.01091162354960053	0.0030699480972658025	0.012020747269703019
17.16	7.6055886659778804e-7	0.000028040297448198494	0.0001415126854471295	6.6805831861437015e-6	-0.0011166657839605085	-0.0026360760579956172	0.0019727794451722819	0.	0.00065233358294576951	-0.010040114283698023	0.0030748451421321304	0.011776173861054886
17.18	3.5237035143562134e-7	0.000029139543839526106	0.00014874142410355867	0.000015727938857082457	-0.0010341376199921445	-0.0028473573581089704	0.0022094598837570575	0.	0.0012463104821481344	-0.0089887051376800788	0.0031165936488532905	0.01155602875276974
17.199999999999999	-5.5907949044614602e-8	0.000030241139893853375	0.00015374102448161356	0.000025031349575724282	-0.00090907953289607484	-0.0030185365396808812	0.0024517932966776103	0.	0.0017833439374918235	-0.0077593327578251957	0.003190529158267741	0.011363177421796288
17.219999999999999	-4.6506186108380421e-7	0.000031344572753739073	0.00015629144882653434	0.000034353454090644414	-0.00074993241097605562	-0.0031461602671145235	0.0026991990768634316	0.	0.0022464121376820009	-0.0063635514449947618	0.0032899231467775182	0.011200097597271416
17.240000000000002	-8.7583549648537207e-7	0.000032449331849292946	0.0001563118116425094	0.00004345015627944121	-0.00056706592124835002	-0.0032275879233886707	0.0029511011574419009	0.	0.002627637896695189	-0.0048226173619016245	0.003406551241273717	0.011068743298413824
17.260000000000002	-1.2889310995883863e-6	0.000033554908451300972	0.0001537715162355166	0.000052085989744581757	-0.00037206113398013956	-0.003261137622994929	0.0032069292582987789	0.	0.0029266885173726727	-0.003166547340202365	0.0035312685599885587	0.010970426209067876
17.280000000000001	-1.7050092607912015e-6	0.00003466079520699751	0.0001486319220680675	0.000060049782728385098	-0.00017707093052622187	-0.0032461842333165398	0.0034661200635953716	0.	0.0031480557911490389	-0.0014322109295515188	0.0036545308470115343	0.010905728758063973
17.300000000000001	-2.1246894374160608e-6	0.000035766485662311707	0.00014084383677089724	0.000067168653153603514	5.7509003377750277e-6	-0.0031831968767165363	0.0037281183278601131	0.	0.0032984282922251425	0.00033933275978764027	0.003766866342599721	0.010874459390781514
17.32	-2.5485507039110788e-6	0.000036871473775215978	0.0001304034568061288	0.000073318553059812525	0.00016482086773430863	-0.003073711143896693	0.0039923779086980457	0.	0.0033850867789824018	0.0021059187011161322	0.0038593467761118489	0.010875654924640404
17.34	-2.9771328309870226e-6	0.000037975253423695103	0.0001174451371546599	0.00007843009020481323	0.00028976619723649255	-0.0029202398260925796	0.0042583627246531724	0.	0.0034156998537923852	0.0038273794598276158	0.0039241027234772968	0.010907628541476703
17.359999999999999	-3.410937461111041e-6	0.000039077317913723909	0.0001023317480085377	0.000082489074527909712	0.00037214333448289398	-0.0027261338667573234	0.004525547637098077	0.	0.0033993074344437768	0.005468273574258966	0.00395488064082135	0.010968056010897106
17.379999999999999	-3.8504296082653155e-6	0.000040177159490261586	0.00008569999077867943	0.000085532016090430346	0.00040615530185730337	-0.0024954110952691757	0.0047934192556714494	0.	0.0033478375944437505	0.0069999179837756942	0.0039475727151953941	0.011054088195942616
17.400000000000002	-4.2960391947836907e-6	0.000041274268856540002	0.000068432702110991089	0.00008763748262162474	0.00038922198010420947	-0.0022325732359579917	0.0050614766669796994	0.	0.0032773292590074672	0.00840152755311116	0.003900605205431517	0.011162475477864423
17.420000000000002	-4.7481628260015452e-6	0.00004236813470495231	0.00005155859731446541	0.000088914689151210757	0.00032225402108016301	-0.0019424313953163666	0.0053292320869104716	0.	0.0032081718052294865	0.0096604097966416884	0.0038150771045867824	0.011289689706248024
17.440000000000001	-5.2071655594551625e-6	0.000043458243264447001	0.000036109226883872247	0.000089490882411672607	0.00020955044155123481	-0.0016299570350189535	0.0055962114372049045	0.	0.0031640507559377584	0.010771299370585474	0.0036946025381074873	0.011432031426100862
17.460000000000001	-5.673382787396708e-6	0.000044544077867700954	0.000022978087134556402	0.000089499009158298948	0.000058350207964695536	-0.0013001701134169898	0.0058619548473987475	0.	0.0031697247517879015	0.011735021484431899	0.0035448990404475583	0.011585713890249837
17.48	-6.1471221059067327e-6	0.000045625118542576719	0.000012820438735627882	0.000089066883068134733	-0.0001218367902236245	-0.00095806962943369817	0.0061260170836049538	0.	0.0032480541742816622	0.012556733883781895	0.003373234657191259	0.011746919982927515
17.5	-6.628665234580805e-6	0.000046700841631291234	6.0098513708500834e-6	0.00008830868068962841	-0.00031996119075616494	-0.00060860523742598698	0.0063879679060135641	0.	0.0034167720914595155	0.013244012944301276	0.0031878645959894977	0.011911832896570461
17.52	-7.1182697939063677e-6	0.000047770719441224441	2.642886703457803e-6	0.00008731919108534783	-0.00052411037959296594	-0.00025668276071227832	0.0066473923572371724	0.	0.0036854210909936028	0.013805028997300038	0.0029975477020732907	0.012076645575134718
17.539999999999999	-7.6161711084245243e-6	0.000048834219930626039	2.5696550609993762e-6	0.000086170884869153641	-0.00072209700433331452	0.000092808086048600113	0.0069038909841494626	0.	0.0040528527446565023	0.014247011829756278	0.0028111596389458638	0.012237557098649718
17.559999999999999	-8.1225838035742237e-6	0.000049890806432675885	5.429664437287679e-6	0.000084913591988245579	-0.00090200768881666671	0.00043495828663168171	0.0071570799959426446	0.	0.0045058019600327931	0.014575151623048822	0.0026373528200900375	0.012390766051335832
17.580000000000002	-8.6377033445446394e-6	0.000050939937421158061	0.000010684556665266354	0.000083576392051733228	-0.0010527921705703359	0.00076481191062054512	0.0074065913616108633	0.	0.0050192111162642022	0.01479202232201612	0.0024841860056044828	0.012532471350560216
17.600000000000001	-9.1617073227495682e-6	0.000051981066320440807	0.000017652413563842839	0.000082171212719858028	-0.0011649405204226947	0.0010773608278521855	0.0076520728501539258	0.	0.0055589260989699109	0.014897558113301405	0.0023586714711737178	0.012658889988280573
17.620000000000001	-9.6947566149141462e-6	0.000053013641362646601	0.000025553910674640939	0.000080697580879092456	-0.0012312155434496702	0.001367573453311386	0.0078931880171487709	0.	0.0060868820864074906	0.014889560441243337	0.002266251978229627	0.012766298721046702
17.640000000000001	-0.000010236996289263167	0.000054037105494406441	0.000033575717665358662	0.000079147959254271399	-0.001247322256588678	0.0016304647073683959	0.0081296161414418679	0.	0.0065679774346238187	0.014764662536653324	0.0022102906875492313	0.012851103126520559
17.66	-0.000010788556270190791	0.000055050896335556779	0.000040944902880882261	0.000077513118894090294	-0.0012123559488740607	0.0018612085267816849	0.0083610521159370871	0.	0.006976905072735802	0.014519631452175792	0.0021916964163729499	0.012909932966522495
17.68	-0.00001134955170948096	0.000056054446191618967	0.000046997785881283671	0.00007578704462708058	-0.0011289034075997039	0.0020552876804458258	0.008587206296613234	0.	0.0073028489903003285	0.014152847294666565	0.0022087902590699139	0.012939757983097213
17.699999999999999	-0.000011920083152098387	0.000057047182121627151	0.000051225092589476245	0.000073970950072291264	-0.0010027673056671699	0.0022086691735567258	0.0088078043138449941	0.	0.0075504972280123761	0.013665771661657285	0.0022574529436436329	0.012938013798053601
17.719999999999999	-0.000012500236321048158	0.000058028526063288465	0.000053284190788809027	0.000072076094487866227	-0.00084239423617904637	0.0023179881756753419	0.0090225868504362171	0.	0.0077370787872752846	0.013064209525590138	0.0023315090081051084	0.012902724268026508
17.740000000000002	-0.000013090081671357501	0.000058997895015667405	0.00005298362799797604	0.000070125239458655036	-0.0006581562705447535	0.0023807201929003274	0.0092313093905965656	0.	0.0078864781069834765	0.012359187016419436	0.0024232465273611621	0.012832605189978721
17.760000000000002	-0.000013689673583706929	0.000059954701281238831	0.000050256855996581168	0.000068152745016876459	-0.00046163240400630108	0.0023953209022642683	0.0094337419442126862	0.	0.0080222999662687596	0.011567313602160796	0.0025239658700135729	0.0127271351401517
17.780000000000001	-0.000014299049276259024	0.00006089835276682889	0.000045144545135305386	0.000066203458607132226	-0.00026496927677550984	0.0023613159978717133	0.0096296687507134438	0.	0.008161822611525045	0.010710566661815871	0.002624493462806075	0.012586582545400626
17.800000000000001	-0.000014918227402519607	0.000061828253344627237	0.000037797096853080248	0.000064330669734054269	-0.000080312125636255413	0.002279329274879617	0.0098188879668130134	0.	0.0083122809310537359	0.0098155184848252724	0.0027156571080279432	0.01241198342564773
17.82	-0.000015547206313054618	0.000062743803272256212	0.000028494763088731528	0.000062593468734196966	0.000080763426890236281	0.0021510450979632481	0.010001211342233623	0.	0.0084702048194376378	0.0089121049310453837	0.00278876152085414	0.012205070759603285
17.84	-0.000016185962074644067	0.000063644399672115772	0.000017669022051323979	0.000061053848539500966	0.00020788844171512423	0.0019791100139750434	0.010176463887644944	0.	0.0086238127008893203	0.0080320953049885235	0.0028361025389833047	0.011968162982680108
17.859999999999999	-0.000016834446133786457	0.000064529437068901692	5.9026172489554107e-6	0.000059773830743757583	0.00029261646173242827	0.0017669860651442304	0.010344483538572972	0.	0.0087577676876552067	0.007207452144184931	0.002851516018018546	0.011704024570173664
17.879999999999999	-0.000017492582778735888	0.000065398307984548088	-6.1087093201524223e-6	0.000058812797268787548	0.00032913975319719547	0.0015187740131777589	0.010505120819214165	0.	0.0088589744209021173	0.0064687625263033337	0.0028308968278557166	0.011415715073036788
17.900000000000002	-0.000018160266272604364	0.000066250403588829278	-0.000017633503362635833	0.000058225093245736076	0.00031486062584857162	0.0012390273385904564	0.010658238509681592	0.	0.0089216945114075179	0.0058438826669029997	0.0027725811654406626	0.011106443875317005
17.920000000000002	-0.000018837357839369961	0.000067085114404419165	-0.000028002353657397699	0.000058057860990917698	0.00025066845519254257	0.00093257729544199051	0.010803711320128574	0.	0.0089503381040360319	0.0053568759278214417	0.0026774911591312704	0.01077944635316385
17.940000000000001	-0.000019523682370473083	0.000067901831064147986	-0.000036695917409901302	0.000058348991501127462	0.00014084167238266726	0.0006043858444576861	0.010941425574921823	0.	0.0089589588431153583	0.0050272560859264646	0.0025489985853418325	0.01043789349525715
17.960000000000001	-0.0000202190250054822	0.000068699945118405468	-0.00004339599002335312	0.000059125052362503372	-7.3962304869460522e-6	0.00025943776682618854	0.011071278909737411	0.	0.0089675357178219082	0.0048694883649638351	0.0023925480648608962	0.010084842126030025
17.98	-0.000020923127520288548	0.000069478849889993669	-0.000047988372877061369	0.000060399076037963295	-0.00018454260094963876	-0.000097323302630808125	0.011193179984394803	0.	0.0089961283215438739	0.0048926626822239326	0.002215146677836342	0.0097232274583828066
18.	-0.000021635684649176645	0.000070237941373914244	-0.000050526085195699844	0.000062168166785649126	-0.00037954619262887994	-0.00046101678815998212	0.011307048213659215	0.	0.0090585551562633419	0.005100243781977782	0.0020248429433335135	0.0093558944937599895
18.02	-0.000022356340268696317	0.000070976619178923051	-0.000051174688551414854	0.000064411000091402909	-0.00058048505928535792	-0.00082681271878465106	0.011412813518264869	0.	0.0091572718696934473	0.0054898222662914768	0.0018302782946683237	0.008985660289538783
18.039999999999999	-0.00002308468364640992	0.000071694287507741161	-0.000050162927579169153	0.000067085429303705146	-0.00077515893491881074	-0.001189897060116008	0.011510416097880175	0.	0.009280788541679335	0.0060528341684013102	0.0016403226416849125	0.0086153956268004879
18.059999999999999	-0.000023820245518883787	0.000072390356172290246	-0.000047753236826937606	0.000070126558583318704	-0.00095164308608994492	-0.0015454297557679169	0.011599806227575581	0.	0.0094044659156942087	0.006774275280710295	0.0014637406926126828	0.0082481122891721239
18.080000000000002	-0.000024562494377274036	0.000073064241640648724	-0.000044233830358373499	0.000073445761048201996	-0.0010988825786490751	-0.0018885113119626357	0.011680944078972633	0.	0.0094949125633859016	0.0076324974401005136	0.0013088102766712314	0.0078870410964318009
18.100000000000001	-0.00002531083273300469	0.000073715368111633631	-0.000039923309991758693	0.000076931182874970944	-0.0012073732426791251	-0.0022141727600335599	0.011753799566924988	0.	0.0095173917144808461	0.0085992233119598777	0.0011828409538292457	0.0075356861202388013
18.120000000000001	-0.000026064593508571404	0.000074343168613218388	-0.000035174076872479532	0.000080450246305929784	-0.0012698952919018734	-0.0025174009685524652	0.011818352222333885	0.	0.0094446763477698779	0.0096399401956386195	0.001091608492080566	0.0071978422587815598
18.140000000000001	-0.00002682303666000363	0.000074947086120740611	-0.000030363349605211365	0.000083854522379144675	-0.0012821809452083013	-0.0027932067147201181	0.011874591091344207	0.	0.0092649983914550836	0.010714821145824668	0.0010387952363788979	0.0068775666474098869
18.16	-0.000027585345897092328	0.000075526574690660262	-0.000025868274070528496	0.000086987082678971484	-0.0012433578724719389	-0.0030367370100006187	0.011922514660734199	0.	0.0089866383969392678	0.01178026819084315	0.001025568233379859	0.006579099189743861
18.18	-0.000028350625734599455	0.000076081100605655106	-0.00002203022808441174	0.000089692080024069559	-0.0011560442333321578	-0.0032434264956948166	0.01196213080931768	0.	0.0086375969607407864	0.012791081053199666	0.0010504104262653072	0.00630673352167988
18.199999999999999	-0.000029117898786745061	0.000076610143526747927	-0.000019118513475479409	0.000091825902143499033	-0.0010260670235089798	-0.003409176121257229	0.011993456784467869	0.	0.0082604133574240707	0.013703138913907946	0.0011092499521381033	0.0060646463645132771
18.219999999999999	-0.000029886103397564617	0.000077113197648221335	-0.000017302998678712933	0.000093268870033740015	-0.0008618859025382895	-0.0035305418126285104	0.012016519202948495	0.	0.0079037846059072624	0.014476364721873736	0.0011958434092989442	0.0058566995722902976
18.240000000000002	-0.000030654091613322582	0.000077589772850751826	-0.000016640296007321143	0.000093936198252073805	-0.00067387349237183142	-0.0036049124620586041	0.012031354074647758	0.	0.0076134248215254247	0.015077648514908913	0.0013023061648817168	0.0056862341421178757
18.260000000000002	-0.00003142062758607414	0.000078039395848778929	-0.000017072547240072622	0.000093786876694031823	-0.0004735987582572082	-0.0036306561341200652	0.012038006847797298	0.	0.0074243512449059419	0.015483363563203203	0.00141967511628444	0.0055558779932803589
18.280000000000001	-0.000032184386378451141	0.000078461611327511243	-0.000018435358649981914	0.000092829308181031911	-0.00027319226914932236	-0.0036072162345631466	0.012036532473829877	0.	0.0073558748302747466	0.015681132906873195	0.0015384335130804426	0.0054673887158714881
18.300000000000001	-0.000032943953201160919	0.000078855983065582826	-0.000020472772508876858	0.000091122930598250274	-0.000084783107950506218	-0.0035351452624594378	0.012026995489895196	0.	0.0074096460881050812	0.015670594917429628	0.0016489928574096001	0.0054215485875219096
18.32	-0.000033697823242192365	0.000079222095039132944	-0.000022860328980325167	0.000088775596744770924	0.000080063425727752268	-0.0034160717674099972	0.012009470116729433	0.	0.0075705661811283562	0.015463058865011651	0.0017421746408985599	0.0054181224750152078
18.34	-0.000034444401843962413	0.000079559552503267057	-0.000025238824798639453	0.00008593706968796147	0.00021097845757267429	-0.0032526049003562762	0.011984040369487432	0.	0.0078101853866628761	0.015080105716298514	0.0018097381490246008	0.0054558808956046648
18.359999999999999	-0.000035182005382376758	0.000079867983047193059	-0.00002725890956407212	0.000082789494582003603	0.00029950352008809424	-0.0030481889436411247	0.011950800178890854	0.	0.0080920666250890172	0.014551340572812134	0.0018449579152252527	0.0055326819926082328
18.379999999999999	-0.000035908862560347227	0.000080147037618970063	-0.000028630689913523855	0.00007953602947724514	0.00033980810227243486	-0.002806926072002342	0.011909853519920202	0.	0.0083782507430518287	0.013911610443250989	0.0018431893133970287	0.0056455989812320088
18.400000000000002	-0.000036623116348354079	0.000080396391516725081	-0.000029166606843968046	0.000076388902190863833	0.00032926509714831671	-0.0025333884380177407	0.011861314545096778	0.	0.0086354972464492592	0.013198045829738627	0.0018023113894525076	0.0057910749196819055
18.420000000000002	-0.000037322826456232666	0.000080615745342473613	-0.000028804522558347617	0.000073558012950121487	0.00026873364435394135	-0.0022324402274260524	0.011805307719351184	0.	0.0088397409612297022	0.012447264519956158	0.0017229350544621935	0.0059650850716453027
18.440000000000001	-0.00003800597240078557	0.000080804825915872539	-0.000027603340704129148	0.000071240880134007534	0.00016246698905674376	-0.0019090869422737802	0.011741967953395618	0.	0.0089775399083560671	0.011693003707873177	0.0016083195544964962	0.006163288626996351
18.460000000000001	-0.000038670457140781156	0.000080963387144428011	-0.00002571336268112831	0.00006961431972406229	0.00001767277196802942	-0.0015683636526764764	0.011671440732254425	0.	0.009044210063368429	0.010964344552961098	0.0014640257787619645	0.0063811555712782776
18.48	-0.000039314111306001237	0.000081091210847833279	-0.000023332626679438417	0.000068827859270891023	-0.00015615126004309479	-0.0012152673437152836	0.011593882235952566	0.	0.0090394864005180694	0.010284586503022972	0.0012974075241387031	0.006614060132173246
18.5	-0.000039934697970301497	0.000081188107533634906	-0.000020663961926434965	0.000068998598070989237	-0.00034794912709809156	-0.00085473179404302975	0.011509459448908892	0.	0.0089624126215716894	0.0096707380800880455	0.0011170645236230098	0.0068573384700514649
18.52	-0.000040529918018044481	0.000081253917121973881	-0.000017884350772490176	0.000070207092969030993	-0.00054578815964702592	-0.0004916374995202282	0.011418350254950783	0.	0.0088074128233229312	0.0091335291151864381	0.0009323456173250201	0.0071063141996911099
18.539999999999999	-0.000041097416014327509	0.000081288509617702786	-0.000015131076744188954	0.000072493889586654203	-0.00073745624599936025	-0.00013084458924243726	0.011320743514595749	0.	0.0085631064956255068	0.0086778201120763267	0.00075292004779164794	0.0073563002209616904
18.559999999999999	-0.000041634786635533216	0.000081291785727507422	-0.000012502030743984788	0.00007585651221335768	-0.00091102044953938707	0.00022276617682716652	0.011216839121655487	0.	0.0082145633448793033	0.0083032832479187114	0.00058836922596390302	0.0076025887242504378
18.580000000000002	-0.000042139581558828937	0.000081263677421021592	-0.000010063302115160405	0.000080247021639921062	-0.0010554247371425531	0.00056426022006124225	0.011106848035881075	0.	0.0077485792687916645	0.0080052474014697499	0.00044772566214929557	0.0078404428557655691
18.600000000000001	-0.000042609316878654269	0.000081204148434432799	-7.8566164665345994e-6	0.000085570574415886474	-0.0011611722697627601	0.0008886387107772376	0.010990992288853099	0.	0.0071604423707985997	0.0077756259365663778	0.00033891447197370995	0.008065103270260679
18.620000000000001	-0.000043041480904969232	0.000081113194715512358	-5.9015649719433572e-6	0.000091685686111901005	-0.00122105793167413	0.0011908630111949741	0.010869504960236986	0.	0.0064598957621261888	0.0076038713936214565	0.00026812295797411142	0.0082718206850404576
18.640000000000001	-0.000043433542436282363	0.000080990844809263475	-4.1914189203434704e-6	0.000098407031406542306	-0.0012308328136971622	0.0014659215752680836	0.010742630121646834	0.	0.0056739927256280256	0.007477919419667356	0.00023919956344738852	0.0084559217379214513
18.66	-0.000043782959299604185	0.000080837160183898262	-2.6849771857517801e-6	0.00010551154158904355	-0.0011896434208100667	0.0017089409829690616	0.010610622745726661	0.	0.0048454842087483248	0.0073850926595835503	0.00025322264740690591	0.0086129102815473389
18.68	-0.000044087187338427702	0.000080652235496350976	-1.2989769253637928e-6	0.00011274825613789147	-0.0011001226313273288	0.0019153361041087272	0.010473748578022208	0.	0.004027002571424413	0.0073129350379084676	0.00030835574629312713	0.0087386002786475087
18.699999999999999	-0.000044343689618229348	0.000080436198797645446	9.4446497966166332e-8	0.00011985187130724231	-0.00096810528124255564	0.0020809877651055816	0.010332283969601591	0.	0.003272861087717821	0.0072499417144841413	0.00040002641310951843	0.0088292704890273466
18.719999999999999	-0.000044549945849636091	0.000080189211677818504	1.6623970041720892e-6	0.0001265592838685832	-0.000802051225511259	0.0022024307512046272	0.010186515668423917	0.	0.0026309806095641125	0.0071861451518061073	0.00052136950804878169	0.0088818261122112635
18.740000000000002	-0.000044703462067904875	0.000079911469351115429	3.5970957401910975e-6	0.00013262777748420523	-0.00061232688007707031	0.0022770315502443055	0.010036740567907019	0.	0.0021369854430867627	0.0071135180243856004	0.00066381176326422379	0.0088939494313981498
18.760000000000002	-0.000044801780393385893	0.000079603200681608555	6.0935695669270262e-6	0.00013785299378098886	-0.0004104912852161894	0.0023031347460576216	0.0098832654112022619	0.	0.00181127748169152	0.0070261621704713166	0.00081767201557139809	0.0088642210501601523
18.780000000000001	-0.000044842488932359675	0.000079264668149774134	9.3206841766599324e-6	0.00014208460375380802	-0.00020866459310275626	0.0022801597576332724	0.009726406450059507	0.	0.0016586774719211522	0.0069202697462887111	0.00097270495795217593	0.0087921958534701791
18.800000000000001	-0.00004482323166139085	0.000078896167761244497	0.000013388508125846549	0.00014523773006704099	-0.000018967834453327979	0.0022086354370716571	0.0095664890574433947	0.	0.0016696300417482872	0.0067938656924451842	0.0011185908691844016	0.0086784231186422187
18.82	-0.000044741718356281629	0.000078498028898183915	0.00001831762728759026	0.00014729866488858573	0.00014703759454559118	0.0020901680003887753	0.009403847293180511	0.	0.0018221207071656142	0.0066463650580216686	0.0012454268622147002	0.0085244074268047681
18.84	-0.000044595734387350983	0.000078070614114647281	0.000024019077510047115	0.00014832419218807971	0.00027898221376266305	0.0019273465149723702	0.0092388234225544534	0.	0.0020840076775164827	0.0064779995932621633	0.0013442780528681968	0.0083325149250725941
18.859999999999999	-0.000044383150442531966	0.000077614318876781702	0.000030294624592409197	0.00014843470033238521	0.00036840345425851308	0.001723598173136102	0.0090717673876066045	0.	0.0024159275672458354	0.0062891812861173638	0.0014077980098445284	0.0081058366491393117
18.879999999999999	-0.000044101932072607847	0.000077129571249104917	0.000036863567434018002	0.00014780207936024303	0.00040946517222510535	0.0014830114785110218	0.0089030362315941879	0.	0.0027749528509130143	0.0060798743335295606	0.0014308530179828868	0.0078480257871538922
18.900000000000002	-0.00004375014896210172	0.000076616831528519746	0.000043413630503873896	0.00014663398069760664	0.00039953533282928504	0.001210148360871756	0.0087329934771260276	0.	0.0031187677296987786	0.0058490420849376806	0.0014110262715835535	0.0075631281401696473
18.920000000000002	-0.000043325984005700147	0.000076076591826710802	0.000049663086588869893	0.00014515628376880751	0.00033947063690869774	0.00090986584057745144	0.0085620084588660522	0.	0.0034096143579284144	0.0055942244456493005	0.0013488729447281042	0.0072554243891886656
18.940000000000001	-0.000042827741975590833	0.000075509375602686497	0.000055414679927451305	0.00014359555580447866	0.00023352518705508144	0.00058716452786890228	0.0083904556120360067	0.	0.0036170618711308805	0.0053112875927647275	0.001247854637912863	0.0069292994610706373
18.960000000000001	-0.000042253857846192428	0.000074915737147010286	0.000060583561531865615	0.00014216297613249204	0.000088910462787293365	0.0002470757680425558	0.0082187137181237539	0.	0.0037189849893588464	0.0049943746615639072	0.0011139757740690368	0.0065891490608552383
18.98	-0.000041602904749343111	0.000074296261018246278	0.000065191022306600177	0.00014104074001568961	-0.000084870142154395506	-0.00010540733948194394	0.0080471651096056286	0.	0.0037008693189039751	0.0046360748121068787	0.0009552270479423427	0.006239327267687297
19.	-0.000040873601390840203	0.000073651561434112515	0.000069328483256810014	0.00014037148547051473	-0.00027675468448175175	-0.00046535649044436968	0.0078761948357501388	0.	0.0035542879147071223	0.0042278183388056272	0.00078097070900572693	0.0058841329154955355
19.02	-0.000040064818998004209	0.000072982281617497727	0.000073106045562109506	0.00014025090444091254	-0.00047480542834510902	-0.00082789964854621412	0.0077061897917629976	0.	0.0032757187338550812	0.0037604951039680728	0.00060136870931635827	0.0055278270656847241
19.039999999999999	-0.000039175587764398584	0.000072289093099508109	0.000076603574439060296	0.00014072346412806469	-0.00066680658663241564	-0.0011881893594761111	0.0075375378138776393	0.	0.0028666171085600656	0.0032252796137946516	0.00042688161113957004	0.0051746697612464615
19.059999999999999	-0.000038205102662759727	0.000071572694980266585	0.000079839995441588485	0.00014178108261148764	-0.00084082255472670725	-0.0015413626841664701	0.0073706267432571797	0.	0.0023349230607492347	0.002614626015710178	0.0002677963099543809	0.0048289617475585416
19.080000000000002	-0.000037152728684264336	0.0000708338131486668	0.000082770282359759945	0.00014336463607222266	-0.00098579453861161442	-0.0018825085185668754	0.0072058434616674959	0.	0.0016972819301352866	0.0019233694912653802	0.00013371214093755326	0.0044950761130851842
19.100000000000001	-0.00003601800549149492	0.000070073199462530712	0.000085311437729662654	0.00014536825321243355	-0.0010922214513914104	-0.0022066571394436492	0.0070435729023555042	0.	0.00098059790801974939	0.001149839159752173	0.000032943198292122671	0.0041774658960772636
19.120000000000001	-0.000034800651351488132	0.000069291630889586908	0.000087390028594584723	0.00014764640022236694	-0.0011528913104325094	-0.0025088040216562821	0.0068841970394612935	0.	0.0002214930833126863	0.00029685725224711662	-0.000028134374778905906	0.0038806365844551291
19.140000000000001	-0.000033500566432753676	0.000068489908611016844	0.000088996378372278862	0.00015002371011560434	-0.0011635453538141691	-0.0027839754821725356	0.0067280938597366266	0.	-0.00053704657474484135	-0.0006275216700083637	-0.000045685562499875665	0.0036090769464958497
19.16	-0.000032117835435791636	0.000067668857087795	0.000090226990173390004	0.00015230733125424015	-0.0011233179060664432	-0.0030273378670923005	0.0065756363203894608	0.	-0.0012513378761420391	-0.001609679832255767	-0.000018828723565257464	0.0033671474244433655
19.18	-0.000030652729522753774	0.00006682932309082282	0.000091299375426151519	0.00015430126914725909	-0.0010348289156733707	-0.0032343453924689397	0.0064271912970343265	0.	-0.001883352514001034	-0.0026306375493968214	0.000050256356780503539	0.0031589318105356696
19.199999999999999	-0.000029105707501909245	0.000065972174695920352	0.00009253184388962471	0.00015582182740395134	-0.00090390158637472799	-0.0034009152070286356	0.0062831185258839725	0.	-0.0024057301131868193	-0.0036668562455733841	0.0001565539497520154	0.0029880642621418567
19.219999999999999	-0.000027477416388494574	0.000065098300244224047	0.000094291533266562671	0.00015671290656911474	-0.00073898731529807343	-0.003523612770645528	0.0061437695443927118	0.	-0.0028040021231016225	-0.0046916327291697119	0.00029270260633451731	0.0028575488852348491
19.240000000000002	-0.000025768691203138794	0.000064208607268092263	0.000096922488627190079	0.00015685969559412968	-0.00055044834509019604	-0.0035998272547790979	0.0060094866347039054	0.	-0.0030757861778560602	-0.0056769807277807609	0.00044961901370876086	0.0027695921149081845
19.260000000000002	-0.00002398055412702188	0.000063304021384237929	0.00010066941451427822	0.00015619927624450566	-0.00034984381047945727	-0.0036279161711303609	0.0058806017742228656	0.	-0.0032278788204772209	-0.0065958069665745106	0.00061712657556698693	0.0027254681841163688
19.280000000000001	-0.000022114212905637726	0.000062385485153633758	0.00010561262829185403	0.00015472690041144419	-0.00014929704892763023	-0.0036073011742902171	0.0057574355977782245	0.	-0.0032727410132364076	-0.0074241254928314043	0.00078451851948609455	0.0027254348123985956
19.300000000000001	-0.000020171058639117251	0.000061453956909120514	0.00011162824704019636	0.00015249717368983479	0.000039066691838930357	-0.0035385027095908034	0.0056402963758325417	0.	-0.0032256940859609791	-0.0081430321245715698	0.00094106336140799035	0.0027687102036424516
19.32	-0.000018152662930127905	0.000060510409551582923	0.00011838587934230593	0.00014962000890221191	0.00020368320125816714	-0.0034231090174625944	0.00552947901312352	0.	-0.0031034712526552127	-0.0087401884711084815	0.0010765137338167082	0.0028535144708132913
19.34	-0.000016060774341575268	0.000059555829314473364	0.00012539228996668456	0.00014625187343484877	0.00033418377562464269	-0.0032636836254012003	0.0054252640721237089	0.	-0.0029240014990457412	-0.0092106377309719295	0.0011816792788167652	0.0029771700958368076
19.359999999999999	-0.00001389731428913174	0.000058591214498223771	0.00013208063617713497	0.00014258341457134768	0.00042211155894149527	-0.0030636233479728846	0.0053279168258146721	0.	-0.0027067702090526925	-0.0095568770873722189	0.0012490703759218628	0.0031362485001610926
19.379999999999999	-0.000011664372330223716	0.00005761757417395571	0.00013793054724485498	0.00013882489804561624	0.00046164115075933546	-0.00282698462926526	0.0052376863438920521	0.	-0.0024729666265755068	-0.0097882217668330274	0.0012735404547899265	0.0033267445378291323
19.400000000000002	-9.364200932910488e-6	0.000056635926858425678	0.00014258948665375054	0.00013519098558185949	0.00045015505896448395	-0.0025582989119565464	0.0051548046166858055	0.	-0.002244872986977689	-0.0099195908557978552	0.0012527950268109108	0.0035442585141925538
19.420000000000002	-6.9992097071099046e-6	0.000055647299159910675	0.00014595910816881177	0.00013188621931648631	0.0003885261003191706	-0.0022623973294675892	0.0050794857208538609	0.	-0.0020444039012774869	-0.0099699074601690106	0.0011876331548549422	0.0037841663249860652
19.440000000000001	-4.5719591496261314e-6	0.000054652724396271271	0.00014821798343555084	0.00012909224343053346	0.00028102350103649206	-0.0019442617263015103	0.0050119250307618379	0.	-0.001891121290052214	-0.0099603279334040708	0.0010818502833431182	0.0040417620458128786
19.460000000000001	-2.0851539392768848e-6	0.000053653241186232793	0.00014977246880626058	0.00012695737749817901	0.00013487073361216547	-0.0016089136063030362	0.0049522984793207089	0.	-0.0018002296822803715	-0.0099124991749159688	0.00094183130931614774	0.0043123629032259248
19.48	4.5836412572441976e-7	0.00005264989201442986	0.00015115105827057801	0.00012558876717154444	-0.000040421044981716185	-0.0012613461033790705	0.0049007618719271104	0.	-0.0017809575419667177	-0.0098469999432233904	0.00077594866166651308	0.0045913729732898999
19.5	3.0556236526799174e-6	0.000051643721771893731	0.00015287339728687482	0.00012504705607029737	-0.00023378615658528655	-0.00090649747318821824	0.0048574502567996676	0.	-0.001835487381249206	-0.0097820662413295421	0.00059390938331282267	0.0048743081879472419
19.52	5.7035313545776567e-6	0.000050635776273089089	0.00015532815969511796	0.00012534339247254056	-0.00043328580008568607	-0.00054925875473365833	0.0048224773549754088	0.	-0.0019584195358497286	-0.0097326462206020932	0.00040615797666586839	0.0051567905041879324
19.539999999999999	8.3988802112473782e-6	0.000049627100750789287	0.00015868699937872724	0.00012643859974192234	-0.00062670374196299966	-0.00019450373967380561	0.004795935052913626	0.	-0.0021367729269729657	-0.0097097870837521798	0.00022336415039462035	0.0054345228991738732
19.559999999999999	0.000011138357725367504	0.000048618738330937961	0.0001628710979412959	0.0001282444604433948	-0.0008021024379166866	0.00015287342994430191	0.0047778929602933749	0.	-0.0023507006379453015	-0.0097203301189195818	0.000055951226922353839	0.0057032589372385603
19.580000000000002	0.000013918554413537565	0.000047611728488844256	0.00016757650026980042	0.00013062721988135392	-0.00094841811123439195	0.00048792866302814925	0.0047683980355439463	0.	-0.0025752384500638756	-0.0097668798641411883	-0.000086409195784119052	0.0059587809350773908
19.600000000000001	0.000016735972501600444	0.000046607105489186528	0.000172354189954399	0.00013341352801155351	-0.0010561411218989118	0.00080566097553656758	0.0047674742812259495	0.	-0.0027832955268581039	-0.0098480149950061248	-0.00019538247824136743	0.0061968992705643258
19.620000000000001	0.000019587034634411388	0.000045605896811701399	0.00017672891965712228	0.00013639903808657788	-0.0011180480284782503	0.0011010400146342363	0.0047751225110839804	0.	-0.0029496629025478685	-0.0099587151897965881	-0.00026461037013415475	0.0064134822710455756
19.640000000000001	0.000022468092718570115	0.000044609121565574257	0.0001803283263166755	0.00013935972436981969	-0.0011298673748373646	0.0013690753257714107	0.004791320190361447	0.	-0.0030552265120079233	-0.010090983201319424	-0.0002903019841579096	0.0066045216207352413
19.66	0.000025375436797422241	0.000043617788894787345	0.00018298636605464449	0.0001420656662815753	-0.0010907217244058845	0.0016049287604000637	0.0048160213506568406	0.	-0.0030901854968402379	-0.010234639592820203	-0.00027163579374447563	0.006766232743512509
19.68	0.000028305303813248167	0.000042632896377595022	0.00018478898515496625	0.00014429661851827688	-0.0010032221931022141	0.001804064802171876	0.004849156580181143	0.	-0.0030552123633885223	-0.010378256997784496	-0.00021085939510794482	0.0068951837451963977
19.699999999999999	0.000031253886423648208	0.000041655428423331398	0.00018604660564168138	0.00014585823348755786	-0.0008731873004926505	0.0019624270698964993	0.0048906330900904578	0.	-0.0029601727769213541	-0.010510182770602377	-0.00011305696783874054	0.0069884410289828784
19.719999999999999	0.000034217341681561098	0.000040686354669804928	0.00018720126634412179	0.00014659743911229345	-0.00070906802902124763	0.0020766238509814907	0.0049403348571307702	0.	-0.0028209164758548101	-0.01061957811810986	0.000014348005895186729	0.0070437155287752431
19.740000000000002	0.000037191799520903263	0.000039726628385101669	0.00018869594920369742	0.00014641531280103204	-0.00052122954638521323	0.0021441022478267758	0.004998122842618722	0.	-0.0026552848228548372	-0.010697384792254048	0.00016222497663868397	0.0070594914827229052
19.760000000000002	0.000040173371209348968	0.000038777184877501463	0.00019084245594885515	0.00014527590796762496	-0.00032123563398746616	0.0021632901717615789	0.0050638352872927582	0.	-0.002479566852582514	-0.010737123779353947	0.0003203753948386169	0.0070351203747728176
19.780000000000001	0.000043158157483801779	0.000037838939917594838	0.00019372178682367999	0.00014320989797284717	-0.0001212142116086718	0.0021336883246458379	0.0051372880814066248	0.	-0.0023062299281137073	-0.010735438690218778	0.00047810800738758358	0.0069708662300694843
19.800000000000001	0.000046142256490511874	0.000036912788176765941	0.00019714178597045676	0.00014031254275907734	0.000066706405048707528	0.0020559001856532261	0.0052182752089754807	0.	-0.0021431464273006483	-0.010692320609735767	0.00062475618272054352	0.0068678944249464715
19.82	0.000049121771529610225	0.000035999601686681197	0.0002006649363833525	0.00013673623488141481	0.00023096121108294806	0.0019315959705868339	0.0053065692649016428	0.	-0.0019940322058249263	-0.010610987635263171	0.00075019471560716633	0.0067282036049975524
19.84	0.000052092818438664174	0.00003510022832400315	0.00020370525201803338	0.00013267858749915762	0.00036118291840400301	0.0017634151975495743	0.0054019220431898371	0.	-0.001859552800149579	-0.010497434393287496	0.00084541259974945163	0.0065545079000830968
19.859999999999999	0.000055051532749338106	0.000034215490325331657	0.0002056763577391249	0.00012836754362113498	0.00044891751974362353	0.0015548203575438189	0.0055040651944231224	0.	-0.0017385323953140637	-0.010359706103512247	0.00090314525796313442	0.0063500830414936751
19.879999999999999	0.000057994076425212093	0.000033346182837083488	0.00020615528425852597	0.00012404521638314722	0.00048834272549302894	0.001309919913133055	0.0056127109500819367	0.	-0.0016288395142932538	-0.010206980785100579	0.00091849343599879907	0.0061185941439730156
19.900000000000002	0.000060916644427894129	0.00003249307250521028	0.00020501553409617984	0.00011995209111948305	0.00047684328721505216	0.0010332815631251453	0.0057275529112535764	0.	-0.0015277393134342163	-0.01004855746629894	0.00088940017880632396	0.0058639242284161831
19.920000000000002	0.000063815470742464159	0.000031656896109774034	0.00020248708210671151	0.00011631288134670778	0.00041529272035961825	0.00072975616940874389	0.0058482668987774843	0.	-0.0014317272795991015	-0.0098928472884095044	0.00081685825162414833	0.0055900210287824908
19.940000000000001	0.000066686834176141185	0.000030838359249327923	0.00019912239247945121	0.00011332483695716475	0.00030795941217759702	0.00040432930451870228	0.005974511861831247	0.	-0.0013360370208511004	-0.0097464514623351629	0.00070478478310156056	0.0053007757661646827
19.960000000000001	0.000069527063757492125	0.000030038135080261605	0.00019567816005645888	0.00011114878068305828	0.00016206511820269072	0.000062011855923948349	0.0061059308415188744	0.	-0.0012341096913024811	-0.0096133907766974419	0.00055959819178317009	0.0049999422336485331
19.98	0.000072332543723033216	0.00002925686311599711	0.00019294806460845929	0.00010990271451159772	-0.00001288057196012405	-0.00029222545876692117	0.0062421519858964561	0.	-0.001117322900109477	-0.0094945318165861881	0.00038961454341095034	0.0046910986665589446
20.	0.000075099718206388805	0.000028495148091005378	0.00019159164789740377	0.00010965757284485053	-0.00020581242524953409	-0.00065347544253725872	0.0063827896126109202	0.	-0.00097523008139548117	-0.0093872398176584847	0.00020440562041341883	0.0043776493172039445
20.02	0.00007782509544689703	0.000027753558894483228	0.00019199809414362223	0.00011043463636791623	-0.00040479045126509293	-0.0010168832628036761	0.0065274453152173555	0.	-0.00079648050037715509	-0.0092852790243616	0.000014221133402556307	0.0040628580234431336
20.039999999999999	0.000080505251735848993	0.000027032627578526684	0.00019420936993971502	0.00011220424581043567	-0.00059759579438724243	-0.0013776129052653964	0.0066757091088734538	0.	-0.00057046410991346344	-0.009178977328053492	-0.00017050053960556143	0.00374990270821804
20.059999999999999	0.000083136834916376634	0.00002633284844522437	0.00019791363259307263	0.00011488571376842491	-0.00077228779273706043	-0.0017308061407517255	0.0068271606111809033	0.	-0.00028951954590229756	-0.0090556690380073183	-0.00033958082687601679	0.0034419378113405017
20.080000000000002	0.000085716567575097602	0.000025654677217095416	0.00020250980433844309	0.00011834864426737979	-0.00091780050560551739	-0.0020715498251483227	0.0069813702535931228	0.	0.000048742551314106403	-0.00890042275906789	-0.00048358481570594453	0.0031421511451561503
20.100000000000001	0.000088241249820916745	0.000024998530295151138	0.00020723440716192282	0.00012241614236033552	-0.0010246246197725653	-0.0023948663538191509	0.0071379005189398902	0.	0.00043971878100777795	-0.0086970457490706636	-0.00059438721031831272	0.0028538025387828464
20.120000000000001	0.00009070776183157242	0.000024364784108246437	0.00021132844606191678	0.00012687054046538887	-0.0010855406231016001	-0.0026957392259110225	0.0072963072001626522	0.	0.00087147930334329979	-0.0084293292183688986	-0.00066579502860464107	0.0025802338301144454
20.140000000000001	0.000093113065953661506	0.000023753774557534276	0.0002142072608765401	0.00013146221725018545	-0.0010962848366237025	-0.0029691811097914259	0.0074561406757258954	0.	0.0013263019372021477	-0.0080824619075817623	-0.00069412510069399803	0.0023248431833217905
20.16	0.000095454208582305966	0.000023165796559140072	0.00021558815120155395	0.00013592180891580305	-0.0010559906325697534	-0.0032103458889447371	0.0076169471967161041	0.	0.0017838981302425484	-0.0076444974536008063	-0.00067859691237309977	0.0020910211596505564
20.18	0.000097728321724444012	0.000022601103688050963	0.00021553787005319097	0.00013997563053342807	-0.00096728124642814748	-0.0034146794984400951	0.0077782701809663533	0.	0.002225420992734442	-0.0071077239777001776	-0.000621428377854805	0.0018820510938103094
20.199999999999999	0.000099932624262954323	0.000022059907925738521	0.00021442571362239454	0.00014336351465291802	-0.00083598648636745059	-0.0035780977769440392	0.0079396515091358436	0.	0.0026369369073736965	-0.0064697634833661248	-0.00052760450370260934	0.0017009815668312315
20.219999999999999	0.00010206442301357796	0.000021542379513629308	0.00021279844699335221	0.00014585765848596985	-0.00067056587880420034	-0.0036971740773382071	0.0081006328181730848	0.	0.0030112156971841969	-0.0057342344120474079	-0.00040438559009087075	0.0015504833831736322
20.240000000000002	0.00010412111352943801	0.000021048646914067382	0.00021121671545372422	0.00014728059931496881	-0.00048138929286453246	-0.003769316028630499	0.0082607567872275169	0.	0.0033473700963208078	-0.0049108487673331404	-0.00026068342445496689	0.0014327066536273241
20.260000000000002	0.00010610018066184099	0.000020578796880079161	0.00021009989431101939	0.00014752024570936079	-0.00028002142354823282	-0.0037929104271469021	0.0084195684113544354	0.	0.0036486991670129747	-0.004014883729034701	-0.00010643272387392456	0.0013491546651601535
20.280000000000001	0.00010799919903180591	0.000020132874634554221	0.00020961835014664254	0.00014654006482697421	-0.000078588524324169897	-0.0037674181005245494	0.0085766162583967055	0.	0.0039196867428892175	-0.0030660563203346522	0.000047971310080610066	0.001300589798886341
20.300000000000001	0.00010981583321643604	0.000019710884159236506	0.00020965619250061865	0.00014438306407905943	0.0001107832889963593	-0.0036934064630703869	0.0087314537045176215	0.	0.0041632920488300466	-0.0020869214330005194	0.00019217381882407044	0.0012869829071871712
20.32	0.00011154783786597108	0.000019312788593135749	0.00020985060230378771	0.00014116901934630929	0.00027652940094630976	-0.0035725154701464869	0.0088836401439990123	0.	0.0043794769998893347	-0.0011009888198309677	0.00031635557709404068	0.0013075118476898657
20.34	0.00011319305771093427	0.000018938510739646326	0.00020969795223888671	0.00013708532823229758	0.00040827910212245388	-0.0034073614218988087	0.0090327421690998243	0.	0.0045654714460003076	-0.00013079692358430525	0.00041177929163420369	0.0013606082677488809
20.359999999999999	0.0001147494274384292	0.000018587933681024504	0.0002087017136959135	0.00013237271272044035	0.00049757008785764186	-0.003201391032128719	0.0091783347158631394	0.	0.0047177086269809404	0.00080381823857559459	0.00047139308878009582	0.0014440454061599036
20.379999999999999	0.0001162149715229592	0.000018260901498405827	0.00020652413204605771	0.00012730758866572739	0.00053856713777235493	-0.002958704010810771	0.0093200021720751987	0.	0.0048347911488359728	0.0016870611323331654	0.0004904237528875478	0.0015550547245921378
20.400000000000002	0.00011758780398990823	0.000017957220095013915	0.0002030984188822714	0.00012218315426886298	0.0005286390012204606	-0.0026838652216045296	0.0094573394436057862	0.	0.0049204367123268991	0.0025079936727452207	0.0004668375936590567	0.0016904563793543115
20.420000000000002	0.00011886612820102144	0.00001767665811946171	0.00019866673843062579	0.00011729111283887567	0.0004686426022892885	-0.0023817270075722338	0.009589952975777135	0.	0.0049852810392263178	0.0032607860995289423	0.00040154620626202522	0.0018467882096707803
20.440000000000001	0.00012004823657742539	0.000017418947986073167	0.00019373165085662461	0.00011290550727062823	0.00036283184378086759	-0.0020572788824972624	0.0097174617264432252	0.	0.0050467580042571208	0.0039444353126276421	0.00029829482002455244	0.0020204198844089669
20.460000000000001	0.00012113251039731418	0.00001718378698796372	0.00018893645793927744	0.00010926953793468849	0.0002184182336340581	-0.0017155362713738818	0.0098394980879399317	0.	0.005126905858554992	0.0045620445870500938	0.00016326447159239988	0.0022076425669968606
20.48	0.00012211741958477809	0.000016970838498455566	0.00018491064104362437	0.00010658561429384428	0.000044906328796826713	-0.0013614733824363992	0.0099557087550686159	0.	0.0052485802777882916	0.0051197937793505122	4.4980313885283562e-6	0.0024047291719649982
20.5	0.00012300152258159711	0.000016779733256217656	0.00018212228882197312	0.0001050083867448412	-0.00014663884084333798	-0.00099999862230119884	0.010065755536716851	0.	0.0054309382770433047	0.0056257393477986278	-0.00016871513036570155	0.0026079652142041998
20.52	0.00012378346632348214	0.000016610070728349689	0.00018077134402858311	0.00010464020868946461	-0.00034427421814991685	-0.00063596506362178205	0.010169316109077484	0.	0.005685137936756058	0.0060885744444945308	-0.00034639842471017104	0.0028136547242080816
20.539999999999999	0.00012446198626282767	0.000016461420545843575	0.00018074341961142604	0.00010552842017286235	-0.0005357768584670035	-0.00027420392736242268	0.010266084708331773	0.	0.0060111119809258332	0.0065164593743561559	-0.000518367942788683	0.0030181092309696268
20.559999999999999	0.00012503590651822411	0.000016333324005096052	0.00018163095531441645	0.00010766399974513133	-0.00070920330529685653	0.000080433803717876195	0.010355772761517668	0.	0.0063961688109067626	0.0069160098915494392	-0.00067467812169362301	0.0032176300946777665
20.580000000000002	0.00012550414016192918	0.000016225295628942375	0.00018281815574466842	0.00011098143312989611	-0.0008534879121515019	0.00042304350064174709	0.01043810945408695	0.	0.0068160458146345158	0.0072915105635226428	-0.00080610476406228532	0.0034084953464772107
20.600000000000001	0.0001258656896241106	0.00001613682478017683	0.00018361560332233809	0.00011536000045634862	-0.00095912558977260631	0.00074865565375338648	0.010512842233226783	0.	0.0072387154085282214	0.0076444045552320344	-0.0009047077290319607	0.0035869616095726949
20.620000000000001	0.00012611964724421401	0.000016067377320263572	0.00018341781922184136	0.00012062698321721466	-0.0010189046976343953	0.0010522594003041156	0.010579737246296336	0.	0.0076305745169495329	0.0079730979770007739	-0.00096444552400839188	0.0037492896670953757
20.640000000000001	0.00012626519601152339	0.000016016397306037859	0.00018184590325621627	0.00012656344421467167	-0.0010285718179505621	0.0013288684130476937	0.01063857971397493	0.	0.0079637403082897899	0.0082731024810731267	-0.00098174036705413583	0.0038917989398809111
20.66	0.00012630161040635621	0.000015983308716081981	0.00017883555144579399	0.00013291316837122508	-0.00098727117641479387	0.0015736308749911944	0.01068917423800526	0.	0.0082224529349389404	0.0085375198431902749	-0.00095585738474095205	0.0040109518155727417
20.68	0.00012622825746552019	0.000015967517199345134	0.00017464390832333879	0.00013939504808385683	-0.00089763571449181254	0.0017819786126150577	0.010731345043716832	0.	0.0084065519920889717	0.0087578443099400535	-0.00088898993113307545	0.0041034638851394963
20.699999999999999	0.00012604459800734033	0.000015968411837715139	0.0001697740755142764	0.00014571868576052083	-0.00076550267012874106	0.0019498038611295864	0.010764936157963284	0.	0.0085308338323498642	0.0089250233403240058	-0.0007860249185357277	0.0041664313374336253
20.719999999999999	0.00012575018799407256	0.0000159853669142574	0.00016484249861969252	0.00015160235813454701	-0.00059933652123381285	0.002073646604519737	0.010789811523011714	0.	0.0086204741654601763	0.0090306797699983149	-0.00065405692160948456	0.0041974628098977859
20.740000000000002	0.00012534468012486214	0.000016017743679137958	0.00016042962510036396	0.00015679187649763476	-0.00040951031276339589	0.0021508719994893879	0.010805855047671578	0.	0.0087039539557576505	0.0090683663127973831	-0.00050177943637963766	0.004194800667597252
20.760000000000002	0.00012482782553919006	0.000016064892104773145	0.00015695313585039478	0.00016107843435689967	-0.0002075914197607397	0.0021798168684067018	0.010812970596761246	0.	0.008805529670296991	0.009034705719870445	-0.00033887881204892699	0.004157416578963913
20.780000000000001	0.00012419947574773479	0.000016126152622187466	0.0001545901245324291	0.00016431338598431669	-5.70963664113717e-6	0.0021598869918860526	0.010811081920595218	0.	0.0089391605639153292	0.0089302740675628323	-0.00017549914248379377	0.0040850686136812246
20.800000000000001	0.00012345958468283277	0.000016200857830381985	0.00015325864433598027	0.00016641811480198193	0.00018400359023414359	0.0020915926957458205	0.010800132526294824	0.	0.009105234751849562	0.0087601131948133668	-0.000021770687165712194	0.0039783116720537547
20.82	0.00012260821090565033	0.000016288334170808786	0.00015265627273672311	0.00016738771163254951	0.0003499763829038209	0.0019765181337170175	0.010780085492813254	0.	0.0092907504988006678	0.0085338077640337434	0.00011265762432033713	0.0038384591571824925
20.84	0.00012164551999709061	0.000016387903559150603	0.00015234441870535728	0.00016728798901177039	0.00048182958717381301	0.0018172283706264325	0.010750923232063971	0.	0.0094729288051778153	0.0082651235023151366	0.00021914218332073673	0.00366750036740357
20.859999999999999	0.00012057178699481641	0.000016498884967064497	0.00015185963684979931	0.00016624624644826988	0.00057109271962672078	0.0016171263460315025	0.010712647198485487	0.	0.0096255060186994194	0.0079712631695518892	0.0002906358084393616	0.0034679839497016407
20.879999999999999	0.00011938739906235119	0.000016620595946358139	0.00015082643341851609	0.00016443699439299894	0.00061192433749277691	0.0013802776858986691	0.010665277549672832	0.	0.0097261946516066997	0.0076718431092017841	0.00032228222100516525	0.0032428819026854277
20.900000000000002	0.00011809285815321882	0.000016752354088877154	0.00014904294494646336	0.00016206439502510286	0.00060169026986472431	0.0011112242302105519	0.010608852760834887	0.	0.0097632548414378489	0.0073877169784516972	0.00031189299256599861	0.0029954504134884616
20.920000000000002	0.00011668878386318984	0.000016893478415614432	0.00014651588054635095	0.00015934340539738162	0.000541248316690622	0.00081480677883296552	0.010543429196028468	0.	0.0097391643485057987	0.0071397715885894199	0.00026018168147030375	0.0027291031071876113
20.940000000000001	0.00011517591624385023	0.000017043290688690779	0.00014343539995424065	0.00015648151699123106	0.00043485647388710898	0.00049601426192141709	0.010469080639122937	0.	0.0096701928879237217	0.0069477963187591502	0.00017068666426301853	0.0024473093950384928
20.960000000000001	0.00011355511874081015	0.000017201116640833202	0.00014009944144506223	0.00015366264790322298	0.0002897320769090063	0.00015987111041123442	0.01038589778774086	0.	0.0095820202043055344	0.0068294908519543306	0.000049405888289585103	0.002153526175279375
20.98	0.0001118273811659895	0.000017366287116689628	0.00013681226141238484	0.00015103427602870118	0.00011538535959888707	-0.00018863194022258119	0.010293987713357534	0.	0.0095027954512753379	0.0067996368248391011	-0.00009575353431044527	0.0018511659569033687
21.	0.00010999382257722429	0.000017538139121957034	0.00013378750548698887	0.0001486984217378938	-0.000077114764445130034	-0.00054456501647928669	0.010193473290769146	0.	0.0094556865482451798	0.006869427488189573	-0.0002555800567137396	0.0015435992976978777
21.02	0.00010805569426039843	0.000017716016775458309	0.00013108164066200426	0.00014670668893495067	-0.00027582399063383334	-0.00090305153522054625	0.01008449260052768	0.	0.0094528774697460218	0.007045932711420979	-0.00042011934612802521	0.0012341848754034526
21.039999999999999	0.00010601438258787954	0.00001789927216114794	0.00012857326280876075	0.00014505929686119828	-0.00046852051477502669	-0.0012592377310534377	0.0099671983074221746	0.	0.0094923938490708674	0.0073316773605808898	-0.00057916633855285577	0.00092631695499918699
21.059999999999999	0.00010387141182725476	0.000018087266076913626	0.00012599225558997812	0.00014370787695767995	-0.00064326312248150544	-0.0016082539687845561	0.0098417570185816809	0.	0.0095584205830979534	0.0077243274001993108	-0.00072272806348669958	0.00062347771986975408
21.080000000000002	0.00010162844683034647	0.000018279368677634573	0.00012299198535427672	0.00014256172392054442	-0.00078898757169920902	-0.0019451835082653808	0.0097083486245722848	0.	0.0096250818366771275	0.0082165042627015024	-0.00084152401126679041	0.00032928103660132864
21.100000000000001	0.000099287295644446411	0.000018474960011224609	0.00011924767040088699	0.00014149711711664362	-0.00089618737096159391	-0.0022650534550225903	0.0095671656267601254	0.	0.0096629465607785611	0.0087957756602073701	-0.00092756258919244618	0.000047494803275555254
21.120000000000001	0.000096849911902414237	0.000018673430446092753	0.00011455569364336379	0.0001403692118019835	-0.00095764537039630588	-0.0025628598320402399	0.0094184124542990091	0.	0.0096467826025965417	0.0094448906140483617	-0.00097476369708427465	-0.000217968872150403
21.140000000000001	0.000094318397068009901	0.000018874180989954353	0.00010890541154259456	0.00013902581127964511	-0.00096909845894234403	-0.0028336342180860299	0.0092623047740168496	0.	0.0095625123866086709	0.010142329492966264	-0.00097952551969372054	-0.00046310284334817934
21.16	0.000091695002482988785	0.000019076623500280328	0.0001025009532985878	0.00013732208306471705	-0.00092967832966434462	-0.0030725535666125663	0.0090990687962909308	0.	0.0094112960031352382	0.010863220715775848	-0.00094110034686720949	-0.0006838957674413621
21.18	0.000088982131070117904	0.000019280180786932786	0.00009572588273998664	0.00013513502741221289	-0.00084200503936337947	-0.00327508823218249	0.0089289405800680906	0.	0.0092094197162803856	0.011580633785686488	-0.00086167380199955192	-0.00087646120860525659
21.199999999999999	0.000086182338915857804	0.00001948428660911625	0.000089062696810315173	0.00013237632594564896	-0.00071190551839568779	-0.0034371767198373843	0.0087521653399182976	0.	0.008984007454095836	0.012267198763394136	-0.00074612437337932109	-0.0010371956731555407
21.219999999999999	0.000083298336407990753	0.000019688385568344154	0.000082992983860462333	0.0001290021770548877	-0.00054783898481968385	-0.0035554102420486287	0.0085689967580134772	0.	0.0087659131169951013	0.012896936195021389	-0.000601534812124462	-0.0011629510220657799
21.240000000000002	0.000080332989120430326	0.000019891932900759738	0.000077906478926598882	0.00012501892378520563	-0.00036017948139999948	-0.0036272068321194836	0.0083796963036875602	0.	0.0085818923286519501	0.013447123722019942	-0.00043658560030811032	-0.001251203145058671
21.260000000000002	0.000077289318291682424	0.000020094394172046302	0.000074038976609555607	0.00012048370874064712	-0.00016050112801511399	-0.0036509543164991148	0.0081845325631225534	0.	0.0084480834827729348	0.013899991218568383	-0.00026095630619385024	-0.00130019770257895
21.280000000000001	0.000074170500958054691	0.00002029524487918571	0.000071446479176576205	0.00011549999643531081	0.000039056022450476387	-0.0036261042342749014	0.0079837805816306735	0.	0.0083662018620774166	0.014244036441074956	-0.000084801688910140919	-0.0013090555954983047
21.300000000000001	0.00007097986961669342	0.000020493969963775737	0.000070012914364963458	0.00011020847853780713	0.00022635026332315253	-0.0035532045481437369	0.0077777212205818666	0.	0.0083230937580488114	0.01447479132205608	0.00008170786058126823	-0.0012778255072091716
21.32	0.000067720911476165657	0.000020690063242215948	0.000069484131364580537	0.00010477448550496801	0.00038980344594278745	-0.0034338668396439956	0.0075666405311747009	0.	0.0082936592029735391	0.01459493940259729	0.00022884498050555112	-0.0012074776876111679
21.34	0.000064397267230800748	0.000020883026758548624	0.00006952002588031525	0.000099373442056956834	0.00051903760081903946	-0.0032706722853911774	0.0073508291467948017	0.	0.0082465979581162578	0.01461377353002178	0.00034784771867654832	-0.001099840948172507
21.359999999999999	0.000061012729366326929	0.000021072370066443788	0.000069756182319989646	0.00009417604324939155	0.0006055928262069753	-0.003067028562964941	0.0071305816956306264	0.	0.0081518361267814872	0.014546071466921585	0.00043151903670129077	-0.00095749222775860917
21.379999999999999	0.000057571239900171961	0.000021257609447037253	0.000069864640565159286	0.000089334679795962518	0.00064364736357792906	-0.0028269955969939279	0.0069061962350269665	0.	0.0079879032631119916	0.014410537738034378	0.00047483994110341331	-0.00078361378658508738
21.400000000000002	0.000054076887647882404	0.000021438267069896163	0.000069601625438106551	0.000084972263737510129	0.00063059315320292521	-0.0025551008487621658	0.0066779737087889479	0.	0.007747265926601965	0.014228000570760492	0.00047547241153240267	-0.00058183619354193732
21.420000000000002	0.000050533904913351024	0.000021613870104934068	0.00006883127518633736	0.000081174103934739117	0.0005673160414167008	-0.0022561644125763834	0.0064462174284884953	0.	0.007438032585138199	0.014019559118273805	0.00043402126678215695	-0.00035608544963802849
21.440000000000001	0.000046946663574597147	0.000021783949793111149	0.000067520246790665761	0.000077982979945618452	0.00045809886109151427	-0.0019351508510033256	0.0062112325796251679	0.	0.0070815558104743541	0.013804852683996734	0.00035397998639463755	-0.00011045006637112713
21.460000000000001	0.000043319670684206085	0.000021948040484422622	0.000065707040648545212	0.000075397168798809616	0.0003101761724027814	-0.0015970592724586497	0.0059733257532618329	0.	0.0067068331235372661	0.013600580943729353	0.00024137851478748628	0.00015092063660673466
21.48	0.000039657563404748436	0.000022105678651735468	0.000063458017801783229	0.000073370957694954275	0.0001330653202375131	-0.0012468566430024336	0.0057328045035478052	0.	0.0063435890293700899	0.013419355183654991	0.00010423363750898861	0.00042388143157204495
21.5	0.000035965103375813767	0.000022256401889330441	0.000060825709316834897	0.000071817140273121305	-0.000062167812798755292	-0.00088945273503850141	0.0054899769313998051	0.	0.0060160805697910547	0.013268916961422576	-0.000048066467204084905	0.0007043195861577312
21.52	0.000032247170484122484	0.000022399747905144273	0.000057823023170040788	0.000070611110062322041	-0.00026358977097957006	-0.00052970928089037157	0.0052451512942872577	0.	0.0057390760046410992	0.013151729780062342	-0.00020534323371679925	0.00098815239603060258
21.539999999999999	0.000028508756044754585	0.000022535253515887035	0.000054420830497572958	0.000069596364829664636	-0.00045899342621391896	-0.00017247140482990421	0.004998635642084831	0.	0.0055165467034906136	0.013064933318390343	-0.00035714423225970159	0.0012713036694614696
21.559999999999999	0.000024754955321868582	0.000022662453654228137	0.000050568647294035179	0.00006859143453658012	-0.00063645142164241533	0.00017739339630035237	0.0047507374785204851	0.	0.0053428303569821554	0.013000645369495467	-0.00049323235356027429	0.001549671720408654
21.580000000000002	0.000020990959566667688	0.000022780880397295026	0.000046230810434103042	0.000067398365563391821	-0.00078490834525880523	0.00051496439433610709	0.0045017634477422068	0.	0.0052055622292943651	0.012946597268828287	-0.00060411165626906638	0.0018191025246440695
21.600000000000001	0.00001722204734332794	0.000022890062025684481	0.000041425271265813079	0.00006581287468060415	-0.00089485869607648953	0.00083525959045117014	0.004252019045337372	0.	0.005089477454788393	0.012887086407188452	-0.00068162572438953788	0.00207538109285618
21.620000000000001	0.000013453575397434636	0.000022989522122052458	0.000036250500589567886	0.000063636103847016651	-0.00095907769141184598	0.0011332623538287446	0.0040018083528963015	0.	0.0049801424317372674	0.012804217860061202	-0.00071959571008611931	0.0023142518392000608
21.640000000000001	9.6909688602660193e-6	0.000023078778718427525	0.000030889363330042358	0.000060687578894748351	-0.00097328733865764813	0.0014039900626648077	0.0037514337951300263	0.	0.0048667440165494347	0.0126793831180184	-0.00071439357556245069	0.0025314749030290354
21.66	5.9397110067811731e-6	0.000023157343500800505	0.000025586906272249271	0.000056818564294871393	-0.00093660027708002949	0.0016426061949598634	0.0035011959184136181	0.	0.0047433041982883617	0.012494889125845409	-0.00066531406353796175	0.0027229203049951058
21.68	2.2053324161205867e-6	0.00002322472107977162	0.000020608870658522793	0.000051924611058351555	-0.0008516171625970794	0.0018445706889616913	0.0032513931894611568	0.	0.0046081186829898535	0.012235612133092027	-0.00057464080142695232	0.0028846959918067076
21.699999999999999	-1.5066003243510706e-6	0.000023280408335425569	0.000016194749353555527	0.000045955832152000386	-0.00072414858446880211	0.0020058168553320826	0.0030023218127238488	0.	0.004461741409482075	0.011890518804730812	-0.00044738695446819597	0.0030132999841618194
21.719999999999999	-5.1904963156469697e-6	0.000023323893844334151	0.000012519874088706695	0.000038923415397261463	-0.00056264247019329491	0.0021229376899824901	0.0027542755650555133	0.	0.0043042638924260732	0.011453883296704537	-0.00029078702806267673	0.0031057818990090692
21.740000000000002	-8.8407526528458402e-6	0.000023354657396332274	9.6755019586627911e-6	0.000030901159409423007	-0.0003774666879241286	0.002193361129512357	0.0025075456460682197	0.	0.0041328148514532224	0.01092604274993788	-0.00011367479739103292	0.0031598960038997379
21.760000000000002	-0.00001245176694281841	0.000023372169608176034	7.6677968334111502e-6	0.000022021388764194988	-0.00018019254667892877	0.0022154934060210746	0.0022624205424214942	0.	0.0039401089925228637	0.010313578198589631	0.000074124017295247466	0.0031742274236747558
21.780000000000001	-0.000016017950229717942	0.000023375891640609005	6.4303909696784844e-6	0.00001246538386521362	0.000017042275251621382	0.0021888125318922508	0.0020191859044898612	0.	0.0037145881961242466	0.0096288786040852441	0.00026231749318054228	0.0031482754988722875
21.800000000000001	-0.000019533740357739054	0.000023365275025155865	5.8432492513436907e-6	2.4493017372548276e-6	0.00020210115507912109	0.0021138998031201891	0.0017781244334599614	0.	0.0034423140526647668	0.0088891303644127936	0.00044060464558530861	0.0030824833776517215
21.82	-0.000022993615391386085	0.000023339761606126951	5.7522975265462961e-6	-7.7927137887255637e-6	0.00036341609489974787	0.0019924051570246694	0.001539515777214534	0.	0.0031103235731615303	0.0081148561421882405	0.0005991313317072535	0.0029782099250299184
21.84	-0.000026392107487085287	0.000023298783602872026	5.9873932322304646e-6	-0.000018026087603744551	0.00049062511517435309	0.0018269509021750275	0.0013036364330388586	0.	0.0027106774562855908	0.0073281879331752106	0.00072901325231107495	0.0028376477414531484
21.859999999999999	-0.000029723816735407332	0.000023241763796526176	6.3784512412089212e-6	-0.000028031817019356225	0.00057528896380492625	0.001620986234054273	0.0010707596554453691	0.	0.0022440295975700054	0.0065510873652938444	0.0008229415415607627	0.0026636981209496105
21.879999999999999	-0.00003298342528454401	0.000023168115845266931	6.7699373643356764e-6	-0.000037619014082123509	0.00061160826650063778	0.0013786107152098433	0.00084115536718805742	0.	0.0017214548827753015	0.0058037168447241834	0.0008758070774593467	0.0024598189248015287
21.900000000000002	-0.000036165711455465183	0.000023077244730810127	7.0330340724393536e-6	-0.000046632687042916926	0.00059699517916788443	0.0011043876564981528	0.00061509007174600366	0.	0.0011636907090257879	0.0051031229761367772	0.00088521693765539699	0.0022298638002020412
21.920000000000002	-0.000039265563877705079	0.000022968547338665684	7.0738960266866768e-6	-0.000054956236241288786	0.00053234982574450001	0.00080316783237069855	0.0003928267654680663	0.	0.00059783498711933267	0.0044623304979577137	0.00085176803387373426	0.0019779307029462062
21.940000000000001	-0.000042277995582925415	0.000022841413173700044	6.8366433327478326e-6	-0.000062508921318971816	0.00042196082102221883	0.00047994055351845393	0.00017462484769957543	0.	0.000052528383269363765	0.0038898759997603692	0.00077899903091924866	0.0017082346128311182
21.960000000000001	-0.000045198158025713808	0.000022695225211894576	6.3012035732903926e-6	-0.000069239213803400784	0.00027305932541316303	0.00013972361262927242	-0.000039259972792467929	0.	-0.00044678580322707329	0.0033897502104561217	0.00067303626527416853	0.001425014394516605
21.98	-0.000048021354921726211	0.000022529360888416828	5.4779234240423524e-6	-0.00007511539818920096	0.000095151322644835122	-0.00021250296053544103	-0.00024857577671107828	0.	-0.00088109591896778916	0.0029616756021410458	0.00054203415658828568	0.0011324778837984561
22.	-0.000050743055818890104	0.000022343193221355798	4.4018248760747947e-6	-0.000080115001687586229	-0.00010071403152983873	-0.00057182103762316145	-0.00045307453979395382	0.	-0.00123889997627415	0.0026016263855438843	0.00039554349448212077	0.00083478338088523467
22.02	-0.00005335890949062852	0.000022136092069634895	3.1287898882431664e-6	-0.000084214639436037964	-0.00030262223283236505	-0.00093336399158637311	-0.00065251224667444568	0.	-0.0015154171945318366	0.0023024988537719906	0.00024391061647125768	0.00053605055363290346
22.039999999999999	-0.000055864756890785378	0.000021907425522991028	1.7340500687718086e-6	-0.000087381705003167914	-0.00049838445384986062	-0.0012922838329476999	-0.00084664901410822987	0.	-0.0017108599188523123	0.0020548554995749868	0.00009774038801857255	0.00024038981273521315
22.059999999999999	-0.00005825664377664963	0.00002165656142096734	3.1111839454353585e-7	-0.000089569063932221776	-0.00067608893974638881	-0.0016437107602658941	-0.0010352492249542135	0.	-0.001828807275718828	0.0018476885502624954	-0.00003261153749350858	-0.00004806317667809402
22.080000000000002	-0.000060530832794405964	0.000021382868997198232	-1.0320307619465785e-6	-0.000090713555298733289	-0.00082469218320807829	-0.0019827209337256119	-0.0012180816737626492	0.	-0.001875382371057735	0.0016691699940368475	-0.00013757877882644606	-0.00032512188804194634
22.100000000000001	-0.000062683815147214494	0.000021085720644487273	-2.1822144483998884e-6	-0.00009073869090680739	-0.00093469684615089257	-0.0023043272921965466	-0.0013949197251396476	0.	-0.0018593756033307984	0.0015073702106128926	-0.00020899024505175939	-0.00058654524080720182
22.120000000000001	-0.00006471232159776033	0.000020764493795392382	-3.0359587456368908e-6	-0.000089561472518612934	-0.00099888315265964154	-0.0026035053742037816	-0.0015655414854822136	0.	-0.0017929375641398265	0.0013509332178402653	-0.00024070762778885958	-0.00082806610664179145
22.140000000000001	-0.000066613332889719351	0.000020418572912343068	-3.5169709038176955e-6	-0.000087102738844151151	-0.0010129757427292461	-0.0028752615417488338	-0.001729729988816698	0.	-0.0016921855778700909	0.0011896936375130132	-0.00022918951120792739	-0.0010454580363324993
22.16	-0.000068384089493493672	0.000020047351580601874	-3.5906935913418425e-6	-0.000083299942785740322	-0.00097608808399389686	-0.0031147450941739607	-0.001887273397291684	0.	-0.0015771176370499469	0.0010152117797817828	-0.00017384721458111116	-0.0012346407631155377
22.18	-0.000070022100559796047	0.000019650234696649935	-3.2707230395861986e-6	-0.000078120809480972803	-0.00089081996009431714	-0.0033173990886974751	-0.0020379652166239645	0.	-0.0014705509974298828	0.00082119354522634455	-0.000077091300256549764	-0.001391818931627375
22.199999999999999	-0.000071525152210205611	0.000019226640743999283	-2.6149044732998172e-6	-0.00007157602560968479	-0.00076297900824762307	-0.0034791380973623349	-0.0021816045266841722	0.	-0.0013962128151828561	0.00060375643042149055	0.000055946323402873508	-0.0015136425556337037
22.219999999999999	-0.000072891314864150652	0.00001877600414765858	-1.7130876152210428e-6	-0.000063729050643016039	-0.00060100748848370951	-0.0035965356468159668	-0.0023179962273547038	0.	-0.0013763842429948686	0.00036150609881862444	0.00021793414503141708	-0.0015973728832640317
22.240000000000002	-0.000074118949801769973	0.000018297777698143685	-6.7143764165972231e-7	-0.00005470138516579584	-0.00041526438385877933	-0.0036670007367198727	-0.002446951299460657	0.	-0.0014295196505994118	0.000095401728514136336	0.00039996960322864013	-0.001641034599797976
22.260000000000002	-0.000075206714834529648	0.000017791435035074577	4.0163252951197492e-7	-0.000044672187778274641	-0.00021730895528746492	-0.0036889224189904403	-0.0025682870805977531	0.	-0.0015680954046014481	-0.00019158846106830454	0.00059218615048977372	-0.0016435353447656457
22.280000000000001	-0.000076153568910192204	0.000017256473179977072	1.4051107290469211e-6	-0.000033871932872884397	-0.000019264599811022936	-0.003661764288239638	-0.0026818275553195589	0.	-0.0017967837502583656	-0.00049501165238839684	0.00078427416073908953	-0.0016047366252763624
22.300000000000001	-0.000076958775953650527	0.000016692415107746688	2.2508859255573888e-6	-0.000022570710492563623	0.0001667466716823462	-0.003586096612553164	-0.0027874036592853632	0.	-0.0021110694628131768	-0.00080957749538784415	0.00096593154752876522	-0.0015254660391378992
22.32	-0.000077621907546898683	0.000016098812345179775	2.867475582139789e-6	-0.000011062607249520684	0.00032916913035498541	-0.0034635618270458493	-0.0028848535964693528	0.	-0.0024966389070323856	-0.0011298503943246441	0.0011273139125947817	-0.0014074683614265992
22.34	-0.000078142844700038877	0.000015475247585306813	3.2045587603189707e-6	3.5180013389576881e-7	0.00045764779758318037	-0.0032967778591264062	-0.0029740231686826851	0.	-0.0029300864312563832	-0.0014509018572200008	0.001259553844329265	-0.0012533011659354709
22.359999999999999	-0.000078521778547530063	0.000014821337305319734	3.2393715043467497e-6	0.000011382584180638644	0.00054374273487236939	-0.003089191722682997	-0.0030547661163272226	0.	-0.0033814282800834726	-0.0017688440717446748	0.0013553647907332878	-0.0010661878024297237
22.379999999999999	-0.000078759210041124544	0.000014136734376042145	2.983797268703986e-6	0.000021765166561407007	0.00058164507551794215	-0.0028449016523204359	-0.0031269444693379639	0.	-0.0038184312551919862	-0.002081184554381648	0.00140966453746967	-0.00084984550529039189
22.400000000000002	-0.000078855948613235777	0.000013421130650662404	2.4893932683671405e-6	0.000031271041059294236	0.00056874939741349741	-0.0025684688612693032	-0.0031904289068777486	0.	-0.0042119827431110514	-0.0023869682292581781	0.0014200902092536987	-0.00060830843110517934
22.420000000000002	-0.000078813109720802382	0.0000126742595197787	1.8475895972938638e-6	0.000039713737096311319	0.00050593273933532447	-0.0022647395370787382	-0.0032450991245517695	0.	-0.0045410626825713348	-0.0026867018077163726	0.0013872686261636111	-0.00034576438978870281
22.440000000000001	-0.000078632111459808751	0.000011895898420554151	1.1838810196652949e-6	0.000046950054142184255	0.00039745897239313851	-0.0019386942916118461	-0.0032908442075079425	0.	-0.0047957755056268793	-0.0029820805244204912	0.0013147627532924641	-0.000066420397377758036
22.460000000000001	-0.000078314670070599168	0.000011085871286990898	6.4697212875941545e-7	0.000052877311405047367	0.00025053694736797898	-0.0015953367668469316	-0.0033275630078851322	0.	-0.0049775139516422678	-0.0032755556966972514	0.0012087105901750694	0.00022559321300896426
22.48	-0.00007786279448481967	0.000010244050928753435	3.9514285972430674e-7	0.000057427859061785769	0.000074656004046746958	-0.0012396264966066228	-0.0033551645248369871	0.	-0.0050963713718063207	-0.0035697922654538659	0.0010772584118301563	0.00052627652879386373
22.5	-0.000077278779800599162	9.3703613259727956e-6	5.8182287098612617e-7	0.000060562333916987926	-0.00011914411552239244	-0.0008764544544205635	-0.0033735682853406473	0.	-0.0051668613527989619	-0.0038670697304574384	0.00092992352312280054	0.00083177401108885918
22.52	-0.000076565199882114993	8.4647798276454743e-6	1.34097297613614e-6	0.000062263116502436072	-0.00031895147296170267	-0.00051065381659224772	-0.003382704723884411	0.	-0.00520342605104928	-0.0041686802698164549	0.00077699125058609841	0.0011383560902372806
22.539999999999999	-0.000075724898932729573	7.5273392412797473e-6	2.771747330022889e-6	0.000062529202314028781	-0.00051257502449634617	-0.0001470339219475209	-0.0033825155591665698	0.	-0.0052170448687569385	-0.004474376939719131	0.00062898038247838405	0.0014423795409984133
22.559999999999999	-0.000074760982214865101	6.558129802013092e-6	4.9223420684925412e-6	0.000061373304294187053	-0.00068809909711381174	0.00020957743957832634	-0.003372954165666936	0.	-0.0052137073341818781	-0.0047819242243218318	0.00049614313085085218	0.0017402399220539915
22.580000000000002	-0.000073676805872262968	5.5573010095406602e-6	7.7751358723600339e-6	0.000058821526596933293	-0.00083447778973778182	0.00055429926362950198	-0.0033539859380999452	0.	-0.0051948688951097277	-0.0050868026532256104	0.00038793757338590493	0.0020283298968908972
22.600000000000001	-0.000072475965896590805	4.5250633215472954e-6	0.000011237936831769158	0.000054915457792022171	-0.0009422154049836183	0.00088218502476669451	-0.003325588646694827	0.	-0.0051594506643607499	-0.0053821167503479463	0.00031243715030086902	0.0023030162078171617
22.620000000000001	-0.000071162286370003713	3.4616896930985811e-6	0.000015147177678382501	0.000049716083195372463	-0.001004098979352476	0.0011882449730256134	-0.0032877527810857114	0.	-0.0051065567406225927	-0.0056587480808884469	0.00027570856657956972	0.0025606455442912339
22.640000000000001	-0.000069739806898234946	2.3675169515969244e-6	0.00001928650393023465	0.000043308563804540096	-0.0010158646258589196	0.0014675106968582343	-0.0032404818807676532	0.	-0.0050379199423208516	-0.0059057794656646768	0.00028125908529811884	0.0027975856933483544
22.66	-0.000068212769437372978	1.2429469976596376e-6	0.000023418594979496971	0.000035806718650169961	-0.00097663999675177797	0.0017151437731782737	-0.0031837928499352588	0.	-0.0049592022795292602	-0.0061111907939929988	0.00032968473897155139	0.0030103034684234014
22.68	-0.000066585604429302697	8.8447822957105635e-8	0.000027321885550858627	0.000027356016872835676	-0.00088903904813732388	0.0019265836994526288	-0.0031177162546638798	0.	-0.0048796671494643375	-0.0062627922640641279	0.00041861911115192719	0.003195475446830116
22.699999999999999	-0.000064862916386632108	-1.0954456634162683e-6	0.000030820783198305668	0.000018134052913586218	-0.000758880996674731	0.0020977237197317656	-0.0030422966001854672	0.	-0.0048102849353899198	-0.006349321699381516	0.00054299913663851415	0.003350122167622596
22.719999999999999	-0.000063049468990498264	-2.3081310077459916e-6	0.000033800191551636161	8.3478362143604712e-6	-0.00059461551956406381	0.0022250976235633824	-0.0029575925863748152	0.	-0.0047608243374975337	-0.0063615962844949976	0.0006955712293279263	0.0034717519603141627
22.740000000000002	-0.000061150169752968026	-3.5489377903377189e-6	0.000036201705607634416	-1.7722701416353348e-6	-0.00040660483256965035	0.0023060571391218488	-0.0028636773393131039	0.	-0.0047367459044858028	-0.0062935846233722372	0.00086750566575032604	0.0035584978163331719
22.760000000000002	-0.000059170054201269223	-4.817127416345295e-6	0.000038006327171082044	-0.000011981557758576622	-0.00020640881711536248	0.0023389189721331745	-0.0027606386169988194	0.	-0.0047367201954302621	-0.0061432605033391562	0.0010489951693438953	0.0036092303298805558
22.780000000000001	-0.00005711426991282173	-6.1118931237350429e-6	0.000039213380967170752	-0.000022031992825310293	-6.1516137461273685e-6	0.0023230632252646726	-0.0026485789873370857	0.	-0.0047514357505600048	-0.0059131195529185943	0.0012297751306254256	0.0036236320036707355
22.800000000000001	-0.000054988060178947501	-7.4323602128643373e-6	0.000039825738354908741	-0.000031683924740642799	0.00018204077968208459	0.0022589706269403233	-0.0025276159765605898	0.	-0.0047641449389493606	-0.0056102828840370704	0.0013995807371894821	0.0036022229175288632
22.82	-0.000052796747544277267	-8.7775865010570787e-6	0.000039847894311603044	-0.00004071700113969165	0.00034660282524156117	0.0021481938400288677	-0.0023978821863602992	0.	-0.0047531263254770584	-0.0052461705249979042	0.0015486078596304922	0.0035463341624781676
22.84	-0.000050545717220112224	-0.000010146563004551065	0.000039297625804138314	-0.000048938911880510444	0.0004771627266360906	0.0019932667753347617	-0.0022595253781514078	0.	-0.0046958484724837248	-0.0048357901662332038	0.001668042893729957	0.003458032439341448
22.859999999999999	-0.000048240400509831638	-0.0000115382148494777	0.000038226033510072033	-0.000056190934351541683	0.00056525746086492272	0.0017975637860503926	-0.0021127085228753555	0.	-0.0045740830923407597	-0.0043967402020283035	0.0017506724178928792	0.0033400055644768343
22.879999999999999	-0.000045886258161351862	-0.00001295140241215117	0.000036736835916734156	-0.000062349774933339458	0.00060505149729279083	0.0015651265109837844	-0.001957609814979229	0.	-0.0043786968744651371	-0.003948059221339513	0.0017915044115681899	0.0031954232239743813
22.900000000000002	-0.000043488763940769531	-0.000014384922688453287	0.000034995453864872239	-0.000067325793242582754	0.00059391322221239969	0.0013004790641281201	-0.0017944226492984348	0.	-0.0041126673948303147	-0.0035090611432551516	0.0017882721561651006	0.0030277894726351484
22.920000000000002	-0.000041053388311406563	-0.000015837510890477751	0.000033222021445379612	-0.000071058245462250064	0.00053269832222599422	0.0010084519499203126	-0.0016233555596535179	0.	-0.003791272857881705	-0.0030982767915893675	0.0017416868561515955	0.0028408030051484158
22.940000000000001	-0.000038585582311959771	-0.000017307842268340958	0.000031668428034179602	-0.00007350860328897077	0.00042565766131750967	0.00069403184256336468	-0.0014446321182295732	0.	-0.0034393346384461593	-0.0027325853988199728	0.0016553643983547659	0.002638238455087186
22.960000000000001	-0.000036090761787958142	-0.000018794534153145794	0.000030584922550740828	-0.000074653240085056916	0.00027999718374995973	0.00036224898982334711	-0.0012584907947672426	0.	-0.0030864204715618411	-0.002426573476335226	0.0015354482762495684	0.0024238575874238151
22.98	-0.000033574291938478357	-0.000020296148216961941	0.000030184166445755556	-0.000074476813914918505	0.0001052131220184966	0.000018107502390150776	-0.001065184774944522	0.	-0.0027615160894574053	-0.0021921145300879998	0.0013900354684864954	0.0022013540909298309
23.	-0.000031041472303199036	-0.000021811192944188724	0.000030609472535456095	-0.000072967534033435699	-0.000087640137569348377	-0.00033344281709616925	-0.00086498173736005227	0.	-0.00248857955504838	-0.0020381301380210312	0.0012285431414660263	0.0019743305670100707
23.02	-0.000028497522192274388	-0.000023338126307605972	0.000031911151175616215	-0.000070115208905451032	-0.00028663133286018297	-0.00068750032219970373	-0.00065816358871991984	0.	-0.0022837676959204072	-0.0019704762229784366	0.0010611209325823146	0.0017463019050719822
23.039999999999999	-0.000025947566643466646	-0.000024875358641974671	0.00003403295049024882	-0.000065912578063497679	-0.0004795486892193836	-0.0010391828020686312	-0.00044502615697417439	0.	-0.0021543938172762893	-0.0019918991010021599	0.0008981406067507683	0.0015207159651984725
23.059999999999999	-0.000023396622959911267	-0.000026421255706490639	0.000036810732711192035	-0.000060359965119036185	-0.00065445720001381345	-0.0013835907900685796	-0.0002258788423843347	0.	-0.0020992122380598943	-0.0021020215165577574	0.00074972482592000308	0.001300980585029419
23.080000000000002	-0.000020849587851728968	-0.000027974141927065031	0.00003998667233671635	-0.000053472789417592648	-0.0008002949779449608	-0.0017157784742124122	-1.0442265931803751e-6	0.	-0.0021095369706258318	-0.0022973441389307278	0.00062524732965218467	0.0010904854658965472
23.100000000000001	-0.000018311225250131069	-0.000029532303808108192	0.000043241797117246628	-0.000045290980239056505	-0.000907554687073897	-0.0020307468364583066	0.0002291423600028139	0.	-0.0021708486149435192	-0.0025712761133514402	0.00053276289945054442	0.00089260845218588133
23.120000000000001	-0.000015786154807042457	-0.000031093993502864431	0.000046245633791210799	-0.000035888904764722757	-0.00096901625998002813	-0.0023234708336591402	0.00046433331220980395	0.	-0.0022646987265751775	-0.0029142321166371679	0.00047839298610710034	0.00071069800542503179
23.140000000000001	-0.000013278841117722595	-0.000032657432530592881	0.000048714733112128344	-0.000025384118195772437	-0.0009804129009257465	-0.0025889679255596447	0.00070416926455421983	0.	-0.002370741896124684	-0.0033138466528037126	0.00046576498448921521	0.00054802711647006599
23.16	-0.000010793583716969118	-0.000034220815628166292	0.000050465587452013655	-0.000013943149710191061	-0.00094087302787339321	-0.0028224094118462382	0.00094827964579382099	0.	-0.002468630460434669	-0.0037553546733512418	0.00049563770593231385	0.00040771820093091373
23.18	-8.3345078623342506e-6	-0.00003578231472283032	0.000051446397321738141	-1.7827193352498716e-6	-0.00085301464009777006	-0.0030192694541461632	0.0011962832722275697	0.	-0.0025394318695221262	-0.004222169638599272	0.00056581813270870497	0.0002926432325976539
23.199999999999999	-5.9055561278421875e-6	-0.000037340083012371884	0.000051738193586621517	0.000010834731257985952	-0.00072266417569814292	-0.0031755001683516251	0.0014477889788987348	0.	-0.0025663116469941023	-0.0046966581578542776	0.00067139436555279904	0.00020530787411877994
23.219999999999999	-3.5104807990793407e-6	-0.000038892259138413459	0.000051526416097957828	0.000023611545426401731	-0.00055828189759335326	-0.0032877157863037227	0.0017023962872607795	0.	-0.0025344937293204639	-0.0051610703807898305	0.00080521682028106105	0.00014773194711956389
23.240000000000002	-1.1528371493575718e-6	-0.000040436971438111908	0.000051053708840658601	0.000036230807965387246	-0.00037024424314195621	-0.0033533656165583995	0.0019596961079842365	0.	-0.0024308567197754774	-0.0055985461542067509	0.00095850176615434326	0.00012134054848331281
23.260000000000002	1.1640224652741116e-6	-0.000041972342258845787	0.000050568838006980615	0.000048376217257461301	-0.00017012897863715484	-0.0033708751684911184	0.0022192714771900324	0.	-0.0022437698104403672	-0.005994088249981086	0.0011214350218199339	0.00012687995441763091
23.280000000000001	3.4369536657009869e-6	-0.000043496492320323619	0.000050284453885593439	0.000059753583003144956	0.000029918785118524492	-0.003339737673046286	0.0024806983244928908	0.	-0.0019637630001800646	-0.0063353836923018617	0.0012837107622996617	0.00016436999414863414
23.300000000000001	5.6630242331739966e-6	-0.000045007545108539617	0.000050350592913004505	0.000070111269271450061	0.00021775044713956388	-0.0032605440602894034	0.0027435462708813238	0.	-0.0015853061143305813	-0.0066133663357246415	0.0014350150612859661	0.00023310009861078813
23.32	7.8395174644210752e-6	-0.000046503631284968119	0.000050844993150403472	0.000079256981613529814	0.00038177860961324935	-0.0031349473474551201	0.0030073794544827892	0.	-0.0011094088403790052	-0.0068224469777574161	0.0015655138533900745	0.00033167044512814599
23.34	9.9639346405402951e-6	-0.000047982893095323677	0.000051777633877866242	0.000087068840862677271	0.0005116133869200875	-0.0029655660055465972	0.0032717573819706566	0.	-0.00054614989232472724	-0.0069603848901836803	0.0016664034627066112	0.00045807353314253563
23.359999999999999	0.00001203399675471159	-0.000049443488761386921	0.000053105422700466115	0.000093499579498005497	0.00059878050549423993	-0.0027558386984693688	0.0035362358034927051	0.	0.000084102601814572964	-0.0070278268275459944	0.0017305291022857725	0.00060980621926488886
23.379999999999999	0.000014047645314051865	-0.000050883596839461304	0.000054752472253519202	0.00009857374473680805	0.00063744230930502495	-0.0025098484937834276	0.0038003676086008284	0.	0.00075182420866592298	-0.0070275858548684289	0.0017530005947877802	0.0007839986197161748
23.400000000000002	0.000016003042455327993	-0.000052301420529744314	0.000056630974186649974	0.00010237877566898757	0.00062497492571491784	-0.0022321373606201543	0.0040637037407911802	0.	0.0014220693779294115	-0.0069637644920920623	0.0017316778245861902	0.00097754489162514904
23.420000000000002	0.000017898570176814316	-0.000053695191920406264	0.000058657315918968223	0.00010505155518820281	0.00056225046655267467	-0.001927531248395562	0.0043257941279910735	0.	0.0020599561621053066	-0.0068408405744462102	0.0016673971569416298	0.0011872218087815032
23.440000000000001	0.000019732828924007295	-0.000055063176150427047	0.000060758597279889775	0.00010676241324551403	0.00045354202151660764	-0.0016009926344095753	0.0045861886264791721	0.	0.0026362096503695816	-0.0066628302773341953	0.0015638718232112597	0.0014097839046265076
23.460000000000001	0.000021504635362580571	-0.000056403675476480266	0.000062866841463546375	0.00010769856504795616	0.00030607976939835374	-0.0012575119420527143	0.0048444379753112311	0.	0.0031309906415557115	-0.0064326248894536302	0.0014272958336688695	0.0016420281276965725
23.48	0.000023213019544898045	-0.000057715033228131711	0.000064901928377270046	0.00010804867516947883	0.00012938256931437222	-0.00090204268236578858	0.0051000947586171096	0.	0.0035349743033686598	-0.0061515717376284702	0.001265763271601866	0.0018808256939989497
23.5	0.000024857221321530204	-0.0000589956376374536	0.000066748696690547421	0.00010798976625885082	-0.000065476639571383872	-0.00053947856430257713	0.0053527143728023079	0.	0.003847788344275252	-0.0058193404495285664	0.0010886420627207001	0.002123123432465639
23.52	0.000026436686223315492	-0.000060243925528656548	0.000068237396831632297	0.00010767716776442435	-0.00026655288624591924	-0.00017466498013210381	0.0056018559958883468	0.	0.0040748756355035512	-0.0054340870261017638	0.00090600445614196867	0.0023659208688128304
23.539999999999999	0.000027951060676885409	-0.000061458385854780222	0.000069138344395903995	0.00010723773291332686	-0.00046162462385795786	0.00018756721846355384	0.0058470835558949962	0.	0.004224217211853433	-0.0049929013266037242	0.00072814092337097317	0.0026062322367225218
23.559999999999999	0.000029400186746790513	-0.000062637563068313157	0.000069179985059241583	0.00010676620461691488	-0.00063874894151370811	0.00054236053565206738	0.0060879666954695814	0.	0.0043041102892709786	-0.0044924981932263353	0.0005651130931209374	0.0028410443629905786
23.580000000000002	0.000030784096258923421	-0.000063780060314418135	0.00006809381956046287	0.0001063244023622352	-0.00078685550933567101	0.00088479805529119025	0.0063240817297945812	0.	0.0043225770750155677	-0.0039300877050631455	0.00042627223556318875	0.0030672818707736952
23.600000000000001	0.000032103004579082245	-0.000064884542435216411	0.000065680203384793634	0.00010594281308150266	-0.00089642615443716062	0.0012098939116934153	0.0065550125947180377	0.	0.0042882789733093805	-0.0033043359855087842	0.00031969735139347549	0.0032817903630637268
23.620000000000001	0.000033357303865440974	-0.000065949738774669358	0.000061878726700593384	0.00010562415805211167	-0.00096022697481840049	0.0015126189962410407	0.0067803517823336566	0.	0.0042122584136322257	-0.0026163065900807608	0.00025157685644897998	0.0034813462064714144
23.640000000000001	0.000034547555962508025	-0.000066974445775426662	0.000056820706200666482	0.00010534852826181787	-0.00097397529577419374	0.0017879693336279815	0.0069997012609999201	0.	0.0041095709619350419	-0.0018702580235996948	0.00022563304391339057	0.0036626983168166075
23.66	0.000035674484997982175	-0.000067957529358352427	0.000050844004369495627	0.00010507969260114061	-0.00093678390989295824	0.0020310786478734627	0.0072126733769592305	0.	0.0039999603785457645	-0.0010741711366183231	0.0002427261013017166	0.0038226431568640423
23.68	0.000036738969546101091	-0.00006889792707786882	0.000044462550366195647	0.00010477216544564974	-0.00085125840400000546	0.0022373699552637916	0.0074188917347900452	0.	0.003907113329219343	-0.00023989655384944533	0.00030074892180529522	0.0039581293742602828
23.699999999999999	0.00003774203469284268	-0.000069794650046271371	0.00003829922170082295	0.00010437857301705267	-0.00072321869791037996	0.0024027344116096488	0.0076179920538856742	0.	0.0038565325248014586	0.00061715013715199496	0.00039484375254891064	0.0040663837151225651
23.719999999999999	0.00003868484376078063	-0.000070646784621869363	0.000033002517442114188	0.00010385679898212985	-0.00056112594960210592	0.0025237201271934213	0.0078096229983461649	0.	0.0038724624597987339	0.0014787606695092527	0.00051787682554963019	0.0041450457813547205
23.740000000000002	0.000039568689890183417	-0.000071453493856528909	0.000029168615955744298	0.00010317635059403987	-0.00037536471002378265	0.0025977102786196048	0.007993446977618824	0.	0.0039744517043805647	0.0023251200004845082	0.00066104594065323583	0.0041922966265638397
23.760000000000002	0.000040394987455102949	-0.00007221401869924732	0.000027281688253333325	0.00010232339760493994	-0.00017752608671074512	0.0026230694032381603	0.0081691409154472025	0.	0.0041740784223028328	0.0031362832190775652	0.00081449658845120427	0.0042069657316027532
23.780000000000001	0.000041165263443599526	-0.000072927678953828355	0.000027673458920064037	0.00010130401720356494	0.000020229657157275773	0.0025992396098391711	0.0083363969847188094	0.	0.0044722752749503519	0.0038937670247373539	0.00096787734766308258	0.0041886028622397705
23.800000000000001	0.000041881148688780595	-0.00007359387398917774	0.000030495752847945617	0.00010014533283100521	0.00020574109029576003	0.0025267743126752519	0.0084949233059209879	0.	0.0048577186334493559	0.0045820533823510423	0.0011108394178256089	0.0041375055262981193
23.82	0.000042544369105376734	-0.000074212083202759068	0.000035700924981584004	0.000098894441996080773	0.00036741425466039861	0.0024073051001769815	0.008644444607070912	0.	0.0053068740800549623	0.0051898120609405046	0.0012335358882009102	0.0040546985774846441
23.84	0.000043156736955502623	-0.000074781866237797368	0.00004303249235082518	0.000097615254751624858	0.00049486180238099593	0.0022434461220832477	0.0087847028430577435	0.	0.0057862983843081361	0.0057106919185037491	0.0013271763029019715	0.0039418689570032079
23.859999999999999	0.00004372014207865843	-0.000075302862956783199	0.000052035546517836817	0.000096383568029226319	0.00057962203182849537	0.0020386483825466676	0.0089154577725818335	0.	0.0062574251395001099	0.0061435987315662348	0.0013846413054747764	0.0038012644792002771
23.879999999999999	0.000044236543267500011	-0.000075774793174335738	0.000062096927586935413	0.000095280846434897537	0.00061587855975691306	0.0017970221989883212	0.0090364874908250466	0.	0.0066832468430303576	0.0064924551248401081	0.0014010880882991755	0.0036355699333095706
23.900000000000002	0.000044707959710437589	-0.000076197456153681304	0.000072516140618986841	0.000094387248066787194	0.00060103409081617106	0.0015231489324112886	0.0091475889164106434	0.	0.0070353529074000699	0.006765509358547233	0.0013744223873715393	0.0034477759175144066
23.920000000000002	0.000045136462535268207	-0.000076570729872222428	0.000082593582684791639	0.000093774425711880272	0.00053598797747649225	0.0012219026479473578	0.0092485782311644872	0.	0.0072992487452620269	0.0069743110745280265	0.0013055123207039966	0.0032410555415364585
23.940000000000001	0.000045524166501578062	-0.000076894570061978389	0.00009171156319102633	0.000093498570956734167	0.00042503654362139503	0.00089829897514487605	0.0093392912713253715	0.	0.0074762071983065434	0.0071324965375139521	0.0011980806425863862	0.0030186616882480928
23.960000000000001	0.000045873221933272201	-0.000077169009032790459	0.00009938370760624593	0.000093594083946182266	0.00027542571155491919	0.00055738291659879484	0.00941958386930241	0.	0.0075810487350043074	0.0072545236424003921	0.0010583068559457153	0.0027838535111406448
23.98	0.000046185806745212971	-0.000077394154285523821	0.00010526099957765614	0.000094068179778028505	0.000096681099555771875	0.00020416073518946738	0.0094893321448917857	0.	0.0076366613450145095	0.0073544742509168877	0.0008942507022700754	0.0025398560191193047
24.	0.000046464118762350182	-0.000077570186924849844	0.00010910170086556731	0.000094896709958339209	-0.00010012591127943701	-0.00015642564220643752	0.00954843274529589	0.	0.0076670703714076215	0.0074450079056579757	0.00071523395229156506	0.0022898517014858016
24.02	0.000046710368194279039	-0.00007769735988075093	0.00011072805254566317	0.00009602149103288965	-0.00030305782806839458	-0.00051948918897833259	0.0095968030333492063	0.	0.007691087820038512	0.0075365165603941894	0.00053127974004215316	0.0020369987721351231
24.039999999999999	0.000046926770443364574	-0.000077775995949643415	0.00010999772963508209	0.000097349481314092795	-0.00049990318150445947	-0.00088016535608660576	0.00963438122358376	0.	0.007718119247178145	0.0076365022956441687	0.00035263344953407683	0.0017844671733410638
24.060000000000002	0.000047115539073133705	-0.000077806485665517168	0.00010681065511606788	0.000098754194748931767	-0.00067872839676985414	-0.0012335715558910722	0.0096611264658885664	0.	0.0077469510938573578	0.0077491829447767016	0.00018931915654199819	0.0015354812176657743
24.080000000000002	0.000047278879128732909	-0.000077789285013491483	0.0001011551629701915	0.00010007974402467118	-0.00082846915039462652	-0.0015747744138420903	0.0096770188768663529	0.	0.0077675826133657942	0.0078753240067325377	0.000050657899627570287	0.0012933567883863953
24.100000000000001	0.000047418980678667205	-0.000077724912997471601	0.000093178023641157792	0.0001011478124180315	-0.00093960860884844527	-0.0018987796902237473	0.0096820595188518918	0.	0.0077655005974489322	0.008012295743933525	-0.000055297161895521731	0.0010615214284486162
24.120000000000001	0.000047538012636502702	-0.000077613949074579577	0.000083248422255328969	0.00010176763142838788	-0.0010049096021864832	-0.0022005569383373963	0.0096762703270875938	0.	0.0077272234139362864	0.0081543566195345328	-0.00012238290908657006	0.00084350744594075423
24.140000000000001	0.000047638116933416963	-0.000077457030469511721	0.000071983747402512566	0.00010174868232633999	-0.0010200828148719723	-0.0024751064239456879	0.0096596939855070514	0.	0.0076455488260533562	0.0082931626376145408	-0.00014690459865431341	0.0006429113021959341
24.16	0.000047721402946135361	-0.000077254849382433517	0.000060217689554220577	0.00010091537882380569	-0.00098423290569052912	-0.0027175699341031568	0.0096323937518163864	0.	0.007522928380691702	0.0084184925634745167	-0.00012803217395502422	0.00046331684923519949
24.18	0.000047789942197996177	-0.000077008150103332994	0.00004891374469764842	0.000099122504191601762	-0.00089995768041689411	-0.0029233804404328349	0.0095944532326815504	0.	0.0073719074579657248	0.0085191600524466629	-0.00006790297038181234	0.00030818507327528741
24.199999999999999	0.000047845763379621153	-0.000076717726047404426	0.000039048387384790773	0.000096269779784260989	-0.00077307083111135633	-0.0030884389910630903	0.0095459761101866457	0.	0.0072125051468906187	0.0085840575425466699	0.000028599350763103393	0.00018071827978155032
24.219999999999999	0.000047890847704984418	-0.00007638441672447904	0.000031496615107977355	0.000092313753574685409	-0.00061202905595943158	-0.0032093017030208849	0.0094870858205198597	0.	0.0070673835742400062	0.0086032488299700727	0.00015432403521278571	0.000083711332489483901
24.240000000000002	0.000047927124481077915	-0.000076009104657306472	0.000026944700421843021	0.000087275309963243813	-0.00042721347183087268	-0.0032833563400900792	0.0094179251863853765	0.	0.0069562554764668119	0.0085690051109061222	0.0003004636506811466	0.000019405775801636482
24.260000000000002	0.000047956467070512515	-0.000075592712261663797	0.000025837393145249771	0.000081241548533728114	-0.00023021144073971881	-0.0033089674960173916	0.0093386560045517729	0.	0.0068910243025008602	0.008476670529296803	0.00045716980358810003	-0.000010636308843896053
24.280000000000001	0.000047980689028063323	-0.000075136198702627601	0.000028351353735529827	0.00007436151059645596	-0.000033177791402115585	-0.0032855722094074372	0.0092494585901460695	0.	0.0068727796920255782	0.0083252531255716931	0.00061410436686079812	-5.6234426540336096e-6
24.300000000000001	0.000048001540635854434	-0.000074640556740042702	0.000034382339126635963	0.000066836118690984797	0.00015173401958402076	-0.0032137136524188082	0.009150531279406876	0.	0.0068912573535953349	0.0081176663953923013	0.0007609316513025881	0.000034420282209468534
24.32	0.000048020705660470342	-0.000074106809576977517	0.000043541537146873227	0.000058903554638244093	0.00031294046392529471	-0.003095008474505348	0.0090420898928019189	0.	0.0069268882638422041	0.0078605911864877524	0.00088780869770736662	0.00010866155595046223
24.34	0.000048039798343332135	-0.000073536007723325284	0.000055169373705178659	0.000050821950848319725	0.00044006593114803932	-0.0029320520929409333	0.0089243671604873342	0.	0.0069550947502622224	0.0075639788579068556	0.00098593153792566409	0.00021551377720043993
24.359999999999999	0.000048060360765177224	-0.000072929225887904606	0.000068382571056270491	0.000042851569761012676	0.00052465977842100562	-0.00272827417808961	0.0087976121120860867	0.	0.0069519705876931598	0.0072402639654553722	0.0010481446917173388	0.00035273425328445108
24.379999999999999	0.000048083860342225393	-0.000072287559910423955	0.000082164647132784013	0.000035238545585940945	0.00056091371859748893	-0.0024877624282024025	0.0086620894330786853	0.	0.0068999766964554822	0.0069033886426511995	0.001069546568446555	0.0005175493214735178
24.400000000000002	0.00004811168772057145	-0.000071612123745421589	0.000095492068072505071	0.000028201805782814004	0.00054623371295230453	-0.0022150755744656911	0.0085180787899833965	0.	0.0067920521009921832	0.006567755334763916	0.0010479671460556063	0.00070679128134379864
24.420000000000002	0.00004814515473510958	-0.000070904046508582708	0.00010746759575646497	0.000021924100680397601	0.00048151668205450367	-0.0019150661334517787	0.0083658741266190682	0.	0.0066328547493872784	0.0062472186596516342	0.00098419210334535902	0.0009170308780969556
24.440000000000001	0.000048185492767586352	-0.000070164469596511038	0.0001174223380609532	0.000016547311873581216	0.00037105129476943939	-0.0015927300751515791	0.0082057829339133165	0.	0.0064367249645990894	0.0059542048196392118	0.00088186732356327594	0.0011446913340985622
24.460000000000001	0.000048233851251956034	-0.00006939454388877845	0.00012495654573403681	0.000012171540703227041	0.00022207220330477549	-0.0012530951023897376	0.0080381254956364799	0.	0.0062230600779820192	0.0056990153714191229	0.00074711192380582411	0.0013861339987367343
24.48	0.000048291296376345994	-0.000068595427042293945	0.00012991292246134975	8.8570136695630131e-6	0.000044092330482688318	-0.0009011526671945185	0.0078632341124879289	0.	0.0060105924899578229	0.0054893394643163694	0.00058794858468220904	0.001637710775811799
24.5	0.000048358810069079605	-0.000067768280885257821	0.00013230265945933517	6.6276360380784771e-6	-0.00015182901380467875	-0.00054183219813284565	0.0076814523071901189	0.	0.0058122488558750365	0.0053299718163333718	0.00041368678267475852	0.0018957837788611269
24.52	0.000048437289116212007	-0.000066914268918875629	0.00013222050361615459	5.4750736942776879e-6	-0.00035376448586394333	-0.0001800101199929434	0.0074931340128485992	0.	0.0056318833494898475	0.0052227168464952581	0.00023435849237128819	0.0021567174704674712
24.539999999999999	0.00004852754450697383	-0.000066034553933441513	0.00012978479232647264	5.3624949738831362e-6	-0.0005495106030103062	0.00017945829600514928	0.0072986427474107211	0.	0.0054635298747913556	0.0051664532957570869	0.000060231939255651865	0.0024168523654484516
24.560000000000002	0.000048630300960566392	-0.000065130295744292982	0.0001251238540890022	6.2274825482662444e-6	-0.00072714036281317147	0.00053169905549253099	0.0070983507764837903	0.	0.0052931953001292553	0.0051573361241456298	-0.000098640464206626986	0.0026724719088547424
24.580000000000002	0.000048746196615531701	-0.000064202649053232363	0.00011840876651103907	7.9840438357396681e-6	-0.0008755959457236763	0.00087178731250377845	0.0068926382671779321	0.	0.0051027146330124458	0.0051891192702623948	-0.00023291167599794575	0.002919775205731398
24.600000000000001	0.000048875782905664217	-0.000063252761439306339	0.00010991243136641501	0.000010524028828135662	-0.0009853683132492329	0.0011947378147463472	0.0066818924353672093	0.	0.0048747675679314505	0.0052535891618801372	-0.00033451048626188964	0.0031548677987384547
24.620000000000001	0.000049019524583561458	-0.000062281771482240053	0.0001000633408142354	0.000013718537489781219	-0.0010492301575156682	0.0014955299272452218	0.0064665066888848696	0.	0.0045978152763186779	0.0053411005323524725	-0.00039726631887132292	0.0033737806520881763
24.640000000000001	0.000049177799941197559	-0.000061290807021635693	0.000089463807262091938	0.000017420017797441234	-0.0010629038661579256	0.0017691747165512358	0.0062468797689954926	0.	0.0042696045285655487	0.0054412007972617499	-0.00041748731438872233	0.0035725239925827193
24.66	0.000049350901042698875	-0.000060280983552654081	0.000078856772059991004	0.000021465695066762852	-0.001025506332587362	0.0020108257033241241	0.0060234148925509233	0.	0.0038982004582109944	0.0055433171347108595	-0.00039435437466196072	0.0037471779216693129
24.68	0.000049539034333787035	-0.000059253402760121224	0.000069046480175534442	0.000025682739168215313	-0.00093964604509003363	0.0022159282525619846	0.0057965188970935423	0.	0.0035002735731572629	0.0056374642217724528	-0.00033002099041984113	0.0038940162009160895
24.699999999999999	0.000049742321160679837	-0.000058209151190185505	0.00006079604736455857	0.000029895207601396412	-0.00081114358310005615	0.0023803960049658748	0.0055666013911316765	0.	0.0030973050515835897	0.0057149150142802099	-0.00022939016361181572	0.0040096540161029242
24.719999999999999	0.000049960798508559556	-0.000057149299059309832	0.000054730607017154653	0.000033932372092277535	-0.00064845704938502522	0.0025007972735988679	0.0053340739117373991	0.	0.0027110395350287975	0.0057687674591907628	-0.000099635085152426171	0.0040912057119178707
24.740000000000002	0.000050194419906116755	-0.000056074899198886119	0.000051266975797777115	0.000037637636242385253	-0.00046196293145857049	0.0025745309613262116	0.0050993490915302621	0.	0.0023595904357636109	0.0057943411570554014	0.000050409175845706633	0.0041364353704836619
24.760000000000002	0.000050443056387555057	-0.00005498698613315016	0.000050576321244753114	0.000040876979440926387	-0.00026323879322511548	0.0025999710992903827	0.0048628398370408783	0.	0.0020551188183155072	0.0057893518714294684	0.00021085771570243214	0.0041438824282187346
24.780000000000001	0.000050706497578607845	-0.000053886575287455903	0.000052574846224062721	0.000043545789575751004	-0.000064426699666160454	0.0025765619125307096	0.0046249585202824545	0.	0.0018032842806397116	0.0057538371674078007	0.00037132315627688326	0.004112946652688609
24.800000000000001	0.000050984452921756102	-0.000052774662323343759	0.00005693501592126532	0.000045573104724496577	0.00012233248386114219	0.0025048511225653977	0.0043861161853640841	0.	0.0016040698898884716	0.0056898388154402249	0.00052140553435761454	0.004043921568224011
24.82	0.0000512765529646457	-0.000051652222595622286	0.000063115204097081989	0.000046922644451535128	0.00028546422195274495	0.0023864571134744159	0.0041467217717882018	0.	0.0014533070145610616	0.0056008802611546317	0.00065118359684942281	0.0039379721032329054
24.84	0.000051582350803831834	-0.000050520210727386323	0.000070412105938610914	0.000047590499684831838	0.00041459536753146265	0.0022239742689347036	0.0039071813559832628	0.	0.0013442537126824167	0.0054913035788661906	0.00075176639019215285	0.0037970596810285306
24.859999999999999	0.000051901323567693503	-0.00004937956029650049	0.000078040461873006561	0.000047599859466351119	0.00050126953845758358	0.0020208287116441201	0.0036678974125889489	0.	0.0012687852003737364	0.0053655448505892066	0.0008159122503284379	0.0036238248615652691
24.879999999999999	0.000052232874032217408	-0.00004823118362838655	0.000085235706603487005	0.000046993578827998067	0.00053966462596201597	0.0017811024938356819	0.0034292680967601304	0.	0.0012180106566812773	0.0052274280012728769	0.00083864624398554723	0.0034214427659965572
24.900000000000002	0.000052576332328951175	-0.000047075971688279493	0.000091361335005177985	0.000045825655925535447	0.00052716669673644005	0.0015093471112915097	0.0031916865487159919	0.	0.0011823574937725352	0.0050795464454376806	0.00081774965030705191	0.0031934690780577478
24.920000000000002	0.000052930957737538226	-0.000045914794066162089	0.000095993231917522459	0.000044152756966637369	0.00046465014710402475	0.0012104067780695522	0.0029555402217346927	0.	0.0011513200633243882	0.0049227838110102798	0.00075399260454885692	0.0029436941581807152
24.940000000000001	0.000053295940532840924	-0.000044748499047327984	0.000098955862849834514	0.000042026818992284276	0.00035638245330445466	0.00088926855048084301	0.0027212102344803535	0.	0.0011131366523155495	0.004756004955543524	0.00065104166775175058	0.0026760200103454076
24.960000000000001	0.000053670403978176018	-0.000043577913760889504	0.0001003006617515366	0.000039489522917948716	0.00020958179768020376	0.00055095092797387475	0.0024890707485582912	0.	0.0010546471256569767	0.0045759312739536671	0.00051507008195649526	0.0023943701947518438
24.98	0.000054053406353799655	-0.00004240384439884984	0.0001002375455843689	0.000036569125712874323	0.000033751284383457486	0.00020043600880569843	0.0022594883721042507	0.	0.00096153314440708751	0.0043772027143021662	0.00035418091429670557	0.0021026371657104602
25.	0.000054443943067094408	-0.000041227076497427672	0.000099045676618874506	0.000033279831276690486	-0.00016005289755771133	-0.00015735634679317164	0.0020328215900210118	0.	0.00081909378252935025	0.004152623166956252	0.00017778118513753265	0.001804665809077501
25.02	0.000054840948850307797	-0.000040048375272951962	0.000096992923288199973	0.000029623601058702265	-0.00035990152729053088	-0.00051755975682236564	0.0018094202213773912	0.	0.00061366024480048395	0.0038935837868172805	-3.9910392296955109e-6	0.0015042668771019538
25.039999999999999	0.000055243300058543943	-0.000038868486004068446	0.000094285646074443452	0.000025594077047452063	-0.00055358710903371708	-0.00087532988636544219	0.0015896249044188154	0.	0.00033464916554314106	0.0035906566392653258	-0.00018075960002711573	0.0012052500731549812
25.060000000000002	0.000055649816995191614	-0.000037688134452262362	0.000091056975983959398	0.00002118210722578534	-0.00072917968699411193	-0.0012258050867279806	0.0013737666095233782	0.	-0.000022967433010303434	0.0032343448461494596	-0.00034236702356738789	0.00091146402349753244
25.080000000000002	0.000056059266333084723	-0.000036508027312458959	0.000087388553283721665	0.000016382220949143211	-0.00087562221961221876	-0.0015640747968379374	0.001162166180265968	0.	-0.00045632099876693338	0.002815962238362623	-0.00047936770646907749	0.00062682943847648534
25.100000000000001	0.000056470363618152386	-0.000035328852686018539	0.000083351391010146742	0.000011199293152703432	-0.00098341162938647177	-0.0018851704371266548	0.00095513390276384669	0.	-0.00095325784521285359	0.0023285947423147685	-0.00058360211419090577	0.00035535246852812751
25.120000000000001	0.000056881775788528849	-0.000034151280568013916	0.000079047601524523392	5.6545698601286054e-6	-0.0010453316109155868	-0.0021840907034833134	0.00075296910329247096	0.	-0.0014927242478324845	0.0017680697052029175	-0.00064882617643771407	0.00010110758577990995
25.140000000000001	0.000057292123847231535	-0.000032975963341440285	0.000074636501484110634	-2.0977609260092178e-7	-0.0010571189223835486	-0.002455868657421533	0.00055595977412537315	0.	-0.0020472984995304061	0.0011338335561088368	-0.00067129467399910416	-0.00013181684317357663
25.16	0.000057699985503326112	-0.000031803536270755647	0.000070335405817040925	-6.328304568214288e-6	-0.0010179054971202034	-0.0026956821592575468	0.00036438222741887183	0.	-0.0025874375919455114	0.00042962034605952687	-0.00065016026956783799	-0.00033941205440752838
25.18	0.000058103897946876898	-0.000030634617987964274	0.000066394957756447937	-0.000012612731544198869	-0.00093031262490791836	-0.0028990025907524755	0.00017850077699357522	0.	-0.0030862191850447203	-0.00033620794938768114	-0.00058757654082568353	-0.00051787739227036238
25.199999999999999	0.00005850236063092637	-0.000029469810964097045	0.000063057448788379766	-0.000018955355101480526	-0.00080016919445499637	-0.0030617702956118771	-1.4325524199318429e-6	0.	-0.0035230532370933258	-0.001150747664224662	-0.00048847506545824488	-0.00066377391729170818
25.219999999999999	0.000058893838180449493	-0.0000283097019602471	0.000060510907737874181	-0.000025235326101068212	-0.00063593614667859161	-0.0031805797377097026	-0.00017517828868315183	0.	-0.0038852366690794483	-0.0019971194525892216	-0.00036008265073914276	-0.00077418824870828095
25.240000000000002	0.000059276763261010418	-0.000027154862451855915	0.000058850826377122162	-0.000031327179026405943	-0.00044798782318409495	-0.0032528540536117005	-0.00034250974906600146	0.	-0.0041671392989130404	-0.002855502502510026	-0.0002113062106052647	-0.0008468886309094684
25.260000000000002	0.000059649539608075397	-0.000026005849020845483	0.000058057186796980909	-0.000037110662253345833	-0.00024789635765759636	-0.0032769882518677209	-0.00050321325077912205	0.	-0.004367765872278627	-0.0037045516324541866	-0.000052111378042783076	-0.00088045464018416655
25.280000000000001	0.000060010545008561816	-0.000024863203710655453	0.0000579901325747402	-0.000042480659377022723	-0.000047797450031171877	-0.0032524431273277098	-0.00065708829573643199	0.	-0.0044879938508408483	-0.0045230443894535219	0.00010703565368993071	-0.00087436429320337638
25.300000000000001	0.000060358134414368464	-0.000023727454339863402	0.000058405111108768976	-0.000047355937456330238	0.00014017300937571022	-0.0031797777479693921	-0.00080394773022249982	0.	-0.0045287603675036384	-0.0052915595036203272	0.00025566914095741646	-0.00082902737511180596
25.32	0.000060690643046149711	-0.000022599114769999929	0.000058987063607091744	-0.000051685610818291011	0.00030444237347762939	-0.0030606162514499801	-0.00094361787998471086	0.	-0.00449095949804202	-0.0059939756921150479	0.00038382529684580241	-0.00074576079454938141
25.34	0.00006100638957630064	-0.000021478685124755827	0.000059401143910908089	-0.000055452545748558429	0.00043463562799681693	-0.0028975533163432066	-0.0010759386614235637	0.	-0.0043770524003882011	-0.0066186048181741536	0.00048260174396422663	-0.00062670948518768477
25.359999999999999	0.000061303679331648625	-0.000020366651957226867	0.000059353103538127561	-0.000058673378073234583	0.00052229124009579679	-0.0026940105374457291	-0.0012007636695531045	0.	-0.004193659171625657	-0.0071588307262844125	0.00054478046005744865	-0.00047472343366238652
25.379999999999999	0.000061580807561169293	-0.000019263488363427106	0.000058647053984693665	-0.000061395282878833751	0.00056158007627051627	-0.0024540616959254917	-0.0013179602434192257	0.	-0.0039539476426114078	-0.0076132019840799286	0.00056544402997809164	-0.00029320659941406684
25.400000000000002	0.000061836062732412156	-0.000018169654040261994	0.000057225354363324432	-0.000063690030417815763	0.00054988117839247538	-0.0021822476952759132	-0.0014274095097174568	0.	-0.0036786495292351375	-0.0079850066495258977	0.00054245852042081408	-0.000085956002373184428
25.420000000000002	0.000062067729821941447	-0.000017085595286881932	0.000055178285693634893	-0.00006564612210072443	0.00048806365243037687	-0.0018834014723105987	-0.001529006405211239	0.	-0.0033950412743052466	-0.0082814242354538811	0.00047669522593045947	0.0001429911433788674
25.440000000000001	0.000062274093709572403	-0.000016011744949251269	0.000052720149293188079	-0.000067359899893520286	0.00038039248045410338	-0.0015624998348204243	-0.0016226596788217369	0.	-0.0031340083578370488	-0.0085123933104948417	0.00037192541075624185	0.00038948735478767368
25.460000000000001	0.00006245344255894833	-0.000014948522307905964	0.000050139506279245349	-0.000068926477894231536	0.0002340862577597283	-0.0012245537219326753	-0.0017082918739940826	0.	-0.0029259853240954231	-0.0086893487081775404	0.00023441858668978136	0.00064937180277608892
25.48	0.000062604071231420894	-0.000013896332909881466	0.000047738817836606023	-0.000070431203027764011	0.000058650629433324231	-0.00087454184752382385	-0.0017858392920987488	0.	-0.0027968100010191017	-0.0088239729832056968	0.000072356662948635126	0.00091852992904932051
25.5	0.000062724284706820732	-0.000012855568346240098	0.000045779393055431217	-0.000071942171334337529	-0.00013485486882308946	-0.00051738607887568885	-0.001855251937559723	0.	-0.0027643080741364297	-0.0089270801530161349	-0.00010479718354941276	0.0011929172235458771
25.52	0.000062812401585787825	-0.00001182660597690013	0.00004444232221125291	-0.000073504163278215878	-0.00033449824517610123	-0.00015796105488275023	-0.0019164934454433159	0.	-0.0028359833364893505	-0.0090077152262201775	-0.00028687357440473324	0.001468553673671712
25.539999999999999	0.000062866757517977129	-0.000010809808605727263	0.000043809011714964624	-0.000075134248722109887	-0.00052807079790885038	0.0001988739535365097	-0.0019695409921259288	0.	-0.0030078673052998731	-0.0090725187925003205	-0.00046349031125955952	0.0017414992076785364
25.560000000000002	0.000062885708716656913	-9.8055241087004922e-6	0.000043859859444547039	-0.000076819261614360923	-0.00070364323663026909	0.00054823574310299201	-0.0020143851897210484	0.	-0.0032645521904307064	-0.0091253773235600161	-0.00062450901883229638	0.0020078227457845828
25.580000000000002	0.000062867635441304914	-8.8140850186987265e-6	0.000044487749930849363	-0.00007851533561557128	-0.00085016061325116402	0.00088518617630308242	-0.00205102996496195	0.	-0.0035805881160137151	-0.0091673585512191437	-0.00076052788398232657	0.0022635781216852318
25.600000000000001	0.00006281094555131081	-7.8358080713270493e-6	0.000045523050266171872	-0.000080149690901944876	-0.00095812234283117496	0.0012047242321569279	-0.0020794924230497572	0.	-0.0039234794441839471	-0.009196916089502797	-0.00086345426021519275	0.0025047991306851366
25.620000000000001	0.000062714077936013718	-6.8709937158980626e-6	0.000046766478019561603	-0.000081624822652968942	-0.0010203137442178806	0.0015018130057923352	-0.0020998026971694554	0.	-0.0042582228428061641	-0.009210335416276319	-0.00092712984543692257	0.0027275233708267785
25.640000000000001	0.000062575506108251272	-5.9199255969800755e-6	0.000048024581274751232	-0.000082825125680498907	-0.0010324712559978259	0.0017714489912757782	-0.0021120037841659972	0.	-0.0045527129392669771	-0.009202381403670197	-0.00094790596966501557	0.0029278505464800974
25.66	0.000062393741648607975	-4.9828700115381818e-6	0.000049140566991092566	-0.000083625779083915802	-0.00099372403569765238	0.0020087750702944187	-0.0021161513669197204	0.	-0.0047827321489183928	-0.0091670940783811078	-0.0009250304506331936	0.0031020358303985385
25.68	0.000062167337729925748	-4.0600753475444388e-6	0.000050012909986039966	-0.000083903421411967577	-0.00090668836367221637	0.0022092319620538579	-0.0021123136239627506	0.	-0.0049350826659770447	-0.0090986646620303223	-0.00086073562401783052	0.0032466132614330941
25.699999999999999	0.000061894892585137584	-3.1517715100911164e-6	0.000050596967484092814	-0.000083547817414455355	-0.00077718673990119047	0.0023687363129587637	-0.0021005710268133422	0.	-0.0050079332175174546	-0.0089923108634413565	-0.00075999998101848869	0.0033585387271325585
25.719999999999999	0.000061575052975815919	-2.2581693412836047e-6	0.000050890135169134182	-0.000082473425133750694	-0.00061367347917984914	0.00248386814020455	-0.0020810161254143158	0.	-0.005008442544440897	-0.0088450629984728572	-0.00063005221003064932	0.0034353377142143041
25.740000000000002	0.000061206517651381243	-1.3794600403738541e-6	0.000050906626762090013	-0.000080629600898621257	-0.00042651703721598416	0.0025520470202567572	-0.0020537533221867063	0.	-0.0049486841530193941	-0.0086563749720363001	-0.00047974734390151017	0.003475240560381572
25.760000000000002	0.000060788040727989545	-5.1581459095737337e-7	0.000050651318435460807	-0.000078008199641689535	-0.00022728482696921185	0.0025716760329742234	-0.0020188986349907664	0.	-0.004841372662253169	-0.0084284890613751939	-0.00031894241128665578	0.0034772880439036544
25.780000000000001	0.000060318435121053948	3.3261679803538157e-7	0.000050102132475589312	-0.000074647571253524253	-0.000028108677602754535	0.0025422353744543103	-0.001976579449450587	0.	-0.004696739362025814	-0.0081665105012792526	-0.00015794165978988455	0.0034413930219614006
25.800000000000001	0.000059796575845667138	1.1657052305609393e-6	0.000049207510480427791	-0.000070632398286411824	0.00015887952198776053	0.0024643134593168546	-0.0019269342608679817	0.	-0.0045213067198450162	-0.0078781834690640901	-7.0054658104880599e-6	0.0033683491569381947
25.82	0.00005922140334833903	1.9833436340642439e-6	0.000047900756275483236	-0.000066089389787329228	0.00032211258503951878	0.0023395713442783922	-0.0018701124061217926	0.	-0.004318579318046134	-0.0075733978928162957	0.00012413480896663636	0.0032597847083290134
25.84	0.000058591926757771418	2.7854472353079083e-6	0.000046127606392883796	-0.000061179425921584207	0.00045122361779200256	0.0021706450543889856	-0.0018062737857954987	0.	-0.0040910525369924483	-0.0072634891794861808	0.00022681425210006997	0.0031180667073722698
25.859999999999999	0.00005790722706507101	3.5719539948852909e-6	0.000043878596591263169	-0.000056087217183583421	0.00053776244873571656	0.0019609983489726006	-0.0017355885767304097	0.	-0.0038425791702291594	-0.006960414100288529	0.00029403181677751362	0.0029461672658368139
25.879999999999999	0.000057166460338313463	4.3428249933210379e-6	0.000041215245711469228	-0.000051009803291868216	0.0005759141589418734	0.0017147442723559401	-0.0016582369353641407	0.	-0.0035800940750685892	-0.0066758921124048451	0.00032104132686056888	0.00274750819732437
25.900000000000002	0.000056368860683563699	5.0980447624688553e-6	0.00003828027604453263	-0.000046145226850081294	0.00056307344605779843	0.001436456612603255	-0.0015744086919352064	0.	-0.0033139868435468726	-0.0064205925341913536	0.00030581418696665918	0.0025258018911258812
25.920000000000002	0.000055513743371492924	5.8376215556384225e-6	0.000035287246971629077	-0.000041682491574299846	0.00050012436879831948	0.0011309918850543792	-0.0014843030357815437	0.	-0.0030569446916846564	-0.0062034279692212008	0.00024925024399668171	0.0022849053728715841
25.940000000000001	0.000054600507683369437	6.5615875503922211e-6	0.000032492158338798954	-0.000037793522623768422	0.00039134384640294859	0.000803339026085558	-0.0013881281919835391	0.	-0.0028216586632534048	-0.0060309892528463208	0.00015507266156197628	0.0020287011266242961
25.960000000000001	0.000053628639775701176	7.2699989783242952e-6	0.000030155381664006414	-0.000034627387291895351	0.0002439575569269175	0.00045850844098915225	-0.0012861010893970432	0.	-0.0026181547449606948	-0.0059071335698193984	0.000029435613036949131	0.0017610133084214968
25.98	0.000052597715439046261	7.9629361761774555e-6	0.000028503960894488145	-0.000032306609099416045	0.000067472505745227578	0.00010146543141418467	-0.0011784470202719707	0.	-0.0024515438168590704	-0.005832720656854487	-0.00011964749526587948	0.0014855623584248336
26.	0.00005150740272901258	8.6405035534233989e-6	0.00002770170588405757	-0.000030925099762615926	-0.0001270558279323193	-0.00026289364956646159	-0.0010653992916418165	0.	-0.002320739208499515	-0.0058054851044706708	-0.0002829219270577151	0.0012059555620639508
26.02	0.000050357464503152094	9.3028294716284832e-6	0.000027829965767105225	-0.000030547087547620755	-0.00032770355899573809	-0.00062973006681521623	-0.00094719886849423465	0.	-0.0022183592600759049	-0.0058200357025960554	-0.00045045822331677663	0.00092570647013923005
26.039999999999999	0.000049147760896813691	9.9500660314218952e-6	0.000028878609005723865	-0.000031206448378569285	-0.00052227206157993067	-0.00099422828881409265	-0.00082409400898708629	0.	-0.0021317839534389302	-0.0058679827632514454	-0.00061214248324580186	0.00064827267684531838
26.060000000000002	0.000047878251521915605	0.000010582388763528176	0.000030746175595713216	-0.000032906021210445807	-0.00069884175425847898	-0.0013515534179495403	-0.00069633989171509134	0.	-0.0020452020670882441	-0.0059382066168355285	-0.00075813223918951337	0.00037709947904010385
26.080000000000002	0.000046548997736817199	0.000011199996220782255	0.000033249640031020322	-0.000035616765503336534	-0.00084636490893984359	-0.0016968163628471606	-0.00056419823520099596	0.	-0.001942379482718859	-0.0060172893044233289	-0.00087934538498945993	0.00011565646523656107
26.100000000000001	0.000045160164630821814	0.000011803109468521586	0.00003614534831090227	-0.000039276930930056547	-0.00095534416410283734	-0.0020250617066853382	-0.00042793690975071602	0.	-0.0018097095424627792	-0.0060901315351257132	-0.0009680205610945791	-0.0001325449045143991
26.120000000000001	0.000043712022875931622	0.000012391971471630329	0.000039161287382637883	-0.000043791690924610549	-0.0010185634365106337	-0.0023312904165084291	-0.00028782954174974909	0.	-0.001638899710245792	-0.0061407646186790073	-0.0010183189432722418	-0.00036396223306776247
26.140000000000001	0.000042204950525943224	0.000012966846376879463	0.00004203666056149663	-0.000049033876174883056	-0.0010317534494749076	-0.0026105250285086883	-0.00014415511056773897	0.	-0.0014285635618041595	-0.006153341635389737	-0.0010268665833002215	-0.00057506742609032596
26.16	0.000040639434481817144	0.000013528018689855397	0.000044559971760858852	-0.000054846482508016936	-0.0009940344086864963	-0.0028579190743805785	2.8024617828130427e-6	0.	-0.0011841923205410561	-0.0061132566314229704	-0.00099310475541779198	-0.00076242730279972408
26.18	0.000039016071951759879	0.000014075792346737084	0.000046594813189748674	-0.000061047491308578727	-0.00090801186103433521	-0.0030689058628909902	0.00015275472807916093	0.	-0.00091648624740370277	-0.006008301975755085	-0.00091934631602822684	-0.00092281535780658255
26.199999999999999	0.000037335571568986037	0.000014610489681490975	0.000048085414412726152	-0.000067437237804442857	-0.00077949714425900912	-0.0032393751288715277	0.00030540914025150787	0.	-0.000638619785088064	-0.0058297417641458224	-0.00081051817223520199	-0.0010533452628878721
26.219999999999999	0.00003559875446687219	0.000015132450289842612	0.000049040902987917273	-0.000073808137113016981	-0.00061693382290620093	-0.0033658605205895385	0.00046046948048505607	0.	-0.00036338041393243342	-0.0055731634474545134	-0.00067366285946824657	-0.001151612399505993
26.240000000000002	0.000033806555029283758	0.000015642029792329204	0.000049504832260842402	-0.000079956109721317919	-0.00043068014798373775	-0.0034457174446283823	0.00061763629884642457	0.	-0.00010106530094963415	-0.0052389784937392145	-0.00051732875516177508	-0.0012158271211585492
26.260000000000002	0.000031960021488117857	0.000016139598498941713	0.00004952132756191191	-0.00008569263626999335	-0.00023229338204754381	-0.0034772702389322769	0.00077660735717595061	0.	0.00014140023672337687	-0.0048324785139315027	-0.00035097290742796563	-0.00124492319494877
26.280000000000001	0.000030060316285229066	0.000016625539979017562	0.000049109557061208231	-0.000090856114525542098	-0.000033894463984131462	-0.0034599103629646398	0.00093707807909643864	0.	0.00036019652506654246	-0.004363411713907743	-0.0001844420559480799	-0.0012386272299916333
26.300000000000001	0.000028108716231944192	0.000017100249540480265	0.000048254756364565776	-0.000095321158082906782	0.00015239699799243943	-0.0033941330327731398	0.0010987420057153099	0.	0.00055367114782820318	-0.0038451150828000373	-0.000027522114562987161	-0.0011974796348156287
26.32	0.000026106612348471975	0.000017564132623053845	0.00004691842730237053	-0.000099004688614109937	0.00031502757488690127	-0.003281507617064053	0.0012612912568367683	0.	0.00072134123559450258	-0.0032933056339456632	0.00011050451966997224	-0.0011228040215899434
26.34	0.000024055509553335547	0.000018017603111113314	0.000045064231743600913	-0.00010186809573909522	0.00044364488550806627	-0.0031245858061524027	0.0014244169972833336	0.	0.00086333496164971504	-0.0027246844612301736	0.00022135496132538775	-0.0010166288874704343
26.359999999999999	0.000021957026042424693	0.000018461081572073601	0.000042690890816422106	-0.00010391528715148965	0.00052981253317315488	-0.0029267595456419024	0.0015878099079845512	0.	0.0009804954043518728	-0.002155529683896644	0.00029830684829185129	-0.00088157162394336881
26.379999999999999	0.000019812892399804355	0.000018894993426880775	0.000039860557421680931	-0.00010518701636666461	0.00056772672112722993	-0.0026920866303044265	0.0017511606614441406	0.	0.0010750465269792307	-0.0016004449453351048	0.00033676321935597421	-0.00072069936454763046
26.400000000000002	0.000017624950463202005	0.000019319767060125283	0.00003671207207362262	-0.00010575234986600832	0.00055478884396496634	-0.0024251047777668379	0.001914160401132705	0.	0.0011514623761159984	-0.0010713932009917965	0.00033470436548922153	-0.0005373832058526882
26.420000000000002	0.000015395151880266689	0.00001973583187693506	0.000033453543932034091	-0.00010569844120269026	0.00049188418295387161	-0.002130654662900161	0.0020765012243543421	0.	0.001217079233889147	-0.00057709132917347153	0.0002929054498670621	-0.00033516176692348045
26.440000000000001	0.000013125556379899733	0.000020143616315524162	0.000030336060723768626	-0.000105119884589739	0.0003832854438557947	-0.0018137291225770833	0.0022378766680877585	0.	0.0012820794861309118	-0.00012278257617848523	0.00021485364515990161	-0.00011762722187550411
26.460000000000001	0.000010818329804682808	0.000020543545823395314	0.000027616649298754792	-0.00010410883791103082	0.00023620977479505339	-0.0014793603286215656	0.002397982197255951	0.	0.0013586993870846088	0.00028964707834560136	0.00010638713954348568	0.000111657466665469
26.48	8.4757417539403634e-6	0.000020936040806870318	0.000025520915327370553	-0.00010274688186329151	0.000060153165680370788	-0.0011325501952975394	0.0025565156948734805	0.	0.0014597518201818274	0.00066127785285562471	-0.00002484476883036967	0.00034920653182957107
26.5	6.1001629799613266e-6	0.000021321514562613511	0.000024213539298340719	-0.00010109928068145063	-0.00013384043674075498	-0.00077824265393469129	0.0027131779533899648	0.	0.0015967081842838092	0.00099557641279057751	-0.00016997428380868595	0.00059162611216245244
26.52	3.6940624576001224e-6	0.000021700371201648567	0.000023780137484739894	-0.000099211989017269214	-0.00033385764386814718	-0.00042133053624602082	0.0028676731666883899	0.	0.0017776369410743911	0.0012977136339849434	-0.00031946602979542656	0.00083560159857486269
26.539999999999999	1.2600041743270063e-6	0.000022073003575144596	0.000024220033717790856	-0.000097111449470565353	-0.00052770850201027623	-0.000066685256590410434	0.0030197094219207334	0.	0.0020053180769897122	0.0015738546672145366	-0.000463599294291603	0.0010778668409461122
26.560000000000002	-1.199356465655943e-6	0.000022439791212464615	0.000025448139072997006	-0.000094806967162471001	-0.00070348031537775281	0.00028080537057842354	0.0031689991905543453	0.	0.0022759106267398847	0.0018304792653778788	-0.00059291789322386173	0.0013151664409994407
26.580000000000002	-3.6812765043178763e-6	0.000022801098281604945	0.000027305038960576122	-0.000092295233827477397	-0.00085013111083694505	0.00061620682437749661	0.0033152598177984792	0.	0.0025786236377528665	0.0020737735733074858	-0.00069870863022465494	0.0015442229809010306
26.600000000000001	-6.1829295817175667e-6	0.000023157271582288351	0.000029575536430639926	-0.000089566400437099403	-0.00095816903439460178	0.00093452979040504537	0.0034582140096277893	0.	0.0028968055786585817	0.0023091214469498321	-0.0007735425513179673	0.0017617202819008048
26.620000000000001	-8.701410498287987e-6	0.000023508638582243348	0.000032015292343996055	-0.000086610963027908272	-0.0010203839268189191	0.0012307561931349026	0.0035975903165492776	0.	0.0032105873632149763	0.0025407150521656978	-0.00081184928964297043	0.0019643117091254518
26.640000000000001	-0.000011233740003998432	0.000023855505506783244	0.000034382395990618236	-0.000083426639503621225	-0.0010325129354815193	0.0014999067444283944	0.0037331236132451748	0.	0.0035006872174965439	0.0027713000169410258	-0.00081042891568856249	0.0021486592587223558
26.66	-0.000013776869921298257	0.000024198155491796181	0.000036467280516580547	-0.000080024395159025014	-0.00099368254408409773	0.0017371515596412436	0.0038645555731626896	0.	0.0037524212407789824	0.003002067351629778	-0.00076877706713446997	0.0023115049173529482
26.68	-0.00001632768863221376	0.000024536846810368314	0.000038112965227161955	-0.000076432844963548324	-0.00090650318405453823	0.0019379587963653461	0.0039916351370908633	0.	0.0039586935003800942	0.0032326998457468947	-0.00068912933455207519	0.0024497709725163921
26.699999999999999	-0.000018883026776855827	0.000024871811182603239	0.000039219874732189519	-0.000072700437011383873	-0.00077678821264127551	0.0020982697590872989	0.0041141189747663336	0.	0.0041209870903940217	0.0034615724531445007	-0.00057620928972583496	0.002560681161300025
26.719999999999999	-0.000021439663323692682	0.00002520325217814561	0.000039734903672768163	-0.000068895101457355778	-0.00061297915878311723	0.0022146834944485809	0.0042317719385073886	0.	0.0042480676964264108	0.0036860935377732891	-0.00043675222361975438	0.0026418905021318821
26.740000000000002	-0.000023994331914987954	0.000025531343720467043	0.000039630441276375383	-0.000065101401113820678	-0.00042542774572164571	0.0022846305915411778	0.004344367507760509	0.	0.0043529019793281595	0.0039031579405465061	-0.00027892889566687	0.0026916091104025796
26.760000000000002	-0.000026543727411273976	0.0000258562287017401	0.00003888290321355653	-0.000061415587029701318	-0.00022568082977480707	0.002306515491616964	0.0044516882236047585	0.	0.0044488146075525592	0.0041096665776082925	-0.0001117864056543286	0.0027087048587082379
26.780000000000001	-0.000029084512833652681	0.000026178017716234769	0.000037460394391675145	-0.000057939272152383869	-0.000025846774862303088	0.0022798094392228662	0.0045535261120377181	0.	0.004545998551333242	0.0043030546002622676	0.000055234028845122532	0.002692771684519181
26.800000000000001	-0.000031613326442990475	0.00002649678792031911	0.00003532561254587091	-0.000054772620429764662	0.00016196697507250114	0.0022050820023842704	0.0046496830949873148	0.	0.0046492420382703535	0.0044817647169996984	0.00021271546876875142	0.0026441545016662503
26.82	-0.000034126789107274957	0.000026812582025776885	0.000032454286323858189	-0.000052007963947789393	0.00032621577231253774	0.0020839669676099054	0.0047399713879009049	0.	0.0047573359452701448	0.0046456063105288353	0.00035168169117613386	0.0025639274015660614
26.84	-0.000036621511919757155	0.000027125407433173769	0.000028863106344031303	-0.000049724603734289247	0.00045654993430544464	0.0019190670329938871	0.0048242138828238704	0.	0.0048642110216064668	0.004795954389417361	0.00046407324253652002	0.0024538281477134651
26.859999999999999	-0.000039094103939676245	0.000027435235511132044	0.000024636352234257142	-0.000047985257498734529	0.00054452798147217843	0.0017138095693987659	0.0049022445157344864	0.	0.0049614585523726565	0.004935762718236758	0.0005432956571322353	0.0023161577496376954
26.879999999999999	-0.000041541180191506655	0.00002774200102636004	0.000019939409604298464	-0.000046834261700771235	0.00058433314272754043	0.0014722714589584652	0.0049739086171292426	0.	0.005041526149928928	0.0050693885217495023	0.00058478011060306015	0.0021536581501739173
26.900000000000002	-0.000043959369830551265	0.000028045601729299756	0.000015011353618536033	-0.00004629729459167814	0.00057334764227348167	0.0011989937777276876	0.0050390632445655725	0.	0.0051006371773347735	0.0052022474021384858	0.00058644075535138661	0.0019693831161877637
26.920000000000002	-0.000046345324340526378	0.000028345898098502637	0.000010136730753815965	-0.000046382134696713179	0.00051243458724216254	0.00089880660859469508	0.0050975774961678003	0.	0.0051404956911316226	0.0053403329462369982	0.00054890715545680244	0.0017665770936332716
26.940000000000001	-0.000048695725998561257	0.000028642713246973582	5.605034700383732e-6	-0.00004707984744891508	0.00040584539823640772	0.00057668090064464034	0.0051493328038354838	0.	0.0051681813035014332	0.0054896442678695062	0.00047546304541793533	0.0015485743314150426
26.960000000000001	-0.000051007296337779451	0.000028935832992211727	1.6708136432695697e-6	-0.000048365814910144439	0.00026078038191827506	0.00023761883164876603	0.0051942232052026964	0.	0.005194214524605105	0.005655566982856474	0.00037170964628393079	0.0013187265865913253
26.98	-0.000053276804695100155	0.000029225006091375118	-1.4743951121630461e-6	-0.000050200169612144019	0.00008672542058271619	-0.00011341240095280079	0.005232155593067566	0.	0.0052293490279379275	0.0058422511577719272	0.00024504856034422256	0.0010803629440571142
27.	-0.000055501076785105519	0.000029509944641577476	-3.7136315442359846e-6	-0.000052527427974662783	-0.00010527840724542319	-0.00047150503203741406	0.0052630499414093347	0.	0.0052810016693815645	0.0060520266872703329	0.00010410777441420931	0.00083678044873436745
27.02	-0.000057677003357001211	0.000029790324645205641	-5.00223500844027e-6	-0.000055275394578526566	-0.0003033146184197985	-0.00083180092735702369	0.0052868395068762265	0.	0.0053502912583897888	0.0062848950025385098	-0.00004179519949744887	0.00059125995322871277
27.039999999999999	-0.000059801548669899396	0.000030065786738680582	-5.3586859611841342e-6	-0.000058353681367511595	-0.00049518680558172546	-0.0011894595167852367	0.0053034710047329646	0.	0.0054304973010531228	0.0065381372385167266	-0.00018312456833610016	0.00034709824158209938
27.060000000000002	-0.000061871759083984707	0.000030335937082198425	-4.8553336283382875e-6	-0.000061652413395306416	-0.00066897565853446137	-0.0015396182400855868	0.0053129047584323449	0.	0.0055074714072921721	0.0068060822279285248	-0.00031056619130854536	0.00010764534662707214
27.080000000000002	-0.00006388477146427457	0.000030600348408202799	-3.6122096041257823e-6	-0.000065041838116897122	-0.00081363540671277549	-0.0018773612090071678	0.0053151148217459344	0.	0.0055621600327546601	0.0070800801947758681	-0.00041549623779180763	-0.00012366483522676996
27.100000000000001	-0.000065837821505782684	0.000030858561223640493	-1.7927754920182837e-6	-0.00006837358708792346	-0.00091967524801650794	-0.0021977108029640753	0.0053100890727848134	0.	0.005574894810243463	0.0073487256893603574	-0.00049051383826117882	-0.0003433019510118454
27.120000000000001	-0.000067728251863977129	0.000031110085162341621	4.0218203568864741e-7	-0.000071484232104963852	-0.00097989153203032137	-0.0024956540648722087	0.0052978292790377725	0.	0.0055305159814586537	0.0075983618857909281	-0.00053001089507782439	-0.00054765396424850845
27.140000000000001	-0.000069553520160536148	0.000031354400481445503	2.7459340599979287e-6	-0.000074201524025957477	-0.0009900324488931727	-0.0027662112194481933	0.0052783511327010799	0.	0.0054229252060272772	0.0078138749802611276	-0.00053068680923932068	-0.00073307533823216463
27.16	-0.00007131120669887428	0.000031590959696082708	5.0029917675192825e-6	-0.000076353314839759656	-0.00094923793041951424	-0.0030045477506699691	0.0052516842557509616	0.	0.0052576218847511166	0.0079797521075006747	-0.00049188584619198851	-0.00089597026049282311
27.18	-0.000072999021989168106	0.0000318191893451034	6.9490808754027467e-6	-0.000077778687712901084	-0.0008601316123115053	-0.0032061248393478207	0.0052178721740869169	0.	0.005051328963009822	0.0080813328554783584	-0.00041566229105645315	-0.0010329074227039858
27.199999999999999	-0.000074614813901016652	0.000032038491880558156	8.3890331739194801e-6	-0.000078340333365057441	-0.00072853747900975875	-0.0033668764163462045	0.0051769722603565715	0.	0.0048287878468656134	0.0081061409013313407	-0.00030655409784181571	-0.0011407576803531059
27.219999999999999	-0.000076156574600354243	0.000032248247672730002	9.1687381523763989e-6	-0.000077936813544576128	-0.00056290380342023866	-0.0034833956472452511	0.0051290556450381726	0.	0.0046177365191945076	0.0080451488430502149	-0.00017113186758667593	-0.0012168414551313072
27.240000000000002	-0.000077622447018713126	0.000032447817121775526	9.1805509364710491e-6	-0.000076513145920557163	-0.00037358524840235528	-0.0035531103527402874	0.0050742070954704135	0.	0.0044435329515439236	0.00789381623123879	-0.000017442618702492054	-0.0012590698537160829
27.260000000000002	-0.000079010730995074385	0.000032636542866973275	8.3649461954451998e-6	-0.000074068204232648205	-0.00017212918520071038	-0.0035744264830197478	0.0050125248626651069	0.	0.0043247192807408762	0.0076527551353625933	0.0001455374757906225	-0.0012660628527384511
27.280000000000001	-0.000080319888985738025	0.00003281375208348132	6.7125661697316208e-6	-0.000070657774445249261	0.000029355716619857181	-0.0035468216420470548	0.0049441204957828069	0.	0.0042702775145885934	0.0073279203160930249	0.0003083822297149226	-0.00123722988336669
27.300000000000001	-0.000081548551291103777	0.000032978758856862055	4.269184277157223e-6	-0.000066392696199967655	0.00021875955410254489	-0.0034708765247297999	0.0048691186242773646	0.	0.0042787771034770404	0.0069302859816635191	0.00046163845844582346	-0.0011728025887712498
27.32	-0.00008269552079223641	0.000033130866624389583	1.1422793061710568e-6	-0.000061432238582018878	0.00038453128128215373	-0.0033482400908775587	0.0047876567078565628	0.	0.0043392847673555633	0.0064750456929659923	0.00059625288985856273	-0.0010738157546363058
27.34	-0.00008375977724174935	0.000033269370672711739	-2.4959533668593437e-6	-0.000055973560927825849	0.00051631024693742317	-0.0031815329983620813	0.0046998847544222414	0.	0.0044337682308735783	0.0059804406310388671	0.00070406260734639896	-0.00094203935815193008
27.359999999999999	-0.000084740480923651412	0.000033393560680381948	-6.4157090427265084e-6	-0.000050238645284660099	0.00060564022903610579	-0.0029742017305871239	0.0046059650064307969	0.	0.0045406030486882035	0.0054663696951819628	0.00077835968652414022	-0.00077987111122732283
27.379999999999999	-0.000085636975809832289	0.000033502723294559166	-0.000010350715010942063	-0.000044460348495752727	0.00064668802767614943	-0.0027303416336527	0.004506071596015241	0.	0.0046385700953648877	0.0049529534800835037	0.00081446831171115	-0.000590203675532555
27.400000000000002	-0.000086448792032844946	0.000033596144729890732	-0.000014031334382193228	-0.000038869168387165726	0.00063682058490905366	-0.002454509847584772	0.0044003901695187017	0.	0.004710483670642536	0.0044592113399646652	0.00081021652948602035	-0.00037628315289062967
27.420000000000002	-0.000087175647891360453	0.000033673113378732592	-0.000017221247189568717	-0.000033681986237866363	0.00057688964836371767	-0.0021515486186969492	0.0042891174821039248	0.	0.0047455304221534558	0.0040019722534410003	0.00076617924818195618	-0.00014157526013209725
27.440000000000001	-0.00008781745106545627	0.0000337329224209157	-0.000019746479036540643	-0.000029093530089091546	0.00047114113187541115	-0.001826436072118008	0.0041724609632727734	0.	0.0047396955334429586	0.0035950871297632213	0.00068562282630439317	0.00011034696223106224
27.460000000000001	-0.000088374299320043148	0.000033774872422038588	-0.000021508195358063004	-0.000025270726984195913	0.00032677627889506533	-0.0014841760135143123	0.004050638254111439	0.	0.00469425910099237	0.0032489554789523339	0.00057416999030689316	0.00037588435416014245
27.48	-0.000088846480405711803	0.000033798273908960743	-0.000022477514407266697	-0.00002234959878636214	0.00015328756321720367	-0.0011297317439901036	0.0039238767174806892	0.	0.0046130042806719097	0.0029703343408363052	0.0004392818472997123	0.00065145742042398516
27.5	-0.000089234471407552418	0.000033802449911525671	-0.000022677839755194662	-0.000020433999286865318	-0.000038273482273221993	-0.00076800222489614212	0.0037924129220861698	0.	0.0044991915643647698	0.0027623693311303078	0.00028968266828925524	0.00093351770387802263
27.52	-0.000089538937337190622	0.000033786738459791883	-0.000022164187158810883	-0.000019595338951940155	-0.00023597824837495935	-0.00040383305328813143	0.0036564921018992676	0.	0.0043533698824840539	0.0026247789273617615	0.00013482284814129804	0.0012185305566326766
27.539999999999999	-0.000089760729060955197	0.000033750495026524092	-0.000021008231808762601	-0.000019872503928056173	-0.00042761852349464721	-0.000042050186788168421	0.0035163675921051213	0.	0.0041727613690264974	0.002554131435605303	-0.000015591798629948496	0.001502938912223614
27.560000000000002	-0.000089900880528279159	0.000033693094904716597	-0.000019293397633152187	-0.000021271414841258357	-0.00060126489585199611	0.00031249846636922327	0.0033723002432187454	0.	0.0039524248375683336	0.0025441739665968376	-0.00015204091556737903	0.0017831201669440773
27.580000000000002	-0.000089960605286012324	0.000033613935510494915	-0.000017118673732319928	-0.000023764030613437903	-0.00074586380596592858	0.00065490943371800353	0.0032245578147797778	0.	0.0036878255287713241	0.0025861971417675787	-0.00026566402684072223	0.0020553493392320736
27.600000000000001	-0.000089941292356603836	0.000033512438602447737	-0.000014605428317028546	-0.000027287008022697928	-0.00085191890213633201	0.0009802129266870518	0.0030734143504388203	0.	0.0033779459915661524	0.0026694410619209075	-0.00034880671329874289	0.0023157812126142225
27.620000000000001	-0.000089844501414991507	0.000033388052408510555	-0.000011900002763871181	-0.000031740598714392887	-0.00091222273416088928	0.0012833970119224681	0.0029191495360819386	0.	0.0030278095552230926	0.0027815614753625567	-0.00039561252259689885	0.0025604621573819307
27.640000000000001	-0.000089671957227293458	0.000033240253652341773	-9.1668517584984899e-6	-0.000036988621434991958	-0.00092252088575383857	0.0015594742409692937	0.0027620480428718446	0.	0.0026494005328059136	0.0029091764660683916	-0.00040256595670150309	0.0027853788310444067
27.66	-0.000089425543562036275	0.000033068549471654377	-6.571545699211867e-6	-0.000042860423143512016	-0.00088195156903037118	0.0018035923893780469	0.0026023988571292414	0.	0.002260496980077794	0.0030385025906710834	-0.00036885888830635649	0.0029865461890285815
27.68	-0.000089107296359768051	0.000032872479221442924	-4.2578614416234617e-6	-0.000049155597901882897	-0.00079313770749411274	0.0020111842980578801	0.0024404945990080945	0.	0.0018817102445832651	0.0031560675965860603	-0.00029647898973369797	0.0031601316236117916
27.699999999999999	-0.000088719396314117932	0.000032651616156005899	-2.3259607991182873e-6	-0.000055651866512660547	-0.00066190410429639926	0.0021781452127680829	0.0022766308320206346	0.	0.0015326948649846475	0.0032494598752919289	-0.00018999561947195243	0.003302606266132318
27.719999999999999	-0.000088264160882613879	0.000032405568983841676	-8.1800616182417518e-7	-0.000062115984200486474	-0.00049670208887043338	0.0023010204977919708	0.002111105365526774	0.	0.0012287212419807778	0.0033080497819823647	-0.000056107980967098849	0.0034109094104058787
27.740000000000002	-0.000087744035699381662	0.000032133983290583205	2.8573124517816684e-7	-0.000068316934537585028	-0.00030789217194502087	0.0023771831868760977	0.0019442175522744742	0.	0.00097851358471103683	0.0033236023283266768	0.000096923436566861539	0.0034826085818422886
27.760000000000002	-0.000087161585471656061	0.000031836542825598718	1.0609363995731091e-6	-0.000074040117161222607	-0.00010703042156364915	0.00240498033940991	0.0017762675832444542	0.	0.00078366727740758826	0.0032907002993233236	0.00025984417461777734	0.0035160367784597109
27.780000000000001	-0.000086519484369166483	0.000031512970648566872	1.626294348536228e-6	-0.000079100877005418291	0.00009376362559450322	0.0023838299489234585	0.0016075557819363318	0.	0.00063941543282233088	0.0032069138558548128	0.00042290874898420126	0.0035103902684501548
27.800000000000001	-0.000085820505940453068	0.000031163030133308724	2.126387394389001e-6	-0.000083355653777775207	0.00028236850087138789	0.0023142559482263684	0.001438381900321889	0.	0.00053624169282619205	0.003072685008319101	0.00057632858329371994	0.00346577493051421
27.82	-0.000085067512595248668	0.000030786525826336208	2.7123794680006252e-6	-0.000086709286909486538	0.00044722298468959575	0.0021978567892697283	0.0012690444187516067	0.	0.00046184093193459008	0.0028909366864522598	0.00071072393229400363	0.0033831957810792628
27.84	-0.000084263444755178218	0.000030383304158803663	3.5219933480178101e-6	-0.000089117550539793977	0.00057795994408128023	0.002037211795584741	0.001099839851985706	0.	0.00040306449632474678	0.0026664576710379653	0.00081763911294832896	0.0032644919039362618
27.859999999999999	-0.000083411309596159722	0.000029953254010962901	4.6610645729229516e-6	-0.000090584702230351449	0.00066612229354995214	0.0018357374634358058	0.00093106206354794455	0.	0.00034760238841755747	0.0024051475178973117	0.00089013079834940594	0.0031122261344855408
27.879999999999999	-0.00008251416950025986	0.000029496307128756113	6.1902182264643446e-6	-0.000091156558957118661	0.00070588253698611434	0.0015975117649694489	0.00076300159065771644	0.	0.00028520440716497952	0.0021132233153600133	0.00092336542897484555	0.0029295443095400742
27.900000000000002	-0.000081575130362152026	0.000029012438393276805	8.1203592003607772e-6	-0.00009091021714130107	0.0006946194493248751	0.0013270873853352195	0.00059594498185931016	0.	0.00020828175695628698	0.001796490214045595	0.00091510473371324806	0.0027200218133265359
27.920000000000002	-0.000080597329552681979	0.000028501665943924229	0.000010418554391839613	-0.000089941907073051719	0.00063320089598644757	0.0010293144315586386	0.0004301741494394766	0.	0.00011183781498425374	0.0014597619676567676	0.00086595323489768239	0.0024875152134989464
27.940000000000001	-0.00007958392385462934	0.000027964051157155337	0.000013022006078767384	-0.00008835457456171994	0.00052589038182354045	0.00070918982385247565	0.00026596573875454707	0.	-7.1368368345439692e-6	0.0011064912575830983	0.00077929728597003495	0.0022360342236778085
27.960000000000001	-0.000078538077244148102	0.000027399698482990769	0.000015854233206682306	-0.000086246639310186279	0.00037990520817469476	0.00037174511998869719	0.00010359051645333212	0.	-0.00015048104243457414	0.0007386386967764523	0.00066095618911236463	0.0019696447139244447
27.98	-0.000077462948713802327	0.000026808755142238208	0.000018836544924787091	-0.000083703060031772164	0.00020475001152584291	0.000021977956177313877	-0.000056687220493699397	0.	-0.00031948350469127376	0.0003567798365700578	0.0005186458749932032	0.001692407902554239
28.	-0.000076361680019943617	0.000026191410687660495	0.000021890255038757578	-0.000080789430086970759	0.000011483493264077951	-0.00033517436783201711	-0.00021461021311352385	0.	-0.000514979307133661	-0.0000395750693978833	0.00036138474411112756	0.0014083550988010264
28.02	-0.000075237383556355647	0.000025547896433157317	0.00002492979467963799	-0.000077549412543349849	-0.0001879631801109394	-0.00069482653285067109	-0.00036992878424201014	0.	-0.00073681531410895937	-0.00045149211527180724	0.00019893945314006014	0.0011214921807103132
28.039999999999999	-0.000074093130419051329	0.0000248784847550818	0.000027851780891496175	-0.000074005455036541684	-0.00038138219158154949	-0.0010521140000186815	-0.00052240135628177364	0.	-0.00098285900411818408	-0.00088001198895892863	0.000041338793526649571	0.00083582392669484366
28.060000000000002	-0.000072931938514379097	0.000024183488270671225	0.000030528114221682612	-0.000070162422848688705	-0.00055684507364090201	-0.001402153743709493	-0.00067179494127039829	0.	-0.0012479758865302816	-0.0013255007005178003	-0.00010158275043359934	0.00055538570353924393
28.080000000000002	-0.000071756761101427619	0.000023463258898530549	0.000032810975386772523	-0.000066013553063452857	-0.00070329732226660497	-0.0017400126721518912	-0.00081788560179041001	0.	-0.0015235316587414761	-0.0017870243277865426	-0.00022067736451106699	0.00028426901898910838
28.100000000000001	-0.000070570475444096253	0.000022718186806889217	0.000034553800771885967	-0.000061547950755257846	-0.00081123798516682336	-0.0020606985445843599	-0.00096045888144761018	0.	-0.0017979069997885594	-0.0022618228598935627	-0.00030805111023297124	0.000026628135317977801
28.120000000000001	-0.000069375871978069603	0.000021948699255314554	0.000035645812421859768	-0.000056758713102365854	-0.00087345079333150184	-0.0023591853742710471	-0.0010993102036575136	0.	-0.0020582068900221635	-0.0027449574078999596	-0.00035767799648414589	-0.00021334271382546721
28.140000000000001	-0.00006817564381500496	0.000021155259335995241	0.000036050838003131441	-0.000051650685322538609	-0.00088566913852740846	-0.0026304807844855383	-0.0012342452376909764	0.	-0.0022928674223554046	-0.0032291970749382462	-0.00036596187296049885	-0.00043146809211456165
28.16	-0.000066972376668264499	0.000020338364621069554	0.000035837317440917671	-0.000046246845261218444	-0.00084701770069826442	-0.0028697369107828592	-0.0013650802309773564	0.	-0.0024944066303075295	-0.0037051938104594347	-0.00033211336385234911	-0.00062368760976270251
28.18	-0.000065768539392340591	0.000019498545722403216	0.000035188054545356312	-0.000040592409310574035	-0.00076010714918245837	-0.0030723998065879808	-0.0014916423069701972	0.	-0.0026613791908521381	-0.0041619642725498271	-0.00025823689619019525	-0.0007861853447405265
28.199999999999999	-0.000064566474983436539	0.000018636364770642503	0.000034385080639326437	-0.000034755974331338729	-0.0006307537119276444	-0.0032343857481297415	-0.0016137697277662164	0.	-0.0027988138256363308	-0.0045876585981519669	-0.00014910308533174591	-0.00091554235856399185
28.219999999999999	-0.000063368392242860866	0.000017752413820372323	0.000033773449497447039	-0.000028827355750143252	-0.00046740526853175196	-0.0033522673629287026	-0.0017313121211257158	0.	-0.0029169443649875587	-0.0049705520457469302	-0.000011674583703376402	-0.0010088974034953855
28.240000000000002	-0.000062176358077696559	0.000016847313188318155	0.00003371343805476032	-0.000022912219371694353	-0.00028042405932741173	-0.0034234491470761024	-0.0018441306713740668	0.	-0.0030286204462026262	-0.0053001547438970564	0.00014548837901626394	-0.0010640979573838794
28.260000000000002	-0.000060992290478217165	0.000015921709731705483	0.000034531231390130118	-0.000017124065920141179	-0.000081371695393614684	-0.0034463114921185534	-0.0019520982740763512	0.	-0.0031461425435190815	-0.0055683065112799648	0.00031281994991024447	-0.0010798233504039838
28.280000000000001	-0.000059817952186531215	0.000014976275073719086	0.000036475056762009378	-0.000011574527790748912	0.0001176253638753983	-0.0034203051585190219	-0.0020550996543408015	0.	-0.0032783238177334639	-0.0057701158049735628	0.00048027223903398977	-0.0010556642758664885
28.300000000000001	-0.000058654945248648449	0.000014011703783281881	0.000039680389437145996	-6.3631920570912659e-6	0.00030444023697700682	-0.0033459839447329254	-0.0021530314489307881	0.	-0.0034284314908338935	-0.0059046181782228466	0.00063777968915054077	-0.0009921481621181249
28.32	-0.000057504706163832159	0.000013028711516072546	0.000044147005502696845	-1.5682164812222399e-6	0.00046751042462431545	-0.0032249712227616824	-0.0022458022522724372	0.	-0.0035934419122768298	-0.0059750683602440638	0.00077572459903294303	-0.0008907069190678121
28.34	-0.00005636850202960994	0.000012028033123864627	0.000049732146724650039	2.7611551063795592e-6	0.00059647332294520869	-0.0030598646931729668	-0.0023333326269001052	0.	-0.0037648114615554742	-0.0059888336811267546	0.00088546449270545812	-0.00075359124042231732
28.359999999999999	-0.000055247427418244482	0.000011010420739141922	0.000056165028128583178	6.6094049728585014e-6	0.0006828824261593449	-0.0028540916339318172	-0.0024155550787379777	0.	-0.0039306805084116103	-0.0059569136920071888	0.00095993116632034153	-0.0005837425747980883
28.379999999999999	-0.000054142402170286735	9.9766418417581419e-6	0.000063085072355181793	9.996535121466199e-6	0.00072092553262381796	-0.0026117327287203257	-0.0024924139979298453	0.	-0.0040790580431079755	-0.0058931594047700979	0.00099423589852599297	-0.00038463887704923367
28.400000000000002	-0.000053054170003560136	8.9274773144443282e-6	0.000070098812157155105	0.000012976919577318419	0.00070799880019141686	-0.002337335376067496	-0.002563865566064364	0.	-0.004201164113124288	-0.0058132961732021322	0.00098615735868939468	-0.0001601325484101847
28.420000000000002	-0.00005198329805921123	7.8637194937004675e-6	0.000076841498797289298	0.000015635626209854758	0.00064498632624946338	-0.002035736936283214	-0.0026298776306209609	0.	-0.0042939307641342572	-0.0057338624994312352	0.00093638415043381185	0.000085701628528365921
28.440000000000001	-0.000050930177313189551	6.7861702225788497e-6	0.000083024591792001806	0.000018082807665829176	0.00053616371425772922	-0.0017119150154243721	-0.0026904295478376618	0.	-0.004360847606686459	-0.0056711644564746665	0.00084844136253267133	0.00034869390625757302
28.460000000000001	-0.0000498950238685264	5.6956389115212153e-6	0.000088453545903949271	0.000020446793751148495	0.0003887542785745463	-0.0013708764161650114	-0.0027455119950934026	0.	-0.0044108675960870883	-0.0056403183141261991	0.00072832359332193923	0.0006246726392668409
28.48	-0.000048877881194977352	4.5929406134891831e-6	0.00009301115225278378	0.000022866422902275557	0.00021226208595326624	-0.0010175898278239929	-0.0027951267541279322	0.	-0.0044557345124465082	-0.0056544213596907492	0.00058393820168868484	0.00090951912334331182
28.5	-0.000047878623154584687	3.4788941193323412e-6	0.000096615268228791157	0.000025482987828062687	0.000017739620451246079	-0.0006569606949508595	-0.0028392864665238889	0.	-0.0045065671517279145	-0.0057238619126708072	0.00042449167395942298	0.0011991861204608961
28.52	-0.00004689695798943197	2.3543200788604549e-6	0.000099170074703967825	0.000028432007041296475	-0.00018289184325750266	-0.00029384083179198508	-0.0028780143629819517	0.	-0.0045706777762017509	-0.0058557610979504716	0.00025991907731807745	0.001489687015835104
28.539999999999999	-0.000045932433130477929	1.2200391533499265e-6	0.00010053317513076393	0.000031834935478404491	-0.00037743562784891768	0.000066939174672387832	-0.0029113439679197481	0.	-0.0046494517364739259	-0.0060535344941226345	0.00010038549818891793	0.0017770663361576877
28.560000000000002	-0.000044984440838048007	7.6870204778960269e-8	0.00010051616906393487	0.000035790931579852275	-0.00055397336047526306	0.0004205295593138152	-0.0029393187811990948	0.	-0.0047378105715091996	-0.006316570783773328	-0.000044179149932759118	0.0020573646124717763
28.580000000000002	-0.000044052224650755617	-1.0743714732340399e-6	0.000098925235455443045	0.000040368918046436442	-0.00070145788774943294	0.00076202872205763232	-0.0029619919386026615	0.	-0.0048254236601612613	-0.0066400428865513728	-0.00016457786303346713	0.0023265911786973714
28.600000000000001	-0.000043134886655346594	-2.2328758779763095e-6	0.000095633543551926908	0.000045600382136443823	-0.00081039202566720822	0.0010864731238004177	-0.0029794258530139554	0.	-0.0048994415348328456	-0.0070148880138814727	-0.00025291556908302548	0.0025807174409398629
28.620000000000001	-0.000042231395475871014	-3.3978399688899564e-6	0.000090663355438645038	0.000051473603003636403	-0.00087355976195843796	0.0013888617289449065	-0.0029916918381406484	0.	-0.0049481065190692328	-0.0074280086668585925	-0.00030321080467959145	0.0028157004976710463
28.640000000000001	-0.000041340594985107143	-4.5684692832862565e-6	0.000084248311363152584	0.000057930186912056453	-0.00088669204834329498	0.0016642224832199351	-0.0029988697166451021	0.	-0.004964251467074951	-0.0078627492788708835	-0.00031195047286623133	0.0030275429045008638
28.66	-0.000040461213678868319	-5.7439794923116295e-6	0.000076850459742466154	0.000064864849958636006	-0.00084890965147632624	0.001907722462195872	-0.0030010474147750266	0.	-0.0049476078554207548	-0.0082996877718949889	-0.00027845524521494242	0.0032123891848441838
28.68	-0.00003959187472230008	-6.9235978932723482e-6	0.000069122087301105167	0.000072129242096149321	-0.00076281907390085752	0.0021148167084541073	-0.0029983205453565469	0.	-0.0049051450331940374	-0.0087177465936923368	-0.0002049522180440681	0.0033666539227837334
28.699999999999999	-0.000038731106561856743	-8.1065648346928049e-6	0.00006182256128931321	0.000079540226154858201	-0.00063423297464040515	0.0022814242260806618	-0.0029907919812564715	0.	-0.0048492911944134562	-0.0090955778660559983	-0.000096332476598492576	0.0034871706845580482
28.719999999999999	-0.00003787735405573478	-9.2921350705161208e-6	0.000055714947831565082	0.000086892440565311535	-0.00047159654189185974	0.0024041141292497434	-0.0029785714212389319	0.	-0.0047945770208064863	-0.009413121302056137	0.000040336001663621621	0.003571346492095129
28.740000000000002	-0.000037028990090653274	-0.000010479579040526003	0.000051469091752541496	0.000093974278818825807	-0.00028526992148433328	0.0024802815680344229	-0.0029617749502787276	0.	-0.0047536910257107191	-0.0096531843399475722	0.00019641249309068442	0.0036173039974945979
28.760000000000002	-0.000036184327666916038	-0.000011668184073736062	0.00004958815959346663	0.00010058575492517471	-0.000086812588376062913	0.0025082925808845294	-0.0029405245962907875	0.	-0.0047340024130672481	-0.0098028648500725936	0.00036228178126089907	0.0036239935440359017
28.780000000000001	-0.000035341632284597441	-0.000012857255512381851	0.000050362224762887098	0.00010655624985581036	0.00011165186095902446	0.0024875797988425132	-0.0029149478852360973	0.	-0.0047353766643388057	-0.0098546378987567039	0.00052788138131142071	0.0035912601866923697
28.800000000000001	-0.000034499134713875806	-0.000014046117753727912	0.000053844051999898251	0.0001117599785726113	0.00029800055009110361	0.0024186766928501599	-0.0028851773965134046	0.	-0.0047497655189865269	-0.0098069628430894722	0.00068316763520363311	0.003519856172857396
28.82	-0.000033655043910302967	-0.000015234115207755723	0.000059842606463876569	0.00011612723952787382	0.00046067604549642226	0.002303185934159208	-0.0028513503205448328	0.	-0.0047627114404352154	-0.009664330566726248	0.00081858108158185203	0.0034113965002465999
28.84	-0.000032807560223255955	-0.000016420613168673149	0.000067936005372803976	0.00011965007562849198	0.00058932122348530716	0.0021436860869832987	-0.0028136080203351177	0.	-0.0047565542817499425	-0.0094367504776984822	0.00092557090714643438	0.0032682627400279878
28.859999999999999	-0.00003195488864612267	-0.000017604998598502787	0.000077510552998885651	0.00012238177023487368	0.00067549438423866693	0.001943588756677398	-0.0027720955987909565	0.	-0.0047147179620573264	-0.0091387561974122615	0.00099718698476603668	0.0030934669976665791
28.879999999999999	-0.000031095252105421689	-0.000018786680821444149	0.00008782994001406419	0.00012443045218582527	0.00071338621683649721	0.0017069641288805309	-0.0027269614734321927	0.	-0.0046260490677133247	-0.0087880712333476274	0.0010286731536730581	0.002890492540504031
28.900000000000002	-0.000030226904796273879	-0.00001996509212773158	0.000098127819576823011	0.00012594781735305455	0.00070039283211017957	0.0014383556679326412	-0.0026783569601604787	0.	-0.0044879842360459228	-0.008404109722038415	0.0010179388249334943	0.0026631295578759422
28.920000000000002	-0.000029348145381663526	-0.000021139688286079073	0.00010770360458046274	0.00012711445936699345	0.00063739485835549324	0.0011426043275397056	-0.0026264358675121419	0.	-0.0043075547688792917	-0.0080064885350686066	0.00096578305547848661	0.0024153236122913249
28.940000000000001	-0.000028457330028389127	-0.000022309948964122922	0.00011599451957646986	0.0001281234843835341	0.0005286612053864092	0.00082469930328313138	-0.0025713541028831895	0.	-0.00409990875977468	-0.0076136995726013533	0.00087580374848776133	0.0021510509958943659
28.960000000000001	-0.000027552885270298172	-0.000023475378056454951	0.00012260275225792552	0.0001291639871810156	0.00038140606154725632	0.00048966692086906897	-0.0025132692919388362	0.	-0.0038848698539608872	-0.0072420447619523862	0.00075401764960682086	0.0018742302018131532
28.98	-0.000026633320516420561	-0.000024635503920163942	0.00012727351517203764	0.00013040567607471021	0.00020512304977824211	0.00014250272509449801	-0.0024523404124633316	0.	-0.0036826511972135566	-0.0069048835112534984	0.00060829692309831158	0.001588672980322225
29.	-0.000025697240270110971	-0.000025789879518047408	0.00012983981024106486	0.00013198556562669592	0.000010853993094209839	-0.00021185477608267255	-0.0023887274437977696	0.	-0.0035099426568150939	-0.0066121945573443808	0.00044775564580228013	0.0012980728418097067
29.02	-0.000024743355859484922	-0.000026938082469937362	0.00013016319371412718	0.00013399731829004044	-0.00018948989385477019	-0.00056851611259094246	-0.0023225910325828103	0.	-0.00337723707776455	-0.0063704191762881113	0.0002821854598656594	0.0010060240636078643
29.039999999999999	-0.00002377049672560097	-0.000028079715013064314	0.00012810124697197958	0.00013648358067083061	-0.00038372097423315893	-0.00092261050686762256	-0.0022540921759456253	0.	-0.0032877316814107181	-0.0061825338360896632	0.00012156818715276341	0.00071606068396965416
29.060000000000002	-0.000022777621173385165	-0.000029214403872185805	0.00012352164034630519	0.00013943154956145773	-0.00055992883432359536	-0.0012692478993543543	-0.0021833919226002252	0.	-0.0032377077341436827	-0.0060482964564540324	-0.000024374080270264347	0.00043170283819895356
29.080000000000002	-0.00002176382647613162	-0.000030341800041194761	0.00011636358882557985	0.00014277199167014865	-0.00070707333974386944	-0.0016034889995600451	-0.0021106510925632364	0.	-0.0032180607631004734	-0.005964617307534191	-0.00014665800942990261	0.0001564971778457297
29.100000000000001	-0.000020728358301372318	-0.000031461578477546574	0.0001067264987375284	0.00014638196127810324	-0.00081566354284854574	-0.0019203380345191898	-0.002036030015869137	0.	-0.0032165632135098994	-0.0059260176155290535	-0.00023758699770614104	-0.0001059609976745386
29.120000000000001	-0.000019670619531717004	-0.000032573437711579318	0.000094950517595514955	0.00015009143463723743	-0.00087848891364344039	-0.002214770014395775	-0.0019596882906344933	0.	-0.0032203859447068328	-0.0059251507072446141	-0.00029134155589119736	-0.0003520339389454602
29.140000000000001	-0.000018590178142072894	-0.000033677099373075127	0.000081651984967040514	0.00015369393408090973	-0.00089128497872959509	-0.002481799788879815	-0.0018817845606234479	0.	-0.0032183535922567508	-0.0059533679736892796	-0.00030451569241321167	-0.0005780823777234215
29.16	-0.00001748677438325949	-0.000034772307637295994	0.000067691522855822805	0.00015696091173116045	-0.00085317588945280987	-0.0027165942852601516	-0.001802476312374568	0.	-0.0032024265306793698	-0.0060013131357951957	-0.00027647025235291408	-0.00078054290106356367
29.18	-0.000016360327086361454	-0.000035858828593601861	0.000054078508190467944	0.00015965921365620681	-0.00076677006123722098	-0.0029146226953733361	-0.0017219196917690228	0.	-0.0031680709392182156	-0.0060595236366891361	-0.00020940205070512364	-0.00095603816170989665
29.199999999999999	-0.000015210939010426583	-0.000036936449539795966	0.000041840296614980427	0.00016157041988390172	-0.00063788046691493766	-0.0030718328566391078	-0.0016402693399117166	0.	-0.0031134985553546227	-0.006119009839767306	-0.00010810637697010093	-0.0011015110169526839
29.219999999999999	-0.000014038901263994929	-0.000038004978205319451	0.00003189487364659363	0.00016251036824859247	-0.00047495115205139018	-0.0031848366666665162	-0.0015576782478819232	0.	-0.0030381206531073512	-0.0061717746911685786	0.000020499206740332073	-0.001214369196452946
29.240000000000002	-0.000012844696768612995	-0.000039064241907510967	0.000024957083344497033	0.00016234685614699776	-0.00028834011396462679	-0.0032510840998045375	-0.0014742976299583523	0.	-0.0029408169760422424	-0.0062112323945172909	0.00016796601162384997	-0.0012926242411749774
29.260000000000002	-0.000011629002744699413	-0.000040114086644414763	0.000021488159107980326	0.00016101348932736487	-0.00008960438386532217	-0.0032690050478307448	-0.0013902768147392094	0.	-0.0028186748254245067	-0.0062324872833238003	0.00032490078761969476	-0.0013350078966867652
29.280000000000001	-0.000010392692057766689	-0.000041154376128749348	0.000021679107916009605	0.00015851797155113159	0.00010913432745722719	-0.003238101115994469	-0.0013057631534223041	0.	-0.002666705032826646	-0.0062324444663603117	0.00048148402953623697	-0.0013410511977465279
29.300000000000001	-9.1368336617263235e-6	-0.000042184990767528777	0.000025451039885882043	0.00015494377906198273	0.00029575363606983488	-0.0031589753883238154	-0.0012209019445224636	0.	-0.002478747871760327	-0.0062097407790884032	0.00062792889222841337	-0.0013111159705563242
29.32	-7.8626918504180743e-6	-0.000043205826591975697	0.000032461698112017101	0.00015044503098204237	0.00045869456744382906	-0.0030332961327417104	-0.0011358363740295724	0.	-0.0022494100138226482	-0.0061645050354799356	0.00075493829475407599	-0.0012463747187297506
29.34	-6.5717245201421526e-6	-0.00004421679414291269	0.000042120717376296912	0.00014523528043892259	0.00058759613822866584	-0.002863699090662961	-0.0010507074701228067	0.	-0.0019764953181478015	-0.0060979765030535621	0.00085421700799625426	-0.0011487417751282032
29.359999999999999	-5.2655803418205638e-6	-0.000045217817316832239	0.00005362622220812796	0.00013957172430787909	0.00067401064226966243	-0.0026536408681740887	-0.00096565407134058603	0.	-0.001663117061359555	-0.0060120261105498611	0.00091904584333522658	-0.0010207649676107159
29.379999999999999	-3.9460947791197798e-6	-0.000046208832178033733	0.000066034253373002671	0.00013373680961846837	0.00071212124310764276	-0.0024072216773450639	-0.00088081280694288916	0.	-0.0013186536490346276	-0.0059086336369970523	0.00094485302742481812	-0.00086549176449625333
29.400000000000002	-2.6152851711445935e-6	-0.000047189785742529579	0.00007835930305318678	0.00012801932379027242	0.00069931595992960189	-0.0021289983965533314	-0.00079631808845931351	0.	-0.00095803340393990979	-0.0057893754134837328	0.00092966400956947333	-0.00068632620830241645
29.420000000000002	-1.2753446484020658e-6	-0.000048160634739585097	0.000089686333031809007	0.00012269680786644935	0.00063646780683617365	-0.0018238083806562399	-0.00071230211096511703	0.	-0.00059943935592576131	-0.0056549721175465847	0.00087430927019973214	-0.00048689269083762322
29.440000000000001	7.1364981521493398e-8	-0.000049121344356681692	0.00009926363948083855	0.00011802062050149734	0.00052783942611710048	-0.00149662101624533	-0.00062889486282461868	0.	-0.00026114781440840507	-0.0055049374584404537	0.00078232725485009608	-0.00027092004267427835
29.460000000000001	1.4223212792749407e-6	-0.000050071886973977849	0.00010655003292379603	0.00011420434845713784	0.00038064058496529649	-0.0011524284946873686	-0.00054622414256449633	0.	0.00004146970297466343	-0.0053373585742641332	0.00065958978734204966	-0.000042155148622430761
29.48	2.7748503364129207e-6	-0.000051012240894691265	0.00011120803445212671	0.00011141565646037577	0.00020436240906715475	-0.00079618069160539487	-0.0004644155814231693	0.	0.0002979073066600689	-0.0051488297274261234	0.00051375419489612555	0.00019568982090228547
29.5	4.1261368271573728e-6	-0.000051942389077139056	0.00011305755360413797	0.00010977121631934594	0.00001004590208894795	-0.00043276240507111939	-0.00038359267022119309	0.	0.00050308865124312069	-0.0049345530400767765	0.00035367176628528084	0.00043895764647794119
29.52	5.4732349520324186e-6	-0.000052862317875084019	0.00011202005058222331	0.00010933412024068112	-0.00019039723926319793	-0.000067005344783930491	-0.00030387678908998586	0.	0.00065674645195521603	-0.0046886127858272557	0.00018884774014759099	0.00068403941332809766
29.539999999999999	6.8130803744063939e-6	-0.000053772015792401362	0.00010808444731901998	0.00011011317666648548	-0.00038477790524458702	0.00029627724073350307	-0.0002253872386012816	0.	0.00076218298527620104	-0.0044044213390700727	0.000028977746657014202	0.00092735013258285872
29.560000000000002	8.142502842600069e-6	-0.00005467147225842361	0.00010131331542193728	0.00011206366553553546	-0.00056118334593551963	0.00065224822046469307	-0.00014824127101119647	0.	0.00082500948759937562	-0.0040753231779861836	-0.00011648009655333003	0.0011652979564269561
29.580000000000002	9.4582397132912666e-6	-0.000055560676429886472	0.000091887058310178432	0.00011508941658571609	-0.00070857017872971544	0.00099601238895002898	-0.000072554120095595642	0.	0.00085225299035207244	-0.0036953269295593484	-0.00023876444430580954	0.001394259044192834
29.600000000000001	0.000010756950139110405	-0.000056439616025949198	0.00008016350979439188	0.00011904637245127581	-0.00081744319510843933	0.0013226053304930322	1.5609717548097091e-6	0.	0.00085192683131133512	-0.003259914538758589	-0.00033034175931906119	0.0016105693947869922
29.620000000000001	0.00001203522992096473	-0.000057308276201647553	0.000066719277530827986	0.00012374801474548253	-0.00088058662832567235	0.0016270174141810234	0.000073992730393806355	0.	0.00083292544050245915	-0.0027668537035912474	-0.0003854840455606231	0.0018105427887043655
29.640000000000001	0.000013289626967481066	-0.000058166638465973523	0.000052343194003000998	0.00012897309103291482	-0.00089373013830773302	0.0019042604614566199	0.0001446318321484466	0.	0.00080499781357626018	-0.0022169195146253158	-0.00040079893557382404	0.0019905205101379544
[truncated: 18 more rows]
