# Supplementary material for: Stalled response near thermal equilibrium in periodically driven systems
Source: Nat Commun. 2024 Jan 4;15:294. doi: 10.1038/s41467-023-44487-2 (PMC10766978; doi:10.1038/s41467-023-44487-2)
Supplement: Supplementary file 3 — Source Data [file 41467_2023_44487_MOESM3_ESM.zip › source_data/SupplFig9g.dat]

#t	V(t)V
0.	66.544699160619643
0.0050000000000000001	66.509705645127141
0.01	66.405912510825516
0.014999999999999999	66.233838970316555
0.02	65.994342281007647
0.025000000000000001	65.688610615684936
0.029999999999999999	65.318153223582556
0.035000000000000003	64.884787988558173
0.040000000000000001	64.390626518979104
0.044999999999999998	63.838056929596547
0.050000000000000003	63.229724499672827
0.055	62.568510413070612
0.059999999999999998	61.857508804921878
0.065000000000000002	61.100002355472078
0.070000000000000007	60.299436684739952
0.074999999999999997	59.459393811576902
0.080000000000000002	58.583564947073953
0.085000000000000006	57.675722895898602
0.089999999999999997	56.73969433892379
0.095000000000000001	55.779332267386494
0.10000000000000001	54.798488832411643
0.105	53.800988864366715
0.11	52.790604304163438
0.115	51.771029773797515
0.12	50.745859496048745
0.125	49.718565753914405
0.13	48.692479058796657
0.13500000000000001	47.670770174000289
0.14000000000000001	46.656434115818684
0.14499999999999999	45.652276229575577
0.14999999999999999	44.66090041279287
0.155	43.684699531806729
0.16	42.725848052858019
0.16500000000000001	41.786296883609594
0.17000000000000001	40.867770396920008
0.17500000000000002	39.971765585497067
0.17999999999999999	39.099553274332145
0.185	38.252181297543629
0.19	37.430479527866581
0.19500000000000001	36.635066630557205
0.20000000000000001	35.866358399124152
0.20500000000000002	35.124577518225216
0.20999999999999999	34.409764589184107
0.215	33.721790246203412
0.22	33.060368186247736
0.22500000000000001	32.425068932735584
0.23000000000000001	31.815334152828381
0.23500000000000001	31.230491349771555
0.23999999999999999	30.669768755582545
0.245	30.132310255211944
0.25	29.617190180847018
0.255	29.123427824325521
0.26000000000000001	28.650001526237553
0.26500000000000001	28.195862212254376
0.27000000000000002	27.759946260195605
0.27500000000000002	27.341187595033972
0.28000000000000003	26.938528923553001
0.28500000000000003	26.550932034997231
0.28999999999999998	26.177387109166759
0.29499999999999998	25.816920988224446
0.29999999999999999	25.468604383223585
0.30499999999999999	25.13155800083738
0.31	24.804957589323028
0.315	24.488037915997076
0.32000000000000001	24.180095700613975
0.32500000000000001	23.880491540386579
0.33000000000000002	23.588650872451002
0.33500000000000002	23.304064028776978
0.34000000000000002	23.026285446302943
0.34500000000000003	22.75493210169665
0.35000000000000003	22.489681245557346
0.35499999999999998	22.230267514945659
0.35999999999999999	21.976479505970801
0.36499999999999999	21.7281558898352
0.37	21.485181156202856
0.375	21.247481067062928
0.38	21.015017902644175
0.38500000000000001	20.787785578248386
0.39000000000000001	20.565804707331953
0.39500000000000002	20.349117681911707
0.40000000000000002	20.137783836386937
0.40500000000000003	19.931874755327371
0.41000000000000003	19.731469779788991
0.41500000000000004	19.536651760394012
0.41999999999999998	19.3475030987866
0.42499999999999999	19.164102112383898
0.42999999999999999	18.986519750540428
0.435	18.814816683554128
0.44	18.649040779320735
0.44500000000000001	18.489224976160543
0.45000000000000001	18.335385554204599
0.45500000000000002	18.187520802088514
0.46000000000000002	18.045610070385024
0.46500000000000002	17.909613198412508
0.47000000000000003	17.779470296721527
0.47500000000000003	17.655101863776885
0.47999999999999998	17.536409212116435
0.48499999999999999	17.423275176567852
0.48999999999999999	17.315565074999043
0.495	17.213127890476983
0.5	17.115797642713346
0.505	17.023394916133572
0.51000000000000001	16.935728511867417
0.51500000000000001	16.852597191484151
0.52000000000000002	16.7737914810428
0.52500000000000002	16.699095505389234
0.53000000000000003	16.628288824165615
0.53500000000000003	16.561148242925878
0.54000000000000004	16.497449574904941
0.54500000000000004	16.436969331321485
0.55000000000000004	16.379486320668299
0.55500000000000005	16.324783140022124
0.56000000000000005	16.272647544156474
0.56500000000000006	16.22287368097707
0.57000000000000006	16.175263184470936
0.57500000000000007	16.129626119099385
0.57999999999999996	16.08578177211124
0.58499999999999996	16.043559292713873
0.58999999999999997	16.00279817939963
0.59499999999999997	15.963348618812109
0.59999999999999998	15.925071681576504
0.60499999999999998	15.887839382187675
0.60999999999999999	15.851534611639806
0.61499999999999999	15.816050952751517
0.62	15.781292389209131
0.625	15.747172920204662
0.63	15.713616093101328
0.63500000000000001	15.680554466953179
0.64000000000000001	15.647929019878232
0.64500000000000002	15.615688513143969
0.65000000000000002	15.583788824669106
0.65500000000000003	15.552192264138108
0.66000000000000003	15.52086688133566
0.66500000000000004	15.489785778625015
0.67000000000000004	15.458926437538295
0.67500000000000004	15.428270068560838
0.68000000000000005	15.397800992092474
0.68500000000000005	15.367506057484679
0.69000000000000006	15.337374105889584
0.69500000000000006	15.307395481489969
0.70000000000000007	15.277561594523412
0.70499999999999996	15.2478645383488
0.70999999999999996	15.218296761693448
0.71499999999999997	15.188850796187765
0.71999999999999997	15.159519038258409
0.72499999999999998	15.130293583595641
0.72999999999999998	15.101166111549507
0.73499999999999999	15.072127816104047
0.73999999999999999	15.043169379528887
0.745	15.014280984210012
0.75	14.985452357893969
0.755	14.956672847244867
0.76000000000000001	14.92793151452673
0.76500000000000001	14.899217252142691
0.77000000000000002	14.870518909891432
0.77500000000000002	14.841825429941373
0.78000000000000003	14.813125984813844
0.78500000000000003	14.784410113994092
0.79000000000000004	14.755667855226676
0.79500000000000004	14.726889867026285
0.80000000000000004	14.698067539414186
0.80500000000000005	14.669193090501295
0.81000000000000005	14.640259647026316
0.81500000000000006	14.611261307583273
0.82000000000000006	14.582193187782931
0.82500000000000007	14.55305144714597
0.83000000000000007	14.523833298014534
0.83499999999999996	14.494536997207277
0.83999999999999997	14.465161821584569
0.84499999999999997	14.435708028981953
0.84999999999999998	14.406176806307524
0.85499999999999998	14.376570206758156
0.85999999999999999	14.346891078321697
0.86499999999999999	14.31714298577787
0.87	14.287330128435645
0.875	14.257457255836293
0.88	14.22752958353361
0.88500000000000001	14.197552710935737
0.89000000000000001	14.167532543017232
0.89500000000000002	14.137475217480342
0.90000000000000002	14.107387038719114
0.90500000000000003	14.077274419674419
0.91000000000000003	14.047143832393985
0.91500000000000004	14.017001767829665
0.92000000000000004	13.986854705167694
0.92500000000000004	13.956709090672353
0.93000000000000005	13.926571325822936
0.93500000000000005	13.896447764270732
0.94000000000000006	13.8663447169452
0.94500000000000006	13.836268464478193
0.95000000000000007	13.806225275929833
0.95500000000000007	13.776221432729505
0.95999999999999996	13.746263256607939
0.96499999999999997	13.716357140288089
0.96999999999999997	13.686509579627753
0.97499999999999998	13.656727205953285
0.97999999999999998	13.627016817303574
0.98499999999999999	13.597385407398768
0.98999999999999999	13.567840191189141
0.995	13.538388625937284
1.	13.509038426913989
1.0050000000000001	13.479797576891833
1.01	13.450674328749097
1.0150000000000001	13.421677200667386
1.02	13.392814963533432
1.0249999999999999	13.364096620305883
1.03	13.335531377288879
1.0349999999999999	13.307128607384508
1.04	13.278897805570905
1.0449999999999999	13.250848536972031
1.05	13.22299037809087
1.0549999999999999	13.195332851826858
1.06	13.167885357114335
1.065	13.140657094084521
1.0700000000000001	13.113656985767797
1.075	13.086893597458069
1.0800000000000001	13.060375054915443
1.085	13.034108962682172
1.0900000000000001	13.008102323769325
1.095	12.982361462043286
1.1000000000000001	12.956891948629576
1.105	12.931698533614036
1.1100000000000001	12.906785084313118
1.115	12.882154531280525
1.1200000000000001	12.857808823188487
1.125	12.833748891563342
1.1300000000000001	12.80997462627295
1.135	12.786484862502352
1.1400000000000001	12.763277379793237
1.145	12.740348913569225
1.1500000000000001	12.717695179365439
1.155	12.695310909796227
1.1599999999999999	12.673189904108185
1.165	12.651325089916865
1.1699999999999999	12.629708596610531
1.175	12.608331839608615
1.1799999999999999	12.587185614542003
1.185	12.566260200222715
1.19	12.545545469096186
1.1950000000000001	12.525031003746857
1.2	12.50470621786147
1.2050000000000001	12.484560480008875
1.21	12.464583238460182
1.2150000000000001	12.444764145265621
1.22	12.425093177758894
1.2250000000000001	12.405560755672918
1.23	12.386157852104171
1.2350000000000001	12.366876096614666
1.24	12.347707868867243
1.2450000000000001	12.328646381323789
1.25	12.309685749691106
1.2550000000000001	12.290821049959099
1.26	12.272048361122563
1.2650000000000001	12.253364792858282
1.27	12.234768497695786
1.2750000000000001	12.216258667446542
1.28	12.197835513949892
1.2849999999999999	12.179500234408192
1.29	12.161254961883044
1.2949999999999999	12.143102701753431
1.3	12.125047255184459
1.3049999999999999	12.107093130864371
1.31	12.089245446511054
1.315	12.071509821776935
1.3200000000000001	12.053892264358971
1.325	12.036399051254044
1.3300000000000001	12.019036607142201
1.335	12.001811381991967
1.3400000000000001	11.984729729914958
1.345	11.967797791359274
1.3500000000000001	11.951021380605878
1.355	11.934405880462828
1.3600000000000001	11.917956145910573
1.365	11.901676418298361
1.3700000000000001	11.885570251480988
1.375	11.86964045108595
1.3800000000000001	11.853889027838402
1.385	11.838317165631182
1.3900000000000001	11.82292520475445
1.395	11.807712640399421
1.4000000000000001	11.792678136307618
1.405	11.777819553137899
1.4099999999999999	11.763133990851411
1.415	11.748617844187073
1.4199999999999999	11.734266870032648
1.425	11.720076265323563
1.4299999999999999	11.706040753882025
1.435	11.692154680491695
1.44	11.678412110352271
1.4450000000000001	11.664806932015345
1.45	11.651332961830249
1.4550000000000001	11.637984047944551
1.46	11.624754171923744
1.4650000000000001	11.6116375461621
1.47	11.598628705308778
1.4750000000000001	11.585722590143419
1.48	11.572914622457219
1.4850000000000001	11.560200769721373
1.49	11.547577598538901
1.4950000000000001	11.535042316105589
1.5	11.522592799173363
1.5050000000000001	11.510227610232601
1.51	11.497946000919743
1.5150000000000001	11.48574790285639
1.52	11.473633906409304
1.5250000000000001	11.46160522804773
1.53	11.449663667170125
1.5350000000000001	11.437811553484476
1.54	11.426051686095715
1.5449999999999999	11.414387265665948
1.55	11.402821820999005
1.5549999999999999	11.391359131528789
1.56	11.380003147155556
1.565	11.368757906887705
1.5700000000000001	11.3576274577005
1.575	11.346615774945189
1.5800000000000001	11.335726685550011
1.585	11.324963795146196
1.5900000000000001	11.314330420118576
1.595	11.303829525423076
1.6000000000000001	11.29346366888478
1.605	11.283234952523163
1.6100000000000001	11.273144981268088
1.615	11.263194829350807
1.6200000000000001	11.25338501441524
1.625	11.243715479341073
1.6300000000000001	11.234185581612319
1.635	11.224794089949539
1.6400000000000001	11.215539187889407
1.645	11.206418483852914
1.6500000000000001	11.19742902725794
1.655	11.188567330152694
1.6600000000000001	11.179829393868541
1.665	11.171210740145192
1.6699999999999999	11.162706446248654
1.675	11.154311183578953
1.6799999999999999	11.146019259327362
1.685	11.13782466077545
1.69	11.129721101876019
1.6950000000000001	11.12170207178108
1.7	11.113760885070409
1.7050000000000001	11.105890733392466
1.71	11.098084738350934
1.7150000000000001	11.090336005403552
1.72	11.082637678610254
1.7250000000000001	11.074982996011009
1.73	11.067365345430439
1.7350000000000001	11.059778320454434
1.74	11.052215776275414
1.7450000000000001	11.044671885058211
1.75	11.03714119039061
1.7550000000000001	11.029618660341336
1.76	11.022099738534688
1.7650000000000001	11.014580392603348
1.77	11.007057159298268
1.7750000000000001	10.999527185471951
1.78	10.991988264108084
1.7850000000000001	10.984438864542026
1.79	10.976878155984949
1.7949999999999999	10.969306023517577
1.8	10.961723075718837
1.8049999999999999	10.954130643209059
1.81	10.946530767432694
1.815	10.938926179207755
1.8200000000000001	10.931320266643592
1.825	10.923717032293508
1.8300000000000001	10.916121039554383
1.835	10.908537348575603
1.8400000000000001	10.900971442179475
1.845	10.893429142509158
1.8500000000000001	10.885916519406724
1.855	10.878439791696525
1.8600000000000001	10.871005222820749
1.865	10.863619012444239
1.8700000000000001	10.856287185789054
1.875	10.849015482642452
1.8800000000000001	10.84180924803019
1.885	10.834673326594901
1.8900000000000001	10.827611962760198
1.895	10.820628708654052
1.9000000000000001	10.813726341731879
1.905	10.806906793841177
1.9100000000000001	10.800171093335571
1.915	10.793519321593735
1.9199999999999999	10.786950585043394
1.925	10.78046300352451
1.9299999999999999	10.774053715501175
1.935	10.767718900327715
1.94	10.761453817434916
1.9450000000000001	10.7552528620168
1.95	10.749109636423121
1.9550000000000001	10.743017036237314
1.96	10.736967349695561
1.9650000000000001	10.730952368876899
1.97	10.724963510874465
1.9750000000000001	10.718991946985632
1.98	10.713028737808518
1.9850000000000001	10.70706497204338
1.99	10.701091906728386
1.9950000000000001	10.695101106633608
2.	10.689084580531484
2.0049999999999999	10.683034912160867
2.0100000000000002	10.676945383757335
2.0150000000000001	10.670810090179854
2.02	10.664624041795289
2.0249999999999999	10.65838325450984
2.0300000000000002	10.652084825499124
2.0350000000000001	10.645726993457835
2.04	10.639309182420629
2.0449999999999999	10.632832028476541
2.0499999999999998	10.626297388960372
2.0550000000000002	10.619708333995089
2.06	10.613069120538139
2.065	10.606385149341083
2.0699999999999998	10.599662905531922
2.0750000000000002	10.592909883771266
2.0800000000000001	10.58613449917172
2.085	10.57934598541565
2.0899999999999999	10.572554281697732
2.0950000000000002	10.565769910267337
2.1000000000000001	10.55900384654883
2.105	10.552267383857075
2.1099999999999999	10.545571994854651
2.1150000000000002	10.538929191888387
2.1200000000000001	10.532350388375981
2.125	10.525846763340303
2.1299999999999999	10.519429131093499
2.1350000000000002	10.513107818015328
2.1400000000000001	10.50689254810997
2.145	10.500792338939503
2.1499999999999999	10.494815409235375
2.1550000000000002	10.488969099292433
2.1600000000000001	10.483259804978864
2.165	10.47769292591418
2.1699999999999999	10.472272828125398
2.1750000000000003	10.467002821157838
2.1800000000000002	10.461885149432199
2.185	10.456920997299967
2.19	10.452110507092922
2.1949999999999998	10.447452809180735
2.2000000000000002	10.442946062940415
2.2050000000000001	10.438587507336257
2.21	10.434373519728521
2.2149999999999999	10.43029968144354
2.2200000000000002	10.4263608485945
2.2250000000000001	10.422551226655994
2.23	10.41886444731005
2.2349999999999999	10.415293646176725
2.2400000000000002	10.411831540112789
2.2450000000000001	10.408470502925098
2.25	10.405202638457649
2.2549999999999999	10.402019850203079
2.2600000000000002	10.398913906785204
2.2650000000000001	10.395876502791586
2.27	10.392899314684401
2.2749999999999999	10.389974051674043
2.2800000000000002	10.387092501608894
2.2850000000000001	10.384246572103379
2.29	10.381428327272422
2.2949999999999999	10.378630020548314
2.3000000000000003	10.375844124147676
2.3050000000000002	10.373063355823753
2.31	10.370280703572661
2.315	10.367489448951833
2.3199999999999998	10.364683189663314
2.3250000000000002	10.36185586196827
2.3300000000000001	10.359001763449783
2.335	10.356115576497128
2.3399999999999999	10.35319239279276
2.3450000000000002	10.350227738915542
2.3500000000000001	10.347217603035105
2.355	10.344158462513358
2.3599999999999999	10.341047312068488
2.3650000000000002	10.337881692020016
2.3700000000000001	10.334659715982104
2.375	10.331380097256879
2.3799999999999999	10.328042173100112
2.3850000000000002	10.324645925933226
2.3900000000000001	10.321192000560902
2.395	10.317681716430784
2.3999999999999999	10.314117074007264
2.4050000000000002	10.310500754392224
2.4100000000000001	10.30683611141904
2.415	10.303127155581095
2.4199999999999999	10.299378529300883
2.4250000000000003	10.295595473252948
2.4300000000000002	10.291783783631832
2.435	10.287949760497508
2.44	10.284100147542141
2.4449999999999998	10.280242063873802
2.4500000000000002	10.276382928610992
2.4550000000000001	10.272530379312412
2.46	10.268692185469051
2.4649999999999999	10.264876158424585
2.4700000000000002	10.261090059259493
2.4750000000000001	10.25734150625401
2.48	10.253637883617547
2.4849999999999999	10.249986253189624
2.4900000000000002	10.246393270780796
2.4950000000000001	10.242865108773302
2.5	10.239407386469836
2.5049999999999999	10.236025109529745
2.5100000000000002	10.232722619662585
2.5150000000000001	10.229503555491768
2.52	10.226370825295497
2.5249999999999999	10.223326592042687
2.5300000000000002	10.220372270884056
2.5350000000000001	10.217508538966182
2.54	10.214735357189092
2.5449999999999999	10.212052003236135
2.5500000000000003	10.209457115000303
2.5550000000000002	10.206948743295019
2.56	10.204524412563298
2.565	10.202181188153393
2.5699999999999998	10.19991574863435
2.5750000000000002	10.197724461528606
2.5800000000000001	10.195603460867174
2.585	10.193548724935646
2.5899999999999999	10.191556152691842
2.5950000000000002	10.189621637375613
2.6000000000000001	10.187741136020799
2.605	10.18591073367176
2.6099999999999999	10.184126701329019
2.6150000000000002	10.182385546807325
2.6200000000000001	10.180684057925202
2.625	10.179019337604288
2.6299999999999999	10.177388830686574
2.6350000000000002	10.175790342478816
2.6400000000000001	10.174222049160143
2.645	10.17268250040599
2.6499999999999999	10.171170614687757
2.6550000000000002	10.169685667810912
2.6600000000000001	10.168227275382387
2.665	10.166795369909343
2.6699999999999999	10.165390173312836
2.6750000000000003	10.164012165621742
2.6800000000000002	10.162662050619513
2.685	10.161340719187407
2.69	10.160049211026084
2.6949999999999998	10.158788675422869
2.7000000000000002	10.15756033160751
2.7050000000000001	10.15636542924322
2.71	10.155205209466413
2.7149999999999999	10.154080866873937
2.7200000000000002	10.152993512756396
2.7250000000000001	10.151944139866146
2.73	10.150933588933015
2.7349999999999999	10.14996251713243
2.7400000000000002	10.149031368694452
2.7450000000000001	10.1481403478167
2.75	10.147289394075766
2.7549999999999999	10.146478160527449
2.7600000000000002	10.145705994712181
2.7650000000000001	10.144971922795477
2.77	10.144274637135503
2.7749999999999999	10.143612487524646
2.7800000000000002	10.142983476445636
2.7850000000000001	10.142385258634771
2.79	10.141815145261012
2.7949999999999999	10.141270113025785
2.8000000000000003	10.140746818428798
2.8050000000000002	10.140241617419559
2.81	10.139750590562169
2.815	10.139269573784928
2.8199999999999998	10.138794194650558
2.8250000000000002	10.138319913995151
2.8300000000000001	10.137842072639245
2.835	10.137355942740655
2.8399999999999999	10.136856783218679
2.8450000000000002	10.136339898538306
2.8500000000000001	10.135800700011508
2.855	10.135234768628505
2.8599999999999999	10.134637918350222
2.8650000000000002	10.134006258691063
2.8700000000000001	10.133336255326778
2.875	10.132624787500362
2.8799999999999999	10.13186920090002
2.8850000000000002	10.131067354798413
2.8900000000000001	10.130217662256864
2.895	10.129319122307987
2.8999999999999999	10.128371343192331
2.9050000000000002	10.127374555844639
2.9100000000000001	10.126329617070997
2.915	10.125238002032951
2.9199999999999999	10.124101785920502
2.9250000000000003	10.122923614934578
2.9300000000000002	10.121706666938842
2.935	10.120454602422219
2.94	10.119171506611536
2.9449999999999998	10.117861823836041
2.9500000000000002	10.116530285419842
2.9550000000000001	10.115181832544781
2.96	10.113821535677104
2.9649999999999999	10.112454512221284
2.9700000000000002	10.11108584412905
2.9750000000000001	10.10972049718329
2.98	10.108363243652478
2.9849999999999999	10.107018589890446
2.9900000000000002	10.105690710380218
2.9950000000000001	10.104383389503571
3.	10.103099972152581
3.0049999999999999	10.10184332406218
3.0100000000000002	10.100615802486342
3.0150000000000001	10.099419237601559
3.02	10.098254924732405
3.0249999999999999	10.097123627242427
3.0300000000000002	10.096025589678629
3.0350000000000001	10.094960560505996
3.04	10.093927823571128
3.0449999999999999	10.092926237232135
3.0500000000000003	10.091954279942186
3.0550000000000002	10.091010100957302
3.06	10.090091574767065
3.065	10.089196357786438
3.0700000000000003	10.088321945888023
3.0750000000000002	10.087465731357753
3.0800000000000001	10.086625057946438
3.085	10.085797272836192
3.0899999999999999	10.084979774416215
3.0950000000000002	10.084170054998637
3.1000000000000001	10.083365737726968
3.105	10.082564607185315
3.1099999999999999	10.081764633371634
3.1150000000000002	10.080963988936803
3.1200000000000001	10.080161059785578
3.125	10.079354449300801
3.1299999999999999	10.078542976672885
3.1350000000000002	10.077725669921996
3.1400000000000001	10.076901754374226
3.145	10.076070637414901
3.1499999999999999	10.075231890453299
3.1550000000000002	10.074385229044236
3.1600000000000001	10.073530492145668
3.165	10.072667621463342
3.1699999999999999	10.071796641782473
3.1750000000000003	10.070917643102543
3.1800000000000002	10.070030765314508
3.185	10.069136186000684
3.19	10.068234111821621
3.1950000000000003	10.06732477378972
3.2000000000000002	10.066408426556523
3.2050000000000001	10.065485351698149
3.21	10.064555864787028
3.2149999999999999	10.063620325888575
3.2200000000000002	10.062679152997333
3.2250000000000001	10.061732837746302
3.23	10.060781962655412
3.2349999999999999	10.05982721906849
3.2400000000000002	10.058869424871979
3.2450000000000001	10.057909541063067
3.25	10.056948686206557
3.2549999999999999	10.055988147883102
3.2600000000000002	10.055029390230228
3.2650000000000001	10.054074056831961
3.27	10.053123968259989
3.2749999999999999	10.052181113731844
3.2800000000000002	10.051247636523893
3.2850000000000001	10.05032581291076
3.29	10.049418024598822
3.2949999999999999	10.048526724837084
3.3000000000000003	10.047654398538777
3.3050000000000002	10.046803516955208
3.31	10.045976487628348
3.315	10.045175600501723
3.3200000000000003	10.044402971206033
3.3250000000000002	10.043660482704443
3.3300000000000001	10.042949726517346
3.335	10.042271944874036
3.3399999999999999	10.041627975147984
3.3450000000000002	10.041018197957621
3.3500000000000001	10.040442490268401
3.355	10.039900184803086
3.3599999999999999	10.03939003696795
3.3650000000000002	10.038910200370648
3.3700000000000001	10.038458211889846
3.375	10.038030987066886
3.3799999999999999	10.037624826402503
3.3850000000000002	10.03723543294478
3.3900000000000001	10.036857941325312
3.395	10.036486958163234
3.3999999999999999	10.036116613568488
3.4050000000000002	10.035740623171783
3.4100000000000001	10.035352359967643
3.415	10.03494493498857
3.4199999999999999	10.034511285655032
3.4250000000000003	10.034044270467215
3.4300000000000002	10.033536768562888
3.435	10.032981782532566
3.44	10.032372542796052
3.4450000000000003	10.031702611790859
3.4500000000000002	10.030965986203368
3.4550000000000001	10.030157195473402
3.46	10.029271394860263
3.4649999999999999	10.028304451447717
3.4700000000000002	10.02725302156272
3.4750000000000001	10.026114618234718
3.48	10.024887667510267
3.4849999999999999	10.023571552597311
3.4900000000000002	10.022166645055169
3.4950000000000001	10.02067432245247
3.5	10.019096972160178
3.5049999999999999	10.017437981171945
3.5100000000000002	10.015701712077842
3.5150000000000001	10.013893465543347
3.52	10.012019429879299
3.5249999999999999	10.010086618437502
3.5300000000000002	10.008102795799814
3.5350000000000001	10.00607639384309
3.54	10.004016418928343
3.5449999999999999	10.001932351529822
3.5500000000000003	9.9998340397556671
3.5550000000000002	9.997731588192778
3.56	9.9956352436337603
3.565	9.9935552791541618
3.5700000000000003	9.991501878070828
3.5750000000000002	9.9894850192367848
3.5800000000000001	9.987514365084893
3.585	9.9855991537768141
3.5899999999999999	9.9837480967249235
3.5950000000000002	9.9819692826598505
3.6000000000000001	9.98027008933059
3.605	9.978657103811269
3.6099999999999999	9.9771360522666832
3.6150000000000002	9.9757117399254529
3.6200000000000001	9.9743880018886788
3.625	9.9731676652598686
3.6299999999999999	9.9720525229818993
3.6350000000000002	9.9710433196063732
3.6400000000000001	9.9701397491331676
3.645	9.9693404648783464
3.6499999999999999	9.9686431012307732
3.6550000000000002	9.9680443070298548
3.6600000000000001	9.9675397901274767
3.665	9.9671243726304617
3.6699999999999999	9.9667920561376917
3.6750000000000003	9.9665360962186362
3.6800000000000002	9.9663490852338281
3.685	9.9662230425252467
3.69	9.9661495108868721
3.6950000000000003	9.9661196581797142
3.7000000000000002	9.9661243828652282
3.7050000000000001	9.9661544221921243
3.71	9.9662004617451245
3.7149999999999999	9.9662532450390682
3.7200000000000002	9.966303681848764
3.7250000000000001	9.9663429539740846
3.73	9.9663626171941964
3.7349999999999999	9.9663546981930313
3.7400000000000002	9.9663117853170782
3.7450000000000001	9.9662271121017447
3.75	9.9660946325885327
3.7549999999999999	9.9659090875816787
3.7600000000000002	9.9656660610531524
3.7650000000000001	9.9653620260747626
3.77	9.9649943797491769
3.7749999999999999	9.9645614667400402
3.7800000000000002	9.9640625911386706
3.7850000000000001	9.9634980165246603
3.79	9.9628689542202498
3.7949999999999999	9.9621775398452215
3.8000000000000003	9.9614267984460785
3.8050000000000002	9.9606205985448533
3.81	9.959763595627642
3.815	9.9588611656895036
3.8200000000000003	9.9579193295619248
3.8250000000000002	9.9569446688761918
3.8300000000000001	9.9559442346304632
3.835	9.9549254494016637
3.8399999999999999	9.9538960043671061
3.8450000000000002	9.9528637523693604
3.8500000000000001	9.9518365983525019
3.855	9.9508223885381959
3.8599999999999999	9.9498287997794748
3.8650000000000002	9.948863230575741
3.8700000000000001	9.9479326952168226
3.875	9.9470437225639472
3.8799999999999999	9.9462022609284766
3.8850000000000002	9.9454135904824401
3.8900000000000001	9.9446822445559935
3.895	9.9440119410934251
3.8999999999999999	9.9434055254311282
3.9050000000000002	9.9428649254175099
3.9100000000000001	9.9423911197050892
3.915	9.9419841199468699
3.9199999999999999	9.9416429673029292
3.9250000000000003	9.941365743567605
3.9300000000000002	9.9411495968945687
3.935	9.9409907819543584
3.94	9.9408847140090195
3.9450000000000003	9.9408260362379544
3.9500000000000002	9.9408086993558662
3.9550000000000001	9.9408260523564884
3.96	9.9408709429898074
3.9650000000000003	9.9409358264203593
3.9700000000000002	9.9410128803048394
3.9750000000000001	9.9410941244418822
3.98	9.9411715430048311
3.9849999999999999	9.9412372073215174
3.9900000000000002	9.9412833971659023
3.9950000000000001	9.9413027184720022
4.	9.9412882155250752
4.0049999999999999	9.9412334757007876
4.0099999999999998	9.9411327250056622
4.0149999999999997	9.9409809128200877
4.0200000000000005	9.9407737844374147
4.0250000000000004	9.9405079402357419
4.0300000000000002	9.9401808805619751
4.0350000000000001	9.9397910356502806
4.04	9.9393377802111651
4.0449999999999999	9.9388214325659359
4.0499999999999998	9.9382432385160477
4.0549999999999997	9.9376053403807774
4.0600000000000005	9.9369107319092098
4.0650000000000004	9.9361631999991289
4.0700000000000003	9.9353672543995018
4.0750000000000002	9.9345280467296195
4.0800000000000001	9.9336512803374966
4.085	9.9327431126364125
4.0899999999999999	9.9318100516623744
4.0949999999999998	9.9308588486542391
4.0999999999999996	9.9298963884917768
4.1050000000000004	9.9289295798301076
4.1100000000000003	9.9279652467245931
4.1150000000000002	9.9270100234828327
4.1200000000000001	9.9260702544036583
4.125	9.9251518999348356
4.1299999999999999	9.9242604506515235
4.1349999999999998	9.923400850318675
4.1399999999999997	9.9225774291166022
4.1450000000000005	9.9217938479558949
4.1500000000000004	9.9210530545882634
4.1550000000000002	9.9203572520641394
4.1600000000000001	9.9197078798629423
4.165	9.9191056078514901
4.1699999999999999	9.9185503429971913
4.1749999999999998	9.9180412486163085
4.1799999999999997	9.9175767756938509
4.1850000000000005	9.9171547056982732
4.1900000000000004	9.9167722040916964
4.1950000000000003	9.9164258836044716
4.2000000000000002	9.9161118762043685
4.2050000000000001	9.9158259125383594
4.21	9.9155634075436758
4.2149999999999999	9.9153195508203868
4.2199999999999998	9.9150894002766616
4.2249999999999996	9.91486797752966
4.2300000000000004	9.9146503635123224
4.2350000000000003	9.9144317927293599
4.2400000000000002	9.9142077446396737
4.2450000000000001	9.9139740306916764
4.25	9.9137268755980692
4.2549999999999999	9.9134629915585712
4.2599999999999998	9.9131796442343756
4.2649999999999997	9.9128747094343019
4.2700000000000005	9.912546719608013
4.2750000000000004	9.912194899455038
4.2800000000000002	9.911819190087634
4.2850000000000001	9.9114202614151736
4.29	9.91099951259908
4.2949999999999999	9.9105590606283442
4.2999999999999998	9.9101017172443768
4.3049999999999997	9.9096309546420436
4.3100000000000005	9.9091508605487704
4.3150000000000004	9.9086660834307789
4.3200000000000003	9.908181768736533
4.3250000000000002	9.9077034872040706
4.3300000000000001	9.9072371563787325
4.335	9.9067889565463574
4.3399999999999999	9.9063652423981345
4.3449999999999998	9.9059724517340797
4.3500000000000005	9.9056170125803522
4.3550000000000004	9.905305250072935
4.3600000000000003	9.9050432944491753
4.3650000000000002	9.9048369914412682
4.3700000000000001	9.9046918163515567
4.375	9.9046127929703438
4.3799999999999999	9.9046044184499653
4.3849999999999998	9.9046705951494776
4.3899999999999997	9.9048145703466517
4.3950000000000005	9.9050388846073378
4.4000000000000004	9.9053453294780667
4.4050000000000002	9.9057349150339284
4.4100000000000001	9.9062078476683872
4.415	9.9067635183774065
4.4199999999999999	9.907400501633731
4.4249999999999998	9.9081165647996237
4.4299999999999997	9.908908687868454
4.4350000000000005	9.9097730931740209
4.4400000000000004	9.9107052845651182
4.4450000000000003	9.9117000953727157
4.4500000000000002	9.9127517443916844
4.4550000000000001	9.9138538989513414
4.46	9.9149997440255824
4.4649999999999999	9.9161820562686138
4.4699999999999998	9.9173932817470352
4.4750000000000005	9.9186256161079172
4.4800000000000004	9.9198710858820362
4.4850000000000003	9.9211216296075779
4.4900000000000002	9.922369177508898
4.4950000000000001	9.9236057284894486
4.5	9.9248234232821861
4.5049999999999999	9.9260146127500928
4.5099999999999998	9.9271719203856232
4.5149999999999997	9.9282882983029559
4.5200000000000005	9.9293570761263172
4.5250000000000004	9.9303720024019846
4.5300000000000002	9.9313272783556084
4.5350000000000001	9.9322175840059756
4.54	9.9330380968761958
4.5449999999999999	9.9337845036795525
4.5499999999999998	9.9344530056134026
4.5549999999999997	9.9350403179382098
4.5600000000000005	9.9355436647616386
4.5650000000000004	9.9359607699398076
4.5700000000000003	9.9362898451213404
4.5750000000000002	9.9365295759754577
4.5800000000000001	9.9366791075923633
4.585	9.9367380300259143
4.5899999999999999	9.9367063648305312
4.5949999999999998	9.936584553310686
4.6000000000000005	9.9363734470714426
4.6050000000000004	9.9360743012253856
4.6100000000000003	9.9356887704717209
4.6150000000000002	9.935218907988645
4.6200000000000001	9.9346671669272642
4.625	9.9340364040348561
4.6299999999999999	9.9333298847770539
4.6349999999999998	9.9325512891452981
4.6399999999999997	9.9317047171762347
4.6450000000000005	9.9307946931362103
4.6500000000000004	9.9298261672104928
4.6550000000000002	9.928804513546222
4.6600000000000001	9.9277355235062394
4.665	9.9266253930515092
4.6699999999999999	9.9254807032875618
4.6749999999999998	9.924308393372506
4.6799999999999997	9.9231157251681736
4.6850000000000005	9.9219102392539433
4.6900000000000004	9.9206997021701255
4.6950000000000003	9.9194920450409256
4.7000000000000002	9.9182952939982947
4.7050000000000001	9.9171174931428752
4.71	9.9159666210146486
4.7149999999999999	9.9148505018370496
4.7199999999999998	9.9137767130339896
4.7250000000000005	9.9127524906897833
4.7300000000000004	9.9117846348091039
4.7350000000000003	9.9108794163316318
4.7400000000000002	9.9100424879127438
4.7450000000000001	9.9092788004836567
4.75	9.9085925275519706
4.7549999999999999	9.9079869990959342
4.7599999999999998	9.9074646467381555
4.7649999999999997	9.9070269616701161
4.7700000000000005	9.9066744665508892
4.7750000000000004	9.9064067022952731
4.7800000000000002	9.90622223036668
4.7850000000000001	9.9061186508228367
4.79	9.9060926360298929
4.7949999999999999	9.9061399796060243
4.7999999999999998	9.9062556598053
4.8049999999999997	9.9064339162317658
4.8100000000000005	9.9066683385015999
4.8150000000000004	9.9069519651553968
4.8200000000000003	9.907277390986053
4.8250000000000002	9.9076368806902906
4.8300000000000001	9.9080224867078801
4.835	9.9084261689821211
4.8399999999999999	9.908839914421911
4.8449999999999998	9.9092558538273288
4.8500000000000005	9.9096663741738453
4.8550000000000004	9.9100642242687513
4.8600000000000003	9.9104426119554176
4.8650000000000002	9.9107952912873838
4.8700000000000001	9.9111166383026905
4.875	9.9114017143138007
4.8799999999999999	9.9116463158978121
4.8849999999999998	9.9118470110527284
4.8899999999999997	9.9120011612882699
4.8950000000000005	9.9121069296847644
4.9000000000000004	9.9121632752375
4.9050000000000002	9.912169934034111
4.9100000000000001	9.9121273880681375
4.915	9.9120368226854989
4.9199999999999999	9.9119000738154561
4.9249999999999998	9.9117195663396736
4.9299999999999997	9.9114982449770785
4.9350000000000005	9.9112394992483672
4.9400000000000004	9.9109470840319602
4.9450000000000003	9.9106250373058167
4.9500000000000002	9.910277596626889
4.9550000000000001	9.9099091158570616
4.96	9.9095239835868476
4.9649999999999999	9.9091265445931036
4.9699999999999998	9.9087210255798297
4.9750000000000005	9.9083114662760607
4.9800000000000004	9.9079016568802061
4.9850000000000003	9.907495082606907
4.9900000000000002	9.9070948759765081
4.9950000000000001	9.9067037773052426
5.	9.9063241036639411
5.0049999999999999	9.905957726417828
5.0099999999999998	9.9056060572856026
5.0149999999999997	9.9052700427158271
5.0200000000000005	9.9049501662056247
5.0250000000000004	9.9046464580723743
5.0300000000000002	9.904358512087768
5.0350000000000001	9.9040855082487873
5.04	9.903826240930016
5.0449999999999999	9.903579151561841
5.0499999999999998	9.9033423649912571
5.0549999999999997	9.9031137286105135
5.0600000000000005	9.9028908534231324
5.0650000000000004	9.9026711561723566
5.0700000000000003	9.9024519017499859
5.0750000000000002	9.9022302451577744
5.0800000000000001	9.9020032723522604
5.085	9.9017680394301557
5.0899999999999999	9.9015216096683432
5.0949999999999998	9.901261088061883
5.1000000000000005	9.9009836531164019
5.1050000000000004	9.9006865857056603
5.1100000000000003	9.9003672949820132
5.1150000000000002	9.9000233413497547
5.1200000000000001	9.8996524566281181
5.125	9.8992525616115952
5.1299999999999999	9.8988217812655357
5.1349999999999998	9.898358457851014
5.1399999999999997	9.8978611623246167
5.1450000000000005	9.8973287043187543
5.1500000000000004	9.8967601410590387
5.1550000000000002	9.896154785527095
5.1600000000000001	9.8955122141471765
5.165	9.8948322742419599
5.1699999999999999	9.8941150914457516
5.1749999999999998	9.8933610771898817
5.1799999999999997	9.8925709363184637
5.1850000000000005	9.8917456748217791
5.1900000000000004	9.8908866075764035
5.1950000000000003	9.8899953659543307
5.2000000000000002	9.889073905024846
5.2050000000000001	9.8881245100875574
5.21	9.8871498021412272
5.2149999999999999	9.8861527419001938
5.2199999999999998	9.8851366318911289
5.2250000000000005	9.8841051161754514
5.2300000000000004	9.8830621771739295
5.2350000000000003	9.8820121291467089
5.2400000000000002	9.8809596078017385
5.2450000000000001	9.879909555636381
5.25	9.8788672025668287
5.2549999999999999	9.8778380415384728
5.2599999999999998	9.8768277988383133
5.2649999999999997	9.8758423989252293
5.2700000000000005	9.8748879237252183
5.2750000000000004	9.8739705664233917
5.2800000000000002	9.8730965799153996
5.2850000000000001	9.8722722202237989
5.29	9.8715036853175615
5.2949999999999999	9.8707970499119728
5.2999999999999998	9.8701581969551952
5.3049999999999997	9.8695927466813718
5.3100000000000005	9.8691059841812798
5.3150000000000004	9.8687027866235582
5.3200000000000003	9.868387551285938
5.3250000000000002	9.868164125717545
5.3300000000000001	9.8680357413462563
5.335	9.868004951910688
5.3399999999999999	9.8680735780900335
5.3449999999999998	9.868242659681913
5.3500000000000005	9.8685124165960012
5.3550000000000004	9.86888221987018
5.3600000000000003	9.8693505737379858
5.3650000000000002	9.8699151096684705
5.3700000000000001	9.8705725930425565
5.375	9.8713189429737369
5.3799999999999999	9.8721492654801661
5.3849999999999998	9.8730578999747465
5.3899999999999997	9.8740384787944535
5.3950000000000005	9.8750839991275114
5.4000000000000004	9.8761869065103909
5.4050000000000002	9.877339188729426
5.4100000000000001	9.8785324787312021
5.415	9.8797581649066366
5.4199999999999999	9.8810075069135195
5.4249999999999998	9.8822717550311889
5.4299999999999997	9.8835422709222556
5.4350000000000005	9.8848106475877184
5.4400000000000004	9.8860688262784535
5.4450000000000003	9.8873092081544947
5.4500000000000002	9.8885247585280567
5.4550000000000001	9.8897091017000527
5.46	9.8908566045130293
5.4649999999999999	9.8919624470116503
5.4699999999999998	9.893022678823975
5.4750000000000005	9.8940342601949087
5.4800000000000004	9.8949950868729068
5.4850000000000003	9.8959039984564043
5.4900000000000002	9.8967607700660185
5.4950000000000001	9.8975660876283804
5.5	9.8983215073278785
5.5049999999999999	9.8990294001524894
5.5099999999999998	9.8996928827145112
5.5149999999999997	9.9003157358243463
5.5200000000000005	9.9009023124705031
5.5250000000000004	9.9014574371032342
5.5300000000000002	9.9019862981930338
5.5350000000000001	9.9024943361465958
5.54	9.9029871287189977
5.5449999999999999	9.9034702759881785
5.5499999999999998	9.9039492869731305
5.5549999999999997	9.9044294697974493
5.5600000000000005	9.9049158272242543
5.5650000000000004	9.9054129591558215
5.5700000000000003	9.905924973547215
5.5750000000000002	9.9064554068951907
5.5800000000000001	9.907007155297439
5.585	9.9075824167849689
5.5899999999999999	9.9081826454270505
5.5949999999999998	9.908808517456432
5.6000000000000005	9.9094599094651166
5.6050000000000004	9.910135888514354
5.6100000000000003	9.9108347138337383
5.6150000000000002	9.9115538496345934
5.6200000000000001	9.9122899884500377
5.625	9.9130390843189247
5.6299999999999999	9.9137963950501078
5.6349999999999998	9.914556532811627
5.6399999999999997	9.915313522200826
5.6450000000000005	9.9160608650324882
5.6500000000000004	9.9167916110303906
5.6550000000000002	9.9174984336840186
5.6600000000000001	9.9181737105426144
5.665	9.918809607253074
5.6699999999999999	9.9193981646816152
5.6749999999999998	9.9199313884931044
5.6799999999999997	9.9204013405540472
5.6850000000000005	9.9208002315388679
5.6900000000000004	9.9211205141132073
5.6950000000000003	9.9213549760095141
5.7000000000000002	9.9214968323066728
5.7050000000000001	9.9215398161447279
5.71	9.921478267047501
5.7149999999999999	9.92130721597972
5.7199999999999998	9.9210224661551649
5.7250000000000005	9.9206206685873681
5.7300000000000004	9.9200993913074456
5.7350000000000003	9.9194571811088661
5.7400000000000002	9.9186936166952009
5.7450000000000001	9.917809352073883
5.75	9.9168061491048363
5.7549999999999999	9.9156868981375812
5.7599999999999998	9.9144556257946039
5.7649999999999997	9.9131174890796867
5.7700000000000005	9.9116787551486496
5.7750000000000004	9.9101467662905378
5.7800000000000002	9.9085298898836882
5.7850000000000001	9.9068374533504162
5.79	9.9050796643973467
5.7949999999999999	9.9032675171448936
5.7999999999999998	9.9014126849971511
5.8049999999999997	9.8995274014470986
5.8100000000000005	9.897624330251201
5.8150000000000004	9.8957164267087752
5.8200000000000003	9.8938167919927231
5.8250000000000002	9.8919385227105146
5.8300000000000001	9.8900945580123221
5.835	9.8882975267106268
5.8399999999999999	9.8865595969117876
5.8449999999999998	9.8848923306983458
5.8500000000000005	9.8833065463444765
5.8550000000000004	9.8818121904340686
5.8600000000000003	9.8804182221173242
5.8650000000000002	9.8791325115032009
5.8700000000000001	9.8779617539446285
5.875	9.8769114016631363
5.8799999999999999	9.8759856138179138
5.8849999999999998	9.8751872257711586
5.8899999999999997	9.8745177379101001
5.8950000000000005	9.8739773239976678
5.9000000000000004	9.8735648586461409
5.9050000000000002	9.8732779631126366
5.9100000000000001	9.8731130682864947
5.915	9.8730654933992348
5.9199999999999999	9.8731295387025675
5.9249999999999998	9.8732985901263515
5.9299999999999997	9.8735652337562154
5.9350000000000005	9.8739213777909605
5.9400000000000004	9.8743583796274308
5.9450000000000003	9.8748671756486779
5.9500000000000002	9.8754384113518032
5.9550000000000001	9.8760625695626629
5.96	9.8767300945965495
5.9649999999999999	9.8774315104191608
5.9699999999999998	9.878157531121305
5.9750000000000005	9.878899162222547
5.9800000000000004	9.8796477916463878
5.9850000000000003	9.8803952694683623
5.9900000000000002	9.8811339758538814
5.9950000000000001	9.881856876887511
6.	9.8825575682699309
6.0049999999999999	9.8832303071351806
6.0099999999999998	9.8838700324678364
6.0150000000000006	9.8844723747816534
6.0200000000000005	9.8850336559534959
6.0250000000000004	9.8855508801431533
6.0300000000000002	9.8860217169180728
6.0350000000000001	9.8864444776818665
6.04	9.8868180865616324
6.0449999999999999	9.887142046865744
6.0499999999999998	9.8874164041950898
6.0549999999999997	9.887641707177572
6.0600000000000005	9.8878189667484264
6.0650000000000004	9.887949614713829
6.0700000000000003	9.888035462279543
6.0750000000000002	9.8880786590356369
6.0800000000000001	9.888081652816588
6.085	9.8880471506722127
6.0899999999999999	9.8879780811232045
6.0949999999999998	9.887877557766906
6.1000000000000005	9.8877488441831502
6.1050000000000004	9.8875953200931974
6.1100000000000003	9.8874204486266777
6.1150000000000002	9.8872277445667933
6.1200000000000001	9.8870207434230242
6.125	9.8868029712153458
6.1299999999999999	9.8865779148682442
6.1349999999999998	9.8863489931649067
6.1400000000000006	9.8861195282650467
6.1450000000000005	9.8858927178377947
6.1500000000000004	9.8856716079442837
6.1550000000000002	9.8854590668202533
6.1600000000000001	9.8852577598162412
6.165	9.8850701257496851
6.1699999999999999	9.8848983549881204
6.1749999999999998	9.8847443696063984
6.1799999999999997	9.8846098059630876
6.1850000000000005	9.8844960000492321
6.1900000000000004	9.884403975949354
6.1950000000000003	9.884334437730093
6.2000000000000002	9.8842877650296721
6.2050000000000001	9.8842640125840262
6.21	9.8842629138610967
6.2149999999999999	9.8842838889135258
6.2199999999999998	9.8843260564894244
6.2250000000000005	9.8843882503708205
6.2300000000000004	9.8844690398334016
6.2350000000000003	9.8845667540318125
6.2400000000000002	9.8846795100661868
6.2450000000000001	9.8848052443753041
6.25	9.8849417470654028
6.2549999999999999	9.8850866986928185
6.2599999999999998	9.8852377089725234
6.2650000000000006	9.8853923568145383
6.2700000000000005	9.8855482310683342
6.2750000000000004	9.8857029712827576
6.2800000000000002	9.8858543077809653
6.2850000000000001	9.8860001003338986
6.29	9.8861383746787386
6.2949999999999999	9.8862673561653747
6.2999999999999998	9.8863854998018965
6.3049999999999997	9.8864915160224278
6.3100000000000005	9.8865843915145994
6.3150000000000004	9.8866634045486919
6.3200000000000003	9.8867281342736018
6.3250000000000002	9.8867784635761922
6.3300000000000001	9.8868145751805621
6.335	9.8868369408124455
6.3399999999999999	9.8868463033392508
6.3449999999999998	9.8868436519987135
6.3500000000000005	9.8868301909481779
6.3550000000000004	9.8868073015108315
6.3600000000000003	9.886776498707718
6.3650000000000002	9.88673938276483
6.3700000000000001	9.8866975864859512
6.375	9.8866527194744975
6.3799999999999999	9.8866063103803707
6.3849999999999998	9.8865597483750651
6.3900000000000006	9.8865142252101883
6.3950000000000005	9.8864706792305537
6.4000000000000004	9.8864297427530303
6.4050000000000002	9.8863916941927066
6.4100000000000001	9.8863564163117363
6.415	9.8863233618380715
6.4199999999999999	9.8862915276188303
6.4249999999999998	9.8862594383153652
6.4299999999999997	9.8862251404511063
6.4350000000000005	9.8861862074403319
6.4400000000000004	9.8861397559685855
6.4450000000000003	9.8860824738601902
6.4500000000000002	9.8860106593100312
6.4550000000000001	9.8859202710809306
6.46	9.8858069890113995
6.4649999999999999	9.8856662839334746
6.4699999999999998	9.8854934958314722
6.4750000000000005	9.8852839189115009
6.4800000000000004	9.8850328920084714
6.4850000000000003	9.8847358926375044
6.4900000000000002	9.8843886328759005
6.4950000000000001	9.8839871551874694
6.5	9.8835279262545796
6.5049999999999999	9.8830079269208717
6.5099999999999998	9.8824247363770254
6.5150000000000006	9.8817766088385284
6.5200000000000005	9.8810625410794462
6.5250000000000004	9.8802823293728821
6.5300000000000002	9.8794366145791415
6.5350000000000001	9.8785269143542571
6.54	9.87755564169818
6.5449999999999999	9.8765261093130015
6.5499999999999998	9.8754425195388187
6.5549999999999997	9.874309939865519
6.5600000000000005	9.8731342643288862
6.5650000000000004	9.8719221613346235
6.5700000000000003	9.8706810087120758
6.5750000000000002	9.8694188170191293
6.5800000000000001	9.8681441423444198
6.585	9.8668659900089821
6.5899999999999999	9.8655937107447933
6.5949999999999998	9.8643368910376274
6.6000000000000005	9.8631052394168499
6.6050000000000004	9.8619084705243676
6.6100000000000003	9.8607561888429558
6.6150000000000002	9.8596577739117457
6.6200000000000001	9.8586222688600138
6.625	9.8576582739921008
6.6299999999999999	9.8567738470447477
6.6349999999999998	9.855976411636064
6.6400000000000006	9.8552726752389859
6.6450000000000005	9.8546685578448585
6.6500000000000004	9.8541691322824327
6.6550000000000002	9.8537785769346673
6.6600000000000001	9.85350014138346
6.665	9.8533361252504577
6.6699999999999999	9.8532878702873177
6.6749999999999998	9.8533557655220765
6.6799999999999997	9.8535392650176306
6.6850000000000005	9.8538369176129947
6.6900000000000004	9.85424640776953
6.6950000000000003	9.8547646064845047
6.7000000000000002	9.8553876310581376
6.7050000000000001	9.8561109123676474
6.71	9.8569292681738077
6.7149999999999999	9.8578369809533726
6.7199999999999998	9.8588278786586052
6.7250000000000005	9.859895416836105
6.7300000000000004	9.8610327605440631
6.7350000000000003	9.8622328645895543
6.7400000000000002	9.8634885506799463
6.7450000000000001	9.8647925802287659
6.75	9.8661377217023372
6.7549999999999999	9.8675168115571665
6.7599999999999998	9.868922808028735
6.7650000000000006	9.8703488372416839
6.7700000000000005	9.8717882312937917
6.7750000000000004	9.8732345582165877
6.7800000000000002	9.8746816439246938
6.7850000000000001	9.8761235864470169
6.79	9.877554762946291
6.7949999999999999	9.8789698301861399
6.7999999999999998	9.8803637192730918
6.8049999999999997	9.8817316256044734
6.8100000000000005	9.8830689950419099
6.8150000000000004	9.8843715074073657
6.8200000000000003	9.8856350584122641
6.8250000000000002	9.8868557411276328
6.8300000000000001	9.8880298280519288
6.835	9.8891537548031394
6.8399999999999999	9.8902241063144558
6.8449999999999998	9.8912376063277652
6.8500000000000005	9.8921911108268787
6.8550000000000004	9.893081605885989
6.8600000000000003	9.8939062102544497
6.8650000000000002	9.8946621828002268
6.8700000000000001	9.8953469347762884
6.875	9.8959580466929999
6.8799999999999999	9.8964932894013309
6.8849999999999998	9.8969506488573504
6.8900000000000006	9.8973283538957162
6.8950000000000005	9.8976249062187236
6.9000000000000004	9.8978391117240854
6.9050000000000002	9.8979701122465471
6.9100000000000001	9.8980174167206734
6.915	9.8979809307911388
6.9199999999999999	9.8978609839168392
6.9249999999999998	9.897658353050236
6.9299999999999997	9.8973742820653392
6.9350000000000005	9.8970104961951435
6.9400000000000004	9.8965692108546648
6.9450000000000003	9.8960531343785885
6.9500000000000002	9.8954654643123572
6.9550000000000001	9.8948098770880488
6.96	9.8940905110545394
6.9649999999999999	9.8933119429668608
6.9699999999999998	9.8924791582253526
6.9750000000000005	9.8915975152689981
6.9800000000000004	9.8906727046492904
6.9850000000000003	9.8897107034301648
6.9900000000000002	9.8887177256536774
6.9950000000000001	9.8877001696337619
7.	9.8866645629521095
7.0049999999999999	9.8856175059804343
7.0099999999999998	9.8845656148081886
7.0150000000000006	9.8835154643915359
7.0200000000000005	9.8824735327128881
7.0250000000000004	9.8814461466828121
7.0300000000000002	9.8804394304301226
7.0350000000000001	9.8794592565463457
7.04	9.8785112007626736
7.0449999999999999	9.8776005004308178
7.0499999999999998	9.8767320170798527
7.0549999999999997	9.8759102032535733
7.0600000000000005	9.8751390737079365
7.0650000000000004	9.8744221810051549
7.0700000000000003	9.8737625954499642
7.0750000000000002	9.8731628892827636
7.0800000000000001	9.8726251249870707
7.085	9.8721508475618087
7.0899999999999999	9.871741080588329
7.0949999999999998	9.871396325920017
7.1000000000000005	9.8711165668628986
7.1050000000000004	9.8709012747017191
7.1100000000000003	9.8707494184827258
7.1150000000000002	9.8706594779807624
7.1200000000000001	9.8706294598312603
7.125	9.8706569167891409
7.1299999999999999	9.8707389701691941
7.1349999999999998	9.8708723354711694
7.1400000000000006	9.8710533512328027
7.1450000000000005	9.8712780111286698
7.1500000000000004	9.871541999325494
7.1550000000000002	9.8718407290435444
7.1600000000000001	9.8721693842414293
7.165	9.8725229642758094
7.1699999999999999	9.8728963312999305
7.1749999999999998	9.8732842601069208
7.1799999999999997	9.8736814900097247
7.1850000000000005	9.8740827782836149
7.1900000000000004	9.8744829545955017
7.1950000000000003	9.8748769757696397
7.2000000000000002	9.8752599801682113
7.2050000000000001	9.8756273408972319
7.21	9.8759747170239542
7.2149999999999999	9.876298101949585
7.2199999999999998	9.8765938680856866
7.2250000000000005	9.8768588070028969
7.2300000000000004	9.8770901642644482
7.2350000000000003	9.8772856682121457
7.2400000000000002	9.8774435520717727
7.2450000000000001	9.8775625688398794
7.25	9.8776419985381629
7.2549999999999999	9.8776816475771341
7.2599999999999998	9.8776818400946524
7.2650000000000006	9.8776434012981511
7.2700000000000005	9.877567633024654
7.2750000000000004	9.8774562818397911
7.2800000000000002	9.8773115002148799
7.2850000000000001	9.8771358013980404
7.29	9.8769320087793204
7.2949999999999999	9.876703200634882
7.2999999999999998	9.876452651256141
7.3049999999999997	9.8761837695066603
7.3100000000000005	9.8759000359574927
7.3150000000000004	9.8756049397273529
7.3200000000000003	9.8753019161899438
7.3250000000000002	9.8749942866995397
7.3300000000000001	9.8746852013952395
7.335	9.8743775861553402
7.3399999999999999	9.8740740946100161
7.3449999999999998	9.873777066067575
7.3500000000000005	9.8734884900772446
7.3550000000000004	9.8732099782002294
7.3600000000000003	9.8729427434340025
7.3650000000000002	9.8726875875767135
7.3700000000000001	9.8724448966539029
7.375	9.8722146443794898
7.3799999999999999	9.8719964034544425
7.3849999999999998	9.871789364369377
7.3900000000000006	9.8715923612113698
7.3950000000000005	9.8714039038596013
7.4000000000000004	9.871222215836017
7.4050000000000002	9.8710452769539945
7.4100000000000001	9.870870869844854
7.415	9.8706966293690872
7.4199999999999999	9.870520093882245
7.4249999999999998	9.8703387572947374
7.4299999999999997	9.8701501208927152
7.4350000000000005	9.8699517438788238
7.4400000000000004	9.8697412916916072
7.4450000000000003	9.8695165811749099
7.4500000000000002	9.8692756218174651
7.4550000000000001	9.8690166523521192
7.46	9.8687381721364229
7.4649999999999999	9.8684389668843782
7.4699999999999998	9.8681181284504902
7.4750000000000005	9.8677750685092391
7.4800000000000004	9.8674095261318655
7.4850000000000003	9.8670215694113317
7.4900000000000002	9.866611591403311
7.4950000000000001	9.8661803007966711
7.5	9.865728707849863
7.5049999999999999	9.8652581061887954
7.5099999999999998	9.8647700511942453
7.5150000000000006	9.8642663357196128
7.5200000000000005	9.8637489639502682
7.5250000000000004	9.8632201242046058
7.5300000000000002	9.862682161500981
7.5350000000000001	9.8621375506384297
7.54	9.861588870550202
7.5449999999999999	9.8610387805612003
7.5499999999999998	9.8604899991374353
7.5549999999999997	9.8599452855825902
7.5600000000000005	9.859407425050783
7.5650000000000004	9.8588792171052653
7.5700000000000003	9.8583634679333016
7.5750000000000002	9.8578629861922735
7.5800000000000001	9.8573805823491032
7.585	9.8569190712324328
7.5899999999999999	9.8564812774050843
7.5949999999999998	9.8560700428832142
7.6000000000000005	9.8556882365944602
7.6050000000000004	9.8553387649292041
7.6100000000000003	9.8550245826524048
7.6150000000000002	9.8547487034246011
7.6200000000000001	9.8545142091353082
7.625	9.8543242572868213
7.6299999999999999	9.8541820856477678
7.6349999999999998	9.8540910134685635
7.6400000000000006	9.8540544386216204
7.6450000000000005	9.8540758300566793
7.6500000000000004	9.8541587151435159
7.6550000000000002	9.8543066615208748
7.6600000000000001	9.8545232532432117
7.665	9.854812061142658
7.6699999999999999	9.8551766074735241
7.6749999999999998	9.8556203250743124
7.6799999999999997	9.8561465114242353
7.6850000000000005	9.856758278139889
7.6900000000000004	9.8574584966010121
7.6950000000000003	9.8582497405292209
7.7000000000000002	9.8591342265016877
7.7050000000000001	9.8601137534439545
7.71	9.861189642286325
7.7149999999999999	9.8623626770049348
7.7199999999999998	9.8636330483338064
7.7250000000000005	9.8650003014455869
7.7300000000000004	9.8664632888709072
7.7350000000000003	9.8680201299152408
7.7400000000000002	9.8696681777473572
7.7450000000000001	9.8714039952242985
7.75	9.8732233404183347
7.7549999999999999	9.8751211626338247
7.7599999999999998	9.8770916095469712
7.7650000000000006	9.879128045899499
7.7700000000000005	9.8812230839802009
7.7750000000000004	9.8833686258889806
7.7800000000000002	9.8855559173933258
7.7850000000000001	9.8877756129086407
7.79	9.890017850979465
7.7949999999999999	9.8922723393687235
7.7999999999999998	9.8945284487066871
7.8050000000000006	9.8967753134492042
7.8100000000000005	9.899001938772539
7.8150000000000004	9.9011973118579846
7.8200000000000003	9.9033505159663324
7.8250000000000002	9.9054508456045518
7.8300000000000001	9.9074879210709739
7.835	9.9094518006398857
7.8399999999999999	9.9113330887015287
7.8449999999999998	9.913123038209477
7.8500000000000005	9.9148136459073921
7.8550000000000004	9.9163977388848039
7.8600000000000003	9.9178690511921292
7.8650000000000002	9.919222289391115
7.8700000000000001	9.9204531860809304
7.875	9.9215585406792943
7.8799999999999999	9.9225362468731042
7.8849999999999998	9.9233853064482958
7.8900000000000006	9.9241058293191458
7.8950000000000005	9.9246990198818406
7.9000000000000004	9.925167149948372
7.9050000000000002	9.9255135187433687
7.9100000000000001	9.9257424006202832
7.915	9.9258589813248825
7.9199999999999999	9.9258692837694156
7.9249999999999998	9.9257800844385216
7.9300000000000006	9.9255988216360684
7.9350000000000005	9.9253334968836793
7.9400000000000004	9.9249925708689126
7.9450000000000003	9.9245848553553948
7.9500000000000002	9.924119402533023
7.9550000000000001	9.9236053932702397
7.96	9.9230520257338402
7.9649999999999999	9.9224684057942731
7.9699999999999998	9.9218634406000028
7.9750000000000005	9.9212457366283822
7.9800000000000004	9.9206235034453094
7.9850000000000003	9.9200044643003373
7.9900000000000002	9.9193957745854178
7.9950000000000001	9.9188039490625783
8.	9.9182347986275339
