# Supplementary material for: Stalled response near thermal equilibrium in periodically driven systems
Source: Nat Commun. 2024 Jan 4;15:294. doi: 10.1038/s41467-023-44487-2 (PMC10766978; doi:10.1038/s41467-023-44487-2)
Supplement: Supplementary file 3 — Source Data [file 41467_2023_44487_MOESM3_ESM.zip › source_data/SupplFig8e-h-numerics.dat]

#t	MSz,eq,f_0=0	Sx+,eq,f_0=0	MSz,eq,f_0=4,T=0.5	MSz,eq,f_0=4,T=1	Sx+,eq,f_0=4,T=0.5	Sx+,eq,f_0=4,T=1	MSz,neq,f_0=0	Sx+,neq,f_0=0	MSz,neq,f_0=4,T=0.5	MSz,neq,f_0=4,T=1	Sx+,neq,f_0=4,T=0.5	Sx+,neq,f_0=4,T=1
0.	-0.000044690100782319997	-0.00010548429254221099	-0.000044690100782319997	-0.000044690100782319997	-0.00010548429254221099	-0.00010548429254221099	-0.00040367293502216461	0.61690201582887161	-0.00040367293502216461	-0.00040367293502216461	0.61690201582887161	0.61690201582887161
0.02	-0.000043712271987208368	-0.0001055028932642407	-0.000043712271987208368	-0.000043712271987208368	-0.0001055028932642407	-0.0001055028932642407	-0.00040330109435161854	0.61680481566573087	-0.00040330109435161854	-0.00040330109435161854	0.61680481566573087	0.61680481566573087
0.040000000000000001	-0.000042671828664606754	-0.00010552162070170323	-0.000044014626008555963	-0.00004335070779531297	-0.000099002462767645911	-0.00010223597346051582	-0.00040218661545848508	0.61651340284574385	-0.00040150504993231167	-0.00040186300181508164	0.61647956407062898	0.61649634093505623
0.059999999999999998	-0.000041566073049881941	-0.00010553981489159478	-0.000045456480186691767	-0.000043576711519322658	-0.000073369988609523504	-0.000089168081213705151	-0.0004003326239892871	0.6160283397675923	-0.00039696992401079892	-0.00039878178789870197	0.6158621776860782	0.61594366533396694
0.080000000000000002	-0.000040392496155797208	-0.00010555681920156184	-0.000047778648638419075	-0.000044336986630141156	-0.000017272481614384746	-0.000059956910519234608	-0.00039774431707903166	0.61535056173299418	-0.00038826028290224121	-0.0003934049625417442	0.61489809223774283	0.61511615445055989
0.10000000000000001	-0.000039148789739627127	-0.00010557198167146492	-0.000050639763100740476	-0.000045556541066242573	0.00007850704583141192	-8.560005574715046e-6	-0.0003944289449488679	0.61448137391061208	-0.0003741854554995365	-0.00038504852253782792	0.61354832261148284	0.61398692238465902
0.12	-0.000037832857377326917	-0.00010558465633496531	-0.000053664662220873766	-0.000047142351261592746	0.00022032951733962685	0.000070625093770195407	-0.000390395785298394	0.61342244710624871	-0.00035417523157302289	-0.00037305301790870396	0.61179438469759029	0.61253443889316894
0.14000000000000001	-0.000036442824722506678	-0.00010559420451951553	-0.000056497916388082575	-0.000048987920188741513	0.00041118171117077103	0.00018260842545827095	-0.00038565611057415905	0.61217581235500318	-0.00032854568501010026	-0.00035684776907818003	0.60964069472444105	0.610744169430813
0.16	-0.000034977048587986337	-0.00010559999612088778	-0.000058850877935400642	-0.00005097878276290671	0.00065050265074067604	0.00033164928963600436	-0.00038022314828600051	0.61074385436077483	-0.00029855589362575916	-0.00033601724692527285	0.6071134536690459	0.60861008755297397
0.17999999999999999	-0.000033434125140095056	-0.00010560141085041462	-0.000060529638451760348	-0.000052998843202888002	0.00093440672509472714	0.00052110341477871244	-0.00037411203452858074	0.60912930381116581	-0.00026622472682900564	-0.00031036185271793998	0.60425596229692902	0.60613587241190636
0.20000000000000001	-0.000031812897000195461	-0.00010559783945228321	-0.000061436144351455918	-0.000054937212060179874	0.0012562447611547214	0.00075329065116134175	-0.00036733976093682868	0.60733522860192246	-0.00023396413828817575	-0.00027994452093716912	0.6011214322555265	0.603335602643989
0.22	-0.000030112459240737993	-0.00010558868488863126	-0.000061543941425296067	-0.000056694998432197524	0.0016073466106436216	0.0010293996702122026	-0.0003599251153642534	0.6053650240086319	-0.00020414716315511963	-0.00024511517806362348	0.59776514997914387	0.60023378761597712
0.23999999999999999	-0.000028332164268271565	-0.00010557336349065361	-0.000060859235939219464	-0.000058191369248023622	0.0019777550451411273	0.0013494447287428772	-0.00035188861644665573	0.60322240184819087	-0.00017873486042955036	-0.00020650732182101589	0.59423795352593256	0.59686463798172995
0.26000000000000001	-0.000026471625663382348	-0.00010555130607397907	-0.00005938294152248863	-0.000059368158714451918	0.0023568078997547107	0.0017122851887407514	-0.00034325244245275721	0.60091137867752731	-0.00015904108023663197	-0.00016500464496967474	0.59058238834158128	0.59327056313871906
0.28000000000000003	-0.000024530720797114741	-0.00010552195901669575	-0.00005708840556222991	-0.000060192421662635942	0.0027335290887214353	0.00211571167650422	-0.00033404035469973559	0.59843626307976472	-0.00014564972082973041	-0.00012168010986702421	0.5868319214959975	0.58949998041537866
0.29999999999999999	-0.000022509592388302024	-0.00010548478529897354	-0.000053923536571721942	-0.000060656560715244279	0.0030968993925381146	0.0025565945848649192	-0.00032427761586538081	0.59580164209282127	-0.00013845151456459009	-0.000077714285406687428	0.58301262527697917	0.58560461264071062
0.32000000000000001	-0.000020408648904131355	-0.00010543926550287166	-0.000049837343196509898	-0.000060775973089569751	0.003436144891453885	0.0030310824867883024	-0.00031399090361169599	0.59301236683772496	-0.00013675261704126224	-0.000034303119989673864	0.57914609847153742	0.58163651996163024
0.34000000000000002	-0.000018228563820804622	-0.00010538489877198951	-0.000044821896497355962	-0.000060584492811682766	0.0037411752964462584	0.0035348313964497485	-0.00030320821982913679	0.59007353740834234	-0.00013941833379734966	7.4331146845928175e-6	0.57525220451098624	0.57764514530243549
0.35999999999999999	-0.000015970273873185115	-0.00010532120372956476	-0.000038954024720639496	-0.000060128178552634054	0.0040032275198957096	0.0040632418509485195	-0.00029195879595048796	0.58699048708516299	-0.00014503319942985385	0.000046528542152047756	0.57135045106376892	0.57367464500794763
0.38	-0.000013634976114368369	-0.00010524771935570963	-0.000032419411710338242	-0.000059458167038995563	0.0042156537142341178	0.0046116801085264118	-0.00028027299475555031	0.58376876594001426	-0.00015206743935829853	0.000082229399272250314	0.56745940927761074	0.56976173003313424
0.40000000000000002	-0.000011224123964460875	-0.00010516400582212144	-0.000025507022129306334	-0.000058623356630715245	0.0043746901835961362	0.0051756623290127764	-0.00026818220904611598	0.58041412389978875	-0.00015903591293973257	0.00011402589075893039	0.56359430457680659	0.56593416921621209
0.41999999999999998	-8.739422269803121e-6	-0.00010506964528569899	-0.000018572847581797836	-0.000057663617977477683	0.0044800049298653567	0.0057509857958310522	-0.00025571875765524263	0.57693249333808039	-0.00016462709848453702	0.00014165752672546522	0.55976358819819039	0.56221002000437015
0.44	-6.1828213243214636e-6	-0.00010496424263974561	-0.000011984173488802791	-0.000056604086588564473	0.0045348692909758246	0.0063337980576182711	-0.00024291577920061702	0.57332997126677188	-0.00016777865945037662	0.00016509503695960777	0.55596570461966444	0.55859756941226368
0.46000000000000002	-3.5565099750917151e-6	-0.00010484742622410191	-6.0627781307102946e-6	-0.000055450924092440013	0.0045459109533839675	0.0069206022096169953	-0.00022980712406929851	0.56961280119990243	-0.00016768912081971746	0.00018450460020005312	0.55218727930917777	0.5550959017900644
0.47999999999999998	-8.6290779114511773e-7	-0.00010471884849403634	-1.0440932625525867e-6	-0.000054188782846211619	0.0045225253255083194	0.0075082034416322999	-0.00021642724504533292	0.56578735476055941	-0.00016377820000557791	0.00020020138304604335	0.54840359149681939	0.55169596755161776
0.5	1.8953435531599005e-6	-0.00010457818664833424	2.9392046432194507e-6	-0.000052780099109663719	0.0044760924203651534	0.0080936077870533765	-0.00020281108698991593	0.56186011310679806	-0.00015562974735496352	0.00021259931714293079	0.54458162461512449	0.54838200957330308
0.52000000000000002	4.7153897969574865e-6	-0.00010442514321750988	5.8512131611392071e-6	-0.000051166275002643979	0.004419141760702329	0.0086738883792241914	-0.00018899397610336668	0.55783764824567994	-0.00014295929386196407	0.00022216298008223383	0.54068538625649665	0.54513320762252915
0.54000000000000004	7.5941742160370862e-6	-0.00010425944661233876	7.7336162576796541e-6	-0.000049270771108236855	0.0043645466237090058	0.0092460373739262237	-0.00017501150912135888	0.55372660431142151	-0.00012563728068936547	0.00022936582660259414	0.53668267377087186	0.54192541877247002
0.56000000000000005	0.0000105284485450996	-0.00010408085163396419	8.6839101332558677e-6	-0.000047004087682232798	0.004324757380801578	0.0098068230680317149	-0.00016089944288018992	0.54953367887581594	-0.00010377169878312761	0.0002346572689532183	0.53255206366151675	0.53873291528773204
0.57999999999999996	0.000013514784495086141	-0.00010388913994561636	8.8384580097834731e-6	-0.000044270528280817428	0.0043110469833940335	0.010352671665626589	-0.00014669358473427818	0.54526560436406346	-0.000077819685198765587	0.00023843954804868457	0.52828864849378043	0.53553004399459825
0.59999999999999998	0.000016549585777944631	-0.00010368412050728546	8.3627696348294311e-6	-0.000040976491009876714	0.0043327596257552526	0.010879591561537623	-0.00013242968414294357	0.54092912964174156	-0.000048671037538913081	0.00024105414571512322	0.52390702956427471	0.53229274814713601
0.62	0.000019629100627551604	-0.00010346562997376493	7.447223217629112e-6	-0.000037039816870663988	0.0043966116840407172	0.011383154801791862	-0.00011814332587844686	0.53653100184309777	-0.000017642734042987856	0.00024277670467096751	0.51944044545087975	0.52899990271368724
0.64000000000000001	0.000022749434839101218	-0.0001032335330568644	6.3045401409132784e-6	-0.000032399466302939634	0.0045061518821223959	0.011858545435375248	-0.00010386982519726071	0.53207794850258183	0.000013649562533260551	0.00024381899199561914	0.51493574723459767	0.52563441807257694
0.66000000000000003	0.000025906565009954641	-0.00010298772285228703	5.1657446597554169e-6	-0.000027024549063142667	0.004661501887183543	0.012300677857364436	-0.000089644125350542281	0.52757666005434378	0.000043526778073899042	0.00024433626461211125	0.51044506664648992	0.52218406855831734
0.68000000000000005	0.000029096352178157453	-0.00010272812113202723	4.2731245583488286e-6	-0.000020921571895728824	0.0048594490880100229	0.012704380349109125	-0.000075500697791629212	0.5230337727576162	0.000070522246781312345	0.00024443836665572795	0.50601606634990737	0.51864200537084049
0.70000000000000007	0.000032314555643321585	-0.00010245467860243567	3.8704513878363989e-6	-0.000014138766978498418	0.0050938681219270792	0.013064630644428166	-0.000061473445353385503	0.51845585210641976	0.000093609838687410893	0.00024420293318725209	0.50168315450597978	0.51500692189896946
0.71999999999999997	0.00003555684690342148	-0.00010216737512850527	4.1912999654072913e-6	-6.7665752418073766e-6	0.0053563544197339687	0.013376822661858405	-0.000047595608726594407	0.51384937677636566	0.00011231524743089867	0.00024368915322588343	0.4974617502258748	0.51128285595250356
0.73999999999999999	0.000038818823723502094	-0.00010186621992480874	5.445524486492187e-6	1.0662116218425333e-6	0.0056369106952196858	0.013637037900257399	-0.000033899676553875851	0.50922072315927125	0.00012669019865256016	0.00024295065622545811	0.49334674263690109	0.50747863785741898
0.76000000000000001	0.000042096024162056184	-0.00010155125171290634	7.8027089940001237e-6	9.2005492459031057e-6	0.0059245570772162044	0.013842292642444631	-0.000020417299321756621	0.50457615053258209	0.00013718065614678164	0.00024204624869437682	0.48931511834289221	0.50360702346549202
0.78000000000000003	0.000045383940585050353	-0.00010122253884531685	0.000011371256725716677	0.000017458717308613258	0.006207819726058314	0.013990733832460276	-7.1792073282582469e-6	0.49992178690666944	0.00014444942880117301	0.00024104746351644862	0.4853317784997706	0.49968358237404126
0.80000000000000004	0.000048678033558336581	-0.00010088017939610298	0.000016173924051524069	0.000025658027696554703	0.006475146640994617	0.01408176233358582	5.7848670173450689e-6	0.49526361559023568	0.00014921329871199485	0.00024004220101098844	0.48135705089445147	0.49572543846135819
0.82000000000000006	0.000051973745514938274	-0.00010052430121721042	0.000022124872333141587	0.000033624937108171771	0.0067153554344815246	0.014116071442132838	0.000018446262510091876	0.49060746250807619	0.00015213351371751345	0.00023913412098733322	0.47735429827126175	0.49174997698085521
0.83999999999999997	0.000055266514282059642	-0.00010015506196103132	0.00002901766339144865	0.000041207753598931224	0.0069182075747359524	0.014095599511860089	0.000030777457734137981	0.4859589843041815	0.00015377085346794661	0.00023843784835193491	0.47329619131139833	0.48777363631536685
0.85999999999999999	0.000058551786201271189	-0.000099772649067381107	0.000036534754878303488	0.000048286357703750116	0.0070751293978586786	0.014023406429043664	0.000042752134938973257	0.48132365725659598	0.00015459370825472024	0.00023807043071943923	0.46916855382133676	0.48381089206883238
0.88	0.000061825029021057853	-0.000099377279715065855	0.000044284311731895842	0.000054777850871969014	0.0071799957120277065	0.01390349260841595	0.000054345238995601869	0.47670676702875892	0.00015501452358425427	0.00023813978719579298	0.46497118697386452	0.47987351823702329
0.90000000000000002	0.00006508174432251837	-0.000098969200736425089	0.000051859951526012082	0.000060637683109508733	0.0072298093005523072	0.013740584760044245	0.000065533031361329763	0.47211339927516094	0.00015542686896481694	0.00023873108739724813	0.46071573793423393	0.4759701787592242
0.92000000000000004	0.000068317479519148378	-0.000098548688494167744	0.000058907826867130725	0.000065856464434556339	0.0072250954202935144	0.013539914250132163	0.00007629313898972756	0.46754843111811362	0.0001562205719052509	0.00023989210348124984	0.456421399579783	0.47210636795012206
0.94000000000000006	0.000071527839416100913	-0.000098116048718832768	0.000065179633362125178	0.000070453209560741858	0.0071698981721486921	0.013307011590954057	0.000086604598159258778	0.46301652350572242	0.00015776301715347829	0.00024161861701313056	0.45210979893739639	0.46828468510328536
0.95999999999999996	0.000074708497235228405	-0.000097671616306036743	0.000070553844372493041	0.000074466126291208856	0.0070713848124784907	0.013047535254966366	0.000096447893104284477	0.4585221144588495	0.0001603471881672057	0.00024384098538905025	0.44780062162955336	0.46450540067639345
0.97999999999999998	0.000077855205069109201	-0.000097215755071146894	0.000075019403366165943	0.000077942213805255733	0.0069391752061429488	0.012767145812409592	0.00010580498958960571	0.45406941321035105	0.00016411780190242822	0.00024641302303327756	0.44350922534070991	0.46076725080864872
1.	0.000080963803835928244	-0.000096748857460666289	0.00007863030509818944	0.000080926913247490045	0.0067845631498997354	0.012471428621130317	0.00011465936326051848	0.44966239523554252	0.00016899413720935716	0.00024910444994332218	0.43924681391326981	0.4570683835991341
1.02	0.000084030232527166487	-0.0000962713442179392	0.000081449471799159567	0.000083454904902611343	0.0066197672630426818	0.012165861067432865	0.00012299602300858137	0.44530479816993285	0.00017461217538583887	0.00025159828134258336	0.43502291486390676	0.453407373448107
1.04	0.000087050536952286428	-0.000095783664001623732	0.000083502774873341762	0.000085542933129633542	0.0064572675643615376	0.011855814481806552	0.00013080152916425739	0.44100011860614674	0.00018031016080775897	0.00025349460853463582	0.43084918326411925	0.44978421726942486
1.06	0.000090020877755499912	-0.000095286292955478407	0.000084759492990499341	0.000087185306677201035	0.0063091999913431861	0.011546576820905617	0.00013806400684844913	0.43675160975864824	0.00018517926498970092	0.00025432214440852807	0.42674312482930943	0.44620122731914902
1.0800000000000001	0.000092937537868705705	-0.000094779734226406258	0.000085146399447389581	0.000088352488946244479	0.0061867408989344673	0.011243380234334422	0.00014477315431692117	0.43256227998161612	0.0001881908172873259	0.0002535585567163684	0.42273028332910395	0.44266373949884463
1.1000000000000001	0.000095796929244697238	-0.000094264517430660185	0.00008459163651390253	0.000088992956868899631	0.0060994364839324043	0.010951417750495648	0.00015092024658146588	0.42843489212107733	0.00018839060527012404	0.00025065989277951728	0.41884380020536627	0.43918056407187456
1.1200000000000001	0.000098595598970581399	-0.00009374119806462668	0.000083084156280333055	0.00008903825316423572	0.0060545033820980955	0.010675835422665928	0.00015649813429476772	0.42437196368225422	0.00018512255303223569	0.00024509828508061798	0.41512098287737886	0.43576411932203563
1.1400000000000001	0.00010133023474524772	-0.000093210356859856536	0.000080727959228695661	0.000088410870928694318	0.0060562049682841134	0.010421690166248176	0.00016150123812450415	0.42037576778647356	0.00017822100709269026	0.00023640570409664066	0.41159744845484986	0.43243020931289022
1.1599999999999999	0.00010399766965388246	-0.00009267259907935551	0.000077770793714557196	0.000087034296875385109	0.0061054455715560622	0.010193868840960667	0.00016592553866832255	0.41644833489249622	0.00016810866373572972	0.00022422000661135796	0.4083002450299249	0.4291974352088237
1.1799999999999999	0.00010659488637119324	-0.000092128553754687012	0.000074595296880267115	0.000084844229276896665	0.0061996943243352752	0.0099969703493273353	0.00016976856209609259	0.41259145525285668	0.00015576333994559224	0.00020832823925236166	0.40524176038678283	0.42608626446872222
1.2	0.00010911902068166945	-0.000091578872861567187	0.000071673613347807835	0.000081799735159291537	0.006333262084541505	0.0098351588857048429	0.00017302936167747432	0.40880668207544296	0.00014256177828306411	0.00018870146981870943	0.4024160194948535	0.42311782030910783
1.22	0.00011156736441603893	-0.000091024230433166744	0.000069498187244304566	0.000077892985652250335	0.006497853329694504	0.0097120020619983517	0.00017570849532689767	0.40509533535575498	0.00013004961802954261	0.00016551565285906691	0.39979823949924098	0.42031248983296266
1.24	0.00011393736780030209	-0.000090465321609857393	0.000068506433056832877	0.000073156269791870704	0.0066832527973799457	0.0096303115002739359	0.00017780799936003774	0.40145850634701208	0.00011970263700454911	0.0001391543458417327	0.39734758935984049	0.41768847673462783
1.26	0.00011622664118638576	-0.000089902861624438973	0.000069014544738687372	0.000067665263350755872	0.0068780132458338347	0.0095920048186365486	0.00017933135864685312	0.3978970626306918	0.00011273087750330452	0.00011019138517354664	0.39501236890275709	0.41526043750704356
1.28	0.00011843295630416251	-0.000089337584722321602	0.000071169573962942545	0.00006153800114519492	0.0070700761367112654	0.0095980063146261958	0.00018028347327133862	0.39441165375047921	0.00010994782975511097	0.000079354543427166344	0.39273648486179191	0.41303833466552331
1.3	0.00012055424694918868	-0.000088770243016419792	0.000074924080350171479	0.000054929596950852033	0.0072473405528934928	0.0096481991720398751	0.00018067062199281919	0.39100271737181402	0.00011170144245022627	0.000047474152192144778	0.39046612015963461	0.41102661612730629
1.3200000000000001	0.00012258860915219383	-0.000088201605276350923	0.000080036383062708633	0.000048023363495030419	0.0073982496214919716	0.0097414353581918908	0.00018050042256130203	0.38767048592602948	0.00011785471334740602	0.000015423054355112944	0.38815568087662905	0.40922378994032693
1.3400000000000001	0.00012453430093124426	-0.000087632455652643496	0.000086099785162718767	0.000041019484425263569	0.0075124579147570056	0.0098756016810959343	0.00017978178921129739	0.38441499370074172	0.00012780934602318883	-0.00001594448081560472	0.38577229930213919	0.40762241479605804
1.3600000000000001	0.00012638974157969454	-0.000087063592335994791	0.000092601913748789622	0.000034122679411385803	0.0075815791531938202	0.010047733107134336	0.00017852488736619723	0.38123608433494338	0.00014057465498281199	-0.000045847355493081054	0.38329833910329625	0.40620947779698663
1.3800000000000001	0.00012815351054352997	-0.000086495826153156321	0.00009900794915526992	0.000027530330301214767	0.0075999241508579842	0.010254158686339705	0.00017674108592952847	0.37813341867795458	0.00015488331204439529	-0.000073619655705674247	0.38073157311058947	0.4049670901979644
1.4000000000000001	0.00012982434596476786	-0.000085929979100293297	0.00010485102462935714	0.000021422310640339948	0.0075650745798054517	0.0104906622199273	0.00017444290713523186	0.37510648297226007	0.00016934200248064357	-0.000098736360092634839	0.378083071744229	0.40387340558500995
1.4199999999999999	0.00013140114282951185	-0.000085366882815592461	0.00010980561281498727	0.000015953346967034071	0.0074781404044237301	0.010752639521813689	0.00017164397433809195	0.37215459731885225	0.00018258654189617918	-0.00012082181188256824	0.37537332546496926	0.40290365605879475
1.44	0.00013288295083996662	-0.000084807376993420683	0.00011372141369391311	0.000011248239769032914	0.0073436253199563864	0.011035236596891734	0.00016835895779756388	0.36927692438429544	0.00019340173469914804	-0.00013964263597126062	0.37262756654735696	0.40203120960628336
1.46	0.00013426897202812801	-0.000084252307742310942	0.000116607343672432	7.3997924290858386e-6	0.0071689406654963043	0.011333457651358852	0.00016460351870442591	0.36647247831100999	0.00020077635745668551	-0.00015508877007948743	0.36987144637384495	0.40122857204014872
1.48	0.00013555855809025547	-0.000083702525889669708	0.00011857256583464037	4.4689279057909259e-6	0.0069637056334523016	0.011642237670233223	0.0001603942515978965	0.3637401337900773	0.00020389120981893424	-0.00016714738789745665	0.36712804821940404	0.40046828395163714
1.5	0.00013675120752639977	-0.000083158885236745241	0.00011974602744785345	2.4862694914563888e-6	0.0067390023436038138	0.01195648039550222	0.00015574862537480472	0.36107863525860029	0.00020206993278357524	-0.00017587469359385891	0.36441672656725338	0.39972369100434402
1.52	0.00013784656261820946	-0.000082622240767070963	0.00012020195308236337	1.4544370941921292e-6	0.0065067085667554255	0.012271068076471134	0.00015068492304403172	0.35848660618420525	0.00019474189916381113	-0.00018137000600915165	0.36175365246170121	0.3989695894484715
1.54	0.00013884440623774391	-0.000082093446813095815	0.00011991541937198327	1.3504419383060517e-6	0.0062789392378779334	0.012580853700562344	0.00014522218041606444	0.35596255840056396	0.00018146340743270539	-0.00018375546814678942	0.35915342731452882	0.39818276450600809
1.56	0.0001397446585129844	-0.000081573355184679492	0.00011876227996955244	2.1278016711957781e-6	0.0060675415831868383	0.012880649119927723	0.00013938012389506232	0.35350490145741031	0.00016201707771841198	-0.00018316336994736449	0.35663085416050733	0.3973424457655903
1.5800000000000001	0.00014054737348076496	-0.000081062813265300282	0.00011656462004226015	3.7182839080322772e-6	0.0058835521370581272	0.0131652233239521	0.00013317910747735404	0.35111195195225781	0.00013656868171373418	-0.00017973167938595269	0.3542019776855232	0.39643070130053548
1.6000000000000001	0.00014125273554415132	-0.00008056266207998359	0.00011316917579360167	6.0334549194344944e-6	0.0057365547799594109	0.013429323977798356	0.00012664004929096792	0.34878194281061159	0.00010582183440533896	-0.00017360710113375685	0.35188379577262546	0.3954327827131428
1.6200000000000001	0.00014186105601708687	-0.000080073734341642295	0.00010853462450633594	8.9664060445131255e-6	0.0056339611110182162	0.013667732304516067	0.00011978436755410299	0.34651303248380305	0.000071093390106399812	-0.00016495393145478029	0.34969252049764621	0.394337419615644
1.6400000000000001	0.00014237276956013609	-0.000079596852480647896	0.00010279844199909127	0.000012394110173653827	0.0055803250188585975	0.013875356653529274	0.000112633916443141	0.34430331403433206	0.000034250195261358724	-0.00015396622884131933	0.34764078728449432	0.39313704758933543
1.6600000000000001	0.00014278843064076743	-0.000079132826664558327	0.000096298913853959389	0.000016180805626906519	0.0055768519204156923	0.014047364110672561	0.00010521092167839474	0.34215082408136682	-2.5008447752279672e-6	-0.00014088042888500685	0.34573460493548624	0.39182794192861525
1.6799999999999999	0.00014310871001282227	-0.00007868245281388478	0.000089542791467455557	0.000020182620175914628	0.0056212386561098225	0.014179342955114992	0.000097537916307881972	0.34005355157951822	-0.000036915279223843911	-0.00012598554119545857	0.34397095890240281	0.39041022345449872
1.7	0.00014333439120518474	-0.000078246510620632239	0.000083128126406099151	0.000024253369897062754	0.0057078902934157363	0.014267482578625774	0.00008963767654015381	0.33800944640631186	-0.000067012431837147612	-0.00010962849062071123	0.34233678200656059	0.38888770440734577
1.72	0.00014346636709873864	-0.000077825761576726861	0.000077645953976992338	0.000028251156916150183	0.0058284500033686341	0.014308752701861445	0.000081533157967429021	0.33601642773566537	-0.00009128726121250888	-0.000092212969325128347	0.3408095887336825	0.38726755246857852
1.74	0.00014350563653442797	-0.000077420947018794765	0.000073587420281864824	0.000032045119742370176	0.0059725038943252602	0.014301061337253859	0.000073247432257131373	0.3340723921763567	-0.0001087910611192143	-0.000074191250268910991	0.33935962066756142	0.38555976820484972
1.76	0.00014345330095130032	-0.000077032786196701373	0.000071275308351256839	0.000035521530420197511	0.0061283181999138899	0.014243371645797094	0.000064803624414432048	0.3321752216548024	-0.00011909903507075631	-0.000056049607125845113	0.33795304207466059	0.38377649298240379
1.78	0.00014331056118829788	-0.000076661974373197934	0.000070827235429189034	0.000038588430823435077	0.006283524982859996	0.014135761786066455	0.00005622485079233297	0.33032279102672679	-0.00012222347529020766	-0.00003828907888045463	0.33655561690756081	0.38193118679572868
1.8	0.00014307871428796345	-0.000076309180961433464	0.000072149200096457283	0.000041178163863737904	0.0064257545786631214	0.013979418594399145	0.00004753415792763116	0.3285129753991165	-0.00011853581822216658	-0.00002140409501508872	0.33513633540618015	0.38003773433217336
1.8200000000000001	0.00014275915041862125	-0.000075975047708032393	0.000074955546226971453	0.000043247453102444183	0.006543269569755465	0.01377656440446271	0.000038754462453025745	0.32674365715099207	-0.00010873340466966905	-5.861780665444849e-6	0.33367053744320924	0.37810954934100494
1.8400000000000001	0.00014235334986936049	-0.000075660186928755817	0.000078812412419318467	0.000044775049266729955	0.0066256543258832682	0.013530325058152838	0.000029908492055530367	0.32501273263818731	-0.00009384602725534541	7.9154716909300704e-6	0.3321421389946545	0.37615874986487574
1.8600000000000001	0.00014186288017346491	-0.000075365179803830998	0.000083201592800206253	0.000045757317640122974	0.0066645563216228025	0.013244554649597066	0.000021018727697535294	0.32331811857289572	-0.00007524520167554935	0.000019562292085901351	0.33054462704520554	0.37419546989086205
1.8800000000000001	0.00014128939324643819	-0.000075090574740191164	0.000087597522147313256	0.000046202415533932312	0.0066543928293799522	0.012923637522730451	0.000012107347202361396	0.32165775806855168	-0.000054611103965162416	0.000028776650103333468	0.32888061774865906	0.37222735816966762
1.9000000000000001	0.00014063462267763227	-0.000074836885807102229	0.000091543304662662639	0.000046123863091742517	0.0065928782600041067	0.012572289790734678	3.196170306970364e-6	0.32002962634199211	-0.000033831244274782485	0.00003532050719816382	0.3271600208422073	0.37025929538779784
1.9199999999999999	0.00013990038106802619	-0.000074604591252425728	0.000094707359124406726	0.000045534334499879037	0.0064812332942194642	0.012195381094423727	-5.6933946573113625e-6	0.31843173606776631	-0.000014839828177910797	0.000039016132730967934	0.32539718293902664	0.36829334015404702
1.94	0.00013908855744025964	-0.000074394132105238606	0.00009690509146697765	0.000044440413340361695	0.0063240131244086178	0.011797792991211982	-0.000014540402393410645	0.31686214237926685	5.6309188474837346e-7	0.000039740130387055234	0.32360767106076316	0.3663288956119532
1.96	0.00013820111473721724	-0.000074205910871648166	0.000098080561828316898	0.00004283890237697166	0.0061286039419860116	0.011384324189910847	-0.00002332442047379979	0.31531894751503675	0.000010865930564769866	0.000037417527062003075	0.321805467440263	0.36436307404582485
1.98	0.00013724008735318746	-0.000074040290329055572	0.000098256933588343476	0.000040715096081101604	0.0059045274814318472	0.010959645888749946	-0.000032025577187802523	0.31380030510718904	0.000014945008860470232	0.00003201814268891448	0.32000121219331706	0.36239122735123774
2.	0.00013620757877061754	-0.000073897592424876192	0.000097475153360927769	0.000038043239419107561	0.0056627177715395062	0.010528303720357925	-0.000040624607424894626	0.31230442411290699	0.000012112154852604584	0.000023556923830127946	0.31820180078398741	0.36040760604228317
2.02	0.00013510575917361628	-0.000073778097284270318	0.000095743504730416012	0.000034789219671847033	0.0054148844882392112	0.010094757014171521	-0.000049102896347113373	0.31082957238971642	2.1371472811171355e-6	0.000012099071197362032	0.31641124584941416	0.35840610703431652
2.04	0.00013393686315937153	-0.00007368204233210221	0.000093016042390783177	0.00003091536331222694	0.0051729848545978467	0.0096634417375405738	-0.000057442520884781051	0.3093740799164364	-0.000014727346962225413	-2.2302657879287591e-6	0.31463237864055438	0.3563810688991913
2.06	0.00013270318745292609	-0.000073609621532971147	0.00008920785799973463	0.000026387023712225871	0.0049487414725936842	0.0092388408249605911	-0.000065626288932970483	0.30793634166368256	-0.000037712947208265457	-0.000019233083234659193	0.31286877308128613	0.3543280711413232
2.0800000000000001	0.00013140708863886366	-0.00007356098475330232	0.000084242782045912401	0.000021180438196512913	0.0047531100641574012	0.0088255447557467268	-0.000073637776011187261	0.30651482011895859	-0.000065521152191817117	-0.000038624810763655121	0.31112624799161359	0.35224469065202224
2.1000000000000001	0.0001300509808879885	-0.0000735362372486561	0.000078117553066095469	0.000015291111200639584	0.0045956354712749278	0.0084282862240433257	-0.000081461359563463759	0.30510804747023029	-0.000096373820804126348	-0.000060022995168149129	0.30941343222111051	0.3501311644134939
2.1200000000000001	0.00012863733376605735	-0.000073535439279180691	0.000070959123252785361	8.7417710789641778e-6	0.0044837196704375724	0.0080519355428565614	-0.000089082250579745198	0.30371462745643496	-0.00012816649105254832	-0.000082941946702802527	0.30774113957349558	0.34799090442264602
2.1400000000000001	0.00012716866988338876	-0.000073558605855138969	0.000063052152950594104	1.5888010768891347e-6	0.004421918498662779	0.0077014479340300548	-0.000096486522577238221	0.3023332368904969	-0.00015872317652585247	-0.00010679668649852397	0.30612064552322071	0.34583081115458281
2.1600000000000001	0.00012564756270288385	-0.000073605706614552377	0.000054823388022619962	-6.0739802954234978e-6	0.0044114334068815313	0.0073817598157019902	-0.00010366113788240136	0.30096262686465347	-0.00018609908686720994	-0.00013091861794297527	0.30456129529319298	0.34366133826523981
2.1800000000000002	0.00012407663421605888	-0.00007367666583384275	0.000046785541863610114	-0.000014115163226115224	0.0044499393428060249	0.0070976381000337086	-0.00011059397107936533	0.29960162364546855	-0.0002088428991049579	-0.00015458376888152769	0.30306808847829891	0.34149627550837402
2.2000000000000002	0.0001224585525759006	-0.000073771362572016636	0.000039458289950264347	-0.000022369834664248689	0.0045317978326321774	0.0068534935663131964	-0.0001172738296207794	0.2982491292691759	-0.00022613633600692545	-0.00017705239976556139	0.30163989479821068	0.33935223934882591
2.2200000000000002	0.00012079602979662637	-0.000073889630948677931	0.000033290570843960698	-0.000030647994021894276	0.0046485912258727542	0.0066531755566946538	-0.00012369047153154219	0.29690412184709025	-0.00023777550268431688	-0.00019761659127117553	0.30026875904972544	0.33724788976444653
2.2400000000000002	0.00011909181928426368	-0.000074031260554876174	0.000028603926409520586	-0.000038746734183990605	0.0047898372027162734	0.0064997694586808614	-0.00012983462014867775	0.29556565559174652	-0.00024402070828543482	-0.00021565056568113861	0.29894044183724655	0.33520292344828895
2.2600000000000002	0.00011734871344337011	-0.000074195996995976462	0.000025564986345587293	-0.000046464988577615135	0.0049437368781350393	0.0063954197612400184	-0.00013569797591313909	0.29423286057545217	-0.00024538709992234439	-0.00023065741005224086	0.29763604372087826	0.33323692275498368
2.2800000000000002	0.00011556954111464207	-0.000074383542564717407	0.000024183737178530562	-0.000053619153618421345	0.0050978688411136338	0.0063411993963286856	-0.00014127322506446785	0.29290494223236951	-0.00024245836865428513	-0.00024230588421415497	0.2963343642540619	0.3313681606674691
2.3000000000000003	0.00011375716504126443	-0.000074593557042194295	0.000024328588782131233	-0.000060057668486355326	0.0052398248995713034	0.0063370407188075633	-0.00014655404540694916	0.29158118061631788	-0.00023578216383886297	-0.00025045219713143441	0.29501456878870636	0.32961247023132612
2.3199999999999998	0.00011191447923844522	-0.000074825658624010598	0.00002575037657811044	-0.000065672734663978216	0.0053578417418425981	0.0063817356180949289	-0.00015153510893203478	0.29026092942690929	-0.00022586478603462898	-0.0002551438219725137	0.29365873450767688	0.32798228009064223
2.3399999999999999	0.00011004440632107412	-0.000075079424968299636	0.000028112014900636556	-0.000070407774876681678	0.0054414837876405019	0.0064730032171144772	-0.00015621208140237375	0.28894361481641617	-0.00021324241320286319	-0.00025660514321892633	0.29225388039240507	0.32648589675636475
2.3599999999999999	0.0001081498947603024	-0.00007535439436180566	0.00003102397293184081	-0.00007425987703029574	0.0054823760231547808	0.0066076149794646929	-0.00016058161893665879	0.28762873399022798	-0.00019857971078169126	-0.00025520740969786973	0.29079314900042985	0.32512708275423874
2.3799999999999999	0.00010623391607010243	-0.000075650066999574816	0.000034085291615852664	-0.000077277205411983158	0.005474903557561704	0.0067815602959756579	-0.00016464136153730366	0.2863158536134498	-0.00018274097173757303	-0.00025142755577975406	0.2892759305504008	0.32390494359167221
2.3999999999999999	0.00010429946196405596	-0.000075965906373797585	0.000036926035838404786	-0.000079552035790374231	0.0054167358657824507	0.0069902318139513546	-0.00016838992356375121	0.28500460803828065	-0.0001667943007464881	-0.00024580157677476025	0.28770692456530994	0.32281410192775745
2.4199999999999999	0.00010234954142417443	-0.000076301340766310569	0.000039243111275004405	-0.000081210560092928597	0.0053090381539885505	0.0072286093383593427	-0.00017182688130985835	0.28369469736323122	-0.00015193885450709432	-0.00023887819096174434	0.2860943937631576	0.32184510998219118
2.44	0.00010038717773930631	-0.000076655764839371596	0.000040820844629172598	-0.000082400841579226281	0.0051563065430295756	0.0074914238522329714	-0.00017495275760859644	0.28238588533908832	-0.00013937550835273552	-0.00023117763560294435	0.28444809480620015	0.32098503465216749
2.46	0.000098415405466210221	-0.000077028541318651533	0.00004153196354012359	-0.000083280282563436003	0.0049658738662820001	0.0077732883307131111	-0.00017776900358234399	0.2810779971342745	-0.00013015870213992781	-0.00022315895885515955	0.28277747125477681	0.32021814508413737
2.48	0.000096437267347267153	-0.000077419002762104725	0.000041321746129183157	-0.000084003749361252766	0.0047472227117444192	0.0080687885234239001	-0.00018027797757439942	0.27977091697271178	-0.00012506539175308196	-0.0002151974815897649	0.28109061060870655	0.31952663828800959
2.5	0.000094455811198504436	-0.000077826453408200941	0.000040184387763656654	-0.000084713172060608966	0.0045112669733764852	0.0083725336710466745	-0.00018248292141606615	0.278464585657488	-0.00012450137247831117	-0.00020757256980044256	0.27939422234581823	0.3188913517487163
2.52	0.000092474086754154583	-0.000078250171096561972	0.000038142880574094234	-0.00008552909372021647	0.0042697146294920418	0.0086791732656766926	-0.00018438793394368394	0.27715899799336285	-0.00012844860316518769	-0.00020046471541664349	0.27769457127510533	0.31829242907327981
2.54	0.000090495142424342617	-0.000078689409253858468	0.00003524099820147869	-0.000086544360188078179	0.0040345336359388691	0.0089833907683716813	-0.00018599794209199841	0.27585420012102602	-0.00013645056730300642	-0.00019396026086311233	0.27599899937511663	0.31770992172212042
2.56	0.000088522022109044363	-0.000079143398937643145	0.000031549674830648467	-0.000087819959246802914	0.0038174598060085226	0.0092798882280807661	-0.00018731866946846559	0.27455028677556736	-0.00014763786625588554	-0.00018806188177943744	0.27431746757725894	0.31712432381334288
2.5800000000000001	0.000086557761923126281	-0.000079611350930740814	0.000027182805447060338	-0.000089382942081397965	0.0036294532959660862	0.009563376788748636	-0.00018835660265656764	0.27324739848187035	-0.00016080481528270643	-0.00018270304072353499	0.2726634959422129	0.31651704595382035
2.6000000000000001	0.000084605386866876825	-0.000080092457878368011	0.000022312203383407364	-0.000091226364414262462	0.0034800452424356889	0.0098285870774700787	-0.00018911895532603557	0.27194571869941586	-0.00017454749623105337	-0.00017776488809885874	0.27105400241458444	0.3158708374041761
2.6200000000000001	0.000082667907601585711	-0.00008058589646036204	0.000017170541929633493	-0.000093311223296140694	0.0033766012726144418	0.010070310527299314	-0.00018961363028213371	0.27064547092806696	-0.00018745739953815108	-0.00017309437834988478	0.26950783150570123	0.31517016409232434
2.6400000000000001	0.000080748317083437909	-0.000081090829590827604	0.000012035491128287862	-0.000095570385788674994	0.0033236204197740252	0.010283478048347245	-0.00018984917956830355	0.2693469157869286	-0.00019833736026576149	-0.00016852259640160253	0.26804316386386201	0.31440154442805951
2.6600000000000001	0.000078849587256978049	-0.000081606408637338408	7.1964042787746319e-6	-0.000097914464751124031	0.0033222357131852702	0.010463276558802512	-0.00018983476290534637	0.26805034807760908	-0.0002063839811039421	-0.00016388241573807652	0.26667437951602485	0.31355383746551213
2.6800000000000002	0.000076974665730356745	-0.000082131775651745188	2.9129512663858548e-6	-0.00010023947141748341	0.0033700553991739468	0.010605297391637462	-0.00018958010442434586	0.26675609384295601	-0.00021128031639661496	-0.00015902465333651403	0.26540915930334386	0.31261847087778538
2.7000000000000002	0.000075126472451402665	-0.000082666065605296502	-6.2122156792646099e-7	-0.00010243587150236127	0.0034613901767961471	0.010705704388972923	-0.00018909544804638842	0.26546450743236028	-0.00021316955392943274	-0.0001538318997284481	0.26424655362816762	0.31158959145966569
2.7200000000000002	0.000073307896403435741	-0.000083208408619968394	-3.2993064973084463e-6	-0.00010439842704455457	0.0035877983661964175	0.010761404595851872	-0.00018839151157901482	0.26417596858334458	-0.00021252275316873889	-0.00014822925226398373	0.26317645027408171	0.31046411998345713
2.7400000000000002	0.00007152179226584815	-0.000083757932188799193	-5.1031698799462733e-6	-0.00010603597981154178	0.0037388049932479206	0.0107702018315536	-0.0001874794397437457	0.26289087953032519	-0.00020994979251321572	-0.00014219131916967317	0.26218047416721446	0.30924169595505391
2.7600000000000002	0.000069770977154898911	-0.000084313763377710644	-6.0900690227461141e-6	-0.0001072801914475327	0.0039026467964358726	0.010730913739006025	-0.00018637075627942271	0.26160966214940029	-0.00020601615283830435	-0.00013574511748562848	0.26123402288532355	0.30792450595479398
2.7800000000000002	0.0000680582273151209	-0.00008487503100169919	-6.3720238132926321e-6	-0.00010809225658720001	0.0040669561442927098	0.010643436395218014	-0.00018507731538837044	0.26033275514898757	-0.00020111711171739988	-0.00012896884103121009	0.26030898516833706	0.30651700066901799
2.8000000000000003	0.000066386274848350552	-0.000085440867768142847	-6.0950740442336504e-6	-0.00010846677253113085	0.0042193819317497966	0.010508746806128275	-0.0001836112526392257	0.25906061131437752	-0.00019543539145100083	-0.00012198687543566594	0.25937669664681973	0.30502551855586091
2.8199999999999998	0.000064757804480508607	-0.000086010412381254129	-5.4222196388155342e-6	-0.00010843226792251956	0.0043482050533259035	0.010328841624375085	-0.00018198493551003364	0.25779369481507974	-0.00018898079768266823	-0.00011496180732731634	0.2584107720106652	0.30345784608880433
2.8399999999999999	0.000063175450323089966	-0.000086582811599808076	-4.5201404680235424e-6	-0.00010804830576847252	0.0044430075741311546	0.010106618839669583	-0.00018021091392493929	0.25653247858258793	-0.00018168872623093232	-0.00010808444015106972	0.25738952962442158	0.30182275353786536
2.8599999999999999	0.000061641792680016544	-0.000087157222243511388	-3.5478283042233993e-6	-0.00010739950173900906	0.0044953979633627836	0.0098457165246850706	-0.00017830187072122652	0.25527744176574208	-0.0001735413448990912	-0.00010156293131351538	0.25629776483442301	0.30012954963659166
2.8799999999999999	0.000060159354808034249	-0.000087732813140585796	-2.6455612545731033e-6	-0.00010658715329325136	0.004499711517949403	0.0095503277374677335	-0.00017627057243628161	0.25402906727063174	-0.00016467177066287891	-0.000095612085053851242	0.25512766820280253	0.29838769745951377
2.8999999999999999	0.000058730599809410366	-0.000088308767012277418	-1.9243409314952109e-6	-0.00010571939529530061	0.0044535442661445233	0.0092250126452362875	-0.00017412982060094687	0.25278783939152921	-0.00015541865182991735	-0.00009044359147256445	0.25387878339153419	0.29660652753055294
2.9199999999999999	0.000057357927437880901	-0.000088884282288006092	-1.4574819649504356e-6	-0.000104900859905218	0.0043579806086283656	0.0088745277241564346	-0.00017189240359102853	0.25155424153813488	-0.000146315387018571	-0.000086257650586667178	0.25255707950932738	0.29479507355203316
2.94	0.000056043670987129118	-0.000089458574846594164	-1.2763230721815622e-6	-0.00010422273956821673	0.0042174471214419217	0.0085036879603761876	-0.00016957104937454295	0.25032875406521038	-0.00013801961900778217	-0.000083236034603674514	0.25117342971997686	0.2929620426515892
2.96	0.000054790094169844539	-0.00009003087967919974	-1.3708968839981628e-6	-0.00010375398093075833	0.0040392342214886712	0.0081172721831160345	-0.0001671783792743381	0.24911185220860804	-0.0001312061199023988	-0.000081536303037178792	0.24974194741349065	0.29111591732207614
2.98	0.000053599388028117978	-0.000090600452469418222	-1.6947428228865358e-6	-0.00010353413803942946	0.0038328180212171044	0.0077199750176926048	-0.00016472686287469229	0.24790400413201369	-0.00012645275095281641	-0.000081286661108424807	0.2482786458178142	0.28926517176626498
3.	0.000052473667830243292	-0.000091166571086806711	-2.172065980757254e-6	-0.00010356824133720549	0.003609141382966061	0.0073164024136677872	-0.00016222877441812722	0.24670566908857378	-0.00012414416843891177	-0.00008258088834532315	0.24680073047787562	0.28741857233191748
3.02	0.000051414970072983374	-0.000091728536990320347	-2.705757319029084e-6	-0.00010382392790289976	0.0033799671297736538	0.006911102037745788	-0.0001596961505950234	0.2455172956996905	-0.00012440720996084384	-0.000085472880177364652	0.24532655728465574	0.28558552100740492
3.04	0.0000504252493282141	-0.0000922856765388021	-3.1860569621802726e-6	-0.00010423103038978074	0.0031573277138305846	0.0065086155283753059	-0.00015714075011669798	0.24433932035426292	-0.00012708308217546441	-0.000089970630111169819	0.24387599244030428	0.28377639324240222
3.06	0.000049506375318603829	-0.000092837342205418725	-3.500826370742699e-6	-0.0001046838087258202	0.0029530140857955689	0.0061135369754624722	-0.00015457401515477781	0.24317216572969491	-0.00013173833948918606	-0.000096029891134486595	0.24247070254234204	0.28200281735280619
3.0800000000000001	0.000048660129801061242	-0.000093382913694264462	-3.5484409482110235e-6	-0.00010504598296834713	0.0027780149118952313	0.0057305611515167474	-0.00015200703467274646	0.2420162394365159	-0.00013771679380214508	-0.00010354822448769077	0.24113386328230218	0.28027784327306449
3.1000000000000001	0.000047888203624675552	-0.00009392179895657032	-3.2528434775504211e-6	-0.0001051586330731609	0.0026418520341518338	0.0053645060308607512	-0.0001494505099763066	0.2408719327876252	-0.00014423196552493939	-0.0001123605775778351	0.23988893582150603	0.27861595429368569
3.1200000000000001	0.000047192193712061736	-0.000094453435105581026	-2.5779862664436493e-6	-0.00010485083475031062	0.0025518421064270281	0.0050202969759544514	-0.00014691472243449216	0.23973961969144122	-0.0001504903820925621	-0.00012223782260967209	0.23875748676319269	0.27703288734334064
3.1400000000000001	0.000046573600066702331	-0.000094977289228403891	-1.5372453123566054e-6	-0.00010395258919979056	0.0025124040071299739	0.0047029045268766213	-0.00014440950358865501	0.23861965567057797	-0.00015582214792737165	-0.00013288972933412496	0.23775641378623985	0.27554524543914971
3.1600000000000001	0.000046033822865769458	-0.000095492859094371786	-1.938633148318436e-7	-0.00010230921201947671	0.0025245765609317279	0.0044172337075468653	-0.00014194420769579261	0.23751237700332004	-0.00015978502459965821	-0.00014397356186910196	0.23689522891841663	0.27416990920764833
3.1800000000000002	0.0000455741594580783	-0.000095999673759339512	1.3486679864872786e-6	-0.000099795946571976796	0.0025858811697013744	0.0041679696142936581	-0.00013952768678196503	0.23641809998803351	-0.00016221059692417966	-0.00015510886150355702	0.23617410897380875	0.27292328062462523
3.2000000000000002	0.000045195801494195276	-0.000096497294065622406	2.963528186423342e-6	-0.000096331262837801718	0.0026905689728805981	0.0039593909552659845	-0.00013716826834389226	0.23533712032814788	-0.00016317819177210508	-0.00016589806397861867	0.2355832121474847	0.27182041781018518
3.2200000000000002	0.000044899832048115457	-0.0000969853130382789	4.5194250378327583e-6	-0.000091887200596604129	0.0028301791131046042	0.0037951691250395383	-0.00013487373569874561	0.23426971263548041	-0.00016292699296155053	-0.00017595154516294662	0.23510337922462424	0.27087414047973618
3.2400000000000002	0.000044687222726585291	-0.000097463356177759946	5.8961598996890019e-6	-0.000086495292401667784	0.0029942608012490744	0.0036781742431700008	-0.00013265131101510355	0.23321613004927499	-0.00016173738581903505	-0.00018491470489052572	0.23470796769307062	0.27009419718068861
3.2600000000000002	0.000044558830929290749	-0.000097931081650111932	6.9942876853718028e-6	-0.000080247074299877319	0.0031711107137594304	0.0036103104703535073	-0.00013050764118565511	0.23217660396793119	-0.0001598202736258908	-0.00019249401514699269	0.23436536302412564	0.26948658453744312
3.2800000000000002	0.000044515397024720571	-0.000098388180375982821	7.7396066014562281e-6	-0.000073288900494489218	0.0033484408314760896	0.003592400403830456	-0.00012844878636883439	0.23115134388929448	-0.0001572470650290439	-0.00019847876747111637	0.23404171877440882	0.26905309431013424
3.3000000000000003	0.000044557541730740752	-0.0000988343760196848	8.0853606634900821e-6	-0.000065811594344857005	0.0035139786833502675	0.003624132637163234	-0.00012648021140244589	0.23014053735607287	-0.0001539383984085381	-0.00020275564438993615	0.23370362278069334	0.26879113772963026
3.3200000000000003	0.000044685763410663715	-0.00009926942488008828	8.0150087587368968e-6	-0.000058036223693640893	0.003656062324654861	0.0037040785021361551	-0.00012460677992855856	0.22914435000145572	-0.00014971251537367405	-0.00020531416648113601	0.23332054329740895	0.26869386243589138
3.3399999999999999	0.000044900435597943628	-0.000099693115685549162	7.5465455680809312e-6	-0.000050197820782475061	0.0037642938850689072	0.0038297749594357632	-0.00012283275133890409	0.22816292569074195	-0.00014437828085479831	-0.00020624235182400974	0.23286697928094763	0.26875054126456993
3.3599999999999999	0.000045201804535550949	-0.00010010526929509191	6.7369301825319361e-6	-0.000042529066489448847	0.0038302578865318498	0.0039978621556325013	-0.00012116178041337092	0.22719638675304854	-0.00013784536430441752	-0.00020571330593747994	0.23232420783586549	0.26894718033863174
3.3799999999999999	0.000045589986800553123	-0.00010050573830791409	5.6836766935894345e-6	-0.000035245794873614567	0.0038482254629284953	0.0042042577611110174	-0.00011959691968032801	0.22624483429867909	-0.00013021788787987917	-0.00020396465648790663	0.23168145285140751	0.26926727164378106
3.3999999999999999	0.000046064967124861272	-0.00010089440658461778	4.5210170966404617e-6	-0.000028535705165755321	0.0038157021262395165	0.0044443468343288734	-0.00011814062438291265	0.22530834861562266	-0.00012184139713500644	-0.00020127354097391678	0.23093628626337442	0.26969260555966984
3.4199999999999999	0.00004662659632704777	-0.00010127118868249218	3.4100776429325796e-6	-0.000022551016227154164	0.0037336758523753705	0.0047131659701322767	-0.00011679476006127773	0.22438698963995452	-0.0001132873240880343	-0.00019793013825039271	0.23009417642629088	0.27020406209842385
3.44	0.000047274589357316349	-0.00010163602920830297	2.524951318933627e-6	-0.000017405112434289161	0.0036064924110766061	0.0050055635861653829	-0.00011556061261359593	0.2234807974932857	-0.00010527963860753817	-0.00019421252807846207	0.22916729703263206	0.27078231383473322
3.46	0.000048008523577523776	-0.00010198890209141725	2.0378210463835311e-6	-0.000013172646711672592	0.003441393817942361	0.0053163235872892315	-0.00011443890074266938	0.22258979308180554	-0.000098586032755101916	-0.00019036509253753803	0.22817291243450469	0.27140839496572378
3.48	0.000048827837203800628	-0.0001023298097813695	2.1055860132367099e-6	-9.8921790059533499e-6	0.003247847948150852	0.0056402462711523937	-0.00011342979077902035	0.22171397874995782	-0.000093902669321632715	-0.00018658191999394724	0.22713175116594536	0.27206411522535007
3.5	0.000049731827973138742	-0.00010265878237247828	2.8583372675312913e-6	-7.5702740308346284e-6	0.0030368267691263167	0.0059721871332468913	-0.00011253291363968326	0.2208533389822139	-0.000091755848032209347	-0.0001829959183015685	0.22606670886560581	0.27273232041807877
3.52	0.000050719652028095863	-0.00010297587666007804	4.3881138661883146e-6	-6.1860464175590712e-6	0.0028201474658154342	0.0063070603014729063	-0.00011174738393287045	0.22000784114694297	-0.000092431964419725093	-0.00017967372251949387	0.22500200931038461	0.27339702006148336
3.54	0.000051790323059845711	-0.00010328117513161018	6.7362225200894021e-6	-5.6953710085815013e-6	0.0026099042247805715	0.0066398180399175558	-0.00011107182103762756	0.21917743627484879	-0.000095937586701247413	-0.00017661605781345638	0.22396269152566273	0.27404341526146603
3.56	0.000052942711744399795	-0.0001035747848964388	9.8795664005349448e-6	-6.0343029294612771e-6	0.0024179379731916538	0.0069654207271565797	-0.00011050437195959245	0.21836205986631468	-0.00010198939260825518	-0.00017376298373032728	0.2229740969128032	0.27465786596371533
3.5800000000000001	0.000054175545429770849	-0.0001038568365587949	0.000013719944447966592	-7.1216022123100908e-6	0.0022552598538420786	0.0072788127564727316	-0.00011004273594451483	0.21756163272050741	-0.00011003726165540254	-0.00017100334208846116	0.2220609905932934	0.27522783655882244
3.6000000000000001	0.000055487408167343571	-0.00010412748303691049	0.000018082958071839739	-8.8605689367166063e-6	0.0021313781674986276	0.0075749188868434909	-0.0001096841906753146	0.21677606178009551	-0.00011932614843829584	-0.00016818767666788512	0.22124609329490069	0.27574185351824926
3.6200000000000001	0.000056876741081471338	-0.00010438689833399911	0.000022732619553069572	-0.000011140617056579205	0.0020535609246970982	0.0078486727693880456	-0.00010942561978176737	0.21600524098484231	-0.00012899695054330654	-0.0001651438154381922	0.22054807751940658	0.27618949965583334
3.6400000000000001	0.000058341843074859873	-0.0001046352762629259	0.000027402989984135623	-0.000013839116301827409	0.0020261534928017297	0.0080950848866912367	-0.00010926354171975419	0.21524905212863238	-0.00013821273809397003	-0.00016169416569975642	0.21997938174252782	0.27656145821271821
3.6600000000000001	0.000059880871907329325	-0.00010487282913119944	0.000031840788729212144	-0.000016823997180049483	0.002050113199430055	0.0083093513511586295	-0.00010919413968208183	0.21450736571279011	-0.0001462813749473213	-0.00015767357570631996	0.21954438001169771	0.27684960775648715
3.6800000000000002	0.000061491845655920613	-0.00010509978638816284	0.000035846774353240352	-0.000019957452712996565	0.0021228908513649097	0.00848699851748266	-0.0001092132924855535	0.21378004179114701	-0.00015273936563178769	-0.00015294641513305049	0.21923841394286109	0.27704715734160534
3.7000000000000002	0.000063172644606483003	-0.00010531639324017869	0.000039302647292106807	-0.000023100810545073625	0.0022386935700303423	0.0086240520078440901	-0.00010931660623391543	0.21306693080027375	-0.00015737137578949664	-0.00014742140227847964	0.2190479547787681	0.27714880192061664
3.7200000000000002	0.000064921013582842219	-0.00010552290923688204	0.00004217533962491346	-0.000026120342605538693	0.0023890513974871861	0.0087172135165478476	-0.00010949944660500546	0.2123678743702313	-0.00016016247587734289	-0.00014106274299300822	0.2189518293769388	0.27715087186672332
3.7400000000000002	0.0000667345646033074	-0.00010571960683330772	0.000044499239336734386	-0.000028893491296536761	0.0025635385559327731	0.0087640256368899383	-0.00010975697160952105	0.21168270611041817	-0.00016120490879077687	-0.00013389640211525569	0.21892317614217638	0.27705144858200414
3.7600000000000002	0.000068610780133312316	-0.00010590676993137643	0.000046344716721814089	-0.000031314788008576094	0.002750501671791319	0.0087630046911437269	-0.00011008416464110618	0.21101125236651652	-0.00016059653163861751	-0.00012601080802720349	0.21893170673133866	0.27685042089018796
3.7800000000000002	0.00007054701672965305	-0.00010608469240529998	0.000047784977720139593	-0.000033300674041992356	0.0029377128611963806	0.0087137244484005935	-0.00011047586766087594	0.2103533329430973	-0.00015836859559279978	-0.00011755193783174675	0.21894594053045863	0.27654946394449814
3.8000000000000003	0.000072540509073293347	-0.000106253676614614	0.00004887219228586967	-0.000034792528831546765	0.0031129534604066346	0.0086168393942389499	-0.00011092681440715013	0.20970876178924749	-0.00015446814325119698	-0.0001087134330574821	0.21893525942415398	0.27615193268501698
3.8200000000000003	0.000074588374634761145	-0.00010641403190883571	0.000049629570321393229	-0.000035757450903926152	0.0032645946529069065	0.0084740439842585433	-0.00011143166336539598	0.20907734764278002	-0.00014880081737946374	-0.000099723017101305961	0.21887177852958503	0.2756626738253723
3.8399999999999999	0.000076687618662970441	-0.00010656607312764276	0.000050060588061427019	-0.000036186673862747404	0.0033822421227036187	0.0082879727459846432	-0.00011198503049902192	0.20845889463012776	-0.00014131929089263029	-0.000090826898168475806	0.21873206430016778	0.27508777198072776
3.8599999999999999	0.000078835139783236391	-0.0001067101191006351	0.000050171362198935671	-0.000036091860610348858	0.0034574529950274768	0.0080620537147359107	-0.00011258152141077962	0.20785320281897712	-0.00013212619201219411	-0.000082273965693237944	0.21849865435279919	0.2744342549730131
3.8799999999999999	0.000081027735945243123	-0.00010684649114968508	0.000049998232089305122	-0.000035499829821112466	0.0034844465063723551	0.0078003332023912544	-0.00011321576301350639	0.20726006872181532	-0.00012155353522476375	-0.000074301409155232839	0.21816121519250164	0.27370978909207
3.8999999999999999	0.000083262110938356337	-0.00010697551159872143	0.000049630899309861115	-0.000034446471535234946	0.0034606643506314705	0.0075072924664322518	-0.00011388243434484399	0.20667928574805444	-0.00011018719551759634	-0.000067122962865321517	0.21771711366999397	0.27292239638380994
3.9199999999999999	0.000085534881344061925	-0.0001070975022936238	0.000049222719558279088	-0.000032970676393261067	0.0033870340680890966	0.0071876762380523266	-0.00011457629652953869	0.20611064460293188	-0.000098824102228330796	-0.000060920412912980615	0.21717124193879339	0.2720802228928183
3.94	0.000087842583895641341	-0.00010721278313566187	0.000048983723187175782	-0.000031109040312910646	0.0032678582470808768	0.0068463496401825023	-0.0001152922217426168	0.20555393363328461	-0.000088373990320633755	-0.000055838419845483794	0.21653511414275142	0.27119137991755515
3.96	0.000090181683372079352	-0.00010732167063321558	0.000049157103358260512	-0.000028891944903658429	0.0031103618401552942	0.006488194570487044	-0.0001160252210354977	0.20500893911823526	-0.000079735247898581052	-0.000051982227639916362	0.21582546116111265	0.27026387089050313
3.98	0.000092548580841542855	-0.00010742447647305907	0.000049984086734601585	-0.000026341395407289414	0.0029240237452014882	0.0061180501386473877	-0.00011677047093308635	0.20447544550552221	-0.000073677398516637516	-0.000049417524053470274	0.21506267668155776	0.26930560579880764
4.	0.000094939622317873063	-0.00010752150611647646	0.000051663942830789539	-0.000023470765109563641	0.0027198503087793782	0.0057406952115407542	-0.00011752333864712208	0.20395323559346434	-0.000070751779888002242	-0.000048171623101472827	0.21426944349958027	0.26832449431980643
4.0200000000000005	0.000097351107882642785	-0.00010761305742181965	0.000054315766033655871	-0.000020286376157564734	0.0025097069360633158	0.0053608653390731899	-0.00011827940583760896	0.20344209065883678	-0.000071235955729141015	-0.000048235241822347508	0.21346970343187333	0.26732859906537815
4.04	0.000099779301037980495	-0.00010769941929777901	0.000057948139913954061	-0.000016790656974498275	0.0023057383671217461	0.0049832918710251877	-0.00011903449089529713	0.2029417905324527	-0.000075106852493518617	-0.000049564391922808648	0.21268790874367491	0.26632632224522601
4.0600000000000005	0.00010222043851229601	-0.00010778087038912011	0.000062443016015274744	-0.000012986458591438682	0.0021198277542599934	0.004612748269453377	-0.00011978466951337308	0.20245211362305412	-0.000082037560932689269	-0.000052082231297836956	0.21194831505332568	0.26532659327336261
4.0800000000000001	0.00010467074031674309	-0.00010785767779897296	0.000067560504481339878	-8.8819846409231296e-6	0.001963012611616985	0.004254087643769144	-0.00012052629364861164	0.20197283689196541	-0.000091419994568471552	-0.000055681041207695375	0.2112740296708264	0.26433902189742492
4.0999999999999996	0.00010712642005170428	-0.00010793009584962182	0.000072969567181231654	-4.4956946324316294e-6	0.001844808763283896	0.0039122564500143342	-0.00012125600864789851	0.20150373578026004	-0.00010242154824155816	-0.000060224740617488559	0.21068564263277434	0.26337398189721289
4.1200000000000001	0.00010958369549680935	-0.00010799836488436971	0.000078303839724576385	1.3951202721892986e-7	0.0017724747367422536	0.0035922720777579274	-0.00012197076856778136	0.20104458409117337	-0.00011408060906227188	-0.000065552461250773658	0.21019949787357262	0.26244259480352139
4.1399999999999997	0.00011203879935181571	-0.00010806271011404624	0.000083232595553824063	4.973513266313262e-6	0.0017503352419692411	0.0032991565558679282	-0.0001226678496758643	0.20059515383012549	-0.00012543181887698235	-0.000071483654468063734	0.20982590768869408	0.26155659174936546
4.1600000000000001	0.00011448799020053954	-0.00010812334050939703	0.000087528259755838278	9.9381702070334976e-6	0.0017793237734749054	0.0030378245176425787	-0.00012334486195648975	0.20015521500593403	-0.00013563449195953814	-0.000077824985521328383	0.20956775410494841	0.2607280443235106
4.1799999999999997	0.00011692756349252625	-0.00010818044774265022	0.000091109330425373503	0.000014948914579874378	0.0018568719734098321	0.0028129303045110674	-0.00012399975872669916	0.19972453539636478	-0.00014406828068766128	-0.000084378927930253006	0.20941987649031368	0.25996897123601242
4.2000000000000002	0.0001193538627091012	-0.00010823420518021469	0.000094043969203174565	0.000019908820929184778	0.0019771780374980611	0.0026286858193783867	-0.00012463084426700063	0.19930288028116455	-0.00015036730734564394	-0.000090953571336985922	0.20936942809592418	0.25929084496069521
4.2199999999999998	0.00012176329042663803	-0.00010828476692819991	0.000096512593604849289	0.000024714911898184033	0.0021317753468796182	0.0024886664353023684	-0.00012523677945395009	0.19889001214688712	-0.00015438593975005896	-0.000097372789111010993	0.20939710015536966	0.25870403873828668
4.2400000000000002	0.00012415231950171912	-0.00010833226693411689	0.000098741350259640148	0.00002926608127043484	0.0023102520988079927	0.0023956258655402213	-0.00012581658542968124	0.19848569036699554	-0.00015611546337197107	-0.00010348566822137098	0.2094788988501588	0.25821726650865895
4.2599999999999998	0.00012651750409097343	-0.00010837681814546821	0.0001009265499743589	0.000033471719768415203	0.0025009751739366011	0.0023513415618432775	-0.00012636964524915736	0.19808967086162238	-0.00015558850679857697	-0.00010917405111977169	0.20958810756034074	0.25783707383437476
4.2800000000000002	0.00012885549056153647	-0.0001084185117277972	0.00010317105938867713	0.000037259963370488841	0.00269173766827827	0.0023565095390206212	-0.00012689570354948443	0.19770170574075344	-0.0001528103000968499	-0.00011435720306421371	0.2096971680973013	0.25756743501920298
4.2999999999999998	0.00013116302828488496	-0.00010845741634404173	0.0001054491426223797	0.000040584498707727651	0.0028703375050812031	0.0024107017564844444	-0.0001273948642680732	0.19732154293546267	-0.00014774362665551793	-0.00011899296994055675	0.20977938334839083	0.2574095002561323
4.3200000000000003	0.00013343698015500643	-0.00010849357749654213	0.00010760917336221157	0.00004342906153785922	0.0030251547097775336	0.0025123911940039246	-0.00012786758641329318	0.19694892582124326	-0.00014035350267388794	-0.00012307526045169867	0.20981047218025695	0.25736151836032695
4.3399999999999999	0.00013567433290391506	-0.0001085270169337014	0.00010941535618794879	0.000045809111345343489	0.0031457952575415535	0.0026590408989022184	-0.00012831467791279624	0.19658359283765342	-0.00013069518848756942	-0.0001266281701351353	0.20977002805777961	0.25741893852467501
4.3600000000000003	0.00013787220705240716	-0.00010855773212257719	0.00011062017887277301	0.000047770582768846132	0.0032238098555663771	0.0028472451084016644	-0.00012873728761001943	0.19622527710888118	-0.00011901185328421979	-0.00012969746748809838	0.2096428495919242	0.25757467246937937
4.3799999999999999	0.00014002786652935958	-0.00010858569578942884	0.0001110497230433459	0.000049386011125196472	0.0032534085128116596	0.0030729044588965714	-0.00012913689540661189	0.19587370606925644	-0.00010580229778537828	-0.00013234041357737536	0.20941999156552654	0.25781948015968303
4.4000000000000004	0.00014213872785478338	-0.00010861085552811132	0.00011067750550389222	0.000050748625148828302	0.0032320257099676128	0.003331414217857528	-0.00012951530068735367	0.19552860109762194	-0.000091828383179882317	-0.00013461496254016728	0.20909932005221879	0.25814243080999799
4.4199999999999999	0.0001442023689049686	-0.00010863313347981561	0.00010966346283392686	0.000051965147043201571	0.0031605881800773998	0.003617844718071439	-0.0001298746089825574	0.19518967716535107	-0.000078054055378338344	-0.00013656931248713297	0.20868540659839363	0.25853138756311933
4.4400000000000004	0.00014621653714527727	-0.00010865242608310644	0.00010834462274744022	0.000053148032324670108	0.0030434069155119712	0.0039270964147439308	-0.000130217217011553	0.19485664250109297	-0.000065533555455157128	-0.00013823260003818089	0.20818875645548063	0.25897346875502525
4.46	0.00014817915732398893	-0.00010866860389679741	0.00010717939733615942	0.000054407752000079634	0.002887725106390549	0.0042540174250734926	-0.00013054579614216882	0.19452919827689619	-0.000055282826919474115	-0.00013960732598336523	0.20762455790640247	0.2594554493975616
4.4800000000000004	0.00015008833860755827	-0.00010868151149571029	0.00010666122627311231	0.00005584552685437838	0.0027030482432884697	0.0045934780091413194	-0.00013086327436879	0.19420703831837144	-0.000048167351576391265	-0.00014066392272208544	0.20701126238338419	0.25996408093506673
4.5	0.0001519423810512413	-0.000108690967440885	0.00010722367229974369	0.000057546732676206497	0.0025004146524742238	0.0049404031702719089	-0.00013117281688347984	0.19388984884331884	-0.000044824132178770265	-0.00014133775955412625	0.20636929287375624	0.26048632274432726
4.5200000000000005	0.00015373978145176784	-0.00010869676432432648	0.00010915730506243573	0.00005957506293796655	0.0022917234778505355	0.005289770524524633	-0.00013147780531236331	0.19357730823138497	-0.000045616332912022661	-0.00014152883193764912	0.20572003841949565	0.26100949284438496
4.54	0.00015547923846187181	-0.00010869866888937409	0.00011255275116525687	0.00006196749407162	0.0020891514266645154	0.00563658519702449	-0.00013178181571672429	0.19326908682771571	-0.000050608158557400446	-0.00014110436469595353	0.2050850974458111	0.26152135609721905
4.5600000000000005	0.00015715965702250284	-0.00010869642222675932	0.00011727874530924679	0.00006473015508419791	0.0019046089482454898	0.0059758463784746647	-0.00013208859548666241	0.19296484678380652	-0.00005955028192925968	-0.00013990453107119716	0.20448557810771745	0.26201017479300515
4.5800000000000001	0.00015878015202692997	-0.00010868974004731372	0.00012300027033366676	0.000067835333041586093	0.0017491542264913913	0.0063025211419451676	-0.00013240203918796212	0.19266424193760528	-0.000071878682727313098	-0.00013775139462565006	0.20394122397315456	0.26246474857970875
4.6000000000000005	0.00016034005123093803	-0.00010867831303073815	0.00012923755048999119	0.000071220003692602091	0.001632316264921788	0.0066115401350372227	-0.00013272616349769423	0.19236691773487491	-0.000086741908897486342	-0.00013446097935541912	0.20346923013363133	0.26287446843515017
4.6200000000000001	0.00016183889729055531	-0.00010866180725115101	0.00013545870854745484	0.000074786399769852935	0.001561359556022773	0.0068978268909821441	-0.00013306508133493697	0.1920725111945395	-0.00010307302613381253	-0.00012985805154628119	0.20308280833033321	0.26322940340312501
4.6399999999999997	0.00016327644907472225	-0.00010863986467946223	0.00014118762175042987	0.000078405154854521708	0.0015406089049583432	0.0071563679375034519	-0.00013342297525715738	0.19178065091858779	-0.00011970872297462423	-0.00012379277926314117	0.20278976056173581	0.26352043006192899
4.6600000000000001	0.00016465268214359285	-0.00010861210376165424	0.00014609902540509839	0.000081921438139100078	0.001570994220776837	0.0073823249994550109	-0.00013380407030511368	0.19149095714863007	-0.0001355350535554023	-0.00011615798844052949	0.20259142685059239	0.2637394043708326
4.6799999999999997	0.0001659677883222542	-0.000108578120073177	0.00015007213133103395	0.000085164204591765824	0.0016499425248031911	0.0075711839985862939	-0.00013421260636575782	0.1912030418694517	-0.00014962066424524176	-0.00010690535909051863	0.20248232204234495	0.26387936505880338
4.7000000000000002	0.00016722217450063082	-0.0001085374870489934	0.00015318517149291722	0.000087958249085050288	0.0017716489640438025	0.0077189290983248815	-0.00013465281020023229	0.1909165089612011	-0.00016129691005404082	-0.000096058713186953498	0.20245058621376122	0.26393474863712402
4.7199999999999998	0.00016841646055059875	-0.00010848975678807654	0.00015565255472024808	0.000090138243229138243	0.0019276475303361532	0.0078222247315435697	-0.00013512886721822603	0.190630954399333	-0.00017016314211349207	-0.000083722635332680179	0.20247913673908333	0.26390158991818508
4.7400000000000002	0.00016955147642444893	-0.00010843446093193342	0.0001577250790380548	0.000091563456900155965	0.0021075319073529512	0.0078785853882282313	-0.00013564489316513287	0.1903459665034723	-0.00017602553439261329	-0.000070085085353988746	0.20254724270422397	0.26377767981308331
4.7599999999999998	0.0001706282584160515	-0.00010837111161601898	0.00015958421902713057	0.000092131546682673593	0.0022996795301155676	0.0078865126969881808	-0.00013620490586921732	0.19006112623477711	-0.0001788039899147803	-0.000055413381722546617	0.20263221321056024	0.26356265477791874
4.7800000000000002	0.00017164804458420085	-0.0001082992024924105	0.00016126162112508127	0.000091789730512610579	0.0024918983253004101	0.007845582317877832	-0.00013681279703019189	0.18977600754068769	-0.00017845223198871551	-0.000040043849234193407	0.20271098695846121	0.26325799941037992
4.7999999999999998	0.0001726122693311849	-0.00010821820982285955	0.00016260714445079372	0.000090541911820615079	0.0026720037350876783	0.0077564690758357077	-0.00013747230438028446	0.18949017774721549	-0.00017492818950279668	-0.000024366361821518551	0.20276155358174031	0.26286695434369511
4.8200000000000003	0.00017352255730092997	-0.00010812759364008352	0.00016331666015277635	0.000088450839612497917	0.0028283938989184859	0.0076209066964254245	-0.00013818698416597983	0.18920319799701235	-0.00016822989251930043	-8.8057759031756611e-6	0.20276423758123813	0.26239433398363154
4.8399999999999999	0.000174380716367592	-0.00010802679897569699	0.00016301626155347873	0.000085635094442725046	0.0029506912763772146	0.0074415871055757438	-0.00013896018421564321	0.18891462373245266	-0.0001584846965695004	6.1973295840921094e-6	0.202702882039488	0.26184627065107346
4.8600000000000003	0.00017518872993666987	-0.00010791525715244796	0.00016138368728100053	0.000082261424218653401	0.0030304595097085572	0.0072220120158687879	-0.00013979501752169748	0.18862400522180733	-0.00014605617174732327	0.000020204212735332183	0.20256589207508974	0.2612299112421041
4.8799999999999999	0.00017594874854820475	-0.00010779238713888959	0.00015827389225684524	0.000078533561636475596	0.0030619168184767088	0.0069663151235619366	-0.00014069433672835724	0.18833088812708143	-0.00013162238648243424	0.000032791902446073495	0.20234699922324267	0.26055309801967774
4.9000000000000004	0.00017666308074987258	-0.00010765759696319236	0.00015380998268024748	0.000074679015176163516	0.0030425010636549567	0.0066790758322476055	-0.00014166070937308289	0.18803481411139256	-0.0001161872923308542	0.000043562402741496864	0.20204556480177865	0.25982406583723205
4.9199999999999999	0.00017733418334418133	-0.00010751028518420427	0.00014840861921030721	0.000070935381924378676	0.0029731385572578477	0.0063651447705277073	-0.00014269639416354674	0.18773532148369965	-0.00010101166037108228	0.000052147076332421938	0.20166629969027688	0.2590511841092355
4.9400000000000004	0.00017796465097878744	-0.00010734984241621801	0.00014272975757085443	0.000067537504950188759	0.0028581379499150556	0.0060294978531238302	-0.00014380331836173765	0.18743194587872275	-0.000087480465510395011	0.000058207130338744362	0.20121842543933344	0.25824276410617097
4.96	0.00017855720520470672	-0.00010717565290396108	0.00013756550646513294	0.000064706374522351812	0.002704740304119678	0.0056771300612638229	-0.00014498305637540218	0.1871242209695152	-0.000076944289498639268	0.000061431965399257743	0.20071446653929262	0.25740694208798898
4.9800000000000004	0.00017911468300589595	-0.00010698709614538885	0.00013370007981351739	0.000062640170583144056	0.0025224508441171389	0.0053129935117567943	-0.00014623680962790389	0.18681167920992131	-0.000070573061147737037	0.000061537676025871096	0.20016896020840236	0.25655163796735492
5.	0.00017964002474118654	-0.00010678354855728956	0.00013177544288139192	0.000061507385685943827	0.0023223100046392527	0.0049419777481322542	-0.00014756538788596174	0.18649385260445794	-0.000069243575110983224	0.000058268121552008251	0.1995973484817633	0.25568457904365149
5.0200000000000005	0.00018013626178010195	-0.00010656438518068293	0.00013218778960867247	0.000061441647254849296	0.0021162204602354125	0.0045689243442088023	-0.00014896919210921275	0.18617027350277063	-0.000073460863275351396	0.000051400690982590647	0.19901519076250212	0.25481336998915838
5.04	0.00018060650366145611	-0.00010632898142157299	0.00013502722669856901	0.000062537730358486893	0.0019163615613845056	0.004198663435336725	-0.00015044819882301108	0.18584047541518656	-0.000083302401281341865	0.00004075817069970622	0.19843766691721382	0.25394558444467591
5.0600000000000005	0.00018105392491937072	-0.00010607671482253923	0.0001400646718545985	0.000064848321342549087	0.0017346424126650942	0.0038360570273064786	-0.00015200194630130004	0.18550399384748334	-0.000098379970862212673	0.000026227043926223964	0.19787920874649018	0.25308885074453274
5.0800000000000001	0.0001814817516595478	-0.00010580696686078986	0.00014678718444332065	0.000068381323713284647	0.0015821128991171699	0.0034860330464258214	-0.00015362952239760669	0.18516036715096845	-0.00011783125346819315	7.7812017626223418e-6	0.19735305652920168	0.25225090465321448
5.1000000000000005	0.00018189324779018315	-0.00010551912476789348	0.00015448080770837785	0.000073097822184044203	0.0014682850112260641	0.0031535951398278727	-0.00015532955429112608	0.18480913738497301	-0.00014036751452418603	-0.000014491416017427261	0.19687060120608862	0.25143958560118324
5.1200000000000001	0.00018229170123298943	-0.00010521258336589438	0.00016235274993914306	0.000078911150261117002	0.0014003978614029393	0.0028437961711363108	-0.0001571002001333234	0.1844498511893399	-0.00016440043795818565	-0.000040363084208735328	0.19644051159538911	0.25066275960258388
5.1399999999999997	0.00018268040984597764	-0.00010488674691510405	0.00016967173561458979	0.000085687750662158391	0.0013827453432396753	0.0025616680175123293	-0.00015893914263820363	0.18408206066318539	-0.00018824549883368971	-0.000069446256848959553	0.19606779704843347	0.24992816138845375
5.1600000000000001	0.0001830626673762388	-0.00010454103096776733	0.00017589307866199	0.000093250595601657854	0.0014162258695441963	0.0023121063060126926	-0.00016084358470383475	0.18370532424743968	-0.00021036190121682952	-0.00010118431405303774	0.1957530483005421	0.24924315947789671
5.1799999999999997	0.00018344174931174059	-0.00010417486422245487	0.00018073294748629024	0.00010138579463372585	0.0014982403271118182	0.0020997155276700303	-0.00016281024710367367	0.18331920760796755	-0.00022956191516528002	-0.0001348575370451327	0.19549208758586839	0.2486144596697506
5.2000000000000002	0.00018382089884770234	-0.00010378769037315198	0.00018416940950992389	0.00010985265682030357	0.0016229685179548589	0.0019286266750284152	-0.00016483536828464443	0.18292328451654366	-0.00024512458190895786	-0.00016960711445266827	0.19527614989895598	0.24804777312864418
5.2199999999999998	0.00018420331288125646	-0.00010337896994766334	0.00018637194806211954	0.0001183969388855316	0.0017819433661187289	0.0018023051194545306	-0.00016691470625684532	0.18251713772700001	-0.00025678263285314543	-0.00020447746052580998	0.19509256785592327	0.24754748305359395
5.2400000000000002	0.00018459212817757351	-0.0001029481821290335	0.00018758518200079344	0.0001267664017883495	0.0019647724279750131	0.0017233698272951267	-0.0001690435427085385	0.18210035984356748	-0.00026460029793639109	-0.00023847410469567121	0.1949258174253467	0.24711634724077239
5.2599999999999998	0.00018499040769254932	-0.00010249482655441394	0.00018800610149825175	0.00013472724655719942	0.0021598596370877386	0.0016934453910283382	-0.00017121668917959368	0.18167255417916334	-0.00026879904903109528	-0.00027063147107183466	0.19475874765215029	0.24675527169124362
5.2800000000000002	0.00018540112721306817	-0.0001020184250848868	0.00018769358097317154	0.00014207964060794498	0.0023550472557404183	0.0017130653787791284	-0.00017342849547517802	0.18123333560084598	-0.00026960171378896322	-0.00030008266366787079	0.19457385817980161	0.24646318270898271
5.2999999999999998	0.00018582716220007581	-0.00010151852354042587	0.00018653724601350868	0.00014867047742870426	0.00253818658326366	0.0017816394699722328	-0.00017567286024615727	0.18078233136022431	-0.00026715129281527916	-0.00032612246085809288	0.19435455487372108	0.24623701274895998
5.3200000000000003	0.00018627127509593389	-0.00010099469339361767	0.00018429525293519114	0.00015440177034841546	0.0026977064757554578	0.0018974886707949818	-0.00017794324361386851	0.18031918190666982	-0.00026152873532637663	-0.00034825538545769225	0.19408634967009969	0.24607180062696607
5.3399999999999999	0.00018673610287056261	-0.00010044653341646643	0.0001806912317947329	0.0001592336235914163	0.002823249211719993	0.0020579439854202402	-0.00018023268199959808	0.17984354168092601	-0.00025285650443821264	-0.00036622286413104735	0.19375794824715575	0.24596089218600148
5.3600000000000003	0.00018722414516979258	-0.000099873671273445722	0.00017554266396109519	0.00016318144142151228	0.0029063836542979502	0.0022594958191914784	-0.00018253380500781943	0.17935507988752705	-0.00024144332146383216	-0.00038000667420918372	0.19336210631848533	0.24589621572572629
5.3799999999999999	0.00018773775282512548	-0.000099275765055407264	0.0001688807883168629	0.00016630778400682569	0.0029413178104175626	0.0024979754837213511	-0.00018483885433535213	0.1788534812438457	-0.00022790950399655119	-0.00038980940829088859	0.19289608583636192	0.2458685994307524
5.4000000000000004	0.00018827911697409314	-0.00009865250474780779	0.00016102160229888862	0.00016870991581472913	0.0029254661008325791	0.0027687473528030197	-0.00018713970468118082	0.17833844670428239	-0.00021323821056985076	-0.0003960158376904617	0.19236156255620793	0.24586809667650972
5.4199999999999999	0.00018885025865417182	-0.000098003613627890366	0.00015256187444913014	0.00017050451803773264	0.0028597227847639425	0.0030668907333338729	-0.00018942788654395179	0.17780969415802994	-0.00019872489256678866	-0.00039914124724392541	0.19176394709199557	0.24588428926124525
5.4400000000000004	0.00018945301912080131	-0.000097328849584382826	0.00014429928768087616	0.00017181121280059747	0.0027483615267719233	0.0033873539935850511	-0.00019169461092956308	0.17726695909877727	-0.00018583435934974371	-0.00039977375585672353	0.19111124797198101	0.24590654711055385
5.46	0.00019008905063182258	-0.000096628006354770562	0.00013710076897130094	0.00017273649796669191	0.0025985905629992206	0.0037250690981065022	-0.00019393079578415226	0.17670999526565956	-0.00017600474815980538	-0.00039851736157026085	0.19041275190127302	0.24592423396471938
5.4800000000000004	0.00019075980811327289	-0.000095900914674255499	0.00013175608583992221	0.00017335948472051513	0.0024198875637606952	0.004075021381882208	-0.00019612709410032209	0.17613857525319448	-0.00017044703553800722	-0.00039594124721204632	0.18967785104637369	0.24592685992205232
5.5	0.0001914665413340344	-0.000095147443331207739	0.00012885070318256059	0.00017372055135140424	0.0022232711424793727	0.0044322761233625586	-0.00019827392372201436	0.17555249109078386	-0.00016997728696476616	-0.00039253918064003496	0.18891528236528665	0.24590419160768501
5.5200000000000005	0.00019221028790284908	-0.000094367500124406962	0.00012867834264367051	0.00017381374552611489	0.0020206259209032927	0.004791969402937862	-0.00020036149843406792	0.17495155478923532	-0.00017489907546710051	-0.00038870106696024115	0.18813288912681172	0.24584633776628659
5.54	0.00019299186702065319	-0.000093561032716930532	0.00013120002071425468	0.00017358352298673177	0.0018241135693509792	0.005149275277560361	-0.00020237986069197508	0.17433559885485289	-0.00018494072364103054	-0.00038469718022866514	0.18733783319624214	0.24574383140268577
5.5600000000000005	0.00019381187392896598	-0.000092728029382594323	0.00013604959870942845	0.00017292619937993303	0.0016456224642737525	0.0054993641276167328	-0.00020431891533596869	0.1737044767695915	-0.00019925295309447186	-0.00038067448086992819	0.18653704156042189	0.24558772893629066
5.5800000000000001	0.00019467067526457785	-0.000091868519640478008	0.00014258535171058143	0.0001716962782181454	0.0014961766564588318	0.0058373679871525416	-0.00020616846466249561	0.17305806343739771	-0.00021648063170669196	-0.00037666372069072862	0.18573760289376803	0.24536974236885514
5.6000000000000005	0.00019556840506152612	-0.000090982574773929817	0.00014998621226985573	0.00016971755011808629	0.0013852574483895325	0.0061583677213088847	-0.00020791824437271095	0.17239625559555605	-0.00023492286330263623	-0.0003725956495005088	0.18494685462195493	0.24508241276906012
5.6200000000000001	0.00019650496179367261	-0.000090070308230751642	0.0001573840274422568	0.00016679849443156092	0.0013200711634287238	0.0064574141250155594	-0.00020955796042208819	0.17171897219149257	-0.00025277725173418822	-0.00036832441803103314	0.18417200989959892	0.24471932338787145
5.6399999999999997	0.00019748000598909798	-0.000089131875900924759	0.00016400955785791233	0.00016275104662488715	0.0013048813746566654	0.0067295905559130245	-0.00021107732664718548	0.17102615472420168	-0.00026842941845807086	-0.00036365609097374976	0.18341933669806132	0.24427533971878654
5.6600000000000001	0.00019849295891192012	-0.000088167476269876942	0.00016931768585803919	0.00015741126486324211	0.0013405636547826364	0.0069701189232748168	-0.00021246610287761064	0.17031776755035033	-0.00028071623887711977	-0.00035837997321995496	0.18269306630448556	0.2437468534029888
5.6799999999999997	0.00019954300190924354	-0.000087177350444577988	0.00017305642160916901	0.00015065993249078341	0.0014245073888364992	0.0071745043029727224	-0.00021371413360162309	0.16959379815501663	-0.00028908419936768404	-0.00035230022258572399	0.18199431682954509	0.24313199883501904
5.7000000000000002	0.00020062907672644195	-0.000086161782050809424	0.00017525925831585534	0.00014244079994462852	0.0015508936875598962	0.007338706949608054	-0.00021481138679133038	0.16885425738679621	-0.00029359363840922303	-0.00034526505968801233	0.18132032863349012	0.24243080736986317
5.7199999999999998	0.00020174988659096837	-0.000085121097000158299	0.00017616577131764066	0.00013277413145162259	0.0017112682495220674	0.0074593250211775304	-0.00021574799299163561	0.16809917965745297	-0.00029477373061915016	-0.00033719090816823616	0.18066422519579572	0.24164526548135151
5.7400000000000002	0.00020290389817705437	-0.000084055663126034207	0.00017609903249736492	0.00012176357039654292	0.0018952591686301008	0.0075337679269702066	-0.00021651428426815514	0.16732862310629293	-0.00029338471300359784	-0.00032807911856472943	0.1800153791475062	0.2407792505848893
5.7599999999999998	0.00020408934435340795	-0.000082965889687753377	0.00017534004800926969	0.00010959507966272139	0.0020912937089815702	0.007560399655109195	-0.00021710083303909736	0.16654266972890955	-0.00029016904418143613	-0.00031802359237502811	0.1793603368783554	0.23983833095462576
5.7800000000000002	0.00020530422782186197	-0.000081852226743459513	0.00017403633895525863	0.00009652775903687752	0.0022872353141007405	0.0075386340914996106	-0.00021749849055882967	0.16574142547107595	-0.00028566545086604681	-0.00030720858888337935	0.17868417203233233	0.2388294325225771
5.7999999999999998	0.00020654632552211116	-0.000080715164391705627	0.00017216834131234329	0.000082877504545681574	0.0024709505124709636	0.0074689699690804788	-0.00021769842489921185	0.16492502028736081	-0.0002801295668568779	-0.00029589712605362917	0.17797209562293242	0.23776039274568145
5.8200000000000003	0.000207813193827424	-0.000079555231883192016	0.00016957983114013198	0.000068995523403225789	0.0026308754680231328	0.007352960832941605	-0.00021769215827143959	0.16409360816495982	-0.00027356804185795641	-0.0002844114787783486	0.17721112177822729	0.23663943717934377
5.8399999999999999	0.00020910217456763386	-0.000078372996604077354	0.00016606138280613608	0.000055244429535982603	0.002756651896694376	0.0071931239564485341	-0.00021747160359019552	0.16324736711288257	-0.00026586096072735155	-0.00027310812142410101	0.17639155458377542	0.2354746252316563
5.8600000000000003	0.00021041040174355277	-0.000077169062932417286	0.00016146133637510995	0.000041974872505384092	0.0028398419820340574	0.0069927999982742437	-0.00021702910001905953	0.1623864991167086	-0.00025692532683520633	-0.0002623498986805313	0.17550803639546747	0.23427331604712548
5.8799999999999999	0.00021173480910674503	-0.000075944070971120748	0.00015578976356183868	0.000029505363318180211	0.0028746436493873794	0.0067559810094149162	-0.0002163574474780168	0.16151123005908238	-0.00024686310199049932	-0.00025247817994088206	0.1745599228249389	0.23304170317359696
5.9000000000000004	0.00021307213828565888	-0.000074698695159657982	0.0001492814544581042	0.000018107240939712471	0.0028584605348800905	0.0064871272905959653	-0.00021544993985229272	0.16062180960618405	-0.00023604373250638716	-0.00024378731052581565	0.17355086208770865	0.23178445854214524
5.9199999999999999	0.00021441894777455075	-0.000073433642768184435	0.00014239620388619215	7.9957501754705784e-6	0.0027921771735860629	0.0061909932804452119	-0.00021430039686529123	0.15971851106045509	-0.000225093376651192	-0.00023650297038450494	0.17248765162182278	0.23050451428382446
5.9400000000000004	0.00021577162247305229	-0.000072149652278307298	0.00013575539912301371	-6.7281157008561299e-7	0.0026800588591765258	0.0058724794449962498	-0.00021290319439753319	0.15880163117964754	-0.00021479458939695564	-0.00023076528560927664	0.1713786607970329	0.2292029973916925
5.96	0.00021712638392366174	-0.00007084749165447662	0.00013003436264709053	-7.7987799163917182e-6	0.0025293056944253886	0.0055365218162674408	-0.0002112532932158108	0.15787148996267819	-0.00020592851582737493	-0.00022661690590297656	0.1702322530689806	0.22787931937091524
5.9800000000000004	0.00021847930111355829	-0.000069527956511285149	0.00012584092203947461	-0.000013333115551107666	0.0023493855785512059	0.0051880243955463052	-0.00020934626581285004	0.15692843040208693	-0.00019910532951279702	-0.00022399589880256129	0.16905564500756251	0.22653141223778808
6.	0.00021982630192215677	-0.000068191868181599702	0.00012360890501669775	-0.000017269410479112818	0.0021513040811920632	0.0048318330965333098	-0.0002071783215256591	0.15597281820374997	-0.00019462502196949602	-0.00022273326986672545	0.16785449707180053	0.22515609403329206
6.0200000000000005	0.00022116318497776913	-0.000066840071691538181	0.00012352501991962084	-0.00001963553453062164	0.0019469291073334343	0.0044727440860749188	-0.00020474632954155247	0.1550050414737349	-0.00019239660476524922	-0.00022255515041969334	0.16663329687053252	0.2237495410177307
6.04	0.00022248563218876804	-0.000065473433648078616	0.00012549683523804117	-0.000020486222511127694	0.00174840341505359	0.0041155348733682194	-0.00020204783989783565	0.15402551037266415	-0.00019192925942074918	-0.00022309007261324398	0.16539635034439437	0.22230783898033418
6.0600000000000005	0.0002237892215786845	-0.000064092840046142764	0.0001291635972975741	-0.000019897432746440735	0.0015675976722146021	0.0037650036541700526	-0.000199081102229718	0.15303465673759486	-0.00019239883154264711	-0.00022388209140649859	0.16414900847245628	0.22082758159550778
6.0800000000000001	0.00022506944062981524	-0.000062699194001752275	0.00013394966499518171	-0.000017962789633296089	0.0014155240836949837	0.0034260014072390876	-0.00019584508226393183	0.15203293367182188	-0.00019278447962785966	-0.00022441061922801736	0.16289866998425623	0.21930647883902452
6.1000000000000005	0.00022632170003916013	-0.000061293413418388076	0.00013915737595115302	-0.000014791941474127934	0.00130166259838937	0.0031034421172041679	-0.00019233947608262095	0.15102081510276577	-0.00019205742641116574	-0.00022411754832318484	0.16165513715124682	0.21774393323466904
6.1200000000000001	0.0002275413477397549	-0.000059876428594206919	0.00014408808457453542	-0.000010510282421591355	0.0012332316706931941	0.0028022792164426255	-0.00018856472183730391	0.14999879530801555	-0.00018938570563232365	-0.00022244146811832566	0.16043006636828389	0.21614153712052714
6.1400000000000006	0.00022872368326342859	-0.000058449179777744553	0.00014816828189761003	-5.2592455931747828e-6	0.0012145204426361124	0.0025274407351361817	-0.00018452200907339081	0.14896738840969404	-0.00018430365652911951	-0.00021885758433315416	0.15923551998637314	0.21450344194751136
6.1600000000000001	0.00022986397239536244	-0.000057012614680092215	0.00015104915608866662	8.0370310278146673e-7	0.0012464397994553307	0.0022837213846226313	-0.00018021328558832234	0.14792712783772505	-0.00017679548892106031	-0.00021292049936073865	0.15808191704209984	0.21283655295572224
6.1799999999999997	0.00023095746196912653	-0.000055567685951798399	0.00015265051177455052	7.5061526499248243e-6	0.0013264173998263581	0.0020756363035694609	-0.00017564126170565436	0.14687856576190497	-0.00016726536916892784	-0.0002043056370073619	0.15697589290651681	0.21115051123297352
6.2000000000000002	0.00023199939490775243	-0.000054115348632803581	0.00015313569649069714	0.000014663461235915609	0.0014486673738800565	0.0019072476538329376	-0.00017080941199816915	0.145822272492934	-0.00015640492626280839	-0.00019284417518703953	0.1559186237449165	0.20945744097944696
6.2199999999999998	0.00023298502531296159	-0.000052656557584179856	0.00015282675803960505	0.000022083297589077511	0.0016047557551470532	0.001781980672425288	-0.00016572197445008721	0.14475883585329405	-0.00014500425846326187	-0.00017854624565568841	0.15490503477296702	0.20777146205059011
6.2400000000000002	0.00023390963370849976	-0.000051192264909965065	0.0001520877782315716	0.000029571816671881968	0.0017843136805981454	0.0017024491624738404	-0.00016038394701794675	0.14368886051745744	-0.00013376703844100724	-0.00016160808475771879	0.15392406032569728	0.20610799401033408
6.2599999999999998	0.00023476854225236085	-0.000049723417378445402	0.00015121145570259897	0.000036940908716483201	0.0019757536294720789	0.0016703109453073909	-0.00015480108163481998	0.14261296732242157	-0.00012317970583181764	-0.00014240074808028955	0.15295986937614572	0.20448290398471797
6.2800000000000002	0.00023555712994285591	-0.000048250953851006969	0.00015033905147055632	0.000044015687636102252	0.0021669101647948221	0.0016861711440603073	-0.00014897987564568491	0.14153179254857529	-0.00011345857435592424	-0.00012144063549315506	0.15199379714763817	0.2029115718411364
6.2999999999999998	0.00023627084781400326	-0.00004677580272809033	0.00014943175983241422	0.00005064126280599629	0.0023456140420511787	0.0017495455677272688	-0.00014292756071948923	0.14044598717148349	-0.00010457160920086112	-0.000099344891056774714	0.15100664997539864	0.2014079583535861
6.3200000000000003	0.00023690523393795487	-0.000045298879420727103	0.00014829783747176417	0.000056687891402507074	0.0025002678641917507	0.0018588887639644253	-0.00013665208921647201	0.1393562160849397	-0.000096313421959270257	-0.000076777130196239302	0.14998104030442222	0.19998376233979065
6.3399999999999999	0.00023745592833775489	-0.000043821083856569162	0.00014666699130588129	0.000062053825177970506	0.002620490942394295	0.0020116828194323621	-0.00013016211815526646	0.13826315729581928	-0.000088404393042688934	-0.000054390373421149552	0.14890341873830087	0.19864774093616072
6.3600000000000003	0.00023791868763023416	-0.00004234329802919238	0.00014429216041293366	0.000066665500442764092	0.0026978408011303868	0.0022045751957471011	-0.00012346699076440718	0.13716750109128739	-0.000080584934543596887	-0.000032774231463913311	0.14776549270421063	0.19740524539084184
6.3799999999999999	0.00023828939951743913	-0.000040866383599407052	0.00014105043059783537	0.000070475105835004353	0.0027265308643558595	0.0024335481273300534	-0.00011657671560166838	0.13606994917900078	-0.000072681222771053128	-0.000012412309788274733	0.14656478835866743	0.19625799717165943
6.4000000000000004	0.00023856409684918159	-0.000039391179556940581	0.00013701297537381182	0.000073455929286113386	0.0027039978034488219	0.0026940992595912809	-0.00010950194357028237	0.13497121380069516	-0.000064628536042637963	6.3462054521248867e-6	0.14530425991901388	0.19520410091477774
6.4199999999999999	0.00023873897145581385	-0.000037918499951015319	0.00013246184592818552	0.000075596174088254919	0.0026311696288763408	0.0029814135526715665	-0.0001022539425900304	0.13387201682024169	-0.000056451704596852115	0.00002329924881929249	0.14399107284116203	0.19423826658027554
6.4400000000000004	0.00023881038751674341	-0.000036449131698031525	0.00012784804723934076	0.000076892111364756238	0.0025123559467598085	0.0032905096985248665	-0.000094844570200633416	0.13277308878675825	-0.000048215808738542171	0.000038389650233807554	0.14263491787296284	0.19335219659450956
6.46	0.00023877489455991982	-0.000034983832474090713	0.00012370406353064481	0.000077341492613073465	0.0023547927140251247	0.003616349625884867	-0.000087286244207094438	0.13167516797334144	-0.000039969141225563304	0.000051690542420816665	0.14124635403341085	0.1925350862503134
6.4800000000000004	0.00023862923992341509	-0.000033523328700364349	0.00012053642405156911	0.000076938094884862473	0.0021679689712488814	0.0039539060999246008	-0.000079591911309968844	0.13057899939274836	-0.000031701068719112296	0.000063381961917262364	0.13983565819235866	0.19177418673889768
6.5	0.00023837038075629618	-0.000032068313628680215	0.00011872551529635428	0.000075668135416318005	0.0019628952794410576	0.0042981899613460696	-0.000071775014037114837	0.1294853337906659	-0.000023330242788034694	0.000073722422811031002	0.13841247489439956	0.19105538786336779
6.5200000000000005	0.00023799549541513379	-0.000030619445534284433	0.00011845277553921771	0.000073509094941894004	0.0017514321068548349	0.0046442443570468483	-0.000063849455875203409	0.12839492661752366	-0.000014727369872038348	0.000083018844034315337	0.1369862780915872	0.19036378884270142
6.54	0.00023750199429033517	-0.00002917734602284116	0.00011966586243323391	0.000070431246421458898	0.0015457101408489164	0.0049871177928507565	-0.000055829564898822459	0.12730853698013256	-5.7655520089607004e-6	0.000091597455339879202	0.13556737209468683	0.18968423763774142
6.5600000000000005	0.00023688753000858376	-0.000027742598458091636	0.00012208536677560389	0.000066401907480334588	0.0013575930471816022	0.0053218306211922509	-0.000047730055908769969	0.1262269265740717	3.6176018921897646e-6	0.000099777462481728807	0.13416795766517747	0.18900182938276969
6.5800000000000001	0.0002361500069283963	-0.000026315746516159047	0.00012525253503552561	0.000061392126682841691	0.001198099989714618	0.0056433504758669805	-0.000039565991223209501	0.12515085859806563	0.000013367270075715504	0.00010784853063573047	0.13280272781554564	0.18830236114482485
6.6000000000000005	0.00023528758995824267	-0.000024897292872370072	0.00012861296831300981	0.00005538518716789384	0.0010767372600620935	0.0059465911218600006	-0.000031352740349419039	0.12408109665146569	0.000023289725603115041	0.00011605266116709173	0.13148856315972857	0.18757274272862057
6.6200000000000001	0.00023429871262820728	-0.000023487698025935895	0.00013162354938152723	0.000048385993392619647	0.0010007690755019401	0.0062264462489364878	-0.000023105938493115513	0.12301840361632258	0.000033076510288550937	0.00012457080579502192	0.13024315766660183	0.18680136197586758
6.6400000000000006	0.00023318208441854352	-0.000022087379267044617	0.00013386030561074805	0.000040430141594015312	0.00097454388439923616	0.0064778650860717393	-0.000014841444181103169	0.12196354052520197	0.000042374789990286266	0.00013351451416833762	0.12908275822399778	0.1859783991485856
6.6600000000000001	0.00023193669723865426	-0.000020696709791242545	0.00013509927389230084	0.000031591322563962604	0.00099903484393673559	0.0066959707266783432	-6.5752961512961783e-6	0.12091726541616654	0.00005088591253071123	0.00014292292511612625	0.12801952679858786	0.18509608022529567
6.6799999999999997	0.0002305618311388459	-0.000019316017964901596	0.00013534660406159041	0.000021985729117504627	0.0010717223021107774	0.0068762153550997367	1.6763305076654411e-6	0.11988033217644847	0.000058460535907793598	0.00015276535873123831	0.12705919849813407	0.18414885513524934
6.7000000000000002	0.00022905705913605842	-0.0000179455867450047	0.00013480891447007273	0.000011772384777147815	0.001186852397317028	0.0070145600258100689	9.8971686104155909e-6	0.11885348937610118	0.000065157562449121714	0.0001629495452505382	0.12619963565441142	0.18313348575615285
6.7199999999999998	0.00022742225121409262	-0.000016585653256772137	0.0001338142721802292	1.1487817941115142e-6	0.0013359958284151923	0.0071076613071015694	0.000018070903608086164	0.11783747909343906	0.000071246829407834583	0.00017333510033225308	0.12543060131607045	0.18204903098568237
6.7400000000000002	0.00022565757740165837	-0.000015236408531283416	0.00013270908662241232	-9.6581332291040267e-6	0.0015087604751302286	0.0071530439893192823	0.000026181218397362815	0.11683303573354711	0.000077155333241062107	0.00018375126537488115	0.12473472729924383	0.1808967226246132
6.7599999999999998	0.00022376350998234637	-0.000013897997405075262	0.0001317607998812774	-0.00002040485984581078	0.0016935131184248049	0.0071492389545185341	0.00003421183835182473	0.11584088484166841	0.000083373800207852539	0.00019401728944700228	0.1240893832238194	0.17967973550619742
6.7800000000000002	0.00022174082474175211	-0.000012570518583530328	0.00013109095644384811	-0.000030846700370686098	0.0018780302952263659	0.0070958685087885347	0.000042146576190997542	0.11486174191308586	0.00009034853985099775	0.00020396329213534167	0.12346904653544569	0.17840286677386441
6.7999999999999998	0.000219590601361664	-0.00001125402486865243	0.00013065274421279055	-0.000040753684179762467	0.0020500848668607839	0.0069936676619943954	0.000049969376637547941	0.11389631120100373	0.000098383281873299505	0.00021344916780748416	0.12284781050644017	0.17707215042890356
6.8200000000000003	0.00021731422281046075	-9.9485235519363391e-6	0.00013025592408875963	-0.00004992502796548684	0.0021980338799283861	0.0068444380495816699	0.000057664360790445068	0.11294528452465505	0.00010757138071878364	0.00022237917476197397	0.1222017629174936	0.175694442155169
6.8399999999999999	0.00021491337386792333	-8.6539769719804373e-6	0.00012963191641885557	-0.000058200311481470396	0.0023114728845502501	0.006650940025817031	0.000065215869985205816	0.11200934007862931	0.00011777325839520611	0.00023071031432521372	0.12151104109655442	0.17427701429653875
6.8600000000000003	0.00021239003863635086	-7.3703032365129791e-6	0.00012852265044593567	-0.000065466071349707527	0.0023819621489703045	0.0064167363718295629	0.000072608508994799481	0.11108914124594443	0.00012864641457255299	0.00023845336904334061	0.12076139306167419	0.1728272008056076
6.8799999999999999	0.00020974649719566682	-6.0973771073678473e-6	0.00012676958314751172	-0.000071657240482678186	0.0024037432483460372	0.0061460067147381687	0.000079827188556706036	0.11018533541631062	0.0001397235224698673	0.00024566639025554171	0.11994508452511671	0.1713521270167484
6.9000000000000004	0.00020698532126733546	-4.8350310469039193e-6	0.00012437715811072086	-0.000076753634341907712	0.0023742998026993656	0.0058433542994086405	0.000086857166940703529	0.10929855281145076	0.00015051886791482561	0.0002524413300383499	0.11906104615700874	0.16985855007687584
6.9199999999999999	0.00020410936898632506	-3.5830564234894187e-6	0.00012153099701662021	-0.000080772362470903775	0.0022946152121530667	0.0055136259848010856	0.000093684090596415914	0.10842940531955614	0.0001606306101147939	0.00025888525454485084	0.11811428494923984	0.16835282419273559
6.9400000000000004	0.00020112177877248255	-2.3412048733716822e-6	0.00011856483250844915	-0.00008375751430826639	0.0021690516491011968	0.0051617626589203977	0.00010029403359936018	0.10757848534048067	0.00016980403970473859	0.00026509807117569909	0.11711475775335781	0.16684099206872383
6.96	0.00019802596225357988	-1.1091898155142239e-6	0.0001158863326635555	-0.000085768684441898946	0.002004885681868573	0.0047926915295154731	0.00010667353593541915	0.10674636464399012	0.00017793309322753845	0.00027114894355407398	0.11607604564178482	0.16532899136046408
6.9800000000000004	0.00019482559638058297	1.1331188427236234e-7	0.00011388338730137018	-0.000086869875011389569	0.0018116302663513805	0.0044112650012265806	0.00011280964034966409	0.10593359324273746	0.0001849999061102163	0.00027705361113716451	0.11501419560481606	0.16382295359385973
7.	0.0001915246146266189	1.3266581044618464e-6	0.00011283498724299484	-0.000087120095966061045	0.0016003036456793125	0.0040222441080469884	0.00011868992782582827	0.10514069828207352	0.00019097555207563469	0.00028275475850983792	0.11394698146421531	0.16232956329600723
7.0200000000000005	0.00018812719740464098	2.5312395188181161e-6	0.00011284587694029499	-0.000086566648858456274	0.0013827626806168765	0.0036303185496731096	0.00012430255143333277	0.10436818294871826	0.00019572018033065311	0.00028810746240652205	0.1128936166235307	0.16085643729897631
7.04	0.00018463776161109849	3.7274775128689271e-6	0.00011381652340618567	-0.000085241693777309696	0.0011711307239420784	0.0032401508373041364	0.00012963626856636254	0.1036165254004303	0.00019892323555814259	0.00029287160629339753	0.11187471308787828	0.15941247853298024
7.0600000000000005	0.00018106094946314377	4.9158219715502451e-6	0.0001154535321225697	-0.00008316230776275052	0.00097726819088066359	0.002856429205371892	0.00013468047141300399	0.10288617771851558	0.00020011460516843049	0.00029671295374815443	0.11091211953848393	0.1580081555963867
7.0800000000000001	0.00017740161653199971	6.0967489442904629e-6	0.00011732064853366489	-0.000080333871001959933	0.0008122008868291274	0.0024839129364813486	0.00013942521560861287	0.1021775648855618	0.00019875755496867944	0.00029921422119100552	0.11002825732043706	0.15665565980693108
7.1000000000000005	0.0001736648191253444	7.2707581944461472e-6	0.00011892437433515604	-0.000076756271784335362	0.00068545383025840297	0.0021274546195476488	0.00014386124696999861	0.10149108379033697	0.00019440752209987089	0.0002998968766172172	0.10924473025971537	0.15536889642511526
7.1200000000000001	0.00016985580094782543	8.4383706402175153e-6	0.00011981939171063632	-0.000072432110190569221	0.00060432004299389717	0.0017919865814926294	0.00014798002624376305	0.10082710226214341	0.00018689383715432203	0.00029825343145754857	0.10858027186043048	0.15416327739248389
7.1400000000000006	0.00016597997914687482	9.6001256946986201e-6	0.00011970980829191513	-0.000067375818536729443	0.00057318126917950732	0.0014824631645598497	0.00015177375179998773	0.10018595813679387	0.00017646517068806503	0.00029378868993388749	0.10804840656865986	0.15305529983443333
7.1600000000000001	0.00016204292981194385	0.000010756578513090033	0.00011851853959405842	-0.000061622437191242302	0.00059304098183859629	0.0012037563599385402	0.00015523538027138045	0.099567958356289357	0.00016384478659112883	0.0002860669002778711	0.10765540176363808	0.1520619172636013
7.1799999999999997	0.00015805037287816917	0.000011908297155595586	0.00011640384260487927	-0.000055234730971510243	0.00066139976822797723	0.00096050901196035221	0.00015835864492006954	0.098973378104783794	0.00015017064819257408	0.0002747602714421836	0.10739906790186918	0.15119973694623054
7.2000000000000002	0.00015400815656053252	0.000013055859674699804	0.00011371830189347773	-0.000048307448257893515	0.00077250928855644198	0.00075695657114812265	0.00016113807188957233	0.098402459982764728	0.00013683624590413168	0.00025969322996981237	0.10726872038248272	0.15048410378140062
7.2199999999999998	0.00014992224139615332	0.000014199851136113203	0.00011092424329857756	-0.000040967834760863991	0.00091793008875321914	0.00059673419160291845	0.0001635689941814171	0.097855413221934182	0.00012528023815197228	0.00024087645514691072	0.10724625973983405	0.14992815367367174
7.2400000000000002	0.00014579868378507277	0.000015340860582688172	0.00010849163355896099	-0.00003337200156533493	0.0010872470081659011	0.00048268978701734801	0.00016564756329512029	0.097332412943115634	0.00011678103496897546	0.00021852540560091116	0.10730802552203081	0.14954193290401716
7.2599999999999998	0.00014164361932934855	0.000016479477951258038	0.00010680543915223689	-0.000025697349961266436	0.0012687964663284403	0.00041672461679852875	0.00016737075861106635	0.096833599459526354	0.00011229629134507438	0.00019305978938664522	0.1074269609383955	0.14933168053867776
7.2800000000000002	0.00013746324580300034	0.000017616290952303888	0.00010610140461046053	-0.00001813186954033319	0.0014503241145218994	0.00039968063862958825	0.00016873639442287203	0.096359077627741166	0.00011236125160134225	0.00016508301466488032	0.10757470776484085	0.14929935673350839
7.2999999999999998	0.00013326380596175372	0.000018751881922739875	0.00010643843332946296	-0.000010861628878550828	0.0016195777928441849	0.00043128841225748601	0.00016974312455747889	0.09590891624888942	0.00011704119275808902	0.0001353436281039018	0.1077234480434345	0.14944247209008746
7.3200000000000003	0.00012905157011417617	0.000019886824662520572	0.00010770726538608319	-4.0580603356196732e-6	0.0017649000109046654	0.0005101815865756243	0.00017039044477088622	0.095483147522277725	0.00012593002821315036	0.00010468349402474597	0.10784749501351951	0.1497542361490351
7.3399999999999999	0.00012483281867577481	0.000021021681265306529	0.00010967004447589093	2.1333612674409585e-6	0.0018758842516964083	0.00063397526354521977	0.00017067869261488608	0.095081766553960056	0.00013819467356214824	0.000073979400868458278	0.10792471749826604	0.15022400298002175
7.3600000000000003	0.00012061382462055445	0.000022156998954505683	0.00011202176457374494	7.6017300359929041e-6	0.0019441002908330654	0.00079939734111622433	0.00017060904509262273	0.094704730922836225	0.00015267053079856194	0.000044085492767721723	0.10793784038216905	0.1508379556817018
7.3799999999999999	0.00011640083598585954	0.000023293306935267698	0.00011446072650903374	0.000012275791127506347	0.0019638074346740989	0.0010024556973157589	0.00017018351387724021	0.094351960306269855	0.00016800699973851599	0.000015783299548387947	0.10787555124049175	0.15157994555183363
7.4000000000000004	0.00011220005844663622	0.000024431113273714075	0.00011675169425356957	0.000016125270931324764	0.001932510482079828	0.0012386207579540636	0.00016940493826915481	0.094023336168153837	0.00018284311706410344	-0.000010255622326260649	0.10773324794249059	0.15243238954194999
7.4199999999999999	0.00010801763799784397	0.000025570901814196088	0.00011876518099117328	0.000019158798137127592	0.0018512126339264308	0.0015030029453973574	0.00016827697575894779	0.093718701511268515	0.00019597349268626538	-0.000033491877858365937	0.10751325719030208	0.15337713219978144
7.4400000000000004	0.00010385964388079719	0.000026713129145944705	0.00012048149023276278	0.000021419187452798028	0.0017242909097435041	0.0017905074645603492	0.00016680409047180669	0.093437860696817893	0.00020645892412047076	-0.00005352528634491871	0.10722445462907596	0.15439619359572629
7.46	0.000099732051781480091	0.000027858221630057958	0.00012195814174199501	0.000022977083261929015	0.0015590302361383813	0.0020959540880812061	0.00016499153921645596	0.093180579332976604	0.00021365243572860418	-0.000070089065106703624	0.1068813709771004	0.1554723486643276
7.4800000000000004	0.000095640727249678148	0.000029006572497747752	0.00012327051328962432	0.000023923974179163032	0.0013649459807754212	0.0024141560409461985	0.00016284535546682438	0.092946584235050478	0.0002171442530121831	-0.00008303492159445619	0.10650298785003595	0.15658951107102367
7.5	0.00009159140962802792	0.000030158539030926487	0.00012444372093223591	0.0000243654253389812	0.0011530548151947736	0.0027399587186272552	0.00016037233115530694	0.092735563459269615	0.00021666241997945687	-0.000092313476515264864	0.10611144367959122	0.15773292155380642
7.5200000000000005	0.000087589696335724221	0.000031314439835697701	0.00012539667699769039	0.000024415099588091099	0.00093521039136530444	0.0030682449198912009	0.00015757999636772241	0.092547166412403653	0.0002119835105797753	-0.000097954259713674968	0.10573077804342984	0.15888916324303168
7.54	0.000083641027659151629	0.000032474552219572222	0.00012591705083756996	0.000024189825423459599	0.00072353293504742689	0.0033939178957718506	0.00015447659704137875	0.092381004039280012	0.00020290274764710528	-0.00010004869248887022	0.10538569985106766	0.16004604276157117
7.5600000000000005	0.000079750672087028351	0.000033639109682523569	0.00012567951847799325	0.000023805685932291876	0.00052988026977111337	0.0037118764145390058	0.00015107107076114956	0.092236649090033623	0.00018928733461979	-0.00009873823442485552	0.1051002596220954	0.1611923853451889
7.5800000000000001	0.000075923712261043858	0.000034808299532297385	0.000124309679319385	0.000023374898108361602	0.00036527525523166824	0.004016997021675222	0.00014737302053483004	0.092113636468997284	0.00017120017684287697	-0.000094208477473167046	0.10489630951544482	0.16231779518057338
7.6000000000000005	0.000072165031537948371	0.00003598226063350473	0.00012148284264589318	0.000023003153217293626	0.00023923786881117391	0.0043041376815878708	0.00014339268693379023	0.092011463666881344	0.00014904632154260147	-0.000086688631971625768	0.104791761756963	0.16341242952173202
7.6200000000000001	0.00006847930129900634	0.00003716108130034759	0.00011703320876125731	0.00002278710085713842	0.0001590522914188811	0.0045681740930526224	0.00013914091841083637	0.091929591277787798	0.00012367571727150278	-0.000076454743773660822	0.10479885156040342	0.16446682794980097
7.6400000000000006	0.000064870968915390487	0.000038344797341658719	0.00011104054677388286	0.000022811767911606884	0.00012908692839316957	0.0048040753825882888	0.00013462913998062501	0.091867443602405952	0.000096384568987216424	-0.000063834242099523181	0.10492276880258297	0.16547182737561797
7.6600000000000001	0.000061344246625578969	0.000039533390267525228	0.00010386452969789184	0.000023147877492215446	0.00015032839329600254	0.0050070199983804492	0.00012986932046337232	0.091824409338616492	0.000068794279829028498	-0.000049209133870457833	0.10516103945252925	0.16641858001808912
7.6799999999999997	0.000057903101087813241	0.000040726785665314297	0.000096112969870873477	0.000023849229095825042	0.00022025961534028358	0.0051725460857423682	0.00012487393816867573	0.091799842360433398	0.000042636763428912511	-0.000033015374122726676	0.10550387432771668	0.16729867670644011
7.7000000000000002	0.000054551243873834227	0.000041924851753093485	0.000088552989110098068	0.000024950470435013139	0.00033311766260388231	0.0052967242889608293	0.00011965594533841148	0.091793062586121604	0.000019512587538145915	-0.000015736629682839426	0.10593542030113104	0.16810436278849883
7.7199999999999998	0.000051292122865660011	0.000043127398117877324	0.000081992310293828308	0.000026465687155530215	0.00048045548576792395	0.005376335806923445	0.00011422873132067857	0.091803356935868913	6.9385799762733402e-7	2.1082875419908831e-6	0.10643558152372268	0.16882882033094163
7.7400000000000002	0.000048128914502457848	0.000044334174645194248	0.000077162529201459107	0.000028388225826535274	0.00065186014512798459	0.0054090356202191412	0.00010860608461034718	0.091829980379603243	-0.000012984117286462399	0.000019983789597884799	0.10698195441845942	0.16946647996798792
7.7599999999999998	0.000045064517030821843	0.000045544870646168621	0.000074627187366241299	0.000030692038147334816	0.00083568089246791781	0.0053934808418031072	0.00010280215391608033	0.091872157074519428	-0.000021141116054529396	0.000037359949923959634	0.10755148874242384	0.17001332034664762
7.7800000000000002	0.000042101544695458126	0.000046759114187988245	0.000074722614423840955	0.000033334608719935016	0.001019685177636548	0.0053294073846860144	0.00009683140835978904	0.091929081592409839	-0.000023812094448797533	0.000053736363678863475	0.10812169539060085	0.17046711369943995
7.7999999999999998	0.000039242322903716015	0.000047976471632197146	0.000077528598968524404	0.000036261251262444116	0.0011916476757661259	0.0052176442412825152	0.000090708596832654587	0.091999920236147434	-0.000021389442222852217	0.000068664366871123289	0.10867145662603112	0.17082758278426949
7.8200000000000003	0.00003648888443153267	0.000049196447385404237	0.000082863927465252896	0.000039410290005391368	0.0013399372540014753	0.0050600626837423047	0.000084448706800376028	0.092083812444201996	-0.000014572978980175594	0.000081764724672632461	0.10918164726998636	0.17109644626955922
7.8399999999999999	0.000033842966560275467	0.000050418483865880879	0.000090306409347918476	0.000042718448637863588	0.0014541673368182555	0.0048594662508719454	0.000078066922515114545	0.092179872282290493	-4.3286688344648661e-6	0.0000927386304337037	0.10963578985914893	0.17127734461116095
7.8600000000000003	0.000031306009300229032	0.000051641961688706062	0.000099241204425268292	0.000046125692882287295	0.0015259163012786086	0.0046194349862399078	0.000071578582878362856	0.092287190020396454	8.1611958525976136e-6	0.0001013709859935992	0.11002085400673051	0.17137565393778387
7.8799999999999999	0.000028879154590637918	0.000052866200071937721	0.00010893871298305741	0.000049578833172986975	0.0015494381973288176	0.0043441427451535184	0.000064999139056057947	0.09240483379323508	0.000021575096559690171	0.00010752621963037307	0.11032813595604832	0.17139820878564993
7.9000000000000004	0.000026563246523333278	0.000054090457464796789	0.00011865296992281255	0.00005303337470160055	0.0015222194914649399	0.0040381686934362624	0.000058344111899526208	0.092531851342105898	0.000034560474014441733	0.00011113808138678294	0.11055400870957974	0.17135296359694496
7.9199999999999999	0.000024358832546738512	0.000055313932398546539	0.00012771904711546961	0.000056453363903523346	0.0014452360438824714	0.0037063231998691291	0.00005162904944744709	0.09266727183517702	0.000045855712991694358	0.00011219572220055179	0.11070029033415438	0.17124862661480905
7.9400000000000004	0.000022266165690777023	0.000056535764560137179	0.00013562226453084358	0.000059809271190581353	0.0013228348215107292	0.0033535045914810956	0.000044869484478318039	0.092810107763422717	0.000054395711663123014	0.00011072879023596785	0.11077405930909032	0.17109429820155875
7.96	0.000020285207784170173	0.000057755036087087676	0.00014201882203946498	0.000063074221663385332	0.0011622746864332443	0.0029845975362301248	0.000038080892417462209	0.092959356908777255	0.000059375158502225633	0.00010679423617733497	0.11078690677602992	0.17089913970960319
7.9800000000000004	0.000018415633590635611	0.000058970773082398241	0.00014670507433970845	0.000066219105186754446	0.00097305403899865803	0.0026044171678914615	0.000031278649505951661	0.093114004380598719	0.000060263108292133577	0.00010046706822587972	0.11075377160519922	0.17067209052947962
8.	0.000016656835900050876	0.00006018194734658872	0.0001495528626157816	0.000069207248504656038	0.00076618369088713085	0.0022176964609597421	0.000024477991661577686	0.093273024716451547	0.000056785224906496373	0.00009183654121925483	0.11069158082164662	0.17042164170128213
8.0199999999999996	0.000015007931564593735	0.000061387478323357173	0.00015044175323284531	0.000071989414304352711	0.00055352087413777687	0.0018291085925424225	0.000017693973846349964	0.09343538404254309	0.000048902585023980621	0.000081008324484616728	0.11061789313461647	0.17015566618530992
8.0400000000000009	0.000013467768365995475	0.000062586235255064913	0.00014922036215903045	0.000074499909075289444	0.0003471939551455908	0.0014433116338655541	0.000010941430257944279	0.093600042289034999	0.000036811059130160279	0.000068112183234481788	0.11054965393615847	0.16988129972602622
8.0600000000000005	0.000012034932755970729	0.000063777039542816066	0.00014571816133143734	0.000076654534947213915	0.00015906672059340347	0.0010650002067322324	4.2349355004640821e-6	0.093765955454797934	0.000020965518073956524	0.000053313733133372732	0.11050208227979555	0.16960486279392328
8.0800000000000001	0.000010707758453982336	0.00006495866730515655	0.00013981001901106765	0.000078351005734729473	1.591353411945466e-7	0.00069894786709176243	-2.4112333518074014e-6	0.093932077916232842	2.1087173340851584e-6	0.000036827985765788135	0.11048767714435015	0.16933181334272762
8.0999999999999996	9.4843357322203781e-6	0.000066129852129400845	0.00013151411702305021	0.000079472251094236251	-0.00012002515345350343	0.00035002498477573432	-8.9831334291190501e-6	0.094097364773760683	-0.000018730983650752653	0.000018931801561091616	0.11051536284750195	0.16906672158914435
8.120000000000001	8.3625214939361814e-6	0.00006728928800773745	0.00012108730032327902	0.00007989274739036295	-0.00019423255553046811	0.000023179742622665025	-0.000015467191550971177	0.09426077423028556	-0.000040305360579286076	-2.7877781236251842e-8	0.11058985802003082	0.16881326090093734
8.1400000000000006	7.3399500160054032e-6	0.000068435632450562425	0.0001090780521684695	0.000079487642708778172	-0.00021813587747444488	-0.00027662556220157047	-0.000021850238307273562	0.094421269994445556	-0.000061283332268145807	-0.000019632925330533013	0.11071139255383923	0.16857421222478514
8.1600000000000001	6.4140443751768694e-6	0.000069567509767715405	0.000096310178297056431	0.000078144016097254215	-0.00019079282425214553	-0.00054452478590726115	-0.000028119540670553528	0.09457782370209028	-0.000080432135416638045	-0.000039402210236461066	0.11087586860542352	0.1683514823764205
8.1799999999999997	5.5820283976111551e-6	0.000070683514508830032	0.000083795893100445384	0.000075773187699877675	-0.00011475834750771083	-0.0007758998777091426	-0.000034262833017339317	0.094729417348824452	-0.00009678917532975756	-0.000058809957792189255	0.11107546370270238	0.16814613821918445
8.1999999999999993	4.8409391819499714e-6	0.000071782215052106058	0.000072603242118756545	0.000072322659449879784	4.1821766996710439e-6	-0.00096656283265237242	-0.000040268346505518276	0.09487504572594202	-0.00010976941394419751	-0.000077313544606660845	0.11129955161479763	0.16795845886164337
8.2200000000000006	4.1876401144051722e-6	0.000072862157331187203	0.000063716169021166974	0.000067786108405333556	0.0001575806672132317	-0.0011129502704287099	-0.00004612483660956096	0.095013718852505646	-0.0001191783320435777	-0.000094388237102869393	0.111535735250616	0.16778800648545072
8.2400000000000002	3.6188343278120705e-6	0.000073921868688635862	0.000057920206513534939	0.000062209947526984527	0.00033504589022462759	-0.001212309614867282	-0.000051821608904132482	0.095144464395472292	-0.00012513855437095572	-0.00010956487336033494	0.11177078978182728	0.16763371366747687
8.2599999999999998	3.1310784789455315e-6	0.000074959861843891675	0.000055728498869433291	0.000055695338460476362	0.00052496781962366938	-0.001262855150770244	-0.000057348542816984538	0.095266330070055069	-0.00012796896568307084	-0.00012246557533462238	0.11199140004129111	0.16749398179571479
8.2799999999999994	2.7207969402129328e-6	0.00007597463896365594	0.000057344454530885991	0.00004839514929525987	0.00071516565529770014	-0.0012638748741378098	-0.000062696113454031865	0.095378386012161448	-0.00012806527071416995	-0.00013283252328593828	0.11218469740861595	0.16736678226856538
8.3000000000000007	2.3842961357975478e-6	0.000076964695821652958	0.000062649574198377772	0.000040506093672856847	0.00089346624390423339	-0.0012157748047570893	-0.000067855411304211521	0.095479727114797935	-0.00012582015081116088	-0.00014054570285380874	0.11233869659562867	0.16724975042506429
8.3200000000000003	2.1177792081383817e-6	0.000077928526034164853	0.00007121009388671648	0.000032257019961463851	0.0010482799845792764	-0.0011200554297653073	-0.000072818159860658232	0.095569475320219366	-0.00012159856653447265	-0.00014562719796825871	0.11244275747572902	0.1671402621126146
8.3399999999999999	1.917360723045769e-6	0.000078864625358149009	0.000082307265474798608	0.000023894886166504759	0.0011692420283617555	-0.00097922383513664949	-0.000077576731044599195	0.095646781859564892	-0.00011576040052137596	-0.00014823170246621581	0.11248814197725988	0.16703548459799955
8.3599999999999994	1.779081568894364e-6	0.000079771496037036796	0.000095002641246118985	0.000015670238709630802	0.0012479275533888768	-0.00079665330349846077	-0.000082124158403536207	0.09571082943178405	-0.00010870647199154315	-0.00014862500578700574	0.11246862895971171	0.16693239686602199
8.3800000000000008	1.6989237619328967e-6	0.000080647651180772324	0.00010824397732335511	7.8239603020675841e-6	0.0012785628471508762	-0.00057640830991604523	-0.000086454148107914519	0.095760834313684928	-0.00010091878896346593	-0.00014715384109610652	0.11238104481105214	0.16682777861870279
8.4000000000000004	1.6728253938030901e-6	0.000081491619164669157	0.00012100016796503382	5.766883325389327e-7	0.0012585880705070782	-0.00032305599003426761	-0.000090561087631096243	0.095796048393227862	-0.000092971930083191739	-0.00014421137186810401	0.11222552178191216	0.16671817173340209
8.4199999999999999	1.6966953155957143e-6	0.000082301948032842263	0.00013239477464466881	-5.8782736657159163e-6	0.0011889245407160397	-0.00004148497515925998	-0.000094440052154590864	0.095815761117918632	-0.00008550638724442311	-0.00014020264418696318	0.11200534244912216	0.16659982188061745
8.4399999999999995	1.7664278567017244e-6	0.000083077209890585439	0.00014180013259642091	-0.000011378393168261225	0.0010738683569668848	0.00026325069630843271	-0.000098086808684755278	0.095819301350862598	-0.000079170286878486179	-0.00013551366009186688	0.11172635378683329	0.16646861097964871
8.4600000000000008	1.8779172573438196e-6	0.000083816005271570098	0.00014886474927884932	-0.000015792150844191888	0.00092064151640323835	0.00058605027724123969	-0.00010149781788765938	0.095806039126856174	-0.000074546251739519842	-0.0001304865918808247	0.11139608148987751	0.16631999298639366
8.4800000000000004	2.0270719071485699e-6	0.000084516967464069064	0.00015347154999098209	-0.000019017004926773912	0.00073872562198540087	0.00092184187535898306	-0.00010467023361826824	0.095775387301404794	-0.000072081505713111893	-0.00012540237152360717	0.11102277464012598	0.16614894619833564
8.5	2.2098282610218123e-6	0.000085178766781244663	0.00015565082288157561	-0.000020976240667967133	0.00053913519101389659	0.001265615840780067	-0.0001076019002076746	0.095726803085642825	-0.00007203333540511947	-0.00012047073401159555	0.11061461853258756	0.16594995495632181
8.5199999999999996	2.4221645014768645e-6	0.000085800114761199809	0.0001554868807672645	-0.000021615885417609893	0.00033374668569740825	0.0016124229067186625	-0.00011029134745591321	0.095659789460783448	-0.000074434436994039871	-0.0001158269543725908	0.11017927234840247	0.16571703243722843
8.5400000000000009	2.6601137260474916e-6	0.000086379768281132338	0.00015305603540168022	-0.0000209026832081044	0.00013471439326506632	0.0019573486365196927	-0.00011273778352862904	0.095573896465873526	-0.000079079039593692169	-0.00011153406452881626	0.1097237593302183	0.16544379415560945
8.5600000000000005	2.9197767892480408e-6	0.000086916533571564325	0.00014841807970378609	-0.000018823780916908672	-0.000046075588911962444	0.0022954786427236582	-0.00011494108563069733	0.095468722352983329	-0.000085532399669886738	-0.00010758923390212158	0.10925461250135227	0.16512358868531643
8.5800000000000001	3.1973346568542338e-6	0.000087409270116282548	0.00014166113601525934	-0.00001538833931376965	-0.0001975937100242589	0.0026218700724733924	-0.0001169017885407353	0.095343914604722774	-0.000093169647082461116	-0.00010393314362031753	0.10877809917927286	0.16474968777296639
8.5999999999999996	3.4890602390591496e-6	0.000087856894423630368	0.00013297829496781988	-0.000010630812537441164	-0.00031034501452960995	0.0029315439581056543	-0.0001186210712172224	0.095199170809145195	-0.00010124902286383353	-0.00010046144485675868	0.10830033235553338	0.16431553232178322
8.620000000000001	3.7913297555106085e-6	0.000088258383656102351	0.00012274104480368073	-4.615203105445137e-6	-0.00037710330751070006	0.0032195102757596253	-0.00012010074131801191	0.095034239387853658	-0.00010901561794843945	-0.000097037644605744988	0.10782712699444211	0.16381502381028956
8.6400000000000006	4.100633482342908e-6	0.000088612779104302921	0.00011153438147583003	2.5607380282899328e-6	-0.00039358251179052051	0.0034808331233370923	-0.0001213432178904586	0.094848920173397633	-0.0001158172174673712	-0.000093506916967939224	0.10736355800838396	0.1632428431065156
8.6600000000000001	4.4135858991156685e-6	0.000088919189493363838	0.00010013278328793382	0.000010762573368652134	-0.00035888600026053822	0.0037107376814179667	-0.00012235151223277674	0.094643064832908033	-0.00012120202497592145	-0.000089710354949142784	0.10691329215395882	0.16259477132860445
8.6799999999999997	4.7269352850508317e-6	0.000089176794108933451	0.00008941940234475157	0.00001981867937209808	-0.0002756080765136318	0.0039047541424914074	-0.00012312920700735877	0.09441657713529393	-0.00012496784852067053	-0.000085499069711360981	0.10647785774901558	0.16186798174275233
8.7000000000000011	5.0375725869702959e-6	0.000089384845731425779	0.000080271952178682937	0.000029523101077510994	-0.00014955761122388016	0.0040588874065414851	-0.00012368043379446317	0.094169413059992268	-0.00012714663893447983	-0.000080747368400611169	0.10605605062229789	0.16106126916598895
8.7200000000000006	5.3425396648598689e-6	0.00008954267336769856	0.000073447558262475232	0.000039642205339841807	0.000010815287075835255	0.0041697960301758002	-0.00012400984902437295	0.093901580745939517	-0.00012793094595391075	-0.000075364084412138377	0.10564364357424953	0.16017518522184868
8.7400000000000002	5.6390368902599353e-6	0.000089649684769554125	0.000069492402308652529	0.00004992495983655032	0.00019513908626505087	0.0042349606718788185	-0.00012412260859511956	0.093613140279939846	-0.00012756873027755175	-0.000069301084011586661	0.10523349107990598	0.15921205471079902
8.7599999999999998	5.9244299720623284e-6	0.000089705368729789102	0.000068686676209787911	0.000060116010388144153	0.00039184016060309551	0.004252821868015867	-0.00012402434110823229	0.09330420332438677	-0.00012626140396565857	-0.000062558099258674949	0.10481603758306734	0.15817586001614339
8.7799999999999994	6.1962561451293918e-6	0.000089709297146697023	0.00007102185903184316	0.000069970167048880733	0.00058878181100754012	0.00422286973007064	-0.00012372111996374058	0.092974932584758918	-0.00012409558342206181	-0.000055183359214831806	0.10438017437594246	0.15707199551555298
8.8000000000000007	6.4522295991145673e-6	0.000089661126849285031	0.000076203156600167243	0.000079266563415055641	0.00077383184963567486	0.0041456738086169485	-0.00012321943439082966	0.092625541118282417	-0.00012102632181764175	-0.000047269975531706587	0.10391435057308757	0.15590691019158903
8.8200000000000003	6.6902462068224589e-6	0.000089560601175879778	0.000083674908075301313	0.000087820705883007166	0.00093542827925316191	0.0040228490587807583	-0.00012252615949750675	0.092256291485250733	-0.00011691414295849842	-0.000038948597664054119	0.10340781284901704	0.15468767137334594
8.8399999999999999	6.9083875617811929e-6	0.000089407551299899401	0.000092673940368277752	0.000095492897473022087	0.0010632132131827548	0.0038569622540490763	-0.00012164852556775102	0.091867494745884598	-0.00011160356549508657	-0.000030377370993588115	0.10285181262878895	0.15342149329701421
8.8599999999999994	7.1049241822662701e-6	0.00008920189729743632	0.00010231670360413142	0.00010219205067596784	0.0011487456135165111	0.0036513908551770191	-0.00012059408663869092	0.091459509305424874	-0.00010501902011755826	-0.000021730593035444723	0.10224058544201634	0.15211527919909468
8.8800000000000008	7.2783181621211002e-6	0.000088943648951885656	0.00011171646234610019	0.00010787458349971468	0.0011862153705069856	0.0034101519422334841	-0.00011937068852036284	0.091032739611471764	-0.000097247789835351595	-0.000013187589942297712	0.1015719052784427	0.1507752243342739
8.9000000000000004	7.4272249385026745e-6	0.000088632906292904657	0.0001201107203157338	0.00011253878656880198	0.0011730140198870484	0.0031377215041737743	-0.00011798643645175022	0.090587634707743017	-0.000088582294311013304	-4.9232009260644083e-6	0.10084707996099254	0.1494065202392495
8.9199999999999999	7.5504944727217138e-6	0.000088269859865959066	0.00012696657798899266	0.00011621562847359546	0.0011100129686221207	0.002838863898198647	-0.00011644966239169816	0.090124686649222491	-0.000079507018233164473	2.8991027707300776e-6	0.10007038745557546	0.1480131892948579
8.9399999999999995	7.6471716616947905e-6	0.000087854790732261735	0.00013203262852380659	0.00011895734652345169	0.0010014681881025988	0.0025184879786380597	-0.00011476889222258174	0.089644428784136754	-0.000070634690357774393	0.000010130946672556873	0.099248119287667691	0.14659806519887292
8.9600000000000008	7.716496079543389e-6	0.00008738807019727918	0.00013532233316988079	0.0001208253182053455	0.00085457964748069282	0.0021815410314657189	-0.0001129528129136248	0.089147433908817658	-0.000062613324647169816	0.000016639668323489148	0.098387526893302463	0.14516292130141364
8.9800000000000004	7.7579011220803296e-6	0.00008687015926943484	0.00013703790887521425	0.00012187864641821297	0.00067882860731328432	0.0018329452303250029	-0.0001110102397653516	0.088634312301986901	-0.000056032261765752434	0.000022306366492839264	0.097495998095099831	0.14370873630557052
9.	7.771012342477901e-6	0.000086301607849569844	0.00013746351211757837	0.0001221646731722377	0.00048524921564923869	0.0014775748389465018	-0.0001089500839234793	0.088105709645422442	-0.00005134933033595912	0.000027022321025870627	0.096580704701533654	0.14223607630653481
9.0199999999999996	7.755645292071428e-6	0.000085683053654087262	0.00013686349259967034	0.00012171232833283613	0.00028575134882008257	0.0011202666398595674	-0.00010678132025990217	0.087562304838571692	-0.000048847953450580073	0.000030684949259129207	0.095648789490247244	0.14074556356955342
9.0400000000000009	7.7118026738966228e-6	0.000085015220875371078	0.00013541516581243307	0.00012052887861587966	0.000092527601487657767	0.00076585164838732604	-0.00010451295571064362	0.087004807714855442	-0.000048620936312370605	0.00003319451985741434	0.09470796250063393	0.13923839548211003
9.0600000000000005	7.6396709109936845e-6	0.000084298918583659616	0.00013319118445209374	0.00011860030235138694	-0.000082502136876602477	0.00041919342405584935	-0.00010215399825381014	0.08643395666812588	-0.000050572694983919836	0.000034452731318329599	0.093767215610162477	0.13771687141302935
9.0800000000000001	7.5396161517242433e-6	0.000083535038876075257	0.00013019038591697771	0.00011589519098708159	-0.00022828684947432488	0.000085217395465361583	-0.000099713426534135674	0.085850516197774118	-0.000054434064117869774	0.000034363993419668504	0.09283728931741897	0.13618488079772739
9.0999999999999996	7.4121797129164668e-6	0.000082724554779283252	0.00012640212419141872	0.00011237176708239413	-0.00033532696280363466	-0.00023108337261626083	-0.00009720016043001864	0.085255274381343254	-0.000059789123387894716	0.000032839847725906618	0.091930565430936278	0.13464830327062571
9.120000000000001	7.2580729778837227e-6	0.000081868517913113989	0.00012187999515289247	0.00010798730915769286	-0.00039640878980210366	-0.00052467766087143232	-0.000094623032451210398	0.084649040284074078	-0.000066116159179077649	0.000029806456597402525	0.091060216800256055	0.13311527229072917
9.1400000000000006	7.078171872357264e-6	0.000080968055923437472	0.00011679858475519347	0.00010270899699150321	-0.00040727196009128291	-0.00079056793701877339	-0.000091990760219134299	0.08403264131446947	-0.000072841950892445217	0.000025214527884266647	0.090238684521225826	0.13159625895562868
9.1600000000000001	6.8735107767378678e-6	0.000080024369693794002	0.00011147280234796025	0.000096524964846755185	-0.00036705174161636908	-0.0010239057454974	-0.000089311920079930551	0.083406920535785564	-0.000079401524038593546	0.000019050494949265223	0.089475795520985807	0.13010394386763577
9.1799999999999997	6.6452760276447531e-6	0.000079038730345611216	0.00010633230475227962	0.000089454223556238721	-0.00027837239573550452	-0.0012201451674016489	-0.000086594921873642261	0.08277273394291379	-0.000085289350010706727	0.000011347334210726895	0.08877698131061694	0.12865286246022117
9.2000000000000011	6.3947990513978092e-6	0.000078012476038011145	0.00010185863218858601	0.000081554134508086268	-0.00014706382547219614	-0.001375222316899653	-0.000083847985071824199	0.082130947714661728	-0.000090087860504808881	2.193178273646873e-6	0.088142045237144209	0.12725883221377474
9.2200000000000006	6.1235490005188964e-6	0.000076947008579142381	0.00009850349532500996	0.000072924330135091392	0.000018415769487173665	-0.00148574342182788	-0.000081079116237302296	0.081482435451230212	-0.000093466762966468164	-8.2640390123324414e-6	0.087564758979251256	0.12593819618115024
9.2400000000000002	5.8331251954792107e-6	0.000075843789861324484	0.000096609146087660303	0.000063706379761999804	0.00020769986910695399	-0.0015491607846672192	-0.00007829608792868023	0.080828075406705419	-0.000095158912255848688	-0.000019817247290523227	0.087033332086126625	0.12470694230782731
9.2599999999999998	5.5252490578742985e-6	0.00007470433813308396	0.000096346977225506003	0.000054079057089512217	0.00040922950769470084	-0.0015639156316628255	-0.00007550641904637348	0.080168747726587788	-0.000094929519292206999	-0.000032206821831783083	0.08653159804670596	0.1235797775852311
9.2799999999999994	5.2017558530813301e-6	0.000073530224122305075	0.000097683278640379317	0.000044249688984164537	0.00061088637350445278	-0.0015295298600750467	-0.000072717356838308822	0.079505331699948917	-0.000092559944066941679	-0.000045132758211659935	0.086040663879571724	0.12256924591266197
9.3000000000000007	4.8645861984233929e-6	0.000072323067024476103	0.00010037602213366914	0.000034442639714540868	0.00080055367335672267	-0.0014466346932640621	-0.000069935860338730949	0.078838703035963353	-0.00008786281379982025	-0.000058271161580886188	0.08554077381882616	0.12168497597659404
9.3200000000000003	4.5157772262244267e-6	0.000071084530371287889	0.00010400454954993116	0.000024886393813917246	0.00096667604967184463	-0.0013169323324572347	-0.000067168585557560168	0.078169731174420165	-0.000080732667106599154	-0.000071293003087846002	0.085013185883293707	0.12093313017209917
9.3399999999999999	4.1574535862981543e-6	0.000069816317795027554	0.00010803216853131486	0.000015800857922170647	0.0010988901761541324	-0.0011430954755438187	-0.00006442187224271062	0.077499276639221279	-0.000071219651058589822	-0.000083882681363865036	0.084441894529586656	0.12031609991763145
9.3599999999999994	3.7918183334144373e-6	0.000068520168704172324	0.0001118962378972542	7.3863778250644885e-6	0.0011887375003652883	-0.00092861752014332551	-0.000061701732305862594	0.076828188444316742	-0.000059599355089531153	-0.000095753963806143039	0.083815033460507227	0.11983246116069724
9.3800000000000008	3.421143563685225e-6	0.000067197853887299207	0.0001151108699232635	-1.8440759685586783e-7	0.001230381711539509	-0.00067763203077906122	-0.000059013839978291904	0.07615730156067882	-0.000046407004183963985	-0.00010666135955609765	0.083125787918212707	0.11947717208860351
9.4000000000000004	3.0477609815823814e-6	0.000065851171060786362	0.00011735825537349115	-6.7712917799674088e-6	0.0012211853642716361	-0.00039472275721735741	-0.000056363523589807174	0.075487434452795571	-0.000032413697698997768	-0.00011640578547919209	0.08237268475791748	0.11924196849037713
9.4199999999999999	2.6740524111806829e-6	0.000064481940377673417	0.00011854258617397667	-0.000012267809075646591	0.0011619949275936254	-0.000084744903658809715	-0.000053755759055532787	0.074819386693078374	-0.000018543994709130374	-0.00012483435288105499	0.081559239263723299	0.11911589489542479
9.4399999999999995	2.3024401895055391e-6	0.000063091999914439208	0.00011878951978143079	-0.000016599655800895313	0.0010570513554881379	0.00024732515858636979	-0.000051195165005610277	0.074153936661806225	-5.7578435774287284e-6	-0.00013183503699845667	0.080693097077510462	0.11908590340624187
9.4600000000000008	1.9353775411387608e-6	0.00006168320115229782	0.00011839135066356657	-0.000019721128683609229	0.00091355292540137086	0.00059650014263167017	-0.000048685999611355196	0.073491839340146664	5.0672059856253504e-6	-0.00013732773281624477	0.079784949857015938	0.11913745660270042
9.4800000000000004	1.5753389659041439e-6	0.000060257404470287045	0.000117715390821789	-0.000021610667337790962	0.00074099273721816802	0.00095784712415703552	-0.000046232158920720551	0.072833824203328373	0.000013222471520666496	-0.00014125365181150151	0.078847550813170478	0.1192550837203866
9.5	1.2248106644255352e-6	0.000058816474666945527	0.00011710261180345946	-0.000022266570977185623	0.00055042751471391107	0.001326509600421509	-0.000043837176918623544	0.072180593220424166	0.000018211248447246031	-0.0001435651433169885	0.077895076991519568	0.11942285709521128
9.5199999999999996	8.8628095500434267e-7	0.00005736227652701307	0.00011678281510174235	-0.00002170377143739452	0.00035379557321597833	0.0016976939832145533	-0.000041504226991583015	0.071532818967072392	0.000019757762976236465	-0.00014421785523007977	0.076942904270057899	0.11962477500179176
9.5400000000000009	5.622308130621978e-7	0.000055896670450046095	0.00011682469474845122	-0.000019952233921836926	0.00016331812500734369	0.0020666327105062715	-0.000039236125009948358	0.070891142856720712	0.000017802723171516516	-0.00014316673680775729	0.07600764894558143	0.11984505434044528
9.5600000000000005	2.5512451858403229e-7	0.000054421508156851815	0.00011712924759372037	-0.000017057175183812778	-9.0613807728150662e-6	0.0024285389921826044	-0.000037035333758782263	0.070256173495463398	0.000012503068927246369	-0.00014036679728418947	0.075107169805680552	0.12006834987687047
9.5800000000000001	-3.2599615836653717e-8	0.000052938628489340283	0.00011746600441788629	-0.00001308089106218796	-0.00015227719542121299	0.0027785691781705363	-0.000034903968800022167	0.069628485165467352	4.2392786860079301e-6	-0.00013577883108926991	0.07426018315660915	0.12027992464994888
9.5999999999999996	-2.9853830688097993e-7	0.000051449853320054118	0.00011754342027503126	-8.1056228043163703e-6	-0.00025682549930130762	0.0031118078100403398	-0.0000328438056624962	0.06900861644082143	-6.3823819459844777e-6	-0.00012937956646883603	0.073485249280929241	0.1204657984044839
9.620000000000001	-5.4033224322624918e-7	0.000049956983585044759	0.00011709680046547918	-2.2366118035549443e-6	-0.00031549820798472557	0.003423287635208638	-0.000030856288264862614	0.068397068939722888	-0.000018552939881892605	-0.00012117495847994292	0.072799119117748695	0.12061289789872495
9.6400000000000006	-7.5567477959490037e-7	0.000048461795455274568	0.00011597084043437483	4.3956577183562606e-6	-0.00032404780027068137	0.0037080523836439299	-0.000028942538476347396	0.067794306215999023	-0.000031323152952931338	-0.00011121471483576187	0.072214704972559593	0.12070922567225906
9.6600000000000001	-9.4232046978989792e-7	0.000046966036659904615	0.00011417295433641811	0.000011635014005695332	-0.00028162587276276297	0.0039612642614290875	-0.000027103366886653546	0.067200752792554441	-0.000043701626899587953	-0.000099605715925193267	0.071739142940486722	0.12074405375823836
9.6799999999999997	-1.0980933040291574e-6	0.000045471422974180663	0.00011188096723183799	0.000019301738683367292	-0.00019087264133994418	0.0041783514707859851	-0.000025339284472961771	0.06661679333898543	-0.000054765721775502235	-0.000086521873288850082	0.071372447327652022	0.12070813760709791
9.7000000000000011	-1.2208946915392982e-6	0.000043979634884437957	0.00010940305208249554	0.000027197709173056722	-0.000057630685522655571	0.0043551844424318687	-0.000023650515288492491	0.066042771994637303	-0.000063753575901569215	-0.000072208243319559634	0.07110709466763114	0.12059393503704553
9.7200000000000006	-1.3087112212192831e-6	0.000042492314441270655	0.0001071030257253601	0.000035114461483316123	0.00010963368425824526	0.0044882638702435848	-0.000022037009949078812	0.065478991838280903	-0.000070113227444247583	-0.000056977895862689309	0.070928592975683324	0.12039580717574697
9.7400000000000002	-1.3596220106298906e-6	0.000041011062311399941	0.0001053134730821699	0.000042843551104978367	0.00030054996860850601	0.0045749001011804553	-0.000020498459884464582	0.064925714504996401	-0.000073504721476137791	-0.000041201064245176278	0.070816826883051506	0.12011017461886003
9.7599999999999998	-1.3718058726013005e-6	0.00003953743503778465	0.00010425962852193826	0.000050188112918216066	0.00050355763065541945	0.0046133627795372639	-0.000019034312295870826	0.064383159949800012	-0.00007377180860540164	-0.000025287315524525483	0.070747836760228944	0.11973560329076202
9.7799999999999994	-1.3435480114461218e-6	0.000038072942516256188	0.0001040106910498162	0.00005697420981399387	0.0007065369581376234	0.0046029822540141893	-0.000017643785636557024	0.063851506358067342	-0.000070910236193190424	-9.6626477264563637e-6	0.070695720074503449	0.11927280076416252
9.8000000000000007	-1.2732464600810622e-6	0.000036619045696527531	0.00010446695498206662	0.000063060494132585743	0.00089736802003413229	0.0045441899021159988	-0.000016325885578878652	0.063330890201150542	-0.000065055142275421973	5.255700123569379e-6	0.070634475256932741	0.11872451412816315
9.8200000000000003	-1.1594181300901563e-6	0.00003517715451345904	0.0001053839989797814	0.000068344906275105005	0.0010644896679768087	0.004438492355817442	-0.000015079421411785115	0.062821406435988964	-0.000056493982074454219	0.000019083549373653808	0.070539739333195101	0.11809533310417121
9.8399999999999999	-1.0007044054204106e-6	0.000033748626054516215	0.0001064292501127273	0.000072767566093600439	0.0011975305132612241	0.0042883832945192699	-0.000013903022683899036	0.062323108846572994	-0.000045692220290636382	0.000031490208465743269	0.070390419930756523	0.11739141472092834
9.8599999999999994	-7.9587646792736444e-7	0.000032334762966976862	0.00010726005736888186	0.000076309582514588747	0.0012880232117346985	0.0040972044850288315	-0.000012795156108698358	0.061836010524753904	-0.000033306387571405832	0.000042212767331264306	0.070170173896700633	0.11662015619322078
9.8800000000000008	-5.4384010365199353e-7	0.000030936812108255294	0.0001076059565020375	0.000078988098507946913	0.001330124092530441	0.0038689737255468001	-0.00001175414246229467	0.061360084487488142	-0.000020159975890592791	0.000051063101627786545	0.06986858952457714	0.11578984891000556
9.9000000000000004	-2.4364012772906674e-7	0.000029555963441128848	0.00010733387194615876	0.00008084838636538208	0.0013211917791348176	0.0036082003733168516	-0.000010778173663125029	0.060895264427206691	-7.1727032675203417e-6	0.00005792765885531681	0.069481871297163114	0.11490934767163989
9.9199999999999999	1.0553561096901531e-7	0.000028193349174406869	0.00010647737237525628	0.000081954133313459632	0.0012620733227844878	0.0033197089020207161	-9.8653296706219251e-6	0.060441445591361852	4.7442533205564741e-6	0.000062761205364081363	0.069012869519661027	0.11398778554336961
9.9399999999999995	5.0435265481346692e-7	0.000026850043148597097	0.00010522098405778974	0.000082377175679257397	0.0011570145112921651	0.0030084877581515357	-9.013595235248667e-6	0.059998485787140884	0.000014797462000976091	0.000065576498868194499	0.06847044378043024	0.11303435679152095
9.9600000000000008	9.5332691663757574e-7	0.000025527060464800608	0.00010384456475195231	0.000082187869337828345	0.0010132211520189069	0.0026795754448456308	-8.2208764829588832e-6	0.059566206506642128	0.000022393194294666186	0.00006643220684585463	0.067868331752958394	0.11205817979495364
9.9800000000000004	1.4528219541773413e-6	0.000024225357353950304	0.00010264460521769436	0.000081447075539576447	0.00084019423092799748	0.0023379892720968103	-7.485017124577581e-6	0.05914439416774063	0.000027174163196322376	0.000065421311042073577	0.067223816855114846	0.11106824023597712
10.	2.0030468225774867e-6	0.000022945831282204007	0.00010185425078690358	0.000080200458915068162	0.00064899635429743383	0.0019886955921670684	-6.8038142835118165e-6	0.058732801465134835	0.000029013874909149945	0.000062661794034350737	0.066556482912963622	0.1100734038354175
10.02	2.6040543732383514e-6	0.000021689321287237763	0.00010158144623687373	0.000078475495383208138	0.00045156808527661358	0.0016366144393022495	-6.1750338866163601e-6	0.058331148826265826	0.000027987198989318229	0.000058290717143888449	0.065887213504242134	0.10908247865391166
10.040000000000001	3.2557400174021423e-6	0.000020456608539355255	0.00010177817182533203	0.000076281309673676551	0.00026012885161469168	0.0012866469193298317	-5.5964255068347013e-6	0.057939125966021035	0.000024338738621426659	0.000052462003178189998	0.065237405378793301	0.10810430042465177
10.06	3.9578409457563524e-6	0.000019248417119275842	0.00010224676025229543	0.000073611218288072849	0.000086617254728657859	0.00094371081362406401	-5.0657365891181028e-6	0.057556393534203332	0.000018461200195725447	0.000045347456469255892	0.064628213359480172	0.10714781106688923
10.08	4.7099358697032245e-6	0.000018065415004797336	0.00010268283652051236	0.000070447639789941036	-0.000057906799409761868	0.00061276885430401303	-4.5807260717935228e-6	0.057182584849281015	0.000010881221162880456	0.000037139890877016524	0.064079603736722932	0.10622210075977559
10.1	5.5114451968374389e-6	0.000016908215256029277	0.0001027474673282458	0.000066768840701173643	-0.00016394377869572482	0.00029883504616694202	-4.1391772605745003e-6	0.056817307711772763	2.2390447162318194e-6	0.000028056775937906203	0.063609088664615621	0.10533638782848928
10.120000000000001	6.3616317084007334e-6	0.000015777377389275627	0.00010215315674205402	0.000062556806145471627	-0.00022428612775456141	6.9472049210737483e-6	-3.7389099581085217e-6	0.056460146290525412	-6.7525034593597655e-6	0.000018342617411761658	0.063230206963372226	0.10449991807069681
10.140000000000001	7.2596017158636783e-6	0.000014673408927545878	0.00010074169913606296	0.00005780537070367367	-0.00023468205239248309	-0.00025790162598573986	-3.3777918014253616e-6	0.056110663074755027	-0.000015374318273198018	8.2684010409457553e-6	0.062951017429112785	0.10372177555815693
10.16	8.2043066490927741e-6	0.000013596767115615682	0.000098531045772093373	0.000052527643199882373	-0.00019427470635269143	-0.00049087438473952591	-3.0537487555326592e-6	0.055768400884730479	-0.000022981959885228637	-1.8731433195813552e-6	0.062772975843281953	0.10301060946476648
10.18	9.1945451568715975e-6	0.000012547860786364564	0.00009571625631485739	0.000046761748006069609	-0.00010569399062854173	-0.00068743875306005882	-2.7647747156654689e-6	0.055432884933811169	-0.000029079363264700869	-0.000011776995496832338	0.062690513028196254	0.1023742946578582
10.200000000000001	0.000010228965650397465	0.000011527052364571595	0.000092624370698235481	0.000040574020123581439	0.000025226331541419608	-0.00084354191163383142	-2.5089402632023916e-6	0.055103624934299086	-0.00003336340357831119	-0.000021139671504973034	0.062691436720437102	0.101819555762096
10.220000000000001	0.000011306069264069296	0.000010534659993498436	0.000089638029042243828	0.000034059050653040268	0.00019002383139156537	-0.00095579434636975324	-2.2844004215864799e-6	0.054780117239714647	-0.000035728869169877192	-0.000029676167324899777	0.062758040432020698	0.10135159309319774
10.24	0.000012424213337084572	9.5709597691228312e-6	0.000087110863251402271	0.000027336368314596904	0.00037832455035349686	-0.0010216424926039209	-2.0894015407592337e-6	0.05446184701589335	-0.000036239479994409213	-0.000037138011827652501	0.062868636195953786	0.1009737524082214
10.26	0.000013581615218236087	8.6361880664906067e-6	0.000085296451643835508	0.000020544011069663359	0.000578556616631165	-0.0010395096336520361	-1.9222872280622028e-6	0.054148290433268811	-0.000035082167744903553	-0.000043330000157701387	0.062999205669970748	0.10068727769158232
10.279999999999999	0.000014776356597443613	7.7305439419198761e-6	0.00008430486566807574	0.000013829706749707293	0.00077858279881105278	-0.0010088873289713553	-1.7815032823595422e-6	0.053838916872663969	-0.000032523480134494243	-0.000048123208466501616	0.063124970797048152	0.10049117715210043
10.300000000000001	0.000016006388211180916	6.8541915946548947e-6	0.000084091870573059502	7.340750737262064e-6	0.00096626316205072242	-0.00093036545918903602	-1.6656017085038555e-6	0.053533191137087009	-0.000028879543431389182	-0.000051462387168237089	0.063221838543627132	0.10038221849108103
10.32	0.000017269534872788733	6.0072628716902884e-6	0.000084479253653194086	1.2138612097180312e-6	0.0011300190140288405	-0.00080559685059619786	-1.5732437800008991e-6	0.05323057566184599	-0.000024499885947257272	-0.000053366702620863404	0.063267777381268528	0.10035505267330308
10.34	0.000018563500986622933	5.1898597980637944e-6	0.000085200650175393244	-4.4337340356429e-6	0.0012594688825772627	-0.00063720103658555663	-1.5032021546575181e-6	0.052930532715504318	-0.000019756775111044039	-0.000053923855734026166	0.063244178783415012	0.10040244888466418
10.359999999999999	0.000019885876374154538	4.4020571170173971e-6	0.000085963762524291637	-9.5109636211419824e-6	0.0013461464689211253	-0.0004286195210735891	-1.4543621055344846e-6	0.052632526584178094	-0.000015029542616673552	-0.000053278624635780952	0.063137154500864129	0.10051561004899848
10.380000000000001	0.000021234142435773429	3.6439048218698329e-6	0.000086516065393324459	-0.000013956710590044136	0.0013842213802036083	-0.00018394059887759029	-1.4257217679607137e-6	0.052336025731830604	-0.000010678055693071758	-0.000051617642137825881	0.062938588964138467	0.10068453043880701
10.4	0.000022605678662347001	2.9154306638523464e-6	0.000086698441390493236	-0.00001774058401446052	0.0013710756418505823	0.000092285506237751603	-1.4163916034586055e-6	0.052040504929348808	-7.0079006865494953e-6	-0.000049152592151643915	0.062646697712028659	0.10089835561159549
10.42	0.000023997769463622587	2.2166426190250169e-6	0.000086472524282035085	-0.000020860942062682353	0.0013075847796115904	0.00039522095313574898	-1.4255929618005314e-6	0.051745447345325692	-4.2368885296018011e-6	-0.000046103956889122222	0.06226589939470685	0.10114570986519122
10.44	0.000025407611215898934	1.5475312979717741e-6	0.000085914238820594679	-0.000023340774797795533	0.001198021361242709	0.00071988721957928499	-1.4526558528675515e-6	0.05145034659153773	-2.4739535945811353e-6	-0.000042687034138972485	0.061805982209922478	0.1014149662448518
10.460000000000001	0.000026832319679502559	9.0807228287370249e-7	0.000085176202444615934	-0.000025222236317463953	0.0010496096432438234	0.0010612733242887035	-1.4970159280397466e-6	0.051154708716538537	-1.7167170635185025e-6	-0.000039101305322579438	0.061280755752526506	0.1016944467741831
10.48	0.000028268937568954461	2.9822837644879064e-7	0.000084430958573779302	-0.000026560642305314963	0.00087185610114570234	0.0014144005430324158	-1.558210743803079e-6	0.050858054140657957	-1.8662030610364089e-6	-0.000035523529254743308	0.060706520253712731	0.10197255376947283
10.5	0.000029714442413921599	-2.8204825189809783e-7	0.000083811660307096802	-0.000027418648312120541	0.00067581457626423246	0.001774345431446243	-1.6358753280668048e-6	0.050559919526325575	-2.7512947007174438e-6	-0.000032104305277620704	0.060100688116312056	0.10223784483536741
10.52	0.000031165754540450619	-8.3281403656463172e-7	0.000083365963820396932	-0.0000278611421409454	0.00047340508354585544	0.0021362288013111073	-1.7297370862659478e-6	0.050259859577380134	-4.1545830156419772e-6	-0.000028967390143099653	0.059480763055520941	0.10247907294761255
10.540000000000001	0.000032619745315588117	-1.3541321162118653e-6	0.000083034366969599732	-0.000027951172235793353	0.00027682044743201103	0.0024951827789696322	-1.8396101419231037e-6	0.049957448761909107	-5.8348687118209286e-6	-0.000026210810629399145	0.058863689826878403	0.10268521800106795
10.56	0.00003407324547496926	-1.8460705765792511e-6	0.000082658379007161803	-0.000027747035751462396	0.000097974303539670471	0.0028463108563599664	-1.9653891581983274e-6	0.049652282952909625	-7.5466354767274313e-6	-0.000023908785165942248	0.058265423190462809	0.10284553695443649
10.58	0.000035523053547849293	-2.308700847111383e-6	0.000082017718553976937	-0.0000273004931324837	-0.000052088930482868456	0.0031846567545551581	-2.1070425892701084e-6	0.049343980981545382	-9.0598473647222899e-6	-0.000022113618341607771	0.05770049589715405	0.10294965626282956
10.6	0.000036965944509650961	-2.7420962617754623e-6	0.00008088904862371335	-0.000026655972885088891	-0.00016386975457532434	0.003505196903401479	-2.2646056053211849e-6	0.049032186098367354	-0.000010182611508625927	-0.000020857008129166604	0.057181412500846088	0.10298772301711925
10.620000000000001	0.000038398678363082972	-3.1463307936420104e-6	0.000079112036554526005	-0.000025850578196696256	-0.0002301428271714029	0.0038028684427270508	-2.4381725599459392e-6	0.048716567337599263	-0.000010785290724069085	-0.000020150547720348272	0.056717830112940681	0.10295062080460104
10.640000000000001	0.000039818008817804618	-3.5214779715250663e-6	0.000076644144869176395	-0.000024914695539023091	-0.00024662297680170121	0.0040726400393544622	-2.62788920638371e-6	0.048396820780633079	-0.000010820306645346195	-0.000019985550152080284	0.056315644860782596	0.10283024385339655
10.66	0.000041220692045040863	-3.8676099856010539e-6	0.000073586822937173751	-0.000023873018011311836	-0.00021241094966168559	0.0043096268446438362	-2.8339446281160086e-6	0.048072670714685073	-0.000010330332008350734	-0.000020332616816415294	0.055976210189660279	0.10261981003780582
10.68	0.000042603495315079315	-4.1847969882707344e-6	0.000070174051602367449	-0.000022745819078011376	-0.00013009452169094579	0.0045092441893050984	-3.0565629536086214e-6	0.047743870683193954	-9.440351723698226e-6	-0.000021141557712083675	0.055695920316686229	0.10231418170441664
10.700000000000001	0.000043963205719303733	-4.4731065946661207e-6	0.000066726753902568436	-0.000021550333924477	-5.475171875832344e-6	0.004667387980493677	-3.2959949995206572e-6	0.047410204424934169	-8.3348140915463775e-6	-0.000022342314517663497	0.055466299535959808	0.10191015510623338
10.720000000000001	0.000045296638751329832	-4.7326035862737097e-6	0.000063587571803729731	-0.000020302120462493967	0.00015299995240863909	0.0047806242638618827	-3.552509763679601e-6	0.047071486699155174	-7.2263656800825027e-6	-0.000023847421085007592	0.055274597545329054	0.10140667639790797
10.74	0.000046600646851868016	-4.9633498197016482e-6	0.000061054819129078425	-0.000019016281255047202	0.00033495234983260252	0.0048463670803097101	-3.8263859178551407e-6	0.046727563994390563	-6.3244180544055895e-6	-0.000025556275301093917	0.055104775233408496	0.10080494589221708
10.76	0.000047872127799178377	-5.1654043413706634e-6	0.000059331164653897428	-0.000017708436160779328	0.00052878802519444005	0.0048630233930733102	-4.1179033882753069e-6	0.046378315119176727	-5.8095064843603772e-6	-0.000027361141264385658	0.054938723912346416	0.10010838275965338
10.779999999999999	0.00004910803305980746	-5.3388237073596266e-6	0.000058495198625930361	-0.000016395349998900299	0.00072233677881312279	0.0048300868263977019	-4.427334908276015e-6	0.046023651673154309	-5.8151928248595386e-6	-0.000029154426735122918	0.05475759242982698	0.099322438403632904
10.800000000000001	0.000050305375856221635	-5.4836625066497275e-6	0.000058497135845110571	-0.000015095146381555874	0.00090342448206710477	0.0047481679588293295	-4.7549378906948381e-6	0.045663518397576958	-6.4161273698980226e-6	-0.000030836476211305863	0.054543155099830168	0.098454265954289855
10.82	0.000051461239164645595	-5.5999740840534674e-6	0.000059176028793010704	-0.000013827078337299431	0.0010604472781320911	0.0046189570364048079	-5.1009462840589936e-6	0.045297893404576684	-7.6205804810658417e-6	-0.000032322958037806632	0.054279182007066745	0.097512272478581768
10.84	0.000052572783467548512	-5.6878114585141065e-6	0.00006029436586036524	-0.000012610876255789855	0.0011830159886783412	0.0044451238305114327	-5.4655628713984328e-6	0.044926788285041971	-9.3678406431173256e-6	-0.000033550946490511213	0.053952741721699365	0.096505596284695488
10.859999999999999	0.000053637254265846701	-5.7472284305621425e-6	0.000061584592453690218	-0.000011465744372232689	0.0012626784750616558	0.0042301674110490186	-5.8489517129264867e-6	0.044550248095325408	-0.000011533196773706039	-0.000034482999958389271	0.053555292020292557	0.095443561439377572
10.880000000000001	0.000054651989374376875	-5.7782808717412885e-6	0.000062799606573554073	-0.000010409119946035161	0.0012936393860806432	0.0039782344699339457	-6.2512310229877188e-6	0.044168351223506264	-0.000013943394726902841	-0.000035108864579646432	0.05308335402561902	0.094335163914661208
10.9	0.000055614425965352238	-5.7810281872289632e-6	0.000063756624913563487	-9.4553356950917433e-6	0.0012733302632405208	0.0036939276238771783	-6.6724663813806651e-6	0.043781209136209184	-0.000016402518432358237	-0.000035444807387405991	0.052538582643975748	0.093188638738631258
10.92	0.00005652210726906845	-5.7555349422949438e-6	0.000064363501506431442	-8.6143329072613239e-6	0.0012026803160960259	0.0033821245963032982	-7.112664338369129e-6	0.043388966007601393	-0.000018723530512632092	-0.000035530919496439689	0.051927167512680811	0.092011146602107463
10.94	0.000057372689041462754	-5.7018726411278814e-6	0.000064620403241438112	-7.8905613023379229e-6	0.0010860085027556829	0.0030478256950792811	-7.5717665230581876e-6	0.042991798232371238	-0.000020757165203708072	-0.000035426958807635578	0.051258687462917604	0.090808603875658048
10.960000000000001	0.000058163945680936302	-5.6201216464178843e-6	0.000064596957862050192	-7.2821790600800795e-6	0.00093056868866287726	0.0026960413938153828	-8.049644200876227e-6	0.04258991382510495	-0.000022410037999871096	-0.000035207388918975791	0.0505447128102883	0.089585664434650603
10.98	0.000058893776017927835	-5.5103732264518733e-6	0.000064392538499796759	-6.7806401123776672e-6	0.00074587516464767474	0.0023317251365681272	-8.5460933626525792e-6	0.042183551708716301	-0.000023647948272073616	-0.000034956220124695431	0.049797518733744377	0.088345847184472304
11.	0.000059560208703148681	-5.3727317154893422e-6	0.000064091999721248988	-6.3707327668770242e-6	0.00054296840685247826	0.0019597497471713979	-9.060830318159685e-6	0.041772980895020184	-0.000024486125245325174	-0.000034762103476939504	0.0490292047178532	0.087091791059057178
11.02	0.000060161407350590307	-5.207316772753969e-6	0.000063729584481031498	-6.0311146511983493e-6	0.00033373973237736855	0.0015849198760042268	-9.593487886993407e-6	0.041358499560975093	-0.000024972512488147247	-0.000034713923140351072	0.048251341068476131	0.085825610008148173
11.040000000000001	0.000060695675202886157	-5.0142657240303341e-6	0.000063270716964675816	-5.7353729612068249e-6	0.00013034737952267284	0.0012120083408516619	-0.000010143612136272878	0.040940434024354336	-0.000025171234925503577	-0.000034896931015077071	0.047475058205955968	0.084549313900271983
11.06	0.000061161459408504842	-4.7937359693780171e-6	0.000062616632757622054	-5.4536158352602726e-6	-0.000055324814710698442	0.00084580135228570969	-0.000010710659716924031	0.0405191376229736	-0.000025151338463091921	-0.000035389317683594962	0.046711334845572897	0.083265256849852767
11.08	0.000061557355009858594	-4.5459074398996214e-6	0.000061631335242316038	-5.1545639347880257e-6	-0.00021224809704009038	0.00049113661395190178	-0.000011293995815068319	0.040094989502056817	-0.000024982335345400536	-0.000036259045239638715	0.045971178428255072	0.081976571824349365
11.1	0.000061882108346476838	-4.2709850859900454e-6	0.000060184596522957351	-4.8080536795350182e-6	-0.00033091874527719194	0.00015291919326294116	-0.000011892892671044181	0.039668393314418807	-0.000024734845168242897	-0.00003756079079832858	0.045265441539026036	0.080687549490732494
11.120000000000001	0.000062134620243913669	-3.9692013784982974e-6	0.000058199429649997969	-4.3877866055599957e-6	-0.00040408663435262219	-0.00016389718185995372	-0.000012506528763670671	0.039239775838644742	-0.000024482883251266546	-0.000039332954983244822	0.044604164021952775	0.079403920611783807
11.140000000000001	0.00006231394864431028	-3.6408188048488057e-6	0.000055689583065437337	-3.8740740732588763e-6	-0.00042742590321933423	-0.00045437129075078311	-0.000013133988552852666	0.038809585520454645	-0.000024304424709780531	-0.000041594850016622026	0.043995523448173347	0.078133005768990849
11.16	0.000062419310854908844	-3.2861323411890011e-6	0.000052774413229469963	-3.2562521357568097e-6	-0.00039998948873511218	-0.00071368012764162314	-0.000013774262887508021	0.038378290942939271	-0.000024278285264387606	-0.000044344354488943388	0.043444645911840343	0.076883704666847574
11.18	0.000062450085340504113	-2.9054718817715051e-6	0.000049665513526805233	-2.5344042524667876e-6	-0.00032432072867417201	-0.00093726461262320948	-0.000014426249934671592	0.037946379231463996	-0.00002447716159326499	-0.000047556458226807874	0.042952606571639365	0.075666310225034172
11.200000000000001	0.000062405813166636209	-2.4992046067880868e-6	0.000046629160799702835	-1.7200526291581697e-6	-0.00020618928857602244	-0.0011210041746504314	-0.000015088756766923339	0.037514354399209679	-0.000024957951552748853	-0.000051183170873006501	0.042515903342700695	0.074492149665382243
11.220000000000001	0.000062286198910257995	-2.0677372700643139e-6	0.000043936415273775065	-8.3557580699694656e-7	-0.000054028632882297315	-0.0012614034956776883	-0.000015760501516953046	0.037082735639407047	-0.000025750866699730812	-0.000055155199958332318	0.042126543965789215	0.073373074276050249
11.24	0.0000620911111867406	-1.6115183877347245e-6	0.000041814999339535863	8.7724788797732822e-8	0.00012177784348337349	-0.0013557711623069363	-0.00001644011606042467	0.036652055570866149	-0.00002684872372960001	-0.000059385607681691765	0.041772717591213135	0.072320838823596634
11.26	0.000061820582734781193	-1.1310403103630254e-6	0.000040413730583523794	1.0127793013785247e-6	0.00030961712453226605	-0.0014023692833263868	-0.000017126149282665343	0.036222858442898416	-0.00002819791160279389	-0.000063775356663631211	0.04143990071237276	0.071346427376942412
11.279999999999999	0.000061474810101380673	-6.2684116007441851e-7	0.000039784292554037592	1.9007872790258173e-6	0.00049729379364988474	-0.0014005156773384615	-0.000017817070816612823	0.035795698306418662	-0.000029693346062859699	-0.000068220308819266079	0.041112207688692094	0.07045939139996292
11.300000000000001	0.000061054152808239642	-9.9506616112247882e-8	0.000039880112259828987	2.715642648823402e-6	0.00067261157112141583	-0.0013506257936131381	-0.000018511275355004991	0.035371137157749644	-0.000031180901563992308	-0.000072618926417116619	0.04077382005630506	0.06966726611607453
11.32	0.00006055913223049908	4.5032846816743055e-7	0.000040569810844576226	3.4281785534565068e-6	0.00082395577014819773	-0.0012541892603164537	-0.000019207087331926664	0.034949743061711808	-0.000032471179135594441	-0.000076879716366336226	0.040410368794008708	0.06897512176218959
11.34	0.000059990429913836518	1.021978632430724e-6	0.000041662328193678433	4.0197007205450275e-6	0.00094094290599399473	-0.0011136845426174126	-0.000019902766169137276	0.03453208826080438	-0.00003336666395061666	-0.00008092741528476638	0.040010160531199664	0.06838528879189873
11.359999999999999	0.000059348885617718783	1.6147065755882015e-6	0.000042940427680156906	4.4844101540694736e-6	0.0010151438714844346	-0.00093244313340863508	-0.000020596511836553505	0.034118747277077456	-0.000033699883656618246	-0.000084707050203108869	0.03956512807718586	0.067897273431028721
11.380000000000001	0.000058635494843833902	2.2277221352541457e-6	0.000044197656445362638	4.8305119865650614e-6	0.0010407998438352237	-0.00071448063447204432	-0.000021286470853351669	0.033710295013246787	-0.000033374472978665859	-0.00008818530238816763	0.039071378050117789	0.067507856300627139
11.4	0.000057851406028527896	2.8601814931167286e-6	0.000045271610384575722	5.0800163077582838e-6	0.001015384872215406	-0.00046431510175447174	-0.000021970742630845336	0.033307304859814049	-0.000032397133492765434	-0.000091348988291595906	0.038529243862692575	0.067211346199551228
11.42	0.000056997917339131343	3.5111866185818759e-6	0.000046065516319134664	5.2674132537955387e-6	0.00093986750316248655	-0.0001867928195900837	-0.0000226473860891023	0.03291034681446979	-0.000030889348332497485	-0.000094200875699976955	0.037942847214217659	0.066999946773334179
11.44	0.000056076473108124247	4.1797849606598284e-6	0.000046552337943085026	5.4375121698348183e-6	0.00081859459549813124	0.00011306146116543816	-0.000023314426672752658	0.032519985620325327	-0.000029073930414517252	-0.000096753403626890361	0.037319299344301012	0.066864187357716931
11.460000000000001	0.000055088659845985155	4.8649693982127706e-6	0.000046760624814970453	5.6427623431228036e-6	0.00065883126563084904	0.00043015806917700889	-0.000023969863455416962	0.032136778929113416	-0.000027240169112829199	-0.000099021123780778514	0.036667776578780426	0.066793370745797068
11.48	0.000054036201994331345	5.5656784559810575e-6	0.000046747056212086829	5.9403285707602949e-6	0.00047008537837910092	0.00075941442178737383	-0.000024611676606816485	0.031761275495551425	-0.000025697855326831803	-0.00010101281259611641	0.035998727603298947	0.066775998520628738
11.5	0.000052920957281248765	6.2807967935980347e-6	0.000046564558279938578	6.3891067897704768e-6	0.00026337632104238252	0.0010957867415620328	-0.000025237834930955105	0.031394013408628116	-0.000024731676191734608	-0.00010272422435632714	0.035323393230731484	0.066800146560982376
11.52	0.000051744911750736811	7.0091559722536674e-6	0.000046235673117137055	7.0467646965180486e-6	0.00005056553097595819	0.0014342685722183854	-0.000025846303596799986	0.031035518365730624	-0.000024563862041866724	-0.00010413239125254062	0.034653670704420797	0.066853776746038554
11.540000000000001	0.000050510174527250429	7.7495355033625968e-6	0.0000457388509109459	7.966814966262753e-6	-0.00015622039694946439	0.0017698677040452998	-0.000026435051983068891	0.030686301994934016	-0.000025327900717995316	-0.00010519224722456075	0.034002192030853348	0.066924983410190611
11.56	0.000049218972242293796	8.5006641809701948e-6	0.000045011644361183517	9.1956952555302673e-6	-0.00034512454926600701	0.0020975759323351153	-0.000027002061547192618	0.030346860230795421	-0.000027053099153909882	-0.00010583617270355783	0.033382371745925829	0.06700218300480934
11.58	0.000047873643212337918	9.261221698682136e-6	0.000043970329989706514	0.000010769852233256938	-0.00050513576996631204	0.002412346992718513	-0.000027545333733013794	0.030017671748679468	-0.000029659954198506255	-0.00010597682511423803	0.032808159098840078	0.06707426172353749
11.6	0.000046476631326931861	0.000010029840550379728	0.000042540834240746561	0.000012712900599162746	-0.00062675665175067038	0.0027090969899312973	-0.000028062897934336833	0.029699196462256355	-0.000032968056962092568	-0.00010551332607562983	0.032293318707532395	0.06713069825353013
11.620000000000001	0.000045030479782111332	0.000010805108212228473	0.000040691867272350107	0.000015033033518491168	-0.00070273291801425659	0.0029827387193274348	-0.000028552819339056068	0.029391874088700074	-0.000036718618584653806	-0.00010434051806597344	0.03185024064571905	0.067161677610925369
11.640000000000001	0.000043537824454816659	0.000011585569601519724	0.000038459413731477265	0.000017720969510651163	-0.00072872714254511132	0.003228256667387362	-0.000029013206760790389	0.029096122785693228	-0.000040610713232597934	-0.00010236059387476112	0.031488484518740853	0.067158207898487768
11.66	0.000042001387194210565	0.000012369729807511857	0.000035953727162044147	0.0000207487953386154	-0.00070377750470371138	0.0034408235532526767	-0.000029442220343657566	0.028812337864093981	-0.000044344788251032136	-0.000099495986501160066	0.031213406982858662	0.067112245765794401
11.68	0.000040423968865787446	0.000013156057086301785	0.000033345749387264645	0.000024070072910220564	-0.00063041347285124787	0.0036159526629583006	-0.000029838079140198648	0.028540890579732955	-0.000047662253907270608	-0.00009570205762259032	0.03102523669236926	0.06701682950228198
11.700000000000001	0.000038808442247934005	0.000013942986111646207	0.00003083716314235263	0.000027621498238161041	-0.00051439452443583021	0.0037496737974705846	-0.000030199068477815283	0.028282127007567499	-0.000050369693864509013	-0.000090977929493859383	0.030918830614742886	0.066866212257302021
11.720000000000001	0.000037157744794510256	0.00001472892147115685	0.000028623586981191273	0.000031326229261309513	-0.00036414850225576829	0.0038387154285849353	-0.000030523547229311526	0.028036367000986939	-0.000052341608660990552	-0.000085373849950148156	0.030884130673139668	0.066655982996760996
11.74	0.000035474871263346808	0.000015512241396679321	0.000026861324683314508	0.000035098758094771754	-0.00019005678893637703	0.0038806726408890779	-0.000030809954757717029	0.027803903238793611	-0.00005350427806498706	-0.000078993808341684679	0.030907142746360406	0.066383160389529849
11.76	0.000033762866235916011	0.000016291301715346999	0.000025644880434039924	0.000038850936911742628	-3.7318551011952914e-6	0.0038741403918968352	-0.000031056817653713625	0.027585000362014708	-0.000053811006831432084	-0.000071992713515402901	0.030971167547919804	0.066046245399572379
11.779999999999999	0.000032024816601517597	0.000017064440007394599	0.000024997662633929191	0.000042498530818620151	0.0001826323215503613	0.0038187948285769032	-0.000031262756222335403	0.027379894202269168	-0.00005322215505765282	-0.000064568215256608635	0.031058047404273294	0.065645221954935565
11.800000000000001	0.000030263843903595433	0.00001782997995494981	0.000024874638845651109	0.000045967523365147284	0.00035684342755742243	0.0037154115211207742	-0.000031426490593781942	0.027188791103241412	-0.000051700834068042073	-0.000056948052013179595	0.03114930933141298	0.065181501123368041
11.82	0.0000284830967485529	0.000018586235864935115	0.000025174307750380071	0.000049199379125338533	0.00050729353332523838	0.0035658175674686547	-0.000031546846625006564	0.027011867336267613	-0.000049228183125336195	-0.000049374472269641395	0.031227205177375067	0.064657811702831733
11.84	0.000026685743099774673	0.000019331517348500704	0.000025757493142753579	0.000052154583032992113	0.0006236074295461212	0.0033727832009290233	-0.000031622761348274603	0.026849268610802252	-0.000045833311550561723	-0.000042087660402135435	0.031275708897454339	0.064078047689719475
11.859999999999999	0.000024874962693443442	0.000020064134137449822	0.000026470617529843893	0.000054814006593573161	0.00069736335727347176	0.0031398662787092153	-0.000031653288128874468	0.026701109680189891	-0.000041625517216797164	-0.000035310122333875871	0.031281507393018146	0.063447089342154317
11.880000000000001	0.000023053939340721835	0.00002078240101860666	0.000027170356317812033	0.000057177948059813216	0.00072280609493351211	0.0028712285290522941	-0.000031637601438073981	0.026567474042771395	-0.000036813502078562876	-0.000029233660060492411	0.03123494127553026	0.062770618385887933
11.9	0.000021225853474728107	0.000021484642864802271	0.000027745297129306429	0.000059262997227360614	0.000697407332290113	0.0025714448659223993	-0.000031575001221334498	0.026448413738044869	-0.000031699976651131112	-0.000024009980297924616	0.031130772594427217	0.062054948647841772
11.92	0.000019393874540116901	0.000022169199741270138	0.00002812974391645448	0.000061097133158161121	0.00062212649696429586	0.002245326250462025	-0.000031464916833163353	0.026343949237309206	-0.000026649359375130466	-0.000019745286924385125	0.030968633660107606	0.061306890934293451
11.94	0.000017561153720049849	0.000022834432065738092	0.00002830620428152103	0.000062713637156767282	0.00050129550231799538	0.0018977728978252172	-0.000031306910612770994	0.026254069427878154	-0.000022036983141963257	-0.000016498557220568505	0.030753066272333589	0.060533665687872079
11.960000000000001	0.000015730816576915718	0.00002347872579909233	0.000028296256237101552	0.000064144486084296431	0.00034216105609729684	0.0015336689398477285	-0.000031100680994218533	0.026178731689590461	-0.000018194809410995716	-0.000014282728499927927	0.030493167144457295	0.059742869622586542
11.98	0.000013905955951847016	0.000024100497644384512	0.000028143057673089833	0.00006541389264512823	0.00015421215909523068	0.0011578229945107365	-0.00003084606518548999	0.026117862062167676	-0.000015367935215809814	-0.000013067796961335754	0.030201952921829242	0.058942494097467976
12.	0.000012089625042743107	0.000024698200230490066	0.00002789111602885877	0.000066532608222254902	-0.000051548415744432507	0.00077495246086360149	-0.000030543041392980252	0.026071355501596054	-0.00001368949468124811	-0.000012784865021358421	0.029895590473868645	0.058140984432209566
12.02	0.000010284830502624298	0.000025270327257582382	0.0000275692574493204	0.000067493524981959013	-0.0002632719557034525	0.00038970355482966976	-0.000030191730629403057	0.026039076223441746	-0.000013173617119183884	-0.000013330420498561951	0.029592587482295766	0.057347321616626604
12.040000000000001	8.4945259561444719e-6	0.00002581541858049425	0.000027181294465182526	0.000068269027383747322	-0.00046884047804679566	6.694670847970789e-6	-0.000029792398023816002	0.026020858130822777	-0.000013721512935820079	-0.000014570507138787769	0.029312936877978986	0.056571101769060564
12.06	6.7216055720450973e-6	0.000026332065207532873	0.000026706509264236289	0.000068810449957764502	-0.00065640265256385879	-0.00036943209551615932	-0.000029345453710642039	0.026016505324455111	-0.000015136054486136752	-0.000016344851620303524	0.029077120469226774	0.055822585036701067
12.08	4.9688979488794749e-6	0.000026818914191006817	0.00002610943079093403	0.000069049887392643588	-0.00081495177682157707	-0.00073396735840224189	-0.000028851453234054331	0.026025792692009303	-0.000017143417496076618	-0.000018471348829800921	0.028904864015519949	0.055112685126969867
12.1	3.2391602196105151e-6	0.00002727467338714346	0.000025355868790922359	0.000068904452348330508	-0.00093499577309621778	-0.00108211395297335	-0.000028311097510839295	0.026048466573776057	-0.000019422799136081803	-0.000020751493967238049	0.028813624003473877	0.054452873917939126
12.120000000000001	1.5350724596463472e-6	0.000027698116063521673	0.000024430190883148462	0.000068282870141614382	-0.001009287957518438	-0.0014090019696889082	-0.000027725232341423156	0.026084245501404542	-0.000021644259009034189	-0.000022977334574493524	0.028816946170942891	0.053854982962971469
12.140000000000001	-1.4076762666626053e-7	0.000028088085331561268	0.00002334809126007531	0.000067094033027313704	-0.0010335010035043735	-0.0017097473140587579	-0.000027094847436674729	0.026132821006548967	-0.000023510497586861495	-0.000024940283379057404	0.028922988678413208	0.053330895054090499
12.16	-1.7858497520367722e-6	0.000028443498384001236	0.000022160283239067852	0.000065256833693259908	-0.0010066846542304579	-0.0019795560077254873	-0.000026421075049781056	0.026193858495625999	-0.000024793854566503015	-0.000026441716548895183	0.029133556572914901	0.05289213352419693
12.18	-3.3977557164464878e-6	0.000028763350517024825	0.000020945593871894014	0.000062710305402963879	-0.00093137939062871229	-0.0022138698356908323	-0.000025705188119642258	0.026266998187312558	-0.000025358724810329442	-0.000027304760178845783	0.029443897289606016	0.052549373016461703
12.200000000000001	-4.9741638108273534e-6	0.000029046718917377065	0.000019795677749387397	0.000059422885243791412	-0.00081335284786620936	-0.0024085423078137906	-0.000024948597984058435	0.026351856108829882	-0.000025163660031073121	-0.00002738615882934281	0.029843288199116531	0.052311910652738963
12.220000000000001	-6.5128528080500569e-6	0.000029292766196961742	0.000018796262606854408	0.000055399557365280044	-0.00066103640635283088	-0.00256002823404593	-0.000024152851672669395	0.026448025147217634	-0.000024244869123300761	-0.000026586757064829547	0.030316208120563647	0.052187148083620932
12.24	-8.0117057089414134e-6	0.000029500743657594365	0.000018010332608273116	0.000050685778689107952	-0.00048480982970764054	-0.0026655665431235364	-0.000023319628795859942	0.02655507615159515	-0.00002268955217428481	-0.000024859027216512369	0.030843742449915664	0.052180140139954145
12.26	-9.4687130090739813e-6	0.000029669994269645813	0.000017467126576690278	0.000045367449685744521	-0.00029627984433423641	-0.002723335142306842	-0.000022450738003054749	0.026672559082431491	-0.000020609961470369892	-0.000022210307855808492	0.031404890336420785	0.052293262884957656
12.280000000000001	-0.000010881975688430134	0.000029799955350878217	0.000017158506195109891	0.000039566724654965801	-0.00010763305518041733	-0.00273255902871974	-0.000021548113049284917	0.02680000420366373	-0.000018126455279498382	-0.000018700965975036038	0.031977600403570491	0.052526042375718035
12.300000000000001	-0.000012249707808043714	0.000029890160931318049	0.000017042394615220807	0.000033434066459749751	0.000068943782919655831	-0.0026935583290623589	-0.000020613808454729432	0.026936923313573679	-0.000015361993320240491	-0.000014437461636186699	0.032539570567626124	0.052875166711899527
12.32	-0.00001357023870125762	0.000029940243793083555	0.000017052067674262067	0.000027137516887654201	0.00022184292913888474	-0.0026077306446723883	-0.000019649994829968459	0.027082811010319199	-0.000012444553447534673	-9.5611153476671262e-6	0.033069003393251181	0.053334680920232552
12.34	-0.000014842014826946248	0.00002994993717451572	0.000017109714714181462	0.000020850555873138526	0.00034068130664940797	-0.002477470707466259	-0.000018658953831515029	0.02723714598784464	-9.5103945880158081e-6	-4.2340717780579851e-6	0.033545539399993558	0.053896340863728562
12.359999999999999	-0.000016063601192009558	0.000029919076129918514	0.000017142251957983495	0.000014740077853153677	0.00041702031469585178	-0.0023060383975879719	-0.000017643072741258675	0.027399392358178121	-6.7012383328166059e-6	1.3756340445855719e-6	0.033951484563932627	0.054550082776469
12.380000000000001	-0.000017233682461474664	0.000029847598537880284	0.000017096673953043845	8.9558961952444782e-6	0.00044508029761947593	-0.0020973922593751073	-0.000016604838749063183	0.027569000995837978	-4.1520491413336857e-6	7.1079495438629292e-6	0.03427325564001657	0.055284552493491783
12.4	-0.000018351063602033146	0.00002973554575253515	0.000016951720467225234	3.622837710208493e-6	0.00042230451726932256	-0.0018560088372833899	-0.000015546832915536851	0.027745410900383148	-1.9714360133329945e-6	0.000012821955387699174	0.034502781942020569	0.056087634737871983
12.42	-0.000019414670221963581	0.000029583062893894903	0.000016723013253890778	-1.1640025014587885e-6	0.00034962502315413307	-0.0015867081041990633	-0.000014471723820963511	0.027928050572978154	-2.2110478886672169e-7	0.000018403187227161028	0.034638520757180186	0.056946927915345079
12.44	-0.000020423548518725548	0.000029390398775019829	0.000016460344789321485	-5.3407981417015471e-6	0.00023135262519898654	-0.0012945022521643119	-0.000013382260967670367	0.028116339403045036	1.0980445696272267e-6	0.000023766694909020669	0.034685812543795963	0.057850122129120739
12.460000000000001	-0.000021376864788473504	0.000029157905465700152	0.000016237944724471071	-8.8737237942254632e-6	0.000074723265080046031	-0.00098447991445123925	-0.000012281267904340476	0.028309689061064333	2.0481391209449529e-6	0.000028856055701343558	0.034656488603359986	0.058785254920506819
12.48	-0.000022273904697753949	0.000028886037493399032	0.000016140292198183609	-0.000011755590953142769	-0.00011077256400002888	-0.00066173149058469639	-0.000011171635092864507	0.028507504893690472	2.7443785679467925e-6	0.000033639075324162077	0.034567851128809376	0.059740837606856889
12.5	-0.000023114072120643953	0.000028575350684745291	0.000016246635302911982	-0.00001400123155785582	-0.00031411890814478811	-0.00033131467103095246	-0.000010056312576896265	0.0287091873174566	3.3362281199982025e-6	0.000038101237341540972	0.034441270214129807	0.060705862389849111
12.52	-0.000023896887598785083	0.00002822650065149684	0.000016616880308094328	-0.00001564244510742635	-0.00052344496607265977	1.7466316727410573e-6	-8.9383024656532195e-6	0.028914133207434266	3.9844232607756658e-6	0.000042238092574500147	0.034300636578456771	0.0616697147111714
12.540000000000001	-0.000024621986578682309	0.000027840240927596529	0.000017280643751182295	-0.000016723177966259523	-0.0007266060363121734	0.00033244131987832744	-7.8206511794076672e-6	0.029121737277274257	4.8375731231745101e-6	0.000046047747034323738	0.034170803283881619	0.062622025514764118
12.56	-0.000025289117241159009	0.00002741742076449389	0.000018230745522315045	-0.000017295387313581018	-0.00091172430459450547	0.00065574237796927227	-6.7064415657305809e-6	0.029331393447259192	6.0107195739358965e-6	0.000049524457017106893	0.034076028606386789	0.063552503679060984
12.58	-0.000025898138019491562	0.000026958982594265652	0.000019422378401492274	-0.00001741581053932989	-0.0010677713458995975	0.00096658563014270587	-5.5987849227716324e-6	0.029542496197033273	7.5677735443223371e-6	0.000052654117697170655	0.034038379421253123	0.064450789882083456
12.6	-0.000026449014905286644	0.00002646595917091885	0.000020779045380104472	-0.000017143654369909667	-0.0011852414806919676	0.0012598702995317468	-4.5008127958386102e-6	0.029754441899837752	9.5104868290743494e-6	0.000055412167643927729	0.034076106096507304	0.06530636973406706
12.620000000000001	-0.000026941818399878192	0.000025939470402118798	0.000022205348480235088	-0.000016539065185249002	-0.0012568841095135206	0.0015304928366120306	-3.4156688164393989e-6	0.029966630135192612	0.000011777249122175287	0.000057764140918931117	0.034202124424218827	0.066108576437425015
12.640000000000001	-0.00002737672022620416	0.000025380719884788578	0.000023604653330389774	-0.00001566215418934494	-0.0012783771641194023	0.0017734209401378672	-2.3465002885400543e-6	0.03017846497719371	0.000014253864399519506	0.000059668790531663268	0.034422854611100312	0.066846701947519516
12.66	-0.000027753989780977817	0.0000247909911590786	0.000024897344863376858	-0.000014572330064993588	-0.0012487824184525547	0.0019838088273084588	-1.2964499732301404e-6	0.030389356255482607	0.000016795035503957417	0.000061083393443770589	0.03473768395466284	0.067510221363628928
12.68	-0.000028073990423611167	0.000024171643696752323	0.00002603425947469637	-0.000013327725974426885	-0.0011706555481143088	0.0021571482398937826	-2.6864754059871543e-7	0.030598720786443795	0.000019250984309285291	0.00006197055162380713	0.035139201071001505	0.06808911932990333
12.700000000000001	-0.00002833717548799547	0.000023524108640852432	0.000027000972989646432	-0.000011984580872235334	-0.0010497787485661612	0.0022894432580496636	7.337987124947376e-7	0.030805983571961272	0.000021491071866885925	0.000062305566095606502	0.035614138474590468	0.068574291402763693
12.720000000000001	-0.000028544084130638359	0.00002284988431472105	0.000027811721386789695	-0.000010596524728945928	-0.00089459438346154276	0.0023773917508399679	1.7078103011734791e-6	0.031010578963527852	0.000023417379249462966	0.000062083327228071999	0.03614476058355251	0.068957979931110872
12.74	-0.000028695337023331574	0.000022150531519083161	0.0000284954079984856	-9.2138012108382295e-6	-0.00071548828103981871	0.002418553227452941	2.6503468818703246e-6	0.031211951789319084	0.000024965681542161305	0.000061323677667129289	0.03671034860383314	0.069234195383719638
12.76	-0.000028791631875448032	0.000021427668637006131	0.000029078748165080326	-7.8825205452118241e-6	-0.00052406880929014232	0.0024114827282863535	3.5584145151555668e-6	0.031409558442348634	0.000026096769892947763	0.000060074383217933319	0.03728850262556789	0.069399072193447847
12.780000000000001	-0.000028833738891710647	0.000020682966567017518	0.000029572252945340299	-6.6440574223135263e-6	-0.0003325218230050136	0.0023558135037832629	4.4290738981447864e-6	0.031602867927619668	0.00002678488946531582	0.000058411176903392509	0.037856162372004572	0.069451114014925347
12.800000000000001	-0.000028822496014768717	0.000019918143505257659	0.000029963626472929994	-5.5346932038603802e-6	-0.0001530337861263522	0.002252277251954518	5.2594484645333839e-6	0.03179136286653661	0.000027010570678977219	0.000056434768594293416	0.038390445134403442	0.069391296352784182
12.82	-0.000028758804190870402	0.000019134959598196805	0.000030220927307707257	-4.5855547273591923e-6	2.7846501718551081e-6	0.0021026586944662305	6.0467322886628705e-6	0.031974540456934306	0.000026762417567920832	0.000054265155450424624	0.038869514456220833	0.069223012871354295
12.84	-0.000028643622504747473	0.000018335211487519917	0.000030305132381284322	-3.8228391533966233e-6	0.00012454257894571011	0.0019096898974632587	6.7881979716431784e-6	0.032151913387183012	0.000026047785363098735	0.000052033936683484189	0.039273670794116158	0.068951872255889626
12.859999999999999	-0.000028477963329970324	0.000017520726769280599	0.000030188983965784288	-3.2682522360140409e-6	0.00020378862614088328	0.001676897475562172	7.4812042726787875e-6	0.032323010702984642	0.000024907613092078201	0.000049875556555147027	0.03958670497237763	0.068585371682635343
12.880000000000001	-0.000028262887387744268	0.000016693358389373982	0.000029876778086572464	-2.9395398225828817e-6	0.00023472731926979577	0.0014084213422271676	8.1232035188914809e-6	0.032487378625630614	0.000023427925586613774	0.000047918435970770862	0.039797347805064803	0.06813248751579852
12.9	-0.000027999498881051826	0.000015854978997430287	0.000029418911312924234	-2.8509677787516563e-6	0.00021478655631641176	0.0011088261539820227	8.7117489281952898e-6	0.032644581320550536	0.000021741057593324675	0.000046276815707738811	0.039900489813941613	0.067603231570374761
12.92	-0.000027688940600140849	0.000015007475281237012	0.000028916204260522049	-3.0136063413031822e-6	0.00014488774258246162	0.00078292583145141918	9.2445015392773888e-6	0.032794201615224103	0.000020013468068159901	0.000045043874677155177	0.03989782323955552	0.067008221392675343
12.94	-0.000027332389060229917	0.000014152742303377136	0.000028512046012924008	-3.4352969993899085e-6	0.000029339709759696272	0.00043563791993261154	9.7192370236628967e-6	0.032935841665529861	0.000018422334333259571	0.000044286382351731157	0.039797697535035259	0.066358306214172311
12.960000000000001	-0.000026931049774730348	0.000013292677861713097	0.000028373960815914617	-4.1202201545402495e-6	-0.00012461230419563425	0.000071878905359201934	0.000010133852161132301	0.03306912356979707	0.000017127228199943778	0.000044040874408669134	0.039614215600806108	0.065664278342092097
12.98	-0.000026486152470733132	0.00001242917689467582	0.00002866865487992365	-5.0680346600807946e-6	-0.0003074566200380327	-0.00030349504351712023	0.000010486371034797159	0.033193689929983429	0.000016244139911171518	0.000044311168805585832	0.039365813751551321	0.064936685142188047
13.	-0.00002599894658132651	0.00001156412595190081	0.000029535146440138466	-6.2726237174820509e-6	-0.00050814575835171974	-0.00068570408069238082	0.000010774950921884491	0.03330920435934101	0.000015827060746501087	0.000045066997099958012	0.0390736615409287	0.064185741822643055
13.02	-0.000025470696655795211	0.000010699397750301344	0.000031059796889106733	-7.7205535049355845e-6	-0.00071477051215812731	-0.0010700254457430549	0.000010997887865744904	0.033415351936326554	0.000015859193006326211	0.00004624360984521389	0.038760158945064321	0.063421331896732117
13.040000000000001	-0.000024902678071255652	9.8368458346255309e-6	0.000033256339252892009	-9.3894274830717828e-6	-0.0009151457132953243	-0.001451751463436107	0.000011153621928012419	0.033511839604348864	0.000016253740907475056	0.000047742390717069733	0.038447650976043649	0.062653071813836322
13.06	-0.000024296172753672518	8.9782993610138505e-6	0.000036054285096131372	-0.000011246393155715795	-0.001097356464642004	-0.0018261400405344898	0.000011240742009897137	0.033598396517225265	0.000016863874750409902	0.000049432720398517177	0.038157319598593198	0.061890409525529225
13.08	-0.000023652465173117781	8.1255580212131345e-6	0.000039299911811643135	-0.000013247116416141569	-0.0012503458365459342	-0.0021883738567910144	0.00001125799045044798	0.033674774330272106	0.00001750184142122746	0.000051155500174461521	0.037908133664503574	0.061142723952021999
13.1	-0.000022972838390970807	7.2803871239125414e-6	0.000042773657575469193	-0.000015335562983567752	-0.001364592190426821	-0.0025335434901450756	0.000011204267034829046	0.033740747437035083	0.000017966579965365131	0.000052728804365125004	0.037715771546990684	0.060419393408081612
13.120000000000001	-0.00002225857041449758	6.4445128490636734e-6	0.000046224508145356613	-0.000017444898893388683	-0.0014328433149871263	-0.0028566668989032738	0.000011078632858711052	0.033796113151828171	0.000018076709584292916	0.000053956030233795471	0.03759154855176565	0.059729805834301424
13.140000000000001	-0.000021510930648352411	5.6196176895727472e-6	0.000049415947620513878	-0.000019499727024915175	-0.0014507888817949896	-0.0031527531504765578	0.000010880313547158293	0.033840691838249046	0.000017702373976160451	0.00005463663166326363	0.037541508460331927	0.059083291790499704
13.16	-0.000020731176584229405	4.807336093971413e-6	0.000052171875486662494	-0.000021419712864640533	-0.0014175119465400416	-0.0034169123586705093	0.000010608702210947868	0.033874326984097362	0.000016787587191986753	0.000054579082538391832	0.037565896396463905	0.058488971981196826
13.18	-0.000019920550751777177	4.009250322382697e-6	0.000054408420177221722	-0.000023124434301673852	-0.0013355931429997426	-0.0036445070351171734	0.000010263361972909918	0.033896885222995707	0.000015356540459136869	0.000053615189115664014	0.037659176955289281	0.057955523598625464
13.200000000000001	-0.000019080277790975431	3.2268865268444809e-6	0.00005614116784765158	-0.00002453905171884152	-0.0012108367816503988	-0.0038313333041847739	9.8440279599383562e-6	0.033908256303322469	0.000013502689440125087	0.000051614372680995613	0.037810619220303272	0.057490882556474506
13.220000000000001	-0.000018211561837521567	2.4617110661188775e-6	0.000057465789280720242	-0.000025600185539355336	-0.0010516989579501257	-0.0039738147000237117	9.3506089493093636e-6	0.033908353005048353	0.000011365701997018834	0.000048496205906866513	0.038005313626799112	0.057101909957645664
13.24	-0.000017315584093145764	1.7151270635332787e-6	0.000058519251843410641	-0.000026261260425663319	-0.00086856764541410941	-0.0040691876153896986	8.7831885653838482e-6	0.033897111005124492	9.1050654461542757e-6	0.000044239430649486294	0.03822539706873148	0.056794059002183803
13.26	-0.000016393500669002747	9.8847121536128435e-7	0.000059434516801477183	-0.000026496571669008123	-0.00067304160769776091	-0.0041156567543542983	8.1420259969988695e-6	0.033874488692287694	6.8784807835779727e-6	0.00003888597509111788	0.038451282548601709	0.056571081399603852
13.280000000000001	-0.000015446440596179889	2.8301085622471623e-7	0.000060302163594434799	-0.00002630346421794369	-0.00047728814953306987	-0.0041125015542741927	7.4275562351872049e-6	0.033840466932082196	4.8289479077680275e-6	0.000032539111831531714	0.038662794849897195	0.056434809329399191
13.300000000000001	-0.000014475504155699731	-4.0005871382269286e-7	0.000061148905145178012	-0.000025702272329099218	-0.00029347125770121427	-0.004060120266576042	6.6403899621550466e-6	0.033795048783154466	3.0793065398902753e-6	0.000025355751206164456	0.038840235342837051	0.056385040271671578
13.32	-0.000013481761394495278	-1.0596166365378157e-6	0.000061937717446985258	-0.000024733997416020309	-0.00013318118640147342	-0.0039600063592611333	5.7813128857553409e-6	0.033738259165736265	1.7295970627835555e-6	0.000017533773654709872	0.038965463803741086	0.056419538917462084
13.34	-0.000012466250901142784	-1.6946186343528251e-6	0.000062588851403939244	-0.000023456035959386334	-6.7960561451493959e-6	-0.0038146607732593013	4.8512846519827013e-6	0.033670144483631169	8.5230834744390305e-7	9.2960759312428476e-6	0.039023054189866776	0.056534155101946065
13.359999999999999	-0.000011429978767841381	-2.30409887964841e-6	0.000063015880154455861	-0.000021936537399059458	0.000077234318720717624	-0.003627451777241053	3.8514373404616164e-6	0.033590772200747979	4.8313808146197013e-7	8.7347083552180571e-7	0.039001469864048233	0.056723041967479071
13.380000000000001	-0.000010373917874440669	-2.8871715941371145e-6	0.000063166674591979416	-0.000020248125007456263	0.00011310417470623458	-0.0034024403200703969	2.7830734676652369e-6	0.033500230373583309	6.0876877190640943e-7	-7.5113512580347874e-6	0.03889407512326535	0.056978946889204352
13.4	-9.2990073251829342e-6	-3.4430323790206758e-6	0.000063057045326633116	-0.000018461728795143156	0.000098222002694464425	-0.0031441919317763507	1.6476635621744118e-6	0.033398627141057194	1.1562285372884729e-6	-0.000015656913097631536	0.038699735031440696	0.057293540908943771
13.42	-8.2061520998572002e-6	-3.9709592779728904e-6	0.000062786214294306697	-0.000016641174079259219	0.000033486203945536671	-0.0028575960560437508	4.4684333249875308e-7	0.033286090173047476	1.9889399135615549e-6	-0.000023391825643346437	0.03842280831725152	0.057657751295909124
13.44	-7.096222942822028e-6	-4.470313575705044e-6	0.000062528520804277371	-0.000014838981243478489	-0.000076814140777928445	-0.0025477105214066261	-8.1758965491535163e-7	0.033162766079318076	2.9122939775513834e-6	-0.000030578943909703726	0.038072499053126853	0.05806206604483076
13.460000000000001	-5.9700565089894353e-6	-4.9405403362697564e-6	0.000062502966725271753	-0.000013093612851431541	-0.00022544404600465722	-0.0022196434650269582	-2.1436796595920848e-6	0.03302881978032475	3.6880371187715533e-6	-0.000037115051711552466	0.037661728265103472	0.058496787394550949
13.48	-4.8284555741739954e-6	-5.3811686854034291e-6	0.000062928309805882626	-0.000011428203307076862	-0.00040288877010884237	-0.001878478445939454	-3.5293168912237105e-6	0.03288443384172765	4.0542817671199161e-6	-0.00004292693134410816	0.037205819227662196	0.058952222041907497
13.5	-3.6721895877167565e-6	-5.7918118429152671e-6	0.000063974243846926654	-9.85065497887197e-6	-0.00059808424286313068	-0.0015292417633533382	-4.9722420497368136e-6	0.032729807774259281	3.7480409983726981e-6	-0.000047965065174588456	0.036721296322548239	0.059418806777784328
13.52	-2.5019952786878297e-6	-6.1721669113844072e-6	0.000065718844606522941	-8.3548977846854833e-6	-0.00079909476064355289	-0.001176904999283765	-6.4700512337340088e-6	0.032565157300886528	2.5292982779173689e-6	-0.000052196368499062007	0.036224981393581712	0.059887178163698068
13.540000000000001	-1.3185775050369997e-6	-6.5220144281288132e-6	0.000068120680683857876	-6.9230784234090848e-6	-0.00099370549320879379	-0.00082641115150163913	-8.0202012101952824e-6	0.032390713593113393	2.0753526222203056e-7	-0.000055597295520640189	0.035733397154132582	0.060348202410496946
13.56	-1.2261024091853034e-7	-6.8412176884470255e-6	0.00007101227934846327	-5.528451520114136e-6	-0.001169977079618393	-0.00048270978378084779	-9.6200151146717816e-6	0.032206722478486063	-3.3289414577628018e-6	-0.00005814844092564414	0.0352623381595219	0.060792986113319826
13.58	1.0852623158440211e-6	-7.1297218481004439e-6	0.000074119682997961234	-4.1387617501671692e-6	-0.0013168413148020506	-0.00015078557518323347	-0.000011266688386260548	0.032013443621277032	-8.0842103075684513e-6	-0.000059831432612338087	0.034826409526591898	0.061212889667318714
13.6	2.3044244635422872e-6	-7.3875528142843552e-6	0.000077108860070607826	-2.7199123156761151e-6	-0.001424783960475321	0.00016433445437010412	-0.000012957295194026414	0.03181114967847741	-0.000013934667463941924	-0.000060628525404237549	0.034438382143011523	0.061599563112477454
13.620000000000001	3.5342875838798027e-6	-7.6148159339447564e-6	0.000079652612228066355	-1.2396980662958412e-6	-0.0014865801060216744	0.0004576069869528576	-0.000014688795007194305	0.031600125433307091	-0.000020628191685023722	-0.000060524896798568734	0.034108344061368173	0.061945019188324013
13.640000000000001	4.7742886942481189e-6	-7.8116944894863425e-6	0.000081503018495222845	3.2865645545332445e-7	-0.0014979627740986192	0.00072403918493098806	-0.000016458039620387277	0.031380666908443572	-0.000027809630614276243	-0.000059513248149872799	0.033842779292669156	0.062241751128579825
13.66	6.0238888140336233e-6	-7.9784480112341872e-6	0.000082548897164778229	2.0034585287639906e-6	-0.001458066071040614	0.00095879785580319692	-0.000018261780337834599	0.031153080461211492	-0.000035070489998123566	-0.000057599962882303596	0.033643804619248041	0.062482894060352227
13.68	7.2825712712429325e-6	-8.1154104175594071e-6	0.000082839783012454704	3.7923400088013537e-6	-0.0013695185045944918	0.0011573560938861708	-0.000020096675491892285	0.030917681863118614	-0.000042009893638460943	-0.000054811807930904566	0.033508792501501558	0.06266241991401092
13.700000000000001	8.5498399487703158e-6	-8.2229879922611067e-6	0.000082568229597766024	5.6911966524429702e-6	-0.0012381585243778134	0.0013156660172020103	-0.000021959298153222811	0.03067479536610233	-0.000048287769557679022	-0.000051202030342333005	0.033430504762800503	0.062775347807345783
13.720000000000001	9.8252174966194372e-6	-8.3016572102814767e-6	0.000082016391734700961	7.6845115854519419e-6	-0.0010724551960589286	0.0014303408361306434	-0.000023846144155816734	0.03042475275782864	-0.000053653981383024185	-0.000046854734603033604	0.033397711595222618	0.062817946281361336
13.74	0.000011108243372123794	-8.3519624217318769e-6	0.000081483950736659788	9.7471579601111913e-6	-0.00088278588165211359	0.0014988262039048593	-0.000025753640172813952	0.03016789240858523	-0.000057947714773770587	-0.000041886643668623269	0.033396149780737974	0.062787901663792028
13.76	0.000012398471993795013	-8.3745134052367858e-6	0.000081217952378587199	0.000011847584351722118	-0.00068071827887409967	0.0015195403899217349	-0.000027678152116194371	0.029904558312142362	-0.000061074293116292894	-0.000036445728941538608	0.033409635936276792	0.062684428865098396
13.780000000000001	0.000013695470763321754	-8.3699828004959409e-6	0.000081361367535916912	0.000013952080521885402	-0.00047837600958795779	0.0014919656163922216	-0.000029615993589221512	0.029635099123152618	-0.000062975428329836713	-0.00003070668329940851	0.033421196070605508	0.062508307005728875
13.800000000000001	0.000014998818101425587	-8.3391034308036651e-6	0.000081929943178935677	0.000016029642630407959	-0.00028787748794642217	0.001416678637235685	-0.000031563434542265095	0.029359867193540348	-0.000063610185272650055	-0.000024863716390641222	0.033414156089436736	0.062261831578464662
13.82	0.000016308101475882852	-8.2826655255958823e-6	0.000082819853951428268	0.000018056847114065327	-0.00012077675450835741	0.0012953164365133107	-0.000033516709993644533	0.029079217610439252	-0.000062957880229242563	-0.000019121570271962013	0.033373198728860298	0.061948685836235994
13.84	0.000017622915410988455	-8.2015138528739457e-6	0.0000838430069133346	0.000020022125190467116	0.000012565652895133708	0.0011304814510178479	-0.000035472028855395438	0.028793507238184982	-0.000061043612902180605	-0.000013685896921175611	0.033285391894372192	0.061573744855363488
13.859999999999999	0.000018942859564954895	-8.0965447714666849e-6	0.000084781866415813145	0.000021928909250033823	0.00010369376606599079	0.00092559848223827028	-0.000037425582814974018	0.028503093766881798	-0.000057976229074264279	-8.7541568776425271e-6	0.033141135054698685	0.061142834387920127
13.880000000000001	0.000020267536728461183	-7.9687032124862501e-6	0.000085450921841027927	0.000023797276275636797	0.00014677235326006398	0.00068474113341278082	-0.000039373555291724594	0.028208334770068413	-0.000053981521550193479	-4.5079912549365886e-6	0.032934897177367341	0.06066247175944544
13.9	0.000021596550965202743	-7.8189795993962414e-6	0.000085748827452616916	0.000025663905548062305	0.00013916310358409154	0.00041244832229926377	-0.000041312130349937387	0.027909586773962596	-0.000049413674842898464	-1.1076409443880331e-6	0.032665589460120922	0.060139616989141262
13.92	0.000022929505691063334	-7.6484067152818538e-6	0.000085686317068251611	0.00002758035545123716	0.000081710306081608764	0.00011355092570025367	-0.000043237501618800106	0.027607204340770027	-0.000044735777549983341	1.3114746015459311e-6	0.03233646604048819	0.059581459120749532
13.94	0.000024266001851264152	-7.4580565263230057e-6	0.00008538144649689397	0.000029609813539620972	-0.000021347066029424683	-0.00020697474642424185	-0.000045145881244556402	0.027301539168503454	-0.000040472134803248155	2.6403499383369222e-6	0.031954566235710496	0.058995256253136771
13.960000000000001	0.000025605636130965337	-7.2490369694423504e-6	0.00008502367750827175	0.000031822567961293374	-0.00016281067286299901	-0.00054411537874472034	-0.000047033508710575544	0.026992939209671406	-0.000037145003698852569	2.796823807750537e-6	0.031529847268017865	0.058388239175894169
13.98	0.000026947999212181134	-7.0224887121141206e-6	0.000084817617838753301	0.000034290490019819181	-0.00033318388378509049	-0.00089288620259226877	-0.000048896659616499971	0.026681747811311413	-0.000035211306826994637	1.7256787240398086e-6	0.031074237216406946	0.057767579195046242
14.	0.000028292674105426935	-6.7795818920619099e-6	0.000084922204135765012	0.000037080828378600189	-0.00052140266217737827	-0.0012483554474874755	-0.000050731654333977666	0.026368302878488216	-0.000035010472728344566	-6.0078810227778834e-7	0.030600821715931904	0.057140411885958906
14.02	0.00002963923452981021	-6.5215128437369062e-6	0.000085400899530505003	0.000040249624196728173	-0.00071551879567839172	-0.0016056352555886926	-0.000052534866555025567	0.02605293606371651	-0.000036727098477008085	-4.1811373980224498e-6	0.030123272919012428	0.056513901069997194
14.040000000000001	0.000030987243378497592	-6.249500818820992e-6	0.000086194825519761431	0.000043835089919719988	-0.00090330125926360821	-0.0019598510627562415	-0.000054302731679264915	0.025735971984301158	-0.000040367299104039633	-8.9818859245090199e-6	0.029655486504586916	0.055895321904515752
14.06	0.000032336251243311742	-5.9647847071371386e-6	0.000087125817988319837	0.000047851368047756998	-0.0010728004910363887	-0.0023061041921592631	-0.000056031755072967482	0.02541772746984941	-0.000045748369442454029	-0.000014933568944022063	0.029211277452482899	0.055292138996273575
14.08	0.000033685795018285891	-5.6686197640229871e-6	0.000087930862279452654	0.000052283192216218827	-0.0012129519581668699	-0.0026394432780211998	-0.000057718520064406476	0.025098510841869402	-0.000052506031740541526	-0.000021926479530115506	0.028803948274717418	0.054712055131822188
14.1	0.00003503539657203486	-5.3622743503470843e-6	0.000088322615238448782	0.000057082083162074415	-0.0013142628777069697	-0.0029548590876316361	-0.000059359695778731653	0.024778621227459951	-0.000060126904746247295	-0.000029807198219499592	0.028445601602824368	0.054163008703034046
14.120000000000001	0.000036384561530256737	-5.0470266905316218e-6	0.000088062876818815333	0.000062164778889556987	-0.0013695463362974635	-0.0032473143899163686	-0.000060952044710949754	0.024458347908903291	-0.000068010845128294028	-0.000038377266941266863	0.028146200404602514	0.053653103206814615
14.140000000000001	0.000037732778099520969	-4.7241616541359806e-6	0.000087029427195996212	0.000067414565391527015	-0.0013745837057314468	-0.0035118159070077646	-0.00006249243009360389	0.024137969710945416	-0.000075557457420282609	-0.000047395359016134952	0.027912527847737949	0.053190460111026433
14.16	0.000039079515979121432	-4.3949675656703311e-6	0.000085255719093291216	0.000072685996505610084	-0.00132855830812482	-0.0037435294464484327	-0.000063977822928846378	0.023817754427306933	-0.000082258099855840594	-0.000056584001502702624	0.027747295420170202	0.052782996351259159
14.18	0.000040424225423746352	-4.0607330479636813e-6	0.000082930073021375561	0.000077813148987287278	-0.0012341386353966772	-0.0039379326529071449	-0.000065405308775353527	0.023497958288074255	-0.000087767296422232993	-0.000065641317125286064	0.027648642033170245	0.052438138748432707
14.200000000000001	0.000041766336273462573	-3.7227439031324121e-6	0.00008035432464308101	0.000082621078061478892	-0.0010971860387633328	-0.0040909932946418606	-0.000066772094184017888	0.023178825469261532	-0.000091931616770481866	-0.000074257437806285465	0.027610157758370918	0.052162498262897497
14.220000000000001	0.000043105257164798016	-3.3822800359516816e-6	0.00007787523702980706	0.000086939590983003273	-0.00092617189493683573	-0.0041993556354623755	-0.000068075512894189699	0.02286058764589223	-0.000094768959705164579	-0.000082134338484474156	0.027621407514924964	0.051961535482384413
14.24	0.000044440374788127374	-3.0406124236594211e-6	0.000075809146128674731	0.000090617954797103661	-0.00073145683805689277	-0.0042605142588507949	-0.000069313031559568861	0.022543463589738525	-0.000096409335664491419	-0.000089007035404556345	0.027668801387089478	0.051839253368002727
14.26	0.000045771053257849526	-2.6990001362749829e-6	0.000074379044545772738	0.000093538822377777636	-0.00052457869230158882	-0.004272954490623591	-0.000070482255259227133	0.022227658812688053	-0.000097020816684952049	-0.000094663582140611796	0.027736616706101058	0.051797952783654969
14.280000000000001	0.000047096633513279973	-2.3586874113483467e-6	0.000073676363147093943	0.000095629601308631212	-0.00031762655844103018	-0.0042362416237180268	-0.000071580932518952589	0.021913365256738926	-0.000096746574236739741	-0.000098961227899933141	0.027808026886584882	0.051838080279913046
14.300000000000001	0.000048416432870356657	-2.0209007871052201e-6	0.000073651872240305255	0.000096869747220569569	-0.00012268862922458268	-0.0041510471779185841	-0.000072606960023157557	0.021600761031213375	-0.000095671898373190373	-0.00010183652967003104	0.027866087617392472	0.05195818663084073
14.32	0.000049729744617782456	-1.6868462974792464e-6	0.000074134493050256878	0.000097293005250756459	0.000048699625296799314	-0.0040191085032257939	-0.000073558386955469013	0.021290010197924994	-0.000093828145224690573	-0.00010330806507669391	0.027894707875376779	0.052155000419817202
14.34	0.000051035837724963673	-1.3577067328772924e-6	0.000074873308344332312	0.000096984344672111644	0.00018618038882777186	-0.0038431267803759536	-0.000074433418799958739	0.020981262604637861	-0.000091228101106399784	-0.00010347150196674676	0.02787964495335422	0.052423605953931418
14.359999999999999	0.000052333956647439977	-1.0346389703872896e-6	0.000075594895876548301	0.000096072079905164948	0.00028128431931421193	-0.0036266163553241937	-0.000075230420967957457	0.020674653767260645	-0.000087917407952688848	-0.00010248790455093942	0.027809504395915251	0.052757701578712748
14.380000000000001	0.000053623321133327434	-7.1877137668567331e-7	0.000076064415930342938	0.000094716290833095351	0.00032815027181718696	-0.0033737240283768771	-0.000075947921720023043	0.020370304800744511	-0.000084021766921973939	-0.00010056706024018716	0.027676635563413928	0.053149905301421205
14.4	0.00005490312629225641	-4.1120128752527275e-7	0.000076136139075540232	0.000093095029643712468	0.00032410771630549985	-0.0030890395461920404	-0.000076584614900489234	0.020068322398893348	-0.000079771314514826691	-0.000097948126998419205	0.027477752367580571	0.053592070880128746
14.42	0.000056172542566644557	-1.1299256726336737e-7	0.000075780060765043289	0.00009138988412170368	0.00026996948185732146	-0.002777417889952118	-0.000077139362121076555	0.019768798862770672	-0.000075491830659246695	-0.000094879966845089203	0.027214125759806522	0.054075579467946694
14.44	0.00005743071592916385	1.7482674818022282e-7	0.000075077333395991153	0.000089772285504514243	0.00016994972442536629	-0.0024438303995202265	-0.000077611194539400213	0.01947181217751609	-0.000071564343914205797	-0.000091603195427301942	0.026891295801880467	0.054591578749533125
14.460000000000001	0.000058676768090768633	4.512667210391144e-7	0.000074186704889407651	0.000088391590678228715	0.000031231797474878939	-0.0020932561514849933	-0.000077999314163971351	0.019177426137060791	-0.000068365090168141102	-0.000088335373778909015	0.026518391419307119	0.055131151763560121
14.48	0.000059909796896871759	7.1537769100503691e-7	0.000073292865524720446	0.000087365546982295233	-0.00013669286104197814	-0.0017306183557571405	-0.000078303094798143347	0.018885690516167779	-0.000066202239692329801	-0.000085260065557386105	0.026107253420222566	0.055685409443657047
14.5	0.000061128876682282896	9.6625235995611729e-7	0.000072551902855249456	0.000086773371859916182	-0.00032275833603293328	-0.0013607638625828039	-0.000078522082456018716	0.018596641289037971	-0.000065263575402811635	-0.000082519839922332722	0.0256715752967345	0.05624551257829663
14.52	0.000062333058880075648	1.2030277791685107e-6	0.000072048072259051077	0.000086651423883036399	-0.00051501157403600873	-0.00098847800255413799	-0.000078655995418917823	0.018310300893617813	-0.000065583516624011934	-0.000080212829059810031	0.025226198921967848	0.056802638972142133
14.540000000000001	0.000063521372638510737	1.4248872349204866e-6	0.000071771625762367258	0.000086991332983489544	-0.0007012176977090512	-0.00061852248385611494	-0.000078704723738515919	0.018026678540489796	-0.000067032838967459596	-0.000078392198857638734	0.024786570316360529	0.057347919113304328
14.56	0.00006469282553712985	1.6310620291500576e-6	0.000071621961586887384	0.000087740477890164287	-0.00086942678761545275	-0.00025568127301367239	-0.000078668328510032165	0.017745770565285888	-0.000069332271569327863	-0.000077067852257115682	0.024368240680643378	0.057872368030705848
14.58	0.000065846404491917004	1.8208331517573246e-6	0.000071435084471205973	0.000088804790412833762	-0.0010085778196246215	0.000095201557507378261	-0.000078547040447320832	0.01746756082318033	-0.000072090513177937993	-0.000076209803035551943	0.023986248433846953	0.058366841972154825
14.6	0.000066981076679972079	1.9935328405993607e-6	0.00007102922655904606	0.000090053956184818484	-0.0011091836846134455	0.00042920707661962094	-0.00007834125830952221	0.017192021124108566	-0.000074864880255213345	-0.000075752855036578109	0.023654265015711808	0.058822045945374921
14.620000000000001	0.000068095790610359086	2.1485460262076981e-6	0.000070257533773147862	0.000091329095112776398	-0.0011640623026294621	0.0007413620898801661	-0.000078051546694161283	0.01691911170705921	-0.000077236888011363719	-0.000075602417737487965	0.023383513117473592	0.059228612117038906
14.640000000000001	0.000069189477345792116	2.2853116574593877e-6	0.000069053422729895703	0.000092452891440917423	-0.0011689959552767973	0.0010267028292233736	-0.000077678633573635691	0.016648781751784553	-0.000078887361026420272	-0.000075641416271608752	0.02318161410090068	0.059577259886891137
14.66	0.000070261051824206666	2.4033239051010851e-6	0.000067454907523519653	0.000093241887294717718	-0.0011231630549670159	0.0012803836104147176	-0.000077223407355726803	0.016380969926054506	-0.000079651140745550658	-0.000075738269062569641	0.023051618152923052	0.059859036853790154
14.68	0.000071309414246083919	2.5021332396893189e-6	0.000065600071778176144	0.000093520287824971904	-0.0010292214860072575	0.001497825660493677	-0.000076686913591566402	0.01611560496657562	-0.000079534707165238722	-0.0000757558017634892	0.022991462420616171	0.060065627074431943
14.700000000000001	0.000072333451657448367	2.5813473811963532e-6	0.000063695192388309174	0.00009313422620805048	-0.00089301849961520455	0.0016748946729791532	-0.000076070351301454203	0.015852606291439732	-0.000078691310972524298	-0.000075560766105441796	0.022993988009761653	0.060189700685308337
14.720000000000001	0.000073332039691741818	2.6406321169529974e-6	0.000061965680021008884	0.000091965109565217418	-0.00072301144688197345	0.0018080900423435874	-0.000075375068967608455	0.0155918846420472	-0.000077362488471902774	-0.000075033393178641078	0.023047483383961846	0.060225269138962804
14.74	0.00007430404428769577	2.6797119854836038e-6	0.000060604145470578852	0.000089940521327633999	-0.00052955071596533557	0.0018947251968796683	-0.000074602560142668362	0.015333342752168182	-0.000075805102709942951	-0.000074076205502253412	0.023136592585120675	0.060168004985811624
14.76	0.00007524832371833684	2.6983708235817075e-6	0.000059728550487726795	0.000087041270993050424	-0.00032417023799012981	0.0019330778174037955	-0.000073754458753544361	0.015076876041898951	-0.000074225147955641474	-0.000072621213913982158	0.023243391306658999	0.060015485783207485
14.780000000000001	0.000076163730641280736	2.6964521743205044e-6	0.00005935865452305622	0.000083303579233098835	-0.00011896211016971628	0.0019224913777082632	-0.000072832534099186858	0.014822373333997642	-0.000072734325157572388	-0.000070634685677205961	0.023348494339636036	0.059767328837149844
14.800000000000001	0.000077049114323858581	2.6738595539424945e-6	0.000059413898335036047	0.000078816012614238429	0.000073977380403830425	0.0018634151402010417	-0.000071838685567916089	0.014569717590223177	-0.000071336899647212598	-0.000068118901638453827	0.023432162458126245	0.059425196331667957
14.82	0.000077903322972028288	2.6305565758142896e-6	0.00005973214307189792	0.000073711519632171235	0.00024310330279258681	0.0017573776258093727	-0.000070774937004157434	0.014318786665005585	-0.000069946323834387675	-0.000065110690886209521	0.023475453402928781	0.058992667014333561
14.84	0.000078725206238076939	2.5665669303479995e-6	0.000060105915986569114	0.000068155615540528569	0.00037805169612915699	0.0016068973110712358	-0.000069643430913420706	0.014069454073948599	-0.000068424955049297548	-0.000061676968984940989	0.023461459115238715	0.058474988174119599
14.859999999999999	0.000079513617816787119	2.481974219133427e-6	0.000060329805337551445	0.000062332269692627618	0.0004703546512587394	0.0014153423575809464	-0.000068446422384443179	0.013821589774415288	-0.000066635693112108291	-0.000057907918870635233	0.023376586920854935	0.057878737132258759
14.880000000000001	0.000080267418188378209	2.3769216431851528e-6	0.000060249256694625691	0.00005642926764741138	0.00051416247387281672	0.0011867571753411367	-0.000067186272785773465	0.013575060955551541	-0.000064491546517862069	-0.000053908755111468226	0.023211724411418902	0.057211432291567818
14.9	0.000080985477487097168	2.251611544762356e-6	0.000059798878436215924	0.000050624723449309988	0.00050682575574982245	0.0009256766418830432	-0.00006586544324943544	0.013329732834988178	-0.000061989227161374921	-0.000049791145433027151	0.022963052354116643	0.056481138394443506
14.92	0.000081666678498008849	2.1063048025099222e-6	0.000059019711390256163	0.000045076056245745705	0.00044918486029804107	0.00063694854376015347	-0.000064486488083149301	0.013085469459471514	-0.0000592171922550698	-0.000045665312346131887	0.022632298111014373	0.055696108736348809
14.94	0.000082309919775085116	1.9413200808670038e-6	0.000058050489875092343	0.000039912222446685658	0.00034548258026828805	0.00032558159486304687	-0.000063052047842897252	0.012842134506653358	-0.000056336591493743454	-0.000041633629822433044	0.022226359548658259	0.054864499568211468
14.960000000000001	0.000082914118813764287	1.7570329345537559e-6	0.000057095758843443006	0.000035229436211040716	0.00020292625357058668	-3.3689961044082797e-6	-0.000061564842480283516	0.012599592085251417	-0.000053542343568489803	-0.000037786221613773929	0.021756416534767915	0.053994180509986223
14.98	0.000083478215422639473	1.5538747692977938e-6	0.000056380217801459131	0.000031090128993362109	0.0000310222553905398	-0.00034487296613152756	-0.000060027664218597482	0.012357707530817084	-0.000051017194165829671	-0.000034198727086768438	0.021236790442758672	0.053092651518600209
15.	0.000084001175111432513	1.3323316611444034e-6	0.000056101111380928159	0.000027524566434369152	-0.00015915925015219822	-0.0006939546564249928	-0.000058443370403848255	0.012116348194317058	-0.000048891975961834477	-0.000030932087410628223	0.020683839676498596	0.052167063681691064
15.02	0.00008448199262311995	1.0929430362501424e-6	0.000056388811960357554	0.000024534383160502993	-0.00035566997037341246	-0.001045688021201931	-0.000056814876303153822	0.011875384220844332	-0.000047221284939027303	-0.000028033960907492689	0.020115081314990894	0.051224329266987265
15.040000000000001	0.000084919695469833772	8.3630021435940802e-7	0.000057282095386294862	0.000022097295518420934	-0.00054628418104287976	-0.0013951687044993274	-0.00005514514784130467	0.011634689315664347	-0.000045978194905937214	-0.000025541220417014954	0.019548559002984196	0.050271296925179745
15.06	0.000085313347611897655	5.6304481923940582e-7	0.000058721325259587787	0.000020172361311122239	-0.00071905914374483437	-0.0017374777869307231	-0.000053437194311081043	0.011394141494980914	-0.00004506689898870625	-0.000023482917246794161	0.01900231912930609	0.049314961157385137
15.08	0.000085662053160073803	2.7386705990675139e-7	0.000060560542556424568	0.000018705317019744594	-0.00086293264965755189	-0.0020676528090103358	-0.000051694061076253128	0.011153623818743599	-0.000044349034185490327	-0.00002188310625408571	0.018493784386838848	0.048362671307908223
15.1	0.000085964960058925594	-3.0496112941934777e-8	0.000062597287192010798	0.000017633683738218359	-0.00096840347333180577	-0.0023806807526978342	-0.000049918822335077995	0.010913025102954744	-0.000043677357663179234	-0.000020763001460151476	0.018038859171657214	0.047422304572072263
15.120000000000001	0.000086221263884272981	-3.4926297060879934e-7	0.00006461558144934057	0.000016891454804209699	-0.0010282612698576869	-0.0026715248608958917	-0.000048114573856280346	0.010672240608942431	-0.000042928935274719887	-0.000020142061221240654	0.017650746262875432	0.046502370010161956
15.140000000000001	0.000086430211588852529	-6.8160908445771785e-7	0.000066433093659598597	0.000016413246117914088	-0.0010382487270997067	-0.0029351926730228927	-0.000046284425887391928	0.010431172707127411	-0.000042029595068965309	-0.000020037777219709257	0.01733863390220786	0.045612016530686424
15.16	0.000086591105226092174	-1.026669512911389e-6	0.000067940237707533185	0.000016137806117179354	-0.00099749970334540253	-0.0031668468115123947	-0.000044431496033694312	0.010189731513000871	-0.000040963154276759534	-0.000020464151734813502	0.017106540436763969	0.044760927273600898
15.18	0.000086703305726992808	-1.3835410911691445e-6	0.000069119558317176644	0.00001601076797835832	-0.00090863084839470443	-0.0033619534627235522	-0.000042558902287822414	0.0099478354929192249	-0.00003976315337641742	-0.000021429073979863794	0.016952613479325349	0.043959095385298956
15.200000000000001	0.000086766236486852943	-1.7512848165719391e-6	0.00007003915667493435	0.0000159865085263243	-0.00077745938434589125	-0.0035164569943377942	-0.000040669756211992453	0.0097054120376205977	-0.000038490238452010272	-0.00002293101940983519	0.016869064109799287	0.04321649079333996
15.220000000000001	0.000086779387058876639	-2.1289283228399086e-6	0.000070822178839961836	0.000016028984945976738	-0.00061242911973268313	-0.0036269637486230355	-0.000038767156250667234	0.0094623980013495978	-0.000037202636152817992	-0.000024955656642799279	0.016842733680940296	0.042542642520475613
15.24	0.000086742316582833628	-2.5154684356068312e-6	0.000071601821433075335	0.00001611146943460498	-0.00042389465479210234	-0.0036909147606530596	-0.00003685418112715777	0.009218740204581747	-0.000035928644598538784	-0.00002747301522541476	0.016856135044710445	0.041946174061950781
15.26	0.000086654657271645341	-2.9098738014318852e-6	0.000072474988541314234	0.000016215194579182607	-0.00022340888861034213	-0.0037067267616995073	-0.000034933883531727827	0.0089743958985567859	-0.000034648667093253871	-0.000030435814244333947	0.016888752694384806	0.04143433800976435
15.280000000000001	0.000086516117619211269	-3.3110875818552027e-6	0.000073467166640778236	0.000016327045401522827	-0.000023091209977021284	-0.0036738836744020561	-0.000033009283945645285	0.0087293331897976036	-0.000033291323629221908	-0.000033779371931271646	0.016918435411081074	0.041012598526490349
15.300000000000001	0.000086326485563482935	-3.718030204585202e-6	0.000074517705468235551	0.00001643655791304377	0.00016493476150075789	-0.003592966615112879	-0.000031083364653503032	0.0084835314230704804	-0.000031744908285183393	-0.00003742323547552967	0.016922816430758179	0.040684305545671304
15.32	0.000086085631435875443	-4.1296021624830953e-6	0.000075490082009594533	0.000016532578312727225	0.00032910492605729507	-0.0034656183023096393	-0.000029159064009843388	0.0082369815212672802	-0.000029882346078990291	-0.000041274343779967165	0.016880771398729448	0.040450493175759605
15.34	0.000085793510724459926	-4.5446868517801289e-6	0.000076206424135479012	0.000016599976269442845	0.00045905054496338927	-0.0032944463846282771	-0.000027239270951891215	0.0079896862808792324	-0.000027594618490518058	-0.000045231235680173037	0.016773918212728011	0.040309818562947776
15.359999999999999	0.000085450166599575217	-4.9621534401773706e-6	0.000076499565182231583	0.000016616781583995988	0.00054631606729786306	-0.0030828780389296883	-0.000025326819707478104	0.0077416606218660396	-0.000024824564406365074	-0.000049188612289249173	0.016588075043370138	0.040258639292364867
15.380000000000001	0.000085055732228493663	-5.3808597560706575e-6	0.000076270024909584622	0.000016552034434191149	0.00058507982357676772	-0.0028349839138055661	-0.000023424484824279002	0.0074929317908623856	-0.000021591308382449409	-0.000053041503069027607	0.016314479732527802	0.040291210510262951
15.4	0.00008461043285019898	-5.7996551883988452e-6	0.00007553189726493964	0.000016364531980148783	0.00057273075149929555	-0.0025552922359669454	-0.000021534976410261808	0.0072435395168284848	-0.000017997098938567907	-0.000056688383488982808	0.015950518162837046	0.040399970188943729
15.42	0.000084114587522495648	-6.2173835891687142e-6	0.000074433267686000587	0.000016002547691358615	0.00051015010083691739	-0.002248613402136365	-0.000019660935708838007	0.006993536118400645	-0.000014213659957677815	-0.000060032826321124166	0.015499770458947446	0.04057587420586322
15.44	0.000083568610606491595	-6.6328861680128278e-6	0.000073244011087172933	0.000015404522146749561	0.00040161604884243339	-0.001919891998245805	-0.000017804930900460619	0.0067429865623435271	-0.000010452454187997312	-0.000062983586480561127	0.014971355928519892	0.040808742746535676
15.460000000000001	0.000082973012952788222	-7.0450043701188005e-6	0.000072313858974458467	0.000014500687785065636	0.00025435972717672948	-0.0015740977207151174	-0.000015969453242063031	0.0064919684727061579	-6.9289276590049631e-6	-0.000065453357255620959	0.014378764534387509	0.041087585277354011
15.48	0.00008232840269156369	-7.4525827277952226e-6	0.000072011818900808572	0.000013215591458618642	0.00007789711267789031	-0.001216160137806305	-0.000014156913457609444	0.0062405720903917841	-3.8318102132464671e-6	-0.00006735673253589064	0.0137385005230597	0.041400881332089266
15.5	0.000081635485788190965	-7.8544716766610466e-6	0.000072661060868572241	0.000011471497809060344	-0.00011670491384602584	-0.00085094562596606596	-0.000012369638492614604	0.0059889001830685153	-1.3045944686033983e-6	-0.000068608117096698174	0.01306886266706111	0.041736806490292891
15.52	0.000080895066114750058	-8.2495303273958066e-6	0.000074481472660526543	9.1926653336578401e-6	-0.00031750970284579588	-0.00048326897326482287	-0.000010609868483092699	0.0057370679054860076	5.6003992280131976e-7	-0.000069120414592796497	0.012389048614898229	0.042083405045973389
15.540000000000001	0.000080108045224874802	-8.6366291843780939e-6	0.000077548304533645029	6.3104561082542865e-6	-0.00051230525012996731	-0.00011792763872586992	-8.8797541416309189e-6	0.0054852026104406145	1.7173270987040634e-6	-0.000068805277387715136	0.011718567736971546	0.042428721138685767
15.56	0.000079275421735015145	-9.0146528022002208e-6	0.000081772713517530571	2.7691504760410379e-6	-0.00068915833495187813	0.00024025616311471292	-7.1813543171123095e-6	0.0052334436107855523	2.1653316617763207e-6	-0.000067575522714996561	0.011076773154074609	0.042760907215297322
15.58	0.000078398290296297773	-9.3825023722481536e-6	0.000086909014923801375	-1.4678134804615994e-6	-0.00083700742032098902	0.00058640135045609249	-5.5166339959153432e-6	0.0049819418930876205	1.9422341976278734e-6	-0.000065350017215713707	0.010482256113413442	0.043068331834784764
15.6	0.000077477840189243974	-9.7390982312144185e-6	0.000092591694441711975	-6.4116510151493444e-6	-0.00094634125954121563	0.00091555669749982752	-3.8874624902103527e-6	0.004730859783654888	1.1268126846354643e-6	-0.000062060929977045959	0.0099519138883801955	0.043339707770396606
15.620000000000001	0.000076515353474512771	-0.000010083382283798816	0.000098399910465781643	-0.000012042765145190565	-0.0010099301725729174	0.0012227244581344925	-2.2956119673234188e-6	0.0044803705678438804	-1.6055139829065923e-7	-0.000057662794892669039	0.0094996782809846324	0.043564256343070387
15.640000000000001	0.000075512202787165333	-0.00001041432033269709	0.00010393817991776952	-0.000018306822042873927	-0.0010234923661863408	0.0015029264584543649	-7.4275633437509425e-7	0.0042306580637441046	-1.760445880644862e-6	-0.000052142368405266176	0.0091350989970151938	0.043731915634346641
15.66	0.000074469848669801719	-0.000010730904308832773	0.00010891306653623006	-0.000025113215773933661	-0.00098613779798915955	0.0017513143693067704	7.6952966421989233e-7	0.0039819161514532018	-3.4833865630891359e-6	-0.000045527901230465323	0.0088621172663291142	0.043833589825711366
15.68	0.000073389836585308066	-0.000011032154395727247	0.00011318282923979475	-0.000032336638961624059	-0.00090046540667947474	0.0019633192315718991	2.2397710574759144e-6	0.0037343482593474187	-5.1248170920871472e-6	-0.000037896252692699167	0.008678367664030847	0.043861425942341492
15.700000000000001	0.000072273793411826992	-0.000011317121042219262	0.00011676362700338561	-0.000039822164191464365	-0.00077228480301314603	0.0021348287182818091	3.6665929339999015e-6	0.0034881668089138964	-6.4828016357112994e-6	-0.000029376341951315582	0.0085752052048981061	0.043809094566793078
15.720000000000001	0.000071123423642398265	-0.000011584886857803376	0.00011979002970071567	-0.000047393774212655532	-0.00061004352036205401	0.0022623750916591543	5.0487205114219114e-6	0.0032435926198274828	-7.3741265060080219e-6	-0.000020147791659558961	0.0085384411124559238	0.043672044479718036
15.74	0.000069940505156903393	-0.000011834568386634165	0.00012244283116269461	-0.000054865729650334372	-0.0004241096727678064	0.0023433133783254739	6.3849788571913868e-6	0.0030008542771504483	-7.6462022806263186e-6	-0.000010434252965662444	0.0085495909956169354	0.043447699206608327
15.76	0.000068726884642364428	-0.000012065317755040896	0.000124867037080513	-0.000062055639895593206	-0.00022605580262924954	0.0023759687549182998	7.6742924597535123e-6	0.0027601874626335971	-7.1852212492687362e-6	-4.917131147946785e-7	0.0085873727021407408	0.043135566927932044
15.780000000000001	0.000067484472612754087	-0.000012276324189675077	0.00012710474334189786	-0.000068797723472551614	-0.000028022426454917099	0.0023597348698980768	8.9156845188148592e-6	0.0025218342522659262	-5.9233146557161054e-6	9.4070753837299792e-6	0.0086292456724917852	0.042737243977466671
15.800000000000001	0.000066215238154202633	-0.000012466815402636724	0.00012906277899164126	-0.000074954605942516989	0.0001578486518555862	0.0022951105761808092	0.00001010827594823821	0.0022860423823347162	-3.8472882034415457e-6	0.00001899022102527792	0.0086528993872902783	0.042256304964501446
15.82	0.000064921203293814844	-0.000012636058841415475	0.00013052613245665215	-0.000080426150827393739	0.00031998131197015034	0.0021836704396260404	0.000011251284226791725	0.002053064486394438	-1.0087276771826581e-6	0.000028004177403583019	0.008637691009377264	0.041698087261941311
15.84	0.000063604437089116728	-0.000012783362801791411	0.00013121696382900616	-0.000085154229514217139	0.00044800235911921518	0.0020279730771146972	0.000012344022015498002	0.0018231573056495783	2.4686015420785634e-6	0.000036228913124061735	0.0085660434069580859	0.04106939159584265
15.860000000000001	0.000062267049445566963	-0.000012908077401911385	0.00013088639566369645	-0.000089122926642978134	0.00053345877638520092	0.0018314193423865921	0.00001338589557487585	0.0015965808753805062	6.3905458406593452e-6	0.000043489015544032061	0.0084247434352574084	0.040378131255487407
15.880000000000001	0.000060911184697629017	-0.000013009595417391058	0.00012941465300192814	-0.000092354323559154516	0.00057053618366323811	0.0015980782598186377	0.000014376402982744369	0.0013735976901355332	0.000010508796008491111	0.000049659693554849477	0.0082059811985870923	0.039632968192730829
15.9	0.000059539014923278705	-0.00001308735297677412	0.0001268891642945344	-0.000094900578463362473	0.0005566323837994789	0.0013325015063102984	0.000015315132218068212	0.0011544718505140984	0.000014551642765144729	0.0000546674975427687	0.0079079220420528729	0.038842974206342834
15.92	0.000058152733105262811	-0.000013140830118368013	0.00012363450889284894	-0.000096833430079490412	0.00049263587039643521	0.0010395468797887466	0.000016201759032996588	0.00093946819444692931	0.000018262555095863164	0.000058486383463778047	0.0075346580829576482	0.038017349844668487
15.94	0.000056754546120418858	-0.000013169551208614805	0.00012018283753326836	-0.000098232447203357859	0.00038282808768993169	0.00072422790285067555	0.000017036044743748424	0.00072885141595594783	0.000021435376166823589	0.000061130363232686502	0.0070955375550940409	0.037165223863143644
15.960000000000001	0.000055346667602283739	-0.000013173085224418621	0.00011719260305416424	-0.000099173336695852765	0.00023443846241542082	0.00039160128552688398	0.000017817833816408113	0.00052288517445423974	0.000023935651803096841	0.00006264431521382785	0.0066040480001233965	0.036295543826477913
15.98	0.000053931310720935211	-0.000013151045900810742	0.00011533804484826007	-0.000099717459859732793	0.000056976699735162125	0.000046697433851339976	0.000018547051400866904	0.00032183119768944496	0.00002570338957092258	0.000063094560338514821	0.0060765411235485815	0.035417055630097012
16.	0.000052510680875365173	-0.000013103091746977855	0.00011519592017488964	-0.000099903460410385309	-0.00013849973924682236	-0.00030550744154827874	0.000019223700731686721	0.00012594838149058529	0.000026740177259305248	0.000062560582064136172	0.0055310744270229434	0.0345383579571256
16.02	0.000051086968402665883	-0.000013028925933352404	0.00011715054440710609	-0.000099741641486544852	-0.00034006495357109443	-0.00066008494498180658	0.000019847860408189061	-0.000064508110487395071	0.000027089049819562644	0.000061128863426514885	0.0049865161087491805	0.033668008175074718
16.039999999999999	0.000049662341278716021	-0.000012928296053742906	0.00012132965716772637	-0.000099211486020510387	-0.00053551739883722529	-0.0010121257059300492	0.000020419681652235344	-0.00024928774380107737	0.000026816476365109504	0.000058889320545759544	0.0044618822111002366	0.03281464965642969
16.059999999999999	0.000048238937882874589	-0.000012800993765974018	0.00012757800864070246	-0.000098262505792458266	-0.00071293302205164459	-0.0013567028703417216	0.000020939385495147289	-0.00042814550380541796	0.000026002658108946475	0.000055934312237423955	0.0039757355830844186	0.031987127388610495
16.080000000000002	0.00004681885983301437	-0.000012646854316003224	0.00013547387583247306	-0.000096818414532733044	-0.00086125791969379382	-0.001688843509316541	0.000021407259838103487	-0.00060084277655111831	0.000024741095150507264	0.000052359764231214856	0.0035454404607066369	0.031194559233948864
16.100000000000001	0.000045404165018806536	-0.000012465755949619161	0.00014439178566357999	-0.000094784420603281905	-0.00097098735485711394	-0.0020035225966551304	0.000021823656607980468	-0.00076714821676752878	0.000023143601030516797	0.000048267609955250646	0.003186152235551974	0.030446334403093453
16.120000000000001	0.000043996860668509691	-0.000012257619217575623	0.00015360736491110138	-0.000092057199317093635	-0.0010348978076290798	-0.002295691344770659	0.000022188988744984567	-0.00092683859971904193	0.000021344516955287135	0.000043768551462756988	0.0029095924389985544	0.029752018559806758
16.140000000000001	0.000042598896780966788	-0.000012022406179102559	0.00016242669884265759	-0.000088536826536648322	-0.0010487140730623188	-0.0025603471291893781	0.000022503727291591641	-0.0010796996537637397	0.000019498590581375208	0.000038984104517882784	0.0027228346501107113	0.029121156144042447
16.16	0.000041212159676572851	-0.000011760119509763674	0.00017030882677354295	-0.000084139657618196445	-0.0010115536010158969	-0.0027926463384788571	0.000022768398414908103	-0.0012255268704810035	0.000017770279261298399	0.000034047021236386504	0.00262741827431665	0.02856297417631096
16.18	0.000039838465866758738	-0.000011470801519568656	0.00017694543504614274	-0.000078810871681041922	-0.00092602374917734646	-0.0029880548601811698	0.000022983580494205513	-0.0013641262892958217	0.000016316356230592494	0.000029099472028549372	0.0026190596683902099	0.028086006581078828
16.199999999999999	0.000038479556228779299	-0.000011154533087685552	0.00018227223828663416	-0.000072535246129087905	-0.00079794308623718467	-0.0031425244008521499	0.000023149901128491357	-0.0014953152535943255	0.000015266497635019888	0.000024288782194001324	0.0026880599932615698	0.027697671943034866
16.219999999999999	0.000037137090523317595	-0.000010811432520109272	0.00018640906485085928	-0.000065344753753988211	-0.00063576803910778753	-0.0032526774554177233	0.00002326803432252042	-0.0016189231354024453	0.000014706739089431764	0.000019760993196477061	0.0028202993261094234	0.027403848242020336
16.240000000000002	0.000035812642280155793	-0.000010441654336857955	0.00018955012884670427	-0.00005732183319300671	-0.00044987498082062205	-0.0033159805042835564	0.000023338697579474571	-0.0017347920258020569	0.00001466871739176992	0.000015652969415354961	0.0029985597874863153	0.027208493253415518
16.260000000000002	0.000034507694072420658	-0.000010045387995375846	0.00019184184695473019	-0.000048597673951291526	-0.00025184373776357269	-0.003330884711128408	0.000023362649138148478	-0.0018427773883463007	0.000015125167617081187	0.000012084102842899874	0.0032038992449689146	0.027113357381516146
16.280000000000001	0.000033223633208793318	-9.6228565570275469e-6	0.00019328810538732366	-0.000039345517786008172	-0.000053821103500199444	-0.0032969163433402854	0.000023340685226001107	-0.0019427486728724186	0.000015990946694795921	9.1488051591828712e-6	0.003416891541888378	0.027117826338901429
16.300000000000001	0.00003196174791515044	-9.1743153034030315e-6	0.00019371379377150499	-0.000029769697491931202	0.00013204561709624838	-0.0032147050513757058	0.000023273637355214483	-0.0020345898872166108	0.000017129403492372602	6.910879129341102e-6	0.0036186909091032488	0.027218915402585732
16.32	0.000030723223921270276	-8.7000503093963326e-6	0.00019280098480592769	-0.000020091769613254928	0.00029417521565673437	-0.0030859461169026494	0.000023162369783658737	-0.0021182001244851091	0.000018365214398956276	5.4005470071193107e-6	0.0037919852337426167	0.027411417460305947
16.34	0.000029509141586912813	-8.200376979866053e-6	0.00019019188954269572	-0.000010535516008176177	0.00042218948089820294	-0.0029133014523911012	0.000023007776974517946	-0.0021934940436865221	0.000019505102151942677	4.6144492904416634e-6	0.003921923179785812	0.027688187099936708
16.359999999999999	0.00002832047352460329	-7.6756385566645155e-6	0.00018563186325168401	-1.3127026461424995e-6	0.00050763024863449799	-0.0027002519876139011	0.000022810781153681514	-0.0022604023016735151	0.000020365942421846778	4.5184196511907637e-6	0.0039970337013482526	0.028040526115496393
16.379999999999999	0.000027158082638062408	-7.126204602966562e-6	0.00017910962771219841	7.3887254520114964e-6	0.00054467783572934481	-0.0024509197753747472	0.000022572330010475761	-0.002318871934527328	0.000020806036879091744	5.0524007211873168e-6	0.004010050576732341	0.028458624848636593
16.399999999999999	0.000026022720872279082	-6.5524694712699996e-6	0.00017094803893330859	0.000015412812653263497	0.00053072468516447192	-0.0021698808252645389	0.000022293394429395014	-0.0023688666866834296	0.000020751902159461127	6.1365812211167103e-6	0.0039584779533456925	0.028932010296857401
16.420000000000002	0.000024915028284885204	-5.9548507618333635e-6	0.00016181223838763678	0.000022639560443987739	0.00046665397753106817	-0.0018619890897178344	0.000021974966385434475	-0.0024103672862861056	0.000020212383410891932	7.6777527495651421e-6	0.0038447385314806606	0.029449955893984463
16.440000000000001	0.000023835532789912711	-5.3337877778497245e-6	0.00015262963378227801	0.000028984792289403483	0.00035674187156952493	-0.0015322285480028294	0.00002161805690625504	-0.0024433716654539968	0.000019275380152249111	9.575000300601072e-6	0.0036758399776980317	0.0300018179173751
16.460000000000001	0.000022784650347679874	-4.6897399835775097e-6	0.0001444456142340074	0.000034396580149139572	0.00020821232312753842	-0.0011856047759688604	0.000021223694133713084	-0.0024678951243398313	0.000018088498578597983	0.000011724107906226772	0.0034626308236885882	0.030577277314689615
16.48	0.000021762685748522026	-4.0231854714731833e-6	0.00013825604334291933	0.000038849286205771411	0.000030569005392480555	-0.00082708078011638209	0.000020792921535100345	-0.0024839704380615036	0.000016830262481750541	0.000014020410137392803	0.0032188221980377204	0.031166480804539591
16.5	0.000020769833812221	-3.3346194439751845e-6	0.00013485600085780605	0.000042336452393661184	-0.0001651376178701259	-0.0004615552234507078	0.000020326796182183748	-0.0024916479058209934	0.000015680370538562194	0.000016360177783180524	0.002959972208640397	0.031760089094966304
16.52	0.000019806181178454868	-2.6245527159816298e-6	0.00013472930228064506	0.000044863751732411583	-0.00036698984366141668	-0.000093875305690355128	0.000019826387167451443	-0.002490995341711977	0.000014795477414338704	0.000018640928873537438	0.0027025611458585475	0.032349251307697641
16.539999999999999	0.000018871708556470607	-1.8935102426088899e-6	0.00013798702439441271	0.000046443040689937709	-0.00056279539830852033	0.00027112794059923388	0.000019292774102331461	-0.0024820980069643344	0.000014293010982706356	0.000020761262093518112	0.002463172410008551	0.032925532247339018
16.559999999999999	0.000017966293409679701	-1.142029677995989e-6	0.00014435490840054507	0.000047088274520087903	-0.00074063996557550851	0.00062859697170389815	0.000018727045772947565	-0.0024650584835834385	0.00001424220768140444	0.000022620894222800947	0.0022577017938486279	0.033480822697255282
16.580000000000002	0.000017089713163134096	-3.706599695882818e-7	0.00015320959723581426	0.000046813716972776004	-0.00088947878660433502	0.00097361362966122888	0.000018130298828206853	-0.0024399964895737798	0.000014660390151910452	0.000024121539960085536	0.0021004979354771777	0.034007262578237385
16.600000000000001	0.000016241648760888933	4.2004000765390369e-7	0.00016366496962578331	0.000045634530243809923	-0.0009998143721027346	0.0013011885739094083	0.000017503636657204696	-0.0024070486361617016	0.000015513329836795014	0.000025169108032976895	0.0020034018795739975	0.034497202939236055
16.620000000000001	0.000015421688631694908	1.2295027726923293e-6	0.00017470411183095197	0.000043569500126280913	-0.0010644273589205989	0.0016062863316999312	0.000016848168298465305	-0.0023663681276617373	0.000016719906167129289	0.000025677421357606783	0.001974770815289518	0.034943225869802752
16.640000000000001	0.000014629333100448644	2.0571535118077247e-6	0.00018533780969379188	0.000040645356445809244	-0.0010790429387917474	0.0018838934621903712	0.000016165007484046645	-0.0023181244048544646	0.00001816165453283336	0.000025573333652720992	0.0020186755927533639	0.035338232177571136
16.66	0.000013863999055577225	2.9024113003481401e-6	0.00019475407312393583	0.000036901915819158998	-0.0010427753676463698	0.0021291313733282028	0.000015455271780106389	-0.0022625027329734146	0.00001969658532974608	0.000024802761191412836	0.002134488663381361	0.035675595917018368
16.68	0.0000131250249382521	3.7646902695965745e-6	0.00020241709888409523	0.00003239712946814105	-0.00095822629220340466	0.0023374085985874782	0.000014720081804916324	-0.0021997037356166725	0.000021174612307287011	0.000023336837634439778	0.0023170007281631167	0.035949373725744776
16.699999999999999	0.000012411676016853973	4.6434007156165142e-6	0.00020808599754743376	0.000027211092487666039	-0.00083120778278733326	0.0025046006789053829	0.000013960560521750903	-0.00212994287612	0.000022450647797375017	0.000021177202609693607	0.0025570508206961672	0.036154546838513636
16.719999999999999	0.000011723149904691033	5.5379501479554124e-6	0.00021175051255012053	0.0000214481833952819	-0.0006701708693987278	0.0026272402330049004	0.000013177832652720711	-0.0020534498881364768	0.000023392183271457589	0.000018359407831961688	0.0028425007863858631	0.036287266163705624
16.740000000000002	0.000011058582246651488	6.4477442756392421e-6	0.00021351052088927971	0.000015236756845705968	-0.00048548910034408252	0.0027026963790442041	0.000012373024131536597	-0.0019704681573862659	0.000023880950563440889	0.000014953601325140564	0.0031593076032956501	0.036345067345198441
16.760000000000002	0.00001041705253695957	7.3721879283948746e-6	0.00021344503580394622	8.7261809386778022e-6	-0.00028874263759758804	0.0027293222108541603	0.000011547261634981681	-0.0018812540567266019	0.000023811661532643219	0.0000110620168598842	0.0034924791392236436	0.036327024228720285
16.780000000000001	9.7975901546601407e-6	8.3106859119357835e-6	0.00021151824358103463	2.0814392801653259e-6	-0.000092081264785124831	0.0027065518888190485	0.000010701672230887388	-0.0017860762368965704	0.000023092947620314414	6.8132922841773746e-6	0.00382681544664157	0.036233815734960019
16.800000000000001	9.1991803628337088e-6	9.2626437957816392e-6	0.00020755647398334673	-4.5240738346594145e-6	0.000092343572550911758	0.0026349348129865251	9.8373829507635013e-6	-0.0016852148754681242	0.000021655104756310162	2.3541676287298918e-6	0.0041474741422816751	0.036067691968665855
16.82	8.6207703875844366e-6	0.00001022746863268824	0.00020130675817211716	-0.000010916629783218334	0.00025294749567567379	0.0025161024050074508	8.9555205689990924e-6	-0.0015789608867156236	0.000019465928030044932	-2.1604437795454123e-6	0.0044404878872940055	0.035832338734349226
16.84	8.0612755062776931e-6	0.000011204569609088971	0.00019256096034039188	-0.000016930041435138377	0.00037935224463443349	0.0023526718640197886	8.0572113415194879e-6	-0.0014676150952725704	0.000016550971723181679	-6.5777588023722966e-6	0.0046933656467826566	0.035532653199828818
16.859999999999999	7.5195850832085465e-6	0.000012193358626396256	0.00018130573566470937	-0.000022412329062630742	0.00046310425045085308	0.002148099331899282	7.1435808031011794e-6	-0.0013514873766006796	0.000013010252748142659	-0.000010756531340215536	0.0048958300616387786	0.03517445491365085
16.879999999999999	6.9945685175556993e-6	0.00001319325081306546	0.00016784555718207805	-0.000027230416261923851	0.00049839341183996098	0.0019065008319148298	6.2157535983854706e-6	-0.0012308957674396354	9.0222797622767359e-6	-0.00001457450829040266	0.005040622134554913	0.034764163884164784
16.899999999999999	6.4850810560755645e-6	0.000014203664967673596	0.00015285123270367476	-0.000031272477038452734	0.00048262566005935535	0.0016324622299682275	5.2748533256805064e-6	-0.0011061655495259335	4.8297759367502135e-6	-0.000017933276138967086	0.0051242036986664302	0.034308479975514686
16.920000000000002	5.9899695202605963e-6	0.000015224023933941711	0.00013731113236774631	-0.000034447987615347092	0.00041669926249067029	0.0013308590401147305	4.322002425807131e-6	-0.00097762830998861759	7.0854486390603544e-7	-0.000020760317765620984	0.005147162319036727	0.033814095491390896
16.940000000000001	5.5080777161091443e-6	0.000016253754908111745	0.00012239763254144262	-0.000036685936652930406	0.00030490414471091967	0.0010067035085158126	3.3583220578545237e-6	-0.0008456209819258612	-3.0719009582805268e-6	-0.000023008555955918164	0.005114189697250247	0.033287466407705552
16.960000000000001	5.0382518121047659e-6	0.000017292289680570909	0.00010929028892662021	-0.000037931944257198202	0.00015447403152298362	0.00066503087814971456	2.3849320251075057e-6	-0.00071048486875246878	-6.2841015736961325e-6	-0.000024654009427856755	0.005033630953659626	0.032734658747803146
16.98	4.5793452485461128e-6	0.000018339064812509562	0.000099005918826139405	-0.000038145191877270862	-0.000025083270634076906	0.00031083010093350022	1.4029506445953355e-6	-0.00057256465597716605	-8.7654659111889577e-6	-0.000025692377447379677	0.0049167232545082561	0.032161276682139042
17.	4.1302235697822376e-6	0.00001939352174979135	0.000092272414199526254	-0.00003729605763620053	-0.00022271890564241198	-0.000050982447284075264	4.1349463681880638e-7	-0.00043220741412442561	-0.00001042534769367387	-0.000026135389596358693	0.0047766986347039936	0.031572469482777414
17.02	3.6897688040944676e-6	0.000020455106875921334	0.00008945897719138049	-0.000035365196042202313	-0.0004265210331533682	-0.00041555363379379743	-5.8232098741617389e-7	-0.00028976159654517923	-0.000011240220200457729	-0.000026007629143946776	0.0046278978349824744	0.030973006444105219
17.039999999999999	3.256883610240624e-6	0.000021523271506278225	0.00009055596784460565	-0.000032344525199175939	-0.00062430477885960702	-0.00077806058251460482	-1.5833830350787947e-6	-0.00014557603589534688	-0.000011244069791960937	-0.000025344304802148859	0.0044849573386373928	0.030367402789742384
17.059999999999999	2.8304950791604999e-6	0.000022597471826115254	0.000095191672977099073	-0.000028240224367814815	-0.00080416147693739373	-0.0011336688707196396	-2.5885803243141936e-6	1.0569465986026011e-9	-0.000010520026353648404	-0.000024190157552221592	0.004362045535864667	0.029760075537258179
17.080000000000002	2.4095581187023873e-6	0.000023677168775066802	0.0001026790827827577	-0.000023077443343007958	-0.00095504723732832712	-0.0014774977491326549	-3.5968038407385716e-6	0.00014662308775554352	-9.1952331029154788e-6	-0.000022599395646073078	0.0042720861306402083	0.029155506198869408
17.100000000000001	1.9930585171967774e-6	0.000024761827880984817	0.00011209353011541745	-0.000016906031727756399	-0.0010674586806283526	-0.0018046073186835506	-4.6069469530791995e-6	0.00029394606389105538	-7.4367343234696404e-6	-0.000020636296808831944	0.004225937374667716	0.02855838694328465
17.120000000000001	1.5800156488027239e-6	0.00002585091904627017	0.00012238204770691208	-9.8062657434734579e-6	-0.0011341634588605495	-0.0021100198325596179	-5.617905652267885e-6	0.00044162956559352511	-5.4441436056346104e-6	-0.000018375937704460249	0.00423157535621868	0.027973728401556021
17.140000000000001	1.1694847582878476e-6	0.000026943916289804952	0.00013249464675645778	-1.8933459318901114e-6	-0.0011508681642834772	-0.0023887828369433149	-6.628578869870283e-6	0.00058933770000794787	-3.4360415536068001e-6	-0.000015904436449380721	0.0042934100547393078	0.027406910729350673
17.16	7.6055886659778804e-7	0.000028040297448198494	0.0001415126854471295	6.6805831861437015e-6	-0.0011166657839605085	-0.0026360760579956172	-7.6378687558255332e-6	0.00073674003438540343	-1.6305649650633081e-6	-0.000013318139597307682	0.0044118916014407013	0.026863664899019916
17.18	3.5237035143562134e-7	0.000029139543839526106	0.00014874142410355867	0.000015727938857082457	-0.0010341376199921445	-0.0028473573581089704	-8.6446810548014563e-6	0.00088351250498908541	-2.2421640002295851e-7	-0.000010721353694349844	0.0045835146037473892	0.026349978379885734
17.199999999999999	-5.5907949044614602e-8	0.000030241139893853375	0.00015374102448161356	0.000025031349575724282	-0.00090907953289607484	-0.0030185365396808812	-9.6479255541244424e-6	0.0010293382983550209	6.2576919125298391e-7	-8.2224901037722398e-6	0.0048012185756103748	0.025871927938380636
17.219999999999999	-4.6506186108380421e-7	0.000031344572753739073	0.00015629144882653434	0.000034353454090644414	-0.00074993241097605562	-0.0031461602671145235	-0.000010646516513234533	0.0011739087016648059	8.1193696349624034e-7	-5.9288186161771117e-6	0.005055067475102753	0.025435451393588139
17.240000000000002	-8.7583549648537207e-7	0.000032449331849292946	0.0001563118116425094	0.00004345015627944121	-0.00056706592124835002	-0.0032275879233886707	-0.000011639373198705366	0.0013169239191343236	2.8006243038905532e-7	-3.9403437211704695e-6	0.0053330310056676862	0.025046078562079636
17.260000000000002	-1.2889310995883863e-6	0.000033554908451300972	0.0001537715162355166	0.000052085989744581757	-0.00037206113398013956	-0.003261137622994929	-0.000012625420426848333	0.0014580938514622314	-9.713393094544498e-7	-2.3435587789243095e-6	0.0056217140139379791	0.024708647903324679
17.280000000000001	-1.7050092607912015e-6	0.00003466079520699751	0.0001486319220680675	0.000060049782728385098	-0.00017707093052622187	-0.0032461842333165398	-0.000013603589232205615	0.0015971388355513476	-2.8917772035876033e-6	-1.2059341337883334e-6	0.0059069713340171044	0.024427038257043475
17.300000000000001	-2.1246894374160608e-6	0.000035766485662311707	0.00014084383677089724	0.000067168653153603514	5.7509003377750277e-6	-0.0031831968767165363	-0.000014572817471737026	0.0017337903418829636	-5.3784378982527081e-6	-5.7192394435287563e-7	0.0061744530991603985	0.024203943765779862
17.32	-2.5485507039110788e-6	0.000036871473775215978	0.0001304034568061288	0.000073318553059812525	0.00016482086773430863	-0.003073711143896693	-0.000015532050589423668	0.001867791627110537	-8.2770345776056464e-6	-4.6104113345796227e-7	0.0064101930615300178	0.024040714581099187
17.34	-2.9771328309870226e-6	0.000037975253423695103	0.0001174451371546599	0.00007843009020481323	0.00028976619723649255	-0.0029202398260925796	-0.000016480242392941796	0.0019988983396359043	-0.000011388864669510668	-8.6819889122402571e-7	0.0066013437882273956	0.023937277093551476
17.359999999999999	-3.410937461111041e-6	0.000039077317913723909	0.0001023317480085377	0.000082489074527909712	0.00037214333448289398	-0.0027261338667573234	-0.000017416355856635091	0.0021268790761320173	-0.000014488711384725433	-1.7661301096906501e-6	0.0067370783000332436	0.023892136742965586
17.379999999999999	-3.8504296082653155e-6	0.000040177159490261586	0.00008569999077867943	0.000085532016090430346	0.00040615530185730337	-0.0024954110952691757	-0.000018339364029069938	0.0022515158871842114	-0.000017354188040413776	-3.1093583824984283e-6	0.0068095564463337404	0.023902455859986051
17.400000000000002	-4.2960391947836907e-6	0.000041274268856540002	0.000068432702110991089	0.00008763748262162474	0.00038922198010420947	-0.0022325732359579917	-0.000019248250924485538	0.0023726047304487271	-0.000019801117932507356	-4.8389762580154649e-6	0.0068147581229430314	0.023964190294338064
17.420000000000002	-4.7481628260015452e-6	0.00004236813470495231	0.00005155859731446541	0.000088914689151210757	0.00032225402108016301	-0.0019424313953163666	-0.000020142012526355724	0.0024899558699419491	-0.000021714934643569939	-6.8874268600131738e-6	0.0067529702019992538	0.024072263161814919
17.440000000000001	-5.2071655594551625e-6	0.000043458243264447001	0.000036109226883872247	0.000089490882411672607	0.00020955044155123481	-0.0016299570350189535	-0.000021019657786468249	0.0026033942203120795	-0.000023067925329838673	-9.1825812895511561e-6	0.0066287967013365342	0.024220752529509851
17.460000000000001	-5.673382787396708e-6	0.000044544077867700954	0.000022978087134556402	0.000089499009158298948	0.000058350207964695536	-0.0013001701134169898	-0.000021880209688740493	0.002712759635169505	-0.000023916927657734177	-0.000011650623524043363	0.0064507056766245907	0.02440307212592387
17.48	-6.1471221059067327e-6	0.000045625118542576719	0.000012820438735627882	0.000089066883068134733	-0.0001218367902236245	-0.00095806962943369817	-0.000022722706337914567	0.0028179071387918419	-0.000024383247091291221	-0.000014217541956778462	0.006230259481273254	0.024612129437745052
17.5	-6.628665234580805e-6	0.000046700841631291234	6.0098513708500834e-6	0.00008830868068962841	-0.00031996119075616494	-0.00060860523742598698	-0.000023546202108783859	0.0029187071007602543	-0.000024622218198391832	-0.00001680932592888415	0.0059812318367745204	0.024840452676975565
17.52	-7.1182697939063677e-6	0.000047770719441224441	2.642886703457803e-6	0.00008731919108534783	-0.00052411037959296594	-0.00025668276071227832	-0.000024349768804464433	0.0030150453533076228	-0.000024791519319472544	-0.000019351226037429142	0.0057187741747662399	0.025080285785912412
17.539999999999999	-7.6161711084245243e-6	0.000048834219930626039	2.5696550609993762e-6	0.000086170884869153641	-0.00072209700433331452	0.000092808086048600113	-0.000025132496832915713	0.0031068232514156399	-0.000025025323991671733	-0.000021766624458682132	0.0054586864545300828	0.0253236577061022
17.559999999999999	-8.1225838035742237e-6	0.000049890806432675885	5.429664437287679e-6	0.000084913591988245579	-0.00090200768881666671	0.00043495828663168171	-0.000025893496477615019	0.0031939576759097057	-0.000025417795540279287	-0.000023976153677038314	0.0052167369174521252	0.025562437614270454
17.580000000000002	-8.6377033445446394e-6	0.000050939937421158061	0.000010684556665266354	0.000083576392051733228	-0.0010527921705703359	0.00076481191062054512	-0.000026631899071039022	0.0032763809800547402	-0.000026016462140416446	-0.00002589768962962466	0.0050079207816887128	0.025788391049081687
17.600000000000001	-9.1617073227495682e-6	0.000051981066320440807	0.000017652413563842839	0.000082171212719858028	-0.0011649405204226947	0.0010773608278521855	-0.000027346858336989299	0.0033540408803617344	-0.000026824468037287691	-0.000027447726210161338	0.0048455784419041492	0.025993252431256532
17.620000000000001	-9.6947566149141462e-6	0.000053013641362646601	0.000025553910674640939	0.000080697580879092456	-0.0012312155434496702	0.001367573453311386	-0.000028037551595045535	0.0034269002925545354	-0.000027810052656004197	-0.000028544419948314109	0.004740394675439177	0.026168827314660789
17.640000000000001	-0.000010236996289263167	0.000054037105494406441	0.000033575717665358662	0.000079147959254271399	-0.001247322256588678	0.0016304647073683959	-0.000028703181091115776	0.0034949371138491589	-0.00002892092147182071	-0.000029112297236410373	0.0046994193588942648	0.026307132993929828
17.66	-0.000010788556270190791	0.000055050896335556779	0.000040944902880882261	0.000077513118894090294	-0.0012123559488740607	0.0018612085267816849	-0.000029342975278002365	0.0035581439529184843	-0.000030100092059080763	-0.000029088276158932558	0.0047253209235534584	0.026400579359184509
17.68	-0.00001134955170948096	0.000056054446191618967	0.000046997785881283671	0.00007578704462708058	-0.0011289034075997039	0.0020552876804458258	-0.000029956190121128295	0.0036165278091103816	-0.000031298906340879867	-0.000028428326551352412	0.0048160608892945144	0.026442184001588091
17.699999999999999	-0.000011920083152098387	0.000057047182121627151	0.000051225092589476245	0.000073970950072291264	-0.0010027673056671699	0.0022086691735567258	-0.000030542110361964081	0.0036701097026805535	-0.00003248318485976967	-0.000027113840023695185	0.0049650657353441964	0.026425807715765332
17.719999999999999	-0.000012500236321048158	0.000058028526063288465	0.000053284190788809027	0.000072076094487866227	-0.00084239423617904637	0.0023179881756753419	-0.000031100050868943657	0.0037189242579865568	-0.00003363046096940478	-0.000025156671751704746	0.0051618266443207534	0.026346390082790012
17.740000000000002	-0.000013090081671357501	0.000058997895015667405	0.00005298362799797604	0.000070125239458655036	-0.0006581562705447535	0.0023807201929003274	-0.000031629357862720392	0.0037630192417646589	-0.00003471938161860727	-0.000022601895869261285	0.0053927534486357415	0.026200161076072606
17.760000000000002	-0.000013689673583706929	0.000059954701281238831	0.000050256855996581168	0.000068152745016876459	-0.00046163240400630108	0.0023953209022642683	-0.000032129410209923853	0.0038024550587717259	-0.000035715499006088586	-0.000019527592791987458	0.00564209627482333	0.025984804607717585
17.780000000000001	-0.000014299049276259024	0.00006089835276682889	0.000045144545135305386	0.000066203458607132226	-0.00026496927677550984	0.0023613159978717133	-0.000032599620693147396	0.003837304207216704	-0.00003655961222952947	-0.000016041424116791658	0.0058928236539945323	0.025699554009187109
17.800000000000001	-0.000014918227402519607	0.000061828253344627237	0.000037797096853080248	0.000064330669734054269	-0.000080312125636255413	0.002279329274879617	-0.00003303943721495034	0.0038676506965699534	-0.000037164839250758419	-0.000012274263462539597	0.0061274583935775617	0.025345207214909057
17.82	-0.000015547206313054618	0.000062743803272256212	0.000028494763088731528	0.000062593468734196966	0.000080763426890236281	0.0021510450979632481	-0.000033448344025327481	0.0038935894304327479	-0.000037426490358021675	-8.3716318363090403e-6	0.0063289547369900466	0.024924059704528684
17.84	-0.000016185962074644067	0.000063644399672115772	0.000017669022051323979	0.000061053848539500966	0.00020788844171512423	0.0019791100139750434	-0.000033825862918834826	0.003915225557291107	-0.000037244787905139215	-4.4840260615304495e-6	0.0064817036727413436	0.024439764299961295
17.859999999999999	-0.000016834446133786457	0.000064529437068901692	5.9026172489554107e-6	0.000059773830743757583	0.00029261646173242827	0.0017669860651442304	-0.000034171554370934082	0.0039326737920648324	-0.000036555407626155667	-7.5735542131791234e-7	0.006572671855366044	0.023897136750402819
17.879999999999999	-0.000017492582778735888	0.000065398307984548088	-6.1087093201524223e-6	0.000058812797268787548	0.00032913975319719547	0.0015187740131777589	-0.000034485018670472184	0.0039460577114496624	-0.000035358513472170255	2.675406495671051e-6	0.006592554601523002	0.023301932945794694
17.900000000000002	-0.000018160266272604364	0.000066250403588829278	-0.000017633503362635833	0.000058225093245736076	0.00031486062584857162	0.0012390273385904564	-0.000034765897034581134	0.0039555090261327013	-0.000033735719506978318	5.7005542281711452e-6	0.0065367250567259592	0.022660626449199712
17.920000000000002	-0.000018837357839369961	0.000067085114404419165	-0.000028002353657397699	0.000058057860990917698	0.00025066845519254257	0.00093257729544199051	-0.000035013872623636949	0.0039611668330177732	-0.000031847628162402081	8.227590036772453e-6	0.0064057530698528172	0.021980213490404868
17.940000000000001	-0.000019523682370473083	0.000067901831064147986	-0.000036695917409901302	0.000058348991501127462	0.00014084167238266726	0.0006043858444576861	-0.000035228671583370508	0.003963176850635932	-0.000029911310738171826	0.000010190834537075061	0.0062053662108292468	0.021268067049729864
17.960000000000001	-0.0000202190250054822	0.000068699945118405468	-0.00004339599002335312	0.000059125052362503372	-7.3962304869460522e-6	0.00025943776682618854	-0.000035410063992321467	0.0039616906409665007	-0.000028164087397093696	0.000011549137748156219	0.0059458880429285772	0.020531853194870435
17.98	-0.000020923127520288548	0.000069478849889993669	-0.000047988372877061369	0.000060399076037963295	-0.00018454260094963876	-0.000097323302630808125	-0.000035557864809070139	0.0039568648209011839	-0.000026823716100101563	0.000012284346535853391	0.0056413326061191694	0.019779512723532174
18.	-0.000021635684649176645	0.000070237941373914244	-0.000050526085195699844	0.000062168166785649126	-0.00037954619262887994	-0.00046101678815998212	-0.000035671934747780187	0.0039488602665871033	-0.000026054240312690935	0.000012399244712451435	0.005308386465814074	0.019019300749010929
18.02	-0.000022356340268696317	0.000070976619178923051	-0.000051174688551414854	0.000064411000091402909	-0.00058048505928535792	-0.00082681271878465106	-0.000035752181084394014	0.0039378413138949639	-0.000025942829570385628	0.000011915587854439968	0.0049654503949199576	0.018259867330938116
18.039999999999999	-0.00002308468364640992	0.000071694287507741161	-0.000050162927579169153	0.000067085429303705146	-0.00077515893491881074	-0.001189897060116008	-0.0000357985584885194	0.0039239749582171378	-0.000026488990450025673	0.000010872640373464637	0.0046317824567678589	0.017510354571843217
18.059999999999999	-0.000023820245518883787	0.000072390356172290246	-0.000047753236826937606	0.000070126558583318704	-0.00095164308608994492	-0.0015454297557679169	-0.000035811069693379716	0.0039074300567848025	-0.000027605651211494442	9.3263427286827127e-6	0.0043266583900254205	0.016780480557858638
18.080000000000002	-0.000024562494377274036	0.000073064241640648724	-0.000044233830358373499	0.000073445761048201996	-0.0010988825786490751	-0.0018885113119626357	-0.000035789766186934691	0.0038883765366422235	-0.000029131724889691624	7.3489459734704665e-6	0.0040684136102932507	0.016080578773739973
18.100000000000001	-0.00002531083273300469	0.000073715368111633631	-0.000039923309991758693	0.000076931182874970944	-0.0012073732426791251	-0.0022141727600335599	-0.000035734748841626668	0.003866984611352505	-0.000030855977718999283	5.0287076245013329e-6	0.0038732848615681808	0.015421563703171277
18.120000000000001	-0.000026064593508571404	0.000074343168613218388	-0.000035174076872479532	0.000080450246305929784	-0.0012698952919018734	-0.0025174009685524652	-0.000035646168441590825	0.0038434240094596143	-0.00003255050482238106	2.4690916148421838e-6	0.0037541058169073549	0.014814799571087615
18.140000000000001	-0.00002682303666000363	0.000074947086120740611	-0.000030363349605211365	0.000083854522379144675	-0.0012821809452083013	-0.0027932067147201181	-0.000035524226195009223	0.0038178632176341098	-0.000034008665790452586	-2.1310646148089973e-7	0.0037190607392857981	0.014271859555364648
18.16	-0.000027585345897092328	0.000075526574690660262	-0.000025868274070528496	0.000086987082678971484	-0.0012433578724719389	-0.0030367370100006187	-0.000035369174182193347	0.0037904687413462665	-0.000035078905036046992	-2.8911658940637686e-6	0.0037707793786337799	0.013804176656321701
18.18	-0.000028350625734599455	0.000076081100605655106	-0.00002203022808441174	0.000089692080024069559	-0.0011560442333321578	-0.0032434264956948166	-0.000035181315667945356	0.0037614043858247015	-0.000035685250584924916	-5.4335788930992557e-6	0.003906010544622994	0.013422603364559551
18.199999999999999	-0.000029117898786745061	0.000076610143526747927	-0.000019118513475479409	0.000091825902143499033	-0.0010260670235089798	-0.003409176121257229	-0.000034961005453530009	0.0037308305599236076	-0.000035828854575436358	-7.710769167102588e-6	0.0041159532900543264	0.013136913143455609
18.219999999999999	-0.000029886103397564617	0.000077113197648221335	-0.000017302998678712933	0.000093268870033740015	-0.0008618859025382895	-0.0035305418126285104	-0.000034708650102865252	0.0036989036054318096	-0.000035571411705882794	-9.6028614400833767e-6	0.0043871302343306464	0.012955289843440241
18.240000000000002	-0.000030654091613322582	0.000077589772850751826	-0.000016640296007321143	0.000093936198252073805	-0.00067387349237183142	-0.0036049124620586041	-0.000034424708068536008	0.003665775154212546	-0.000035007433484033484	-0.000011007652938758994	0.004702555357545388	0.012883858760169257
18.260000000000002	-0.00003142062758607414	0.000078039395848778929	-0.000017072547240072622	0.000093786876694031823	-0.0004735987582572082	-0.0036306561341200652	-0.000034109689823549894	0.0036315915154427176	-0.000034235240754187934	-0.000011847759018270704	0.0050429396997053178	0.012926313026752807
18.280000000000001	-0.000032184386378451141	0.000078461611327511243	-0.000018435358649981914	0.000092829308181031911	-0.00027319226914932236	-0.0036072162345631466	-0.000033764157852233384	0.0035964930950712947	-0.00003333534331185356	-0.000012075924946747946	0.0053877837756422953	0.013083680540458413
18.300000000000001	-0.000032943953201160919	0.000078855983065582826	-0.000020472772508876858	0.000091122930598250274	-0.000084783107950506218	-0.0035351452624594378	-0.000033388726574209299	0.0035606138494756897	-0.000032360905227808018	-0.000011677725823795032	0.0057163568674387464	0.0133542604757423
18.32	-0.000033697823242192365	0.000079222095039132944	-0.000022860328980325167	0.000088775596744770924	0.000080063425727752268	-0.0034160717674099972	-0.000032984062236025152	0.0035240807751480679	-0.000031340343276411997	-0.000010671276910560745	0.0060086746024003192	0.013733737088832663
18.34	-0.000034444401843962413	0.000079559552503267057	-0.000025238824798639453	0.00008593706968796147	0.00021097845757267429	-0.0032526049003562762	-0.00003255088264438738	0.0034870134360748661	-0.000030288386899883502	-9.1040609779026449e-6	0.0062465977676275418	0.014215455624855072
18.359999999999999	-0.000035182005382376758	0.000079867983047193059	-0.00002725890956407212	0.000082789494582003603	0.00029950352008809424	-0.0030481889436411247	-0.000032089956886117987	0.0034495235303293602	-0.000029219907454611921	-7.047440779062164e-6	0.0064150810159427432	0.01479082472211816
18.379999999999999	-0.000035908862560347227	0.000080147037618970063	-0.000028630689913523855	0.00007953602947724514	0.00033980810227243486	-0.002806926072002342	-0.000031602104912157453	0.0034117144972142018	-0.000028160706996047807	-4.5897634024169576e-6	0.0065034499098818319	0.015449795246499167
18.400000000000002	-0.000036623116348354079	0.000080396391516725081	-0.000029166606843968046	0.000076388902190863833	0.00032926509714831671	-0.0025333884380177407	-0.000031088197048237398	0.0033736811661410305	-0.000027151107225592552	-1.8291133743325583e-6	0.0065064622437206055	0.016181359146493442
18.420000000000002	-0.000037322826456232666	0.000080615745342473613	-0.000028804522558347617	0.000073558012950121487	0.00026873364435394135	-0.0022324402274260524	-0.000030549153413269442	0.0033355094482559926	-0.000026241032043690382	1.1332836699490256e-6	0.0064248899238906875	0.016974014172444266
18.440000000000001	-0.00003800597240078557	0.000080804825915872539	-0.000027603340704129148	0.000071240880134007534	0.00016246698905674376	-0.0019090869422737802	-0.00002998594324244222	0.0032972760716484138	-0.000025478282253230122	4.1982347925156871e-6	0.0062654634214748019	0.017816150016534072
18.460000000000001	-0.000038670457140781156	0.000080963387144428011	-0.00002571336268112831	0.00006961431972406229	0.00001767277196802942	-0.0015683636526764764	-0.000029399584092513337	0.0032590483608102932	-0.000024893719932275043	7.2718992344227018e-6	0.0060402036986674634	0.018696326324493556
18.48	-0.000039314111306001237	0.000081091210847833279	-0.000023332626679438417	0.000068827859270891023	-0.00015615126004309479	-0.0012152673437152836	-0.000028791140990500758	0.0032208840608421254	-0.000024487549864504743	0.00001026719672359358	0.0057653329095742941	0.019603430334966043
18.5	-0.000039934697970301497	0.000081188107533634906	-0.000020663961926434965	0.000068998598070989237	-0.00034794912709809156	-0.00085473179404302975	-0.000028161725417849559	0.0031828312067272643	-0.000024220151612065061	0.000013103588286086931	0.0054600219266276043	0.020526718986174974
18.52	-0.000040529918018044481	0.000081253917121973881	-0.000017884350772490176	0.000070207092969030993	-0.00054578815964702592	-0.0004916374995202282	-0.000027512494202033833	0.0031449280378208514	-0.00002400984151143884	0.000015705770597531504	0.0051451758487187378	0.021455765125920977
18.539999999999999	-0.000041097416014327509	0.000081288509617702786	-0.000015131076744188954	0.000072493889586654203	-0.00073745624599936025	-0.00013084458924243726	-0.000026844648371725927	0.0031072029575361015	-0.000023739104993644039	0.000018001972154998991	0.0048423230628587711	0.022380338634183261
18.559999999999999	-0.000041634786635533216	0.000081291785727507422	-0.000012502030743984788	0.00007585651221335768	-0.00091102044953938707	0.00022276617682716652	-0.000026159431759726487	0.0030696745380325999	-0.000023270023922508654	0.000019922570527262928	0.0045725426657980371	0.023290260136632036
18.580000000000002	-0.000042139581558828937	0.000081263677421021592	-0.000010063302115160405	0.000080247021639921062	-0.0010554247371425531	0.00056426022006124225	-0.000025458129599767454	0.0030323515695514797	-0.000022468086020910327	0.000021399668955687789	0.004355314334069443	0.024175267328103593
18.600000000000001	-0.000042609316878654269	0.000081204148434432799	-7.8566164665345994e-6	0.000085570574415886474	-0.0011611722697627601	0.0008886387107772376	-0.000024742067002810758	0.0029952331538741521	-0.000021230897683542638	0.000022368091982794686	0.0042072335979917493	0.025024931765434154
18.620000000000001	-0.000043041480904969232	0.000081113194715512358	-5.9015649719433572e-6	0.000091685686111901005	-0.00122105793167413	0.0011908630111949741	-0.0000240126071959397	0.0029583088412213588	-0.000019515276991732833	0.000022768001728602771	0.0041406736120060527	0.025828657507399187
18.640000000000001	-0.000043433542436282363	0.000080990844809263475	-4.1914189203434704e-6	0.000098407031406542306	-0.0012308328136971622	0.0014659215752680836	-0.000023271149824866111	0.0029215588097473719	-0.000017354645981355887	0.00002254902690187327	0.0041626147757310586	0.026575782542852554
18.66	-0.000043782959299604185	0.000080837160183898262	-2.6849771857517801e-6	0.00010551154158904355	-0.0011896434208100667	0.0017089409829690616	-0.000022519128926090648	0.0028849540866400791	-0.000014860362490726892	0.000021675474243264964	0.0042739197745572839	0.02725579026208496
18.68	-0.000044087187338427702	0.000080652235496350976	-1.2989769253637928e-6	0.00011274825613789147	-0.0011001226313273288	0.0019153361041087272	-0.000021758010952197676	0.0028484568096729824	-0.000012205721680636633	0.000020131907053549947	0.004469257398235566	0.027858622511249723
18.699999999999999	-0.000044343689618229348	0.000080436198797645446	9.4446497966166332e-8	0.00011985187130724231	-0.00096810528124255564	0.0020809877651055816	-0.00002098929255653359	0.0028120205279360041	-9.5975604500544987e-6	0.00001792818591476314	0.0047376996369504071	0.028375069839655556
18.719999999999999	-0.000044549945849636091	0.000080189211677818504	1.6623970041720892e-6	0.0001265592838685832	-0.000802051225511259	0.0022024307512046272	-0.000020214498275966664	0.0027755905402998219	-7.244372257304843e-6	0.000015103023419203027	0.0050638211162641507	0.028797200702062438
18.740000000000002	-0.000044703462067904875	0.000079911469351115429	3.5970957401910975e-6	0.00013262777748420523	-0.00061232688007707031	0.0022770315502443055	-0.000019435178121664926	0.0027391042700638914	-5.3294810961439232e-6	0.00001172524002016756	0.0054290171372795692	0.029118782040760988
18.760000000000002	-0.000044801780393385893	0.000079603200681608555	6.0935695669270262e-6	0.00013785299378098886	-0.0004104912852161894	0.0023031347460576216	-0.000018652904987554592	0.0027024916740964662	-3.99375260268231e-6	7.8922155316435427e-6	0.0058127777914185798	0.029335640876405059
18.780000000000001	-0.000044842488932359675	0.000079264668149774134	9.3206841766599324e-6	0.00014208460375380802	-0.00020866459310275626	0.0022801597576332724	-0.000017869271994031682	0.0026656756846618955	-3.3272902541722771e-6	3.7254650212883988e-6	0.0061937874156908455	0.029445921342814485
18.800000000000001	-0.00004482323166139085	0.000078896167761244497	0.000013388508125846549	0.00014523773006704099	-0.000018967834453327979	0.0022086354370716571	-0.000017085889633897816	0.0026285726820024571	-3.3664702807946478e-6	-6.3625741675288339e-7	0.0065508818879266278	0.029450203683169324
18.82	-0.000044741718356281629	0.000078498028898183915	0.00001831762728759026	0.00014729866488858573	0.00014703759454559118	0.0020901680003887753	-0.000016304382849535032	0.002591092995655549	-4.092794658114296e-6	-5.045507398170751e-6	0.0068640021874881909	0.029351469275773832
18.84	-0.000044595734387350983	0.000078070614114647281	0.000024019077510047115	0.00014832419218807971	0.00027898221376266305	0.0019273465149723702	-0.000015526387964943239	0.0025531414323690625	-5.4326168972482214e-6	-9.3552683850389728e-6	0.0071152768607177369	0.029154915792845695
18.859999999999999	-0.000044383150442531966	0.000077614318876781702	0.000030294624592409197	0.00014843470033238521	0.00036840345425851308	0.001723598173136102	-0.000014753549520449272	0.0025146178283969676	-7.2597246901819068e-6	-0.000013427501481429183	0.00729025199341201	0.028867645601879384
18.879999999999999	-0.000044101932072607847	0.000077129571249104917	0.000036863567434018002	0.00014780207936024303	0.00040946517222510535	0.0014830114785110218	-0.000013987516956703166	0.0024754176238642516	-9.4039084439397069e-6	-0.000017140150871081811	0.0073791246910350425	0.02849826525259732
18.900000000000002	-0.00004375014896210172	0.000076616831528519746	0.000043413630503873896	0.00014663398069760664	0.00039953533282928504	0.001210148360871756	-0.000013229941238760562	0.0024354324568246375	-0.000011667036066843883	-0.000020391960778347318	0.0073777145529776112	0.028056442100893839
18.920000000000002	-0.000043325984005700147	0.000076076591826710802	0.000049663086588869893	0.00014515628376880751	0.00033947063690869774	0.00090986584057745144	-0.0000124824712960242	0.0023945507745524565	-0.000013844636306218488	-0.000023104883065370313	0.0072879019844288122	0.027552464968310951
18.940000000000001	-0.000042827741975590833	0.000075509375602686497	0.000055414679927451305	0.00014359555580447866	0.00023352518705508144	0.00058716452786890228	-0.000011746750504675746	0.002352658459567026	-0.000015747804890237777	-0.000025224272669818054	0.0071173881759187541	0.026996849836048133
18.960000000000001	-0.000042253857846192428	0.000074915737147010286	0.000060583561531865615	0.00014216297613249204	0.000088910462787293365	0.0002470757680425558	-0.000011024412902533448	0.0023096394678238422	-0.000017219597901525774	-0.000026717400938448127	0.006878831300928155	0.026400020669670312
18.98	-0.000041602904749343111	0.000074296261018246278	0.000065191022306600177	0.00014104074001568961	-0.000084870142154395506	-0.00010540733948194394	-0.000010317079474013446	0.0022653764764721321	-0.000018142592695346432	-0.000027571008985871615	0.0065885863376657621	0.025772081896250968
19.	-0.000040873601390840203	0.000073651561434112515	0.000069328483256810014	0.00014037148547051473	-0.00027675468448175175	-0.00046535649044436968	-9.6263542590790951e-6	0.0022197515385419127	-0.000018438567695244074	-0.000027788657345387269	0.006265338271603511	0.025122685163028513
19.02	-0.000040064818998004209	0.000072982281617497727	0.000073106045562109506	0.00014025090444091254	-0.00047480542834510902	-0.00082789964854621412	-8.9538204456791892e-6	0.0021726467419067967	-0.000018064799581291729	-0.000027388515718936024	0.0059288513029619391	0.02446098073039684
19.039999999999999	-0.000039175587764398584	0.000072289093099508109	0.000076603574439060296	0.00014072346412806469	-0.00066680658663241564	-0.0011881893594761111	-8.3010363907155826e-6	0.0021239448698463668	-0.000017012340786309171	-0.000026402014501863275	0.0055989107131649805	0.023795634482492473
19.059999999999999	-0.000038205102662759727	0.000071572694980266585	0.000079839995441588485	0.00014178108261148764	-0.00084082255472670725	-0.0015413626841664701	-7.6695316099661959e-6	0.0020735300605311214	-0.000015309407438150735	-0.000024873493996657725	0.0052943944553480145	0.023134885705174829
19.080000000000002	-0.000037152728684264336	0.0000708338131486668	0.000082770282359759945	0.00014336463607222266	-0.00098579453861161442	-0.0018825085185668754	-7.0608026856260053e-6	0.0020212884627608197	-0.000013028860617211174	-0.000022860688759139547	0.0050323506365329424	0.022486618585589244
19.100000000000001	-0.00003601800549149492	0.000070073199462530712	0.000085311437729662654	0.00014536825321243355	-0.0010922214513914104	-0.0022066571394436492	-6.4763092371689091e-6	0.0019671088852940529	-0.000010294842544521232	-0.000020435623089395255	0.0048270007297845112	0.021858421581093912
19.120000000000001	-0.000034800651351488132	0.000069291630889586908	0.000087390028594584723	0.00014764640022236694	-0.0011528913104325094	-0.0025088040216562821	-5.9174697831856915e-6	0.0019108834371401049	-7.2821190002896052e-6	-0.000017685313145245768	0.0046887072841694955	0.02125761294597437
19.140000000000001	-0.000033500566432753676	0.000068489908611016844	0.000088996378372278862	0.00015002371011560434	-0.0011635453538141691	-0.0027839754821725356	-5.3856576737176809e-6	0.0018525081562067594	-4.203748308197891e-6	-0.000014711608698207007	0.0046230699921436299	0.020691217226524662
19.16	-0.000032117835435791636	0.000067668857087795	0.000090226990173390004	0.00015230733125424015	-0.0011233179060664432	-0.0030273378670923005	-4.8821970256192337e-6	0.0017918836237482546	-1.2876380544694921e-6	-0.000011629584259684883	0.0046303705348211518	0.020165885751586704
19.18	-0.000030652729522753774	0.00006682932309082282	0.000091299375426151519	0.00015430126914725909	-0.0010348289156733707	-0.0032343453924689397	-4.4083586540552555e-6	0.0017289155621104703	1.2521931926565144e-6	-8.5641072305256416e-6	0.0047055349863551329	0.01968776320473848
19.199999999999999	-0.000029105707501909245	0.000065972174695920352	0.00009253184388962471	0.00015582182740395134	-0.00090390158637472799	-0.0034009152070286356	-3.9653560930698328e-6	0.0016635154133223667	3.2412979395421426e-6	-5.6445411548006197e-6	0.0048386434675138984	0.019262311230243686
19.219999999999999	-0.000027477416388494574	0.000065098300244224047	0.000094291533266562671	0.00015671290656911474	-0.00073898731529807343	-0.003523612770645528	-3.5543416548808326e-6	0.001595600896165886	4.5607665243758977e-6	-2.9979286708912978e-6	0.0050158619355219064	0.018894107528591941
19.240000000000002	-0.000025768691203138794	0.000064208607268092263	0.000096922488627190079	0.00015685969559412968	-0.00055044834509019604	-0.0035998272547790979	-3.1764025440611521e-6	0.0015250965394259959	5.1516103658708068e-6	-7.4136200355415238e-7	0.0052205807249983754	0.018586643886688167
19.260000000000002	-0.00002398055412702188	0.000063304021384237929	0.00010066941451427822	0.00015619927624450566	-0.00034984381047945727	-0.0036279161711303609	-2.8325571188904386e-6	0.0014519341891167266	5.0106317882395168e-6	1.0254977582946356e-6	0.0054345593196011756	0.018342148155975006
19.280000000000001	-0.000022114212905637726	0.000062385485153633758	0.00010561262829185403	0.00015472690041144419	-0.00014929704892763023	-0.0036073011742902171	-2.5237511745018759e-6	0.0013760534875739581	4.1831891726025472e-6	2.2267159344238618e-6	0.0056389763678969416	0.01816145292174566
19.300000000000001	-0.000020171058639117251	0.000061453956909120514	0.00011162824704019636	0.00015249717368983479	0.000039066691838930357	-0.0035385027095908034	-2.2508544279993548e-6	0.0012974023224103677	2.7570977911006711e-6	2.8142915597870188e-6	0.0058154030101380113	0.018043927747326334
19.32	-0.000018152662930127905	0.000060510409551582923	0.00011838587934230593	0.00014962000890221191	0.00020368320125816714	-0.0034231090174625944	-2.0146570809120856e-6	0.0012159372434421716	8.5840505810799717e-7	2.7696982161894146e-6	0.0059467853484754373	0.017987483371353287
19.34	-0.000016060774341575268	0.000059555829314473364	0.00012539228996668456	0.00014625187343484877	0.00033418377562464269	-0.0032636836254012003	-1.8158665713308153e-6	0.001131623845818504	-1.3537327268851873e-6	2.1026259460592278e-6	0.0060184991480615371	0.017988646570470473
19.359999999999999	-0.00001389731428913174	0.000058591214498223771	0.00013208063617713497	0.00014258341457134768	0.00042211155894149527	-0.0030636233479728846	-1.655104452165379e-6	0.0010444371177102268	-3.6971829436363568e-6	8.4726107282481755e-7	0.0060194380646327716	0.018042695297433391
19.379999999999999	-0.000011664372330223716	0.00005761757417395571	0.00013793054724485498	0.00013882489804561624	0.00046164115075933546	-0.00282698462926526	-1.5329035156913529e-6	0.00095436175105182623	-5.9843131115198955e-6	-9.4316772706465324e-7	0.0059429734083321943	0.018143836749128277
19.400000000000002	-9.364200932910488e-6	0.000056635926858425678	0.00014258948665375054	0.00013519098558185949	0.00045015505896448395	-0.0025582989119565464	-1.4497050515455134e-6	0.00086139241397151667	-8.0451196533895541e-6	-3.2026146701627511e-6	0.0057875548702509636	0.01828540731874689
19.420000000000002	-6.9992097071099046e-6	0.000055647299159910675	0.00014595910816881177	0.00013188621931648631	0.0003885261003191706	-0.0022623973294675892	-1.4058563260407886e-6	0.00076553398368949931	-9.7503900276345312e-6	-5.8582084550805324e-6	0.0055567610730966194	0.018460073368470203
19.440000000000001	-4.5719591496261314e-6	0.000054652724396271271	0.00014821798343555084	0.00012909224343053346	0.00028102350103649206	-0.0019442617263015103	-1.4016083465032136e-6	0.00066680173882074077	-0.000011027937009449457	-8.8351452765880745e-6	0.0052587518586965972	0.018660015145157804
19.460000000000001	-2.0851539392768848e-6	0.000053653241186232793	0.00014977246880626058	0.00012695737749817901	0.00013487073361216547	-0.0016089136063030362	-1.4371137798743772e-6	0.00056522151017033228	-0.000011867146392393474	-0.000012059893804549499	0.0049052554798447775	0.018877082104305529
19.48	4.5836412572441976e-7	0.00005264989201442986	0.00015115105827057801	0.00012558876717154444	-0.000040421044981716185	-0.0012613461033790705	-1.5124252008037742e-6	0.00046082978928032843	-0.000012311544222709525	-0.000015461468271561751	0.004510352940373533	0.019102915225160666
19.5	3.0556236526799174e-6	0.000051643721771893731	0.00015287339728687482	0.00012504705607029737	-0.00023378615658528655	-0.00090649747318821824	-1.6274935175641936e-6	0.00035367379414111212	-0.000012443219101713338	-0.000018970877516014811	0.0040893366545866868	0.019329039329336318
19.52	5.7035313545776567e-6	0.000050635776273089089	0.00015532815969511796	0.00012534339247254056	-0.00043328580008568607	-0.00054925875473365833	-1.7821667808379238e-6	0.00024381149165878858	-0.000012364657392505834	-0.00002251916380090202	0.003657821735250295	0.019546934814318767
19.539999999999999	8.3988802112473782e-6	0.000049627100750789287	0.00015868699937872724	0.00012643859974192234	-0.00062670374196299966	-0.00019450373967380561	-1.9761891806406584e-6	0.00013131157663494021	-0.000012182553230776633	-0.000026034672759051025	0.0032311321343925451	0.019748102682794276
19.559999999999999	0.000011138357725367504	0.000048618738330937961	0.0001628710979412959	0.0001282444604433948	-0.0008021024379166866	0.00015287342994430191	-2.2092003961957096e-6	0.000016253407191893791	-0.000011995717038523063	-0.000029440327809080596	0.0028238476406654334	0.019924138683105677
19.580000000000002	0.000013918554413537565	0.000047611728488844256	0.00016757650026980042	0.00013062721988135392	-0.00094841811123439195	0.00048792866302814925	-2.4807352245297121e-6	-0.00010127310325690214	-0.000011887029063545329	-0.000032651710312928128	0.0024493405738604383	0.02006683147048828
19.600000000000001	0.000016735972501600444	0.000046607105489186528	0.000172354189954399	0.00013341352801155351	-0.0010561411218989118	0.00080566097553656758	-2.7902235471936876e-6	-0.0002211676372052256	-0.000011918495025842885	-0.000035576668076121171	0.0021191719694330586	0.020168295956608247
19.620000000000001	0.000019587034634411388	0.000045605896811701399	0.00017672891965712228	0.00013639903808657788	-0.0011180480284782503	0.0011010400146342363	-3.1369905744219051e-6	-0.00034331966697591419	-0.000012128791492350965	-0.000038116988028219501	0.0018423317061002221	0.020221146769693915
19.640000000000001	0.000022468092718570115	0.000044609121565574257	0.0001803283263166755	0.00013935972436981969	-0.0011298673748373646	0.0013690753257714107	-3.5202574556157662e-6	-0.00046760869073891257	-0.000012533385494034599	-0.000040172382697347547	0.0016244389057635375	0.02021870869816441
19.66	0.000025375436797422241	0.000043617788894787345	0.00018298636605464449	0.0001420656662815753	-0.0010907217244058845	0.0016049287604000637	-3.9391421711686136e-6	-0.00059390450982786192	-0.000013127444391504428	-0.000041646674582195009	0.001467102893993395	0.020155252210440424
19.68	0.000028305303813248167	0.000042632896377595022	0.00018478898515496625	0.00014429661851827688	-0.0010032221931022141	0.001804064802171876	-4.3926608156406866e-6	-0.00072206754639759011	-0.000013890994444026167	-0.000042455662519431947	0.001367638037049119	0.020026234021988453
19.699999999999999	0.000031253886423648208	0.000041655428423331398	0.00018604660564168138	0.00014585823348755786	-0.0008731873004926505	0.0019624270698964993	-4.8797291472939264e-6	-0.00085194920029088279	-0.000014794645332834311	-0.000042535781742274875	0.0013192312529689216	0.019828516754419729
19.719999999999999	0.000034217341681561098	0.000040686354669804928	0.00018720126634412179	0.00014659743911229345	-0.00070906802902124763	0.0020766238509814907	-5.3991645116192866e-6	-0.0009833922438265356	-0.000015803615494702078	-0.000041852403584598241	0.0013115288559978804	0.019560539408606213
19.740000000000002	0.000037191799520903263	0.000039726628385101669	0.00018869594920369742	0.00014641531280103204	-0.00052122954638521323	0.0021441022478267758	-5.9496880768401816e-6	-0.0011162312530671704	-0.000016878420273695738	-0.000040406532124403344	0.0013315073324478605	0.019222412593380298
19.760000000000002	0.000040173371209348968	0.000038777184877501463	0.00019084245594885515	0.00014527590796762496	-0.00032123563398746616	0.0021632901717615789	-6.52992742138786e-6	-0.0012502930739708769	-0.000017972307334451071	-0.000038238788608913749	0.0013644657993004377	0.018815919373982682
19.780000000000001	0.000043158157483801779	0.000037838939917594838	0.00019372178682367999	0.00014320989797284717	-0.0001212142116086718	0.0021336883246458379	-7.1384193858284317e-6	-0.0013853973216916698	-0.000019027555285499459	-0.000035429928024140189	0.0013950243339367289	0.018344413445921626
19.800000000000001	0.000046142256490511874	0.000036912788176765941	0.00019714178597045676	0.00014031254275907734	0.000066706405048707528	0.0020559001856532261	-7.7736133333276836e-6	-0.0015213569111488215	-0.000019974103208125066	-0.000032097648391633815	0.0014080892341748774	0.017812619431104702
19.82	0.000049121771529610225	0.000035999601686681197	0.0002006649363833525	0.00013673623488141481	0.00023096121108294806	0.0019315959705868339	-8.4338746416043331e-6	-0.0016579786168676848	-0.000020733889887776524	-0.00002839002941638219	0.001389799016376084	0.017226353190980977
19.84	0.000052092818438664174	0.00003510022832400315	0.00020370525201803338	0.00013267858749915762	0.00036118291840400301	0.0017634151975495743	-9.1174885247999327e-6	-0.0017950636599603201	-0.000021232481245973128	-0.000024476450052143828	0.001328459571329787	0.016592190830226797
19.859999999999999	0.000055051532749338106	0.000034215490325331657	0.0002056763577391249	0.00012836754362113498	0.00044891751974362353	0.0015548203575438189	-9.8226641809147364e-6	-0.0019324083200124411	-0.000021416454557322134	-0.000020537172513358792	0.0012154182174841106	0.015917121651604953
19.879999999999999	0.000057994076425212093	0.000033346182837083488	0.00020615528425852597	0.00012404521638314722	0.00048834272549302894	0.001309919913133055	-0.000010547539174180637	-0.0020698045695323915	-0.000021271768300079597	-0.000016752875720671412	0.0010457552195445	0.015208221716524316
19.900000000000002	0.000060916644427894129	0.00003249307250521028	0.00020501553409617984	0.00011995209111948305	0.00047684328721505216	0.0010332815631251453	-0.000011290184102921014	-0.0022070407285296485	-0.000020836625653018748	-0.000013295267531382438	0.00081864172405253272	0.014472380909516525
19.920000000000002	0.000063815470742464159	0.000031656896109774034	0.00020248708210671151	0.00011631288134670778	0.00041529272035961825	0.00072975616940874389	-0.000012048607595301075	-0.0023439021367023909	-0.000020203376474334234	-0.000010319553743386167	0.00053725962705529668	0.013716108477150284
19.940000000000001	0.000066686834176141185	0.000030838359249327923	0.00019912239247945121	0.00011332483695716475	0.00030795941217759702	0.00040432930451870228	-0.000012820761381742568	-0.002480171840647155	-0.000019507618545164945	-7.9590878075755378e-6	0.00020829219945629513	0.012945431491141241
19.960000000000001	0.000069527063757492125	0.000030038135080261605	0.00019567816005645888	0.00011114878068305828	0.00016206511820269072	0.000062011855923948349	-0.000013604545808051927	-0.002615631293433143	-0.000018907080444611341	-6.3220758476575933e-6	-0.00015887793776680993	0.012165889311427092
19.98	0.000072332543723033216	0.00002925686311599711	0.00019294806460845929	0.00010990271451159772	-0.00001288057196012405	-0.00029222545876692117	-0.000014397815377639733	-0.0027500610638465047	-0.00001855580969148049	-5.4898618066824556e-6	-0.00055305022472136134	0.011382616406801062
20.	0.000075099718206388805	0.000028495148091005378	0.00019159164789740377	0.00010965757284485053	-0.00020581242524953409	-0.00065347544253725872	-0.000015198384618161226	-0.002883241552556157	-0.00001857944715684054	-5.5161310967173638e-6	-0.00096196785443040077	0.010600496863821312
20.02	0.00007782509544689703	0.000027753558894483228	0.00019199809414362223	0.00011043463636791623	-0.00040479045126509293	-0.0010168832628036761	-0.0000160040340393304	-0.00301495371243952	-0.000019055578684014363	-6.4263701307805399e-6	-0.001372857673140358	0.0098243670986387019
20.039999999999999	0.000080505251735848993	0.000027032627578526684	0.00019420936993971502	0.00011220424581043567	-0.00059759579438724243	-0.0013776129052653964	-0.000016812516277154438	-0.0031449797702808244	-0.000020001090120479181	-8.2170904734668593e-6	-0.0017727780647146098	0.0090592388063175898
20.059999999999999	0.000083136834916376634	0.00002633284844522437	0.00019791363259307263	0.00011488571376842491	-0.00077228779273706043	-0.0017308061407517255	-0.000017621562414683184	-0.0032731039470631365	-0.000021367523890376827	-0.000010854624706950477	-0.0021489102064171403	0.0083105119840306846
20.080000000000002	0.000085716567575097602	0.000025654677217095416	0.00020250980433844309	0.00011834864426737979	-0.00091780050560551739	-0.0020715498251483227	-0.000018428888328796827	-0.0033991131740700111	-0.000023045635363361933	-0.000014273663618499105	-0.002488961045565904	0.0075841479212120696
20.100000000000001	0.000088241249820916745	0.000024998530295151138	0.00020723440716192282	0.00012241614236033552	-0.0010246246197725653	-0.0023948663538191509	-0.000019232201229964219	-0.0035227978020508522	-0.000024880376089261857	-0.000018376053846996809	-0.0027817916623811808	0.00688677447814472
20.120000000000001	0.00009070776183157242	0.000024364784108246437	0.00021132844606191678	0.00012687054046538887	-0.0010855406231016001	-0.0026957392259110225	-0.000020029206169544511	-0.0036439523007182886	-0.000026695952731307232	-0.000023030636055326736	-0.0030182638614621015	0.0062257010117457426
20.140000000000001	0.000093113065953661506	0.000023753774557534276	0.0002142072608765401	0.00013146221725018545	-0.0010962848366237025	-0.0029691811097914259	-0.000020817612724852858	-0.0037623759459136782	-0.000028327228890821093	-0.000028075004697255407	-0.0031921630736835016	0.0056088281506388371
20.16	0.000095454208582305966	0.000023165796559140072	0.00021558815120155395	0.00013592180891580305	-0.0010559906325697534	-0.0032103458889447371	-0.000021595141590443484	-0.0038778734918042991	-0.000029650139457673696	-0.000033319964381231526	-0.0033009708397639548	0.00504444817528914
20.18	0.000097728321724444012	0.000022601103688050963	0.00021553787005319097	0.00013997563053342807	-0.00096728124642814748	-0.0034146794984400951	-0.000022359531239891928	-0.0039902558255749485	-0.000030602456379636572	-0.000038557132854166731	-0.0033462704490913016	0.0045409443887586866
20.199999999999999	0.000099932624262954323	0.000022059907925738521	0.00021442571362239454	0.00014336351465291802	-0.00083598648636745059	-0.0035780977769440392	-0.000023108544552962601	-0.0040993406021260052	-0.000031188696817945061	-0.000043569630911486496	-0.0033336736753597435	0.0041064112577487198
20.219999999999999	0.00010206442301357796	0.000021542379513629308	0.00021279844699335221	0.00014585765848596985	-0.00067056587880420034	-0.0036971740773382071	-0.000023839975413011971	-0.0042049528564030141	-0.000031468396409495281	-0.000048145194084595055	-0.0032723039818207574	0.0037482293405376723
20.240000000000002	0.00010412111352943801	0.000021048646914067382	0.00021121671545372422	0.00014728059931496881	-0.00048138929286453246	-0.003769316028630499	-0.000024551655199663014	-0.0043069255910610704	-0.000031532674695994301	-0.000052090463851673513	-0.00317398898316787	0.0034726378750293213
20.260000000000002	0.00010610018066184099	0.000020578796880079161	0.00021009989431101939	0.00014752024570936079	-0.00028002142354823282	-0.0037929104271469021	-0.000025241459247163367	-0.0044051003372946413	-0.000031477277081304322	-0.000055244808313988092	-0.0030523499206094617	0.0032843513543563468
20.280000000000001	0.00010799919903180591	0.000020132874634554221	0.00020961835014664254	0.00014654006482697421	-0.000078588524324169897	-0.0037674181005245494	-0.000025907313170439594	-0.0044993276867622183	-0.000031380075380466749	-0.000057491897843618689	-0.0029219248691499371	0.0031862632152353468
20.300000000000001	0.00010981583321643604	0.000019710884159236506	0.00020965619250061865	0.00014438306407905943	0.0001107832889963593	-0.0036934064630703869	-0.000026547199053254811	-0.0045894677926754555	-0.000031288252923634269	-0.000058767475680461534	-0.0027973672239556581	0.0031792698695505377
20.32	0.00011154783786597108	0.000019312788593135749	0.00020985060230378771	0.00014116901934630929	0.00027652940094630976	-0.0035725154701464869	-0.00002715916145963268	-0.0046753908382547397	-0.000031216790135821931	-0.000059062290537294226	-0.0026926808219604474	0.0032622330656795389
20.34	0.00011319305771093427	0.000018938510739646326	0.00020969795223888671	0.00013708532823229758	0.00040827910212245388	-0.0034073614218988087	-0.000027741313356501735	-0.0047569774708750359	-0.000031156685856341404	-0.000058419891244623767	-0.0026204316214681542	0.0034320804850250762
20.359999999999999	0.0001147494274384292	0.000018587933681024504	0.0002087017136959135	0.00013237271272044035	0.00049757008785764186	-0.003201391032128719	-0.000028291841711228227	-0.0048341192004031242	-0.000031089106764383562	-0.000056929764844813185	-0.0025909212365869084	0.0036840266954224436
20.379999999999999	0.0001162149715229592	0.000018260901498405827	0.00020652413204605771	0.00012730758866572739	0.00053856713777235493	-0.002958704010810771	-0.000028809013009414158	-0.0049067187603497693	-0.000031000466470611915	-0.000054716962527859292	-0.0026113901394928538	0.0040118821286455738
20.400000000000002	0.00011758780398990823	0.000017957220095013915	0.0002030984188822714	0.00012218315426886298	0.0005286390012204606	-0.0026838652216045296	-0.000029291178432276632	-0.0049746904306378244	-0.000030893444233206363	-0.000051929772377005273	-0.0026853862718133952	0.0044084088739064341
20.420000000000002	0.00011886612820102144	0.00001767665811946171	0.00019866673843062579	0.00011729111283887567	0.0004686426022892885	-0.0023817270075722338	-0.000029736778851603696	-0.0050379603209408062	-0.000030790292624333776	-0.000048727103899536689	-0.0028124421294034	0.0048656798113433384
20.440000000000001	0.00012004823657742539	0.000017418947986073167	0.00019373165085662461	0.00011290550727062823	0.00036283184378086759	-0.0020572788824972624	-0.000030144349492267769	-0.0050964666137046765	-0.000030727205359636772	-0.000045267061813930587	-0.0029881373093101583	0.0053754016704429756
20.460000000000001	0.00012113251039731418	0.00001718378698796372	0.00018893645793927744	0.00010926953793468849	0.0002184182336340581	-0.0017155362713738818	-0.000030512524395436696	-0.0051501597661457871	-0.000030741249705812379	-0.000041697784024533058	-0.0032045147543716596	0.005929171647642774
20.48	0.00012211741958477809	0.000016970838498455566	0.00018491064104362437	0.00010658561429384428	0.000044906328796826713	-0.0013614733824363992	-0.000030840040498761323	-0.0051990026706770637	-0.000030853480967488883	-0.000038151111387697834	-0.0034507251588415493	0.0065186493128873754
20.5	0.00012300152258159711	0.000016779733256217656	0.00018212228882197312	0.0001050083867448412	-0.00014663884084333798	-0.00099999862230119884	-0.000031125741433997434	-0.0052429707733769836	-0.00003105283973247816	-0.000034739155080166367	-0.0037137451964329555	0.0071356386336332194
20.52	0.00012378346632348214	0.000016610070728349689	0.00018077134402858311	0.00010464020868946461	-0.00034427421814991685	-0.00063596506362178205	-0.000031368581025020131	-0.0052820521503054484	-0.000031285405284284251	-0.000031553415463854428	-0.0039790640381854401	0.0077720872971595188
20.539999999999999	0.00012446198626282767	0.000016461420545843575	0.00018074341961142604	0.00010552842017286235	-0.0005357768584670035	-0.00027420392736242268	-0.000031567626397721593	-0.0053162475416151014	-0.000031452910942943862	-0.00002866583239640938	-0.0042313283239909048	0.0084200208637190965
20.559999999999999	0.00012503590651822411	0.000016333324005096052	0.00018163095531441645	0.00010766399974513133	-0.00070920330529685653	0.000080433803717876195	-0.000031722060799405094	-0.0053455703435877988	-0.000031423165996601055	-0.000026131020958154033	-0.0044550226847353946	0.0090714368804979666
20.580000000000002	0.00012550414016192918	0.000016225295628942375	0.00018281815574466842	0.00011098143312989611	-0.0008534879121515019	0.00042304350064174709	-0.00003183118599053153	-0.0053700465588845947	-0.0000310527669744598	-0.000023988953886479314	-0.0046352897241759596	0.0097181885508607954
20.600000000000001	0.0001258656896241106	0.00001613682478017683	0.00018361560332233809	0.00011536000045634862	-0.00095912558977260631	0.00074865565375338648	-0.000031894424343609923	-0.0053897147054596572	-0.000030218940012451817	-0.000022267461891364859	-0.0047589383232437598	0.010351888716645148
20.620000000000001	0.00012611964724421401	0.000016067377320263572	0.00018341781922184136	0.00012062698321721466	-0.0010189046976343953	0.0010522594003041156	-0.000031911320537671845	-0.0054046256847406927	-0.000028853266350312157	-0.000020984101844988973	-0.0048155726854616872	0.010963862704264388
20.640000000000001	0.00012626519601152339	0.000016016397306037859	0.00018184590325621627	0.00012656344421467167	-0.0010285718179505621	0.0013288684130476937	-0.000031881542874714897	-0.0054148426098400504	-0.000026967381238737764	-0.000020147157654297476	-0.0047986540259999664	0.011545173034350219
20.66	0.00012630161040635621	0.000015983308716081981	0.00017883555144579399	0.00013291316837122508	-0.00098727117641479387	0.0015736308749911944	-0.00003180488421437172	-0.0054204405946935612	-0.000024661701691783278	-0.000019755759946182144	-0.0047062509344654602	0.012086730325891472
20.68	0.00012622825746552019	0.000015967517199345134	0.00017464390832333879	0.00013939504808385683	-0.00089763571449181254	0.0017819786126150577	-0.000031681262579873193	-0.0054215065051808403	-0.00002211341801395747	-0.000019799310879999726	-0.0045412851729003927	0.012579493531517893
20.699999999999999	0.00012604459800734033	0.000015968411837715139	0.0001697740755142764	0.00014571868576052083	-0.00076550267012874106	0.0019498038611295864	-0.000031510721297575706	-0.0054181386733984406	-0.000019547289839647042	-0.000020256552469226363	-0.0043112227035964406	0.013014750014462659
20.719999999999999	0.00012575018799407256	0.0000159853669142574	0.00016484249861969252	0.00015160235813454701	-0.00059933652123381285	0.002073646604519737	-0.000031293428843597732	-0.0054104465764001908	-0.000017198460785107506	-0.000021094698289952918	-0.0040273270480198848	0.013384453530774386
20.740000000000002	0.00012534468012486214	0.000016017743679137958	0.00016042962510036396	0.00015679187649763476	-0.00040951031276339589	0.0021508719994893879	-0.00003102967822950567	-0.0053985504808277355	-0.00001527766435492281	-0.00002226904342399541	-0.0037037000000022481	0.013681587867192525
20.760000000000002	0.00012482782553919006	0.000016064892104773145	0.00015695313585039478	0.00016107843435689967	-0.0002075914197607397	0.0021798168684067018	-0.000030719886138372982	-0.005382581054970215	-0.000013945838195347782	-0.000023723374516837481	-0.0033563331485941998	0.01390051764500245
20.780000000000001	0.00012419947574773479	0.000016126152622187466	0.0001545901245324291	0.00016431338598431669	-5.70963664113717e-6	0.0021598869918860526	-0.000030364591515470024	-0.0053626789498962425	-0.000013299937981273852	-0.000025391336579239782	-0.0030022927783795303	0.014037287087900509
20.800000000000001	0.00012345958468283277	0.000016200857830381985	0.00015325864433598027	0.00016641811480198193	0.00018400359023414359	0.0020915926957458205	-0.000029964453994453522	-0.0053389943513948712	-0.000013367859579154623	-0.000027198709300430002	-0.0026590205785140667	0.014089832899764645
20.82	0.00012260821090565033	0.000016288334170808786	0.00015265627273672311	0.00016738771163254951	0.0003499763829038209	0.0019765181337170175	-0.000029520251792050645	-0.005311686504553768	-0.000014109493681056101	-0.000029066347841371493	-0.002343628142672716	0.014058088163265084
20.84	0.00012164551999709061	0.000016387903559150603	0.00015234441870535728	0.00016728798901177039	0.00048182958717381301	0.0018172283706264325	-0.000029032879388685151	-0.0052809232128625374	-0.000015422461590010317	-0.000030913397337142823	-0.0020720477829239328	0.013943968579784846
20.859999999999999	0.00012057178699481641	0.000016498884967064497	0.00015185963684979931	0.00016624624644826988	0.00057109271962672078	0.0016171263460315025	-0.000028503344807067482	-0.0052468803138279842	-0.000017152982209830275	-0.000032660331259627695	-0.0018579847156744529	0.013751247876249019
20.879999999999999	0.00011938739906235119	0.000016620595946358139	0.00015082643341851609	0.00016443699439299894	0.00061192433749277691	0.0013802776858986691	-0.000027932766569847139	-0.0052097411331073987	-0.000019112643305545934	-0.000034231405542945598	-0.0017117567490343866	0.013485343055381184
20.900000000000002	0.00011809285815321882	0.000016752354088877154	0.00014904294494646336	0.00016206439502510286	0.00060169026986472431	0.0011112242302105519	-0.000027322370373766142	-0.0051696959192523281	-0.00002110001105666906	-0.000035556253042221681	-0.0016392349087298729	0.013153040030089044
20.920000000000002	0.00011668878386318984	0.000016893478415614432	0.00014651588054635095	0.00015934340539738162	0.000541248316690622	0.00081480677883296552	-0.000026673485415913689	-0.005126941261171811	-0.00002292318368750379	-0.000036570536769822692	-0.001641140794466229	0.012762194632555374
20.940000000000001	0.00011517591624385023	0.000017043290688690779	0.00014343539995424065	0.00015648151699123106	0.00043485647388710898	0.00049601426192141709	-0.000025987540523353392	-0.005081679490450782	-0.000024417724177001887	-0.000037215792659611724	-0.0017128837300646477	0.012321442720361878
20.960000000000001	0.00011355511874081015	0.000017201116640833202	0.00014009944144506223	0.00015366264790322298	0.0002897320769090063	0.00015987111041123442	-0.000025266059883854303	-0.005034118070707843	-0.000025455480176586609	-0.000037438781156175216	-0.0018449655677428112	0.011839946864135937
20.98	0.0001118273811659895	0.000017366287116689628	0.00013681226141238484	0.00015103427602870118	0.00011538535959888707	-0.00018863194022258119	-0.000024510658621003378	-0.0049844689761531485	-0.000025943456431278683	-0.00003719079575145029	-0.0020238227482947259	0.011327197390837103
21.	0.00010999382257722429	0.000017538139121957034	0.00013378750548698887	0.0001486984217378938	-0.000077114764445130034	-0.00054456501647928669	-0.000023723038112266615	-0.0049329480615364412	-0.000025816303404611884	-0.000036427422404190085	-0.0022328930124479278	0.010792874213868145
21.02	0.00010805569426039843	0.000017716016775458309	0.00013108164066200426	0.00014670668893495067	-0.00027582399063383334	-0.00090305153522054625	-0.000022904981059036766	-0.0048797744256583826	-0.00002502880833529092	-0.000035109197082026228	-0.0024537200614165038	0.010246764709664541
21.039999999999999	0.00010601438258787954	0.00001789927216114794	0.00012857326280876075	0.00014505929686119828	-0.00046852051477502669	-0.0012592377310534377	-0.000022058346339760837	-0.0048251697706003143	-0.000023554565279512718	-0.000033203472438778081	-0.0026670132562368626	0.0096987234066643838
21.059999999999999	0.00010387141182725476	0.000018087266076913626	0.00012599225558997812	0.00014370787695767995	-0.00064326312248150544	-0.0016082539687845561	-0.000021185063734996401	-0.0047693577588158184	-0.000021393754162130074	-0.00003068758956467979	-0.0028536910056245444	0.0091586525279771375
21.080000000000002	0.00010162844683034647	0.000018279368677634573	0.00012299198535427672	0.00014256172392054442	-0.00078898757169920902	-0.0019451835082653808	-0.000020287128432001922	-0.004712563370190697	-0.000018587958190145748	-0.000027553182546321414	-0.0029959871242010052	0.0086364791452221961
21.100000000000001	0.000099287295644446411	0.000018474960011224609	0.00011924767040088699	0.00014149711711664362	-0.00089618737096159391	-0.0022650534550225903	-0.000019366595381542506	-0.0046550122611338611	-0.000015235285243272306	-0.000023811152904160138	-0.003078657916757082	0.0081421051552761706
21.120000000000001	0.000096849911902414237	0.000018673430446092753	0.00011455569364336379	0.0001403692118019835	-0.00095764537039630588	-0.0025628598320402399	-0.000018425573575429205	-0.0045969301277396105	-0.000011497019654201079	-0.000019496586135779592	-0.003090215986686093	0.0076853104407908863
21.140000000000001	0.000094318397068009901	0.000018874180989954353	0.00010890541154259456	0.00013902581127964511	-0.00096909845894234403	-0.0028336342180860299	-0.000017466220116217623	-0.0045385420749797711	-7.5891315597410858e-6	-0.000014672696339805558	-0.0030240000028399893	0.0072755970241692551
21.16	0.000091695002482988785	0.000019076623500280328	0.0001025009532985878	0.00013732208306471705	-0.00092967832966434462	-0.0030725535666125663	-0.000016490734305197457	-0.0044800719938493244	-3.7578281420341808e-6	-9.432833507266869e-6	-0.0028788431540390453	0.0069219719800519275
21.18	0.000088982131070117904	0.000019280180786932786	0.00009572588273998664	0.00013513502741221289	-0.00084200503936337947	-0.00327508823218249	-0.000015501351563463467	-0.004421741948325994	-2.4526552745013364e-7	-3.8997140771566963e-6	-0.002659168351016524	0.0066326781073948859
21.199999999999999	0.000086182338915857804	0.00001948428660911625	0.000089062696810315173	0.00013237632594564896	-0.00071190551839568779	-0.0034371767198373843	-0.000014500337372842093	-0.0043637715739166128	2.7441764657125389e-6	1.7786485704412991e-6	-0.0023744939074726002	0.0064148922645442651
21.219999999999999	0.000083298336407990753	0.000019688385568344154	0.000082992983860462333	0.0001290021770548877	-0.00054783898481968385	-0.0035554102420486287	-0.000013489981086071967	-0.0043063774895167085	5.0674120050421545e-6	7.4363596558116307e-6	-0.0020385027918959388	0.0062744200102452302
21.240000000000002	0.000080332989120430326	0.000019891932900759738	0.000077906478926598882	0.00012501892378520563	-0.00036017948139999948	-0.0036272068321194836	-0.000012472589832435849	-0.0042497727242087032	6.6514578281016978e-6	0.000012899888734308612	-0.0016679243877806924	0.0062154200379086503
21.260000000000002	0.000077289318291682424	0.000020094394172046302	0.000074038976609555607	0.00012048370874064712	-0.00016050112801511399	-0.0036509543164991148	-0.000011450482361001491	-0.0041941661605667301	7.4893594319593026e-6	0.000018000095361077328	-0.0012814544530077845	0.0062401915994096746
21.280000000000001	0.000074170500958054691	0.00002029524487918571	0.000071446479176576205	0.00011549999643531081	0.000039056022450476387	-0.0036261042342749014	-0.000010425982888796065	-0.0041397619959283758	7.6291096416589155e-6	0.000022584598839706094	-0.00089881721333895132	0.0063490523072180791
21.300000000000001	0.00007097986961669342	0.000020493969963775737	0.000070012914364963458	0.00011020847853780713	0.00022635026332315253	-0.0035532045481437369	-9.4014150287188847e-6	-0.0040867592230240937	7.1616109181098231e-6	0.00002652891839490662	-0.00053992431291299901	0.0065403230700476099
21.32	0.000067720911476165657	0.000020690063242215948	0.000069484131364580537	0.00010477448550496801	0.00038980344594278745	-0.0034338668396439956	-8.3790957477944406e-6	-0.0040353511312664131	6.2108700463296695e-6	0.000029744964414980119	-0.00022398991495260377	0.0068104231718544546
21.34	0.000064397267230800748	0.000020883026758548624	0.00006952002588031525	0.000099373442056956834	0.00051903760081903946	-0.0032706722853911774	-7.3613294232326154e-6	-0.003985724829891798	4.9259794366214582e-6	0.000032185880826519908	0.000031528740366543314	0.0071540640608606775
21.359999999999999	0.000061012729366326929	0.000021072370066443788	0.000069756182319989646	0.00009417604324939155	0.0006055928262069753	-0.003067028562964941	-6.3504019590585048e-6	-0.0039380607940830573	3.4722595535288669e-6	0.000033846832184526721	0.00021218172759360091	0.0075645178580465554
21.379999999999999	0.000057571239900171961	0.000021257609447037253	0.000069864640565159286	0.000089334679795962518	0.00064364736357792906	-0.0028269955969939279	-5.348574997406097e-6	-0.0038925324350752785	2.0192796242497757e-6	0.000034761964200991091	0.00030782090047656689	0.0080339280948520143
21.400000000000002	0.000054076887647882404	0.000021438267069896163	0.000069601625438106551	0.000084972263737510129	0.00063059315320292521	-0.0025551008487621658	-4.3580803141124447e-6	-0.0038493056951972786	7.2583512282509144e-7	0.000034998309538149947	0.00031366612109100765	0.0085536270448545396
21.420000000000002	0.000050533904913351024	0.000021613870104934068	0.00006883127518633736	0.000081174103934739117	0.0005673160414167008	-0.0022561644125763834	-3.3811142617218293e-6	-0.0038085386686511316	-2.7536494308366688e-7	0.00003464775883733201	0.00023085906372593635	0.0091144264324742805
21.440000000000001	0.000046946663574597147	0.000021783949793111149	0.000067520246790665761	0.000077982979945618452	0.00045809886109151427	-0.0019351508510033256	-2.4198324257707071e-6	-0.00377038124879582	-8.8940575694237967e-7	0.000033818325442760977	0.000066341670466581269	0.0097068554765179678
21.460000000000001	0.000043319670684206085	0.000021948040484422622	0.000065707040648545212	0.000075397168798809616	0.0003101761724027814	-0.0015970592724586497	-1.4763444314488949e-6	-0.0037349748025654449	-1.0645507684710342e-6	0.000032625813271049131	-0.00016790340183220017	0.010321330636916178
21.48	0.000039657563404748436	0.000022105678651735468	0.000063458017801783229	0.000073370957694954275	0.0001330653202375131	-0.0012468566430024336	-5.5270888248484806e-7	-0.0037024518725754562	-7.9128588601623529e-7	0.000031186711215238499	-0.00045603369136896252	0.010948253253194425
21.5	0.000035965103375813767	0.000022256401889330441	0.000060825709316834897	0.000071817140273121305	-0.000062167812798755292	-0.00088945273503850141	3.4907144424306535e-7	-0.0036729359073913977	-9.7465934580098779e-8	0.000029612767990763039	-0.0007796609629053047	0.011578042739410052
21.52	0.000032247170484122484	0.000022399747905144273	0.000057823023170040788	0.000070611110062322041	-0.00026358977097957006	-0.00052970928089037157	1.2270542667398854e-6	-0.003646541020319978	9.5728176605427984e-7	0.000028007331080603937	-0.0011190701621672748	0.012201122705616827
21.539999999999999	0.000028508756044754585	0.000022535253515887035	0.000054420830497572958	0.000069596364829664636	-0.00045899342621391896	-0.00017247140482990421	2.0793622335646411e-6	-0.0036233717770115317	2.2860782411607272e-6	0.000026463229045967096	-0.0014542597003454581	0.012807884305792709
21.559999999999999	0.000024754955321868582	0.000022662453654228137	0.000050568647294035179	0.00006859143453658012	-0.00063645142164241533	0.00017739339630035237	2.9041871449260459e-6	-0.0036035230120765966	3.7788487838724682e-6	0.000025061777330918217	-0.0017658636416409252	0.013388654655574185
21.580000000000002	0.000020990959566667688	0.000022780880397295026	0.000046230810434103042	0.000067398365563391821	-0.00078490834525880523	0.00051496439433610709	3.6997939561293769e-6	-0.0035870796748196355	5.3084724530340355e-6	0.000023872408493379182	-0.0020360845579493478	0.013933698019804172
21.600000000000001	0.00001722204734332794	0.000022890062025684481	0.000041425271265813079	0.00006581287468060415	-0.00089485869607648953	0.00083525959045117014	4.4645245387206489e-6	-0.0035741167041358599	6.7417133179890898e-6	0.000022952461378199229	-0.0022497271654246761	0.014433273587785209
21.620000000000001	0.000013453575397434636	0.000022989522122052458	0.000036250500589567886	0.000063636103847016651	-0.00095907769141184598	0.0011332623538287446	5.1968011901583344e-6	-0.0035646989325076942	7.9555587902992164e-6	0.000022346788805981815	-0.0023953024796325843	0.014877766237841747
21.640000000000001	9.6909688602660193e-6	0.000023078778718427525	0.000030889363330042358	0.000060687578894748351	-0.00097328733865764813	0.0014039900626648077	5.895129961724227e-6	-0.0035588810189906995	8.856269391600835e-6	0.000022087028122796254	-0.0024660382853675432	0.015257896284143799
21.66	5.9397110067811731e-6	0.000023157343500800505	0.000025586906272249271	0.000056818564294871393	-0.00093660027708002949	0.0016426061949598634	6.5581036419286309e-6	-0.0035567074109774388	9.39578216226436e-6	0.000022190585321494455	-0.0024605623988954491	0.015565001784466407
21.68	2.2053324161205867e-6	0.00002322472107977162	0.000020608870658522793	0.000051924611058351555	-0.0008516171625970794	0.0018445706889616913	7.1844045597471706e-6	-0.0035582123344712292	9.5799077181567271e-6	0.000022659570141914109	-0.0023830667410846586	0.015791374056208243
21.699999999999999	-1.5066003243510706e-6	0.000023280408335425569	0.000016194749353555527	0.000045955832152000386	-0.00072414858446880211	0.0020058168553320826	7.7728070802807192e-6	-0.0035634198125355935	9.4654210010293449e-6	0.000023480047265298648	-0.0022428978143093849	0.01593061551410532
21.719999999999999	-5.1904963156469697e-6	0.000023323893844334151	0.000012519874088706695	0.000038923415397261463	-0.00056264247019329491	0.0021229376899824901	8.3221798999437435e-6	-0.003572343711495056	9.1472379279838867e-6	0.000024622005812807019	-0.0020536824005651425	0.015977980890985895
21.740000000000002	-8.8407526528458402e-6	0.000023354657396332274	9.6755019586627911e-6	0.000030901159409423007	-0.0003774666879241286	0.002193361129512357	8.8314880100359705e-6	-0.0035849878144353746	8.7400840411561154e-6	0.000026040381581195204	-0.0018322015472806022	0.015930660170196773
21.760000000000002	-0.00001245176694281841	0.000023372169608176034	7.6677968334111502e-6	0.000022021388764194988	-0.00018019254667892877	0.0022154934060210746	9.2997944434944357e-6	-0.003601345921453703	8.3598305178796128e-6	0.000027677301637985679	-0.0015972231407099704	0.01578796525029064
21.780000000000001	-0.000016017950229717942	0.000023375891640609005	6.4303909696784844e-6	0.00001246538386521362	0.000017042275251621382	0.0021888125318922508	9.7262617162370557e-6	-0.0036214019760745257	8.1081361663695728e-6	0.000029465492213068267	-0.0013684081962392401	0.015551392449747986
21.800000000000001	-0.000019533740357739054	0.000023365275025155865	5.8432492513436907e-6	2.4493017372548276e-6	0.00020210115507912109	0.0021138998031201891	0.000010110153045750359	-0.0036451302171881068	8.0616499338569125e-6	0.000031332549206793125	-0.0011652825817816048	0.015224548114314469
21.82	-0.000022993615391386085	0.000023339761606126951	5.7522975265462961e-6	-7.7927137887255637e-6	0.00036341609489974787	0.0019924051570246694	0.000010450833308518065	-0.0036724953558008224	8.2653662951473472e-6	0.000033205575037036777	-0.0010061889918423473	0.014812942355573639
21.84	-0.000026392107487085287	0.000023298783602872026	5.9873932322304646e-6	-0.000018026087603744551	0.00049062511517435309	0.0018269509021750275	0.000010747769657440398	-0.0037034527758652586	8.7294504155996377e-6	0.000035015583846099291	-0.00090714911873085034	0.014323673239087382
21.859999999999999	-0.000029723816735407332	0.000023241763796526176	6.3784512412089212e-6	-0.000028031817019356225	0.00057528896380492625	0.001620986234054273	0.000011000532003216379	-0.0037379487583645275	9.429505960188711e-6	0.000036701096312468512	-0.00088066683425051145	0.01376503752879943
21.879999999999999	-0.00003298342528454401	0.000023168115845266931	6.7699373643356764e-6	-0.000037619014082123509	0.00061160826650063778	0.0013786107152098433	0.000011208793114989013	-0.0037759207278446564	0.00001031078683825723	0.000038210480444680894	-0.00093463363292112462	0.013146112107508035
21.900000000000002	-0.000036165711455465183	0.000023077244730810127	7.0330340724393536e-6	-0.000046632687042916926	0.00059699517916788443	0.0011043876564981528	0.000011372328550501853	-0.0038172975204689595	0.000011296423561971136	0.000039502814779775186	-0.0010715781401634383	0.012476351383247595
21.920000000000002	-0.000039265563877705079	0.000022968547338665684	7.0738960266866768e-6	-0.000054956236241288786	0.00053234982574450001	0.00080316783237069855	0.000011491016282373645	-0.0038619996727140291	0.000012298368630994649	0.000040547305195787198	-0.0012884724647991338	0.011765240668388639
21.940000000000001	-0.000042277995582925415	0.000022841413173700044	6.8366433327478326e-6	-0.000062508921318971816	0.00042196082102221883	0.00047994055351845393	0.000011564836154557417	-0.0039099397297056209	0.000013228366222389765	0.000041321525518202285	-0.0015771680460430503	0.011022035125877143
21.960000000000001	-0.000045198158025713808	0.000022695225211894576	6.3012035732903926e-6	-0.000069239213803400784	0.00027305932541316303	0.00013972361262927242	0.000011593868976225025	-0.0039610225722182552	0.000014005952889833972	0.000041808931050109355	-0.0019253460942088335	0.010255600522874091
21.98	-0.000048021354921726211	0.000022529360888416828	5.4779234240423524e-6	-0.00007511539818920096	0.000095151322644835122	-0.00021250296053544103	0.000011578295512803399	-0.004015145761308592	0.000014561790943962844	0.000041996190664798927	-0.0023177269270423257	0.0094743579400540599
22.	-0.000050743055818890104	0.000022343193221355798	4.4018248760747947e-6	-0.000080115001687586229	-0.00010071403152983873	-0.00057182103762316145	0.000011518395138136045	-0.0040721998995140573	0.000014836971691706974	0.000041870890292481505	-0.0027372573218940105	0.0086863216446738598
22.02	-0.00005335890949062852	0.000022136092069634895	3.1287898882431664e-6	-0.000084214639436037964	-0.00030262223283236505	-0.00093336399158637311	0.000011414544318320841	-0.004132069007537419	0.00001478105805231486	0.000041420086838810793	-0.0031660903661884497	0.0078992088536776334
22.039999999999999	-0.000055864756890785378	0.000021907425522991028	1.7340500687718086e-6	-0.000087381705003167914	-0.00049838445384986062	-0.0012922838329476999	0.000011267214897473649	-0.0041946309152953616	0.000014352401621803984	0.000040630054487882789	-0.0035863316382053314	0.0071205927884520018
22.059999999999999	-0.00005825664377664963	0.00002165656142096734	3.1111839454353585e-7	-0.000089569063932221776	-0.00067608893974638881	-0.0016437107602658941	0.000011076972087482179	-0.0042597576662043125	0.000013523174685704797	0.000039487381207060218	-0.0039806664173903557	0.00635806649082119
22.080000000000002	-0.000060530832794405964	0.000021382868997198232	-1.0320307619465785e-6	-0.000090713555298733289	-0.00082469218320807829	-0.0019827209337256119	0.00001084447235833938	-0.0043273159335327606	0.000012288959842243069	0.000037981363005670093	-0.0043330385652134238	0.0056193843117239234
22.100000000000001	-0.000062683815147214494	0.000021085720644487273	-2.1822144483998884e-6	-0.00009073869090680739	-0.00093469684615089257	-0.0023043272921965466	0.00001057046106231474	-0.0043971674476588982	0.000010679716556355468	0.000036107424910246377	-0.0046294996581711812	0.0049125506992277338
22.120000000000001	-0.00006471232159776033	0.000020764493795392382	-3.0359587456368908e-6	-0.000089561472518612934	-0.00099888315265964154	-0.0026035053742037816	0.00001025576989436075	-0.0044691694330303722	8.7669729277282948e-6	0.000033871095406898949	-0.0048592142728155	0.0042458317793019114
22.140000000000001	-0.000066613332889719351	0.000020418572912343068	-3.5169709038176955e-6	-0.000087102738844151151	-0.0010129757427292461	-0.0028752615417488338	9.9013141697835982e-6	-0.0045431750536169312	6.6624515241801852e-6	0.000031291903543697458	-0.0050154603015167042	0.0036276740290562461
22.16	-0.000068384089493493672	0.000020047351580601874	-3.5906935913418425e-6	-0.000083299942785740322	-0.00097608808399389686	-0.0031147450941739607	9.508089933475683e-6	-0.0046190338656449045	4.5062857286018443e-6	0.000028406488809508412	-0.0050963785306138726	0.003066525620749396
22.18	-0.000070022100559796047	0.000019650234696649935	-3.2707230395861986e-6	-0.000078120809480972803	-0.00089081996009431714	-0.0033173990886974751	9.0771709117323796e-6	-0.0046965922763761636	2.4472649707563132e-6	0.000025270241539379623	-0.0051052521169079618	0.0025705688679118089
22.199999999999999	-0.000071525152210205611	0.000019226640743999283	-2.6149044732998172e-6	-0.00007157602560968479	-0.00076297900824762307	-0.0034791380973623349	8.6097053012615388e-6	-0.0047756940077042873	6.2089315796751143e-7	0.00002195694464349196	-0.0050502251133887101	0.0021473852143988831
22.219999999999999	-0.000072891314864150652	0.00001877600414765858	-1.7130876152210428e-6	-0.000063729050643016039	-0.00060100748848370951	-0.0035965356468159668	8.106912407719602e-6	-0.0048561805633141834	-8.6840375090532773e-7	0.000018556156474131696	-0.0049435348166986266	0.0018035855207712615
22.240000000000002	-0.000074118949801769973	0.000018297777698143685	-6.7143764165972231e-7	-0.00005470138516579584	-0.00041526438385877933	-0.0036670007367198727	7.5700791784365229e-6	-0.0049378916981704657	-1.9569798488279499e-6	0.000015168425540858926	-0.0048004515466576695	0.0015444460210286112
22.260000000000002	-0.000075206714834529648	0.000017791435035074577	4.0163252951197492e-7	-0.000044672187778274641	-0.00021730895528746492	-0.0036889224189904403	7.0005565673027237e-6	-0.0050206658890881491	-2.6233606210540605e-6	0.000011898795087707248	-0.0046381384456033459	0.001373592548284328
22.280000000000001	-0.000076153568910192204	0.000017256473179977072	1.4051107290469211e-6	-0.000033871932872884397	-0.000019264599811022936	-0.003661764288239638	6.3997558209759331e-6	-0.0051043408051392909	-2.8839793292274873e-6	8.8493637334097208e-6	-0.0044745691514435334	0.0012927715477487481
22.300000000000001	-0.000076958775953650527	0.000016692415107746688	2.2508859255573888e-6	-0.000022570710492563623	0.0001667466716823462	-0.003586096612553164	5.76914464573558e-6	-0.0051887537766585118	-2.7866585747965411e-6	6.1118449447353229e-6	-0.0043275287352123569	0.0013017362418480125
22.32	-0.000077621907546898683	0.000016098812345179775	2.867475582139789e-6	-0.000011062607249520684	0.00032916913035498541	-0.0034635618270458493	5.11024329132026e-6	-0.0052737422616229591	-2.4040369508739057e-6	3.7610698837460543e-6	-0.0042136428451598458	0.0013982615554512336
22.34	-0.000078142844700038877	0.000015475247585306813	3.2045587603189707e-6	3.5180013389576881e-7	0.00045764779758318037	-0.0032967778591264062	4.4246204888888363e-6	-0.0053591443081770374	-1.8272315223423485e-6	1.8502018960878108e-6	-0.0041473768192882409	0.001578284513104042
22.359999999999999	-0.000078521778547530063	0.000014821337305319734	3.2393715043467497e-6	0.000011382584180638644	0.00054374273487236939	-0.003089191722682997	3.713889424033362e-6	-0.0054447990120993946	-1.1587749107373757e-6	4.0811848087823899e-7	-0.0041400196385874546	0.0018361507146787441
22.379999999999999	-0.000078759210041124544	0.000014136734376042145	2.983797268703986e-6	0.000021765166561407007	0.00058164507551794215	-0.0028449016523204359	2.9797035414440287e-6	-0.0055305469680128868	-5.0399141388046687e-7	-5.6095989349816411e-7	-0.0041987713360985409	0.0021649349084849746
22.400000000000002	-0.000078855948613235777	0.000013421130650662404	2.4893932683671405e-6	0.000031271041059294236	0.00056874939741349741	-0.0025684688612693032	2.2237523143835147e-6	-0.0056162307131667052	3.8780201761651201e-8	-1.0758693542133047e-6	-0.0043261200205354641	0.0025567965374565173
22.420000000000002	-0.000078813109720802382	0.0000126742595197787	1.8475895972938638e-6	0.000039713737096311319	0.00050593273933532447	-0.0022647395370787382	1.44775706963432e-6	-0.0057016951626327871	3.873568157064522e-7	-1.1754667901785199e-6	-0.0045196749428738541	0.0030033301920270143
22.440000000000001	-0.000078632111459808751	0.000011895898420554151	1.1838810196652949e-6	0.000046950054142184255	0.00039745897239313851	-0.0019386942916118461	6.5346660927181888e-7	-0.0057867880347808928	4.8212124468746676e-7	-9.1481776567925443e-7	-0.0047725120269080969	0.0034958757165613188
22.460000000000001	-0.000078314670070599168	0.000011085871286990898	6.4697212875941545e-7	0.000052877311405047367	0.00025053694736797898	-0.0015953367668469316	-1.573470576853031e-7	-0.0058713602659301858	2.8847526333322659e-7	-3.612448367003307e-7	-0.0050739391298200362	0.0040257618930884531
22.48	-0.00007786279448481967	0.000010244050928753435	3.9514285972430674e-7	0.000057427859061785769	0.000074656004046746958	-0.0012396264966066228	-9.8289304747978257e-7	-0.0059552664130919997	-2.0413433617083587e-7	4.0927058710810149e-7	-0.0054104768725214813	0.0045844692715751815
22.5	-0.000077278779800599162	9.3703613259727956e-6	5.8182287098612617e-7	0.000060562333916987926	-0.00011914411552239244	-0.0008764544544205635	-1.8213659330537646e-6	-0.0060383650437639078	-9.847044533557725e-7	1.3150578758620857e-6	-0.0057668338462964087	0.0051637098974222396
22.52	-0.000076565199882114993	8.4647798276454743e-6	1.34097297613614e-6	0.000062263116502436072	-0.00031895147296170267	-0.00051065381659224772	-2.6709500745708548e-6	-0.0061205191117574102	-2.0226169670720107e-6	2.2710630866243364e-6	-0.0061267364387475919	0.0057554327898176484
22.539999999999999	-0.000075724898932729573	7.5273392412797473e-6	2.771747330022889e-6	0.000062529202314028781	-0.00051257502449634617	-0.0001470339219475209	-3.5298238991073039e-6	-0.0062015963180740543	-3.2681668348938375e-6	3.1906674266245216e-6	-0.0064736059676403527	0.0063517729300764337
22.559999999999999	-0.000074760982214865101	6.558129802013092e-6	4.9223420684925412e-6	0.000061373304294187053	-0.00068809909711381174	0.00020957743957832634	-4.396164208747555e-6	-0.0062814694559123838	-4.6526847901143253e-6	3.9873395755660179e-6	-0.0067911891094872799	0.0069449676007344611
22.580000000000002	-0.000073676805872262968	5.5573010095406602e-6	7.7751358723600339e-6	0.000058821526596933293	-0.00083447778973778182	0.00055429926362950198	-5.2681503874968394e-6	-0.0063600167388855877	-6.0907354810443848e-6	4.5764970533490601e-6	-0.0070642844722131034	0.0075272669227402274
22.600000000000001	-0.000072475965896590805	4.5250633215472954e-6	0.000011237936831769158	0.000054915457792022171	-0.0009422154049836183	0.00088218502476669451	-6.143968614459594e-6	-0.0064371221116186006	-7.4869700666529981e-6	4.877906510880603e-6	-0.0072796491776131404	0.0080908653435589773
22.620000000000001	-0.000071162286370003713	3.4616896930985811e-6	0.000015147177678382501	0.000049716083195372463	-0.001004098979352476	0.0011882449730256134	-7.0218159704919791e-6	-0.0065126755418987896	-8.7485610516142842e-6	4.8188137369668815e-6	-0.0074270412237254562	0.0086278777288522103
22.640000000000001	-0.000069739806898234946	2.3675169515969244e-6	0.00001928650393023465	0.000043308563804540096	-0.0010158646258589196	0.0014675106968582343	-7.899904534879737e-6	-0.0065865732936447614	-9.8013244317074477e-6	4.3377833054761283e-6	-0.0075002194804722547	0.0091303778095600963
22.66	-0.000068212769437372978	1.2429469976596376e-6	0.000023418594979496971	0.000035806718650169961	-0.00097663999675177797	0.0017151437731782737	-8.7764653269907511e-6	-0.0066587181799799798	-0.000010605084758131406	3.388982843022248e-6	-0.0074976558151116698	0.0095905084218530726
22.68	-0.000066585604429302697	8.8447822957105635e-8	0.000027321885550858627	0.000027356016872835676	-0.00088903904813732388	0.0019265836994526288	-9.6497522241723033e-6	-0.0067290197957504232	-0.000011163123936817204	1.9464168882349364e-6	-0.0074227564962567414	0.010000662934479234
22.699999999999999	-0.000064862916386632108	-1.0954456634162683e-6	0.000030820783198305668	0.000018134052913586218	-0.000758880996674731	0.0020977237197317656	-0.000010518045770298301	-0.0067973947289063251	-0.000011522285536962051	7.455866545685863e-9	-0.0072835287138173022	0.010353726552036438
22.719999999999999	-0.000063049468990498264	-2.3081310077459916e-6	0.000033800191551636161	8.3478362143604712e-6	-0.00059461551956406381	0.0022250976235633824	-0.000011379656835192736	-0.0068637667502085172	-0.000011763598309399992	-2.4050338570079377e-6	-0.0070917947943540342	0.010643356235154626
22.740000000000002	-0.000061150169752968026	-3.5489377903377189e-6	0.000036201705607634416	-1.7722701416353348e-6	-0.00040660483256965035	0.0023060571391218488	-0.000012232930232121408	-0.0069280669807687996	-0.000011986325952263732	-5.2425441463034572e-6	-0.0068621679464284761	0.010864270394009303
22.760000000000002	-0.000059170054201269223	-4.817127416345295e-6	0.000038006327171082044	-0.000011981557758576622	-0.00020640881711536248	0.0023389189721331745	-0.000013076248143589764	-0.0069902340370181833	-0.000012289705667224704	-8.4330956797752654e-6	-0.006611009129511917	0.011012515765879494
22.780000000000001	-0.00005711426991282173	-6.1118931237350429e-6	0.000039213380967170752	-0.000022031992825310293	-6.1516137461273685e-6	0.0023230632252646726	-0.000013908033460022923	-0.0070502141527484302	-0.000012756156700242244	-0.000011885699705015823	-0.0063554947324025741	0.0110856799529108
22.800000000000001	-0.000054988060178947501	-7.4323602128643373e-6	0.000039825738354908741	-0.000031683924740642799	0.00018204077968208459	0.0022589706269403233	-0.000014726752948699545	-0.007107961277929134	-0.00001343839577908415	-0.000015496697465627179	-0.0061127977598365172	0.011083024120144759
22.82	-0.000052796747544277267	-8.7775865010570787e-6	0.000039847894311603044	-0.00004071700113969165	0.00034660282524156117	0.0021481938400288677	-0.000015530920319185154	-0.0071634371540795294	-0.0000143518148722592	-0.000019157229924671865	-0.0058992926865053356	0.011005520513009306
22.84	-0.000050545717220112224	-0.000010146563004551065	0.000039297625804138314	-0.000048938911880510444	0.0004771627266360906	0.0019932667753347617	-0.000016319099077757165	-0.0072166113660330315	-0.000015473045271306024	-0.000022760888908346377	-0.0057296839325049311	0.010855792057083768
22.859999999999999	-0.000048240400509831638	-0.0000115382148494777	0.000038226033510072033	-0.000056190934351541683	0.00056525746086492272	0.0017975637860503926	-0.000017089905264031785	-0.0072674613700039956	-0.000016745342518605794	-0.00002621057734212423	-0.0056160333278024374	0.010637964137757059
22.879999999999999	-0.000045886258161351862	-0.00001295140241215117	0.000036736835916734156	-0.000062349774933339458	0.00060505149729279083	0.0015651265109837844	-0.000017842009997496439	-0.0073159724979209801	-0.000018090483806340596	-0.000029423763273923875	-0.0055667811632857164	0.010357449482888522
22.900000000000002	-0.000043488763940769531	-0.000014384922688453287	0.000034995453864872239	-0.000067325793242582754	0.00059391322221239969	0.0013004790641281201	-0.000018574141904443425	-0.0073621379380788207	-0.000019425038639456216	-0.000032335610097775774	-0.0055859509148698866	0.010020694115807066
22.920000000000002	-0.000041053388311406563	-0.000015837510890477751	0.000033222021445379612	-0.000071058245462250064	0.00053269832222599422	0.0010084519499203126	-0.000019285089255145771	-0.0074059586922101822	-0.000020676905253164818	-0.000034899833297324934	-0.0056727403214045149	0.0096349146610368013
22.940000000000001	-0.000038585582311959771	-0.000017307842268340958	0.000031668428034179602	-0.00007350860328897077	0.00042565766131750967	0.00069403184256336468	-0.000019973702053647374	-0.0074474435091536756	-0.000021797209867648049	-0.000037087494641797891	-0.0058216150241971638	0.0092078548680629511
22.960000000000001	-0.000036090761787958142	-0.000018794534153145794	0.000030584922550740828	-0.000074653240085056916	0.00027999718374995973	0.00036224898982334711	-0.000020638893843339529	-0.0074866087953573725	-0.000022763913645671568	-0.000038884231885225745	-0.0060228754513818958	0.0087475828950508237
22.98	-0.000033574291938478357	-0.000020296148216961941	0.000030184166445755556	-0.000074476813914918505	0.0001052131220184966	0.000018107502390150776	-0.000021279643360225253	-0.0075234785025413125	-0.000023576436773826287	-0.000040286595028575511	-0.0062635379874688528	0.0082623420307197486
23.	-0.000031041472303199036	-0.000021811192944188724	0.000030609472535456095	-0.000072967534033435699	-0.000087640137569348377	-0.00033344281709616925	-0.000021894995996175892	-0.007558083992866553	-0.000024243933017396163	-0.00004129820816128893	-0.0065283229419826842	0.0077604576893355853
23.02	-0.000028497522192274388	-0.000023338126307605972	0.000031911151175616215	-0.000070115208905451032	-0.00028663133286018297	-0.00068750032219970373	-0.00002248406508122136	-0.0075904638820758234	-0.000024772063094598285	-0.000041926411674091807	-0.0068005920142173749	0.0072502941464228834
23.039999999999999	-0.000025947566643466646	-0.000024875358641974671	0.00003403295049024882	-0.000065912578063497679	-0.0004795486892193836	-0.0010391828020686312	-0.000023046032907397818	-0.0076206638610964239	-0.000025153474410996579	-0.0000421798912801849	-0.0070631899641709827	0.0067402467535874443
23.059999999999999	-0.000023396622959911267	-0.000026421255706490639	0.000036810732711192035	-0.000060359965119036185	-0.00065445720001381345	-0.0013835907900685796	-0.000023580151631622664	-0.0076487364966646466	-0.000025365811164943658	-0.000042067598985034982	-0.0072992522178049208	0.0062387500854231542
23.080000000000002	-0.000020849587851728968	-0.000027974141927065031	0.00003998667233671635	-0.000053472789417592648	-0.0008002949779449608	-0.0017157784742124122	-0.000024085743918891844	-0.0076747410116123661	-0.000025378522811272952	-0.000041599047328293864	-0.0074930822019151902	0.0057542801016790684
23.100000000000001	-0.000018311225250131069	-0.000029532303808108192	0.000043241797117246628	-0.000045290980239056505	-0.000907554687073897	-0.0020307468364583066	-0.000024562203450897296	-0.0076987430454874828	-0.000025166697010126776	-0.000040785835852274327	-0.0076311553525192227	0.0052953291469261679
23.120000000000001	-0.000015786154807042457	-0.000031093993502864431	0.000046245633791210799	-0.000035888904764722757	-0.00096901625998002813	-0.0023234708336591402	-0.000025008995175185289	-0.0077208143962412337	-0.000024727422686138256	-0.000039644071149386867	-0.0077031942026258276	0.004870336403688327
23.140000000000001	-0.000013278841117722595	-0.000032657432530592881	0.000048714733112128344	-0.000025384118195772437	-0.0009804129009257465	-0.0025889679255596447	-0.000025425655369473027	-0.0077410327438022161	-0.000024092772180045463	-0.000038197188517257591	-0.0077031416108566397	0.0044875629469108471
23.16	-0.000010793583716969118	-0.000034220815628166292	0.000050465587452013655	-0.000013943149710191061	-0.00094087302787339321	-0.0028224094118462382	-0.000025811791555981067	-0.0077594813563628528	-0.000023334196377282346	-0.000036478597009562824	-0.007629806579320034	0.004154909185698317
23.18	-8.3345078623342506e-6	-0.00003578231472283032	0.000051446397321738141	-1.7827193352498716e-6	-0.00085301464009777006	-0.0030192694541461632	-0.000026167082204445191	-0.0077762487802759492	-0.000022555947930283371	-0.000034533568319686236	-0.0074870088268272281	0.0038796822303139244
23.199999999999999	-5.9055561278421875e-6	-0.000037340083012371884	0.000051738193586621517	0.000010834731257985952	-0.00072266417569814292	-0.0031755001683516251	-0.000026491276189595514	-0.0077914285145194301	-0.000021878916648402497	-0.000032419884216275396	-0.007283187009155135	0.0036683302551173747
23.219999999999999	-3.5104807990793407e-6	-0.000038892259138413459	0.000051526416097957828	0.000023611545426401731	-0.00055828189759335326	-0.0032877157863037227	-0.000026784192179142574	-0.0078051186707043911	-0.000021419201893600748	-0.000030206942478308574	-0.0070305927165821439	0.0035261686998554649
23.240000000000002	-1.1528371493575718e-6	-0.000040436971438111908	0.000051053708840658601	0.000036230807965387246	-0.00037024424314195621	-0.0033533656165583995	-0.000027045717728244739	-0.0078174216196586106	-0.000021266643996754181	-0.000027973272261914983	-0.0067442878314946967	0.0034571276671805785
23.260000000000002	1.1640224652741116e-6	-0.000041972342258845787	0.000050568838006980615	0.000048376217257461301	-0.00017012897863715484	-0.0033708751684911184	-0.000027275808266270102	-0.0078284436256536149	-0.000021467538064513791	-0.000025802682928028481	-0.0064411520352060728	0.0034635500192325224
23.280000000000001	3.4369536657009869e-6	-0.000043496492320323619	0.000050284453885593439	0.000059753583003144956	0.000029918785118524492	-0.003339737673046286	-0.000027474485919762315	-0.0078382944693866363	-0.000022014090434115813	-0.000023779509959038353	-0.0061390053352374024	0.0035460650413493304
23.300000000000001	5.6630242331739966e-6	-0.000045007545108539617	0.000050350592913004505	0.000070111269271450061	0.00021775044713956388	-0.0032605440602894034	-0.000027641838133043994	-0.0078470870608333479	-0.00002284205211957463	-0.00002198357484340871	-0.0058558193745110454	0.0037035536234211863
23.32	7.8395174644210752e-6	-0.000046503631284968119	0.000050844993150403472	0.000079256981613529814	0.00038177860961324935	-0.0031349473474551201	-0.000027778016167039066	-0.0078549370431568889	-0.00002383757990955665	-0.000020485506782567942	-0.0056089037595246569	0.0039332091009560846
23.34	9.9639346405402951e-6	-0.000047982893095323677	0.000051777633877866242	0.000087068840862677271	0.0005116133869200875	-0.0029655660055465972	-0.000027883233446036187	-0.0078619623888439641	-0.000024853866832947463	-0.000019342975835130033	-0.0054139570766013508	0.0042306852341282806
23.359999999999999	0.00001203399675471159	-0.000049443488761386921	0.000053105422700466115	0.000093499579498005497	0.00059878050549423993	-0.0027558386984693688	-0.0000279577637416345	-0.0078682829892890611	-0.000025736385698554853	-0.000018598183837831989	-0.0052839672491996944	0.0045903115264043903
23.379999999999999	0.000014047645314051865	-0.000050883596839461304	0.000054752472253519202	0.00009857374473680805	0.00063744230930502495	-0.0025098484937834276	-0.000028001939280090926	-0.0078740202390526794	-0.000026352594833970594	-0.000018276701168270376	-0.005228084961096292	0.0050053481446598359
23.400000000000002	0.000016003042455327993	-0.000052301420529744314	0.000056630974186649974	0.00010237877566898757	0.00062497492571491784	-0.0022321373606201543	-0.000028016148653300238	-0.0078792966160356834	-0.000026619032555817712	-0.000018387483875614841	-0.0052507015066480976	0.0054682493424798202
23.420000000000002	0.000017898570176814316	-0.000053695191920406264	0.000058657315918968223	0.00010505155518820281	0.00056225046655267467	-0.001927531248395562	-0.00002800083469753703	-0.0078842352588246907	-0.000026517986188887704	-0.000018923713629128563	-0.0053509725980064662	0.0059709058283107068
23.440000000000001	0.000019732828924007295	-0.000055063176150427047	0.000060758597279889775	0.00010676241324551403	0.00045354202151660764	-0.0016009926344095753	-0.000027956492181898524	-0.0078889595424776679	-0.000026098592528420866	-0.000019864008148576945	-0.0055229250469332964	0.006504842389781015
23.460000000000001	0.000021504635362580571	-0.000056403675476480266	0.000062866841463546375	0.00010769856504795616	0.00030607976939835374	-0.0012575119420527143	-0.000027883665518885908	-0.0078935926540012712	-0.000025462435647004983	-0.000021173566679955763	-0.0057561106363852241	0.0070613560571400206
23.48	0.000023213019544898045	-0.000057715033228131711	0.000064901928377270046	0.00010804867516947883	0.00012938256931437222	-0.00090204268236578858	-0.000027782946248024881	-0.0078982571688048717	-0.000024738854593645693	-0.000022804930963467307	-0.0060366176011192414	0.0076315906153185337
23.5	0.000024857221321530204	-0.0000589956376374536	0.000066748696690547421	0.00010798976625885082	-0.000065476639571383872	-0.00053947856430257713	-0.000027654970583629312	-0.0079030746293803286	-0.000024057724191960811	-0.000024698230218798967	-0.0063481904169017346	0.0082065538151375669
23.52	0.000026436686223315492	-0.000060243925528656548	0.000068237396831632297	0.00010767716776442435	-0.00026655288624591924	-0.00017466498013210381	-0.000027500416775995407	-0.0079081651274716634	-0.000023526657416731572	-0.000026780999831266944	-0.0066732639732272224	0.0087770928797736639
23.539999999999999	0.000027951060676885409	-0.000061458385854780222	0.000069138344395903995	0.00010723773291332686	-0.00046162462385795786	0.00018756721846355384	-0.000027320002549190842	-0.0079136468909846124	-0.000023216599756271938	-0.000028967877497752814	-0.0069938476114730927	0.0093338508668361422
23.559999999999999	0.000029400186746790513	-0.000062637563068313157	0.000069179985059241583	0.00010676620461691488	-0.00063874894151370811	0.00054236053565206738	-0.000027114482387020911	-0.0079196358768581637	-0.000023156611001703964	-0.000031160648607725383	-0.0072923230583455817	0.0098672304501872012
23.580000000000002	0.000030784096258923421	-0.000063780060314418135	0.00006809381956046287	0.0001063244023622352	-0.00078685550933567101	0.00088479805529119025	-0.00002688464480960634	-0.0079262453711316134	-0.000023336574124829812	-0.000033249199685184139	-0.0075522804021464617	0.01036739229530502
23.600000000000001	0.000032103004579082245	-0.000064884542435216411	0.000065680203384793634	0.00010594281308150266	-0.00089642615443716062	0.0012098939116934153	-0.000026631309716258766	-0.0079335855973729011	-0.000023715749689286886	-0.000035113917686725032	-0.007759479048991426	0.010824312190235271
23.620000000000001	0.000033357303865440974	-0.000065949738774669358	0.000061878726700593384	0.00010562415805211167	-0.00096022697481840049	0.0015126189962410407	-0.000026355325585373374	-0.0079417633346948319	-0.000024234860328143509	-0.000036629927743843382	-0.0079029071868669636	0.011227914471469071
23.640000000000001	0.000034547555962508025	-0.000066974445775426662	0.000056820706200666482	0.00010534852826181787	-0.00097397529577419374	0.0017879693336279815	-0.000026057566740924493	-0.0079508815464322605	-0.000024829141059352217	-0.000037673295361986825	-0.0079757850143999907	0.011568289405131478
23.66	0.000035674484997982175	-0.000067957529358352427	0.000050844004369495627	0.00010507969260114061	-0.00093678390989295824	0.0020310786478734627	-0.000025738930682590866	-0.0079610390206623256	-0.000025439498020158463	-0.000038128959135682455	-0.007976286647987935	0.011835989882978303
23.68	0.000036738969546101091	-0.00006889792707786882	0.000044462550366195647	0.00010477216544564974	-0.00085125840400000546	0.0022373699552637916	-0.000025400335283396608	-0.0079723300236015388	-0.000026019041795052184	-0.00003789976121722563	-0.0079077887303244335	0.012022389472781211
23.699999999999999	0.00003774203469284268	-0.000069794650046271371	0.00003829922170082295	0.00010437857301705267	-0.00072321869791037996	0.0024027344116096488	-0.000025042716196656961	-0.0079848439669696139	-0.000026533265945760665	-0.000036915586309312076	-0.0077785798169009053	0.012120071445641572
23.719999999999999	0.00003868484376078063	-0.000070646784621869363	0.000033002517442114188	0.00010385679898212985	-0.00056112594960210592	0.0025237201271934213	-0.000024667024135394122	-0.007998665090272486	-0.000026954009991895372	-0.000035141392897231061	-0.0076011196679887545	0.012123209090089685
23.740000000000002	0.000039568689890183417	-0.000071453493856528909	0.000029168615955744298	0.00010317635059403987	-0.00037536471002378265	0.0025977102786196048	-0.000024274222337528073	-0.0080138721590258533	-0.000027249517942105894	-0.000032582899690061784	-0.0073910412709945281	0.012027893471073565
23.760000000000002	0.000040394987455102949	-0.00007221401869924732	0.000027281688253333325	0.00010232339760493994	-0.00017752608671074512	0.0026230694032381603	-0.000023865283947311494	-0.0080305381798071451	-0.000027374599008287564	-0.00002928891286087601	-0.0071660921848642981	0.011832367193685802
23.780000000000001	0.000041165263443599526	-0.000072927678953828355	0.000027673458920064037	0.00010130401720356494	0.000020229657157275773	0.0025992396098391711	-0.000023441189588708361	-0.0080487301330157274	-0.000027265503413958364	-0.000025349726594469518	-0.0069451256278514461	0.011537131954065737
23.800000000000001	0.000041881148688780595	-0.00007359387398917774	0.000030495752847945617	0.00010014533283100521	0.00020574109029576003	0.0025267743126752519	-0.00002300292493005035	-0.0080685087241654137	-0.000026843328108986514	-0.000020891622927173698	-0.0067471343624641118	0.011144912609965342
23.82	0.000042544369105376734	-0.000074212083202759068	0.000035700924981584004	0.000098894441996080773	0.00036741425466039861	0.0024073051001769815	-0.000022551478336976793	-0.0080899281545012813	-0.000026027501200665687	-0.00001606811318897311	-0.0065902437966634739	0.010660478835121572
23.84	0.000043156736955502623	-0.000074781866237797368	0.00004303249235082518	0.000097615254751624858	0.00049486180238099593	0.0022434461220832477	-0.000022087838600137744	-0.0081130359116196003	-0.000024757433446889743	-0.000011049069110848075	-0.006490591590119504	0.010090343996741504
23.859999999999999	0.00004372014207865843	-0.000075302862956783199	0.000052035546517836817	0.000096383568029226319	0.00057962203182849537	0.0020386483825466676	-0.000021612992803704545	-0.0081378725807948662	-0.000023016671701153735	-6.0091749196668209e-6	-0.0064611175119988033	0.0094423764846598562
23.879999999999999	0.000044236543267500011	-0.000075774793174335738	0.000062096927586935413	0.000095280846434897537	0.00061587855975691306	0.0017970221989883212	-0.000021127924211269272	-0.0081644716775986642	-0.000020851461356885537	-1.1171400575923918e-6	-0.0065104179116787873	0.0087253687372986343
23.900000000000002	0.000044707959710437589	-0.000076197456153681304	0.000072516140618986841	0.000094387248066787194	0.00060103409081617106	0.0015231489324112886	-0.000020633610287042192	-0.0081928595023423676	-0.000018376218812822531	3.4731443088222014e-6	-0.0066419064725788731	0.0079486122587694667
23.920000000000002	0.000045136462535268207	-0.000076570729872222428	0.000082593582684791639	0.000093774425711880272	0.00053598797747649225	0.0012219026479473578	-0.000020131020835791047	-0.0082230550168654396	-0.000015762527761201822	7.628766626809752e-6	-0.0068535048069418066	0.0071215230097818848
23.940000000000001	0.000045524166501578062	-0.000076894570061978389	0.00009171156319102633	0.000093498570956734167	0.00042503654362139503	0.00089829897514487605	-0.000019621116216714252	-0.0082550697440387441	-0.000013214316590126618	0.000011241062732494922	-0.0071379556595156345	0.0062533519263104223
23.960000000000001	0.000045873221933272201	-0.000077169009032790459	0.00009938370760624593	0.000093594083946182266	0.00027542571155491919	0.00055738291659879484	-0.000019104845674161597	-0.0082889076903905883	-0.000010936777470042791	0.000014226273626752328	-0.0074836662554685325	0.0053530020095099058
23.98	0.000046185806745212971	-0.000077394154285523821	0.00010526099957765614	0.000094068179778028505	0.000096681099555771875	0.00020416073518946738	-0.000018583145778724996	-0.0083245652920954545	-9.1077827777848175e-6	0.000016524250305190169	-0.0078758423472194035	0.0044289587073903548
24.	0.000046464118762350182	-0.000077570186924849844	0.00010910170086556731	0.000094896709958339209	-0.00010012591127943701	-0.00015642564220643752	-0.000018056938966601321	-0.0083620313845871354	-7.8577796036038983e-6	0.000018096063428705428	-0.0082976371566269545	0.0034893261872139753
24.02	0.000046710368194279039	-0.00007769735988075093	0.00011072805254566317	0.00009602149103288965	-0.00030305782806839458	-0.00051948918897833259	-0.000017527132239660015	-0.0084012871959223342	-7.259527471270566e-6	0.000018921394145963999	-0.0087311246851574063	0.002541950041805967
24.039999999999999	0.000046926770443364574	-0.000077775995949643415	0.00010999772963508209	0.000097349481314092795	-0.00049990318150445947	-0.00088016535608660576	-0.000016994615887978848	-0.0084423063640018531	-7.325466034258793e-6	0.000018996439751204491	-0.009158061960902502	0.001594597837922792
24.060000000000002	0.000047115539073133705	-0.000077806485665517168	0.00010681065511606788	0.000098754194748931767	-0.00067872839676985414	-0.0012335715558910722	-0.000016460262444409346	-0.0084850549776563262	-8.0096575263526038e-6	0.00001833280961542269	-0.009560548020125504	0.00065516307480820168
24.080000000000002	0.000047278879128732909	-0.000077789285013491483	0.0001011551629701915	0.00010007974402467118	-0.00082846915039462652	-0.0015747744138420903	-0.000015924925591711409	-0.0085294916415301833	-9.2128223767862227e-6	0.000016957563643206497	-0.0099217492365978981	-0.00026814431188245085
24.100000000000001	0.000047418980678667205	-0.000077724912997471601	0.000093178023641157792	0.0001011478124180315	-0.00093960860884844527	-0.0018987796902237473	-0.000015389439361822299	-0.0085755675646679349	-0.000010791177490088177	0.000014914212812074806	-0.010226813129797639	-0.001166656747545598
24.120000000000001	0.000047538012636502702	-0.000077613949074579577	0.000083248422255328969	0.00010176763142838788	-0.0010049096021864832	-0.0022005569383373963	-0.000014854617277557103	-0.0086232266725852162	-0.00001257060872169799	0.000012264210943302434	-0.010463959670989748	-0.0020311884368185446
24.140000000000001	0.000047638116933416963	-0.000077457030469511721	0.000071983747402512566	0.00010174868232633999	-0.0010200828148719723	-0.0024751064239456879	-0.000014321251709584898	-0.0086724057425668893	-0.000014366262901868709	9.088265406763385e-6	-0.010625586109086734	-0.0028520786783834103
24.16	0.000047721402946135361	-0.000077254849382433517	0.000060217689554220577	0.00010091537882380569	-0.00098423290569052912	-0.0027175699341031568	-0.000013790113252660358	-0.0087230345618689101	-0.000016004716248140677	5.4867215688765569e-6	-0.010709128214463971	-0.0036193510273093399
24.18	0.000047789942197996177	-0.000077008150103332994	0.00004891374469764842	0.000099122504191601762	-0.00089995768041689411	-0.0029233804404328349	-0.000013261950291484914	-0.008775036108403713	-0.000017343478583935895	1.5783538684505105e-6	-0.010717441234195838	-0.0043229863578104228
24.199999999999999	0.000047845763379621153	-0.000076717726047404426	0.000039048387384790773	0.000096269779784260989	-0.00077307083111135633	-0.0030884389910630903	-0.000012737488555476101	-0.0088283267534408905	-0.000018282608913882531	-2.5028741091961959e-6	-0.010658592647898479	-0.0049532927535302865
24.219999999999999	0.000047890847704984418	-0.00007638441672447904	0.000031496615107977355	0.000092313753574685409	-0.00061202905595943158	-0.0032093017030208849	-0.000012217430871437618	-0.008882816485792356	-0.000018766022703679136	-6.6131678642840364e-6	-0.010545131077406782	-0.0055013407664393906
24.240000000000002	0.000047927124481077915	-0.000076009104657306472	0.000026944700421843021	0.000087275309963243813	-0.00042721347183087268	-0.0032833563400900792	-0.000011702456850989917	-0.008938409156865175	-0.00001877422362312961	-0.00001060605682058971	-0.010393023699623669	-0.0059594212752299564
24.260000000000002	0.000047956467070512515	-0.000075592712261663797	0.000025837393145249771	0.000081241548533728114	-0.00023021144073971881	-0.0033089674960173916	-0.000011193222875634235	-0.0089950027459141761	-0.000018313438256187253	-0.000014340638396476146	-0.010220479995463778	-0.0063214771739322547
24.280000000000001	0.000047980689028063323	-0.000075136198702627601	0.000028351353735529827	0.00007436151059645596	-0.000033177791402115585	-0.0032855722094074372	-0.000010690361912344543	-0.0090524896447349776	-0.000017406862434680287	-0.000017689931003397191	-0.010046805830446936	-0.0065834609889419233
24.300000000000001	0.000048001540635854434	-0.000074640556740042702	0.000034382339126635963	0.000066836118690984797	0.00015173401958402076	-0.0032137136524188082	-0.000010194483580333591	-0.0091107569610377973	-0.000016091773276185467	-0.000020548262270606715	-0.009891315894643371	-0.0067435786372955029
24.32	0.000048020705660470342	-0.000074106809576977517	0.000043541537146873227	0.000058903554638244093	0.00031294046392529471	-0.003095008474505348	-9.7061741850291983e-6	-0.0091696868396002554	-0.000014422704808614295	-0.000022836734154981636	-0.0097722486783671549	-0.0068023938555009326
24.34	0.000048039798343332135	-0.000073536007723325284	0.000055169373705178659	0.000050821950848319725	0.00044006593114803932	-0.0029320520929409333	-9.2259968438070106e-6	-0.0092291568002999084	-0.00001247736905837446	-0.000024506110164326106	-0.0097056264509902158	-0.0067627859984982228
24.359999999999999	0.000048060360765177224	-0.000072929225887904606	0.000068382571056270491	0.000042851569761012676	0.00052465977842100562	-0.00272827417808961	-8.7544916421052055e-6	-0.0092890400920364047	-0.000010360090483160084	-0.000025536893586058929	-0.0097040838355239648	-0.0066297727663166836
24.379999999999999	0.000048083860342225393	-0.000072287559910423955	0.000082164647132784013	0.000035238545585940945	0.00056091371859748893	-0.0024877624282024025	-8.2921758976749194e-6	-0.0093492060615241335	-8.1981606716470534e-6	-0.000025936817639859305	-0.0097758036834738604	-0.0064102256935967333
24.400000000000002	0.00004811168772057145	-0.000071612123745421589	0.000095492068072505071	0.000028201805782814004	0.00054623371295230453	-0.0022150755744656911	-7.8395443279845323e-6	-0.009409520535858782	-6.1295760414997735e-6	-0.000025736352372168064	-0.0099237743510329195	-0.006112517296210514
24.420000000000002	0.00004814515473510958	-0.000070904046508582708	0.00010746759575646497	0.000021924100680397601	0.00048151668205450367	-0.0019150661334517787	-7.3970693747621441e-6	-0.0094698462177351516	-4.2846767243157058e-6	-0.000024983079162967103	-0.010145560540804389	-0.0057461431381615859
24.440000000000001	0.000048185492767586352	-0.000070164469596511038	0.0001174223380609532	0.000016547311873581216	0.00037105129476943939	-0.0015927300751515791	-6.9652015428252334e-6	-0.0095300430921231201	-2.7671315731558899e-6	-0.000023735857475167682	-0.010433656046566462	-0.0053213596559372875
24.460000000000001	0.000048233851251956034	-0.00006939454388877845	0.00012495654573403681	0.000012171540703227041	0.00022207220330477549	-0.0012530951023897376	-6.5443696619267577e-6	-0.0095899688431953234	-1.6399306933499724e-6	-0.000022059618401373132	-0.010776317552780013	-0.0048488704685648006
24.48	0.000048291296376345994	-0.000068595427042293945	0.00012991292246134975	8.8570136695630131e-6	0.000044092330482688318	-0.0009011526671945185	-6.1349812835349848e-6	-0.0096494792802459817	-9.1961351834576877e-7	-0.000020021403630453988	-0.011158650635755982	-0.0043395820298449224
24.5	0.000048358810069079605	-0.000067768280885257821	0.00013230265945933517	6.6276360380784771e-6	-0.00015182901380467875	-0.00054183219813284565	-5.7374229846460234e-6	-0.0097084287712717113	-5.7852374064221168e-7	-0.000017687981665157754	-0.011563697089003979	-0.0038044360672996194
24.52	0.000048437289116212007	-0.000066914268918875629	0.00013222050361615459	5.4750736942776879e-6	-0.00035376448586394333	-0.0001800101199929434	-5.3520607886659022e-6	-0.0097666706829446382	-5.5246561822888674e-7	-0.000015125068797677138	-0.0119733625322694	-0.0032543133763110149
24.539999999999999	0.00004852754450697383	-0.000066034553933441513	0.00012978479232647264	5.3624949738831362e-6	-0.0005495106030103062	0.00017945829600514928	-4.9792404099961718e-6	-0.0098240578255523771	-7.5077914434701354e-7	-0.000012397907274124681	-0.012369172309789664	-0.0026999928381469113
24.560000000000002	0.000048630300960566392	-0.000065130295744292982	0.0001251238540890022	6.2274825482662444e-6	-0.00072714036281317147	0.00053169905549253099	-4.6192877245533614e-6	-0.0098804429015845498	-1.0671138860607332e-6	-9.5727362886439959e-6	-0.012732972874746999	-0.0021521421049017601
24.580000000000002	0.000048746196615531701	-0.000064202649053232363	0.00011840876651103907	7.9840438357396681e-6	-0.0008755959457236763	0.00087178731250377845	-4.2725090079534511e-6	-0.009935678956517759	-1.3907082582163832e-6	-6.7185538169603487e-6	-0.01304773988982524	-0.0016213128314110908
24.600000000000001	0.000048875782905664217	-0.000063252761439306339	0.00010991243136641501	0.000010524028828135662	-0.0009853683132492329	0.0011947378147463472	-3.9391913035993764e-6	-0.0099896198304137256	-1.618512311108572e-6	-3.9085195764759773e-6	-0.013298590123564581	-0.0011179138061583448
24.620000000000001	0.000049019524583561458	-0.000062281771482240053	0.0001000633408142354	0.000013718537489781219	-0.0010492301575156682	0.0014955299272452218	-3.6196026773661905e-6	-0.010042120608876857	-1.6676668385499915e-6	-1.2203980151032079e-6	-0.013473950871158895	-0.00065213967414885776
24.640000000000001	0.000049177799941197559	-0.000061290807021635693	0.000089463807262091938	0.000017420017797441234	-0.0010629038661579256	0.0017691747165512358	-3.3139925637824807e-6	-0.01009303807196239	-1.4863856723952573e-6	1.2644146581801408e-6	-0.013566688719245736	-0.00023384066987036179
24.66	0.000049350901042698875	-0.000060280983552654081	0.000078856772059991004	0.000021465695066762852	-0.001025506332587362	0.0020108257033241241	-3.0225919515104727e-6	-0.010142231139581324	-1.0604687509276067e-6	3.4635029186255717e-6	-0.013574920775792771	0.00012767094912020721
24.68	0.000049539034333787035	-0.000059253402760121224	0.000069046480175534442	0.000025682739168215313	-0.00093964604509003363	0.0022159282525619846	-2.7456136320255786e-6	-0.010189561311962024	-4.1342750944570183e-7	5.2976129831482088e-6	-0.013502276135274816	0.00042387048488138918
24.699999999999999	0.000049742321160679837	-0.000058209151190185505	0.00006079604736455857	0.000029895207601396412	-0.00081114358310005615	0.0023803960049658748	-2.4832524129908551e-6	-0.010234893103764107	3.9966068825919576e-7	6.6960170644302097e-6	-0.01335752928055281	0.0006473077921733475
24.719999999999999	0.000049960798508559556	-0.000057149299059309832	0.000054730607017154653	0.000033932372092277535	-0.00064845704938502522	0.0025007972735988679	-2.2356852457522392e-6	-0.010278094470408766	1.3021843996707805e-6	7.6023983493489489e-6	-0.013153715062667826	0.00079190382613366587
24.740000000000002	0.000050194419906116755	-0.000056074899198886119	0.000051266975797777115	0.000037637636242385253	-0.00046196293145857049	0.0025745309613262116	-2.0030713384147636e-6	-0.010319037225239051	2.206547928006175e-6	7.9804159905973171e-6	-0.012906963013658554	0.00085322343825610866
24.760000000000002	0.000050443056387555057	-0.00005498698613315016	0.000050576321244753114	0.000040876979440926387	-0.00026323879322511548	0.0025999710992903827	-1.7855523433626952e-6	-0.010357597446143656	3.0227271709294678e-6	7.8180787756940151e-6	-0.012635299894047058	0.00082869073575661057
24.780000000000001	0.000050706497578607845	-0.000053886575287455903	0.000052574846224062721	0.000043545789575751004	-0.000064426699666160454	0.0025765619125307096	-1.5832522979736252e-6	-0.010393655870263484	3.6643724646949483e-6	7.1301953733018952e-6	-0.012357573205325581	0.00071771846484725271
24.800000000000001	0.000050984452921756102	-0.000052774662323343759	0.00005693501592126532	0.000045573104724496577	0.00012233248386114219	0.0025048511225653977	-1.3962777341697263e-6	-0.010427098275508272	4.0539182640485227e-6	5.9584587271052647e-6	-0.012092509342469072	0.0005217329585502624
24.82	0.0000512765529646457	-0.000051652222595622286	0.000063115204097081989	0.000046922644451535128	0.00028546422195274495	0.0023864571134744159	-1.224717635198852e-6	-0.010457815847570702	4.1287792035930859e-6	4.3691060225871381e-6	-0.011857817181077796	0.0002440895948379897
24.84	0.000051582350803831834	-0.000050520210727386323	0.000070412105938610914	0.000047590499684831838	0.00041459536753146265	0.0022239742689347036	-1.0686433964297859e-6	-0.010485705531212846	3.8496548454836077e-6	2.4484909765566665e-6	-0.01166923382779819	-0.00011011189262763368
24.859999999999999	0.000051901323567693503	-0.00004937956029650049	0.000078040461873006561	0.000047599859466351119	0.00050126953845758358	0.0020208287116441201	-9.2810878852406242e-7	-0.010510670364637004	3.2098093526063132e-6	2.9722423073794135e-7	-0.011539487226243067	-0.00053429007641391706
24.879999999999999	0.000052232874032217408	-0.00004823118362838655	0.000085235706603487005	0.000046993578827998067	0.00053966462596201597	0.0017811024938356819	-8.0314980957507664e-7	-0.010532619795784487	2.2422146160189227e-6	-1.9762853169409678e-6	-0.011477274543281676	-0.0010206912342872591
24.900000000000002	0.000052576332328951175	-0.000047075971688279493	0.000091361335005177985	0.000045825655925535447	0.00052716669673644005	0.0015093471112915097	-6.9378459024299621e-7	-0.010551469979489168	1.0209860306434337e-6	-4.262051396149158e-6	-0.011486453278114006	-0.0015607103531101521
24.920000000000002	0.000052930957737538226	-0.000045914794066162089	0.000095993231917522459	0.000044152756966637369	0.00046465014710402475	0.0012104067780695522	-6.0001322802968882e-7	-0.010567144054454681	-3.4483331965567965e-7	-6.453812132430764e-6	-0.011565651974936378	-0.0021451902141949352
24.940000000000001	0.000053295940532840924	-0.000044748499047327984	0.000098955862849834514	0.000042026818992284276	0.00035638245330445466	0.00088926855048084301	-5.2181763856781749e-7	-0.010579572399087191	-1.7241114179181172e-6	-8.4529991821041817e-6	-0.011708414275184108	-0.0027646714795854467
24.960000000000001	0.000053670403978176018	-0.000043577913760889504	0.0001003006617515366	0.000039489522917948716	0.00020958179768020376	0.00055095092797387475	-4.5916131814066619e-7	-0.010588692865292994	-2.9794641838894187e-6	-0.000010171272707231588	-0.011903837991401794	-0.0034095765636351278
24.98	0.000054053406353799655	-0.00004240384439884984	0.0001002375455843689	0.000036569125712874323	0.000033751284383457486	0.00020043600880569843	-4.1198919190424399e-7	-0.010594450989407984	-3.981818338921056e-6	-0.000011531809444478847	-0.012137539110209202	-0.0040703215947963632
25.	0.000054443943067094408	-0.000041227076497427672	0.000099045676618874506	0.000033279831276690486	-0.00016005289755771133	-0.00015735634679317164	-3.8022736917678324e-7	-0.010596800179516801	-4.6210338156896236e-6	-0.000012469742416750668	-0.012392725789989768	-0.004737362203532638
25.02	0.000054840948850307797	-0.000040048375272951962	0.000096992923288199973	0.000029623601058702265	-0.00035990152729053088	-0.00051755975682236564	-3.6378293510538895e-7	-0.010595701878478251	-4.8126217954171102e-6	-0.000012932253067164667	-0.012651224662299818	-0.005401188755027102
25.039999999999999	0.000055243300058543943	-0.000038868486004068446	0.000094285646074443452	0.000025594077047452063	-0.00055358710903371708	-0.00087532988636544219	-3.6254369172039613e-7	-0.010591125702072655	-4.5026232151808288e-6	-0.00001287880140642475	-0.012894419287305791	-0.0060522939242040989
25.060000000000002	0.000055649816995191614	-0.000037688134452262362	0.000091056975983959398	0.00002118210722578534	-0.00072917968699411193	-0.0012258050867279806	-3.763779787453736e-7	-0.010583049551761151	-3.6728346288900093e-6	-0.000012281859331796097	-0.013104167027492886	-0.0066811395242202236
25.080000000000002	0.000056059266333084723	-0.000036508027312458959	0.000087388553283721665	0.000016382220949143211	-0.00087562221961221876	-0.0015640747968379374	-4.0513445209375276e-7	-0.010571459701623053	-2.346778792631371e-6	-0.00001112831183884902	-0.013263794320496361	-0.0072781499102693419
25.100000000000001	0.000056470363618152386	-0.000035328852686018539	0.000083351391010146742	0.000011199293152703432	-0.00098341162938647177	-0.0018851704371266548	-4.4864183297577132e-7	-0.010556350859154236	-5.9428441211498151e-7	-9.4214473464367121e-6	-0.013359210223884841	-0.0078337560128512781
25.120000000000001	0.000056881775788528849	-0.000034151280568013916	0.000079047601524523392	5.6545698601286054e-6	-0.0010453316109155868	-0.0021840907034833134	-5.0670878820602283e-7	-0.010537726199662704	1.4690232011012327e-6	-7.1832151691021695e-6	-0.01338005420194051	-0.0083385072936708326
25.140000000000001	0.000057292123847231535	-0.000032975963341440285	0.000074636501484110634	-2.0977609260092178e-7	-0.0010571189223835486	-0.002455868657421533	-5.7912370625759491e-7	-0.010515597374120887	3.6903092577554586e-6	-4.4562300113466791e-6	-0.01332067517641043	-0.0087832591742326716
25.16	0.000057699985503326112	-0.000031803536270755647	0.000070335405817040925	-6.328304568214288e-6	-0.0010179054971202034	-0.0026956821592575468	-6.6565456765740882e-7	-0.01048998449041082	5.8961983400475371e-6	-1.3048966152583163e-6	-0.01318069879264195	-0.0091594316935290181
25.18	0.000058103897946876898	-0.000030634617987964274	0.000066394957756447937	-0.000012612731544198869	-0.00093031262490791836	-0.0028990025907524755	-7.6604885175177162e-7	-0.010460916067979591	7.913808370490355e-6	2.1849555238394325e-6	-0.012965015453219129	-0.0094593227111996747
25.199999999999999	0.00005850236063092637	-0.000029469810964097045	0.000063057448788379766	-0.000018955355101480526	-0.00080016919445499637	-0.0030617702956118771	-8.8003344312845289e-7	-0.010428428966059253	9.5902346880713529e-6	5.9083807816932843e-6	-0.012683185912962764	-0.0096764476959524288
25.219999999999999	0.000058893838180449493	-0.0000283097019602471	0.000060510907737874181	-0.000025235326101068212	-0.00063593614667859161	-0.0031805797377097026	-1.0073145894004543e-6	-0.010392568285628793	0.000010805360248066637	9.7457405967005251e-6	-0.012348434107080031	-0.0098058700083226893
25.240000000000002	0.000059276763261010418	-0.000027154862451855915	0.000058850826377122162	-0.000031327179026405943	-0.00044798782318409495	-0.0032528540536117005	-1.1475779070069247e-6	-0.010353387245482081	0.000011476252625115119	0.000013569050411579159	-0.011976491516373929	-0.0098444823718323079
25.260000000000002	0.000059649539608075397	-0.000026005849020845483	0.000058057186796980909	-0.000037110662253345833	-0.00024789635765759636	-0.0032769882518677209	-1.3004884508796555e-6	-0.010310947032750274	0.000011555394819728892	0.000017249687933002661	-0.01158453103072577	-0.0097912030296306886
25.280000000000001	0.000060010545008561816	-0.000024863203710655453	0.0000579901325747402	-0.000042480659377022723	-0.000047797450031171877	-0.0032524431273277098	-1.4656907800641994e-6	-0.010265316628425163	0.000011027342547424712	0.000020666603988049592	-0.011190303861891425	-0.0096470589572990872
25.300000000000001	0.000060358134414368464	-0.000023727454339863402	0.000058405111108768976	-0.000047355937456330238	0.00014017300937571022	-0.0031797777479693921	-1.6428091755629759e-6	-0.010216572608429064	9.9079491933107278e-6	0.00002371402591230462	-0.010811440847536255	-0.0094151422801708358
25.32	0.000060690643046149711	-0.000022599114769999929	0.000058987063607091744	-0.000051685610818291011	0.00030444237347762939	-0.0030606162514499801	-1.8314477841195609e-6	-0.010164798920939057	8.2474537977522688e-6	0.00002630768215501969	-0.010464776982772851	-0.0091004424847927305
25.34	0.00006100638957630064	-0.000021478685124755827	0.000059401143910908089	-0.000055452545748558429	0.00043463562799681693	-0.0028975533163432066	-2.0311909641988757e-6	-0.010110086640694252	6.1350720626032751e-6	0.000028388798932587472	-0.010165553475202019	-0.0087095732515230766
25.359999999999999	0.000061303679331648625	-0.000020366651957226867	0.000059353103538127561	-0.000058673378073234583	0.00052229124009579679	-0.0026940105374457291	-2.2416035748221153e-6	-0.010052533701158524	3.700254839578837e-6	0.000029925480231583757	-0.0099264452419624213	-0.0082504259170994559
25.379999999999999	0.000061580807561169293	-0.000019263488363427106	0.000058647053984693665	-0.000061395282878833751	0.00056158007627051627	-0.0024540616959254917	-2.4622314356778641e-6	-0.0099922446054451289	1.105990904123888e-6	0.000030911499969542983	-0.0097565065414600381	-0.007731789510994117
25.400000000000002	0.000061836062732412156	-0.000018169654040261994	0.000057225354363324432	-0.000063690030417815763	0.00054988117839247538	-0.0021822476952759132	-2.6926017480527475e-6	-0.009929330117001773	-1.4673701467411704e-6	0.000031362922474818811	-0.0096602486777011346	-0.0071629789241660375
25.420000000000002	0.000062067729821941447	-0.000017085595286881932	0.000055178285693634893	-0.00006564612210072443	0.00048806365243037687	-0.0018834014723105987	-2.9322237178192045e-6	-0.0098639069311487436	-3.8447846720177092e-6	0.000031313249460797332	-0.0096370941597788487	-0.0065535082527810422
25.440000000000001	0.000062274093709572403	-0.000016011744949251269	0.000052720149293188079	-0.000067359899893520286	0.00038039248045410338	-0.0015624998348204243	-3.180589084692681e-6	-0.0097960973285939664	-5.8792706240061443e-6	0.000030807926892192222	-0.0096813689384988196	-0.0059128369796492292
25.460000000000001	0.00006245344255894833	-0.000014948522307905964	0.000050139506279245349	-0.000068926477894231536	0.0002340862577597283	-0.0012245537219326753	-3.4371728996999973e-6	-0.0097260288121512363	-7.4680713153044143e-6	0.000029899027232063724	-0.0097828374859957913	-0.0052502043401143252
25.48	0.000062604071231420894	-0.000013896332909881466	0.000047738817836606023	-0.000070431203027764011	0.000058650629433324231	-0.00087454184752382385	-3.7014342328597905e-6	-0.009653833727917777	-8.5585335927833295e-6	0.000028640778272144563	-0.0099276348436057385	-0.0045745540565507482
25.5	0.000062724284706820732	-0.000012855568346240098	0.000045779393055431217	-0.000071942171334337529	-0.00013485486882308946	-0.00051738607887568885	-3.9728170293101828e-6	-0.0095796488722525719	-9.1444158884929072e-6	0.000027086383278036863	-0.010099379236215388	-0.003894539447845726
25.52	0.000062812401585787825	-0.00001182660597690013	0.00004444232221125291	-0.000073504163278215878	-0.00033449824517610123	-0.00015796105488275023	-4.2507510157885342e-6	-0.0095036150859179082	-9.2566801999580117e-6	0.000025286318919622713	-0.010280283001896529	-0.0032185890554050156
25.539999999999999	0.000062866757517977129	-0.000010809808605727263	0.000043809011714964624	-0.000075134248722109887	-0.00052807079790885038	0.0001988739535365097	-4.5346526710461632e-6	-0.0094258768368189645	-8.953568100811965e-6	0.000023288047825236607	-0.010452183669802054	-0.0025550061545467602
25.560000000000002	0.000062885708716656913	-9.8055241087004922e-6	0.000043859859444547039	-0.000076819261614360923	-0.00070364323663026909	0.00054823574310299201	-4.8239262826210716e-6	-0.0093465817928030555	-8.3130728751289185e-6	0.000021136873825489122	-0.010597522338802184	-0.0019120721724974891
25.580000000000002	0.000062867635441304914	-8.8140850186987265e-6	0.000044487749930849363	-0.00007851533561557128	-0.00085016061325116402	0.00088518617630308242	-5.1179650507500451e-6	-0.0092658803860122488	-7.4281797498194913e-6	0.000018877515650366633	-0.010700340743275433	-0.0012981241598836514
25.600000000000001	0.00006281094555131081	-7.8358080713270493e-6	0.000045523050266171872	-0.000080149690901944876	-0.00095812234283117496	0.0012047242321569279	-5.4161522584084132e-6	-0.0091839253703216266	-6.4030853460933512e-6	0.000016555890542155338	-0.010747327580803334	-0.0007215799552388318
25.620000000000001	0.000062714077936013718	-6.8709937158980626e-6	0.000046766478019561603	-0.000081624822652968942	-0.0010203137442178806	0.0015018130057923352	-5.7178625374604275e-6	-0.0091008713734183899	-5.3480709219198841e-6	0.000014220586123294548	-0.010728844121714071	-0.00019089131818739256
25.640000000000001	0.000062575506108251272	-5.9199255969800755e-6	0.000048024581274751232	-0.000082825125680498907	-0.0010324712559978259	0.0017714489912757782	-6.0224630939569035e-6	-0.0090168744450692152	-4.3718535818991489e-6	0.000011923559701199071	-0.010639760599194479	0.00028558531950988696
25.66	0.000062393741648607975	-4.9828700115381818e-6	0.000049140566991092566	-0.000083625779083915802	-0.00099372403569765238	0.0020087750702944187	-6.3293151531633451e-6	-0.0089320916031852583	-3.5722019106482206e-6	9.7197351123963494e-6	-0.010479904368594011	0.00069979944050459295
25.68	0.000062167337729925748	-4.0600753475444388e-6	0.000050012909986039966	-0.000083903421411967577	-0.00090668836367221637	0.0022092319620538579	-6.6377752839900939e-6	-0.0088466803792464355	-3.0270826343395396e-6	7.6653576066565421e-6	-0.01025398994418315	0.0010442850414369869
25.699999999999999	0.000061894892585137584	-3.1517715100911164e-6	0.000050596967484092814	-0.000083547817414455355	-0.00077718673990119047	0.0023687363129587637	-6.9471968374285043e-6	-0.0087607983646644308	-2.7886669008402032e-6	5.8151933453529092e-6	-0.0099710442908286616	0.0013124823226001317
25.719999999999999	0.000061575052975815919	-2.2581693412836047e-6	0.000050890135169134182	-0.000082473425133750694	-0.00061367347917984914	0.00248386814020455	-7.2569314782840177e-6	-0.0086746027596823656	-2.8811960046289109e-6	4.2188866171272155e-6	-0.00964348690913331	0.0014990684656647035
25.740000000000002	0.000061206517651381243	-1.3794600403738541e-6	0.000050906626762090013	-0.000080629600898621257	-0.00042651703721598416	0.0025520470202567572	-7.5663306411261067e-6	-0.0085882499263421827	-3.301933122847045e-6	2.9169716309861149e-6	-0.0092860979775948264	0.0016002587172937253
25.760000000000002	0.000060788040727989545	-5.1581459095737337e-7	0.000050651318435460807	-0.000078008199641689535	-0.00022728482696921185	0.0025716760329742234	-7.8747471314900841e-6	-0.0085018949470930909	-4.023392459032854e-6	1.93713521842373e-6	-0.0089150743547658957	0.001614039802655574
25.780000000000001	0.000060318435121053948	3.3261679803538157e-7	0.000050102132475589312	-0.000074647571253524253	-0.000028108677602754535	0.0025422353744543103	-8.1815366255733046e-6	-0.0084156911905238808	-4.9953735727116533e-6	1.2913145824612615e-6	-0.0085472562007954528	0.0015403044693481068
25.800000000000001	0.000059796575845667138	1.1657052305609393e-6	0.000049207510480427791	-0.000070632398286411824	0.00015887952198776053	0.0024643134593168546	-8.4860593021693354e-6	-0.008329789885734594	-6.1467709523144176e-6	9.7408719870392679e-7	-0.0081994711690353238	0.0013808679498880888
25.82	0.00005922140334833903	1.9833436340642439e-6	0.000047900756275483236	-0.000066089389787329228	0.00032211258503951878	0.0023395713442783922	-8.7876814076209841e-6	-0.008244339706773636	-7.3887292008530114e-6	9.6259253614186524e-7	-0.0078878585652131759	0.0011393624704539983
25.84	0.000058591926757771418	2.7854472353079083e-6	0.000046127606392883796	-0.000061179425921584207	0.00045122361779200256	0.0021706450543889856	-9.0857768463709077e-6	-0.0081594863685582331	-8.621366987832807e-6	1.2179658203312349e-6	-0.0076270449082137667	0.00082102201517804266
25.859999999999999	0.00005790722706507101	3.5719539948852909e-6	0.000043878596591263169	-0.000056087217183583421	0.00053776244873571656	0.0019609983489726006	-9.3797287951391528e-6	-0.0080753722356282816	-9.7453326543539554e-6	1.6880209126254875e-6	-0.0074291420111841575	0.0004323835926226486
25.879999999999999	0.000057166460338313463	4.3428249933210379e-6	0.000041215245711469228	-0.000051009803291868216	0.0005759141589418734	0.0017147442723559401	-9.6689312243623815e-6	-0.0079921359450473746	-0.000010677095374528323	2.3107465668310845e-6	-0.007302681268674012	-0.0000190590885557557
25.900000000000002	0.000056368860683563699	5.0980447624688553e-6	0.00003828027604453263	-0.000046145226850081294	0.00056307344605779843	0.001436456612603255	-9.9527905349020007e-6	-0.0079099120446891463	-0.00001136429389546334	3.018110955543829e-6	-0.0072517097773972233	-0.00052520972468614768
25.920000000000002	0.000055513743371492924	5.8376215556384225e-6	0.000035287246971629077	-0.000041682491574299846	0.00050012436879831948	0.0011309918850543792	-0.000010230727040844156	-0.0078288306480947985	-0.000011796238783605417	3.7397096334657043e-6	-0.0072752910521476106	-0.0010776935493848614
25.940000000000001	0.000054600507683369437	6.5615875503922211e-6	0.000032492158338798954	-0.000037793522623768422	0.00039134384640294859	0.000803339026085558	-0.000010502176462756641	-0.0077490171070345813	-0.000012005754887925435	4.405922177350835e-6	-0.007367557625616571	-0.001668120871426519
25.960000000000001	0.000053628639775701176	7.2699989783242952e-6	0.000030155381664006414	-0.000034627387291895351	0.0002439575569269175	0.00045850844098915225	-0.000010766591444655999	-0.007670591702801181	-0.000012061526369577108	4.9504227173022275e-6	-0.0075182984160440305	-0.0022882699759021047
25.98	0.000052597715439046261	7.9629361761774555e-6	0.000028503960894488145	-0.000032306609099416045	0.000067472505745227578	0.00010146543141418467	-0.000011023442952808743	-0.0075936693572233073	-0.000012053347790266788	5.3120745790342927e-6	-0.007713913132410031	-0.0029301814626000399
26.	0.00005150740272901258	8.6405035534233989e-6	0.00002770170588405757	-0.000030925099762615926	-0.0001270558279323193	-0.00026289364956646159	-0.000011272221589114784	-0.0075183593642885824	-0.000012074528174428611	5.4363877497742852e-6	-0.0079385022857854388	-0.0035861679801156422
26.02	0.000050357464503152094	9.3028294716284832e-6	0.000027829965767105225	-0.000030547087547620755	-0.00032770355899573809	-0.00062973006681521623	-0.000011512438999352476	-0.0074447651431991391	-0.000012205559259900051	5.2768000874149623e-6	-0.0081749061892964076	-0.0042487536174440864
26.039999999999999	0.000049147760896813691	9.9500660314218952e-6	0.000028878609005723865	-0.000031206448378569285	-0.00052227206157993067	-0.00099422828881409265	-0.000011743629050101761	-0.0073729840135876978	-0.00001250174472665691	4.7960460557161522e-6	-0.0084056219004942992	-0.004910565092706487
26.060000000000002	0.000047878251521915605	0.000010582388763528176	0.000030746175595713216	-0.000032906021210445807	-0.00069884175425847898	-0.0013515534179495403	-0.000011965349033710854	-0.0073031069935395997	-0.00001298600248776996	3.9678007790477921e-6	-0.0086136429552527392	-0.0055642019173688089
26.080000000000002	0.000046548997736817199	0.000011199996220782255	0.000033249640031020322	-0.000035616765503336534	-0.00084636490893984359	-0.0016968163628471606	-0.000012177180721148484	-0.0072352186209913641	-0.000013647236362390042	2.7786480742697517e-6	-0.008783319623831571	-0.0062021147701019621
26.100000000000001	0.000045160164630821814	0.000011803109468521586	0.00003614534831090227	-0.000039276930930056547	-0.00095534416410283734	-0.0020250617066853382	-0.000012378731469607496	-0.007169396798964528	-0.000014444383152730639	1.2302446986099669e-6	-0.0089013014611841832	-0.0068165203616720911
26.120000000000001	0.000043712022875931622	0.000012391971471630329	0.000039161287382637883	-0.000043791690924610549	-0.0010185634365106337	-0.0023312904165084291	-0.000012569635071457696	-0.0071057126650168213	-0.000015315787089176941	-6.5862561025864519e-7	-0.0089575212041337546	-0.0073993771290180614
26.140000000000001	0.000042204950525943224	0.000012966846376879463	0.00004203666056149663	-0.000049033876174883056	-0.0010317534494749076	-0.0026105250285086883	-0.000012749552628903843	-0.0070442304852248901	-0.000016192453161641834	-2.8505547753909788e-6	-0.0089460686359587125	-0.0079424392650301497
26.16	0.000040639434481817144	0.000013528018689855397	0.000044559971760858852	-0.000054846482508016936	-0.0009940344086864963	-0.0028579190743805785	-0.000012918173327814558	-0.0069850075728503016	-0.000017012250735106565	-5.2890791187379382e-6	-0.0088657518653460256	-0.008437397187777626
26.18	0.000039016071951759879	0.000014075792346737084	0.000046594813189748674	-0.000061047491308578727	-0.00090801186103433521	-0.0030689058628909902	-0.000013075215046474964	-0.0069280942318475092	-0.000017731215381927567	-7.8997789027326903e-6	-0.0087201895594603389	-0.0088761012755633334
26.199999999999999	0.000037335571568986037	0.000014610489681490975	0.000048085414412726152	-0.000067437237804442857	-0.00077949714425900912	-0.0032393751288715277	-0.000013220424919274665	-0.0068735337251891772	-0.000018328617841380235	-0.000010593208654076369	-0.0085174050908612756	-0.0092508537230091663
26.219999999999999	0.00003559875446687219	0.000015132450289842612	0.000049040902987917273	-0.000073808137113016981	-0.00061693382290620093	-0.0033658605205895385	-0.000013353579799976062	-0.0068213622679567012	-0.000018804515907484137	-0.00001326969186349336	-0.0082690383698660278	-0.0095547423370023546
26.240000000000002	0.000033806555029283758	0.000015642029792329204	0.000049504832260842402	-0.000079956109721317919	-0.00043068014798373775	-0.0034457174446283823	-0.000013474486594472479	-0.0067716090450203907	-0.000019171197744864005	-0.000015825686866387245	-0.0079893785346946463	-0.00978198184562727
26.260000000000002	0.000031960021488117857	0.000016139598498941713	0.00004952132756191191	-0.00008569263626999335	-0.00023229338204754381	-0.0034772702389322769	-0.000013582982482218675	-0.0067242962530627854	-0.000019442026599938989	-0.000018161114674414974	-0.0076944094801871575	-0.009928224537018613
26.280000000000001	0.000030060316285229066	0.000016625539979017562	0.000049109557061208231	-0.000090856114525542098	-0.000033894463984131462	-0.0034599103629646398	-0.000013678935047150426	-0.0066794391665986122	-0.000019621895504050302	-0.000020186806413493436	-0.0074009648469819684	-0.0099908038714801375
26.300000000000001	0.000028108716231944192	0.000017100249540480265	0.000048254756364565776	-0.000095321158082906782	0.00015239699799243943	-0.0033941330327731398	-0.000013762242338646174	-0.0066370462275674299	-0.000019702740441600308	-0.000021831141363681111	-0.007125967473539864	-0.0099688822318991475
26.32	0.000026106612348471975	0.000017564132623053845	0.00004691842730237053	-0.000099004688614109937	0.00031502757488690127	-0.003281507617064053	-0.000013832832721251409	-0.0065971191579943505	-0.000019665783108486351	-0.000023045035525297297	-0.0068856480827220465	-0.0098634861721202012
26.34	0.000024055509553335547	0.000018017603111113314	0.000045064231743600913	-0.00010186809573909522	0.00044364488550806627	-0.0031245858061524027	-0.000013890664718834572	-0.0065596530951303987	-0.000019489936918724166	-0.000023804691774535758	-0.0066946426140074965	-0.009677427374501479
26.359999999999999	0.000021957026042424693	0.000018461081572073601	0.000042690890816422106	-0.00010391528715148965	0.00052981253317315488	-0.0029267595456419024	-0.000013935726718275476	-0.0065246367483961587	-0.000019163657327639361	-0.000024111882063110324	-0.006564956668090165	-0.0094151224503352827
26.379999999999999	0.000019812892399804355	0.000018894993426880775	0.000039860557421680931	-0.00010518701636666461	0.00056772672112722993	-0.0026920866303044265	-0.000013968036552663293	-0.0064920525774070301	-0.000018696078015710549	-0.000023991919547577956	-0.0065049139517880331	-0.0090823371386160832
26.400000000000002	0.000017624950463202005	0.000019319767060125283	0.00003671207207362262	-0.00010575234986600832	0.00055478884396496634	-0.0024251047777668379	-0.000013987641010300422	-0.0064618769902449833	-0.000018123190655756904	-0.000023489812055986492	-0.0065183030868829084	-0.0086858883952924959
26.420000000000002	0.000015395151880266689	0.00001973583187693506	0.000033453543932034091	-0.00010569844120269026	0.00049188418295387161	-0.002130654662900161	-0.000013994615226196189	-0.0064340805611249772	-0.000017506364617229236	-0.00002266530183494056	-0.0066039434094703423	-0.0082333403093486409
26.440000000000001	0.000013125556379899733	0.000020143616315524162	0.000030336060723768626	-0.000105119884589739	0.0003832854438557947	-0.0018137291225770833	-0.000013989061999748059	-0.0064086282664938717	-0.000016923149174397079	-0.000021587562542637467	-0.006755791243229399	-0.0077327268167294667
26.460000000000001	0.000010818329804682808	0.000020543545823395314	0.000027616649298754792	-0.00010410883791103082	0.00023620977479505339	-0.0014793603286215656	-0.000013971111004634079	-0.0063854797385527809	-0.000016452863716900218	-0.000020330246729701601	-0.0069635486359604926	-0.0071923268156740723
26.48	8.4757417539403634e-6	0.000020936040806870318	0.000025520915327370553	-0.00010274688186329151	0.000060153165680370788	-0.0011325501952975394	-0.000013940917932192543	-0.0063645895351704656	-0.000016160815005324819	-0.000018967393212738354	-0.007213597477518853	-0.0066205070970882718
26.5	6.1001629799613266e-6	0.000021321514562613511	0.000024213539298340719	-0.00010109928068145063	-0.00013384043674075498	-0.00077824265393469129	-0.000013898663542576822	-0.0063459074250534911	-0.000016084753174810257	-0.000017570463880782483	-0.0074900320362959565	-0.0060256372358063392
26.52	3.6940624576001224e-6	0.000021700371201648567	0.000023780137484739894	-0.000099211989017269214	-0.00033385764386814718	-0.00042133053624602082	-0.000013844552635228213	-0.0063293786870095865	-0.000016226014664885019	-0.000016206535819435208	-0.0077756194220801383	-0.0054160698162542533
26.539999999999999	1.2600041743270063e-6	0.000022073003575144596	0.000024220033717790856	-0.000097111449470565353	-0.00052770850201027623	-0.000066685256590410434	-0.000013778812975196591	-0.0063149444221460883	-0.000016546664030288316	-0.000014937468900428491	-0.0080526398577909584	-0.0048001702980391726
26.560000000000002	-1.199356465655943e-6	0.000022439791212464615	0.000025448139072997006	-0.000094806967162471001	-0.00070348031537775281	0.00028080537057842354	-0.000013701694154266697	-0.0063025418776889094	-0.000016973321861825375	-0.000013819727909071544	-0.0083036756628966472	-0.0041863742675570534
26.580000000000002	-3.6812765043178763e-6	0.000022801098281604945	0.000027305038960576122	-0.000092295233827477397	-0.00085013111083694505	0.00061620682437749661	-0.000013613466331836854	-0.0062921047812295582	-0.000017407933187506969	-0.000012904474245584857	-0.0085124661569318146	-0.0035832462372028359
26.600000000000001	-6.1829295817175667e-6	0.000023157271582288351	0.000029575536430639926	-0.000089566400437099403	-0.00095816903439460178	0.00093452979040504537	-0.000013514419059491162	-0.0062835636840338754	-0.000017744762455546709	-0.0000122375542845575	-0.0086648996202421721	-0.0029995137713097267
26.620000000000001	-8.701410498287987e-6	0.000023508638582243348	0.000032015292343996055	-0.000086610963027908272	-0.0010203839268189191	0.0012307561931349026	-0.000013404859923394491	-0.0062768463121186105	-0.0000178910720678091	-0.000011859092154776346	-0.0087500962022938836	-0.002444053589388334
26.640000000000001	-0.000011233740003998432	0.000023855505506783244	0.000034382395990618236	-0.000083426639503621225	-0.0010325129354815193	0.0014999067444283944	-0.000013285113238246937	-0.0062718779237403745	-0.00001778688774664236	-0.00001180252802953155	-0.0087614097293041114	-0.0019258122856983025
26.66	-0.000013776869921298257	0.000024198155491796181	0.000036467280516580547	-0.000080024395159025014	-0.00099368254408409773	0.0017371515596412436	-0.000013155518717892362	-0.0062685816719319724	-0.00001741835191622701	-0.000012093107772375572	-0.0086971144352155291	-0.001453653001276046
26.68	-0.00001632768863221376	0.000024536846810368314	0.000038112965227161955	-0.000076432844963548324	-0.00090650318405453823	0.0019379587963653461	-0.000013016430035213411	-0.0062668789707148618	-0.000016820517208752245	-0.000012745999602360725	-0.0085605882456843991	-0.0010361300008303292
26.699999999999999	-0.000018883026776855827	0.000024871811182603239	0.000039219874732189519	-0.000072700437011383873	-0.00077678821264127551	0.0020982697590872989	-0.000012868213501857767	-0.0062666898636189929	-0.000016068830588283206	-0.000013764355656899208	-0.0083599429855375253	-0.00068120441296585415
26.719999999999999	-0.000021439663323692682	0.00002520325217814561	0.000039734903672768163	-0.000068895101457355778	-0.00061297915878311723	0.0022146834944485809	-0.000012711246637171075	-0.0062679333931191768	-0.000015262384536352674	-0.000015137721160123074	-0.0081072154415717315	-0.00039592477846918665
26.740000000000002	-0.000023994331914987954	0.000025531343720467043	0.000039630441276375383	-0.000065101401113820678	-0.00042542774572164571	0.0022846305915411778	-0.000012545916797883361	-0.0062705279696234212	-0.000014504302452932744	-0.000016841195692032102	-0.0078173384275286549	-0.00018610374692890693
26.760000000000002	-0.000026543727411273976	0.0000258562287017401	0.00003888290321355653	-0.000061415587029701318	-0.00022568082977480707	0.002306515491616964	-0.000012372619774263238	-0.0062743917386511713	-0.000013884443979823857	-0.000018835661395894682	-0.0075071090567300977	-0.00005602568962739308
26.780000000000001	-0.000029084512833652681	0.000026178017716234769	0.000037460394391675145	-0.000057939272152383869	-0.000025846774862303088	0.0022798094392228662	-0.000012191758460445429	-0.0062794429448429397	-0.000013467564681780148	-0.000021069222715282276	-0.0071942739220103849	-8.2181801923479625e-6
26.800000000000001	-0.000031613326442990475	0.00002649678792031911	0.00003532561254587091	-0.000054772620429764662	0.00016196697507250114	0.0022050820023842704	-0.000012003741512698479	-0.006285600291470423	-0.000013287625542764136	-0.000023479783832661832	-0.0068967184398763346	-0.000043313187644490343
26.82	-0.000034126789107274957	0.000026812582025776885	0.000032454286323858189	-0.000052007963947789393	0.00032621577231253774	0.0020839669676099054	-0.000011808981994727158	-0.0062927832941482376	-0.000013347357426224393	-0.000025998470476774893	-0.0066316538402425556	-0.00016001244113694681
26.84	-0.000036621511919757155	0.000027125407433173769	0.000028863106344031303	-0.000049724603734289247	0.00045654993430544464	0.0019190670329938871	-0.000011607896174034571	-0.0063009126274475268	-0.000013621756072175473	-0.00002855343339662128	-0.0064146896505695439	-0.00035515768552685451
26.859999999999999	-0.000039094103939676245	0.000027435235511132044	0.000024636352234257142	-0.000047985257498734529	0.00054452798147217843	0.0017138095693987659	-0.000011400902271214292	-0.0063099104631665201	-0.00001406440909720516	-0.000031073490308650836	-0.0062587653803709026	-0.00062389288809480236
26.879999999999999	-0.000041541180191506655	0.00002774200102636004	0.000019939409604298464	-0.000046834261700771235	0.00058433314272754043	0.0014722714589584652	-0.000011188419269694133	-0.0063197007990511327	-0.00001461571033253839	-0.000033491092501676534	-0.0061730481052011434	-0.00095989428366047411
26.900000000000002	-0.000043959369830551265	0.000028045601729299756	0.000015011353618536033	-0.00004629729459167814	0.00057334764227348167	0.0011989937777276876	-0.000010970865793553941	-0.0063302097767660359	-0.000015211733965840579	-0.000035744232053189912	-0.006162010087189659	-0.0013556373019465509
26.920000000000002	-0.000046345324340526378	0.000028345898098502637	0.000010136730753815965	-0.000046382134696713179	0.00051243458724216254	0.00089880660859469508	-0.000010748659065189237	-0.0063413659880073225	-0.000015792042076568508	-0.000037777109169793988	-0.0062249176157454754	-0.0018026678308889731
26.940000000000001	-0.000048695725998561257	0.000028642713246973582	5.605034700383732e-6	-0.00004707984744891508	0.00040584539823640772	0.00057668090064464034	-0.000010522213893058435	-0.0063531007676482188	-0.000016304564907060337	-0.000039539612134025653	-0.0063558698631438811	-0.0022918488309208386
26.960000000000001	-0.000051007296337779451	0.000028935832992211727	1.6708136432695697e-6	-0.000048365814910144439	0.00026078038191827506	0.00023761883164876603	-0.000010291941734456855	-0.0063653484728883568	-0.000016706373920278433	-0.000040985882031080445	-0.0065443670492374116	-0.0028135610478064151
26.98	-0.000053276804695100155	0.000029225006091375118	-1.4743951121630461e-6	-0.000050200169612144019	0.00008672542058271619	-0.00011341240095280079	-0.000010058249848642065	-0.0063780467474332013	-0.000016960607094291397	-0.000042072404521715373	-0.0067762422057973098	-0.0033578469334764839
27.	-0.000055501076785105519	0.000029509944641577476	-3.7136315442359846e-6	-0.000052527427974662783	-0.00010527840724542319	-0.00047150503203741406	-9.8215404909750281e-6	-0.0063911367697466739	-0.000017031442239065497	-0.000042756168520865362	-0.0070347327332436292	-0.003914498137024958
27.02	-0.000057677003357001211	0.000029790324645205641	-5.00223500844027e-6	-0.000055275394578526566	-0.0003033146184197985	-0.00083180092735702369	-9.5822102154467792e-6	-0.0064045634845521548	-0.000016880110492761141	-0.000042993446345437891	-0.0073015177512296032	-0.0044730974422657064
27.039999999999999	-0.000059801548669899396	0.000030065786738680582	-5.3586859611841342e-6	-0.000058353681367511595	-0.00049518680558172546	-0.0011894595167852367	-9.340649249206523e-6	-0.0064182758167396605	-0.000016464960529382483	-0.000042739682423489217	-0.0075576660030662376	-0.0050230344688347514
27.060000000000002	-0.000061871759083984707	0.000030335937082198425	-4.8553336283382875e-6	-0.000061652413395306416	-0.00066897565853446137	-0.0015396182400855868	-9.0972408992931464e-6	-0.0064322268669624091	-0.00001574735088018947	-0.00004195083325715665	-0.0077845541025611609	-0.005553519843587703
27.080000000000002	-0.00006388477146427457	0.000030600348408202799	-3.6122096041257823e-6	-0.000065041838116897122	-0.00081363540671277549	-0.0018773612090071678	-8.8523611425743443e-6	-0.0064463740882392297	-0.000014702897197189924	-0.000040586291597814045	-0.0079648602915620738	-0.0060536242580427509
27.100000000000001	-0.000065837821505782684	0.000030858561223640493	-1.7927754920182837e-6	-0.00006837358708792346	-0.00091967524801650794	-0.0021977108029640753	-8.6063781647716109e-6	-0.0064606794429776645	-0.000013334999800218572	-0.000038613269338360484	-0.0080836879803735089	-0.0065123665517635458
27.120000000000001	-0.000067728251863977129	0.000031110085162341621	4.0218203568864741e-7	-0.000071484232104963852	-0.00097989153203032137	-0.0024956540648722087	-8.3596520962687937e-6	-0.0064751095398646579	-0.000011685703717463636	-0.000036012233324157067	-0.0081297515959802055	-0.006918868742088715
27.140000000000001	-0.000069553520160536148	0.000031354400481445503	2.7459340599979287e-6	-0.000074201524025957477	-0.0009900324488931727	-0.0027662112194481933	-8.112534754536882e-6	-0.0064896357501901978	-9.8389402698011164e-6	-0.000032782723074099157	-0.0080964316005227733	-0.0072625862165866442
27.16	-0.00007131120669887428	0.000031590959696082708	5.0029917675192825e-6	-0.000076353314839759656	-0.00094923793041951424	-0.0030045477506699691	-7.865369462289884e-6	-0.006504234303218677	-7.9135393559921774e-6	-0.000028948679413245276	-0.0079824521194422227	-0.007533609086132897
27.18	-0.000072999021989168106	0.0000318191893451034	6.9490808754027467e-6	-0.000077778687712901084	-0.0008601316123115053	-0.0032061248393478207	-7.6184910250132187e-6	-0.0065188863602942283	-6.0472620643549357e-6	-0.000024562329165041252	-0.0077919960544202364	-0.0077230174886020074
27.199999999999999	-0.000074614813901016652	0.000032038491880558156	8.3890331739194801e-6	-0.000078340333365057441	-0.00072853747900975875	-0.0033668764163462045	-7.3722256448867374e-6	-0.0065335780674738511	-4.376556200794135e-6	-0.000019705746925682832	-0.0075342284740509899	-0.0078232614330675746
27.219999999999999	-0.000076156574600354243	0.000032248247672730002	9.1687381523763989e-6	-0.000077936813544576128	-0.00056290380342023866	-0.0034833956472452511	-7.1268910295761711e-6	-0.0065483005865151324	-3.0179160558224671e-6	-0.000014489466928155337	-0.0072223731121107936	-0.0078285267924570415
27.240000000000002	-0.000077622447018713126	0.000032447817121775526	9.1805509364710491e-6	-0.000076513145920557163	-0.00037358524840235528	-0.0035531103527402874	-6.8827964794862528e-6	-0.006563050104177022	-2.0551312950589651e-6	-9.0479249018095287e-6	-0.0068725905147253331	-0.0077350452889358105
[truncated: 138 more rows]
