# Supplementary material for: Stalled response near thermal equilibrium in periodically driven systems
Source: Nat Commun. 2024 Jan 4;15:294. doi: 10.1038/s41467-023-44487-2 (PMC10766978; doi:10.1038/s41467-023-44487-2)
Supplement: Supplementary file 3 — Source Data [file 41467_2023_44487_MOESM3_ESM.zip › source_data/SupplFig5-numerics.dat]

#t	A,eq,beta=0.08,f_0=0	A,eq,beta=0.12,f_0=0	A,eq,beta=0.16,f_0=0	A,eq,beta=0.2,f_0=0	A,eq,beta=0.08,f_0=3.2,T=0.2	A,eq,beta=0.12,f_0=3.2,T=0.2	A,eq,beta=0.16,f_0=3.2,T=0.2	A,eq,beta=0.2,f_0=3.2,T=0.2	A,neq,beta=0.08,f_0=0	A,neq,beta=0.12,f_0=0	A,neq,beta=0.16,f_0=0	A,neq,beta=0.2,f_0=0	A,neq,beta=0.08,f_0=3.2,T=0.2	A,neq,beta=0.12,f_0=3.2,T=0.2	A,neq,beta=0.16,f_0=3.2,T=0.2	A,neq,beta=0.2,f_0=3.2,T=0.2	H_0,eq,beta=0.08,f_0=3.2,T=0.2	H_0,eq,beta=0.12,f_0=3.2,T=0.2	H_0,eq,beta=0.16,f_0=3.2,T=0.2	H_0,eq,beta=0.2,f_0=3.2,T=0.2	H_0,neq,beta=0.08,f_0=3.2,T=0.2	H_0,neq,beta=0.12,f_0=3.2,T=0.2	H_0,neq,beta=0.16,f_0=3.2,T=0.2	H_0,neq,beta=0.2,f_0=3.2,T=0.2	stddev(H_0),eq,beta=0.08,f_0=3.2,T=0.2	stddev(H_0),eq,beta=0.12,f_0=3.2,T=0.2	stddev(H_0),eq,beta=0.16,f_0=3.2,T=0.2	stddev(H_0),eq,beta=0.2,f_0=3.2,T=0.2	stddev(H_0),neq,beta=0.08,f_0=3.2,T=0.2	stddev(H_0),neq,beta=0.12,f_0=3.2,T=0.2	stddev(H_0),neq,beta=0.16,f_0=3.2,T=0.2	stddev(H_0),neq,beta=0.2,f_0=3.2,T=0.2
0.	-0.02595865248535336	-0.00184152649411827	0.026305509632801496	0.05747003284550839	-0.02595865248535336	-0.00184152649411827	0.026305509632801496	0.05747003284550839	0.6945123715724626	0.6480410281167791	0.59210266575288906	0.52797310257309249	0.6945123715724626	0.6480410281167791	0.59210266575288906	0.52797310257309249	-10.815943249043656	-16.228720960310866	-21.659444102997789	-27.078312099983776	-10.866175988430431	-16.295684777182217	-21.725919052346967	-27.116464590687656	3.788025953504767	3.793026506131451	3.809167377763507	3.865944560336017	3.795546293673118	3.797656565311672	3.804375006120674	3.860449381222327
0.0050000000000000001	-0.025949926593844229	-0.001825780845727019	0.026297311184117815	0.057468195225961569	-0.025949926593844229	-0.001825780845727019	0.026297311184117815	0.057468195225961569	0.69421843074491929	0.64777464223659265	0.59187545231118455	0.52780260661480494	0.69421843074491929	0.64777464223659265	0.59187545231118455	0.52780260661480494	-10.815943246701703	-16.228720936429926	-21.659443994335611	-27.07831186106673	-10.866175974522074	-16.295684718639077	-21.725918942159815	-27.116464433238242	3.788025970838672	3.793026513019531	3.809167408481129	3.865944696398619	3.795546288462152	3.797656575554348	3.80437508937282	3.860449572367694
0.01	-0.025941826829534984	-0.0018107448857079759	0.02628930078981153	0.057470201579046851	-0.025943897417549912	-0.0018113530351357508	0.026300089834217648	0.057499640983543883	0.69334777499558697	0.64698375475065506	0.59119037195147506	0.52724980109461139	0.69333836224956302	0.64703672935882117	0.59130146849926157	0.52738549775512022	-10.815254649786279	-16.227523206492251	-21.657612675716202	-27.075874853293591	-10.865586463578975	-16.294458992199857	-21.723976909726836	-27.11380654302889	3.790237814173623	3.795768900749583	3.812589371374196	3.87037102013797	3.797778257888538	3.800319599116782	3.807825645895517	3.864846994500977
0.014999999999999999	-0.025934370156550278	-0.0017964821631808207	0.026281445733757201	0.057476046978750181	-0.025915599055637735	-0.0017646179470813142	0.026359811935240646	0.057626480477551777	0.691902620501057	0.64567039225912715	0.59004923482757965	0.52631623346154499	0.69141138964155169	0.64550239415611888	0.59018841912840037	0.52665100466911086	-10.81013870878899	-16.218616689070025	-21.644405009819426	-27.058185063780581	-10.860682554434055	-16.285523554048684	-21.710645988019188	-27.095855591761072	3.807671787770591	3.817106884893745	3.839123372262203	3.903564433597482	3.815371400533293	3.821785022306177	3.834821526503627	3.898309400920044
0.02	-0.025927570955924267	-0.0017830517827001754	0.026273719042839885	0.057485726940270335	-0.025841360582262343	-0.0016698607374703613	0.026483404091830864	0.057847488504807275	0.68988665657283477	0.64383793314904092	0.58845504348387046	0.52500446432076808	0.68742852449120329	0.64234448426249446	0.58789685228291211	0.52514160904737595	-10.79365247032176	-16.18994369203682	-21.602205977800843	-27.001694979297461	-10.844456063658125	-16.256754057020423	-21.668341260670896	-27.039216359708682	3.863970661593398	3.885645451000539	3.92396489287121	4.008544540105473	3.872155777158259	3.891137996396415	3.921241185920105	4.004396797104468
0.025000000000000001	-0.025921440988904029	-0.0017705082345913427	0.026266099534516338	0.057499237160973222	-0.02570085875097115	-0.0015276338926525927	0.026644482855601438	0.058108092304000845	0.68730502988791908	0.641491093020784	0.58641197968068437	0.52331805571638768	0.68000116193516913	0.63637744858416068	0.58345845673888375	0.52210683994201967	-10.756661041655656	-16.12565614580231	-21.507897640130313	-26.87556321184605	-10.807643543439116	-16.192167511870274	-21.573928464226576	-26.913184283764391	3.987579210983876	4.035050837030279	4.107410589947084	4.23306362090344	3.996753063839078	4.042541401956941	4.108042862904071	4.231348018562399
0.029999999999999999	-0.025915989374811914	-0.0017589012577546169	0.026258571794767999	0.057516573149798786	-0.025479816610768972	-0.0013516228972178762	0.026793080853053978	0.058317159258325327	0.68416432252544213	0.63863590438299034	0.58392538610168021	0.52126155495169413	0.66761318897249411	0.62627367954081925	0.57575502382308286	0.5166460730494149	-10.689304675899113	-16.008666143584158	-21.336594222053613	-26.646663557427459	-10.740222632201423	-16.07451660924076	-21.402497510633459	-26.684779902799072	4.202349705072515	4.29182506689834	4.418695950096208	4.608637444171575	4.21306924895412	4.302732670501496	4.424674694615578	4.610756866712543
0.035000000000000003	-0.025911222583562384	-0.001748275734761392	0.026251126088464853	0.057537729752063241	-0.025172855415316636	-0.0011640684241598681	0.026869006979280352	0.058370073197303106	0.68047252393786528	0.63527969073639845	0.58100174305528296	0.51884047404969458	0.64893444972975034	0.61083443430843587	0.5637441412523706	0.50788985010137089	-10.582777867265595	-15.823748959554752	-21.06619656968871	-26.285700798435045	-10.633232438763319	-15.888449614541688	-21.131964740903364	-26.324894201236077	4.517928758425782	4.663698036725422	4.86214107713533	5.134656893293507	4.530608211296216	4.679227604990759	4.875018514581994	5.14157819678018
0.040000000000000001	-0.025907144442727965	-0.0017386716187953906	0.026243758205090523	0.057562700578200211	-0.024785570107241913	-0.00099011064454000968	0.026817294555607989	0.058175416935804677	0.67623899702102452	0.6314310351995226	0.57764864030955687	0.51606126498412796	0.62314526919596713	0.58927411022983689	0.546699246713094	0.49519535115109903	-10.431151566287445	-15.560730213663998	-20.682075633189374	-25.773497822152564	-10.480641236365649	-15.623753671117008	-20.74779741246622	-25.814593693448245	4.925408601548241	5.135907989824492	5.415008172329536	5.778901480640257	4.940161205903349	5.156682788260341	5.435480996109078	5.79090168103344
0.044999999999999998	-0.025903756158991674	-0.0017301238916990402	0.026236469243417139	0.057591477346813212	-0.024334781818296857	-0.00085195793251567555	0.026602673190604959	0.057679804490698795	0.67147443848203658	0.62709974386106415	0.57387474422919671	0.51293129083678757	0.59019708265521176	0.56145513477923681	0.52441370547185495	0.47831728148072261	-10.232870185844572	-15.217104703944347	-20.180912458541471	-25.106127590576115	-10.280879427347637	-15.278009076474108	-20.246867345487715	-25.150240970152179	5.400439852341754	5.676816502372631	6.036611380902506	6.490717642091727	5.417043773606845	5.702774663038117	6.06450057719819	6.507452110983292
0.050000000000000003	-0.025901056353714563	-0.0017226625521767638	0.026229265339444738	0.057624049153882473	-0.02384632617751041	-0.00076414778840684259	0.026219248175745058	0.056883974104099636	0.66619083373538568	0.62229680407389742	0.56968976041239783	0.50945879306325681	0.55093132958490509	0.5280064885903033	0.49731364544441969	0.45751036384012012	-9.9915530148387948	-14.799423359176828	-19.572700380112174	-24.297533086386558	-10.037653209986104	-14.857973624093923	-19.639425023520879	-24.346064361849201	5.910725255552832	6.247666156658649	6.680624225827295	7.215750217197233	5.92870964058811	6.278187170808817	6.715101963653008	7.236478422987831
0.055	-0.025899041112158211	-0.0017163126329265512	0.026222157342604895	0.057660401681095957	-0.02335059321546188	-0.00073101012096093727	0.025692485633439056	0.055844828310007671	0.66040140658988966	0.617034337935634	0.56510439204830831	0.50565285507083879	0.50700915476978048	0.49028237342575798	0.46644145915328406	0.43353142440512382	-9.7158651882082765	-14.323024383553381	-18.880275316612376	-23.378778556044438	-9.7597973868448484	-14.379269053803126	-18.948562863181088	-23.433328474883645	6.4235170138260613	6.811197334080002	7.304716196268899	7.906398694832249	6.4423088612201499	6.84533514905586	7.344601997858899	7.930232033534028
0.059999999999999998	-0.025897704045931332	-0.0017110942452956118	0.026215160445683193	0.057700516357548595	-0.02287695324951846	-0.00074672769079431409	0.025073132154308779	0.05466271003372232	0.65412056401730778	0.61132555122598187	0.56013029424352523	0.5015233623344435	0.46066198136542441	0.45016484507436627	0.43330902096167134	0.40753693890020748	-9.4184686876281063	-13.810128138439904	-18.13641262844984	-22.394007061816222	-9.4601836217083157	-13.864403501666956	-18.207228886195033	-22.456207505320378	6.910841990488913	7.337134545531298	7.876186802284877	8.527548858017291	6.9299112305676495	7.373858150652834	7.920219544836644	8.553657832761736
0.065000000000000002	-0.025897036367989477	-0.00170702264982744	0.02620829377447393	0.057744369489744679	-0.02244868107876934	-0.00079747250727547295	0.0244256630699504	0.053458755539359401	0.64736383632005934	0.60518467809755072	0.554780024585943	0.49708095929738866	0.41433323109867853	0.40976574472633875	0.39966178622812432	0.38090497346011037	-9.1143242971151572	-13.286790087241052	-17.379248967170703	-21.394169776583802	-9.1539713190019718	-13.339651276944712	-17.453582041041976	-21.465460387118725	7.3521500016376478	7.804644003487791	8.374153416980397	9.058487659426578	7.3711087676162606	7.843025933456865	8.42119501858979	9.086235721257167
0.070000000000000007	-0.025897026979500925	-0.001704108350922204	0.026201579943494063	0.057791931375420436	-0.022079756372922608	-0.00086448677150215169	0.023815649270384549	0.052350656182473525	0.64014781304152657	0.59862692183909527	0.54906699023563998	0.49233700331969632	0.37031488431924736	0.37111408647574329	0.36722197448424265	0.35503319223982749	-8.8187783702276477	-12.779503074642824	-16.647232695338271	-20.430192188800518	-8.8566533090706372	-12.831607246467383	-16.725918351765223	-20.511595509410903	7.7348607343078019	8.202437422378301	8.789113933361108	9.491878253539808	7.7534977630470176	8.24176095769278	8.838262678558393	9.52086682038304
0.074999999999999997	-0.025897662567797748	-0.0017023572136653847	0.026195044584381332	0.057843165417024278	-0.021774126361247453	-0.00092695941300702852	0.023300147931128105	0.051434730558333058	0.63249007498339416	0.59166839205035893	0.54300539185125785	0.48730351595340948	0.33047357300358449	0.33591079635788157	0.33747843113984399	0.33116648381714009	-8.5458691167163394	-12.31223781808163	-15.974791201913938	-19.547199175483961	-8.582342647649952	-12.364217251764366	-16.058361704915015	-19.639146588827952	8.053456332148207	8.527287690255924	9.120755709971128	9.830767692980116	8.0717131146021682	8.567071482723368	9.171369368603757	9.860800093831983
0.080000000000000002	-0.025898927714483312	-0.0017017706007650454	0.026188715853833769	0.05789802725063533	-0.021527124827986382	-0.00096401750631490706	0.02292323820863032	0.050778424648504947	0.62440912271308591	0.58432603858731191	0.53661016467521116	0.48199313183740156	0.29611742796492141	0.30539838853997314	0.3115652108480792	0.31028973429022422	-8.3071440637206209	-11.904442055968033	-15.389483133053945	-18.780822128074952	-8.3425933137489849	-11.956800574404145	-15.478072406151512	-18.883061428383957	8.3077736510242857	8.781734878010371	9.374942950387254	10.084751394252251	8.3256873748097244	8.821697150225204	9.426594663562262	10.115745816016221
0.085000000000000006	-0.02590080501277367	-0.0017023455274439722	0.026182623927964589	0.057956463906115287	-0.021328178814399391	-0.00095575133355007983	0.022716412783869128	0.050422623089884718	0.61592430196435988	0.5766175826495834	0.5298969171154444	0.47641904551517533	0.26800147955681419	0.28034845879181491	0.29023535660122574	0.29309414938741873	-8.111074279821608	-11.570135937667439	-14.910815504196378	-18.155794354332038	-8.1458333712423006	-11.623186516834886	-15.004128946456934	-18.267380298545358	8.5010765224770465	8.971676950622403	9.56072682572081	10.266327372665516	8.5187198426493999	9.011672716561479	9.613129845378038	10.298218899663115
0.089999999999999997	-0.025903275193004616	-0.0017040748320591649	0.02617680048997402	0.058018413013442072	-0.021163854616743215	-0.00088361133646730527	0.022701900321157306	0.050389876891375515	0.60705572634433502	0.5685614453975002	0.52288186717224572	0.47059495648782468	0.24643022949836899	0.26113532541388185	0.27390735260310867	0.28000216947418799	-7.9629718351147609	-11.31791229939955	-14.550409032394438	-17.686365083274186	-7.9973071281028041	-11.371756650209287	-14.647745174542226	-17.805711299847904	8.6383358014704794	9.104337242848768	9.687953452355392	10.388116676827244	8.6557762281326454	9.144299074439992	9.740889327044334	10.420783159059735
0.095000000000000001	-0.025906317255243949	-0.0017069473601786082	0.02617127821794444	0.058083802069819779	-0.021020571428384385	-0.00073066443504418656	0.022896558996606215	0.05069378378876345	0.5978241977734613	0.56017667449433262	0.51558177706746733	0.46453501282045845	0.23140186274428809	0.24784987424660387	0.26274824871912922	0.27122399024173505	-7.8652185032323096	-11.151474167695646	-14.312937256590612	-17.3777242681576	-7.8993258039768648	-11.206013311338634	-14.41323820700193	-17.502686225911567	8.7249553382684717	9.186849414192018	9.765710121508251	10.461186088636572	8.742244465961256	9.226750542796296	9.818982932678345	10.49441782673798
0.10000000000000001	-0.025909908607817531	-0.0017109481598376636	0.026166090279343853	0.058152547780933331	-0.020886708690068062	-0.0004821760090247463	0.023314406088713255	0.05134569007055377	0.58825112509353894	0.55148286897723708	0.50801388643893608	0.45825375362481829	0.22274548050146881	0.2404114469187171	0.25675866085528309	0.26681812874020339	-7.8176015740056552	-11.070325557875215	-14.197251243130001	-17.227627718222202	-7.8516172807191342	-11.125285885183107	-14.299159707027838	-17.355591365600798	8.7660171367869415	9.225492378256596	9.801585126156533	10.494374370789563	8.7832090418038979	9.265338259876822	9.855010164836928	10.527892425578446
0.105	-0.025914025210611175	-0.0017160586856925777	0.026161269838527783	0.058224555488746485	-0.02075416914267152	-0.00012693382702562666	0.023966519747802686	0.052356380431012137	0.57835844128162672	0.54250010286627759	0.50019584446763044	0.45176605074160192	0.22021948778695449	0.23864865795379026	0.25583430551488817	0.26673489975293774	-7.8176013159248399	-11.070324872729845	-14.197249903118834	-17.227625437917592	-7.8516170378402457	-11.125285142516978	-14.299158247790876	-17.355588979123198	8.7660173654895467	9.225492571907055	9.801585298457439	10.49437450037467	8.7832093229417256	9.265338480597894	9.855010338387262	10.527892540227228
0.11	-0.025918641721896011	-0.0017222570098466743	0.026156849583200185	0.058299718696803879	-0.020619653879919524	0.0003402956485609389	0.024857577709291909	0.053731620804016889	0.56816851971163063	0.53324884791991534	0.4921456413043076	0.44508704994524184	0.22355595411423024	0.24233410423063762	0.25978999899182159	0.27083030585082357	-7.8605517706955679	-11.143952185916684	-14.302272261503226	-17.363594744804619	-7.8946213785919896	-11.198360701705511	-14.402358955532801	-17.488245641019695	8.7290267059114304	9.191282712637859	9.770541348134738	10.466329993494855	8.7464129883303401	9.231270916231905	9.823893718583756	10.499650030011713
0.115	-0.025923731647475884	-0.0017295180371621637	0.026152861275324311	0.058377918702579815	-0.020485940445949518	0.0009148716788175376	0.025978720451598679	0.055461261741153699	0.55770408990541509	0.52374989594755628	0.48388153916290261	0.43823211199208911	0.23244810600938975	0.25116924342218849	0.26834199653131741	0.27884624071383124	-7.9396783387503476	-11.280290745422466	-14.497011434957992	-17.615582681838813	-7.973807280445838	-11.333466826578803	-14.593269162378386	-17.73338386491384	8.6592055803929203	9.127122867381696	9.712872552465558	10.414776174971304	8.6771338513621786	9.167530972552606	9.766222944500911	10.447905191609467
0.12	-0.025929267490872016	-0.0017378137229731878	0.026149335331445076	0.058459024344712396	-0.020363319733916863	0.0015769576678650247	0.027297101987444026	0.057502678108679706	0.54698815320802452	0.51402428108362019	0.47542200344173913	0.43121675382509517	0.24648711591979039	0.26472486352745206	0.28105344223661011	0.29036116709388715	-8.0460887394549552	-11.464859530639959	-14.761155526458424	-17.957239779268132	-8.0801984668484756	-11.515979040880733	-14.851422007549448	-18.064545382644923	8.5615973258390644	9.037998183936682	9.633609123402893	10.344805795882548	8.5806150095499681	9.079287366949417	9.687239678524679	10.378073218745262
0.125	-0.025935220903382371	-0.0017471132912094947	0.026146300436882142	0.058542891871388447	-0.020271032226833595	0.002285508154883327	0.028743802636260023	0.059761295241693324	0.53604389881923087	0.50409320242227351	0.46678563422912922	0.42405659024361009	0.26506345106515095	0.28235215388726587	0.29725734896699196	0.30472473216226781	-8.1688493201572356	-11.679545784780188	-15.069134894742525	-18.355365769327296	-8.2027162067281996	-11.727617279046363	-15.151141239949009	-18.448585259730013	8.4430727482636625	8.930660847554409	9.539525620297269	10.263295061643484	8.4639474977373026	8.97350742334	9.593982886767849	10.2974381240241
0.13	-0.025941562832739101	-0.001757383451058454	0.026143783197581788	0.05862936493423139	-0.020238095997158395	0.0029733911256738278	0.030203728108044715	0.062073915771987648	0.52489462060082026	0.49397794740327572	0.45799109854013398	0.41676727633546995	0.28725960188425659	0.30309094957172794	0.31598262119824272	0.32100014759957485	-8.2953042618961472	-11.902952911094697	-15.39046792291596	-18.770247818219076	-8.3284831475321841	-11.946798636882924	-15.461919191403258	-18.846066564814848	8.3131868336313675	8.814557032964721	9.440097105968858	10.179867985153974	8.3368825202111669	8.85984431526489	9.496200914730909	10.2160375788124
0.13500000000000001	-0.025948263669210318	-0.0017685886104568437	0.026141807832786933	0.058718274710302026	-0.020302520699408928	0.0035465230792413047	0.03151296644729569	0.064203395044052633	0.51356363506956759	0.48369981632723536	0.44905706362063735	0.40936445095784496	0.31177336126461608	0.32561303725095447	0.33591848097228655	0.3379465542823813	-8.4117743608617026	-12.111462846330536	-15.691188113431778	-19.157467928719868	-8.4435299311036935	-12.149725146401654	-15.749885149512664	-19.213112034922581	8.1845533064732541	8.702201041489746	9.347794083337745	10.107066347400613	8.2121442685444131	8.750945537614491	9.406567893408975	10.146703442604553
0.14000000000000001	-0.025955293388023819	-0.0017806910848287157	0.026140395911047706	0.058809440153006529	-0.020507877609738816	0.0038900919534690225	0.032469320968877072	0.065853572299520408	0.5020742009690855	0.47328004836503579	0.44000213164199736	0.40186368154137875	0.33691711245741829	0.34824263968701857	0.3554546629110027	0.35407371292340672	-8.5046912016825544	-12.281173757631938	-15.936634169661531	-19.471585317545141	-8.5339700876127367	-12.312368014334059	-15.980633862665268	-19.505093101053792	8.0722406815660155	8.608450516421965	9.277138076260884	10.059123909917657	8.1047574434107109	8.661645989107053	9.339637556026781	10.103686059306177
0.14499999999999999	-0.025962621686984981	-0.0017936512996724859	0.026139566131339775	0.058902668370932901	-0.020896847168086132	0.0038834490030852592	0.032858852180312259	0.066708841775683425	0.49044944079898323	0.46273974941113549	0.43084477609476857	0.39428041047603735	0.36072918231466422	0.36908454258600498	0.37282124650935389	0.36778661773149524	-8.5620860693650442	-12.390606618439373	-16.095469557377044	-19.67152373280155	-8.5875609518443064	-12.413232438380174	-16.123264159596989	-19.681965107589754	7.9918214726307489	8.54831454086747	9.242198548751114	10.049102667787426	8.0300457561870959	8.606708207506635	9.309255017676742	10.099691362435767
0.14999999999999999	-0.02597021811832417	-0.0018074279857791076	0.026139334150427039	0.058997755131798987	-0.021502670421205447	0.0034219451905037716	0.032495085015086342	0.0664931172993663	0.47871226465889816	0.45209982211095934	0.42160328017334953	0.38662990332263786	0.38120258861407386	0.38625866638859807	0.38632053484488732	0.37760706323202114	-8.5751960231303741	-12.423740085567825	-16.14426124936557	-19.726739519096341	-8.5953951599470617	-12.436442728637564	-16.154942055912265	-19.714320170930264	7.9562237961679804	8.533558209044034	9.252974140766488	10.085052036176587	8.0004866569885741	8.597421620909087	9.324930576070991	10.142076250145899
0.155	-0.025978052213794185	-0.0018219783660266286	0.026139712456881452	0.059094485487205729	-0.022340841691802962	0.0024400867991420773	0.031260406924771243	0.065031940416039435	0.46688529674514179	0.44138089837432926	0.41229567742471329	0.37892719907598182	0.39659067110532092	0.39819588275621676	0.39460281507088962	0.38242261468464822	-8.539835179558608	-12.372668212841239	-16.071511048778145	-19.622631416254237	-8.5533403777065171	-12.374419166799484	-16.06487586330887	-19.588639422958938	7.972338481522435	8.569268914024611	9.312065394686052	10.166856547954314	8.0224018208877778	8.638261868098786	9.388623115136058	10.229894033297772
0.16	-0.025986093602193373	-0.0018372583329185907	0.02614071029153613	0.059192634512206174	-0.023404013489437082	0.00092815560272827436	0.029135325462386768	0.062295765507772292	0.45499080481394022	0.43060327466422138	0.40293969491550402	0.37118706268815282	0.40570808073405451	0.40391369043812747	0.39690777498243956	0.38168970377507116	-8.4571720691492089	-12.239134586487715	-15.879958690207168	-19.363555586125798	-8.4628386176773311	-12.229385576963541	-15.856531935587789	-19.310150575997106	8.0388802288044498	8.652038043982161	9.413393744613959	10.285595881651443	8.0939661688363242	8.725244356825533	9.493656556162806	10.353528613569426
0.16500000000000001	-0.02599431211851902	-0.0018532226161846292	0.026142333613483847	0.059291968152290667	-0.024662314133268796	-0.0010642282632653045	0.026204050232274775	0.058407180822655107	0.44305063290132879	0.41978685032773166	0.39355269915060898	0.36342394004039069	0.40813358160741808	0.40318443019891237	0.39319361776489936	0.37552367709712386	-8.3336808219721767	-12.034453981038949	-15.586392940119389	-18.972412811351028	-8.3308203881887639	-12.01322223707005	-15.54735042371334	-18.902305286770655	8.1466402593749755	8.770817140805713	9.543833425362988	10.426030376496787	8.2056075376595908	8.846950450349967	9.626536414698413	10.49738107449252
0.17000000000000001	-0.026002677904148418	-0.0018698249399948393	0.02614458511008767	0.059392244169152432	-0.026069296844753249	-0.0034393431057847331	0.022633834850284116	0.053608924626621396	0.43108613756325942	0.40895106921192958	0.38415164495327825	0.35565191553350939	0.40424974073642073	0.39654158375930265	0.38411162542806443	0.36464615832344094	-8.1802579816972418	-11.777809916147916	-15.218981433356024	-18.486876610663636	-8.1687377857618024	-11.745674256573853	-15.165999226765219	-18.402976325450446	8.281040633077553	8.910064212749896	9.686993724744281	10.571031214497635	8.342635340497331	8.98775683836987	9.770810796331755	10.644333974597618
0.17500000000000002	-0.02601116149745758	-0.0018870181694838348	0.026147464249019075	0.059493213175464424	-0.027571554371556683	-0.0060733391212466781	0.018635965944338556	0.0482054360039854	0.41911812787318148	0.39811486478175567	0.37475302749638306	0.34788467244533161	0.39511218577231377	0.38512718014938763	0.37083894936887218	0.35021125066284314	-8.0107282483961413	-11.493405181116341	-14.812908046915309	-17.953412193561029	-7.990970603772185	-11.451422091835044	-14.747974912571491	-17.858526305032427	8.4257309488954018	9.05363307482899	9.827320716096949	10.705846630209159	8.4888154743007157	9.131695988286686	9.911127877462667	10.779909495920938
0.17999999999999999	-0.026019733914476872	-0.0019047544465044897	0.026150967369662503	0.059594619747841498	-0.029118808299555727	-0.0088412033354616677	0.014422468571268896	0.042499474812989699	0.40716680938528238	0.38729660893090673	0.36537283764793493	0.34013545618349655	0.38219871488340473	0.37043633900257844	0.35482880258409055	0.33357071379432057	-7.8401053407777637	-11.207223679597249	-14.405526768917632	-17.420782930061101	-7.8130047510107623	-11.15679590113616	-14.330764784985302	-17.317419556058461	8.5657223554275787	9.187811652103987	9.952901029346054	10.820598930330446	8.6294192194254451	9.265393956962033	10.035925699121776	10.894611007583818
0.185	-0.026028366719281867	-0.0019229853146654936	0.026155087810902925	0.059696203606501588	-0.030671544670062591	-0.011637090540859643	0.010171781626568455	0.036743290002673359	0.39525173224401572	0.37651406465020254	0.35602652077257624	0.33241704054107801	0.36711888435468498	0.35403876692996694	0.33755378117341517	0.31604726158441998	-7.6829779799455498	-10.94413559902152	-14.032155871610437	-16.934566928097798	-7.6497733706805731	-10.886873602943027	-13.949684597571647	-16.824862292238361	8.689179865734703	9.302741355511987	10.056379192790463	10.910640042072464	8.7529193106432	9.379378508950736	10.138233904989622	10.984156941031503
0.19	-0.026037032083888561	-0.0019416618339111245	0.02615981607181956	0.059797700849456306	-0.032204638790422444	-0.014385581065276187	0.0060105835946348274	0.031114119552186778	0.38339174359008182	0.36578434269012439	0.34672893910471919	0.32474169704098083	0.3513588354219529	0.33734601483699134	0.32030268933217881	0.29876614714773564	-7.5522734240609353	-10.725805252176237	-13.723171448588033	-16.53352030794548	-7.5144150608666518	-10.663414091782965	-13.635032908692768	-16.419273954096258	8.7878196838489427	9.392353000669427	10.134350228647779	10.975373370781419	8.8513159952512039	9.467934033155425	10.214989778960975	11.048244308158523
0.19500000000000001	-0.026045702837681796	-0.0019607346850203716	0.026165140001484989	0.059898845228643728	-0.033707005669564721	-0.017043453416566927	0.0020118091214569784	0.025713099693386109	0.3716049443846412	0.35512386232749071	0.33749433778527038	0.31712116743500451	0.33610527814049262	0.32146073610694542	0.30405854295908197	0.28256366218030648	-7.4584790173851143	-10.569502360494861	-13.502489734044705	-16.247829596816459	-7.4175172885600276	-10.503709231633074	-13.410631840815924	-16.130611246250172	8.8563653156894561	9.453426007379709	10.185991984699182	11.01646384450083	8.919557569916761	9.528121307554269	10.265640001698438	11.088753075805013
0.20000000000000001	-0.026054352506345354	-0.0019801542645728871	0.026171045013834625	0.059999369455203191	-0.03517837766200399	-0.019594420765287238	-0.0017958515597707278	0.020580008123835758	0.35990865074351164	0.34454831631834576	0.32833631462967761	0.3095666394018286	0.32215685237487007	0.30710992486928978	0.28945408064720091	0.26796391319805934	-7.409250295671395	-10.487628013260343	-13.387096097642406	-16.098726467210526	-7.3667553826312879	-10.420147444620852	-13.293396169508171	-15.980010392982692	8.8916243226146769	9.484403791763966	10.211626197014242	11.036168211199197	8.9546111873836003	9.558586931858257	10.290704599504561	11.108099189534708
0.20500000000000002	-0.026062955340547173	-0.0019998707710355019	0.02617751432330034	0.06009900652098886	-0.036624605942105482	-0.022040236089243145	-0.0054130037717198542	0.015714833142361807	0.34831935984341023	0.33407264009180571	0.31926779366999725	0.30208872546880572	0.30990635630854746	0.2946422333652281	0.276782876622096	0.255201242689161	-7.409249749510467	-10.487626677921828	-13.387093362133509	-16.09872169222141	-7.3667547635322172	-10.420146079673472	-13.293393418469737	-15.980005626355965	8.8916246009614855	9.484404182408727	10.211626596413089	11.036168539515186	8.9546114146901716	9.558587289269778	10.290705012460557	11.108099593822477
0.20999999999999999	-0.026071486334687165	-0.0020198342827450924	0.026184529196799752	0.060197491023497987	-0.03805261722978058	-0.024391054839597477	-0.0088540583220752672	0.011099193130018094	0.33685272043472225	0.32371098521310793	0.31030100249159076	0.29469744516210994	0.2993689545074823	0.28406356817111511	0.2660407818296972	0.24426481913433318	-7.4600541992289795	-10.571966944450487	-13.505785145506371	-16.251804796598556	-7.419003742618731	-10.506127483772319	-13.413906934217241	-16.134676090757221	8.8550745823646673	9.452653857105637	10.185851033153958	11.017024032371761	8.918341152000092	9.527444527007371	10.265621443947483	11.089454920224478
0.215	-0.026079921236083582	-0.0020399948286607028	0.0261920692175973	0.060294560481730479	-0.039465706633885669	-0.026656838134144399	-0.012134118140027704	0.0067136940036146547	0.32552350796506113	0.31347669711815129	0.3014474533600589	0.2874022103708388	0.29023609862754363	0.27509104882511748	0.25697911293063125	0.23494905883239897	-7.5600259310483473	-10.737993607706302	-13.739504057793747	-16.553234154143677	-7.521708718797889	-10.675340506001398	-13.65121425330064	-16.439354845279834	8.7812780367291895	9.388440735832777	10.133645110557982	10.978237774487678	8.8451692399913677	9.464521761644612	10.214920967371343	11.05184415537439
0.22	-0.026088236545187819	-0.002060302452823265	0.026200112556495986	0.060389956630810947	-0.040859504892727674	-0.028840583662620656	-0.015259437127172927	0.0025498270761588155	0.31434560429231917	0.30338229709523623	0.29271792811340958	0.28021181389243077	0.28194539109984396	0.267216153703138	0.24916131485783088	0.22690294636681024	-7.7041381005349265	-10.97763111528219	-14.077160843283007	-16.988901662772207	-7.6695868556169966	-10.919513999834518	-13.994066505525925	-16.879897926485551	8.6705493458075135	9.291610377822806	10.054419376205429	10.918913706542863	8.7354862053581753	9.369739916548717	10.138155113611718	10.994604707144794
0.22500000000000001	-0.026096409507433666	-0.0020807072735418092	0.026208636245970647	0.060483426683747094	-0.042218845313686748	-0.030933582957461143	-0.018221587056964646	-0.0013834653070457154	0.30333198193834132	0.29343946846657665	0.28412246677143693	0.27313442110896213	0.27376609062199481	0.25977736263949114	0.2420236087721645	0.21967896457038763	-7.8838509577022542	-11.277107212848144	-14.499765627716311	-17.534617566632011	-7.8537057583210537	-11.224526087992642	-14.42313836162327	-17.431880225063558	8.5250991686256642	9.163572825243098	9.94876150528966	10.838955335103092	8.5916027623720427	9.244598533668919	10.036083103521312	10.917941100273897
0.23000000000000001	-0.026104418097465495	-0.0021011595383445473	0.026217616452823549	0.060574724549442932	-0.043515848576258856	-0.032912711365752675	-0.020994976012864066	-0.0050576756159496196	0.2924946928089941	0.28365904689785826	0.27567035979494936	0.26617756472731346	0.26490355873099025	0.25204678875028924	0.23494429510368742	0.21278606616501372	-8.0872215512763255	-11.617018545452	-14.980394575938588	-18.155949879283874	-8.0615733622991499	-11.570434005518045	-14.910948507437903	-18.060380791818812	8.3502414521615428	9.00866794525577	9.819928380591888	10.740640946199883	8.4189535274411981	9.093540578848346	9.912154768321155	10.824478918044597
0.23500000000000001	-0.026112240996547069	-0.002121609675784003	0.02622702874528008	0.060663611996724272	-0.044709728308772428	-0.034739819676415956	-0.023537213815019459	-0.0084259024685104031	0.28184486128302544	0.27405101474217874	0.26737014390768254	0.25934814250104898	0.25462163792269194	0.24333242564015145	0.22732464287785614	0.20575013098934475	-8.2994600649851673	-11.973120357020964	-15.485167807619469	-18.809373602488019	-8.277714680998896	-11.932273283821463	-15.422845864707853	-18.721141439369628	8.1555810806022796	8.835524739506925	9.675333155024515	10.630167627472052	8.2272540882369886	8.925284107573935	9.773952480748835	10.720733060033117
0.23999999999999999	-0.026119857564056485	-0.0021420083451690729	0.026236848350487584	0.06074985975513527	-0.045748929355953011	-0.036363447296216531	-0.025791870760611631	-0.011426213384817061	0.27139268154909474	0.26462449930386861	0.25922960137531204	0.25265241783628789	0.24237117016076928	0.23308865793706801	0.21867733956519492	0.19818017197518772	-8.5040874568472446	-12.318133197593909	-15.975685574475239	-19.445332091709595	-8.4849064266738949	-12.28193866383867	-15.919528347016929	-19.363717412291272	7.9556079821136619	8.657785168126655	9.527356231502882	10.518465640521519	8.0310299076436885	8.753480506484039	9.633909751145948	10.617781118211287
0.245	-0.026127247804007131	-0.0021623064853078752	0.026247050398820332	0.060833248543952327	-0.046576054036671949	-0.037723133662712918	-0.027693339501098493	-0.013986519039980935	0.26114741904941419	0.25538777488844283	0.25125576261947358	0.24609602317219448	0.22790084683384848	0.22101664442518876	0.208709313043491	0.18983135845986826	-8.6846907684509951	-12.624597044809995	-16.413000310404179	-20.013333080821035	-8.6660621953671946	-12.591175430140989	-16.361167012283168	-19.936732966674999	7.7689785147682114	8.49340755944659	9.392659440500283	10.420466093785638	7.8488082913080753	8.59592137548348	9.508498708561828	10.530354136858207
0.25	-0.026134392327595284	-0.0021824553633033395	0.026257610151525446	0.060913570022208749	-0.047135468821744256	-0.038756367669375555	-0.029173628869801346	-0.016030840983944288	0.25111741586920638	0.24634826848689512	0.24345491202948158	0.23968396601234648	0.21132093065985405	0.20712946465872006	0.19737934558539186	0.18065046368528631	-8.8270493443124387	-12.86841999449925	-16.762649674242105	-20.468478354335183	-8.8065102900232439	-12.83529670575447	-16.712623600314	-20.394599790067009	7.6159416181289468	8.361988507733511	9.289463448515011	10.352357055671427	7.7004735846990659	8.47177634011843	9.415403313652937	10.473966572897715
0.255	-0.02614127231281661	-0.0022024066244162315	0.026268503208782407	0.060990627653124199	-0.04738255037863548	-0.03940755940764884	-0.03017073843950057	-0.017487097669536864	0.24131009989359142	0.23751256892670333	0.23583259681973706	0.23342063747450245	0.19309717995991618	0.1917602980168911	0.18491214806169826	0.17078949934592524	-8.9212026508704092	-13.032406904680684	-16.999739705313082	-20.778115714861265	-8.8961833006809456	-12.99685711268501	-16.948690093647905	-20.704325655566222	7.5140796782198436	8.280355221047318	9.233140831984294	10.32731064749756	7.6030237567562354	8.397189362831687	9.369121640016474	10.460682881944712
0.26000000000000001	-0.026147869462212935	-0.0022221123439442382	0.026279705695406184	0.061064237477726255	-0.047292546350645059	-0.03963747265636218	-0.030637637279165714	-0.018296038115195062	0.23173199753797574	0.22888643930725147	0.2283936387692696	0.22730982321496071	0.17397148666313092	0.17550653629354371	0.17176102340871233	0.16058062088457548	-8.9629522108960344	-13.10889508063072	-17.112813626167298	-20.926953711931787	-8.9311627763660404	-13.068354997341629	-17.058028086550632	-20.85069825980802	7.4736537145959411	8.25786942998013	9.231674658552936	10.351302519832441	7.5660617782907076	8.380729430335804	9.376607491043667	10.495195842278233
0.26500000000000001	-0.026154165959824206	-0.0022415250819950053	0.026291194422036552	0.061134228793378056	-0.046866540934502557	-0.039430788227304947	-0.030550042915177676	-0.018419851034571513	0.22238874984380524	0.22047483252471806	0.22114214866818177	0.22135471657618941	0.15482958109587242	0.15912311889889125	0.1585272217930053	0.15047734974813642	-8.9543986437604701	-13.100787437418607	-17.105453716961886	-20.919240950392613	-8.9141597331461746	-13.053227214526816	-17.044729770221267	-20.838423398397531	7.4946131167015194	8.293590572654644	9.283118931450542	10.421051788870042	7.5890355608609571	8.420803415432746	9.435036373832255	10.573154158988637
0.27000000000000002	-0.026160144428393085	-0.0022605979419666336	0.026302947019900658	0.061200444733927689	-0.046132502066923944	-0.038799477681798061	-0.02991079239463295	-0.017848066945926961	0.21328513172015554	0.21228190968082108	0.21408154328686929	0.21555793379902322	0.13655309164650908	0.14339480428443152	0.14585805566033494	0.14097807371101687	-8.903382358653424	-13.020722598734036	-16.995202645148115	-20.777442094211892	-8.8538204543108883	-12.964892391558241	-16.927106822492583	-20.690670938169912	7.5668090871218191	8.376760662078803	9.376366858420739	10.525143126540853	7.6616350966599506	8.506358693950585	9.532844211134885	10.682602005909037
0.27500000000000002	-0.026165787887918498	-0.0022792846334254509	0.026314942047765633	0.061262742749401918	-0.045140850568613805	-0.037780734888344048	-0.02874917763076603	-0.016598547932317277	0.20442507410129074	0.20431106116041298	0.20721456467593455	0.20992153113507311	0.11989504957537976	0.12902150862150932	0.13435094907921169	0.13255222140143708	-8.8220108362714207	-12.888666525463844	-16.810186906203874	-20.537892239842201	-8.763091334849296	-12.824177006179054	-16.734143400356786	-20.444563331800914	7.6732133092579944	8.490241410342069	9.494695291103798	10.647620983695471	7.7670415508169921	8.62038476211519	9.653365440470179	10.807665315822396
0.28000000000000003	-0.026171079716522799	-0.0022975395399994995	0.026327159070083386	0.061320994984022069	-0.043955825901895666	-0.036429978197942622	-0.027115145011121146	-0.014712833119825883	0.19581168878228947	0.19656493015582932	0.20054330159869485	0.20444702369008644	0.10540482070727672	0.11654191079558304	0.12448493503657229	0.12558571754644818	-8.7246819738526682	-12.728613629221817	-16.584426491374394	-20.244713056821013	-8.6571063462972155	-12.655868791185803	-16.500656149135352	-20.144947566884291	7.7943903737115311	8.615038446018246	9.620182826671179	10.772166790820265	7.8862850796340414	8.744340630766139	9.779152183717395	10.93259487975078
0.28500000000000003	-0.026176003614658307	-0.0023153177927729691	0.026339578705785322	0.061375088552494711	-0.042645234984251934	-0.03481105607656361	-0.025070026295693548	-0.012247169645003379	0.18744729568912888	0.1890454384102423	0.19406921289327184	0.19913540582647937	0.093408243045132039	0.10630389581828476	0.11658849999553811	0.12035300823771834	-8.6260705155254271	-12.565197349179499	-16.352992038394596	-19.943517099369196	-8.5510975186091915	-12.48523542605556	-16.26236054249037	-19.838013925048749	7.9123027394852279	8.733989722219506	9.737147895648999	10.885142750264487	8.0018826613731133	8.86167045518996	9.895212889427676	11.044566287563931
0.28999999999999998	-0.02618054357357041	-0.0023325753495587768	0.026352182647605759	0.061424925715271285	-0.041271361842821451	-0.032986501873082052	-0.02267659444141281	-0.0092621363695567262	0.17933345233512857	0.18175381394878137	0.18779315255862256	0.19398717295021794	0.084031224816834268	0.098474471451090173	0.11083963090651797	0.11701300187215401	-8.5394417328685677	-12.420839335196728	-16.147927880649668	-19.676110355581656	-8.4586967589075979	-12.335146444974363	-16.051769344103803	-19.565978381430899	8.0124806603620344	8.833712691958639	9.833790338339544	10.976820066687485	8.0998733655214593	8.959592386376786	9.990459362322089	11.134677881563374
0.29499999999999998	-0.026184683848836841	-0.0023492690803045583	0.026364953652215251	0.061470423954616507	-0.039884947992929978	-0.031010293345714368	-0.019991282390487579	-0.0058141986489470155	0.17147098521320037	0.17469062056391826	0.18171539635678963	0.18900234450771627	0.07724625772744928	0.09307255430407263	0.10728560352396108	0.11561968738691235	-8.4754698949564364	-12.313744475828445	-15.995388437324468	-19.476779839878525	-8.390788447216341	-12.224090473092614	-15.895353764881204	-19.363398256119144	8.0846357695146476	8.904960054845613	9.902250231978704	11.041082126231432	8.170360458268819	9.029352971431661	10.057632304860495	11.197500288878795
0.29999999999999999	-0.026188408939845517	-0.0023653568587511768	0.026377875501912004	0.061511515953804545	-0.038522814875994807	-0.028924474924032453	-0.017060557134354993	-0.0019518823617638435	0.16386002287320534	0.16785578882126778	0.17583566972391185	0.18418048801739381	0.07292159569786491	0.090006770668516242	0.10586807509242621	0.11613634952393884	-8.4415598978166102	-12.256736635934303	-15.91397500127492	-19.370141023657233	-8.3548843457419935	-12.165056643462218	-15.811927087411647	-19.255068461327745	8.1223267927894846	8.942048793979034	9.937786994393693	11.074334396130514	8.2071568513514804	9.065610165227725	10.092413708771386	11.229912663731798
0.30499999999999999	-0.026191703575825252	-0.0023807976603514988	0.026390932938885961	0.061548149483068901	-0.037208556217015069	-0.026759808221939088	-0.013922243467092652	0.0022819617392932155	0.15650003043450156	0.1612486483533492	0.170153176783569	0.17952074396330484	0.070858813024088613	0.089104805935818432	0.10644200904776446	0.11844434396512679	-8.4415596936407784	-12.256735953182883	-15.913973414640683	-19.370137991958192	-8.3548841629523594	-12.165056013088826	-15.811925536268202	-19.255065519098764	8.1223268943842488	8.942048779472311	9.937786770308011	11.074333816962094	8.2071570065102019	9.06561020808489	10.092413530812318	11.229912176327282
0.31	-0.026194552709074212	-0.0023955516663080566	0.026404111573588872	0.061580287195986946	-0.035955148651062169	-0.024539751674640852	-0.010611490198158137	0.006841652314658127	0.14938984528673382	0.1548679612115613	0.16466663025867623	0.17502185137994106	0.07081206630168016	0.090127514663091657	0.10878239773160381	0.12234164860786867	-8.4757250296451048	-12.314633473996581	-15.997127469723136	-19.479701798947239	-8.3910670537805938	-12.225021282732403	-15.897203343362222	-19.366427078658425	8.0841535588340595	8.90421373311833	9.901094889634741	11.039434801552393	8.1698737895661686	9.028619989918029	10.05650363218801	11.195864605038503
0.315	-0.026196941515915818	-0.0024095803734776105	0.02641739776892606	0.061607906341269843	-0.034768310671944538	-0.022286607153011409	-0.0071701909284649645	0.011665081359423554	0.14252771373652856	0.14871195605047363	0.15937428208219237	0.17068217396123242	0.072489155866000382	0.092767619063747336	0.11257874509830411	0.12753154121211019	-8.5408384647576909	-12.425393743718843	-16.156697063375574	-19.690727211925839	-8.460208989001341	-12.339907475459022	-16.061082614754277	-19.581118915487849	8.0099923591481491	8.829901942477914	9.827936514749527	10.968525133420067	8.0973599202168961	8.955849785285701	9.984746895849686	11.126450715430684
0.32000000000000001	-0.026198855405715881	-0.0024228467097548662	0.026430778502402101	0.061630998394946117	-0.03364976324067015	-0.020028443596762015	-0.0036578841284872748	0.01665761104799339	0.1359113283629905	0.14277836292481472	0.15427395451142068	0.16649972653132436	0.075539757698953464	0.096638465795715944	0.11742287950091851	0.13360702646573047	-8.6304580621925524	-12.578353891502516	-16.377762287730029	-19.984318957154844	-8.5558031302147981	-12.498963588112556	-16.288620187013407	-19.880241779057403	7.9050373630110828	8.723025897919327	9.720487581532777	10.861739652708909	7.9945369850185497	8.850904151626132	9.878980591790945	11.02139225423923
0.32500000000000001	-0.026200280038303242	-0.0024353151544344994	0.026444241208564083	0.061649568618798077	-0.0325999635457183	-0.01780523338122831	-0.0001613495820429732	0.021677677521714261	0.12953786585259761	0.13706444848526611	0.1493630715573738	0.16247220172001267	0.079540190295841473	0.10126275126078735	0.12280031539647861	0.14004134640924637	-8.7353419706565294	-12.757826066661909	-16.637952822516297	-20.331565352721874	-8.6684396317308732	-12.6862925383865	-16.557281357558438	-20.234746832176729	7.7780709758902099	8.590866441362846	9.583955559883282	10.721843127540175	7.8697668702875146	8.720605933229786	9.74392154971488	10.882858381395043
0.33000000000000002	-0.026201201349932833	-0.0024469518629247891	0.026457773604357783	0.061663635551174066	-0.031620222525477262	-0.015672502662177998	0.0032005378850876402	0.02652973872958217	0.12340402509222599	0.13156705136827113	0.14463869054737338	0.15859699669193877	0.083986661221651174	0.10607375549001399	0.12809800600263088	0.14619766949985807	-8.8441324385762528	-12.944189473811463	-16.908915019718528	-20.695295908756783	-8.7864463214892599	-12.881903954047022	-16.838352628805293	-20.607136496313938	7.6418958887540953	8.444856438759908	9.427778832928631	10.55590121864431	7.7353008284106569	8.575815866964492	9.588416796421561	10.717190576419518
0.33500000000000002	-0.026201605587879678	-0.0024577247950904536	0.026471363500188156	0.061673230436543769	-0.030714284851127191	-0.013700903652102006	0.0062800993878479906	0.030970403270158608	0.11750606530843498	0.12628261758270612	0.14009753364713248	0.15487123978541817	0.088308973454497092	0.11044096041732451	0.13264007577832637	0.15136966609683167	-8.9443652157464122	-13.115630792379964	-17.158796832936932	-21.033253639573971	-8.8968784721792886	-13.063441029602615	-17.099399684110065	-20.954608052462064	7.5130479925697931	8.300710314410112	9.266273969855983	10.376518059950664	7.607061715432237	8.431643073835946	9.426182866125441	10.536245889315842
0.34000000000000002	-0.026201479353554602	-0.0024676038463865191	0.026484998599661254	0.061678396600714794	-0.029889421115667971	-0.011970757111145839	0.0089142946556870044	0.034731342457908571	0.11183984405181858	0.12120723570730681	0.1357360191775111	0.15129181692472279	0.091912468694947152	0.11372626867887658	0.13575624588847227	0.15485720714005014	-9.0237928876848521	-13.250538205770187	-17.355793162697268	-21.302794192918199	-8.9868653756574179	-13.208605732296544	-17.307837952058875	-21.23377721094279	7.4101994916724278	8.177193148363747	9.117901435765933	10.201669380666684	7.5031829226348954	8.306347154300792	9.275205292989394	10.357396554107524
0.34500000000000003	-0.026200809654025208	-0.0024765609808652432	0.02649866629109153	0.061679188778497651	-0.029156905877503067	-0.010561915018036268	0.010947341921958537	0.037557492821510066	0.1064008548362258	0.11633667172245923	0.13155029257025935	0.14785539767739636	0.094246843394399982	0.11536621097488108	0.13687544665378931	0.15606828664982017	-9.0718928269494192	-13.330307166377983	-17.472394605025066	-21.466659562460908	-9.0451905717626104	-13.298046340039594	-17.435270698582862	-21.40654120901786	7.3510202210996518	8.093130818675892	9.002556856343961	10.052316492913767	7.4410479517168081	8.218509283425613	9.155178867799735	10.201345709962434
0.35000000000000003	-0.026199583961617805	-0.002484570365051046	0.026512353433962875	0.061675672400973616	-0.028531577831521316	-0.0095409752731957908	0.012257733320689513	0.03925245197596023	0.10118426425510771	0.11166640331173294	0.12753625681765909	0.14455846083688506	0.094888484285198887	0.11496260919757631	0.1356234839221247	0.15462388307318356	-9.0813162663164313	-13.342068370244864	-17.489569970945364	-21.498768673777079	-9.0638484617481438	-13.318203393485739	-17.461813606255632	-21.446011690171652	7.3480941141800616	8.063112895284228	8.937142237933861	9.947837939408699	7.4333495825608235	8.182857532926934	9.083182573766549	10.087718311357822
0.35499999999999998	-0.026197790281213905	-0.0024916085016000312	0.02652604614356241	0.061667922849449455	-0.028030201290387122	-0.0089492351130762773	0.012781984126958837	0.039717980317003299	0.096184948409312465	0.10719165348028562	0.12368960228108153	0.14139731941981432	0.093613354520078074	0.11235529983592686	0.13189552735100729	0.15043434016681492	-9.0489793973209327	-13.280724994329276	-17.399898606045539	-21.388629010648735	-9.0392467451423535	-13.263468181737869	-17.379385179529187	-21.341084106441748	7.4054172917781687	8.093422140184046	8.930895903596693	9.900703238974863	7.484595809724533	8.206196542346548	9.068996579075909	10.029743497806222
0.35999999999999999	-0.026195417224727686	-0.0024976543616167116	0.026539729577013282	0.061656024683242452	-0.027668690890217659	-0.0087950013688146665	0.012527372762471097	0.03897444417118729	0.091397528494370661	0.10290742334949202	0.12000583573465332	0.13836814497661914	0.090436177751718666	0.10765181710448579	0.12587777444326151	0.14372035301266092	-8.976539569107123	-13.149778612612641	-17.20881314573105	-21.143150722595813	-8.9727614580500017	-13.137094118672195	-17.19307334188084	-21.098374409719995	7.5171933233823854	8.180151594489988	8.982663392281927	9.912815265444545	7.5897428185152307	8.285371202678591	9.112220327373359	10.030398929905368
0.36499999999999999	-0.026192454092203943	-0.0025026895144355252	0.026553387723908944	0.061640070848323819	-0.027458813343324843	-0.0090526409743826759	0.011569286814113712	0.037154944954226721	0.086816405408223662	0.098808523999853529	0.11648030853152169	0.13546699112357252	0.085601228842769578	0.10120188609220288	0.11800846338039295	0.13496899379145885	-8.8701381940910142	-12.960725492261766	-16.933609846446206	-20.785343224596136	-8.8705021357059977	-12.950615309067892	-16.920193630744308	-20.740961406067036	7.6695883134944191	8.310532827551084	9.081558768246975	9.97543357387837	7.7357008700677791	8.408360194181891	9.202710405227925	10.082007517804283
0.37	-0.026188890958795945	-0.0025066982536495145	0.026567003204705626	0.061620161873730699	-0.027405408606291436	-0.0096685046813340409	0.010034242353175212	0.034475340878794086	0.082435793254436979	0.094889607247105795	0.11310824379148657	0.13268981621414722	0.079526800214674495	0.093523835731437355	0.1088896395535686	0.12483785408072265	-8.7394791684549311	-12.731201446905175	-16.600532725510323	-20.350309494864817	-8.742354770439313	-12.721947567502907	-16.587332461707426	-20.304337709802283	7.8445099048913317	8.466729515018474	9.210585523003501	10.072596009899566	7.9049169851264099	8.557882030923149	9.324027495554269	10.169380936032204
0.375	-0.026184718766881804	-0.0025096677181462579	0.026580557079849618	0.061596405062518705	-0.027505146806758522	-0.01057163330675449	0.00807451365729751	0.031190682661686189	0.078249751629392961	0.091145195249285132	0.10988476252051745	0.13003250507728664	0.07272117559015312	0.085206115369738836	0.099177213897190974	0.11403716835308281	-8.5964744455178384	-12.48237669256798	-16.240753382778923	-19.879702098510528	-8.6005540157112783	-12.472694783324908	-16.226218989582307	-19.830755689498545	8.0236343730347061	8.630198948901988	9.351278565370975	10.186062446690025	8.079337856547209	8.715693890448677	9.458025706012794	10.274664193497208
0.38	-0.026179929422448223	-0.0025115880068954091	0.026594028672599565	0.061568913683652568	-0.027747297270557785	-0.011685950937384358	0.0058423057278767163	0.027551802079498401	0.074252216596101012	0.087569708855566447	0.10680490858396126	0.12749088975989081	0.065695158043382135	0.076812411904767716	0.089480437672660743	0.10322309701532015	-8.4537653169501645	-12.236225888676698	-15.886243920644056	-19.416058219262616	-8.4581218149269652	-12.225319188832691	-15.86946588307346	-19.363429331368721	8.191282489483305	8.784945459386299	9.487394716582814	10.299480940061506	8.2433330608226938	8.865889807325682	9.588591311170846	10.381573057859128
0.38500000000000001	-0.026174515894840173	-0.0025124522862490831	0.026607395408196267	0.061537806171210622	-0.028116209745916876	-0.01294081897126738	0.0034700256116899876	0.023773131783257191	0.070437030260551287	0.084157494620468384	0.10386367246706331	0.1250607692206005	0.058892648139535944	0.06881238507343912	0.080293023492077342	0.092925549331469473	-8.3233991535588494	-12.01320098750401	-15.566354672173091	-18.998157329832864	-8.3274760423631236	-12.000732348102812	-15.54703262461183	-18.941778035720009	8.3356956284339737	8.919021160293276	9.606737678891496	10.400558583380999	8.385062424589734	8.996487816944325	9.703550009967778	10.477707627944474
0.39000000000000001	-0.026168472318892084	-0.0025122568885158365	0.026620632671965287	0.061503205336609121	-0.028594603030881557	-0.014277990988863906	0.0010597900434699803	0.020016698465885031	0.066797968880462577	0.080902850419819178	0.10105601376730278	0.12273792793125862	0.052650141619210916	0.061546969201590321	0.071963205229203381	0.083517952786080443	-8.2158340715193354	-11.830594038003406	-15.305506268466189	-18.657961554757083	-8.2193931092006238	-11.8166087237877	-15.283844840248921	-18.598296276245172	8.449012549628821	9.024541317850796	9.70129447770515	10.481313902303835	8.4965341138693794	9.099520127183308	9.794868356608906	10.554928358151704
0.39500000000000002	-0.026161794098419889	-0.0025110014006182015	0.026633713688608479	0.06146523759950269	-0.02916657333262087	-0.015654435405290889	-0.0013181622895214922	0.016391147537525887	0.06332876944912462	0.077800049617030048	0.098376882374526645	0.12051815335204399	0.047184573772275064	0.055224683592516449	0.064696825165022842	0.075222402963501564	-8.1393121832629092	-11.701613837197442	-15.121988566442933	-18.419103362006894	-8.1423645376758706	-11.686445074026299	-15.098564389645407	-18.357015205571578	8.526530310650598	9.096865892406253	9.76638536061391	10.537175337717797	8.5729163027161951	9.170258468473241	9.857836049744914	10.60852339657963
0.40000000000000002	-0.02615447801002161	-0.0025086887416817371	0.026646609424752696	0.061424032242401061	-0.029819445456691566	-0.017041569017594536	-0.0036206253131797457	0.012961037711491636	0.060023154710037982	0.07484336374060889	0.095821238305227804	0.11839725225483133	0.042601455263367657	0.049938182546200624	0.05858064661389948	0.068136396630993551	-8.0995366892413543	-11.635011030279605	-15.027576563707436	-18.296492766914845	-8.1022748406816483	-11.619189979586807	-15.003207632599914	-18.233114508242768	8.5657811817508405	9.13356263225665	9.799533442863159	10.565738699796979	8.6116368188908529	9.206194010405225	9.889942985837101	10.635987252582616
0.40500000000000003	-0.026146522306113477	-0.0025053252284474416	0.026659288516558747	0.061379720693742715	-0.03054398827451341	-0.01842193963041968	-0.0058231644905996794	0.0097608997443852374	0.056874856570314547	0.072027083645144069	0.093384070168001682	0.11637106587842982	0.038913124949455584	0.045689121740211905	0.053612711615247478	0.062266989679005513	-8.0995368478538658	-11.63501130975544	-15.027576973431607	-18.296493330018983	-8.1022749984600253	-11.619190252856372	-15.003208053984928	-18.233115110977717	8.5657810798798175	9.133562566213218	9.799533378305239	10.565738626506565	8.6116366744209719	9.20619388721418	9.889942885984393	10.63598716647131
0.41000000000000003	-0.026137926816083831	-0.0025009206274920945	0.026671717223840045	0.061332435843637956	-0.031332907339675295	-0.019784425795694616	-0.0079109533303713779	0.0068096707446385551	0.053877637892794775	0.06934553913933858	0.091060412246928277	0.11443548390734931	0.036058886397922457	0.042412339287665648	0.049730189834341271	0.057562044004196622	-8.1396098985840251	-11.701345506941632	-15.120980503227042	-18.417214196680216	-8.1427326393904025	-11.686232491694465	-15.097583714657434	-18.355184564063514	8.5266361683130348	9.096718577182215	9.765962735844086	10.536509234885359	8.5729732308533896	9.170053995347317	9.8573555798479	10.607809602045589
0.41500000000000004	-0.026128693044483911	-0.0024954881932979095	0.026683859411923493	0.061282311396037112	-0.032177846122466755	-0.021118856918657239	-0.0098704045700575074	0.0041227706699033112	0.051025312657911201	0.066793117075217762	0.088845360199176576	0.11258645727379603	0.033922546723634484	0.039994741001998658	0.046829945945338958	0.053933214773328617	-8.2172760380618879	-11.829262832619179	-15.300551734282578	-18.64869014746289	-8.2211903455454589	-11.815560081678502	-15.279033409442638	-18.589318733308882	8.449575100861496	9.023840429239241	9.699218212507686	10.478019234487266	8.4968453657625537	9.098525731408094	9.792493379464879	10.551380208441269
0.41999999999999998	-0.026118824265161378	-0.0024890446913124597	0.02669567656214827	0.061229481260623733	-0.033065424066118801	-0.022410834657436429	-0.011682655410468453	0.0017204325622145354	0.0483117644970954	0.064364277902528383	0.08673408537203034	0.11082000978972341	0.032346584612905196	0.038288293597649958	0.044781177792537978	0.051269596807499984	-8.3272514869081284	-12.009539709044613	-15.552878927460281	-18.972984530275248	-8.3323359894281097	-11.99787713791093	-15.533983127019987	-18.917434346381114	8.3373912185118923	8.917189358667305	9.601056347514173	10.391452103602682	8.3860258539621471	8.993800267940639	9.696991561870535	10.467828541688583
0.42499999999999999	-0.026108325610265944	-0.0024816104052490136	0.026707127811511945	0.061174078987168146	-0.033973182000949328	-0.023637552407443203	-0.013319621507558499	-0.00036826028498709515	0.045730963609411548	0.062053570701889889	0.08472184775276595	0.10913224862298594	0.031144786500863202	0.037119328220083056	0.043432304983059625	0.049443892202077344	-8.4615146172058466	-12.228616004479274	-15.858579141846826	-19.364482006536715	-8.4680623169176297	-12.219474940269514	-15.84278403436579	-19.313646428361309	8.1951958592332848	8.781326828337689	9.475520950445799	10.280197776617374	8.2456003032238923	8.860343422349882	9.574724678866072	10.360460517033222
0.42999999999999999	-0.026097204153054887	-0.002473209127962615	0.026718170021795932	0.061116237244653246	-0.034866661484728806	-0.024765494061564305	-0.01474312176414844	-0.0021056094790609953	0.043276982082321933	0.059855646718732676	0.082804007572738814	0.10751937363768317	0.030116250687521676	0.036297697217221127	0.042615796125178643	0.048314670334214771	-8.6095891094307895	-12.469069255287803	-16.192964271852411	-19.790780665838874	-8.6177449662008065	-12.462699102793874	-16.180378317906019	-19.745153017039684	8.0312685087977215	8.624084811590368	9.329999319798404	10.150973131902176	8.083795741846902	8.705847073781411	9.4328508151553	10.235851406848332
0.435	-0.026085468983530785	-0.0024638681353763327	0.026728757878034477	0.061056087346862902	-0.035699024007693647	-0.025750855878493791	-0.015907252320550305	-0.0034492016409100584	0.040944007646064574	0.057765271428250775	0.080976035593939011	0.10597768562484824	0.029063043091763559	0.035629131155299656	0.042154856816218014	0.047728909233902821	-8.7591733510902863	-12.710641937226109	-16.527476715388968	-20.21459081661094	-8.7688752358024473	-12.706982313844428	-16.517754018864515	-20.174149466360603	7.8576377552097677	8.457253942158453	9.175962943476377	10.014593179239834	7.9125327307663554	8.541895267493898	9.282541654213734	10.104580199153683
0.44	-0.026073131275931576	-0.0024536181430510379	0.026738844015947463	0.060993758825698782	-0.036414330611098784	-0.026543171209670202	-0.016763621439047083	-0.0043581832658928709	0.038726355898719117	0.055777335168715039	0.079233522112873406	0.10450359345465898	0.027811686987705274	0.034932422380113834	0.041874793704747254	0.047528449383148132	-8.897189049069631	-12.931941773560311	-16.832066751139607	-20.596861322083811	-8.9081271239481943	-12.930571083185505	-16.824369876387145	-20.561004325912123	7.6898912842210246	8.296433838412937	9.028792145570219	9.885763365148358	7.7472067249283457	8.383798321953745	9.138804768666074	9.980984856384603
0.44500000000000001	-0.026060204347138668	-0.0024424932450978036	0.026748379177675315	0.060929379053010775	-0.036954665027414867	-0.02709185278263259	-0.01726834146724936	-0.0048000597767446024	0.036618481046175946	0.053886862387121391	0.077572184722316181	0.10309362018618984	0.026235779783535543	0.03406019248698202	0.041619493550253413	0.047562125815898609	-9.0112043065390033	-13.112742852626782	-17.078412294155644	-20.900993863328026	-9.0228162347014553	-13.112876670285477	-17.071450150936244	-20.868557127827806	7.5457232446713173	8.159507657232288	8.906129315047665	9.781343028505056	7.6052258305522455	8.249075212615585	9.018856518592272	9.881413737406686
0.45000000000000001	-0.026046703705213763	-0.0024305308353029563	0.026757312394760889	0.060863072911149445	-0.037269851929964445	-0.02735437477143985	-0.017389100546760822	-0.0047560815470953574	0.034614985207204449	0.052089019546900067	0.075987874876713712	0.10174440817470554	0.024274608970218981	0.032919005112080971	0.041270420983976805	0.047702453726341298	-9.0910370119852271	-13.236574450124284	-17.243543282294674	-21.097562431111577	-9.102551289934361	-13.237129595885511	-17.235697485178683	-21.066939500248125	7.4420582390747978	8.063583173709957	8.824650637805721	9.717034030901087	7.5031690379412144	8.154447023092866	8.938951137685577	9.820962629359871
0.45500000000000002	-0.02603264708723544	-0.0024177715104403774	0.026765591197146568	0.060794962512020004	-0.037327183712301988	-0.02730400831855585	-0.017110515900797551	-0.0042238420221172562	0.032710626339434459	0.050379121752534658	0.074476583311451183	0.10045272322020116	0.021942092384687445	0.03148295602464457	0.040763099638811098	0.047862835889167725	-9.1302216895608961	-13.293087425873495	-17.313155735615272	-21.168598034510779	-9.140748673654862	-13.29281041047799	-17.302683487567585	-21.137950535915504	7.3913040270206583	8.021032986190993	8.796001704960578	9.703339849707795	7.4531270278513261	8.111976389598872	8.910412088033711	9.809560668766603
0.46000000000000002	-0.026018054485796135	-0.0024042589558924852	0.026773161846579862	0.06072516696399452	-0.037118091200664532	-0.026934859401421915	-0.016436421761566164	-0.0032167156054750141	0.03090032484656341	0.048752638150237643	0.073034444369904389	0.099215457803592505	0.019322427129583968	0.029795795948584777	0.04009558509863631	0.048009801636755466	-9.1269912141876617	-13.279636341528981	-17.283825767176491	-21.110409804354226	-9.1356455870510374	-13.277273903319273	-17.269100509671752	-21.077926691582711	7.3980717992069979	8.036099864775012	8.823468758540096	9.742420907276497	7.4595351341197473	8.125782944884582	8.936405709396042	9.848996917218033
0.46500000000000002	-0.026002948163488075	-0.0023900398138496084	0.026779969592643404	0.060653802185540714	-0.036659517381094027	-0.026262655418443082	-0.015388609744705768	-0.0017607147772419551	0.029179168931029495	0.047205196167472034	0.071657739295595865	0.09802963345969723	0.016552875316758003	0.027960067938196186	0.039325552392454499	0.048165812419048701	-9.0845174169370182	-13.201662526849397	-17.163537676591115	-20.934189325511198	-9.0905444123078851	-13.196136799004833	-17.143273428625111	-20.898335281874612	7.4578821748874884	8.103668921547852	8.90098802060333	9.827388608262097	7.5179537675753695	8.190874188235267	9.011005355601788	9.93234663976549
0.47000000000000003	-0.025987352654901548	-0.0023751635344755571	0.026785958949371268	0.060580980764090416	-0.035989607086614916	-0.025321070393634175	-0.014002481811064622	0.00011017019552112033	0.027542418759648683	0.045732584657078614	0.070342898549001914	0.096892402337680178	0.013798298549012836	0.026116130447848992	0.038556470077183283	0.048401401596378422	-9.0103472107882254	-13.071772052383917	-16.970373399246782	-20.664217164983278	-9.0132238401863489	-13.062321205429063	-16.94378327987355	-20.623915307853924	7.5585145327602147	8.210833693157655	9.015002391078082	9.944409506165635	7.6164063196990009	8.294680290625252	9.121020850068345	10.046094686945843
0.47500000000000003	-0.02597129475567678	-0.0023596822105829062	0.026791073990154797	0.06050681185818467	-0.03515931952169718	-0.024154793870823733	-0.012320778267095722	0.0023591183607727315	0.025985509511988667	0.044330756013903495	0.06908650321083537	0.095801048001431438	0.011224352895806401	0.024417095670672601	0.037916999347022806	0.048819221152065523	-8.9151871770570636	-12.907752693634954	-16.729705931201405	-20.334138750825858	-8.9146794113197387	-12.894010584770115	-16.696567992150694	-20.288857534962862	7.6832793890899332	8.340416239903948	9.148183585540461	10.076529254784944	7.7385654118892742	8.420473815192448	9.249627375865657	10.173861199024748
0.47999999999999998	-0.025954803498273421	-0.002343650396478097	0.026795258658575183	0.060431401140743551	-0.034222751202256721	-0.022811428100132057	-0.01038684818589997	0.0049513444207900711	0.024504053383248195	0.042995827333633142	0.067885285534635881	0.094752985522731689	0.0089757115150348333	0.023006178626305836	0.03753942664615488	0.049534955742910287	-8.8113411591806035	-12.730023193757528	-16.470595292822658	-19.982237244338062	-8.8075132819862016	-12.712032160150224	-16.431228479018614	-19.931983483868127	7.8146874534615805	8.474795499523448	9.283301615933198	10.207477424742609	7.8673163907293361	8.55108652174675	9.380124732513906	10.300051582487083
0.48499999999999999	-0.025937910114239918	-0.0023271249117704702	0.02679845709246001	0.060354850780781316	-0.033228893985378052	-0.021334348499643496	-0.0082388570579410726	0.0078580875299933909	0.023093840614371235	0.041724080684272483	0.066736128712517093	0.093745760921007559	0.0071628879108389058	0.022000844019160953	0.037542029631332914	0.050659987009625623	-8.711139585275264	-12.559068243247317	-16.222173749754763	-19.646737212996584	-8.7043254754792514	-12.537238106660649	-16.177350368082635	-19.591981922738068	7.9372281756708546	8.598702820399843	9.405910985679919	10.324165202698798	7.9874601171372969	8.671627871760789	9.498538043047441	10.412214238047922
0.48999999999999999	-0.025920647982812253	-0.0023101646310678815	0.026800613958522408	0.060277259460878474	-0.032216515378327426	-0.019758025723709258	-0.0059060045960331667	0.011059100822493482	0.021750839622741113	0.040511962561373557	0.065636065918103364	0.092777050003022971	0.0058577744284855852	0.021484853554110072	0.038017635136352326	0.052288582941275266	-8.6256224485906152	-12.413289787182585	-16.010632414810672	-19.361933501861941	-8.6163753045356764	-12.388326225501434	-15.961462902230521	-19.303506643034069	8.0387776514657502	8.700521311997391	9.505445911280539	10.417530295992376	8.0870901375904952	8.770753111920156	9.594666818207338	10.501799213182114
0.495	-0.025903052565833633	-0.0022928302605768041	0.026801674794706593	0.060198722427137044	-0.031212509248576409	-0.018106402694711018	-0.0034074114585424592	0.014542912864590758	0.020471196306792658	0.039356082597741031	0.064582278690481054	0.091844656655707541	0.0050954040659878554	0.021506484245811031	0.039027770344921012	0.054489627798666534	-8.5636026288741789	-12.307482415503284	-15.857100469598864	-19.155509561325701	-8.5526387475149814	-12.280307376249228	-15.804921426306068	-19.094494399983592	8.1108470262706307	8.772356385814862	9.575056510071135	10.48211811920306	8.1578441765199749	8.840735714428288	9.661907860013818	10.563708097267227
0.5	-0.025885161329039879	-0.0022751841027728228	0.026801586357296469	0.060119331568523032	-0.030233037868485045	-0.01639415804718608	-0.00075395706370716485	0.018304099213931838	0.019251232597210833	0.03825321159789441	0.063572094722249756	0.090946510644500822	0.0048784027784667455	0.022079764686647935	0.040599944343365432	0.057300825052152074	-8.5311062608759922	-12.251922444961036	-15.776391710922258	-19.0469878210979	-8.5192523871676311	-12.223601209455673	-15.722674648696266	-18.984631791405306	8.148178125296173	8.809445504119752	9.610806823608588	10.515062499033284	8.1945178895789534	8.876893705712576	9.696458489311519	10.595278816651317
0.505	-0.025867013649888471	-0.002257289810355007	0.026800296969893653	0.060039175521966956	-0.029286337450784267	-0.014630268888294634	0.0020469286723604104	0.022336924501941621	0.018087444326438364	0.037200278966294118	0.062602985113763346	0.090080664968414839	0.0051809933202291393	0.023185638441378557	0.042725155525187838	0.060722548664826251	-8.5311063191248291	-12.251922423194349	-15.776391540967371	-19.046987453551779	-8.5192524231771465	-12.223601168607656	-15.722674465576286	-18.984631365775563	8.1481780802245961	8.809445425639049	9.610806722412914	10.515062374411445	8.1945178455381796	8.876893641939138	9.696458385433895	10.595278646201391
0.51000000000000001	-0.025848650712193565	-0.0022392121308361926	0.02679775687119319	0.059958339799728692	-0.028376112282623791	-0.012823167431940629	0.0049837452029970406	0.026625043220213186	0.01697649848667851	0.036194369596875796	0.061672561154119288	0.089245292821732034	0.0059506844412365832	0.024771066920452972	0.045353505407632833	0.064709092565917378	-8.5634477651533274	-12.307670817916549	-15.857810278750828	-19.156904295118018	-8.5525009711130284	-12.280519389650692	-15.805642229838083	-19.095920465974615	8.1105364455119048	8.771969248059423	9.574668056663513	10.481756102733253	8.1574891872519668	8.840296171785843	9.661450939546717	10.563289983170889
0.51500000000000001	-0.025830115387921421	-0.0022210166431807232	0.026793918558642604	0.059876906935349902	-0.027504756113562602	-0.010986777192873838	0.0080312306580791245	0.0311276080112085	0.015915229944721034	0.035232720289500127	0.060778570687641254	0.088438684210534371	0.007107384553425692	0.0267457179588361	0.048387407119597152	0.069156716330534634	-8.6248959128381486	-12.414234632995367	-16.014115324705976	-19.368748220190227	-8.6157286060129117	-12.38938450396352	-15.964998053630307	-19.310473008853027	8.0372009756666176	8.698566888110329	9.503490204352027	10.41570712931788	8.0852916945982192	8.768534024827177	9.592365539467939	10.499695016756799
0.52000000000000002	-0.025811452106625589	-0.0022027694879631992	0.02678873712502064	0.059794956644384764	-0.026675986185095167	-0.0091466123504864577	0.011139688705421938	0.035763333244788059	0.014900637679629586	0.03431271575662527	0.059918894122522923	0.087659242270394733	0.0085412523527976063	0.028977684705496897	0.051673950885651534	0.073890343407920334	-8.7092998567108371	-12.561712385201442	-16.231622573477864	-19.665108121433288	-8.7026865790091925	-12.54018080096245	-16.186934661226836	-19.610756111287372	7.9327340208853052	8.593181970363239	9.400418965613122	10.319058349153471	7.982347952118891	8.665357559195297	9.4920673590985	10.406318829440076
0.52500000000000002	-0.025792706713046378	-0.002184537092608684	0.0267821705850327	0.059712565996270644	-0.025896725378503457	-0.0073448338107812965	0.014225523527649185	0.040395880705317869	0.01392988060689818	0.033431884280977833	0.059091540135926823	0.086905479329534518	0.010111867296449289	0.031291331433672104	0.055000157663034711	0.078653667305422364	-8.8079222831764845	-12.735640381735308	-16.489911545407168	-20.019480470439259	-8.8044657667570494	-12.718238619937024	-16.450808415458578	-19.970035930302629	7.8049147957596813	8.462950007228492	9.271648730108238	10.196737595471952	7.8562344864924205	8.537619943527733	9.366353561184347	10.287624931215478
0.53000000000000003	-0.025773926313546344	-0.0021663858932968508	0.026774180189146454	0.059629809593532819	-0.02517818645561043	-0.0056427749362517564	0.017166295725593118	0.044825978993036586	0.013000273049769286	0.032587893082176841	0.058294641127189531	0.086176012759526313	0.011651922778984891	0.033471397379668581	0.058096474581552107	0.083109930523877343	-8.910019679418614	-12.917829522574102	-16.762858574364042	-20.39739939344879	-8.9100748782957062	-12.905064558932672	-16.730155652192082	-20.353494327858314	7.6652736538663662	8.318995873848724	9.127505913053153	10.057841590820516	7.7182118416260704	8.396072316224879	9.22504817623216	10.15211009228906
0.53500000000000003	-0.025755159112065773	-0.002148382055164412	0.026764730721968982	0.059546759754727834	-0.024536123040662647	-0.0041192883211392736	0.019804158040401608	0.048796828608056467	0.012109279915471954	0.031778543447188383	0.057526448468215988	0.085469560653193	0.012978157995468254	0.035277198168881738	0.060653902870108613	0.086861247165693406	-9.0037424671005581	-13.087800302408915	-17.020587737198571	-20.758841114455088	-9.0073557124392369	-13.079791174679892	-16.99464969314257	-20.720644615240861	7.529064190471541	8.176661410079849	8.982975409154373	9.916496878652718	7.5832128173234778	8.255615860641716	9.082573802346985	10.013220025992583
0.54000000000000004	-0.025736454236461547	-0.0021305911924636121	0.026753790782606604	0.059463486697560047	-0.023990170595215892	-0.0028637372935695232	0.021960548683088207	0.052017948089942832	0.01125451163091463	0.031001765676349262	0.056785327596935331	0.084784937367277422	0.013910325646875311	0.036468488170092996	0.062357504323121121	0.089491264229442452	-9.0773551927365084	-13.224865296674707	-17.232469802549034	-21.062158364300963	-9.084239366116142	-13.221302196004899	-17.213139895673706	-21.02931274496531	7.4141035351694456	8.054471044564738	8.856853859984245	9.791255469506585	7.4687315785090543	8.134332876099734	8.957195118068496	9.888859197963671
0.54500000000000004	-0.025717861556046752	-0.0021130780903365638	0.026741333044594882	0.059380058718699474	-0.023562186116178451	-0.0019638134238648772	0.023461927171306556	0.054207561230321291	0.010433718889034698	0.03025561389331638	0.056069752996976308	0.084121048964431067	0.014295884066954553	0.036840324991631424	0.062933454893503188	0.090628449051979809	-9.1206661566583662	-13.310694627693415	-17.370962680657186	-21.269322470236077	-9.1302283230073513	-13.310864536672504	-17.357565355228886	-21.240960212798363	7.3381341461170687	7.971364232505615	8.768921953063691	9.702271351974995	7.3922670745887437	8.050824962284358	8.868318842991261	9.798729855586141
0.55000000000000004	-0.025699431491300578	-0.0020959064298816401	0.02672733449318708	0.059296542367104132	-0.023273596075829885	-0.0014903614208831633	0.024171723155021807	0.055145748917416811	0.0096447872536024569	0.02953826076384572	0.055378303103468106	0.083476888587112302	0.014034900673261179	0.036259436401224462	0.062199872059253883	0.090017210180232871	-9.1264417453363578	-13.331957636769864	-17.415681344495717	-21.35164186457904	-9.1378664738370094	-13.33484362972899	-17.407114613496702	-21.326499331630181	7.3150308364622736	7.942489911287719	8.73538196587941	9.666442363213113	7.3676188608186858	8.020121785974151	8.8320553371809	9.759629390420291
0.55500000000000005	-0.025681214816803667	-0.0020791385181678956	0.026711776637918079	0.059213002607764	-0.023142029272782361	-0.0014831821519018678	0.024019589398179827	0.054723357582509513	0.0088857316667706725	0.028847992164908499	0.054709655171823184	0.082851531793275007	0.013098017188131521	0.034691575867862701	0.060106742841814692	0.087576218089492466	-9.0915154522890838	-13.282471930068354	-17.356791275207463	-21.29465284079939	-9.1038893982632025	-13.286909468684716	-17.351697198632685	-21.271265852268172	7.3510957509847378	7.974963613176009	8.764098985571024	9.692181580247867	7.4012282767604215	8.049499336792696	8.85651176548554	9.780282282965813
0.56000000000000005	-0.025663262458372846	-0.0020628350248254961	0.026694645698643243	0.059129502972975249	-0.023177886838591993	-0.0019422606806801068	0.023018134149441139	0.052969750155355461	0.0081546909001617394	0.028183201842000526	0.054062580143148853	0.082244131881059862	0.011531530427096282	0.032210437663123745	0.056750988682292669	0.083423230031888354	-9.0173274897476716	-13.164311405430656	-17.196820793812428	-21.100833831125755	-9.0297765633904117	-13.169164933097843	-17.193794722895202	-21.077769639215411	7.4431432715804625	8.065592800834203	8.851949803017183	9.776411992639863	7.4902267121242724	8.136162039727844	8.939071992355544	9.858242219843117
0.56500000000000006	-0.025645625285610436	-0.0020470547268151198	0.026675932763388057	0.059046105698609686	-0.023381789828857191	-0.002827425147693117	0.021260912390530462	0.050048532977272214	0.0074499219867695584	0.027542386089095206	0.053435937536945588	0.081653915227664298	0.0094475641632129903	0.028984235565664054	0.052360076493566748	0.07785563810707466	-8.9097542716084632	-12.987558801289797	-16.950352971776891	-20.789306271234683	-8.9215609069501127	-12.991875728522711	-16.948139108163922	-20.765372061103321	7.5794022599563158	8.201831999641173	8.985793380610351	9.905549349938098	7.6232307115505887	8.268064237705144	9.067203961481353	9.980668037010972
0.57000000000000006	-0.025628353900940724	-0.0020318542629310923	0.026655633916627831	0.058962871843000489	-0.023743802225026874	-0.004066559898241515	0.018902273858702336	0.046222289800932404	0.0067697946674759044	0.02692413848216333	0.052828670398576264	0.081080176664903927	0.0070022407691250933	0.02524372510330182	0.047248667292548938	0.071292005962587474	-8.7782677411229937	-12.768759345377834	-16.641666904159919	-20.392585424027296	-8.7889440967189039	-12.771868857651299	-16.639295685005528	-20.366963378025261	7.742764631505282	8.365456300231529	9.146537687009464	10.059939957150867	7.7834749874259064	8.427437049317855	9.222361173134744	10.128557146003733
0.57500000000000007	-0.025611498426397802	-0.0020172878995232311	0.026633750336846097	0.058879861386446714	-0.024244851048691174	-0.0055695624767212616	0.016126236126416171	0.041798958818618934	0.0061127858825778562	0.02632714469377101	0.052239800326020533	0.080522274911763031	0.0043683763635477997	0.021241518478435861	0.04176205282779679	0.064193852096637777	-8.6346322484865006	-12.528485812140131	-16.300986643501766	-19.951329240523435	-8.6439409714568214	-12.530030679454132	-16.297833325235615	-19.923616866889468	7.9147930885952025	8.537089889282755	9.314172057034762	10.219359810688141	7.9527536629601748	8.595230043750299	9.384924512172617	10.282137325731595
0.57999999999999996	-0.02559510828933239	-0.0020034073088765945	0.026610288362439637	0.058797133309555966	-0.024860024942031073	-0.0072436652907873628	0.013114539835254006	0.03707771178265893	0.0054774743353710629	0.025750177412964224	0.051668422597548988	0.079979628082142484	0.0017100024925190017	0.017214200744720402	0.036223057070014962	0.056991770423336342	-8.4914366027458534	-12.288613707673521	-15.960306496679511	-19.508500695273391	-8.4993663923472873	-12.288524023833503	-15.956077223767005	-19.478667359984467	8.0789402944700893	8.699764835570493	9.47165019013345	10.367170576635907	8.1146336543453885	8.754658195922822	9.538078346675453	10.425020410241705
0.58499999999999996	-0.025579232008305076	-0.0019902613615832049	0.026585259525301011	0.058714745649067652	-0.02556279196291748	-0.0090060796881874863	0.010022454448123379	0.03230915969267447	0.0048625351516239559	0.025192091391359084	0.051113701419077395	0.079451709283755001	-0.00083594024445154827	0.013355820230918396	0.030895045684622237	0.050034330712197081	-8.3607444480035014	-12.069868842888873	-15.649692391510747	-19.104251478908228	-8.3674571079380051	-12.068299239416124	-15.644362186747749	-19.07254352089004	8.2222649856162477	8.840692459182126	9.606689510442443	10.492085728258439	8.2562014267357663	8.893006727059193	9.66964871924679	10.546021743499901
0.58999999999999997	-0.025563916980414186	-0.0019778959341813698	0.02655868055168159	0.058632755530033297	-0.026328945967343469	-0.010791625563953095	0.0069664008516144632	0.027676472189151126	0.004266734655665386	0.024651818633354514	0.050574865307324537	0.078938042322350826	-0.0031687032013364962	0.0098059606175146721	0.02596582403375039	0.043566669771410535	-8.2530484789119694	-11.88999962839948	-15.39460433772858	-18.77230073020408	-8.2588157982016668	-11.887253668198095	-15.388336198353834	-18.739132462526094	8.3357612765445858	8.951428595665927	9.711734990205492	10.58787433157803	8.3684308615770437	9.001840453303933	9.772113702853167	10.638924552872524
0.59499999999999997	-0.025549209271307612	-0.0019663537332114665	0.026530573330140902	0.058551219173645891	-0.02713931804707715	-0.01255501013686295	0.0040228013665960013	0.023295656486622702	0.0036889252808406815	0.024128363745347825	0.050051202622375737	0.078438197523273662	-0.0052246182805141001	0.0066506134416738326	0.021549809333954999	0.037734822343685123	-8.176584886046987	-11.762659949649809	-15.214347796973163	-18.53793589403675	-8.1817295649955941	-11.759119809391365	-15.207416104161521	-18.50379549281817	8.4138291864787275	9.02709133658199	9.782888719718306	10.651960374265284	8.4456846587455477	9.07625753976841	9.841569396855919	10.701125289849187
0.59999999999999998	-0.025535153409143786	-0.0019556741367620476	0.026500964846731215	0.05847019188030074	-0.027980772461576008	-0.014268838973436912	0.0012347283812891088	0.019228383027246165	0.0031280406292770154	0.023620799456036363	0.049542057260702738	0.07795178768117221	-0.0069724955736341458	0.0039312522108656735	0.017701722533711696	0.032605900170382632	-8.1369563700386465	-11.696876662947847	-15.12142683490957	-18.417280882938954	-8.1418047436558627	-11.692947544181999	-15.114157645444839	-18.382666085728317	8.4534457456816893	9.065299816725215	9.818593227978433	10.683830737188633	8.484905096437708	9.113851913157461	9.876436864930949	10.732070896729188
0.60499999999999998	-0.025521792183719048	-0.001945893054441638	0.02646988708767789	0.058389727987872515	-0.028845474364764746	-0.015918984208841636	-0.0013777105935956786	0.01549996734429126	0.0025830906932489258	0.023128262317341108	0.049046824517622163	0.077478464146411186	-0.0084065525215762157	0.0016570921475333573	0.014434506750313587	0.028193662216197839	-8.1369564719745568	-11.696876887542274	-15.121427260458336	-18.417281563399222	-8.141804851706981	-11.692947786487453	-15.114158075541972	-18.382666738688151	8.4534456583447567	9.06529981441927	9.818593330870469	10.683830963225422	8.4849050123402622	9.113851911501835	9.876436986176362	10.73207113905139
0.60999999999999999	-0.025509166452025306	-0.001937042806611926	0.026437376910218208	0.058309880805504255	-0.029728713027188047	-0.017498804301172871	-0.0038064971559704989	0.012116910453147604	0.0020531572479442089	0.02264994859289509	0.04856494712594836	0.077017913055768883	-0.0095392345170014978	-0.00018332825527891836	0.011735942243511198	0.02448176815061804	-8.1764900087361667	-11.762065166597097	-15.21309423645201	-18.535924592489916	-8.1815825692737221	-11.758482664236318	-15.206149191050187	-18.501751354187505	8.4141423331474777	9.027520533788608	9.783430472228581	10.652602536325705	8.4459924152423877	9.076682046622029	9.842088983140473	10.701742501001913
0.61499999999999999	-0.025497314951374903	-0.0019291520235840977	0.026403475882386316	0.058230702523510466	-0.030625703330575769	-0.019003307381882786	-0.0060463325291741374	0.0090808523548251297	0.001537389423130897	0.022185110338894233	0.048095911475667066	0.076569851713529091	-0.010395266683092624	-0.0016134308952630923	0.0095808934948191614	0.021440627442319188	-8.2525308307181113	-11.88703526296246	-15.388423808230279	-18.762433655025362	-8.2580453820070812	-11.884085099214177	-15.382097177398585	-18.72911224983709	8.3373770528610585	8.953642188819552	9.714535414855704	10.591205054179647	8.3700179752952383	9.004028742824984	9.77479894692733	10.642127309609745
0.62	-0.025486274121299474	-0.0019222455653479741	0.026368230092801537	0.058152244100442035	-0.0315278863873939	-0.020424004132458283	-0.0080877610820097798	0.00639771714644332	0.0010349994590885573	0.021733051679923912	0.047639244017804477	0.076134025127645277	-0.011007340802596511	-0.0026634258009450512	0.0079382674347304692	0.019036753004283445	-8.359127607704604	-12.061631502903847	-15.632789013693001	-19.077470809715287	-8.3651658635316224	-12.05952315787075	-15.627329697170669	-19.045378371810848	8.2269733088831158	8.847136546848278	9.61486226468119	10.501843179124229	8.2608224556228733	8.899371882349336	9.677481068014169	10.555406853560369
0.625	-0.025476077935307227	-0.0019163444622829046	0.026331689931766662	0.058074555128552544	-0.03241940922414073	-0.021745040904129646	-0.009913188682172374	0.0040819481727797698	0.00054525865023022466	0.021293125280517029	0.047194507853871859	0.075710202704846533	-0.011413190226182625	-0.0033682585712997847	0.0067732741794742316	0.017235519360770522	-8.4875372949166792	-12.271197211344404	-15.925304381408065	-19.453621853577736	-8.4941176820391071	-12.27004861417495	-15.920895849664237	-19.423085957839081	8.0894631987910662	8.71412785675273	9.489889278395245	10.389003442469712	8.1249498924501376	8.768828077256254	9.555536896172115	10.446012583742593
0.63	-0.025466757743574955	-0.0019114658771387082	0.026293909845134585	0.057997683679305148	-0.033274676404507202	-0.022941187187351077	-0.011495901942441006	0.0021563211828069481	0.000067493478065541593	0.020864729011496601	0.046761299510990617	0.075298175107402388	-0.011653467618566806	-0.0037675283315793135	0.0060465559816518348	0.01599943133378667	-8.6266097863726117	-12.49722228657761	-16.239740728926797	-19.856589497885224	-8.6336627450578369	-12.497044340424935	-16.236474423429879	-19.827851441466191	7.9348154890892952	8.564272240945107	9.34865201929169	10.2606407146907	7.9723549305415823	8.622002461531618	9.417859697002116	10.321776325659354
0.63500000000000001	-0.025458342127570696	-0.00190762308846134	0.026254948062692962	0.057921676130780135	-0.03405798608196639	-0.023978206696962739	-0.012801957977827572	0.00064825426410037223	-0.0003989180664274194	0.020447302808594733	0.046339245901452622	0.074897751273316882	-0.011769775944895342	-0.0039058410185685835	0.0057122990945472456	0.015284672324030572	-8.7635424204127119	-12.718591341425482	-16.54628488583937	-20.247492781160876	-8.7709099032832878	-12.719274586381534	-16.544129883787921	-20.220654425775283	7.7767381718558772	8.411178006875182	9.204282797271266	10.128851574888708	7.816678196008722	8.472373684573634	9.277343814686617	10.194563170628541
0.64000000000000001	-0.025450856767570917	-0.0019048254954764491	0.026214866302861566	0.057846576979223872	-0.034726062102485349	-0.024815888811752583	-0.013794484951660595	-0.00041601914238297141	-0.00085454997236759814	0.020040325719538937	0.045928001464289513	0.074508755601114834	-0.011802365404707332	-0.0038320873420246457	0.0057175025275313547	0.015038792629306821	-8.8850542204819902	-12.91351574084104	-16.814266856401474	-20.586438858098543	-8.8924961083967702	-12.914823593688478	-16.813043657911983	-20.561407512321331	7.6320274349085514	8.271777475216492	9.073414005966682	10.009354881570431	7.6745687137158806	8.336633539325495	9.150270757087901	10.079723193093483
0.64500000000000002	-0.025444324323902853	-0.0019030786443091907	0.02617372945586055	0.057772428637044279	-0.035233616181082956	-0.025413474436804591	-0.014439509969339105	-0.001017679783176955	-0.0012999315130562473	0.01964331313462371	0.045527245485543148	0.074131025299553677	-0.011787342966255603	-0.0035966794860296078	0.0060039842300073616	0.015201711299219401	-8.9789027549493667	-13.062019732687169	-17.01566980247728	-20.837122181091807	-8.9861126712023598	-13.063593698787102	-17.015039342389091	-20.813575367521739	7.5185450221249402	8.164192353372514	8.973963909803644	9.919287019824906	7.5636512028547086	8.232545707940844	9.054112884204981	9.993895418736482
0.65000000000000002	-0.025438764332723882	-0.0019023842752796153	0.026131605247463115	0.05769927121998511	-0.035541011594880503	-0.025736474809081276	-0.014712042487774534	-0.0011501792488918573	-0.0017355503682547615	0.019255814194787571	0.045136679593065616	0.073764407901921833	-0.011753647670044899	-0.0032467852794392463	0.0065134677051865396	0.01571070869547083	-9.0355176463842923	-13.1486051350109	-17.128886655533634	-20.971738105874536	-9.0421489884578286	-13.149986576512632	-17.128364835421962	-20.949129074851015	7.4518900472632715	8.104185921077143	8.921440605903671	9.873482881885425	7.4992242345316147	8.17544296251555	9.003909637841912	9.951359943811797
0.65500000000000003	-0.025434193117058322	-0.0019027403908647507	0.026088563885749316	0.057627142326221709	-0.035622062036904115	-0.025763234100523263	-0.014600969547411661	-0.0008214058008138139	-0.0021618555692291151	0.018877409370420584	0.044756025420881945	0.073408758944299227	-0.011720369717872822	-0.0028206903050608002	0.0071946098266287353	0.016508227937837412	-9.0494157708092864	-13.164543260928607	-17.141938114671717	-20.975169770249572	-9.0551161243417155	-13.165213437749401	-17.140940381920622	-20.952783343891056	7.4416413295018519	8.10118931547282	8.924854749620482	9.880395440830797	7.4905724586393149	8.174355824776321	9.008299454848079	9.960089260118624
0.66000000000000003	-0.025430623713673412	-0.0019041413437873493	0.026044677693288713	0.057556076810454326	-0.035469558771765122	-0.025489379685109594	-0.014111503286323716	-0.000052711646798782601	-0.0025792602719178553	0.018507708203474197	0.044385022437731708	0.073063939806279787	-0.011695082172498273	-0.0023430381355646745	0.0080097996269012112	0.01754992708079741	-9.0200551723961553	-13.109235866328611	-17.054360790117762	-20.84740551848266	-9.0245046314371678	-13.108671420926596	-17.052272193824272	-20.824456183883754	7.488696013434435	8.155567175795741	8.984002462351679	9.939449998918014	7.5383950587497019	8.229401045901493	9.066920531150803	10.019247166228978
0.66500000000000004	-0.025428065816336456	-0.0019065779445490718	0.026000020727369042	0.057486106555999728	-0.035096660509493963	-0.024928763050178479	-0.013264486245381978	0.0011247004502788977	-0.0029881443642120727	0.018146347204898022	0.044023425933813899	0.072729815712699611	-0.011673658531472064	-0.0018224762869872538	0.0089395410868769037	0.018810266971282859	-8.9519018883793535	-12.990284938471348	-16.877260853314247	-20.603532461089266	-8.9548492751415267	-12.988021040321465	-16.873518386181306	-20.579281063638987	7.5850185662770751	8.258500390495565	9.089507210147663	10.04119745902109	7.6346174188157923	8.331742707627653	9.170505266543316	10.119426443896672
0.67000000000000004	-0.025426525735878822	-0.0019100375876054537	0.025954668390884519	0.057417260248203851	-0.034533680636637351	-0.024110539302837325	-0.012092678743824572	0.00267489824055677	-0.0033888569138157002	0.0177929878991278	0.04367100515952399	0.072406253894043593	-0.011641663769190716	-0.0012523015741552144	0.0099832256003905308	0.020284051999109084	-8.8536910955923176	-12.822252706693916	-16.631517784402021	-20.271305705112127	-8.8549822530587008	-12.817942665784606	-16.625687618510362	-20.245165465330878	7.7159289568374611	8.394548363979339	9.225601775429955	10.17019113172848	7.7646812104789976	8.466147125472905	9.303621854528043	10.245506320612608
0.67500000000000004	-0.025426006377362316	-0.0019145043952322359	0.025908697036662605	0.057349563152367139	-0.033821427347142108	-0.023073260188425249	-0.010634965770357243	0.0045625800797155268	-0.0037817184635469724	0.017447315007038868	0.043327541609552683	0.072093121903332058	-0.011577017003192362	-0.00061361635771642884	0.011156497333827788	0.021984060899099413	-8.7370786583608329	-12.624441770869005	-16.344618166914749	-19.886947289206631	-8.7366727756177447	-12.617901874393821	-16.336452384519688	-19.858556220321439	7.8637705054030095	8.545587666556153	9.374237661450716	10.30912828109473	7.9111608737288025	8.614843941779067	9.448680603493997	10.380690353425852
0.68000000000000005	-0.02542650723458554	-0.0019199593780393231	0.025862183567960571	0.057283036899486835	-0.03300331220307226	-0.021857735890644138	-0.0089299390395794313	0.0067576668695735684	-0.0041670231812100085	0.0171090347587309	0.042992827445840723	0.071790286086627742	-0.011453391153388042	0.00012014107958794534	0.012486441252829321	0.023936220162437304	-8.6150144193055844	-12.418240456724281	-16.046900915960258	-19.490218130792577	-8.6129871124335224	-12.409472543656907	-16.036365228434576	-19.459468693829727	8.0113925379444272	8.694441660758937	9.518763788822154	10.442476943891442	8.0571770300044029	8.761058036101674	9.589503243483035	10.510004358279751
0.68500000000000005	-0.025428024402006984	-0.001926380610951832	0.025815205037966651	0.057217699283129891	-0.032118508653735264	-0.020500607216642236	-0.0070103668060538752	0.0092384994460605018	-0.0045450408712939252	0.016777873327472725	0.04266666405246454	0.071497610204254311	-0.011243798151730612	0.0009784225331320943	0.014006044874203281	0.026174063909141392	-8.5001797639749093	-12.224590575395954	-15.768004953453046	-19.119804789746475	-8.496714486310335	-12.213780967565873	-15.755277326775577	-19.086835375070372	8.1444291913979463	8.827143129551512	9.646104382393136	10.558520502201317	8.1886194901009563	8.891195688016996	9.713424920503446	10.622238952903376
0.69000000000000006	-0.025430550604092682	-0.0019337434233815266	0.025767838251068792	0.057153564070610355	-0.031197658101078482	-0.019030090138487638	-0.0048997143938389054	0.011993268705815973	-0.004916018855869707	0.016453575376213718	0.04234886071582776	0.071214954199450731	-0.010923968241088936	0.0019892082688980225	0.015748892783810621	0.028733554838829001	-8.4037351851824518	-12.061972005428396	-15.534071060372137	-18.809733523124855	-8.3991065685433277	-12.049471149123805	-15.519517665448081	-18.774894570562672	8.2521879037189162	8.933678332891055	9.747322110010409	10.649732387305665	8.2950049123715424	8.995547445295581	9.81182427174171	10.710269863310113
0.69500000000000006	-0.02543407524196508	-0.0019420206022147837	0.02572015936874332	0.057090640831633219	-0.030261523954797257	-0.017464551571179293	-0.0026113527093116528	0.015019347197202954	-0.0052801837320157769	0.016135902708298774	0.042039233423367406	0.070942173110953716	-0.010475373998797999	0.0031751280176452682	0.017744264404939508	0.031648251679571498	-8.3344774502112458	-11.945056896814201	-15.365900225250151	-18.587054890866497	-8.329030748443099	-11.931347061031289	-15.350037746447551	-18.550863697813625	8.3275155924799045	9.007649217290258	9.81706293287787	10.71201907144365	8.369333352212616	9.067938434653092	9.879567478474148	10.770288079158778
0.70000000000000007	-0.025438584457093509	-0.0019511826061464339	0.025672243522782065	0.057028934787419876	-0.029322118238713245	-0.015813853903921298	-0.00015063914715746042	0.018320087483481788	-0.0056377430130184958	0.015824633014212733	0.041737603774252355	0.0706791161258572	-0.0098879648629987809	0.0045497176549880646	0.020012139832936621	0.034943881854086006	-8.2983749766339798	-11.883970307483462	-15.277960811403677	-18.470631416709935	-8.292504826454369	-11.869628156547009	-15.261412894509162	-18.433725711340024	8.3661737497041253	9.045449667998318	9.852532594847105	10.743520604807895	8.4074658144091391	9.104909200959271	9.913999990491032	10.800611330090588
0.70499999999999996	-0.025444061211710747	-0.0019611977898165568	0.025624164438544678	0.056968446683105439	-0.028385419574277628	-0.014082994403437988	0.0024802082925467301	0.021898550116250498	-0.0059888866604692649	0.015519558706582852	0.041443797995559112	0.070425625768731626	-0.009162771390067494	0.0061133366602920073	0.022557320444517408	0.038630960207367594	-8.2983750532241842	-11.883970331474227	-15.277960796966664	-18.470631378959489	-8.2925048271008706	-11.869628103300901	-15.261412784687032	-18.433725527692196	8.3661737685324763	9.045449661637149	9.852532567002313	10.743520530653627	8.407465841571834	9.104909184321735	9.913999921075987	10.800611200779512
0.70999999999999996	-0.025450485385465613	-0.0019720326361314655	0.02557599407093266	0.056909172686179711	-0.027454805464936845	-0.012277438267647815	0.0052746676943757915	0.025747705961019496	-0.0063337885141492283	0.015220485835961825	0.041157646057747875	0.07018153722296161	-0.0083144510778544109	0.0078484491270833546	0.025362029950520858	0.042694311307295368	-8.3343666973945378	-11.945345217199218	-15.366681704545487	-18.588311311740316	-8.3289276859787833	-11.931650518793992	-15.350833834100452	-18.552153243631903	8.3273659087917212	9.007502380384218	9.816886643639551	10.711806129924829	8.3691931253418471	9.067809881465609	9.879415468935935	10.770085233743278
0.71499999999999997	-0.025457833887749182	-0.0019836519951038399	0.025527802255554909	0.056851104313265177	-0.026534519804112328	-0.010409503748524753	0.0082123607567889667	0.029837150282778793	-0.0066726076263764339	0.014927233080397895	0.040878980883382557	0.06994667777982505	-0.0073735736922836475	0.0097144406627402979	0.028377008504356729	0.047079269931255122	-8.4032240229929123	-12.063396633437311	-15.537878764798334	-18.815819957538267	-8.3986324125436731	-12.05096844281044	-15.5233955074296	-18.781143376624406	8.2514258376558854	8.932929263684058	9.746422644242405	10.648649416257525	8.2942906050432151	8.994888811780544	9.811046913493173	10.709239904568213
0.71999999999999997	-0.02546608078503855	-0.0019960193274826911	0.025479656377581678	0.056794228387451205	-0.025632687359528568	-0.008504987218567097	0.011248411581146409	0.03409750493165345	-0.0070054895071937264	0.014639630802245392	0.040607637643292734	0.069720866410816901	-0.0063880489702758583	0.011642866548378861	0.031512248464383261	0.051676023947818416	-8.4989224238456345	-12.228499383905193	-15.77823571821129	-19.136011015496692	-8.4955521127720033	-12.217878020984354	-15.76568910160146	-19.103477416484246	8.1422548057458837	8.825006969466154	9.643544213177514	10.555454279896755	8.1865812500931601	8.88930847561552	9.711208431815907	10.619331475807602
0.72499999999999998	-0.025475197442427398	-0.0020090969514231548	0.025431621060513034	0.056738527028130974	-0.024763478213377991	-0.006608820785730116	0.014303714337569162	0.038405540779532371	-0.0073325672864752514	0.014357520166109312	0.040343453134682308	0.069503913458444686	-0.0054227334012704916	0.013534867696281962	0.034630009987837274	0.056305933080404172	-8.6127870934905495	-12.426355888822057	-16.067563148900042	-19.522534800954166	-8.6109380194885148	-12.417947831305447	-16.057371060756484	-19.492663796403171	8.0066775584475999	8.689841668091163	9.513286564993477	10.435974336854104	8.0527610988280597	8.75697984593847	9.584767281901271	10.503875459532537
0.72999999999999998	-0.025485152678498484	-0.002022846290425399	0.02538375787710756	0.056683977674778924	-0.023948044177613294	-0.0047880627659227038	0.017259267986677367	0.042575218309610974	-0.0076539627986927372	0.014080752312386129	0.040086265235932353	0.069295620440476283	-0.0045561392365615402	0.015263125389691649	0.037544135467064851	0.060716095419605986	-8.7339748950629605	-12.638653538743512	-16.379579559917815	-19.940700011356952	-8.7338394511171806	-12.632677189378256	-16.371945487389752	-19.91379412321924	7.8551581479887421	8.537329776982633	9.364542274552641	10.297779381119433	7.9031132564043232	8.607517101129615	9.440353122224486	10.37011149263451
0.73499999999999999	-0.025495912932562842	-0.002037228120746205	0.025336125084415184	0.056630553146081342	-0.023213900302080009	-0.0031302992675502472	0.019958414590095414	0.046361189340168904	-0.007969787595760525	0.013809187581316938	0.039835912433069082	0.069095779962505252	-0.00387353550192322	0.016680637759876077	0.040030074119942728	0.06458957158978032	-8.8502844208843356	-12.844339079695569	-16.683640512021384	-20.349649704403873	-8.8519178880474669	-12.84078287737729	-16.678506998670969	-20.325728923170622	7.702067044280247	8.38167533909424	9.210868226297173	10.153329961568377	7.7517822677848395	8.454763910131275	9.291158155796799	10.230092672715757
0.73999999999999999	-0.025507442443188085	-0.0020522028165127788	0.025288777384737352	0.056578221735143375	-0.022592615107370505	-0.0017360569949866332	0.022220077346824386	0.049480188340199592	-0.0082801438929877708	0.013542694783014574	0.039592233413243881	0.068904175733444747	-0.0034566689032325812	0.01763729195046878	0.041848399639714262	0.067576715222530018	-8.9493235748711104	-13.02161324146714	-16.947621043219371	-20.706183330944931	-8.9526268973018368	-13.020219980657014	-16.944652383035894	-20.684951212636452	7.5649119173624454	8.240767408718812	9.070064313799995	10.019750444446754	7.6160273330112466	8.316205147368124	9.15453124964373	10.10049735109914
0.745	-0.025519703436862981	-0.0020677305907710617	0.025241765714214617	0.056526947341466197	-0.022116033555529435	-0.0007053606680773823	0.023863291653166328	0.051650998486661201	-0.008585125452861244	0.013281150509400862	0.039355066720797638	0.068720582678384351	-0.0033716444882878642	0.018002616032610434	0.042780501069974108	0.069346943868071748	-9.0199482412381595	-13.150524749871391	-17.141803865841823	-20.970057553044924	-9.0246713222762445	-13.150813182015089	-17.140411273534085	-20.95091944506224	7.4620742752195154	8.133842860462851	8.961821506185194	9.91649111301484	7.513999544350314	8.210695462729182	9.049677016774245	10.000356000006226
0.75	-0.025532656325610258	-0.0020837717307316144	0.025195137060426427	0.056476689639771885	-0.021811695981086954	-0.00012081546374195077	0.024738882990644209	0.052646029139360798	-0.0088848184109990933	0.013024438484518362	0.039124250471674858	0.068544767143128682	-0.0036576700763657354	0.017689994356799132	0.04266953252554196	0.069651256470721956	-9.0537559696119718	-13.215769323601522	-17.243174734253678	-21.109939796957448	-9.0595259930771697	-13.217095661710783	-17.242588322490121	-21.092082229702484	7.4091645464631258	8.077509188927388	8.903462799110896	9.860875160000859	7.4611500882091893	8.154571322045531	8.993488000777938	9.946679472202662
0.755	-0.025546259912256938	-0.0021002868255302967	0.025148934310278058	0.056427404285486094	-0.02169845326279643	-0.000031595559485234466	0.024759923375889486	0.052340290375350415	-0.0091793020482791796	0.012772448950139605	0.038899622122344317	0.068376487184470674	-0.0043197364802196221	0.016675550482484994	0.041455211995151786	0.068377940668164799	-9.0463313349019039	-13.209093933470745	-17.239170914968646	-21.108653873510637	-9.052703945192647	-13.210744298635692	-17.238549390887741	-21.09117472953406	7.4150381497216399	8.08129471202434	8.905059559426987	9.862929826386074	7.4662932914809019	8.157283303359613	8.995771912453819	9.949361703726156
0.76000000000000001	-0.025560471602000489	-0.0021172369848658557	0.025103196129174051	0.056379043156372599	-0.021783342263382615	-0.00044327166156384328	0.023921151335184257	0.050741249879073386	-0.0094686495128051794	0.012525078084034941	0.038681018289546718	0.068215492940198547	-0.005327489773813544	0.015005358383085888	0.03919068123975987	0.06558236343856258	-8.9979459467728056	-13.130690941007376	-17.129880964055452	-20.966268679892608	-9.0044697730224428	-13.131985683729304	-17.12843706467218	-20.948328382620865	7.4791950779696464	8.14471201011136	8.96616799724368	9.921958240682421	7.5290216957362549	8.218490237805141	9.056068951550442	10.007778524351978
0.76500000000000001	-0.02557524761893231	-0.0021345840469626188	0.025057956872296814	0.056331554629268282	-0.022060514196249388	-0.0013168673207494647	0.022300431439540532	0.047988378459987574	-0.0097529284950876021	0.012282227448726455	0.038468274617367043	0.068061527072667022	-0.006620750625688559	0.012788016052242689	0.036034694200378137	0.061479107052089449	-8.9135312881243891	-12.989190018688834	-16.928048867318431	-20.70009053057116	-8.9198114803354756	-12.989576610898627	-16.925161895980775	-20.681044735768808	7.5919160324744468	8.257409805829723	9.075985160183176	10.026794858725559	7.639813922526123	8.328166428589247	9.16381061540876	10.111008091768121
0.77000000000000002	-0.025590543226059109	-0.0021522907743630882	0.025013246528555223	0.056284883890683361	-0.022512480214443933	-0.0025774031089384735	0.020041671336007129	0.04432232549922701	-0.010032201859445484	0.012043803468923558	0.038261225688520813	0.067914325279661181	-0.0081201050006566196	0.010174586495027883	0.03222105183246541	0.056398349308508552	-8.8019301890961454	-12.800246719011291	-16.656877866783777	-20.341558809653407	-8.8076767141707464	-12.799361476620742	-16.652167732360596	-20.321038463835325	7.7370659457452329	8.402333869212337	9.216841821931532	10.159606935266917	7.7827807656547049	8.469665172401191	9.30173475905482	10.241554998014818
0.77500000000000002	-0.025606312947411058	-0.0021703210361867552	0.024969090697517574	0.056238973279614156	-0.02311332846496297	-0.004128953421598385	0.017325284481666731	0.040034914556716775	-0.010306528234423538	0.011809716936201779	0.038059704976712405	0.067773616866164676	-0.009739620666930536	0.0073320954180524627	0.028015201280839362	0.050721400411717105	-8.6746187018455139	-12.584119451639836	-16.346275255546011	-19.930985679354297	-8.6796702075598979	-12.581808271330273	-16.33962439171588	-19.908908717868208	7.8961291345130695	8.560226967646256	9.369133440072613	10.301133053257936	7.9396432587177557	8.62411962929062	9.450703355891977	10.380509800788198
0.78000000000000003	-0.025622510790779041	-0.0021886399755644895	0.024925510599481421	0.05619376266053408	-0.023833075097387513	-0.0058714450925312512	0.014335923745166545	0.035416702249328046	-0.01057596256469256	0.011579882539842224	0.037863544837309929	0.067639125370747288	-0.011398542150909241	0.0044182138424645589	0.023671309497336177	0.04481606585322688	-8.5442009526453049	-12.362853860103215	-16.028542203558061	-19.511593384838903	-8.5485227399038983	-12.359154339676657	-16.020067726291337	-19.488115065087996	8.0517744516936436	8.713507232220176	9.515469894349596	10.434944850870628	8.0932617187008938	8.774258043732006	9.593755461020653	10.511758153304098
0.78500000000000003	-0.02563909046957711	-0.0022072141610972144	0.02488252311847922	0.056149189824322404	-0.024642091410812653	-0.0077147078536830829	0.011236423866594675	0.030716669667129312	-0.010840556626685363	0.01135421842300964	0.037672576533606977	0.067510569239929971	-0.013029675542211967	0.0015631075447802381	0.019400780040121461	0.038989013786324411	-8.4229803073517022	-12.157680169108019	-15.734470734290632	-19.124214653462801	-8.4266419831818986	-12.152777129541738	-15.72446245480258	-19.099640389669968	8.1899832777620355	8.848446734671366	9.6428564160302	10.54949420706277	8.229751577066538	8.906561679443531	9.718232770078695	10.624004449791196
0.79000000000000004	-0.025656005622481385	-0.0022260117213124537	0.02484014087792431	0.056105190914501099	-0.025514647519272654	-0.0095871120073706406	0.0081528880993139534	0.026121256630008111	-0.011100359509983768	0.011132645763727165	0.037486630296189732	0.067387662544350344	-0.014583542300086608	-0.0011390153773628581	0.015357189230319087	0.033462932962182071	-8.3218180202523477	-11.987022088713744	-15.490454270267497	-18.803483070012152	-8.3249601497746681	-11.981192449624256	-15.479299822282297	-18.778172797384482	8.3006917073940515	8.955652023432468	9.742966263057806	10.638094536980453	8.3391301895414986	9.011754545238019	9.816036512880716	10.710747977891444
0.79500000000000004	-0.02567321002929205	-0.0022450024612253126	0.024798372348228299	0.056061700875937884	-0.02643094942814371	-0.011438337480661738	0.0051712021351883152	0.021752024595231394	-0.011355418066256815	0.010915088380318242	0.03730553541293935	0.067270115730062946	-0.01602863780377365	-0.0036295194302815199	0.011636436351528358	0.028376589840375267	-8.2493580116067129	-11.865237726744001	-15.316762000303218	-18.57567624490984	-8.2521569072798933	-11.858798716036077	-15.304877759548088	-18.549963647109717	8.3774330174212022	9.029454763885435	9.811246096306112	10.697711212189804	8.4149722880180188	9.08421725788807	9.882743082470748	10.769076688498086
0.80000000000000004	-0.025690657821730269	-0.0022641579602606966	0.024757221985619991	0.056018653922972311	-0.027377459290870355	-0.013237422920808477	0.0023420620960859454	0.017676221339816951	-0.01160577732739987	0.010701472361156296	0.037129120347478395	0.067157636398863213	-0.017348889372345355	-0.0058790176790431883	0.0082870877259938851	0.023800018017634202	-8.2115801436439213	-11.8019842089134	-15.226768795379218	-18.457872796287532	-8.2142170006662347	-11.79525333636011	-15.214547672411655	-18.432011614441475	8.4165693699182397	9.066908945372445	9.84566316855281	10.72746734748638	8.4536566995566544	9.121009705625943	9.916373281856963	10.798179858711541
0.80500000000000005	-0.025708303687762276	-0.0022834516509525711	0.02471669040104503	0.055975984023636113	-0.028345628279024516	-0.014967885189354763	-0.00030946250684973328	0.01392326886243197	-0.011851480894307296	0.010491725718728837	0.036957212883826973	0.067049930111345857	-0.018539606876277009	-0.0078784387142121683	0.0053250394117852432	0.019755876829196439	-8.2115801903604613	-11.801984321245921	-15.226768996452872	-18.457873076613655	-8.2142170388422748	-11.795253460358865	-15.21454791819879	-18.432011984943806	8.4165693346809606	9.066908974334713	9.845663283401602	10.727467519505937	8.4536566650535763	9.121009736714559	9.916373405045449	10.798180052961552
0.81000000000000005	-0.025726103068169675	-0.0023028588779956186	0.024676774557965152	0.055933625396594883	-0.029329379142154398	-0.016621587517289746	-0.0027732804832010806	0.010501543221517934	-0.012092571297616905	0.010285778068098564	0.036789640295171538	0.066946701206518883	-0.019603026604091942	-0.0096301568008422198	0.0027478125975954112	0.016239981582497703	-8.2494706866737992	-11.86497990839579	-15.316028446252442	-18.574389868813753	-8.2522326988092018	-11.858501328679768	-15.304072398048831	-18.548570298476335	8.3776002817587631	9.029712041695387	9.811629275639651	10.698217343989089	8.4151400101229872	9.084447692912281	9.883091153049236	10.769560394919497
0.81500000000000006	-0.025744012344135168	-0.0023223569373820884	0.024637467997485965	0.055891513017143603	-0.030321793204257277	-0.018192605086732948	-0.0050448191498681577	0.0074120624036021245	-0.012329090331605718	0.010083560329942076	0.036626229534795801	0.066847653632170212	-0.020544209055091432	-0.011140825140273227	0.00054570268940689747	0.01323702344206391	-8.3223404747514778	-11.98574892012215	-15.486881590167039	-18.79723954743357	-8.3253028107619489	-11.979728849521862	-15.475378327150336	-18.771407755928386	8.3015450085114714	8.956966281963431	9.744925732640373	10.640697757866796	8.3399867685867137	9.012936934984743	9.81782849252715	10.713243472539812
0.82000000000000006	-0.025761989014680176	-0.0023419250955412328	0.024598761089210299	0.055849583128665482	-0.031311569847619687	-0.019671944958915982	-0.0071179231844878546	0.004657675815577066	-0.012561079362321566	0.0098850044583910744	0.036466807447117319	0.066752491780167456	-0.021367751243110855	-0.012416638243527338	-0.001291296083792757	0.010730130199048005	-8.4242797750764566	-12.154194325869113	-15.724884025597277	-19.10754873748845	-8.4274573710968959	-12.14878925351643	-15.713943415805955	-19.08157329065746	8.1924259416759562	8.852214102064184	9.648480493796478	10.557022431668656	8.2322067055980742	8.909969609801222	9.723420538176419	10.631247681356056
0.82500000000000007	-0.025779991862903345	-0.0023615445885690972	0.024560641305912068	0.05580777375584605	-0.032279981067971933	-0.021043761063409418	-0.0089805310292670922	0.002247667337037457	-0.012788579610947372	0.0096900431938623018	0.036311200997046378	0.066660921321330446	-0.022075587717913028	-0.013461114554266129	-0.0027706876990743626	0.0087046976606905378	-8.5465467559311144	-12.355637841734168	-16.009218048542937	-19.478246775051566	-8.5498867674538843	-12.350949680871967	-15.998871564116197	-19.451934403417901	8.0570981740599306	8.721715241752362	9.52772982270543	10.451491199748417	8.0986181846801817	8.781723230343405	9.605167888053248	10.527732454490972
0.83000000000000007	-0.025797981110024747	-0.0023811986017931632	0.024523093520029821	0.055766025215777795	-0.03319918390280345	-0.022283601994302738	-0.010613106491365735	0.00019845056035842931	-0.013011632413297058	0.0094986098411098327	0.036159237515711436	0.0665726500344275	-0.022666050420517989	-0.014275075355490722	-0.0038979487008014768	0.0071479673193875579	-8.6779948696824984	-12.571526601812479	-16.313660000577691	-19.875265085566646	-8.6813731545662378	-12.567594601017266	-16.303858437606841	-19.848371165237598	7.9059270178010704	8.57527918472966	9.391593895883766	10.331693252194509	7.9495060977877793	8.63787091823697	9.471792806424358	10.41008777939509
0.83499999999999996	-0.02581591855636934	-0.0024008722301261196	0.024486100319740859	0.055724280623388897	-0.034032725006448814	-0.023359075494612067	-0.011989522075315168	-0.0014685361259265946	-0.013230279456310379	0.0093106380726355742	0.036010744960787086	0.06648738862459086	-0.023134249257202581	-0.01485819729463542	-0.00467897745524779	0.0060463684172754632	-8.805873480123239	-12.780748372622185	-16.608401507942439	-20.259845374130624	-8.8090976892298691	-12.777538068099652	-16.599012037765348	-20.232079734075029	7.7530066242248612	8.426621113686886	9.252962622227442	10.209122387901188	7.7988207258142304	8.491916998803639	9.335908488606821	10.289537418952448
0.83999999999999997	-0.025833767708527917	-0.0024205524197875167	0.024449642342304054	0.05568248638736363	-0.034738708559647904	-0.024232969242881083	-0.013079867236278964	-0.0027304405626606496	-0.013444562992321208	0.0091260617575449465	0.035865552189603411	0.066404851526313535	-0.023473648817520156	-0.015211308007743346	-0.0051230072944317608	0.0053827400089152804	-8.9170428997744953	-12.961628730706515	-16.862841992857934	-20.592130178200215	-8.91986467220074	-12.959020942430382	-16.853648332253957	-20.563163403947136	7.6153846691664647	8.292653338817112	9.128065446750742	10.098660272594293	7.6633926519662208	8.360483190523605	9.213390888420081	10.180625658702713
0.84499999999999997	-0.02585149389204321	-0.0024402278921905737	0.024413698622180149	0.05564059269303824	-0.035275369266647913	-0.024868325885717871	-0.013854474842038674	-0.0035668943037327951	-0.01365452603188398	0.0089448148158486843	0.035723489243297817	0.066324757686806582	-0.023678448675343269	-0.015338541753065779	-0.0052446022472750348	0.0051351156204962299	-8.9995163164497285	-13.094466404999686	-17.049157823754129	-20.835797177353253	-9.0016534086803102	-13.092251549408463	-17.039868525911242	-20.805274853602043	7.5108955927797217	8.191276466783004	9.034270223084684	10.016469060069807	7.5607803408212434	8.261126237054638	9.121216248776387	10.09914592278776
0.84999999999999998	-0.02586906434908744	-0.0024598890509093434	0.024378246951345238	0.055598553968751102	-0.035607904708472873	-0.02523439127288598	-0.014288349651292564	-0.0039633006485102623	-0.013860212515860712	0.0087668310980958519	0.035584387640209603	0.066246831325758815	-0.023746111860334564	-0.015248643004005434	-0.0050638797914139078	0.005277795346178062	-9.0440936172920097	-13.164216392075424	-17.146097447928405	-20.963023454711458	-9.0452599604809443	-13.162100112142049	-17.136366128380125	-20.930593755279297	7.4547291125244899	8.137808444042772	8.986471108718062	9.976468598202327	7.5058877264639642	8.208833977008049	9.073930856596115	10.05869413776741
0.85499999999999998	-0.02588644832074638	-0.0024795278728300934	0.024343264249097832	0.055556329332272357	-0.035714775524753141	-0.025311992271172736	-0.014365156078830127	-0.0039130476565803589	-0.014061667467479057	0.0085920442901109856	0.035448080676828399	0.06617080266780459	-0.023679265840479718	-0.014955068860835776	-0.004604892253596905	0.0057842542504013307	-9.045748598973919	-13.162759633662535	-17.142202651787606	-20.958727041208405	-9.0456874578771256	-13.160384033575328	-17.131660484715503	-20.924080739080608	7.4556908722325556	8.141081459929297	8.993149610253593	9.986495670433725	7.5073014362818656	8.212214550486737	9.079815101755694	10.066926209395488
0.85999999999999999	-0.025903617113610191	-0.0024991377847182802	0.024308726938583831	0.055513883014131002	-0.035591649517337599	-0.025096955220766104	-0.014079976810639798	-0.0034185067428604546	-0.01425893712503355	0.0084203878424705461	0.035314403734530583	0.066096408644533797	-0.023486329853926385	-0.014474947348527343	-0.0038928166387701231	0.0066305912427035811	-9.0044314805291883	-13.090201886586252	-17.037657156669887	-20.823024021874474	-9.002945455366266	-13.087182553048958	-17.025953654135815	-20.785938436473749	7.5137165746619567	8.200866345567095	9.053813122647568	10.045833415232946	7.5648764512832755	8.270995608010326	9.138396230132832	10.123162471043514
0.86499999999999999	-0.02592054415053572	-0.0025187135265868532	0.024274611327231729	0.055471184754833661	-0.035251841512690743	-0.024600674867515382	-0.013440211908829271	-0.0024907928518819239	-0.014452069055929195	0.0082517949242246116	0.035183194590456504	0.066023393563122562	-0.023180604303904721	-0.013827233266615772	-0.0029509224898180524	0.0077981493842859857	-8.9250738689794673	-12.954855372376137	-16.84426374745604	-20.571230038787139	-8.9220461947852066	-12.950829198388858	-16.831108694451938	-20.531604254974837	7.6198864846403578	8.30792931994722	9.159118526012772	10.145382177938736	7.6697772797726236	8.376095237052535	9.240572694189417	10.218565943709372
0.87	-0.025937205005558128	-0.0025382510033527257	0.024240893988187004	0.055428210173162532	-0.034723217406452699	-0.023847723956135443	-0.012464300003361739	-0.0011482576705660857	-0.01464111225269153	0.0080861984002131345	0.035054293730749378	0.065951509739081093	-0.02277806917870908	-0.013030506636142254	-0.0017981223104443782	0.0092746066153067373	-8.8167942966773136	-12.771907714843783	-16.583554414096756	-20.23140148862008	-8.8121984345156612	-12.76658245470329	-16.568753226802666	-20.189272238264891	7.7589333707602146	8.446692446823764	9.293620385124075	10.270393924133203	7.8069541167187346	8.512229984810792	9.371289362794057	10.338809937974533
0.875	-0.025953577423069918	-0.0025577471264175014	0.024207552139864426	0.055384941102939802	-0.034042606587097214	-0.022871188124590533	-0.011178417403032276	0.00058624346821679733	-0.014826117211618806	0.0079235308311900263	0.034927544664527368	0.065880518091003176	-0.022294577457290719	-0.012100843221709392	-0.00044747343869409059	0.011053734219854646	-8.6915145303734178	-12.561132239718162	-16.283540438438774	-19.840081935773142	-8.6854122638523243	-12.554327587018605	-16.267017129419976	-19.795616793501814	7.9129884917081583	8.599158536754066	9.439761713182661	10.40439882223844	7.9588217140871882	8.661755491202935	9.513424886542547	10.467899987057268
0.88	-0.025969641321496466	-0.0025771996468664194	0.024174564020701957	0.055341365895941741	-0.033249374428556466	-0.021706963024590513	-0.0096118447669991444	0.0026890166776948913	-0.015007135994741131	0.007763724495822434	0.034802794236933249	0.065810188695488214	-0.021743313813060054	-0.011050142169594634	0.0010943754086759744	0.013134542363721566	-8.5623244932055975	-12.344200931730381	-15.974906604717173	-19.437317849834116	-8.554855381745309	-12.3358732864078	-15.956711901140336	-19.390790742223345	8.0650061218781327	8.748449668969484	9.581417855772434	10.532646076276241	8.1086174132052431	8.80813095565317	9.651250009110726	10.591520398358952
0.88500000000000001	-0.025985378781828959	-0.0025966069820974684	0.024141909256229454	0.055297479688784352	-0.032379780908673578	-0.02038840927297568	-0.0077920958728260395	0.0051394591576397995	-0.015184222275714421	0.0076067114334873124	0.034679892939520507	0.065740301300888843	-0.021133255750262762	-0.0098852528779891022	0.0028269161418349583	0.015520409132931104	-8.4419359481178962	-12.142160221505572	-15.68745013920935	-19.062004450527823	-8.4333022850948112	-12.132408097284454	-15.667755737573154	-19.013763689554885	8.2009177112870979	8.880961748352403	9.705976023866134	10.644042726795492	8.2425115736056285	8.938030377429463	9.772461561792218	10.698917852881554
0.89000000000000001	-0.026000774021500847	-0.0026159680377435021	0.024109569215589509	0.055253284632002381	-0.031463227271111033	-0.018942529757715799	-0.0057410244854968536	0.0079232629398889327	-0.015357431370312197	0.0074524235066469411	0.034558695216465048	0.065670645798675154	-0.020469015584810062	-0.0086081784568023487	0.0047546957875295257	0.018218203194011594	-8.3414619296625965	-11.973454665540942	-15.447310610750293	-18.748283088288005	-8.3319132083150755	-11.962506712758778	-15.426392981244895	-18.698722439011739	8.3103964001210364	8.98702500995053	9.804851628196243	10.731498879109112	8.3503540864323462	9.04198861145875	9.868689395120289	10.783232965532717
0.89500000000000002	-0.026015813354199883	-0.0026352820267871694	0.024077527354690868	0.055208790079582251	-0.030520780079404355	-0.017388361804494552	-0.0034729517573211808	0.011033759727440376	-0.015526820252169912	0.0073007924814742203	0.034439059764882637	0.065601022651760016	-0.019752040694257369	-0.0072175307965245492	0.006885212211494237	0.021236757988686392	-8.26961069061797	-11.85263509502045	-15.275177512011499	-18.523231133537578	-8.259430356649311	-11.840825913483723	-15.253395529369214	-18.472770832206606	8.3866331011644959	9.060518757347561	9.872926487606075	10.791187684767519	8.4254508123180028	9.114019505790795	9.934946598546136	10.84077489754827
0.90000000000000002	-0.026030485136296244	-0.0026545482878353403	0.024045769543300621	0.055164012737701606	-0.029565760988131934	-0.015737776069843948	-0.00099551626856515308	0.014470324849017596	-0.015692447554413166	0.007151750125259192	0.034320849827758682	0.065531243279196794	-0.018982863524723337	-0.0057112918659882831	0.0092254354435540031	0.02458364916728548	-8.232253446312054	-11.789671509028652	-15.185349850199643	-18.405667647857321	-8.2217489597045095	-11.777410878512036	-15.163119836944116	-18.354747147478939	8.4256594354035675	9.098028853592566	9.907539249934766	10.821379115936343	8.4638960948564929	9.150784285539415	9.968639493010909	10.869881250030897
0.90500000000000003	-0.026044779700733166	-0.0026737661044882481	0.024014284373401064	0.05511897677146313	-0.02860585681227848	-0.013998502975771088	0.0016864040322265596	0.018232948900797578	-0.015854373557834679	0.0070052283190352241	0.034203933477833223	0.065461130397123368	-0.01816397157698952	-0.00409081910890053	0.01177657050206757	0.02825918147100236	-8.2322534822591056	-11.789671472110314	-15.18534970580388	-18.405667433887722	-8.2217489486939641	-11.777410832254414	-15.163119744687297	-18.354746984739908	8.4256594661725739	9.098028824554665	9.90753915937615	10.821378950974915	8.4638961170502885	9.150784267537693	9.9686394191546	10.869881092637758
0.91000000000000003	-0.026058689279222894	-0.0026929345277625907	0.023983063446296526	0.055073713868795747	-0.027646123913321323	-0.012178988939132864	0.0045636676750299369	0.022312422838536537	-0.016012660166268049	0.0068611591837677678	0.034088183891054114	0.065390518315909585	-0.017302856227157999	-0.0023658963516626388	0.014526834688235468	0.032246824941527086	-8.2694376530010398	-11.852795024394297	-15.27577842620186	-18.524358328452308	-8.2592669269349841	-11.840992431117719	-15.254001870165091	-18.473923295920883	8.3865525257872179	9.060388726608727	9.872724035278402	10.790903663400298	8.4253608256292707	9.113878462058611	9.934732438223402	10.840483574325235
0.91500000000000004	-0.026072207913737631	-0.0027120522034898313	0.023952101636084515	0.055028263260924491	-0.026692313815217257	-0.01029451138157143	0.0076131154717485102	0.026676230782071018	-0.016167370869771075	0.0067194752183611147	0.033973479607990423	0.065319253193837856	-0.016414804050843952	-0.00056040074225428263	0.017442462341681422	0.036500126978806557	-8.3406349979317138	-11.974234130709011	-15.450218315194448	-18.753731143748539	-8.3311324942647396	-11.963317105115159	-15.429325194014096	-18.704291492664261	8.3099836914049487	8.986360748192551	9.803822603533394	10.730058956590218	8.3498986762122616	9.041273624199846	9.867605227268889	10.781756574397564
0.92000000000000004	-0.026085331358356393	-0.0027311172065536188	0.023921397327244708	0.05498267169891774	-0.025754003305562111	-0.0083737022011871887	0.010786158977636094	0.031251484278140354	-0.016318570696299814	0.0065801094476882292	0.033859704781873168	0.065247193247726071	-0.015524954868497153	0.0012822427578122126	0.020457983256266795	0.040927516331522834	-8.439776686104068	-12.144250264634273	-15.695171710927468	-19.076450722541232	-8.4312633773808408	-12.134576058191666	-15.675536907001678	-19.028528496665011	8.1997359031466373	8.879064970701151	9.703056850589395	10.639970257507012	8.2412276582571342	8.936010024466897	9.769402479051989	10.694744357768189
0.92500000000000004	-0.026098056972566279	-0.0027501268837917692	0.023890952624242408	0.054936993386261714	-0.02484700804548598	-0.0064641749991904132	0.013997910622569526	0.03590821793762651	-0.016466326152483675	0.0064429955787883306	0.033746749411806568	0.065174208921077489	-0.014669080275878741	0.0030951948309803487	0.023468036181435441	0.045378435704126932	-8.5581206986017033	-12.348395639490647	-15.990234028458897	-19.465943230134663	-8.5508840502748704	-12.340210743824912	-15.972142964637822	-19.4200434311092	8.062450689412579	8.744365560809149	9.575183654354969	10.523977932685469	8.105890436707106	8.803833472441554	9.644755340596569	10.582640784299364
0.93000000000000005	-0.026110383607145939	-0.0027690777072646097	0.023860773531301029	0.054891289867442038	-0.02399452891819193	-0.0046354507580244689	0.017120400344414699	0.040448739310408474	-0.016610705154121115	0.0063080681633530637	0.033634509559873744	0.065100183010557672	-0.013892520462203651	0.0047877913755332837	0.026324245289300788	0.049636440363128226	-8.6847082840533432	-12.568136876348387	-16.308850871078924	-19.887258557671022	-8.678977120576274	-12.561541359718184	-16.292466699289506	-19.84382378006061	7.908383482386029	8.591846124831591	9.428712543503219	10.389089874181436	7.9540019114641746	8.654162810136217	9.501979069868392	10.452217388601872
0.93500000000000005	-0.026122311483893584	-0.0027879651395269741	0.023830870100597139	0.054845629872825319	-0.023226539145617835	-0.0029771915011775913	0.019984277213423465	0.044610295996249508	-0.016751776947080348	0.006175262764599336	0.033522887550835254	0.065025010751598736	-0.013246873894109066	0.0062504995091393649	0.028841241461957583	0.053426087744918804	-8.8071548456751501	-12.782108031985061	-16.620036625172034	-20.299259717611903	-8.8030728814382293	-12.777033732995337	-16.605376401091512	-20.258615649292636	7.7517312458937731	8.43536633608203	9.276727062947685	10.247073528073994	7.7995713441793316	8.500637181682261	9.35387245518017	10.314898365234401
0.94000000000000006	-0.026133842070358845	-0.0028067835123900507	0.023801256547425618	0.054800089120302598	-0.022577186501307765	-0.0015913445807150344	0.022392680774536371	0.04808726620964373	-0.016889612019145548	0.0060445161266415824	0.033411792153206825	0.064948599864058224	-0.012784446748544349	0.0073663021069900296	0.030814757367661066	0.056438931137977821	-8.9128126546070021	-12.968107691524772	-16.891269259462575	-20.658474779870247	-8.9104167335424815	-12.964320105172487	-16.878198440986324	-20.620780275465123	7.6099400451500655	8.292510967574725	9.136519062749675	10.114304923275766	7.6598140230534083	8.360561437061488	9.217341660134785	10.18661396106215
0.94500000000000006	-0.026144977950854159	-0.0028255259205355312	0.023771951331066295	0.054754750074353722	-0.022080478805577636	-0.0005784127893251952	0.024147884821483234	0.050573999592865931	-0.017024282003499043	0.0059157663444708922	0.03330113874062049	0.064870870558955435	-0.012551108664482155	0.008027678087737699	0.032051293292869584	0.058378594155421813	-8.9902243869957275	-13.105724688467017	-17.09241606745935	-20.924439657543004	-8.9894341987827886	-13.102854654141192	-17.080668816440934	-20.889658343504934	7.5015127288232679	8.182349198224225	9.027343124584296	10.009581902561883	7.5529817122565009	8.252681622059592	9.111178595290214	10.08565569704342
0.95000000000000007	-0.026155722694994953	-0.0028441841311960974	0.02374297720037228	0.054709701663427937	-0.021765098964833456	-0.000020356306701123773	0.025086274537171993	0.051820991737524039	-0.017155859574423234	0.0057889530327139118	0.033190849432348964	0.064791755507176002	-0.012578887010147827	0.0081558751915552508	0.032403832401431645	0.059016670337542168	-9.0306510758107947	-13.179193480445882	-17.20008389955192	-21.065692637980184	-9.031275458303405	-13.176796532610773	-17.189310159627233	-21.033599821275985	7.4423903184928227	8.121545492507947	8.966295078706092	9.949873821369368	7.4947900026416741	8.193345915860013	9.052018276438684	10.028514552549911
0.95500000000000007	-0.026166080724998896	-0.0028627485109359325	0.023714361203244574	0.054665038956571182	-0.021649599162463867	0.000035393452419944923	0.025112314850606821	0.051688862929638257	-0.017284418335821207	0.0056640174913558123	0.033080853212057198	0.064711199771303754	-0.012880065323463899	0.0077172580970663145	0.031803727152318148	0.058243706603963219	-9.0293635479704069	-13.179864784825636	-17.201423656359498	-21.065043656072135	-9.0311245916326754	-13.177496074086516	-17.19125441852351	-21.035271923319947	7.4419147166476213	8.119937046099224	8.963536746304852	9.945321855615578	7.4944399880317194	8.192162058030567	9.049688352191289	10.024999905778968
0.95999999999999996	-0.026176057182940575	-0.0028812079703992629	0.023686134659563263	0.054620862800651079	-0.021739231444900885	-0.00041413801667730113	0.024220385939729729	0.050181778394632212	-0.017410032703214007	0.0055409028667091943	0.032971086023850502	0.064629160701376004	-0.013444448539953493	0.0067314303754209444	0.030278016851786126	0.056097645851536121	-8.986387314457744	-13.107656252950406	-17.096369236814311	-20.922658633790601	-8.98895858048256	-13.104942117611635	-17.086483066516241	-20.894771246767277	7.5001011934232764	8.177528572657339	9.019038353860101	9.995834746572417	7.5519356137837057	8.24906781753863	9.104067418272366	10.074934888162677
0.96499999999999997	-0.026185657799231307	-0.0028995499276988426	0.023658333097287786	0.054577279419413399	-0.022025245769622739	-0.001326915864245495	0.02249656586787388	0.047447659839939774	-0.017532777779758712	0.0054195543059580775	0.032861490844811617	0.064545607795701065	-0.014240721851615354	0.005268102602100355	0.027945516165386042	0.052758500895104622	-8.9065056428731744	-12.971074137633764	-16.897651934933997	-20.656020619960721	-8.909556712082928	-12.967761795036015	-16.887823612540544	-20.62959038322164	7.607633984775053	8.284503488573133	9.122616493046269	10.091179408116226	7.6580835100002608	8.354368237695008	9.205160335552865	10.168272728094638
0.96999999999999997	-0.026194888763373801	-0.0029177602909310802	0.023630996151792386	0.054534399975997128	-0.022486789784368431	-0.002624875520205799	0.02009963935842812	0.043744905072950299	-0.017652729226967302	0.0052999191037143558	0.032752017733315222	0.06446052252755477	-0.015221665272010843	0.0034335045638712635	0.024992599895360873	0.048510474558462774	-8.798518468692258	-12.785797788148209	-16.628584254646199	-20.296779286735198	-8.8017563466753454	-12.78177258449163	-16.618702410643838	-20.271448495876783	7.7485885298626684	8.424246323090194	9.257247014334094	10.21451082627385	7.7971767815450948	8.491718549330448	9.336346948623283	10.288564140951565
0.97499999999999998	-0.026203756598186703	-0.0029358234600840869	0.02360416742869461	0.054492340100573147	-0.023094838273740054	-0.0042093771930212399	0.017228202117604889	0.039387939334394349	-0.017769963130680674	0.0051819468391127617	0.032642623852473948	0.064373898138580993	-0.016331845453356808	0.0013506939965136642	0.021636910204376837	0.043684841640407535	-8.6739493080428858	-12.572223879757832	-16.319263277345907	-19.885444881599867	-8.6771485658687126	-12.567495095500348	-16.309315572113583	-19.860950868512109	7.9044707370570049	8.577769724368418	9.403848153331279	10.347374954727123	7.9509764388129962	8.642473124734494	9.479042933554124	10.41784744456162
0.97999999999999998	-0.026212268038487425	-0.0029537223484126587	0.023577894330832724	0.054451219384942601	-0.023817098758459318	-0.0059783102006601384	0.014084841776709409	0.034690143460355025	-0.017884555862949396	0.0050655895020784627	0.032533273468216377	0.064285739399815897	-0.017515771276767109	-0.00086031248792580253	0.018090538221341407	0.038602362885557212	-8.5455106198193711	-12.352603237792657	-16.00221192263384	-19.465391681571695	-8.5485279218820871	-12.347268861564086	-15.992247694650011	-19.441557406905787	8.0578423721025243	8.727594335572652	9.545365604175783	10.473859724050055	8.1022860838685253	8.789490252246812	9.616670133887276	10.5406912291326
0.98499999999999999	-0.026220429915242413	-0.0029714384231478968	0.023552227850187742	0.05441116084617989	-0.024622712428213022	-0.0078403142848038707	0.01084743611074101	0.029920224790048092	-0.017996583940425689	0.004950801607524551	0.032423937921569737	0.064196062340968141	-0.018724609358213951	-0.0030975844029420287	0.014532420121347913	0.033530854761701943	-8.4256418694919937	-12.148391534603537	-15.708433757097097	-19.077540939968308	-8.4284151016544566	-12.142595966281934	-15.698519822058604	-19.054242899717309	8.1945196769390683	8.859972163503187	9.668962488897903	10.582652327990168	8.2371198698362469	8.919308039913213	9.73677793092625	10.646181402885334
0.98999999999999999	-0.026228249046063568	-0.0029889517651861871	0.02352722232592374	0.054372290361359904	-0.025485787672678291	-0.0097234234373055478	0.007653029102676452	0.02527983402761623	-0.018106123879900689	0.0048375402963578406	0.032314595574819402	0.064104893948659258	-0.019920276123575137	-0.005285054816539337	0.011094535168719943	0.028664924682780511	-8.3253405522346568	-11.978223662350304	-15.464495982274034	-18.756548784835751	-8.3278763090810983	-11.97212007387413	-15.45467991738477	-18.733679521059905	8.304268183550748	8.965420768812823	9.76633840293436	10.667096693357314	8.3453865540878237	9.022661084410976	9.831341995661251	10.727951457544762
0.995	-0.026235732132917675	-0.003006241147217452	0.023502935169915602	0.05433473607575294	-0.026387232166286835	-0.011577682561827875	0.004594462800952763	0.020901425498265326	-0.018213252051622986	0.0047257654222954883	0.032205231731391427	0.064012271834354095	-0.021076656213921366	-0.0073732971009421323	0.0078610987207600232	0.024126074171580084	-8.2533693425881509	-11.856636180392654	-15.290792414838592	-18.528657437925347	-8.2557240057458827	-11.850360040164269	-15.28108165656618	-18.506097022253378	8.3804736098499289	9.038157488539344	9.83288742252882	10.724072840037985	8.4205636101091375	9.093917661707737	9.895933342651854	10.783066004051799
1.	-0.026242885667715033	-0.0030232841295364469	0.02347942656147893	0.054298627786979026	-0.027314797366263695	-0.0133729409793766	0.0017263415480245578	0.016859878232963865	-0.018318044531025361	0.0046154396236369882	0.032095838529327597	0.063918243872378877	-0.022178438214770224	-0.009335306714694673	0.0048766025479144853	0.019976143529047356	-8.215801752491636	-11.793427302719529	-15.200774745668452	-18.410865887408171	-8.2180608769168408	-11.787082422760502	-15.191133082852293	-18.388469771826891	8.419383401678419	9.075125163719529	9.866487952635355	10.752574024821268	8.4589490065570196	9.13011757579512	9.928531479251166	10.810617843172023
1.0050000000000001	-0.026249715846499717	-0.0030400571725997978	0.023456759113137399	0.054264096307594517	-0.028261569169139755	-0.015093701658825202	-0.00092426637476717148	0.013190112859821227	-0.018420576949540822	0.0045065283792702707	0.031986414808446481	0.063822867808818781	-0.023218407773846972	-0.011159771413196358	0.0021577961168960237	0.01623613545921718	-8.2158017809922761	-11.793427410650818	-15.200774936752971	-18.41086617529324	-8.2180608847976924	-11.787082501137242	-15.191133246856339	-18.388470043938323	8.4193833932878119	9.075125201729156	9.866488034109328	10.752574192787949	8.4589489811323686	9.130117594619005	9.928531554976652	10.810617993682238
1.01	-0.026256228492712152	-0.00305653576521136	0.023434997509643372	0.054231272808976265	-0.029223294376745236	-0.016732791436627467	-0.003346341039478287	0.0099045079722842131	-0.018520924345142114	0.0043990000483237306	0.031876965951318337	0.063726210841662939	-0.024194035652197951	-0.012843903202963346	-0.00029429176635292341	0.012904320872968066	-8.2535283288008117	-11.856459302337752	-15.290068184718182	-18.527249483395128	-8.2558764544555832	-11.850151570788267	-15.280344141504941	-18.504687334376122	8.380584610685817	9.038344239346735	9.833175587083864	10.724464263075327	8.4206722801422218	9.09412511104768	9.896227440101118	10.783448401009241
1.0150000000000001	-0.026262428990035766	-0.003072694567036907	0.023414208122574422	0.054200288149279754	-0.030194991760117237	-0.018285153997517234	-0.0055351982973057649	0.0070064595461855062	-0.018619161013294854	0.0042928258930245719	0.031767503698377802	0.063628349172825949	-0.025104018740528471	-0.01438717910539746	-0.0024845913493295501	0.0099702349074275096	-8.3260994455504864	-11.977360992668883	-15.460980110206736	-18.749712087127712	-8.3286056587796313	-11.971103134106448	-15.451101205905751	-18.72684163883175	8.3048330614999022	8.966378182289208	9.767820638350766	10.669119974309947	8.3459411011463073	9.023721034542346	9.832854720814411	10.729935057834986
1.02	-0.026268322225123996	-0.0030885075640050214	0.023394458603120998	0.054171272188564712	-0.031167361655331821	-0.019742622166356728	-0.0074857744303008953	0.0044986858252722538	-0.01871536035900305	0.0041879800844517642	0.031658045937571377	0.063529367532669689	-0.025945247040605586	-0.015786702062655516	-0.0044173982597935412	0.0074234484737526517	-8.4276217150899804	-12.146077133149866	-15.699047246016278	-19.05927673466902	-8.4303242083857164	-12.139864404144244	-15.688971709202656	-19.036005398749168	8.1961275732418549	8.862724520840627	9.673242035956223	10.588533842620539	8.238703218003392	8.922342355923686	9.741145890128608	10.651972072323445
1.0249999999999999	-0.026273912540472136	-0.0031039482350024559	0.023375817455804776	0.054144353094092573	-0.032123636538062397	-0.021090252495661432	-0.0091891497955431944	0.0023864632414913587	-0.018809594750635372	0.0040844396910213422	0.031548616469128987	0.063429358677588518	-0.026710564373564484	-0.017034480292438869	-0.0060929346961949952	0.0052574864015179131	-8.5493604618860886	-12.347951704845084	-15.983428386711051	-19.428800209703041	-8.5522580212065495	-12.341766327998343	-15.973158981061314	-19.405104724158722	8.0613076473687325	8.73358913592825	9.554729036948736	10.486829057376274	8.1057087761117298	8.796072346248334	9.626230316195557	10.553515660359448
1.03	-0.026279203697575929	-0.0031189897281618121	0.023358353596055977	0.05411965663918622	-0.03303766502218343	-0.022304661415096558	-0.010631906810668588	0.00067699155803338258	-0.018901935376226427	0.0039821846496610252	0.031439244746123932	0.063328422861396727	-0.0273876514288545	-0.01811667100322566	-0.00750652538648546	0.003470113154320846	-8.6801706354331074	-12.564431464734316	-16.287876263243294	-19.824187500948796	-8.6832167089344701	-12.558242484771881	-16.277462877523313	-19.800121168029847	7.9107269950225705	8.588700370612984	9.420991461933163	10.371317824085424	7.957171358268433	8.654435777563227	9.496558584136172	10.441616694234722
1.0349999999999999	-0.026284198850392185	-0.0031336050449100516	0.02334213589474101	0.054097305498844076	-0.033874052325080617	-0.023354652583704689	-0.011797509476733751	-0.00062332061386650539	-0.018992452102977238	0.0038811977197786189	0.031329965591704936	0.06322666728137144	-0.02795930799544169	-0.019014628874059657	-0.0086495704568622517	0.0020616303012574427	-8.8073017241153018	-12.774378341633167	-16.582562374566539	-20.206711972227556	-8.8104019830969769	-12.768136554592587	-16.57209143896343	-20.182395987866649	7.7584685575401642	8.441650452377145	9.284630857564957	10.253082937712033	7.8069759120188082	8.510728156107231	9.364355812765148	10.326984225584177
1.04	-0.026288900529062804	-0.0031477672298952926	0.023327232712826981	0.05407741854569123	-0.03459092056232857	-0.024204150474798677	-0.01266871381944475	-0.0015117197833285196	-0.019081213340632414	0.0037814644202421909	0.03122081889390186	0.063124205499818953	-0.02840525772328863	-0.019707384431254082	-0.0095114173415738815	0.0010328505818827688	-8.9176180732254657	-12.956067244976328	-16.836872793095139	-20.536611078324256	-8.9206328917596682	-12.949696988658923	-16.82644506512689	-20.512210748122378	7.6215648722180006	8.309184759205514	9.161523040397634	10.146463914411861	7.6719068447084552	8.381313623847399	9.245014029573892	10.223482520752094
1.0449999999999999	-0.026293310633736626	-0.0031614495648157586	0.023313711429471674	0.054060110149626001	-0.035145224476279276	-0.024817028558378897	-0.013230125144842165	-0.0019906373792611424	-0.019168285909482628	0.0036829729497212765	0.031111849279182265	0.063021156842300238	-0.028705300300095327	-0.020174980606025714	-0.010081379442672563	0.00038394324372934441	-8.9991461685120306	-13.089727705151612	-17.022980268413186	-20.777715034015905	-9.0018994601276958	-13.083119513550725	-17.01268251828067	-20.753406498001876	7.5178260432778517	8.209011495107055	9.068670657796665	10.067015365195985	7.5695078366099036	8.28348015430141	9.155003840291194	10.146150333569025
1.05	-0.026297430438206044	-0.0031746257641524908	0.023301637966873005	0.054045489484900816	-0.03549968963265375	-0.025162926178470456	-0.013470376904669666	-0.0020673786568247781	-0.019253734913668948	0.0035857140908531092	0.031003105766000585	0.062917645773757469	-0.028843235278633712	-0.020401980714322837	-0.010350496433930283	0.00011444911754200638	-9.0427119351976728	-13.160239034287248	-17.119641477539272	-20.902392875179007	-9.0450068788996525	-13.153248219262208	-17.109520285902683	-20.878329132643561	7.4624043567322673	8.156271392754237	9.020681876474371	10.028118612979227	7.514703789363219	8.23199704014944	9.108467205326691	10.107926077680607
1.0549999999999999	-0.026301260603054072	-0.0031872701707792391	0.023291076315310293	0.054033659848120842	-0.035629670402323441	-0.02522275226735804	-0.013383806510325638	-0.001752546432734143	-0.019337623620506454	0.0034896810988077004	0.030894641399692502	0.062813801253966198	-0.028810614175678935	-0.020380456964599829	-0.010313004431339874	0.00022383894385983346	-9.0433275931084154	-13.15941519343609	-17.115418792005823	-20.895765323927165	-9.0449679557877882	-13.151870271558849	-17.105464479445857	-20.872050210233027	7.4640568081917808	8.159685242825069	9.025926851389238	10.037305112321265	7.5161298080053358	8.23536945768816	9.113510850083155	10.116103392865718
1.06	-0.026304801197847713	-0.003199357949425169	0.023282088061743526	0.054024717990895504	-0.035527960992663976	-0.024992465956674356	-0.012971668458221656	-0.0010583470309907428	-0.019420013346506462	0.0033948695749373642	0.030786512870325633	0.062709756074076653	-0.028609230777980155	-0.02011185576021244	-0.0099676306083329134	0.00071160276537604497	-9.0009894274989008	-13.087317520765208	-17.010526994273896	-20.758128486941807	-9.0018031309888045	-13.079039092237554	-17.000672442349732	-20.734803987487407	7.5226692743646018	8.219014787302366	9.084025764606289	10.093900561825775	7.5736980768956751	8.293373538376153	9.169786548235595	10.17006178497484
1.065	-0.02630805173188908	-0.0032108652760017243	0.02327473192539211	0.054018753470749657	-0.035206070518620208	-0.024484040565943804	-0.012242765211025651	2.3505099536839416e-6	-0.019500963350797651	0.0033012773262891745	0.030678780115105109	0.062605646175957666	-0.028251487273544613	-0.019607298735258766	-0.0093186396427636792	0.0015762999508686596	-8.9206751064647083	-12.952244511278419	-16.81680576669724	-20.504924744395183	-8.9205355135545918	-12.94307113412307	-16.806940001294926	-20.481972503317504	7.6292854618931504	8.325121403699638	9.185943621155629	10.189192249157875	7.6786187932728809	8.397109947732762	9.26857606399383	10.261423412542001
1.0700000000000001	-0.026311011192930271	-0.0032217695208345979	0.023269063303588473	0.05401584802395093	-0.034691575799012594	-0.023723249141894883	-0.011213117125446096	0.0014161828958100808	-0.01958053073657879	0.0032089042118598064	0.030571505907190263	0.062501609956677612	-0.027758384298934107	-0.018886143912436763	-0.0083762298731997614	0.0028139522299873245	-8.8115414938871748	-12.769400852197453	-16.55582291692572	-20.164262982185676	-8.8103823652976772	-12.75921564309852	-16.545814960225204	-20.14161717303498	7.7686256708289732	8.462594139482871	9.31664648880606	10.309041472059496	7.8158644336297826	8.531549730235691	9.395340088574223	10.376563141974086
1.075	-0.026313678093203646	-0.0032320494239306639	0.023265133831230359	0.054016074963806969	-0.034022437515939766	-0.022744840346801142	-0.0099042920858566572	0.0031694002619086087	-0.019658770361234625	0.0031177519765515985	0.030464755432812546	0.062397787560360969	-0.027155674067187722	-0.017973020265372144	-0.0071557678640714493	0.0044168901807748176	-8.6855358109580756	-12.558600459701845	-16.255616804938299	-19.772658045227352	-8.683357808806381	-12.547351920571199	-16.245343086215108	-19.750224942053933	7.922834365869875	8.613627386739924	9.458986888291473	10.437638195475411	7.9678484027862845	8.679302321475045	9.533462217885883	10.500226365268439
1.0800000000000001	-0.026316050522071088	-0.0032416852604787785	0.023262990956932829	0.054019498608028564	-0.033240047311356866	-0.021586439397325425	-0.0083404244841967998	0.0052486791786776361	-0.01973573475575268	0.0030278240738780939	0.030358595858793976	0.062294320160119918	-0.026469339874427629	-0.016893984606794192	-0.0056756728093370276	0.0063740953939267469	-8.5557592309247994	-12.341567800202856	-15.946884307493775	-19.370054497160012	-8.5526282095628758	-12.32928061587531	-15.936253253338418	-19.347733941379683	8.0748976809208132	8.761518946430482	9.597173027343161	10.560800423454833	8.1177906735497728	8.824029078010923	9.667609659657958	10.618718821521683
1.085	-0.026318126204512078	-0.0032506589949179237	0.023262677538975464	0.054026173738497718	-0.032382921092538465	-0.020282794710809401	-0.0065445692222380041	0.0076427858101821783	-0.019811474053952706	0.0029391254785310966	0.030253095892604567	0.062191349232920537	-0.025721729011388556	-0.015672755347538245	-0.0039543787157443923	0.0086732485948056246	-8.4349226675588262	-12.139401358850174	-15.659416750784246	-18.995193030417017	-8.4309617602276443	-12.126176343856596	-15.648386330623575	-18.972897840162968	8.2107867406232529	8.892801364118462	9.718819028311637	10.667843206968948	8.2518376109135368	8.952536263842381	9.785735374502604	10.721721614962484
1.0900000000000001	-0.026319902564674716	-0.0032589544220009582	0.023264231463864755	0.054036145096834617	-0.031482417874844126	-0.018861726916937608	-0.0045354898275347076	0.01034439573875227	-0.019886035932086148	0.0028516624899966054	0.030148325337234251	0.062089015830564184	-0.024929324533763335	-0.014327999109634275	-0.0020073504020446959	0.011303638241505326	-8.3341303364870996	-11.970587152178689	-15.419330642392207	-18.68203592407119	-8.3295085411220278	-11.956592548442121	-15.407917375726576	-18.659706515484281	8.3202124347412285	8.997895883100005	9.815467917672279	10.751921457533964	8.3598157561652509	9.055428368966168	9.879602957686573	10.802629440645794
1.095	-0.026321376793627137	-0.0032665572934619819	0.023267685290265988	0.05404944691893513	-0.030561006201672049	-0.017342527300182854	-0.0023260430279982034	0.013350807834149436	-0.019959465559284878	0.0027654425284636308	0.03004435464328574	0.061987459850083901	-0.024102517713653258	-0.012872380561315042	0.00015467187816855171	0.014258375923148676	-8.2620782333296958	-11.849700048744463	-15.247279071648894	-18.457486512014341	-8.2569979415926031	-11.835157934165864	-15.235559174403525	-18.435099179441494	8.3963956377555313	9.070731780451644	9.882055228782693	10.809327500100798	8.4350124221027154	9.126745823096169	9.944277492778142	10.857871630516845
1.1000000000000001	-0.026322545920475841	-0.0032734554290241944	0.02327306592077745	0.054066102511429078	-0.029632836614995474	-0.015736916973921631	0.00007595777583383811	0.016662181212378072	-0.020031805559238332	0.0026804739243197918	0.029941254460688842	0.061886819307250783	-0.023247156523467389	-0.011313681542461623	0.0025251939001003348	0.017534228382609953	-8.2246255085301776	-11.786712845098368	-15.157516359902972	-18.340220775366554	-8.2193105971759532	-11.77188431053332	-15.145620700366845	-18.317788932332519	8.435388628618309	9.107913734397705	9.915929069862398	10.838373938884151	8.4735100021359868	9.163154433502351	9.977177366843859	10.885826273612852
1.105	-0.026323406885933688	-0.0032796388106797474	0.023280394303831279	0.054086123872971542	-0.028705948768627514	-0.014052243282289916	0.0026639415800668435	0.020276194533132959	-0.020103095983517706	0.0025967657025813642	0.029839095192618188	0.061787229616857176	-0.022367303443560745	-0.0096579268219649499	0.0050986211360572551	0.021127690764737271	-8.2246255107149491	-11.786712787607943	-15.157516216389357	-18.340220552408283	-8.2193105955422396	-11.771884245517775	-15.145620540996507	-18.317788638364377	8.4353886627613716	9.107913724819828	9.915928989858786	10.838373798899448	8.4735100423208545	9.163154440814647	9.977177281265382	10.885826097214308
1.1100000000000001	-0.026323956617477898	-0.0032850996593425464	0.02328968516777441	0.054109511362954277	-0.027785349327444808	-0.012296384704959997	0.0054258171694413961	0.02417856130107467	-0.020173374296786319	0.0025143273636342059	0.029737946554154779	0.061688822883892519	-0.021468549628007986	-0.0079141902947080078	0.0078638428012168544	0.025026503702257355	-8.2618972356045504	-11.849815722493222	-15.247831223639544	-18.458582283228686	-8.2568177358514276	-11.835286937129929	-15.236142122705273	-18.436212117207774	8.3963245227035954	9.070589144098274	9.881840500139342	10.809038973288524	8.4349259299762933	9.126607144834978	9.944073873213646	10.857570508325011
1.115	-0.026324192105217213	-0.0032898324931735926	0.023300946788904261	0.054136253419995992	-0.026876296460401974	-0.010483723797810467	0.0083347210429976157	0.02832968338526216	-0.020242675374178502	0.002433168661704635	0.029637877138345613	0.061591727209588124	-0.020561280864617358	-0.0061005290889409296	0.010795064307355797	0.029196658671953549	-8.3332620752696176	-11.971146096141176	-15.42199689700084	-18.687331095011338	-8.3286440355952909	-11.957218899331959	-15.410732880534031	-18.665080649113172	8.3198512921013655	8.997175179414613	9.814384322701129	10.750462062173972	8.3593790479271035	9.054725909048169	9.878571014889676	10.801106633670641
1.1200000000000001	-0.026324110477519841	-0.0032938341670795236	0.023314180795007362	0.054166326332423138	-0.025987256633295798	-0.0086413488011035169	0.01133848439306168	0.032649076078559935	-0.020311031510940936	0.0023532993824905328	0.02953895399226223	0.06149606601665572	-0.019663342615751332	-0.0042501740626737696	0.013840978988971978	0.033566251339862518	-8.4326406891321	-12.140877851348677	-15.666473627334735	-19.009229333515027	-8.4286890431066546	-12.127843473526919	-15.655840223518005	-18.987124849881241	8.20976625225135	8.890774742658561	9.715776162538389	10.663731595033129	8.2506116061777712	8.95055483851272	9.782820448507128	10.717429762611584
1.125	-0.026323709075641515	-0.0032971038930855586	0.023329382005628313	0.054199694062566348	-0.025132074827840155	-0.0068142721913975052	0.014350101890822333	0.037001111702550646	-0.020378472444472488	0.0022747291214136999	0.029441242205749368	0.061401957397999966	-0.018801555939916149	-0.0024166347288884665	0.016914507473642329	0.038009490332290792	-8.5512744063348336	-12.344463886475793	-15.96082477986127	-19.397854720595959	-8.5481587724257988	-12.332586731694334	-15.950983438195211	-19.37585930107857	8.0727315560243232	8.757235685497765	9.590756261802798	10.552098080443667	8.1152026584607161	8.819826453055749	9.661419450438602	10.609623431118737
1.1300000000000001	-0.026322985526416362	-0.0032996432414869959	0.023346538310045413	0.054236308126494069	-0.024330939351847214	-0.0050680249232814018	0.01724266005474321	0.041187652730758292	-0.020445025388695356	0.0021974670639480611	0.029344804515477031	0.061309513493136097	-0.018011545666049393	-0.00067588951921013544	0.01988663089319534	0.042336426632872376	-8.6781794052103542	-12.563274379414358	-16.278481842149112	-19.818446332683546	-8.6760177942364614	-12.552771219292286	-16.269514989364325	-19.796431423102586	7.9190276396262051	8.606122187933564	9.447785005280144	10.42239105651516	7.963313297288465	8.671910011652747	9.522569494421623	10.484245963453698
1.135	-0.026321937812251762	-0.0033014561228948912	0.023365630583641606	0.054276107530522734	-0.023609815917818293	-0.0034868393463509603	0.019852749018307855	0.044954095072866823	-0.020510715080712803	0.0021215217694927147	0.029249700926850159	0.06121883989681598	-0.017335473540087708	0.00087630834721549899	0.022588612398863526	0.046295408491053944	-8.8009374016893496	-12.775870061570078	-16.588472726574139	-20.230069572155877	-8.7997803090046052	-12.766886139617018	-16.580351221346575	-20.207798878660203	7.7628726913009633	8.451259824239047	9.299832481352727	10.286080239606636	7.8090008320984204	8.520340214849646	9.378840100282863	10.352369817151142
1.1400000000000001	-0.026320564337658378	-0.003302548751494628	0.023386632643048133	0.054319018765557746	-0.02299825632053383	-0.0021662022060722043	0.021995361845716745	0.04801363466250616	-0.020575563839555638	0.0020469009602386776	0.029155988356355598	0.061130035103877219	-0.016817623200514668	0.0021333167840623425	0.02482611815063035	0.049594164464745391	-8.9068608066258132	-12.960020899121698	-16.858324169798685	-20.589436477911448	-8.9066803403561039	-12.952607798494466	-16.850887103709489	-20.566572529651438	7.6217151923468572	8.310165456265732	9.163977705295684	10.15911388658509	7.6695166271073925	8.382253943172781	9.246778880792112	10.229428159007658
1.145	-0.026318863991566618	-0.0033029295900241719	0.023409511240189106	0.05436495585986157	-0.022525854856325998	-0.0012000540854914914	0.023490098278937537	0.050089308087659247	-0.020639591636743455	0.0019736113164718545	0.029063720296773701	0.061043189994643685	-0.01649835672935596	0.0029922991862253332	0.0264056845374862	0.051940503062833328	-8.9844512238443084	-13.095347799617114	-17.057987969738072	-20.856213772035623	-8.9851407568282688	-13.089450572299622	-17.05094567232635	-20.832353375010079	7.5140245089877226	8.201787836630594	9.059143413161744	10.05976066227638	7.563120972649863	8.276178678732404	9.144719232419241	10.133118437580004
1.1500000000000001	-0.026316836204782243	-0.0033026092771787242	0.023434226095030257	0.054413820490823259	-0.022218020397825243	-0.00066499972641821062	0.024193775534217352	0.050965675676724567	-0.020702816178332612	0.001901658279723818	0.02897294650755447	0.060958387364748401	-0.016407595509696286	0.0033719916401157802	0.027169073189623791	0.053095605160119068	-9.0249341185625589	-13.166181493520798	-17.164181146692194	-20.998987544157394	-9.0263220495829977	-13.161642304286628	-17.157147960897689	-20.97372343547309	7.455664707074222	8.142617511120671	9.001999535321637	10.004440960626515	7.5055015458855083	8.218235275135415	9.088821882895523	10.079355453683429
1.155	-0.026314481001968242	-0.0033016005383325183	0.023460729966611474	0.054465502155771381	-0.02209199110992336	-0.00060565197866053479	0.024030421727105483	0.050535452318172122	-0.020765252997983555	0.0018310458651476513	0.02888371273262922	0.06087570150315668	-0.01655939588282225	0.0032288281482184275	0.027026344158108645	0.052925213621973208	-9.0235574396798093	-13.164020947157678	-17.164170607602962	-21.000517387451261	-9.0254339895469862	-13.160602131506852	-17.156724476093899	-20.973512467660967	7.4558710483633849	8.142296507164116	9.002275568153292	10.002851098904324	7.5058003999784267	8.217857771040457	9.088546315335626	10.077542998633462
1.1599999999999999	-0.026311799047594387	-0.0032999180806207312	0.023488968761628825	0.054519878401628891	-0.022154027652748071	-0.001025590519284425	0.023008715279004929	0.048825238535141202	-0.020826915560546347	0.0017617764844587564	0.028796060447674216	0.060795197821886561	-0.016949130814573377	0.0025663392522128938	0.025976811286316424	0.051431466144323937	-8.9803424135620631	-13.088958638583433	-17.057988156373384	-20.86082712936112	-8.9824930739322504	-13.08638098141482	-17.049743056962793	-20.831880257817168	7.5145568883438801	8.200672700085522	9.059629323437037	10.054678162161832	7.5639498221477288	8.274918660321888	9.143616355983688	10.127389048345999
1.165	-0.026308791685391956	-0.0032975784736055079	0.023518881679614599	0.054576815112964194	-0.022398467981605039	-0.0018868857315278848	0.021220536607881601	0.045990730459046184	-0.020887815375532658	0.0016938507807212769	0.028710026638700439	0.06071693254066303	-0.017554165157880636	0.0014345755761631732	0.024110203673555652	0.048753499172539995	-8.9000892968318262	-12.949671250397584	-16.858424922777253	-20.597193056663627	-8.9023257448965261	-12.947657204188332	-16.849095764363142	-20.566276349908513	7.6223461184073355	8.307866045276463	9.163784445349337	10.149744520129717	7.6706933598138328	8.379782175854717	9.244130596467412	10.219042368879921
1.1699999999999999	-0.02630546097090378	-0.0032946000168724262	0.023550401393506518	0.054636166857623562	-0.022808882442110274	-0.0031182679036179991	0.018821086804806167	0.042282968195374471	-0.02094796211979864	0.0016272674762033302	0.02862564361368098	0.060640952429243646	-0.018337903589774537	-0.000080287999893818187	0.021587401528410995	0.045136445429361752	-8.7916343672872408	-12.761976932548311	-16.58880573261942	-20.241032135299918	-8.7938151254482904	-12.760286963491119	-16.578247655880837	-20.208289395226892	7.7633129553203855	8.447308593148847	9.297859553888414	10.271501062162643	7.8102825906890284	8.516257209006007	9.373759068698722	10.336475727979541
1.175	-0.026301809696796345	-0.0032910025960439437	0.023583454264191749	0.054697777288933568	-0.023361044316853069	-0.0046291539834352555	0.015997602604249254	0.037997615220172476	-0.021007363768667089	0.0015620232344523107	0.028542938848655247	0.060567294609925451	-0.019256090202303768	-0.0018726640310072562	0.018607567733870775	0.04088016843830454	-8.6665504296280496	-12.546363113363142	-16.279195664791331	-19.832633674749704	-8.6685882036051503	-12.544817042766452	-16.26740972800836	-19.798343195162907	7.9190129082887061	8.600146432111122	9.443084915079185	10.401932056171866	7.9644607919936226	8.665892324847815	9.514303400693505	10.46224533957978
1.1799999999999999	-0.026297841410706263	-0.0032868075287917943	0.023617960587363013	0.054761479603072309	-0.024026973410794815	-0.0063251930162038549	0.012936796497120572	0.033423733913472344	-0.021066026734656185	0.0014981125376620856	0.028461934869560966	0.060495986422215681	-0.020263661175047243	-0.0038353827774869889	0.015372562701356878	0.03628498131186856	-8.5376031623675193	-12.325120076317951	-15.962054518900238	-19.41518973136937	-8.539460721360765	-12.323601661354512	-15.949163909485417	-19.379705517873425	8.072084549788702	8.749073404673127	9.582786425660994	10.525599535516371	8.1160334609923494	8.811731989620107	9.649571764221764	10.581421640132928
1.185	-0.026293560425435514	-0.0032820374025324039	0.023653834870915345	0.054827097050050205	-0.024779072070879218	-0.0081212668237982382	0.0097997461795402158	0.028805666706079681	-0.021123956012887579	0.0014355275803121805	0.028382649170753629	0.060427045351130082	-0.021320504851548641	-0.0058739768401748164	0.012058606188927077	0.031609510110490312	-8.4172803779547198	-12.119699279955654	-15.6683095005368	-19.029491058511653	-8.4189596652947216	-12.118147861379569	-15.654518712944832	-18.993180144852396	8.2084240679662369	8.880512574147034	9.704489559993985	10.631622122554508	8.2510302510945675	8.940464633950795	9.767440840379279	10.683512365323515
1.19	-0.026288971821410712	-0.0032767159055557106	0.023690986140858947	0.05489444349646045	-0.025593438698779118	-0.0099495096825517222	0.006708583816213913	0.024324230389004678	-0.021181155332260972	0.0013742581799645656	0.028305094170903714	0.060360479020246584	-0.022395060161172237	-0.0079148529648061829	0.0088005821743481656	0.027048337931000574	-8.3166168085790666	-11.948701298080756	-15.424455366664727	-18.710116601204554	-8.3181462029352673	-11.94709699336634	-15.410006549644862	-18.673306857485173	8.3178642968628896	8.985125510398743	9.800189995266451	10.713691675090371	8.3593830863047265	9.042931457984666	9.860132774823939	10.762471818678068
1.1950000000000001	-0.026284081441433717	-0.0032708676533845021	0.02372931827363646	0.054963324037866787	-0.026451760240263564	-0.011761889669261049	0.0037446543479902855	0.020095889678980454	-0.021237627311322428	0.0013142917059950632	0.028229277206744639	0.060296285249868166	-0.023465453688710978	-0.0099071746142250401	0.0056890886118099457	0.022728856287595647	-8.2443984871286347	-11.826612739944238	-15.250830288062147	-18.483279798141947	-8.2458217301080818	-11.824961297793164	-15.235967418737568	-18.446225782131769	8.3938393532074024	9.057238355122694	9.865497991393714	10.768942019369789	8.4345950106309493	9.113567912761009	9.923387297325497	10.815589335302862
1.2	-0.026278895877773149	-0.0032645180122042854	0.023768730352575471	0.055033535658511511	-0.027341588811884369	-0.013528363339708287	0.00095481491329725641	0.016184015256229301	-0.021293373617802754	0.0012556130269211554	0.028155200564733349	0.060234452180322584	-0.024518499428739966	-0.011819938944268592	0.0027767247462136936	0.018721488653995581	-8.206708539368563	-11.763178130049877	-15.160854446046599	-18.365992106401119	-8.2080770124306923	-11.761499390296825	-15.145800302320769	-18.328859896181861	8.432626579247756	9.093869767332173	9.898435474838617	10.796533315905209	8.472987908413227	9.149450423614102	9.955288892548653	10.84210220810002
1.2050000000000001	-0.026273422451767056	-0.0032576929211958084	0.023809117046137775	0.055104867935871396	-0.028255135377856524	-0.015232241382940878	-0.0016382709019908889	0.012615375649344136	-0.021348395130728507	0.0011982044768677369	0.028082861550503234	0.060174958459803238	-0.025547197466863111	-0.013636330446000145	0.00008895897035801311	0.015056081233562106	-8.2067085496869048	-11.763178211664934	-15.160854598368122	-18.365992334282097	-8.208077039817141	-11.761499497359024	-15.145800464609675	-18.328860145748493	8.4326265441772146	9.093869799611839	9.898435575955754	10.796533492052754	8.4729878684423885	9.14945044695604	9.955288995055753	10.842102415914878
1.21	-0.026267669186201478	-0.0032504187156186352	0.023850369005496544	0.055177103787219822	-0.029186899482599393	-0.016864346730669884	-0.0040252892879704145	0.0093964659978659736	-0.021402692103977855	0.0011420458415851052	0.028012252595577949	0.060117773495467146	-0.026547408636105579	-0.01534723095524203	-0.0023643905267617133	0.011738624872793445	-8.2445450145190158	-11.826393880869993	-15.250125071344119	-18.48194662795688	-8.2459700441367634	-11.82474745562212	-15.235230019040216	-18.444816713456572	8.3939531858930581	9.057451230453875	9.8658248688791	10.769367230663977	8.4347186383802994	9.113774127832364	9.92369942979883	10.816000473502125
1.2150000000000001	-0.026261644770755842	-0.0032427219524413763	0.023892373278959534	0.055250020255392253	-0.030130543293268253	-0.018417182061291667	-0.0062010872976072384	0.006526511505993534	-0.021456264330128299	0.0010871143642930256	0.027943361400629637	0.060062857766121358	-0.027514304480182272	-0.016945233429175921	-0.004579594427520965	0.0087648339494504207	-8.3173152358912574	-11.947629383077011	-15.421029795810714	-18.703648681444136	-8.318854393037789	-11.9460516669604	-15.406425198659384	-18.666466647028848	8.3184451858618634	8.98621470586359	9.801870950707938	10.715890176331475	8.3600128508721233	9.043987726993983	9.861738551894239	10.764600530857558
1.22	-0.026255358520915116	-0.0032346292402768797	0.023935013740682583	0.055323389330555389	-0.031075504720682712	-0.019879966032698176	-0.0081582401547978037	0.0040059095222576089	-0.021509111303488489	0.0010333847714919257	0.027876171114090541	0.060010163194186852	-0.028439135500685359	-0.018420003875963774	-0.0065525347971111475	0.0061292347604614376	-8.4190978664130469	-12.116801934417545	-15.65915515082558	-19.012234724762621	-8.4208083160197962	-12.115331567821997	-15.644950209846101	-18.974913732969064	8.2100830101924272	8.883638019122787	9.709346852107647	10.638018351227533	8.2528246154679274	8.943499201370051	9.772082180761	10.689716501799313
1.2250000000000001	-0.026248820330840972	-0.0032261670753211142	0.02397817153110899	0.055396978804783427	-0.032003987743593837	-0.021235175794233993	-0.0098837216576881173	0.001840152960301697	-0.021561232381123376	0.00098082931873652839	0.027810660544796376	0.059959633574039162	-0.029306871172883532	-0.019755488352775942	-0.0082754848182000698	0.0038298704063111427	-8.5411241434326328	-12.319231476649808	-15.943711841926277	-19.380683193397004	-8.5430587079616664	-12.317903664569272	-15.929996762396644	-19.343131451497804	8.0756740156998057	8.755876634725549	9.593443899298912	10.539730651581873	8.1199060151441808	8.818344274608583	9.659753791195453	10.595150759084357
1.23	-0.026242040620650456	-0.0032173616848915664	0.024021725506586648	0.055470553155956115	-0.032889132189570125	-0.02245710040105317	-0.011358520375463792	0.000040037273270120084	-0.021612626940764788	0.00092941785621677411	0.027746804406936186	0.059911205053430221	-0.030095280283517781	-0.020929214069926667	-0.0097366709496671498	0.0018695771571402592	-8.6722102176157794	-12.536340924601458	-16.248496299932587	-19.775019389515304	-8.6744102219224271	-12.535176947276652	-16.235341144731308	-19.737169203536006	7.9255228795050428	8.612570571271384	9.462710179386053	10.428110821941421	7.9714664482936312	8.677975408104674	9.533037694148181	10.487710468380781
1.2350000000000001	-0.026235030278783787	-0.0032082388800851085	0.024065552695596244	0.055543874457512667	-0.033695209616601163	-0.023512731450634601	-0.01255963654450196	-0.0013805992252329609	-0.0216632945345013	0.00087911791384987555	0.027684573595336888	0.059864806664099206	-0.030775915686394248	-0.021913672352437172	-0.01092173391003724	0.00025519474490343877	-8.799564427342979	-12.746965765926607	-16.543706001595886	-20.15662545943006	-8.8020499118869111	-12.745959037429765	-16.531155093227802	-20.118460868327002	7.7736460290845251	8.467181857479855	9.329513823180914	10.31391735959795	7.8213776269045794	8.535585189634288	9.403926579702146	10.377764523397216
1.24	-0.02622780060002386	-0.0031988239189405256	0.024109528759095732	0.055616703310267156	-0.034380435551861432	-0.024364981999860369	-0.013463552084952588	-0.0024081605360753975	-0.021713235037127906	0.00082989480543402424	0.027623935488821146	0.059820360897209594	-0.031317143313172188	-0.02267944255480156	-0.01181602735905605	-0.0010039137186912989	-8.9100111450277915	-12.929349969689532	-16.798728426414371	-20.485826933470555	-8.9127707313172344	-12.928452862188678	-16.786792273515552	-20.447405105534287	7.6369977366527238	8.33628913608011	9.209432374926855	10.211078527077781	7.6863993328106167	8.407403841765041	9.287522626090377	10.278756895525124
1.2450000000000001	-0.026220363219872006	-0.0031891413813663885	0.02415352845250511	0.055688799792534924	-0.034902339818386655	-0.024977729039006601	-0.014050097399111058	-0.0030323088723346	-0.02176244878817013	0.00078171175126797951	0.027564854279177799	0.059777784318986615	-0.031688823401560519	-0.023199375208057406	-0.012406814666848405	-0.0018970659284606548	-8.991542614783107	-13.063687065963448	-16.985710652512424	-20.72651489991766	-8.9945265565510084	-13.062804467910674	-16.974359097585399	-20.687975288281471	7.5333131232846131	8.237418398520367	9.119139070087906	10.134696911496114	7.5840407929530878	8.310566446426	9.199981129252936	10.205275934780069
1.25	-0.026212730046014644	-0.0031792150569688038	0.024197426086958792	0.055759924424604312	-0.035224725476015441	-0.025321645850006708	-0.014305755429708532	-0.0032479254125186057	-0.021810936726531852	0.00073453001849497004	0.027507291323003179	0.05973698822136142	-0.031867672647363412	-0.023452924130838066	-0.012684840086285712	-0.0024129547344713693	-9.034961237077713	-13.134816590662304	-17.083359349625461	-20.851089078838189	-9.0380812155281554	-13.133811304959996	-17.072520021897951	-20.812645199397714	7.477695581906243	8.185550850152372	9.072945863071496	10.097748578840151	7.5291908167459337	8.259699181110887	9.155159918846539	10.169861695399279
1.2550000000000001	-0.026204913187602083	-0.0031690678467383858	0.024241095987496578	0.055829839143557575	-0.0353244427703336	-0.02537943529491369	-0.014225801237921266	-0.0030558972634040656	-0.021858700516861965	0.00068830907829216291	0.027451205513482069	0.059697879302254106	-0.031841958832712167	-0.023429696793835109	-0.012645267738483098	-0.0025402988222808058	-9.0352708598094917	-13.134512550123052	-17.080170388836969	-20.84467103696722	-9.0384084942009899	-13.133223738491578	-17.06973496949325	-20.806583372978366	7.4789005906173842	8.189314892831354	9.079037622794874	10.10751172341467	7.5304599996771465	8.263213389422433	9.16098012853295	10.179552799268981
1.26	-0.026196924883145956	-0.0031587216794196297	0.024284412945970019	0.055898308284261955	-0.035195954507303402	-0.025149082795623924	-0.013815065197568413	-0.0024630667054260842	-0.021905742666795798	0.00064300677888156623	0.027396553668998742	0.059660360369737014	-0.031614212858467203	-0.023131477065665429	-0.012288286486772554	-0.0022691222654678891	-8.9924772761984713	-13.062802034927786	-16.976287202257755	-20.707530909285484	-8.9955005404119177	-13.061072510381859	-16.966124924683918	-20.670065086041554	7.5368658416351826	8.248475372944808	9.13701392066531	10.163285272881605	7.5877586840178992	8.320872495595573	9.217056029234446	10.233678326932081
1.2650000000000001	-0.026188777427790397	-0.0031481974431983774	0.02432725266657209	0.055965099562349366	-0.034852220117403243	-0.024644195326457237	-0.013087337562435512	-0.0014816792131388638	-0.021952066634191886	0.00059857953321998804	0.027343290935339638	0.059624331064335054	-0.031201135997531965	-0.022572287468664978	-0.011619576617605614	-0.0015928514450764038	-8.9115855672682756	-12.927962068301902	-16.783486248989359	-20.455063322417026	-8.914369484930269	-12.925666250865952	-16.773461086218273	-20.418443064837895	7.6427239984592409	8.353986216588253	9.237981478090677	10.256558472738965	7.6923193002012891	8.42385043417949	9.314785940623986	10.324015259173395
1.27	-0.026180483100794297	-0.003137514933189727	0.02436949220194224	0.056029985054917311	-0.034321620887338644	-0.023891286189940013	-0.01206350719899154	-0.00012834247570279935	-0.021997676923747454	0.00055498252009289733	0.027291371198091344	0.05958968859324526	-0.030630687275284982	-0.021776430877631349	-0.0106504485614074	-0.00051056596699311171	-8.8017948332428411	-12.745194633943738	-16.523291196040077	-20.115313948811995	-8.8042412708177373	-12.742258780646473	-16.513278097460276	-20.079680816314308	7.781291670750266	8.490581611147788	9.367154410941822	10.373553837509457	7.8291518787047857	8.557252249670212	9.439861564620737	10.437241260796441
1.2750000000000001	-0.026172054093962012	-0.0031266928150161279	0.024411010378009662	0.056092742174515181	-0.033641969514549543	-0.022924744686135548	-0.01076861720595808	0.0015777385105971886	-0.022042579172294428	0.00051216989723141464	0.027240747501785144	0.059556328470519115	-0.029937172014950518	-0.020774857286284122	-0.0093971715062980965	0.00097181420833619041	-8.6751036747581622	-12.534332105227801	-16.223721015940981	-19.724725458236442	-8.6771554644006343	-12.530742042923027	-16.213617866277424	-19.690115572812935	7.934790786864383	8.640609022679028	9.507664981261161	10.498882020805798	7.980710626332807	8.703842580247036	9.575949650521797	10.558470054618841
1.28	-0.026163502441871617	-0.003115748604603388	0.024451688205797351	0.056153154632151876	-0.03285349753280787	-0.021780863970703827	-0.0092282452046375998	0.0036173496031510852	-0.022086780222247457	0.00047009502496488651	0.02719137247224921	0.059524145256988702	-0.02915570451049079	-0.019600596263547633	-0.0078791335122112369	0.0028423891107887261	-8.5446668799754022	-12.317135989279173	-15.915476629610847	-19.323166542034372	-8.5463135943282005	-12.312932763805264	-15.905211188937184	-19.289509237727906	8.086254705951556	8.787496616637201	9.6439757599591	10.618757516002798	8.1302512072155748	8.847425329571675	9.707995638718807	10.674369412121088
1.2849999999999999	-0.026154839954584695	-0.0031046986641390232	0.024491409278551299	0.056211013384714917	-0.031992767518814261	-0.020492454499763911	-0.0074649063887960443	0.0059743080186252318	-0.022130288182779526	0.00042871069883417272	0.027143198738651723	0.059493033293873274	-0.028317481406866945	-0.018284266541372413	-0.0061160091753775115	0.0050862230365529629	-8.4232447772906802	-12.114753483287313	-15.62836930536395	-18.949301252697435	-8.4245201887364267	-12.110021300334703	-15.617902491669302	-18.916438181464024	8.2216742252432002	8.917874310998682	9.763903880154956	10.722821801782667	8.2639477996007342	8.974918463337586	9.824189317015406	10.774932478876214
1.29	-0.026146078153681852	-0.0030935582139564547	0.024530060152766681	0.05626611756252576	-0.031088819842936093	-0.019085242096874476	-0.0054953542471863894	0.0086380854494916368	-0.022173112478351874	0.00038796938950649688	0.027096179351706402	0.059462887424165493	-0.027446890051393929	-0.016850692227619972	-0.0041247391302487654	0.007689298384054871	-8.3219821095972542	-11.945721978841375	-15.388540477883403	-18.637014813760569	-8.3229555043929544	-11.94057404512008	-15.377867965916051	-18.604733191194256	8.3307617091608574	9.022231480952913	9.859142021443028	10.804474010918023	8.3716474484184149	9.077003455698423	9.916474425896673	10.853799152613334
1.2949999999999999	-0.026137228212202268	-0.0030823413599489766	0.024567530711705598	0.05631827537241637	-0.030161951898962504	-0.017576660123045238	-0.0033296136688113548	0.011604883657583203	-0.022215263884358627	0.00034782348827385666	0.027050268194551311	0.059433603695921058	-0.026560812170054085	-0.01531739571631058	-0.0019174940007273258	0.010641699491149199	-8.2496039460994801	-11.824661856149394	-15.216662235417203	-18.413131494567455	-8.2503683229738041	-11.819228504680616	-15.205815669015084	-18.381203375877057	8.4067304928755975	9.094544876125792	9.924730492790501	10.860175191698319	8.4466518023292577	9.147767116180271	9.980038582971705	10.907577430547691
1.3	-0.026128300899240516	-0.0030710611359481576	0.024603714510279633	0.056367304971954489	-0.029224773136126758	-0.015977084463736278	-0.00097237251071786903	0.014876059826895428	-0.022256754549743574	0.00030822555636111524	0.027005420382919199	0.059405080041981514	-0.025669866640321302	-0.01369532155284308	0.00049823115513715651	0.013938161451407034	-8.211986127131965	-11.761579277583159	-15.12699352852637	-18.296243773260844	-8.2126459099857172	-11.756000345568488	-15.116041492829503	-18.264464354347773	8.4456221077072045	9.131453313162804	9.958086216855804	10.888343347820222	8.4850518661136954	9.183897338983934	10.012370747252291	10.934765303100336
1.3049999999999999	-0.026119306529772804	-0.0030597295603343533	0.024638509100204598	0.056413035310381561	-0.028284796949257823	-0.014293207686751505	0.0015729069108400813	0.018453016123768005	-0.022297598006536232	0.00026912857623451029	0.026961592651333223	0.059377216930845481	-0.024780966277555078	-0.011991748544115593	0.0031165665907245507	0.017574509405183958	-8.2119861230870086	-11.761579225775836	-15.126993394126529	-18.296243520278434	-8.2126459020106015	-11.756000266077844	-15.116041301608043	-18.264464045838736	8.4456221281445283	9.131453306553974	9.958086150971305	10.888343218185341	8.485051907883114	9.183897344378209	10.012370678938085	10.93476514662554
1.31	-0.026110254920264631	-0.003048357706010558	0.024671816334550508	0.056455306931910934	-0.027347781675481533	-0.012533093848942675	0.0042970825817688543	0.022328025665468196	-0.022337809166371611	0.0002304862030817828	0.026918743722158505	0.059349917983808898	-0.023900464748607474	-0.010215062226734871	0.0059269011490735114	0.021539162168922869	-8.2494142868315397	-11.82477865564635	-15.217179050442468	-18.414130462472258	-8.2501689401983782	-11.819348854688638	-15.206366438753356	-18.382283673690964	8.4066467512166731	9.094417063514784	9.924520511453754	10.859888225830699	8.4465619710913571	9.147615176631536	9.979818546048792	10.907300955472315
1.315	-0.026101155350544809	-0.0030369557827147064	0.024703542650948068	0.056493972737067646	-0.026421143350815954	-0.010712341821730856	0.0071759825729270903	0.026471095537686951	-0.022377404304133618	0.00019225301462564277	0.026876834654619805	0.059323090553879382	-0.023037235135688818	-0.0083808365557400885	0.0089044337460091431	0.025799761508116987	-8.3210701621487999	-11.946287425472708	-15.391031938308712	-18.641829348409935	-8.321996008827206	-11.941156257597102	-15.380525332165043	-18.609946369020172	8.330336862873623	9.021581276431917	9.858074798980386	10.803018564942359	8.3711943473715264	9.076235362408037	9.915360697458422	10.852398866603413
1.3200000000000001	-0.026092016532386145	-0.0030255332305300312	0.024733599332811954	0.05652889869795237	-0.025516872384038026	-0.0088605311555067998	0.010159703887443985	0.030814127155558993	-0.022416401028994719	0.00015438475744602217	0.02683582917093166	0.059296646262385622	-0.022205127935207285	-0.0065183759589684184	0.011998746273950344	0.030286328522470794	-8.4208391160455172	-12.116251722625613	-15.634945202724385	-18.962006776004856	-8.421985754197415	-12.111561471817964	-15.62492478143643	-18.930223798082405	8.2204735918573773	8.916030480936939	9.760877267479343	10.718705661186082	8.2626773951116526	8.972756754773309	9.821047975044545	10.770980025885803
1.325	-0.026082846585127717	-0.003014098823323725	0.024761902748157698	0.056559964523321994	-0.024653438266732247	-0.0070266601155046307	0.013162797533433863	0.035235469940499739	-0.022454818243171498	0.00011683858800680908	0.026795693957143762	0.059270501489780941	-0.021424345946499584	-0.0046764072080261558	0.01512275821497026	0.034874326236751754	-8.5399147206262569	-12.320087647936383	-15.92841137435658	-19.348164342325262	-8.5412979332035057	-12.315960145565125	-15.919050606683488	-19.316716370596588	8.0837014095219203	8.783565662276795	9.637513660401644	10.610002124781831	8.1275728708637322	8.842848876589857	9.701330316446252	10.665985888242371
1.3300000000000001	-0.026073653018575126	-0.0030026607807454933	0.024788374565669076	0.05658706426961034	-0.023856215141604947	-0.0052817610947501793	0.016058845260374575	0.039550134788656974	-0.022492676088869269	0.000079573306626438343	0.026756398936288842	0.059244577817487778	-0.020721370879416199	-0.0029260825854899508	0.018145860271909509	0.039373331696703671	-8.6672563312049675	-12.539125316309065	-16.244801256145436	-19.765506121283362	-8.6688535864356506	-12.535643690580539	-16.236240829939135	-19.734704994505165	7.9302824391297055	8.633667250586638	9.496211397670354	10.483441988977378	7.9760217300806856	8.695799536990343	9.56421482660074	10.543745363335504
1.335	-0.026064442723446698	-0.0029912268873272018	0.02481294194782024	0.056610106894234236	-0.023156114690421698	-0.0037166882483442064	0.018683580012339801	0.043512339245326034	-0.022529995883881708	0.000042549582686077369	0.026717917511959441	0.059218802418418141	-0.020127245901576697	-0.0013592104457107637	0.020895895258740579	0.043528571184445156	-8.7903863446856292	-12.751889200323777	-16.55310886566755	-20.173128278219249	-8.7921373465329182	-12.749078710133279	-16.545429528292097	-20.143324689734666	7.7744167146728412	8.480036447715345	9.349631835198553	10.350094747728277	7.8220567373688256	8.545044891126616	9.422036112558775	10.414998642922195
1.3400000000000001	-0.026055221969379646	-0.0029798046171418007	0.024835537721042501	0.05662901674758726	-0.022586443387875278	-0.0024337057261578773	0.020849715828311393	0.046836044022425978	-0.022566800046496527	5.7301694345466485e-6	0.026680226780459497	0.059193108394050627	-0.019674300938337288	-0.000080159970101114622	0.023173825652884141	0.047041574397154312	-8.8965646880554559	-12.936124015627534	-16.820870048829615	-20.527859985518358	-8.8983792871371712	-12.933938863119435	-16.814072173584758	-20.499394390061237	7.6335352580021834	8.340032493323333	9.21450063789285	10.225424399360111	7.6828961053128778	8.407611852502174	9.291086152621843	10.294749554056129
1.345	-0.026045996410577581	-0.0029684012624354998	0.024856100522944506	0.056643734000586698	-0.022178467972719676	-0.0015322042991605688	0.022373424356644092	0.049234480894268198	-0.022603112010339307	-0.00003091989316383546	0.026643307710225935	0.059167435056829178	-0.019391777373027948	0.00080848936470350841	0.024781578542143821	0.049611274511709442	-8.9742574231576668	-13.071441861723844	-17.018099397207827	-20.789578445881787	-8.9760314274259372	-13.069765326217828	-17.01209797681377	-20.762731427699997	7.526091519841461	8.232437324028257	9.109412220873739	10.127200085965741	7.5767543874618563	8.30191945273827	9.189461105697748	10.200219405274438
1.3500000000000001	-0.026036771098998657	-0.002957024064575989	0.024874574926835345	0.056654215004708346	-0.021956614410720325	-0.001091257260315808	0.023107559281418957	0.050471997084886991	-0.022638956129911378	-0.000067433089000431661	0.026607145287276333	0.059141728157005344	-0.01930117157165126	0.0012240356598757459	0.025558190164944313	0.05098862879201814	-9.0146790982693119	-13.142182816403569	-17.121630335599459	-20.927158727438084	-9.0163154693183092	-13.140844732967167	-17.116270682752514	-20.902113860582229	7.4679367801079441	8.173604656372554	9.050831512445258	10.071447744209138	7.5192637010292974	8.244003047341531	9.133159874566099	10.146906591629704
1.355	-0.026027550504959758	-0.0029456803456626881	0.024890911543810425	0.056660432581875787	-0.021934440880420628	-0.0011537239515728454	0.022972439984458498	0.050414086592244625	-0.022674357577617731	-0.00010383925116740123	0.026571728625966636	0.059115940053701646	-0.01941234298772572	0.0011207103055729201	0.025414282986307348	0.051029731120852961	-9.0130935283105629	-13.139870433070588	-17.118886218827765	-20.923689235652205	-9.0145235039680465	-13.138679553174191	-17.113978148877898	-20.900517925157452	7.4682980688613471	8.173109996538987	9.048492392055379	10.067709282454661	7.5195152419552131	8.243259015013815	9.131612388089828	10.143994695222937
1.3600000000000001	-0.02601833854489026	-0.0029343776391093264	0.02490506710283321	0.056662376241819343	-0.022112394868325197	-0.001716968520989751	0.021973976095174808	0.04905884121737572	-0.022709342233105744	-0.00014016540331629021	0.02653705104447401	0.05909002983056244	-0.019721401551994106	0.00050023947996227997	0.024353270553255278	0.049729447916421018	-8.9695599294372421	-13.064630336996972	-17.010070153844303	-20.779507210794016	-8.9707575394435537	-13.063412457887024	-17.005430250849052	-20.758176528588244	7.527084772913482	8.230824989927037	9.102285738968092	10.115834455595028	7.577416897830771	8.299585905775247	9.184669618619752	10.191264667870839
1.365	-0.026009138615931307	-0.0029231238175196593	0.024917004509309958	0.056660052324920371	-0.022477916876455707	-0.0027334100398538784	0.020202533034830397	0.046538089800485724	-0.022743936565835128	-0.00017643561814028306	0.026503110104855922	0.059063963356816518	-0.02021103631120684	-0.00058787504645282061	0.022471369952681002	0.047222968335002044	-8.8889286770296003	-12.925172779699121	-16.808129201873911	-20.512130324549673	-8.8899138888403932	-12.923802518458366	-16.803616820405974	-20.492526346716847	7.6349193124090991	8.336971356726411	9.202327792090158	10.206088762093331	7.6837291600879385	8.403433143904	9.282683373677135	10.279222227358895
1.3700000000000001	-0.025999953636998439	-0.0029119272162140999	0.024926692882737148	0.056653484068895178	-0.023007837054018369	-0.0041207284115131679	0.017812889259664788	0.043087609638760335	-0.022778167511786015	-0.00021267089396303645	0.02646990761773959	0.059037713295186339	-0.020853322344826099	-0.0020565981822899993	0.019936271655089752	0.043754578585156828	-8.7800865811689306	-12.737342811984682	-16.536502330242776	-20.153104140198145	-8.7809163100128558	-12.735759444745904	-16.532037964481411	-20.135059740681953	7.7758761766701593	8.475125871966443	9.332169853406708	10.322512155979539	7.822758703641264	8.538729990273375	9.409628936010791	10.39236427143667
1.375	-0.0259907860957759	-0.002900796750771891	0.024934107574112727	0.056642711598042891	-0.023672420008413152	-0.0057782395176297126	0.014992432591633105	0.038997330767483143	-0.022812062345240733	-0.00024888905026992258	0.026437449612068443	0.059011259058539982	-0.021614339972194412	-0.0037986494497887859	0.01695221362076433	0.039625292133311077	-8.6546478083367031	-12.521643609484808	-16.225311732270271	-19.742720741568601	-8.65539829629701	-12.519848038046055	-16.220874458107595	-19.72603916514916	7.9315147475062161	8.626585966975398	9.473410988573224	10.44766677167635	7.9763234110267481	8.687150621739365	9.547586737245545	10.51378245675213
1.3800000000000001	-0.02598163810117983	-0.0028897420270454811	0.024939230163826632	0.056627791834261851	-0.024440025720634764	-0.0076042868602331018	0.011927995544273574	0.034558404007779438	-0.022845648546649999	-0.00028510464288007882	0.02640574627053973	0.058984586717594732	-0.022459437194019823	-0.0057053004245498917	0.013723162634411609	0.035137238051400954	-8.525405065213592	-12.300368514854238	-15.907016284306962	-19.32406541477971	-8.5261516136451299	-12.298405443149568	-15.902625216344749	-19.308535998468141	8.0844839597059374	8.774180051999518	9.609632718050102	10.566571844727304	8.127301281868272	8.831848071675525	9.680568525490594	10.628977059925312
1.385	-0.025972511440594429	-0.0028787734421316016	0.024942048440831116	0.056608798329391155	-0.025281286479035714	-0.0095100305846167396	0.0087803304223685735	0.03002207084201252	-0.022878953667513226	-0.00032132889930132791	0.026374811831686194	0.058957688862461131	-0.023357873108264496	-0.0076815433442384449	0.010424361398411177	0.030550561976155716	-8.4048582698950831	-12.094960393190764	-15.61249565200052	-18.937749991809952	-8.4056581175697254	-12.092893861532424	-15.608184580354171	-18.923156285878928	8.220697841887748	8.904439380546746	9.728504780131699	10.668643691916843	8.261778306734402	8.959592558617553	9.796569075605379	10.727735794688255
1.3900000000000001	-0.02596340764125463	-0.0028679022749128064	0.024942556363943668	0.056585821018929887	-0.026171951510411066	-0.011427099516951604	0.0056707287697377639	0.025577894816065754	-0.022912005193288274	-0.00035756967467032348	0.026344664459758433	0.058930564421170867	-0.02428590369087617	-0.0096547248170408238	0.0071873931556066806	0.026060728368706782	-8.3040419967891523	-11.924002575221392	-15.368169302936986	-18.618147841715278	-8.3049239374933172	-11.921893053104664	-15.363963069627822	-18.604269771804134	8.3300123494065041	9.008106013385238	9.822084140224703	10.74772760906699	8.3697226536179072	9.061280479178076	9.887859925245734	10.804158300634437
1.395	-0.025954328035041593	-0.0028571407648358736	0.024940754006146967	0.056558965897517848	-0.027093992462676436	-0.013308955960488044	0.0026794470518663226	0.021350813289766832	-0.022944830405302628	-0.00039383142851389709	0.026315326083832191	0.058903218438576155	-0.02522791597667878	-0.011576395085721225	0.0040983673746844591	0.021795568005498204	-8.2317340281618066	-11.801960086465844	-15.1942930000613	-18.391281939428993	-8.2326956298147529	-11.799848525696918	-15.190190772561902	-18.377893613908316	8.405885631289347	9.079561121618085	9.885992446961985	10.801007274596155	8.4446565648664149	9.131381188584454	9.950188566701032	10.855587170642506
1.4000000000000001	-0.025945273825916583	-0.0028465021777433824	0.024936647482778025	0.056528354617133382	-0.02803500244469579	-0.015127483059626509	-0.0001475086611355445	0.017411289905185669	-0.022977456242613096	-0.00043011522243606654	0.026286822207700497	0.058875661819483158	-0.026175720036925559	-0.013418996822541798	0.0012052890321730412	0.017825998740664806	-8.1940054267593112	-11.738556410600246	-15.104215384881211	-18.27401945681466	-8.1950166718112563	-11.736457023897035	-15.100182396737868	-18.260884214684097	8.4446153565834506	9.11585639247602	9.918239580059135	10.827632283739384	8.4829096971073159	9.166990434828544	9.981630832315907	10.881263705317017
1.405	-0.025936246159156306	-0.0028360008576758214	0.024930248864566088	0.056494124009388302	-0.028986221023838472	-0.016866904788218333	-0.0027875341952033322	0.013791527697128054	-0.023009909164800869	-0.00046641873866818518	0.026259181692393808	0.058847911039780723	-0.027126401146289024	-0.015169682617878242	-0.0014702444468390201	0.014182993514211008	-8.1940054595547913	-11.738556506676579	-15.104215531404481	-18.274019658225264	-8.195016685826559	-11.73645710373415	-15.100182564717169	-18.260884493956965	8.4446153384031931	9.115856434198666	9.918239684850112	10.827632470943705	8.4829096446417875	9.166990447757857	9.981630947662537	10.881263922269558
1.4099999999999999	-0.02592724619159828	-0.0028256522637022954	0.024921576076400286	0.056456425533562698	-0.029939660287332984	-0.018516954558617654	-0.0052300831667946397	0.010502058611142347	-0.02304221501655157	-0.00050273631929043799	0.026232436513226827	0.058819987829847702	-0.028079210894764443	-0.016823288632927862	-0.0039209743503176801	0.010874818205057165	-8.2318705441114055	-11.801734652530548	-15.193571323197624	-18.38994135810637	-8.2328224477052174	-11.799601699886756	-15.189440292253973	-18.376533590958846	8.4060041909470732	9.079772771922792	9.886300043141963	10.801384538724313	8.4447787840006179	9.13159385453206	9.950504531582423	10.855975058613513
1.415	-0.025918275161978137	-0.0028154729909890606	0.024910652782765587	0.056415424652777449	-0.030884869878453416	-0.020066703237164175	-0.0074671226849183526	0.0075452956211901918	-0.023074398895015023	-0.00053905902578022414	0.026206621493438019	0.058791918834330645	-0.029031949966847294	-0.018375857102143858	-0.0061439695980947204	0.0079009777004386324	-8.304691557776529	-11.922900283405461	-15.364663576270855	-18.611641743916941	-8.3055252099891348	-11.920685302665214	-15.360317385303905	-18.597671080091196	8.3306171438175949	9.009189924848534	9.823666255498188	10.749688010669066	8.370346817571458	9.062370909733451	9.889486760468963	10.806168851556546
1.4199999999999999	-0.025909334460515698	-0.0028054807754585827	0.024897508260735269	0.056371300140773475	-0.031805948768071947	-0.021499999547475307	-0.0094865750405680252	0.0049246078396586301	-0.023106485020677747	-0.00057537471841753339	0.026181774016644073	0.058763735252612082	-0.029977303917677001	-0.019819529299997602	-0.0081337744305505794	0.0052614370014011421	-8.4065449094975087	-12.091988653228352	-15.603126102193507	-18.920382591431739	-8.4072098976782819	-12.089632803244864	-15.598440839067548	-18.905551066212613	8.2224250731900235	8.907553260576407	9.733076000303902	10.674381975623064	8.263562550338558	8.962729873561576	9.801278210154239	10.73360473601039
1.425	-0.025900425696851491	-0.0027956944815640226	0.024882177261442505	0.056324243322455926	-0.032679506324425081	-0.02279316524872476	-0.011269191076622269	0.0026487752614889801	-0.023138496612657183	-0.00061166815494060494	0.026157933720328715	0.0587354724642421	-0.030899707493688588	-0.021139288188473441	-0.0098789455332083127	0.0029611180377430626	-8.5286637002445573	-12.294349755646127	-15.888240153008361	-19.289314087018056	-8.529122648153173	-12.291784323969004	-15.883097399257308	-19.273334607044958	8.088222383201683	8.780965520116311	9.619654140597702	10.579323751528006	8.1311673055529259	8.83869841105353	9.690922100205533	10.641987647165452
1.4299999999999999	-0.025891550765470252	-0.002786134072852331	0.024864699860822993	0.056274457251582796	-0.033474313007654188	-0.02391531891833797	-0.012788793435735605	0.00073245120307159216	-0.023170455769130287	-0.0006479211077357759	0.0261351421727135	0.058707169643497578	-0.031773488842888394	-0.022311853329985847	-0.011361686214746775	0.0010105328258776518	-8.6598696548112564	-12.511445684959078	-16.19388395267405	-19.684656328701543	-8.6600978230565992	-12.508587804835605	-16.188180764136046	-19.667277922954074	7.9382998366826219	8.638987727406457	9.491829164235077	10.471402216075973	7.9833489988220404	8.699704292990159	9.566695490014832	10.537959425128909
1.435	-0.025882711907723191	-0.0027768205651860899	0.024845121300482234	0.056222155829362824	-0.034153215313062611	-0.024831315320849312	-0.014015351250482935	-0.00080623330480756271	-0.023202383353606498	-0.00068411249871578705	0.02611344253532933	0.058678869367253833	-0.032563125317763238	-0.023306859666322406	-0.012559915116866768	-0.00057609034085620732	-8.7873798096675237	-12.722155367595004	-16.490332556429465	-20.067979274780029	-8.7873595507479276	-12.718900511616027	-16.483986982179903	-20.049014430220254	7.786659768042269	8.494970942058173	9.361776581266047	10.361085685197306	7.8339408017509367	8.55888784934176	9.440526839120116	10.431634193424478
1.44	-0.025873911769645708	-0.0027677759626369347	0.024823491819450726	0.056167562868227106	-0.034677408844923999	-0.02550672523554779	-0.014919846596463549	-0.0019494617675177507	-0.023234298887755141	-0.00072021855095404411	0.026092879213715607	0.058650617220046809	-0.033226223891783119	-0.024090161600661179	-0.013450810944717239	-0.0017836531743411063	-8.8980294711520607	-12.904764130901803	-16.747029804301377	-20.399754857480939	-8.8977410083533783	-12.900979232557805	-16.739981012991969	-20.379102495192768	7.650240781946444	8.365350268106063	9.244801911641102	10.261918351538371	7.6996426052373182	8.43238914253171	9.327366739587207	10.336107019082861
1.4450000000000001	-0.025865153454709737	-0.0027590231762585496	0.024799866477522914	0.056110911105105861	-0.035012413397252938	-0.025913678093117128	-0.015479515346626838	-0.002683426338835932	-0.023266220451321644	-0.00075621295603870786	0.026073497498537112	0.058622461400166581	-0.033719203378133535	-0.024628690847718016	-0.014014726775642892	-0.0025987023288889686	-8.9798225495765145	-13.039497969428789	-16.936142659601398	-20.643945606593999	-8.9792343013340119	-13.035020261884266	-16.928346642090467	-20.621603287760408	7.5467582012152883	8.267487047977013	9.157248369858957	10.188566725380943	7.5978851642015941	8.337212036471794	9.24311784570026	10.265553059630647
1.45	-0.025856440570805373	-0.0027505859261168467	0.02477430497088056	0.056052441169065569	-0.035134336676413233	-0.026036027038158244	-0.015682021644966008	-0.003000816014736978	-0.023298164589728946	-0.00079206705602449996	0.026055343199498031	0.058594452330266875	-0.034004713319302965	-0.024895885450220836	-0.014238483673942887	-0.003010951286580822	-9.0235714636025985	-13.111213982620392	-17.036351375966788	-20.772922593805905	-9.022633987836354	-13.10585969641005	-17.02777495869401	-20.748983784029704	7.4912904595705835	8.216205085112678	9.113097396762127	10.153605057022753	7.5434742824933735	8.287822675199431	9.201308572193794	10.232109641640394
1.4550000000000001	-0.025847777270658946	-0.0027424886271032152	0.024746871440609587	0.055992400508311738	-0.035034637980579542	-0.025872420044488552	-0.015527553811990608	-0.0029017040591385124	-0.023330146229837541	-0.00082775003878744736	0.02603846227433939	0.058566642275831006	-0.034058952859410144	-0.024876475872919301	-0.014117432010161954	-0.0030139315486412766	-9.0242853268575267	-13.111684814173522	-17.036077389039136	-20.771669574097736	-9.0229321388316244	-13.105268535792794	-17.026693881455458	-20.746305708234935	7.4925661005246127	8.22002318665912	9.120285305237619	10.164050966163448	7.5449564996709993	8.292474643213982	9.209524423902286	10.242528107880271
1.46	-0.025839168285087345	-0.0027347562592597357	0.024717634274633964	0.055931042281838768	-0.034721898055181784	-0.02543648977546023	-0.015028544294780208	-0.002393122241670694	-0.02336217860427299	-0.00086322914552212286	0.026022900455119218	0.058539084974365968	-0.033876736046402199	-0.024569485815578183	-0.013656129910743092	-0.0026053632265412782	-8.9819673668240334	-13.040915947981556	-16.935348569038677	-20.640221188794712	-8.98012345050563	-13.033276977676923	-16.925137320313528	-20.613652563036595	7.5505012607090604	8.278679845352421	9.178317871635138	10.219163108057256	7.6022192631507785	8.350817097038095	9.26713236417446	10.296056095781757
1.4650000000000001	-0.025830618948424169	-0.0027274142234666072	0.024686665903637033	0.055868624221185284	-0.034220030401514875	-0.024754251462944486	-0.014207380416436368	-0.0014878874322435706	-0.023394273184698826	-0.00089846988906700019	0.026008702873988394	0.05851183527813307	-0.033472677310381449	-0.023988690009876888	-0.012867792833039932	-0.0017876872784621249	-8.9016103173556349	-12.907144075775044	-16.74579831814037	-20.393669633015193	-8.8992061671382743	-12.898172807818153	-16.7347483844039	-20.366132228301772	7.656220324262889	8.383196248696437	9.278387528497972	10.310618789550475	7.706520809428458	8.453985385888413	9.365443804606861	10.384621267131968
1.47	-0.02582213521564232	-0.0027204881835198196	0.024654042591366852	0.055805407468018042	-0.033563539871727804	-0.023859547746665228	-0.013092828461007049	-0.00020305380902518216	-0.023426439624342262	-0.00093343628169032444	0.025995913690493196	0.058484948812649089	-0.032878106258410283	-0.023160378350200086	-0.011772724761958057	-0.0005685997743734699	-8.792391191492392	-12.725516060353549	-16.488796682654943	-20.059733806675723	-8.7893781694998765	-12.715173115584202	-16.476912997693312	-20.031449854314861	7.7945489663281134	8.518447086701767	9.405938732277086	10.424991240287018	7.8429341778260331	8.587128997048765	9.490237261741737	10.495231854747145
1.4750000000000001	-0.025813723670658366	-0.0027140038957567643	0.024619844219753696	0.055741655393292566	-0.032791315304137161	-0.022788745903976497	-0.011715933242743054	0.0014419892725593749	-0.023458685709985334	-0.00096809107094420778	0.025984575722438119	0.058458481652952227	-0.03213473599838123	-0.022118953217517279	-0.010395886088819707	0.0010390867649127927	-8.6662788931338461	-12.515799892663528	-16.192214923498845	-19.674548747629213	-8.662641522830123	-12.504123618957362	-16.179524782737829	-19.645707006880592	7.9477341923883107	8.6669554390837	9.544407753106376	10.547303945353998	7.9939916925694432	8.733122085291975	9.625396178691249	10.613413480191854
1.48	-0.025805391525488414	-0.0027079870275238619	0.024584154069211047	0.055677632403960911	-0.0319406833045833	-0.021575853307188062	-0.010106054818337467	0.0034278683905750377	-0.023491017323614707	-0.0010023959821561868	0.025974730082160967	0.058432490019304714	-0.031287075523538321	-0.020901445013472783	-0.008763804800328864	0.0030188796191821061	-8.5363944164534793	-12.299689540943492	-15.886625150276787	-19.277728697133068	-8.5321568274592394	-12.286791902404762	-15.873183420546074	-19.248476929626548	8.0988453337541874	8.812323323585402	9.678563980199969	10.6641581394541	8.1430222157034808	8.875912274274688	9.756143076499921	10.726232245769625
1.4850000000000001	-0.025797146609921488	-0.0027024629658960932	0.024547058594418615	0.055613602743267668	-0.031043060278930525	-0.020248916686334537	-0.0082876215735546311	0.005737855625031903	-0.023523438413876802	-0.0010363119661216413	0.025966415820093174	0.058407029993605711	-0.030375717224541875	-0.019542285045690572	-0.0069012743001292615	0.0053533204083935672	-8.4154640279057382	-12.098267237644443	-15.601736536550526	-18.907754975830386	-8.4106901176064319	-12.084321766141724	-15.587629024674499	-18.878203457889121	8.2339138200750302	8.941328616531364	9.7964868322141	10.765505376881616	8.276257323500693	9.002565575182619	9.870942918896413	10.824007259792851
1.49	-0.025788997351541016	-0.0026974566181810085	0.024508647195883727	0.055549829290678615	-0.030121820550603931	-0.018828187809919669	-0.0062781407541791789	0.0083601473365997134	-0.023555950977338251	-0.0010697994505370406	0.025959669577204122	0.058382157257357126	-0.029433000958975601	-0.018069536445784309	-0.0048285731507555132	0.0080271216519062112	-8.3146014227786882	-11.930012687633521	-15.363617586253806	-18.598404406994234	-8.3093902417798962	-11.915239633053181	-15.348962715727401	-18.568636786448977	8.3426918948312955	9.044572702008104	9.890067110317985	10.844964745025775	8.3835836215359983	9.103894843604793	9.961973669900101	10.900613458160598
1.4950000000000001	-0.025780952745956001	-0.0026929922058023621	0.024469011987553926	0.055486572367602328	-0.029192314235849674	-0.017326199928010197	-0.0040879590965466946	0.011288802231085838	-0.02358855504960515	-0.0011028185937294063	0.025954525248029978	0.058357926851879245	-0.028481557001091194	-0.016503334079521419	-0.0025600917996656371	0.011029303357860218	-8.2425060098115388	-11.809499321795908	-15.192894841378825	-18.376458093154994	-8.2369847231812923	-11.794152373945623	-15.177843964671308	-18.346544967313655	8.4184282482693136	9.116108243087894	9.954479924447627	10.89913736291217	8.4583274435511662	9.174090872844336	10.024600164991744	10.952811328360884
1.5	-0.02577302231723624	-0.0026890930532730891	0.024428247560700323	0.055424088554982084	-0.028263546833351028	-0.015749667746747527	-0.0017221710181313621	0.014522244875947724	-0.023621248706255926	-0.0011353295392327175	0.025951013655709745	0.058334392960916415	-0.027535336379342006	-0.014856737058938465	-0.00010516836192906608	0.014352814525490776	-8.205034917603129	-11.746699510486108	-15.103805128424629	-18.260516229430621	-8.1993514374620027	-11.731056385464139	-15.08854156472422	-18.230527200930709	8.4571931121190823	9.152618522330718	9.987225171638586	10.926521288393352	8.4965938586955615	9.209915162377889	10.056430482282901	10.979187685430521
1.5050000000000001	-0.025765216068637756	-0.0026857813739982373	0.024386450744338012	0.055362629528889574	-0.027340900912270049	-0.014102998811735469	0.00081507077437028533	0.018058386280394516	-0.023654028073422144	-0.0011672926697751259	0.025949162240478184	0.058311608715620647	-0.026602240608808506	-0.013138759646459641	0.0025283333858261399	0.017990422697647397	-8.2050349223741783	-11.746699449872302	-15.103804975515526	-18.260515941218074	-8.199351410157016	-11.731056289561085	-15.088541374786264	-18.230526931162139	8.4571931369109378	9.152618490744244	9.987225091464426	10.926521133026355	8.4965938879311093	9.209915141803381	10.056430414998849	10.97918757584742
1.51	-0.025757544423778363	-0.0026830780547192914	0.024343720362380146	0.055302440920144622	-0.026429326988374729	-0.012393123178650458	0.003513803190800413	0.021885778235282333	-0.023686887347947848	-0.0011986688592766144	0.025948994762907879	0.058289626021501895	-0.025687386813443413	-0.011359091847684511	0.005327554275874816	0.021926203924924892	-8.2423145451049713	-11.809614046241064	-15.193427041579021	-18.377531732213214	-8.2368019982755492	-11.794281675349094	-15.17840005124367	-18.34762547264981	8.4183574824511872	9.11597643413338	9.954288952975525	10.898864346710227	8.4582384071640716	9.173955178897826	10.024397697190073	10.952541500479953
1.5150000000000001	-0.02575001815853166	-0.0026810024404217807	0.024300156987785856	0.055243761203900371	-0.025536508971158986	-0.010635201388333581	0.0063494088682105685	0.025970894573737673	-0.023719818826878743	-0.0012294197214641014	0.025950531023133466	0.058268495406746966	-0.024796232467050584	-0.0095338690382719068	0.0082656499441560675	0.02612278256005247	-8.3136810043953631	-11.930569600008802	-15.36618770477482	-18.603591510281941	-8.3085144597531571	-11.915868550127897	-15.351648351075156	-18.573850337572352	8.3423312202885716	9.043903567325236	9.889100687784954	10.843584980158097	8.3831338521029869	9.103208029987077	9.96094859468842	10.899246373829397
1.52	-0.02574264832404009	-0.0026795721215542969	0.024255862693961676	0.055186820625044694	-0.024675524216115574	-0.008858456417446408	0.0092727262687170783	0.030242825148775389	-0.023752812946018252	-0.0012595078537605451	0.025953786597187112	0.058248265890953832	-0.023937051512679129	-0.0076916494095764006	0.011291426358694854	0.030505742756572384	-8.4130370092650182	-12.099748613591762	-15.60853905788843	-18.921497747707456	-8.4083906636936749	-12.085999623557363	-15.594737155054217	-18.891989422476868	8.2328895792417277	8.939435391610703	9.793764270122219	10.761622946606727	8.2749933181956803	9.0006300470363	9.86805274907097	10.820149753342735
1.5250000000000001	-0.025735446161250716	-0.0026788027253932135	0.024210940803687991	0.055131840165142665	-0.023866470143823582	-0.0071108901525581865	0.012201190591385455	0.034578481955965079	-0.023785858327348842	-0.0012888970751354218	0.025958772591536904	0.05822898487320749	-0.023122485481135706	-0.0058784173340269367	0.01431982913797499	0.034948484149823933	-8.5316023346281504	-12.30262349068645	-15.900062332845577	-19.304926455179178	-8.5276440626881182	-12.290131092924895	-15.887224153765772	-19.275686076452516	8.096658889993842	8.808296522214268	9.672807816111831	10.655956828080132	8.1403499670870728	8.871813434671718	9.750022204058392	10.718060011107418
1.53	-0.025728423007577224	-0.0026787077133759488	0.02416549563585324	0.055079030556420265	-0.023136515060069376	-0.0054611705827806965	0.015014181909232736	0.038793503400642165	-0.023818941834889373	-0.0013175526566486227	0.025965495416807236	0.058210698038208553	-0.022370057025676148	-0.0041600322309616718	0.017226678253801017	0.039262892945917255	-8.6583692177066318	-12.520598399417	-16.214250717364585	-19.719296445568226	-8.6552543837972014	-12.509627322652751	-16.202551485558658	-19.690310292356344	7.9438680308541508	8.659859893415378	9.534349382621054	10.532977176829261	7.9892993146554824	8.725931155483962	9.614666575347064	10.5990973330341
1.5350000000000001	-0.025721590196289806	-0.0026792981861813695	0.024119632250403939	0.055028591348120034	-0.022517990824275382	-0.0039958864667744252	0.017556268609690357	0.042645333772027644	-0.023852048638707657	-0.0013454415434737928	0.025973956581584877	0.058193449278962972	-0.021701641045534584	-0.0026203837691923175	0.019851623696825117	0.043202474474834634	-8.7808960647615582	-12.732284270553265	-16.520252777273807	-20.123951400916234	-8.778760952076933	-12.723031533637346	-16.509788972584296	-20.095150367747152	7.7886658621146782	8.507686859210925	9.390867706701467	10.4035126603197	7.8358114613991393	8.576270331690769	9.474070528076505	10.473710064282162
1.54	-0.02571495894937012	-0.0026805826982867513	0.024073456191825247	0.054980710030423312	-0.022044565152058084	-0.0028110750882519853	0.019651098668092885	0.045853861281387298	-0.023885162286657047	-0.0013725325672297843	0.025984152507248025	0.058177280634416594	-0.021141960879166449	-0.0013540106784058594	0.0220123725924312	0.04648343065804264	-8.8864776379648163	-12.915516280084535	-16.785781141060177	-20.475981067912876	-8.8854330512412609	-12.908085161120821	-16.776550745973644	-20.447250301054776	7.6484134642123811	8.368969769034609	9.258819542084191	10.282678177547808	7.6970307257918283	8.439689684426471	9.344249665777873	10.356542008322179
1.5449999999999999	-0.025708540264612879	-0.0026825670836595063	0.024027073231648759	0.054935561220649715	-0.021746140415796457	-0.0019985741658145669	0.021125810061977779	0.048140364704678564	-0.023918264783433334	-0.0013987966475199195	0.025996074364553312	0.058162232240406543	-0.020716237168905034	-0.00045335279230992748	0.023530198389211741	0.048824389249877059	-8.9636096997096217	-13.049990550610211	-16.981030356263698	-20.735505789013651	-8.9637353101561228	-13.044374509557871	-16.97292974093461	-20.706712070341457	7.5414802343310751	8.262314022856712	9.156458644245014	10.187814857102522	7.5911005911789796	8.334451064973884	9.243047800074579	10.264436235772382
1.55	-0.025702344797870407	-0.0026852542941676718	0.02398058911043767	0.054893305916431184	-0.021643676369331046	-0.0016298955216978812	0.021841566435645936	0.049278027173199887	-0.023951336676489386	-0.0014242069816281316	0.026009707932788229	0.058148342292168781	-0.020447201726097021	7.106377327753362e-6	0.024262115637108062	0.049997801871729496	-9.0035287990052772	-13.120114018432769	-17.082991463574196	-20.871591069781072	-9.0048687470674622	-13.116197471275166	-17.075833824872166	-20.842621763762359	7.4836329772616801	8.20392052708037	9.099896753135395	10.134524889518723	7.5336041339340056	8.276484598811786	9.186303188361605	10.212578312826666
1.5549999999999999	-0.025696382741334588	-0.0026886442521896307	0.023934109279794551	0.054854090820063775	-0.021745323992267914	-0.0017419742949611183	0.021722020753736224	0.049140136292855616	-0.023984357148336986	-0.0014487392213920725	0.02602503348218884	0.058135647016512144	-0.020351838795944675	-0.000014335850596038433	0.024130891624851235	0.049878725486415143	-9.0015123142532652	-13.117450917419532	-17.079197137449871	-20.867432099283377	-9.0040726443842161	-13.115029048674135	-17.072749813292504	-20.838232908843978	7.4840356954315762	8.203279246552141	9.098599716213286	10.132049173666935	7.5336213857518655	8.275168929452888	9.183434561637334	10.209993682104501
1.56	-0.025690663698877979	-0.0026927337187969483	0.023887738644998699	0.05481804773795361	-0.022044932649533611	-0.0023292613707629893	0.020770508362546396	0.047729764269475575	-0.024017304114763702	-0.0014723716363393663	0.026042025680244788	0.058124180652007744	-0.020438426784930242	-0.00051747888024026385	0.02314292037750091	0.04847438487491787	-8.9576252860164764	-13.042135902914605	-16.969892675679215	-20.723371808269839	-8.9613738744200084	-13.040949147134846	-16.963922765907412	-20.693969298370746	7.5425774497679654	8.260277098566817	9.152368419250836	10.180157061150515	7.5910899370273602	8.330481101159502	9.234442939769857	10.256507574938111
1.565	-0.025685196559498559	-0.0026975161787737641	0.02384158130889167	0.054785293058692827	-0.022523271269771425	-0.0033448154790383846	0.019069832819865497	0.045179860771916783	-0.024050154328433632	-0.0014950852622435361	0.026060653522551568	0.058113975435288942	-0.020704621394395183	-0.0014599796797707247	0.02138737791900672	0.045923307854596543	-8.8767174866089533	-12.90285601682961	-16.767994610777947	-20.456834330339504	-8.8815868922694108	-12.902629674201993	-16.762308707550044	-20.427334503155137	7.6499113334010739	8.365252570769607	9.251438368033299	10.26927324898095	7.6968287653040738	8.433018363207505	9.329943181685862	10.342847620763487
1.5700000000000001	-0.025679989369933126	-0.002702981743600937	0.023795740317721335	0.054755927312893242	-0.02315150749582711	-0.0047100039102064197	0.016764609147596414	0.041723567291523177	-0.024082883487359069	-0.0015168640343362284	0.026080880288704103	0.058105061591775808	-0.02113726724474338	-0.0027661444270591423	0.019016838820625187	0.042464104602297659	-8.7676700236848966	-12.715405627762173	-16.496848173555431	-20.099193399362822	-8.7735629665277841	-12.715884025254413	-16.491314869978105	-20.069756819917366	7.7901837365451901	8.501964655848996	9.379638472009618	10.383766849089781	7.835212538525463	8.566879450826786	9.454204786923754	10.45382884735004
1.575	-0.025675049207569592	-0.002709117073393671	0.023750317409681365	0.054730034817500155	-0.023895936286610769	-0.0063295706652870404	0.01403230253871468	0.037645602390699695	-0.024115466347682076	-0.0015376949044808884	0.026102663523768721	0.058097467329165785	-0.021714231600005927	-0.0043417701037774233	0.016216252068806971	0.038385308701217292	-8.6420875398568242	-12.500218997325801	-16.186439839668758	-19.69052447643304	-8.6488838547820777	-12.50118699574563	-16.180991224975656	-19.661326635041768	7.9450459802529775	8.651906053787899	9.518905655762016	10.506587622136384	7.9881210434249845	8.713887716210665	9.58956348703724	10.572868078429261
1.5800000000000001	-0.025670382054813243	-0.0027159053186518994	0.023705412766896486	0.054707683406812708	-0.024722790161370668	-0.0081074805271076841	0.011052297142451451	0.033231052632732377	-0.024147876840294243	-0.0015575679417002416	0.026125955045763455	0.058091218832041915	-0.022407916712860503	-0.006090352602638259	0.013170441766943174	0.033973185730802616	-8.5127508293428242	-12.279513673120473	-15.869076632146658	-19.273687336009633	-8.520314395956305	-12.280803998496836	-15.863692881756924	-19.244876390758023	8.0972377958105953	8.79807093663721	9.653130044861147	10.623107004584837	8.1384814212829049	8.857305216616378	9.720215647949322	10.685740153984661
1.585	-0.025665992676051599	-0.0027233260825179724	0.023661124771721026	0.054688924251950731	-0.025602151479010408	-0.0099594982138997493	0.0079813756057528808	0.028725813307739632	-0.024180088190632457	-0.0015764764155317811	0.026150700979475739	0.058086340256218318	-0.023189529620331981	-0.00792632192412044	0.01003896679841485	0.029472036607673026	-8.3921471500962248	-12.074660203180216	-15.575493138795338	-18.889088225845967	-8.4003316811672306	-12.076150036914074	-15.570178931669368	-18.860750578381619	8.2327491523121881	8.927107237522026	9.770213027217048	10.723011603252053	8.2724166678557528	8.98397193291014	9.834272546148432	10.782438092744151
1.5900000000000001	-0.025661884498392573	-0.0027313554040960366	0.023617549768129197	0.054673791770037242	-0.026510369098114012	-0.011820305914685868	0.0049400920664552338	0.02431574457107967	-0.024212073041213551	-0.0015944168617688472	0.026176841816981045	0.05808285372134385	-0.024032971427351928	-0.0097828128727979104	0.006942775320310365	0.025063972105834206	-8.2912992981952431	-11.904179972218007	-15.33198558072193	-18.570931330110831	-8.2999525948698025	-11.905782496440118	-15.326747397369287	-18.543070914507723	8.3414921604151291	9.029825715243358	9.862360409528733	10.800331467325805	8.3799234628202666	9.084825678805433	9.924072340795194	10.857203971709737
1.595	-0.025658059497339042	-0.0027399657632217354	0.023574781829099865	0.054662303623760608	-0.02743079431592442	-0.013645024486734198	0.0020100989101771044	0.020123882714927162	-0.02424380357626986	-0.001611389130230863	0.026204312505035944	0.058080779300636903	-0.024917427556163121	-0.011613670304838319	0.0039623538209482053	0.020867170886281206	-8.2189754906148842	-11.782489064572275	-15.158714531885607	-18.345111038740708	-8.2279423042531867	-11.78414509568519	-15.153545167242747	-18.317643568991898	8.4169628797997422	9.100640523004612	9.925278092041983	10.85236863833481	8.454547372814748	9.154359994424851	9.985397534608352	10.907475083899327
1.6000000000000001	-0.025654518088546595	-0.0027491261069270663	0.023532912530832305	0.05465446081150728	-0.028352978239376846	-0.015406431466747056	-0.00076050066662213922	0.01622017799920825	-0.024275251647967237	-0.0016273964143047705	0.026233042559462232	0.058080135006600531	-0.025828217326727236	-0.01339094530947647	0.0011440430357586066	0.016946740012155272	-8.1812403453624452	-11.719274348959981	-15.068961130522886	-18.228402497433318	-8.1903641351082346	-11.720946975723862	-15.063834042632383	-18.201162941573717	8.4554833777916512	9.136614994819897	9.957019468331902	10.878347988394805	8.4926377071163047	9.18968407196786	10.016338799295556	10.932553949110777
1.605	-0.025651259026791988	-0.0027588018976694821	0.023492030734685879	0.054650247847662904	-0.029270666362646185	-0.017089691510180513	-0.0033476506656310644	0.012637030449446319	-0.024306388903661207	-0.0016424452620778991	0.026262956206625235	0.058080936771824854	-0.026755931850989682	-0.015099723255047045	-0.0014896216587913956	0.013331216549810929	-8.1812403638554443	-11.719274420205949	-15.068961267180384	-18.228402725801395	-8.190364168028534	-11.720947071983574	-15.063834221655668	-18.201163212630668	8.4554833414532211	9.136615019090796	9.957019579082693	10.878348168864296	8.4926376792767655	9.189684098860806	10.016338913978546	10.932554158821797
1.6100000000000001	-0.025648279313251303	-0.0027689551832659545	0.023452222377661255	0.054649633031944964	-0.03017900525585298	-0.01868625472647123	-0.0057410071199314001	0.0093852084427594011	-0.024337186913642443	-0.00165654556899127	0.026293972551836436	0.058083198424044552	-0.027694192434428333	-0.016731963042173059	-0.0039289691574623843	0.010029202271713703	-8.2191132332071302	-11.782245909578702	-15.157970864483293	-18.343733351831442	-8.2280798106992101	-11.783922357716794	-15.152796318717419	-18.316228895487512	8.4170917921954562	9.100848327927546	9.925592010523558	10.852774102380823	8.4546794777239657	9.154564522424768	9.985693486305482	10.907881213438525
1.615	-0.025645574112109638	-0.0027795446882941397	0.023413570272300618	0.054652568806373196	-0.031071407207087468	-0.020188140535831178	-0.0079349296967451202	0.0064669018990992254	-0.024367617298817798	-0.0016697105520227388	0.02632600577457668	0.058086931654905596	-0.028636500814437134	-0.018280563114221063	-0.0061678257995187195	0.007042862989333893	-8.2919553369721957	-11.902989657989849	-15.328369130615183	-18.564239557991876	-8.3006068004150784	-11.904693342931605	-15.323107797835537	-18.536199461883811	8.3421486933530606	9.030889822625158	9.863971787646186	10.802427619737811	8.3805940973120878	9.085870343192774	9.925592028165991	10.859303522967059
1.6200000000000001	-0.025643136677537107	-0.0027905259265893294	0.023376153916772807	0.054658992197524819	-0.031936572556685222	-0.02158342314732125	-0.0099218888580275642	0.0038845551385583285	-0.024397651857837401	-0.0016819567055140218	0.026358965350170148	0.058092145981877168	-0.029572731574792458	-0.019734455199442714	-0.0081968116050419194	0.0043769102014259778	-8.393852715742149	-12.071444013083688	-15.565810375638254	-18.871201583693939	-8.4020300930972454	-12.073213787223668	-15.560444056774788	-18.842384378994591	8.2346201157126679	8.930163111602625	9.774858146555931	10.729108935836284	8.2743197807278227	8.986961588203385	9.838653098420623	10.788545120774445
1.625	-0.025640958291936321	-0.0028018513343238006	0.023340049315916538	0.054668825341349286	-0.032756269724326284	-0.022853479084495126	-0.011688647823976935	0.0016453823000973388	-0.024427262693124785	-0.0016933037388498738	0.026392756297506641	0.058098848703089241	-0.030485931627121123	-0.021075293670239321	-0.009999681430741203	0.0020429058911104981	-8.5160514481438874	-12.27297813852423	-15.849621782265771	-19.237826895020874	-8.5235949405449123	-12.27485809179881	-15.844161678007584	-19.208055783778256	8.1012793079849474	8.8047263704472	9.663292890706483	10.636572957006286	8.1425717520197523	8.863789109169175	9.729789430203787	10.699224139655565
1.6300000000000001	-0.02563902821631979	-0.0028134704230051767	0.023305328813949713	0.054681976087184947	-0.033504556996060836	-0.023972379908718082	-0.01321514103281465	-0.00023779085701418454	-0.024456422335326362	-0.0017037744962935201	0.026427279452177179	0.058107044844923683	-0.031350243717750255	-0.022276197422251433	-0.011552661353661245	0.000059485413873173597	-8.64738774885803	-12.48909398292135	-16.15375565268701	-19.630439079409868	-8.6541387668831504	-12.491116648292657	-16.148243110521946	-19.5996332104963	7.9523718064962411	8.664061019577744	9.537559542968162	10.531519330283016	7.9954928358251462	8.725671961961184	9.607090393514154	10.597819223726487
1.635	-0.025637333653614897	-0.0028253299516127982	0.023272060939497449	0.054698338676979034	-0.034149057031881938	-0.024908573601617891	-0.014475682722671228	-0.0017482801207837808	-0.024485103865682222	-0.0017133948593752975	0.026462431764326944	0.05811673710227002	-0.032130840247345457	-0.02330285932180938	-0.01282639365818451	-0.0015503643062103447	-8.7750916573249569	-12.6987335174931	-16.448588609407089	-20.010759402993646	-8.7808977306527467	-12.700898420284005	-16.443086890225111	-19.978954642101023	7.8018254701355779	8.521395235710601	9.409617791764736	10.424127498840202	7.8468503035276626	8.585612335765144	9.482242589931539	10.494184421161778
1.6400000000000001	-0.02563585972557645	-0.0028373741169668227	0.023240310263500284	0.054717794495295548	-0.034654522773302679	-0.025628605025666853	-0.015441917260066541	-0.0028686106160918466	-0.02451328103585363	-0.0017221936323346474	0.026498106620318464	0.058127925771750653	-0.032786545546490797	-0.02411702903035242	-0.013789777014484434	-0.0027634591423600511	-8.886006294615413	-12.880266201684634	-16.703687088623806	-20.339450772462975	-8.8907293446220663	-12.882518807779906	-16.698265254192446	-20.306803193963404	7.6664770598603599	8.393002159343445	9.294498009306424	10.327566784805843	7.7132598732061041	8.459596032392418	9.369925703912833	10.401059674537181
1.645	-0.025634589463886137	-0.0028495447612939652	0.023210137270520195	0.05474021288498189	-0.034988249834794448	-0.026102127859666417	-0.016086773651040432	-0.0035837089257292108	-0.024540928384758937	-0.0017302024112054479	0.026534194187158987	0.058140608678032127	-0.033275198955593235	-0.024681869563696852	-0.014414724198541139	-0.0035604536955729455	-8.9681348635507341	-13.014014899793628	-16.891348502802881	-20.58068713805083	-8.9716620757761874	-13.016233189752628	-16.886061323336726	-20.547454576840849	7.5639257270294302	8.296066724487355	9.208251288764544	10.256096815563102	7.612060178093933	8.364484586398187	9.285795306012842	10.332213136002289
1.6500000000000001	-0.025633503815957505	-0.0028617815958742006	0.023181598243868881	0.054765452023056854	-0.035126111608187918	-0.026307044400714071	-0.01638864147936072	-0.0038834284189426804	-0.024568021351953996	-0.0017374554372188832	0.026570581778477653	0.058154781093742433	-0.03356084483306495	-0.024968108746062721	-0.0146807677969785	-0.0039286511630454947	-9.0122788585201725	-13.084932097101504	-16.990373053182616	-20.707043626553627	-9.0145339920453225	-13.086927666158857	-16.985242772791839	-20.673545746488237	7.5091440022823612	8.245266605712225	9.164620877141318	10.221945328375561	7.5579763286839712	8.314653342473225	9.243227663003632	10.29941244912642
1.655	-0.025632581665814613	-0.002874022439537537	0.023154745164865709	0.054793359850819144	-0.035057511432785259	-0.02623349192159256	-0.01633502731480118	-0.0037641495830231268	-0.024594536387192091	-0.0017439894353071974	0.026607154240680893	0.058170435653479735	-0.033620899463562198	-0.024959494007443177	-0.014578573011645148	-0.0038632644737549905	-9.0134270043896478	-13.084867136309562	-16.989272080900488	-20.703670229318458	-9.014379250225554	-13.086404141493272	-16.984277874154088	-20.670234445508378	7.5107938165278259	8.24905346087593	9.17143387807821	10.231945154103111	7.5595089923098398	8.318352502828625	9.249810550665246	10.309186298223965
1.6600000000000001	-0.025631799870284654	-0.002886203470689257	0.023129625626519292	0.054823775051692586	-0.034787699429313694	-0.025885671213424909	-0.01592502590996437	-0.0032295538641613688	-0.024620451055687501	-0.0017498434385564091	0.02664379435775473	0.058187562262621798	-0.03345106704107266	-0.024656057427814113	-0.014111703838170281	-0.0033674923671821221	-8.9715557565110693	-13.013868027118111	-16.888117792762273	-20.570704485009355	-8.971223737904495	-13.014697460296112	-16.883196522205743	-20.537610792148712	7.5687835417939445	8.307203087211492	9.228255695935066	10.285393385035975	7.6165504559087738	8.375325626160828	9.30507905221225	10.360785210450546
1.665	-0.025631133310695012	-0.0028982594914954436	0.023106282761710034	0.054856528070236846	-0.034336714679716239	-0.025281092924118349	-0.015170046209812325	-0.0022906626531508864	-0.024645744138788853	-0.0017550585995593721	0.026680383273027051	0.0582061480015717	-0.033066312311819571	-0.024074211794663729	-0.013296328176470591	-0.0024519479362569447	-8.8916291548516586	-12.880170771684266	-16.698535243245399	-20.323264120775548	-8.890079133345413	-12.880071983568332	-16.693593510663014	-20.290703241942271	7.6742872593279873	8.410862949534809	9.326485960821789	10.374215313165089	7.7204127355927836	8.476874283350323	9.400628663705564	10.446368379113514
1.6699999999999999	-0.025630554960044849	-0.0029101242027512126	0.023084755186020441	0.05489144216502826	-0.033735335850301862	-0.02444748715768709	-0.014092455569673246	-0.00096499656336746843	-0.024670395729621049	-0.001759677989678227	0.026716800926001934	0.058226177026521164	-0.032497522504617113	-0.02324359951151116	-0.012158888557316221	-0.0011336339236108048	-8.782798189651551	-12.698878539405424	-16.441836619844178	-19.989016932460764	-8.7801372189183837	-12.697697351992449	-16.436770590793572	-19.957071918838082	7.8122167513016395	8.545075703560434	9.451853378366778	10.485361027677346	7.8562528070712841	8.6083362260261	9.522552458466008	10.55333129607348
1.675	-0.025630035965609216	-0.0029217304879326899	0.023065076955094424	0.054928334488261662	-0.03301933963448344	-0.023418171933297007	-0.01272222852837878	0.0007254038907993065	-0.024694387323421288	-0.0017637463873251412	0.026752926502330323	0.058247630467459059	-0.031785001808569191	-0.022201574375920765	-0.010732123709720948	0.00056576836132765163	-8.6570121147425532	-12.489681898035961	-16.145798057428166	-19.603984690673684	-8.6533780225171224	-12.48735613986463	-16.140515493311163	-19.572637966247221	7.9649137588713556	8.692523175333393	9.588075872038441	10.604256994540284	8.0066923019457665	8.752748592635884	9.655002474066354	10.667636190231633
1.6799999999999999	-0.025629545746661417	-0.0029330107048755319	0.02304727753646392	0.054967017184460482	-0.032223710490485329	-0.022226976228363164	-0.011092242828358436	0.0027571035523646465	-0.024717701902216699	-0.0017673100564090415	0.026788638894724007	0.05827048632462381	-0.030970911611967411	-0.020986835277460612	-0.0090501927498685686	0.0026225635817555518	-8.5273808944870542	-12.27417907224228	-15.840876980394986	-19.207629798771585	-8.5229312908234824	-12.270746919962683	-15.835315934761226	-19.176789572282885	8.1155296721004436	8.836925462110215	9.720148393424849	10.717854335070187	8.1551356131091588	8.894170857409639	9.783385647299053	10.776745059130013
1.685	-0.025629052107032917	-0.0029438969834821608	0.023031381795603677	0.055007298500708624	-0.03137817916595273	-0.020903821434518612	-0.0092333302423905465	0.0051090160080362445	-0.024740324013540902	-0.0017704165161924038	0.026823817172577116	0.058294719364508515	-0.030092807287169957	-0.01963382668724202	-0.0071439306581978276	0.0050144640677064131	-8.4066290447174978	-12.073355460861329	-15.556667001309554	-18.838269551811066	-8.4015312235126078	-12.068947247959084	-15.550807391040504	-18.807805046381006	8.2501556787655505	8.96513069883008	9.836302535205873	10.816365173628024	8.2878674264420383	9.019727527707751	9.896267486129868	10.871283815679403
1.69	-0.025628521361982095	-0.0029543215278449498	0.023017409995913177	0.055048983900708517	-0.030504832783503029	-0.019471820676275859	-0.0071703418607673361	0.0077657262542584968	-0.024762239842948758	-0.0017731143038255213	0.026858341057933936	0.058320301016563644	-0.02917967070597903	-0.018169115406852114	-0.0050373263290190203	0.0077239180655427108	-8.305877021200093	-11.905607887633497	-15.319136066628689	-18.529527959209482	-8.3002999961354931	-11.900425891781497	-15.313002819395933	-18.499303142733432	8.3585815025421529	9.067771706820802	9.928516635360849	10.893580442077644	8.3948052957975861	9.120249184579679	9.985864693587441	10.945335871686107
1.6950000000000001	-0.025627918478754331	-0.0029642169211489123	0.023005377812294038	0.055091877174954396	-0.02961786812877	-0.017946371940496666	-0.004920284375249797	0.010719122902782052	-0.024783437280044056	-0.0017754527309002063	0.026892091405290842	0.058347199271912557	-0.028250797974551468	-0.016610304880278849	-0.0027461310286573419	0.010740046624374938	-8.2338376261864798	-11.785451259686756	-15.148836210771162	-18.308061367387289	-8.2279469147587676	-11.77974339630525	-15.142494813254235	-18.277960354955361	8.4340760798631078	9.138908532140952	9.992008023194054	10.946204848527518	8.4692893715775538	9.189920724129741	10.047545688098659	10.995785714633411
1.7	-0.025627207230122857	-0.0029735164317234272	0.022995296357817545	0.055135781539507892	-0.028725093867517548	-0.016336344663912088	-0.0024931778993441595	0.013967154697883668	-0.024803905977800828	-0.0017774816353973728	0.026924950682687448	0.058375378585455578	-0.027317071686969525	-0.014967459309749003	-0.00027917259146783386	0.014057832834134094	-8.1963853794294401	-11.722829012867313	-15.059961895636739	-18.192382685211463	-8.1903406444233227	-11.716861575907622	-15.053508233958475	-18.162324224718041	8.4727187350875298	9.175221430199624	10.024292048976841	10.972796610799445	8.5074275197753174	9.225489174981231	10.078908442922939	11.021280666222544
1.7050000000000001	-0.025626350360048129	-0.0029821543186002689	0.022987172223061292	0.05518050071589306	-0.027830595196214187	-0.01464719325145273	0.00010412209452204709	0.017508808046690354	-0.024823637404964651	-0.0017792511304331878	0.026956803451472219	0.058404799782652284	-0.026383761758958155	-0.013246654270118813	0.0023573966390337689	0.017673476984389799	-8.196385374926539	-11.722828939406153	-15.059961726620633	-18.192382421136259	-8.1903406278994009	-11.716861508025243	-15.053508073233788	-18.162323976302659	8.4727187570241074	9.175221405274563	10.024291968661785	10.97279646683713	8.5074275446224705	9.225489169079955	10.078908393198906	11.021280563007231
1.71	-0.025625309760488955	-0.0029900661349657139	0.022981007527481435	0.055225839984911249	-0.026937977240945755	-0.012885673288755672	0.002861226590370703	0.021334811334742455	-0.024842624891373361	-0.0017808113512458401	0.026987536842082098	0.058435419972545283	-0.025454006358661352	-0.01145513016427406	0.0051530114990951566	0.021575327273932389	-8.2336621813231972	-11.785596111067925	-15.149394840162856	-18.309128325326874	-8.2277678589031886	-11.779859572949851	-15.143053156496219	-18.279061684878542	8.4340036978561109	9.138776382863566	9.991808190748435	10.945953163638159	8.4691941601037614	9.18977910255148	10.04733866377481	10.995494586965113
1.7150000000000001	-0.025624046658298122	-0.0029971890279080005	0.022976799982287761	0.055271607207545967	-0.026053663287869389	-0.011065683214043744	0.0057550865226544071	0.025414230503944576	-0.024860863665983928	-0.0017822122018742313	0.027017041023084838	0.058467192468416515	-0.02453232147644134	-0.009607441378720015	0.0080832620637405865	0.025730569792707662	-8.3050338676832887	-11.906311780173542	-15.321837001252966	-18.534678740851024	-8.2994396441900875	-11.900988921633447	-15.315700037564573	-18.504619309023632	8.3582122052463054	9.067100245039294	9.927502865442937	10.892304388678441	8.3943257674129711	9.119533112247629	9.984816371475083	10.943862094257695
1.72	-0.025622521811038024	-0.0030034620328951061	0.022974542964107843	0.055317613806274465	-0.025189735338122854	-0.0092144709395690118	0.0087394923686579355	0.029678302761336619	-0.024878350887529134	-0.0017835031029961388	0.027045209660860707	0.058500066717659033	-0.023627677054310542	-0.0077317872923553278	0.011099285206861278	0.030069120247140334	-8.4044067251966883	-12.075232967314818	-15.563829561987468	-18.85190059203056	-8.3992634592524826	-12.070440662885847	-15.557950107224436	-18.821872416450379	8.2491051917423806	8.963228665378916	9.833435525900125	10.812760754422088	8.2865248028698983	9.01771241106101	9.893311197363062	10.867127451506011
1.7250000000000001	-0.025620695710457532	-0.0030088263614509517	0.022974225598858172	0.05536367570084038	-0.024365754766847776	-0.0073779764664856683	0.011735244221997333	0.03400472751837165	-0.024895085667638182	-0.0017847327423868053	0.02707194036721082	0.058533988242425963	-0.022755758003046286	-0.0058753075418296148	0.014118165872655956	0.034468024473664663	-8.522996394526718	-12.277919286022552	-15.855067300584725	-19.234564941305337	-8.5184553166028589	-12.273692058247793	-15.849436697967771	-19.204583773637786	8.1132821237350035	8.832874028121928	9.714052812575178	10.71021187651393	8.1523087146288626	8.889909132180108	9.777121702879562	10.767934063713371
1.73	-0.025618528792305199	-0.0030132256805626193	0.022975832855075776	0.055409614192628714	-0.023608980534418567	-0.0056235617492697331	0.014624229463691144	0.038207852755215516	-0.024911069086361919	-0.0017859488294606029	0.027097135132209404	0.058568898592568662	-0.02194001230587235	-0.0041066544582673732	0.017017662344721556	0.038741793970354321	-8.6497851312915461	-12.495865897870644	-16.169171714988146	-19.648211574721373	-8.6459926088367638	-12.492142293328989	-16.163700419011882	-19.618269018928196	7.9609281371843477	8.685372324055416	9.577339776712987	10.590865746527967	8.0017484160403241	8.745278451244949	9.64401143003143	10.652158234338248
1.7350000000000001	-0.025615981651056302	-0.0030166063823774594	0.022979345646039765	0.055455256792715832	-0.022952556979534817	-0.0040381688503270119	0.017251384773073856	0.042041609319209625	-0.02492630420003732	-0.0017871978553328914	0.027120700739795833	0.058604735312545932	-0.021211076541969076	-0.0025139765193712333	0.01963913177452634	0.042645374075222238	-8.772319813819573	-12.707767589259262	-16.475420033137056	-20.052322988058059	-8.7694071120794508	-12.704382868250914	-16.469925071955572	-20.022375675525719	7.8061305409283326	8.534213002824172	9.435584134309314	10.4652448728022	7.8487762278443441	8.59705665129355	9.505963887617737	10.529917934559088
1.74	-0.025613015258118994	-0.0030189178428413925	0.02298474093999197	0.055500437988879818	-0.02243166997666747	-0.0027205137211470036	0.01943781292644476	0.045220915171591297	-0.024940796041440855	-0.001788524859825287	0.027142549163561805	0.058641431923855153	-0.02060429852440477	-0.001197008369256029	0.021801606770968339	0.045895236414520396	-8.8778878755131139	-12.891524179671468	-16.741635023451828	-20.404131673311991	-8.8759572483445304	-12.888214257559049	-16.735840659652723	-20.374099518768048	7.6661771766823308	8.396480437991037	9.305005982636354	10.348029382427923	7.7104831107902101	8.462005738355212	9.378820889822	10.415457142001473
1.7450000000000001	-0.025609591181981452	-0.0030201126679689945	0.022991991877769152	0.055544999947664188	-0.022078306347783454	-0.0017675217514159314	0.021005443557298498	0.047462326314081524	-0.024954551612220936	-0.0017899732067838284	0.027162597940328707	0.058678917924502916	-0.020155441746112196	-0.00025350485358074866	0.023326992292952396	0.048209249680423324	-8.9549869774470068	-13.026865827802723	-16.938082076771984	-20.66388402010174	-8.9540975298001442	-13.023286985056426	-16.931639195877899	-20.633659985753383	7.5593678154827993	8.290651160250431	9.203616249667401	10.256043733309075	7.604946837698651	8.358243581177758	9.280181332148089	10.325204964846744
1.75	-0.025605671808810071	-0.0030201469265276736	0.023001067897180864	0.055588793148228704	-0.021915844720702106	-0.0012575136766708901	0.021808978769627806	0.048536699175389386	-0.024967579867635977	-0.0017915843690640685	0.02718077051929018	0.058717118807205773	-0.019895220661273042	0.00023753632656745293	0.024071862967783506	0.049358269185388708	-8.9948665422996719	-13.098194713381973	-17.041765886343711	-20.800730247416123	-8.9950244727453672	-13.093960439310464	-17.034291553287918	-20.770200465071333	7.501424839619001	8.232808737117018	9.147339761631896	10.204402960013322	7.5476842939016639	8.301528597083873	9.225601684428663	10.274011256801585
1.7550000000000001	-0.025601220561871464	-0.0030189803679910665	0.023011934863468718	0.055631676945163827	-0.021954934018990499	-0.0012346433114267411	0.02176642925270398	0.04831906210629848	-0.024979891693637461	-0.0017933977244568948	0.027196996584549118	0.058755956097714702	-0.019843873235005111	0.00023149586026223029	0.023957282925619789	0.049215130007778433	-8.9928247623460109	-13.0970291034873	-17.040166429981674	-20.797887087691812	-8.9939818648026204	-13.091759987825515	-17.031298205479533	-20.766955917243415	7.5015111174176993	8.232375283734398	9.145571670587653	10.202037773388905	7.5477274546727491	8.301081606462717	9.224248511388979	10.270744112761836
1.76	-0.025596202118315276	-0.0030165766246902769	0.023024555205241097	0.055673520058408712	-0.022191799585921566	-0.0016995292921456553	0.020878089574240817	0.046818598146887679	-0.02499149987637151	-0.001795450363794178	0.027211212349089468	0.058795347414787091	-0.020007226379827582	-0.0002722442219804717	0.02298694774451417	0.047784485171601582	-8.9489484295853607	-13.023421432508847	-16.933414011507715	-20.655645143455757	-8.9510100995705884	-13.016798413043663	-16.922866869974158	-20.624257117444088	7.559560464876119	8.289241402760306	9.198182367584237	10.248694732069667	7.6050005640501077	8.356784009526669	9.275973976162056	10.315306923496054
1.7650000000000001	-0.025590582621656831	-0.0030129033971977551	0.023038888055295442	0.055714200988884258	-0.022609365125183654	-0.0026092963192626919	0.019226973668449124	0.044177373921315398	-0.025002419064176905	-0.0017977769123877954	0.027223360818390989	0.058835206553150457	-0.020375434156240255	-0.0012299396069688541	0.02124713471370307	0.045202332461422183	-8.8681020876127263	-12.88595225723769	-16.734265509187761	-20.391308030669151	-8.870942691876559	-12.877760770205828	-16.72187640962311	-20.359459438473369	7.6663002292820371	8.393812430240646	9.295588084734133	10.335068325460157	7.7103484464370573	8.4592288572864	9.371390092761626	10.39871868930115
1.77	-0.025584329888502046	-0.0030079326220510969	0.023054889395756797	0.055753608359115317	-0.023180729818368446	-0.0038869670550396016	0.016960476349785876	0.040638157411202747	-0.025012665722251734	-0.001800409365890557	0.027233392022094988	0.0588754435907725	-0.020924803114772794	-0.002562533581844158	0.018888371578269794	0.041705262264920412	-8.7591694159175724	-12.700301521677789	-16.46588828271819	-20.036081603522337	-8.7626504335617952	-12.690456154904354	-16.451636797474954	-20.003818459283501	7.8059551275004021	8.529945830727197	9.421846972270635	10.445988739958035	7.8482011326923508	8.592596908290824	9.494899864143519	10.506208623532458
1.7750000000000001	-0.025577413608000751	-0.003001640621027341	0.023072512207060428	0.055791641178963361	-0.023873947388373545	-0.0054369217489043387	0.014259910497968367	0.036493238261019911	-0.025022258080090655	-0.0018033769415786555	0.02724126321226672	0.058915965021563946	-0.021622167565968346	-0.0041710715787577502	0.016095243668213181	0.037580698767250453	-8.6337449275655018	-12.486797461944645	-16.158099872772873	-19.629854822810564	-8.6377309145022618	-12.475342984652318	-16.142101450862828	-19.597259005768073	7.9602390818036647	8.67923179140095	9.559114948159689	10.564916257995619	8.0005068293178541	8.738847343660122	9.629058606685219	10.621621885715319
1.78	-0.025569805532555806	-0.0029940082312736585	0.023091706620251964	0.055828209036959037	-0.02465688982736737	-0.0071615212154540198	0.01130806279469602	0.03203156483952304	-0.025031216071957178	-0.0018067059459755037	0.027246939027109424	0.058956673914578837	-0.02243054848196447	-0.0059536691352787899	0.013054126125575508	0.033114886368163648	-8.5045902262049946	-12.267572152878143	-15.843067535829476	-19.215309716969287	-8.5089593079418755	-12.254664327218794	-15.825544916434076	-19.182478733330587	8.1119316145384061	8.824743548473844	9.691459597314302	10.677671708204077	8.1502598600059582	8.881392669486436	9.758307692790734	10.731095673108189
1.7850000000000001	-0.025561479658426783	-0.002985020915698436	0.023112420072238026	0.055863232218612974	-0.025501193031056808	-0.0089745006339822329	0.0082637435832169943	0.027498863569009671	-0.025039561270512517	-0.0018104196596226202	0.027250391619129906	0.058997470100519936	-0.023314604940991211	-0.0078195219118927985	0.0099276238552311533	0.028553099951437816	-8.3841697010107747	-12.063936839963512	-15.551424642113695	-18.832702661629298	-8.3888178248931187	-12.049811762698241	-15.53266857469541	-18.799729491511108	8.2470425913954788	8.953187931822802	9.806912959721677	10.774279460925134	8.2836409263342679	9.00720831966926	9.870982061622065	10.824884527877912
1.79	-0.025552412394914428	-0.0029746688531218637	0.023134597463545011	0.055896641753446844	-0.02638469532523649	-0.01080872299534527	0.0052479609284068456	0.023077610233987744	-0.025047316813928019	-0.0018145382397239411	0.02725160074699666	0.059038250386246965	-0.024244680622579482	-0.0096973012375328963	0.0068404092069550533	0.024079136949739156	-8.2834841806441979	-11.894378997303271	-15.309403864732527	-18.51612446500544	-8.2883244480804503	-11.879321011646983	-15.289734891076085	-18.483082593446305	8.3554907255639177	9.055419823096517	9.897771931146604	10.848993527021626	8.3906919852279015	9.107337850132122	9.959597729860998	10.8973927785681
1.7949999999999999	-0.025542582720876658	-0.0029629470077980726	0.023158181318294786	0.05592837939318071	-0.027292203692503614	-0.012618110779310661	0.002341577388232719	0.018885651229502514	-0.025054507326721424	-0.001819078641260981	0.027250553830598614	0.059078908797707122	-0.025198838456889444	-0.01153753849718963	0.003876510387743544	0.01981324627084434	-8.2112831779163589	-11.773301026108953	-15.137132432665421	-18.291392665204093	-8.216242526460757	-11.757616899210676	-15.116872017323667	-18.258328845555738	8.4307711386455825	9.125887598046971	9.959802674552074	10.899247100340133	8.4649917246239797	9.176348590087797	10.0200638219436	10.946141141436652
1.8	-0.025531972327475401	-0.0029498551780039938	0.023183111946055272	0.055958397523962526	-0.028214731850500843	-0.01437509408930893	-0.00040878969973590491	0.014987394182212739	-0.02506115883461037	-0.0018240545570821077	0.027247245968947682	0.059119336851565292	-0.026162867644521741	-0.013310259491517625	0.0010849729194783082	0.015822729170527738	-8.1736159951561085	-11.710389447706572	-15.047878811304901	-18.175237497047824	-8.1786313662363845	-11.694392370205023	-15.027332986830574	-18.142172327242111	8.4692007049440024	9.161680423762248	9.991093926682525	10.924328025151558	8.5029123610500286	9.211396771332736	10.050552387043434	10.970461258036844
1.8049999999999999	-0.025520565746105804	-0.0029353980235111588	0.023209327605320851	0.05598665901592606	-0.029147513300752728	-0.01606543516377382	-0.0029807379105844739	0.011410479486750998	-0.025067298673746595	-0.0018294763773328731	0.027241679920952437	0.059159423855354242	-0.02712863452626349	-0.014999794212659713	-0.0015101750228954389	0.012138296970602848	-8.1736159870121021	-11.710389507774678	-15.047878982350262	-18.175237785405514	-8.1786313722317274	-11.694392427015718	-15.027333141349978	-18.142172567870688	8.4692006607370869	9.161680437016775	9.991094030842639	10.924328221624103	8.5029123185885967	9.211396788048565	10.050552468447713	10.970461399822762
1.81	-0.025508350460596973	-0.0029195850718400202	0.023236764668396137	0.0560131370138469	-0.030087144057607748	-0.017682080087372064	-0.0053653400169854561	0.0081623850517888001	-0.025072955394660746	-0.0018353511684960863	0.027233866049145471	0.059199057235937512	-0.028091294600570034	-0.016598548763023715	-0.003899132468460101	0.0087706633648348929	-8.2114084440896136	-11.773067131100252	-15.136397582362747	-18.290020504087504	-8.216373341027829	-11.757382068706779	-15.116118262127875	-18.256948261961703	8.4308878624075337	9.126099834318508	9.960108441851247	10.899625356466235	8.4651333130113511	9.176569452449094	10.020379839153948	10.946518913299401
1.815	-0.025495317002941734	-0.0029024307033094143	0.023265357787452572	0.056037814673018563	-0.031028241205238401	-0.01921920759701104	-0.0075578573381121904	0.0052437467242881239	-0.025078158661319128	-0.0018416826721636736	0.027223822226802689	0.059238122895563974	-0.029045882631213341	-0.018101027155350599	-0.0060769779504152386	0.0057240601692391474	-8.2840774310521042	-11.893233285074142	-15.305831387243593	-18.5094596160748	-8.2889465575253034	-11.87817187531614	-15.286069970583998	-18.476378274293779	8.35608541958836	9.056504331820894	9.89934133498556	10.850953387851315	8.3914105301240012	9.108467664513283	9.961222756553169	10.899354189898899
1.8200000000000001	-0.025481459031811038	-0.0028839541149776153	0.023295040061639127	0.056060684844653708	-0.031960094218619908	-0.020667241190822007	-0.0095509562613276637	0.0026571457805610677	-0.025082939145683096	-0.001848471323556499	0.02721157370905769	0.05927650559457244	-0.029983787645470376	-0.019498909442625761	-0.008036915979113806	0.003005247560874425	-8.3856973696246921	-12.060837914893178	-15.541865066713132	-18.814890001771594	-8.3904310831754465	-12.046708299681662	-15.522858847958252	-18.781816176983604	8.2487372335479244	8.956293790737979	9.811435292390721	10.779996249891385	8.2856787253128569	9.010448638153518	9.87567572485402	10.830618852712773
1.825	-0.025466773393438898	-0.0028641792636859291	0.023325743205032896	0.056081749715435642	-0.032863952969040225	-0.022009386950998487	-0.011330760052464549	0.0004113775293979899	-0.025087328418230314	-0.001855714289665523	0.027197152968805694	0.059314089359446605	-0.030889687372126988	-0.020777695985207158	-0.0097665139872280988	0.00062781406663787033	-8.5075054376351389	-12.26126578727229	-15.82387493015024	-19.179602782090814	-8.5120701617549628	-12.248362089260159	-15.805842493633737	-19.146584950547805	8.1155895072792002	8.8314880283975	9.701345080378675	10.690331676835311	8.1546364875230588	8.888440683060226	9.768596697023539	10.743824069656105
1.8300000000000001	-0.025451260164398568	-0.0028431347884861685	0.023357397715357657	0.056101020406028462	-0.033711757190772039	-0.023220182107499009	-0.012875673287810195	-0.001478083462765469	-0.025091358834870452	-0.001863405526771197	0.027180599498458718	0.059350757914566884	-0.031739646318198977	-0.021915283436907455	-0.011246858899314035	-0.0013876882149629244	-8.6383347131654134	-12.476042018743764	-16.125886762806893	-19.570035439849391	-8.6427027166542647	-12.464624854718661	-16.109016741154498	-19.537165165791954	7.9668578149536367	8.69151559964421	9.577231807647221	10.588409182560346	8.008389113141948	8.751705580231312	9.647976377475069	10.645294010813315
1.835	-0.025434922676095872	-0.0028208539128451362	0.023389933043302342	0.056118516533366344	-0.034467096205659617	-0.02426641731552754	-0.014157674308797519	-0.0029913249105596191	-0.025095063420720702	-0.0018715358569565956	0.027161959578750849	0.059386395135673585	-0.032501146261881692	-0.022882706721578834	-0.012454209234414544	-0.0030166828501852674	-8.7654211085476383	-12.684142787650165	-16.418377450044062	-19.948049858726424	-8.7695691723750322	-12.674412513266461	-16.402812159759435	-19.915469166303453	7.8164406490248143	8.549536787211934	9.45089454177818	10.484081488101983	7.8606384294960916	8.61313712943479	9.525344963316569	10.544670015413663
1.8400000000000001	-0.025417767520848338	-0.0027973743270923181	0.023423277762360022	0.056134265741671435	-0.035088819770065768	-0.02511047759829986	-0.015145563147249762	-0.0041076761056521444	-0.025098475751272772	-0.0018800930631239078	0.027141286015983181	0.059420885522647876	-0.033135631793453163	-0.023647026564659432	-0.013363389489125368	-0.0042350814038955905	-8.8756249099777964	-12.86398495114026	-16.67103726611947	-20.27446607695007	-8.8795317663578786	-12.856052898937575	-16.656855009859719	-20.242368206151994	7.6811505790697383	8.421741304698326	9.337169080155354	10.390130320034344	7.7279058768709059	8.488553809079554	9.415162609480296	10.454420922181032
1.845	-0.02539980453958654	-0.0027727380516679302	0.023457359739052455	0.056148303207151563	-0.035536965404339815	-0.025715607016170376	-0.015809451355550036	-0.0048096119039826354	-0.025101629831392056	-0.0018890620018728373	0.027118637849301665	0.059454114688988598	-0.033603588933540984	-0.024175923827373946	-0.013951925074479801	-0.0050237434876840448	-8.9569779512266372	-12.995951651475647	-16.856300981330548	-20.513614873970908	-8.9606209490260724	-12.989817300849943	-16.843502295160306	-20.482235319807774	7.5785723951729033	8.325218303179431	9.251896108329667	10.320412383641883	7.6274181007530978	8.394604980085167	9.332817847593227	10.388006190028435
1.8500000000000001	-0.025381046791393816	-0.002746991281806594	0.023492106303448054	0.056160671121251615	-0.035779744922900522	-0.026051990385117511	-0.016125614590301214	-0.0050859647350559485	-0.025104559972740685	-0.0018984247334973574	0.027094080029733548	0.05948596986488295	-0.033871303850962334	-0.02444307877914256	-0.01420387611146743	-0.0053715994437925057	-9.0003192685137634	-13.065065088360154	-16.953103655486736	-20.63820726160187	-9.0036714369513611	-13.060607448696189	-16.941606739204936	-20.60780311978155	7.5236774083996133	8.274549767109543	9.208628935145786	10.286813809090049	7.5737954134403424	8.345453086248405	9.291417745294088	10.356895130592941
1.855	-0.025361510505193731	-0.0027201842143661135	0.023527444419849962	0.056171418157085762	-0.035799681050691437	-0.026102137061746515	-0.016080738938556972	-0.0049339511630304353	-0.025107300670087086	-0.0019081606682315253	0.027067683072831951	0.05951634041047367	-0.033917606600871231	-0.024433067908390171	-0.01411255149547528	-0.0052768957833856881	-9.0006790696225636	-13.063247371335652	-16.950070318723448	-20.633488732377611	-9.0037082458270561	-13.060236032880242	-16.939718924614681	-20.604307430162532	7.5251398650309877	8.278115167846881	9.215073632294815	10.295976249246192	7.5754719147884183	8.349199173906598	9.298346925161917	10.367395777097235
1.8600000000000001	-0.025341215014007705	-0.002692370857585607	0.023563300857520196	0.05618059892393102	-0.035597020823710773	-0.025864098605609828	-0.015674625578708839	-0.0043598675059613882	-0.025109886477090355	-0.0019182467277606267	0.027039522686990069	0.059545118335784644	-0.033738565633415672	-0.024144501389394814	-0.013681669810979895	-0.0047468075369706967	-8.9580730846502128	-12.990614247008676	-16.847349376707875	-20.499639207182796	-8.9607444919564081	-12.98874007463656	-16.837932919122132	-20.471881906827804	7.5828905948936668	8.33566771151465	9.270784328199723	10.347219921708597	7.6323329558687542	8.405555708460439	9.353066977879278	10.418677158264388
1.865	-0.025320182672439226	-0.0026636088246245302	0.023599602361293329	0.056188273413824798	-0.035189372175001704	-0.025351617937467284	-0.014920640519981218	-0.0033784608019416201	-0.02511235188205977	-0.001928657520905994	0.027009679379503732	0.059572198823201736	-0.033348577508390043	-0.02359052586375366	-0.012924895571059147	-0.0037960528217720517	-8.8774967630698711	-12.85545665863587	-16.656595472112976	-20.251763222293498	-8.8797791672861237	-12.854375940472044	-16.647877304105176	-20.225551520006554	7.688130126659425	8.438395561373374	9.367269732796645	10.432711290506265	7.7357422681995866	8.505923125977718	9.447255193555673	10.502981760827659
1.8700000000000001	-0.025298438758017364	-0.0026339591117883259	0.023636275821956196	0.056194506444803977	-0.034607774460899188	-0.024591204962613574	-0.013843650990660806	-0.0020110135742937483	-0.025114731184273542	-0.0019393655322947855	0.026978238042633322	0.0595974807484735	-0.032777480022987901	-0.022796526808588721	-0.011863910369808521	-0.0024450076063166678	-8.76812090310926	-12.67291451592784	-16.399104376715904	-19.917467634628124	-8.7699947868936725	-12.67229615592079	-16.390851707949722	-19.892822477138722	7.8257945942828996	8.571437494290645	9.490461194078806	10.539798859888998	7.8709456901350567	8.635831082591325	9.567215974733501	10.607930012282628
1.875	-0.02527601135727529	-0.0026034858624245328	0.023673248446152782	0.056199367104417232	-0.03389053837131141	-0.023617013408773091	-0.012475817479475751	-0.0002822837168920134	-0.02511705837137258	-0.0019503413227320516	0.026945287521997631	0.059620867195696696	-0.032064672414718692	-0.021795643182515308	-0.010525326649545258	-0.00071743509252371308	-8.6419018422633975	-12.462695104841419	-16.102599176915732	-19.532680272665956	-8.6433669664094239	-12.462260065779468	-16.094608115622773	-19.509518550082724	7.9782445504510086	8.717602349780577	9.624323027020641	10.654369381604534	8.0206632004415302	8.778540365694411	9.697381764098158	10.719792083542682
1.8800000000000001	-0.025252931237463388	-0.0025722561174989296	0.02371044792566053	0.056202928197310278	-0.033076702762999205	-0.022464929577314358	-0.010851214919657853	0.0017832861088538168	-0.025119366998376295	-0.001961553739896905	0.026910920169689836	0.059642265961921508	-0.031252118753864258	-0.020623283805101891	-0.0089369248243460382	0.0013622456882432981	-8.5119452531709356	-12.246395080013478	-15.797461999008709	-19.136753490536222	-8.5130252069579271	-12.245940771336716	-15.789573575122716	-19.114901996620418	8.1286442848771973	8.860740307135637	9.754090621355428	10.763806862581658	8.1683869074946105	8.918312553965793	9.82344460157036	10.826354280657275
1.885	-0.025229231704914056	-0.0025403395539362718	0.023747802605796137	0.056205265700066509	-0.032200745350472196	-0.02116733072714776	-0.0090006011052497226	0.0041653251596233225	-0.02512169006886087	-0.0019729701379292818	0.026875231384591459	0.059661590046522106	-0.030378193745004722	-0.019312023214287086	-0.0071239096119029254	0.0037720090902763652	-8.3909630883291904	-12.04498423709048	-15.513203832583271	-18.76789358516341	-8.3917057331894824	-12.044392012361037	-15.505310286394998	-18.747114765934889	8.263093265102399	8.98781241687472	9.868196544065211	10.858671965838527	8.300470291299522	9.042424759038153	9.934214370074761	10.918531496762033
1.8900000000000001	-0.025204948451204211	-0.0025078082118339426	0.023785241652683753	0.056206458226403445	-0.031289493998107168	-0.019749607875582106	-0.0069476144705148965	0.0068502520958461689	-0.025124059918835432	-0.0019845566043896917	0.026838319142387029	0.059678758120795469	-0.02947370960205041	-0.017888031009794615	-0.0051060366933616827	0.0064949667688895419	-8.2900589541062875	-11.876835161760916	-15.275714925204022	-18.459624231832454	-8.2905331389502734	-11.876063924230842	-15.267758370986496	-18.439645708285212	8.371386178866458	9.089537930748512	9.958767174805122	10.932999981303421	8.406880950775188	9.141806793034302	10.022091384378486	10.990633327236373
1.895	-0.025180119388249607	-0.00247473621171074	0.02382269521912362	0.056206586505281708	-0.030361403165132798	-0.018228999957529812	-0.0047073415187775455	0.0098319224328613751	-0.025126508103814338	-0.0019962781930306928	0.026800283517861758	0.059693694973001268	-0.028560550942620881	-0.016369697784141109	-0.0028964485928722997	0.0095207576520295011	-8.2179286986921038	-11.756435280310516	-15.105482882571726	-18.238520226160315	-8.218218461150105	-11.755506580857379	-15.097449652195628	-18.219061023737083	8.4467941136537585	9.160036010990944	10.021116927251515	10.983643655796443	8.4809938283795363	9.210699300495471	10.082566773483596	11.039701926521125
1.9000000000000001	-0.025154784473602532	-0.0024411994629764365	0.023860094608734089	0.056205732874281211	-0.02942778831853524	-0.016615787763140127	-0.0022877470597711773	0.013109330185129789	-0.02512906528958489	-0.0020080991607783656	0.02676122620201838	0.059706331924183002	-0.02765256878426722	-0.014768590915282227	-0.00050287370911796729	0.012844381179907592	-8.1804337818138038	-11.693701964401018	-15.016655728839297	-18.123037282596474	-8.180631221681633	-11.692681682249233	-15.008569237209686	-18.103826840938801	8.4853955357849659	9.196022037757093	10.052817168860562	11.009234466218601	8.5189397636141877	9.245875037499547	10.113310399910585	11.064481651079961
1.905	-0.025128985527260471	-0.0024072753648472223	0.023897372438031569	0.056203980790212244	-0.028495353514505724	-0.014916574230067444	0.00030592080815210068	0.01668074056074885	-0.025131761147198756	-0.0020199832072819138	0.026721250016653743	0.059716607210349645	-0.026757969965947131	-0.01309248517558792	0.0020684363358302446	0.016461418990853557	-8.1804337714077278	-11.693701873674538	-15.016655563693153	-18.123037061006762	-8.1806312054755654	-11.692681612263828	-15.008569072682448	-18.10382658994294	8.485395570261277	9.196022011763806	10.052817083383472	11.009234344446147	8.5189397828804095	9.24587502600266	10.113310341853131	11.064481514750096
1.9100000000000001	-0.025102766041294779	-0.0023730425009489374	0.023934462796110521	0.056201414358618779	-0.027569333548501683	-0.013139210967868041	0.0030639353379986042	0.020533991005968033	-0.025134624252592139	-0.0020318937153876691	0.026680458428958449	0.059724466326604275	-0.025882373179719885	-0.011350006495785212	0.0048059801178560804	0.02035900879380605	-8.2177583199669151	-11.756565968934226	-15.106034828690483	-18.239589725440236	-8.2180397204440432	-11.755645071881419	-15.098023828020139	-18.220157916885988	8.4467145507369433	9.159901180919301	10.020920450025587	10.983376547917265	8.4809024998540032	9.2105498803601	10.082360351252938	11.03942302021805
1.915	-0.025076170983658559	-0.0023385803288784408	0.02397130140147544	0.056198117883427864	-0.026656659455583466	-0.011298788877053626	0.0059626484853778474	0.024633332422979527	-0.025137681991338558	-0.0020437939908760335	0.026638955068700829	0.059729862329162053	-0.025031841006029218	-0.0095563039771265901	0.0076838807194998301	0.024502693707757626	-8.289243225593907	-11.877468825337981	-15.278380567758319	-18.46478902967354	-8.2896747481955071	-11.876736506491836	-15.270533280530763	-18.444945012859534	8.3709820372005226	9.08885369462605	9.957772343884527	10.931650513902206	8.4064195147573892	9.141050864080206	10.02104617352967	10.989226174777207
1.9199999999999999	-0.025049246597591876	-0.002303968866006961	0.024007825755655715	0.056194175437902276	-0.025768631722645634	-0.0094238495695847194	0.0089539760661814256	0.02890432695170771	-0.025140960468909061	-0.0020556474998221969	0.026596843250608224	0.059732756091576702	-0.024215387410455889	-0.0077389733083927329	0.010651468358606371	0.028820559139481124	-8.3888252607700871	-12.046666734545081	-15.5202599000691	-18.781570089950801	-8.3894451214709882	-12.046183754325508	-15.51266409832725	-18.761156018475173	8.2619500169696689	8.985877712748864	9.865391560212683	10.854878180971311	8.299172216695684	9.040294791300719	9.931266642165181	10.914581789863987
1.925	-0.025022040197954461	-0.0022692883728261332	0.024043975293142221	0.056189670457429043	-0.024922622183073423	-0.0075615505133636313	0.011955977012019267	0.033220038938645086	-0.025144484426874489	-0.0020674181019604172	0.026554225504396244	0.059733116511691206	-0.023446621618152655	-0.005943107829384957	0.013623753525728175	0.033187977752599497	-8.507760287790461	-12.249721062569769	-15.811402766289971	-19.163801463572337	-8.5085693237345659	-12.249501669913958	-15.804127941075535	-19.142695768282366	8.1262113519532477	8.856628945567368	9.748153163265905	10.755804346657137	8.1656368911335996	8.913797499208309	9.817197249793934	10.818034969790174
1.9299999999999999	-0.024994599965868072	-0.0022346190351387666	0.024079691527148256	0.056184685354770884	-0.024142380217796737	-0.0057800773486252188	0.014847794732408652	0.037393630414858825	-0.025148277165419758	-0.0020790702784619828	0.026511203114961145	0.059730920666485839	-0.022744316460981059	-0.0042339360022783552	0.016476172111059704	0.037418426314758356	-8.6350734062128822	-12.468126012971764	-16.125468841789196	-19.57714156823803	-8.6360289763773839	-12.468122997342992	-16.118544869160733	-19.555262312243734	7.9739478400588032	8.710365950131666	9.613930754575786	10.640419313209982	8.0158160893076056	8.770594969871096	9.686413439783224	10.70530228452116
1.935	-0.02496697474302368	-0.0022000406464134717	0.024114918190763585	0.056179301157938968	-0.023456681648622073	-0.0041664877548403048	0.01747275829023387	0.041183415075547528	-0.025152360472475446	-0.0020905693526081688	0.026467875675140348	0.059726153912225112	-0.022131808858024828	-0.0026953089299212316	0.019047614311869167	0.041267077768008892	-8.7583458553517772	-12.680566674298131	-16.431769722192854	-19.981199092404118	-8.7593625169157683	-12.680664287256544	-16.425166052966901	-19.958505666337093	7.8192449455990882	8.560478685223176	9.474853013435903	10.518947467729895	7.8635420879595225	8.623756004397732	9.550641562135672	10.586263782378651
1.94	-0.024939213826942669	-0.0021656322916155327	0.024149601372929187	0.056173597170613876	-0.022896376751843084	-0.0028188005137555258	0.019652484979564899	0.044314974544905704	-0.025156754559820246	-0.0021018817018860891	0.026424340653359163	0.059718809928143067	-0.021635266981374003	-0.0014227358717400251	0.021154831317763016	0.044452555863173343	-8.8648779839458634	-12.86491931669461	-16.698152827010332	-20.333322192517059	-8.865837655130262	-12.864939106082552	-16.691764740793524	-20.309813398994173	7.6793851349370405	8.423930985976394	9.346932632310458	10.405703602353584	7.7257793118329237	8.48983651169941	9.425413907270872	10.474843392382621
1.9450000000000001	-0.024911366768501302	-0.0021314720338251416	0.024183689648739237	0.056167650655092209	-0.022490314057372871	-0.0018326917082340881	0.021211841285918513	0.046520212118902122	-0.025161478006419255	-0.002112974960114115	0.026380692978461087	0.059708890702196024	-0.021280988308428679	-0.00051099267323320263	0.02261821904056804	0.046697245030365313	-8.9431483561720135	-13.000874944044474	-16.894894909001764	-20.593842696900932	-8.9439199359064894	-13.000597057245718	-16.888543878906599	-20.569550418931641	7.5726529573584494	8.319065734315479	9.247939379396237	10.317122356858102	7.6204747617027559	8.386743458759877	9.328015265245057	10.387095205386493
1.95	-0.024883483172858344	-0.0020976366049572917	0.02421713420352075	0.056161536537158149	-0.022260991218476176	-0.0012852793562386135	0.022010184893294479	0.047586126100993428	-0.025166547709227029	-0.0021238182083133678	0.026337024643859258	0.059696406458186912	-0.021092030063200418	-0.00003834359299094962	0.02329427251738906	0.047778741283453767	-8.9843521090739777	-13.072784725756902	-16.998998134619331	-20.731949017440201	-8.9848164844626517	-13.071982165888158	-16.992450617554539	-20.706928790966714	7.5147429679793871	8.261839629731048	9.193560021427787	10.267974901329012	7.5630494020700237	8.330076461089419	9.273759975577412	10.337509328320045
1.9550000000000001	-0.024855612505034832	-0.0020642011018740043	0.024249888950116282	0.05615532713262883	-0.022220945821421471	-0.0012202481844631537	0.021970371540317321	0.047399770682254372	-0.025171978841696141	-0.002134382153111391	0.026293424333098198	0.059681375524178334	-0.021084647181850734	-0.00005131767628314412	0.023105766907891428	0.047577886200773314	-8.9837052487597333	-13.072113580789804	-16.997927747929705	-20.730838702757428	-8.9837783521044123	-13.070591341200716	-16.990931000878273	-20.705160419399768	7.5147832587603598	8.261585206637134	9.193008957145721	10.266972481729875	7.5625144403374522	8.329008409830643	9.271723492416629	10.334708814003445
1.96	-0.024827803901139329	-0.0020312386891856728	0.024281910638837386	0.056149091894768383	-0.022370757255565053	-0.0016389082317754952	0.0210960326172768	0.045974350737355688	-0.025177784820147781	-0.0021446392916092414	0.026249977068759759	0.059663824142736799	-0.021265222864131128	-0.00055467060389895087	0.022059637444586676	0.046106937203421072	-8.9412009813456024	-12.998870844159825	-16.891789528567386	-20.590725251957544	-8.940847359763012	-12.996498957511751	-16.884116490389285	-20.564467397587009	7.5726794379732779	8.318169290005327	9.246082351809804	10.313819144107477	7.6188641680942087	8.383508821787564	9.321855726740908	10.378549217916434
1.9650000000000001	-0.024800105986276532	-0.0019988203100068862	0.024313158959464395	0.056142897182040595	-0.022699123529628461	-0.0025001754338743647	0.019470909183424198	0.043446772707642287	-0.025183977278132708	-0.0021545640617367948	0.026206763886555417	0.059643786224184273	-0.021628514760376308	-0.0015099437547219225	0.02024601919463638	0.043507254674380907	-8.8616188319467284	-12.861614983261564	-16.693308120788753	-20.32878674240721	-8.8608517578613117	-12.858346333775454	-16.684799124631695	-20.302035407163132	7.6791507981863997	8.422048808160598	9.343245748745185	10.399343716035729	7.7230808670621824	8.484365147771361	9.415023555662265	10.460214698896892
1.97	-0.024772566700089059	-0.0019670144059188129	0.024343596634754525	0.056136806045285773	-0.023184945594320734	-0.003729455531820088	0.017240421604402513	0.040047331918994865	-0.025190566048912167	-0.0021641329772730121	0.026163861536289711	0.059621303044807519	-0.022157911233563563	-0.0028432104491677981	0.017818709924909047	0.040017267378524984	-8.7537819676874413	-12.676029342993399	-16.425612970297195	-19.976072648531264	-8.7526516330188162	-12.671898792150669	-16.416202405238636	-19.948923176788114	7.8184390495388676	8.557192653897569	9.468706417091751	10.508637614303389	7.8597503881410337	8.615990489736374	9.535956975003864	10.565252204649215
1.9750000000000001	-0.024745233130685444	-0.0019358866473747711	0.024373189504856108	0.056130878033716761	-0.023800868696009	-0.0052334131703596718	0.014581997153075926	0.036052336732912013	-0.0251975591560855	-0.0021733247468274969	0.026121342211255318	0.059596422892444822	-0.022827889810752101	-0.0044594570101558302	0.014964004399796695	0.035922495223014987	-8.6292555614218749	-12.462467891959369	-16.118481053416822	-19.572306449528664	-8.6278312235714143	-12.457575717586344	-16.108202134877317	-19.544863398453664	7.9722946065260201	8.705331662972043	9.604821829899168	10.625478718896359	8.0109501771281121	8.760548130635601	9.667520892881556	10.677879795138644
1.98	-0.024718151357748814	-0.0019054996757391779	0.024401906602070329	0.056125169018753078	-0.024517430446542407	-0.0069160278413007963	0.011673814052391958	0.031735226015648654	-0.025204962812389344	-0.0021821203762352956	0.026079273307443543	0.059569200662719458	-0.023608145304792185	-0.0062590842357859496	0.0118680677484281	0.031504379799484158	-8.5007998804869906	-12.243102280108452	-15.804040834015765	-19.16001638730895	-8.4991528543082779	-12.237589025117941	-15.793009043019922	-19.132388118524496	8.1235423468606852	8.849679037538711	9.735867717391957	10.736001289404016	8.1597563608183797	8.901592098261217	9.794394554923822	10.784579343333229
1.9850000000000001	-0.024691366305462294	-0.001875912858146984	0.024429720215361293	0.05611973103507166	-0.025306910463427753	-0.0086917204979095955	0.0086704418163400243	0.027329468214020478	-0.025212781426699273	-0.0021905032539591726	0.026037717213789099	0.059539697409589192	-0.024468269921272691	-0.0081520149997288231	0.0086916784211836656	0.027001945600427943	-8.3808964727633768	-12.039287515087946	-15.512893525709501	-18.779332071399764	-8.3790888333972919	-12.033307990168737	-15.501275712941784	-18.751619375772154	8.2582368663499541	8.977061366781066	9.850060942217271	10.830501987405564	8.2923867896735971	9.026176153476367	9.905067392412899	10.875878361723209
1.99	-0.024664921605734039	-0.00184718205631146	0.024456605944087419	0.056114612138022886	-0.026146148004561068	-0.010493135410492366	0.005689735500543378	0.023009651475143136	-0.0252210176190798	-0.0021984592192402876	0.025996731134543309	0.059507979854553583	-0.025381730467731602	-0.010066523610658889	0.0055568020635779385	0.022592751698374977	-8.2805708267853912	-11.8695516813633	-15.271249954740959	-18.464252153498254	-8.2786514761171119	-11.863253993709389	-15.259229162154224	-18.436533724315439	8.3663353813422807	9.078425056597062	9.939846631861682	10.903450605134478	8.3988904379404047	9.125376828254602	9.992141869212397	10.946375182461857
1.9950000000000001	-0.02463885947221359	-0.001819359410374554	0.024482542740387324	0.05610985627665098	-0.027017905636554686	-0.01227327150703059	0.0028108182904109371	0.018889898499753741	-0.025229672243866942	-0.0022059766128927271	0.025956366944615689	0.05947411985934789	-0.026328224461340061	-0.011952101059559852	0.0025447364680930458	0.018391857203924822	-8.2085957945081471	-11.748330971880574	-15.099227138454573	-18.240537054981424	-8.2066029613959799	-11.741843683062031	-15.0869724634357	-18.212856463481799	8.4413631821466185	9.148281754653731	10.001100162425398	10.952438082863984	8.4728379810200589	9.193769791469452	10.051568772704269	10.99371780700013
2.	-0.024613220585425196	-0.0017924931388716833	0.02450751293971893	0.056105503181790833	-0.027910691045228142	-0.014003154022478818	0.000080032002298655876	0.015034195509156469	-0.025238744420584141	-0.002213046310788413	0.025916671078567349	0.059438193867433091	-0.027294066776029212	-0.013777404622753637	-0.00029748606671992355	0.014462891744546496	-8.1710374768226117	-11.685338238807557	-15.010093842192523	-18.124890767939995	-8.1690054884757437	-11.678766257513384	-14.997741461111378	-18.097249362613425	8.4796590336833883	9.183759493699401	10.031982944706747	10.976856996340073	8.5105888653604087	9.228510274244607	10.081536474593672	11.017315158959818
2.0049999999999999	-0.024588043989232269	-0.0017666273557956254	0.024531502279038508	0.056101588268504754	-0.028817211577418983	-0.01566680736106061	-0.0024791167194002008	0.011472138577903555	-0.025248231572536559	-0.0022196617402230525	0.025877684453765648	0.05940028231990669	-0.028270766611655701	-0.015525136159431538	-0.002946617487422486	0.010834400649381074	-8.1710374974598885	-11.685338335774233	-15.010094028225936	-18.124891048590158	-8.1690055039254474	-11.678766352245976	-14.997741633216524	-18.09724961675056	8.4796590146432079	9.183759520284747	10.031983042396513	10.976857168632423	8.5105888324854306	9.228510310121438	10.081536584962401	11.017315371895875
2.0100000000000002	-0.024563366998798665	-0.001741801905731971	0.0245544999021657	0.056098142552336652	-0.029731799479158764	-0.017255157564638749	-0.0048553484689464379	0.0082148754941936478	-0.025258129472841638	-0.0022258188795014839	0.025839442427966902	0.059360469051857233	-0.029252249266267981	-0.017185670934763971	-0.0053921322300900286	0.0075161308240143526	-8.2087209832111086	-11.748110572103993	-15.098504511336658	-18.239184176374138	-8.2067416079005042	-11.741611686562621	-15.086218163829663	-18.211474221111693	8.4414895587123459	9.148497056807061	10.001415470987504	10.952830975194923	8.4729680076198729	9.19398867913934	10.051877394671867	10.994103156598759
2.0150000000000001	-0.024539225120075114	-0.0017180522179454959	0.024576498351916796	0.056095192579074006	-0.030647248943302535	-0.018760084312044463	-0.0070405025671182765	0.0052680854309253185	-0.025268432297640204	-0.0022315162412168861	0.025801974791393276	0.059318840675502443	-0.030231292154670457	-0.018750832577800289	-0.0076268409385149847	0.0045121430293209325	-8.2811645537292087	-11.868472378109612	-15.267735310014132	-18.457681295916466	-8.2793107096508081	-11.86211886299326	-15.25556543217045	-18.42982488183965	8.3669797397352747	9.079526518565624	9.941464938585295	10.905482795050971	8.3995500178770782	9.126493436873992	9.993726418777976	10.948370167369643
2.02	-0.024515651980804815	-0.0016954091802538888	0.024597493548611002	0.056092760367442776	-0.031551609176579079	-0.020169487708876291	-0.0090230565425817311	0.0026406213618871814	-0.025279132686148457	-0.0022367548398300624	0.025765305793173814	0.059275485956335999	-0.031195807531321076	-0.020208760442442478	-0.0096403257736912273	0.0018294876298220746	-8.3824296479247913	-12.036371304556056	-15.503483460222679	-18.761772572556403	-8.38079789100067	-12.030244048849052	-15.491485144837249	-18.733707922611074	8.2600762661615869	8.980221407604338	9.854724453554822	10.836416462098035	8.2942559665203358	9.029367234796679	9.909634873233403	10.881691720520767
2.0249999999999999	-0.024492679272851169	-0.0016738990334550137	0.024617484754627078	0.056090863364619117	-0.032425601141569116	-0.021464040244173602	-0.01078472208475172	0.00034860646962825718	-0.025290221807258859	-0.0022415381442859837	0.025729454201772285	0.059230495189021778	-0.032125711018462087	-0.021540518360151518	-0.011415593385722397	-0.00051763726053413402	-8.5037373772200375	-12.237178563218958	-15.785136659081978	-19.124825003445992	-8.502446374852898	-12.231371772821625	-15.773388477397852	-19.09653340460769	8.127522818556409	8.856556483727864	9.746065404962549	10.749069429861677	8.1637655474775313	8.908504404697149	9.804380754668413	10.797438285152124
2.0300000000000002	-0.024470336705713039	-0.0016535432869787671	0.024636474524746547	0.056089514414247102	-0.033241411940172466	-0.022616168487069391	-0.01230012757395223	-0.0015845312781171601	-0.02530168943223926	-0.0022458720165045628	0.025694433398853637	0.059183959579417258	-0.03299124425891313	-0.022718916038772179	-0.01292885499314185	-0.0025076409778543567	-8.6339052158264948	-12.45239338551994	-16.08673308874269	-19.513375843197782	-8.6330885348879924	-12.447011872443504	-16.075348377693949	-19.484904283676634	7.9795210359374992	8.717890100008268	9.623525835162793	10.649681976566782	8.0181552903559902	8.773102630064202	9.68582231593107	10.701712414036971
2.0350000000000001	-0.02444865197091578	-0.001634358656379729	0.024654468642069095	0.056088721736893499	-0.033963548905049462	-0.02359157858730701	-0.013539208321739077	-0.0031311320316510524	-0.025313524013156136	-0.0022497646366976274	0.02566025150573574	0.05913597063917081	-0.03375362503673885	-0.023709812038045706	-0.014151944331718541	-0.0041141718994823755	-8.7601587029773462	-12.660955228458992	-16.378766602321509	-19.889412235492735	-8.7599523602277429	-12.656103432236089	-16.367892504959926	-19.860886177189734	7.8299341897976016	8.577279732455219	9.498736944215526	10.547828081989008	7.8710824903170325	8.635953415148805	9.565294041419433	10.603846798519766
2.04	-0.024427650716900465	-0.0016163570231787507	0.024671476039362178	0.056088488922900338	-0.034552092445340778	-0.024353189328488879	-0.014471502366737783	-0.0042641688149722698	-0.025325712766515796	-0.002253226416549921	0.025626911541458748	0.059086619599211139	-0.034368583221594938	-0.024475810124086311	-0.015056503002599891	-0.0053103272799003964	-8.869358388946452	-12.84123829258451	-16.630952623611108	-20.213901595534587	-8.8698852307265543	-12.83700294155539	-16.62075543225022	-20.185523860299306	7.6955080230307243	8.450776215075969	9.386324671357383	10.455958597487677	7.7390036362906569	8.512735192761208	9.457002198361252	10.515932763344368
2.0449999999999999	-0.024407356534060544	-0.0015995454174799724	0.02468750870580996	0.056088814937607867	-0.034968065228429671	-0.024866718534677729	-0.015071180790596042	-0.0049624042134335895	-0.025338241761670363	-0.0022562699013792043	0.025594411611222959	0.05903599684812165	-0.034792607753224486	-0.02498173665159591	-0.015618780326719435	-0.00607312695725566	-8.9495516615595676	-12.973584759834965	-16.815760722542294	-20.451333110374346	-8.9509059605633539	-12.970015938236013	-16.806400776458521	-20.423367839176283	7.5937256542643292	8.355302428400952	9.301898586378154	10.387590647956844	7.6390620342702881	8.419935033797254	9.37605526767961	10.451037454908479
2.0499999999999998	-0.024387790949408253	-0.0015839260236829057	0.024702581579157279	0.056089694139109962	-0.035179893841103718	-0.025106608116997341	-0.015321510574472144	-0.0052144644164573237	-0.025351096013425927	-0.0022589096624534353	0.02556274512370113	0.058984191401141535	-0.034990724506644102	-0.02520073818488975	-0.015823853813908509	-0.0063872207786575741	-8.9916105697476425	-13.042985865288541	-16.912167939972772	-20.574568030749937	-8.9938464550847854	-13.040082761258283	-16.903771546355927	-20.547312098988776	7.5394346323032997	8.305274216535519	9.258803771791794	10.354329912482477	7.5857905584338602	8.371563541405608	9.335314838888347	10.42031037113339
2.0550000000000002	-0.024368973430401022	-0.0015694962095093598	0.02471671242341994	0.056091116308672265	-0.035169369424275787	-0.025060745960772166	-0.015217672849265822	-0.0050209195150233855	-0.025364259578286145	-0.002261162180702176	0.025531901035646842	0.058931290405037764	-0.034943763560219207	-0.025119505238050021	-0.015668334500664228	-0.0062472703644930877	-8.9906142570233349	-13.041349091683602	-16.908841889167235	-20.568969929462718	-8.9937404355171697	-13.039055701768675	-16.901479118377544	-20.542716856953529	7.5411944235349598	8.308947829178255	9.264618952471982	10.36266993540386	7.587557391087398	8.375621623550506	9.342026386030817	10.429905562749833
2.06	-0.024350921397375512	-0.0015562485784515767	0.024729921692348455	0.056093066693973875	-0.034935413704800557	-0.024732702479043245	-0.014767374943191063	-0.0043941032878511543	-0.025377715653800273	-0.002263045723072221	0.025501864121887943	0.058877378683745235	-0.034652864102133668	-0.024741215353108498	-0.015161079189078372	-0.0056588574126925067	-8.9466380586234688	-12.968794240050503	-16.805965323305848	-20.43478245336545	-8.9506192786900947	-12.96700692848076	-16.79964003802958	-20.409785045804757	7.5988679570576988	8.36603612160023	9.318897405166224	10.411961678997255	7.6442287397150111	8.431803876676834	9.395666982107128	10.479058885658962
2.065	-0.024333650243986062	-0.0015441710456278804	0.024742232378966948	0.056095526065518792	-0.034494467932104783	-0.024140881718809945	-0.013989284956176575	-0.0033559699802039634	-0.025391446680318244	-0.0022645802128268304	0.02547261526868496	0.058822538329090346	-0.034139678077140786	-0.024085342853740348	-0.01432190336474103	-0.0046379515559462486	-8.8647399850569784	-12.833632660059891	-16.615210896650474	-20.187106343803226	-8.8695038906765564	-12.832217317277978	-16.609864328226315	-20.163544155843553	7.7036588917212198	8.467784699927367	9.413280576813405	10.494576352337932	7.7472049973800561	8.531577606664619	9.488080352994168	10.560284772323652
2.0699999999999998	-0.024317173365085758	-0.0015332469369233746	0.024753669851685027	0.056098470786397479	-0.033877320121000642	-0.023314852086400953	-0.01290977151552189	-0.001934589169591504	-0.025405434444582702	-0.002265787095061156	0.025444131788245797	0.058766848340314634	-0.033442157819301786	-0.023184346983213269	-0.013178644010557149	-0.0032089805162692359	-8.754148143287237	-12.651034824542357	-16.357871284784256	-19.853477445966163	-8.7595953510380227	-12.649848502398182	-16.353395707224728	-19.831434103303558	7.8405748785560931	8.599469784554491	9.533930740652944	10.59818769326571	7.8818112025122432	8.660597981484978	9.605834450566516	10.661601170195807
2.0750000000000002	-0.024301502191420521	-0.0015234551111485976	0.024764261677440676	0.056101872895795768	-0.033123296558596513	-0.022289875844195992	-0.011558673434064536	-0.00015994158062657815	-0.025419660184479116	-0.0022666891987270172	0.02541638775200283	0.058710384315485788	-0.03260730827924025	-0.022078126051713894	-0.011763151087929354	-0.0014016019714253696	-8.6268641464145723	-12.440740582054769	-16.061645036252294	-19.469698680671826	-8.6328795369039799	-12.439652038545759	-16.057901887563833	-19.449152335047536	7.9920918631653119	8.744079630106104	9.66508416452328	10.70905349950859	8.0308625252993021	8.80227185100128	9.733648943436869	10.769698980747355
2.0800000000000001	-0.024286646230516143	-0.0015147701048409067	0.024774037432650227	0.056105700206499236	-0.032273506309365693	-0.021101063687126158	-0.0099649055750474121	0.0019403426600200443	-0.02543410469425951	-0.0022673105964033406	0.025389354340141956	0.058653218197301363	-0.031683154921527637	-0.020807700505813407	-0.010106937838149071	0.0007534727675524201	-8.4960229201485031	-12.224373409089498	-15.756871973715462	-19.074965134750883	-8.502486638508632	-12.2232786066599	-15.753709446206852	-19.055792880117998	8.1415027624088369	8.885647206758401	9.792236824937607	10.814909272753343	8.1779373588640582	8.940996002923254	9.857467501678018	10.872726998046263
2.085	-0.02427261311312693	-0.0015071622991798062	0.02478302850265705	0.056109916416803532	-0.031364938159117436	-0.019778542388354293	-0.0081527009136100857	0.0043446375085152388	-0.025448748429587366	-0.0022676764630382234	0.02536300020472056	0.058595418075016018	-0.030712096505477387	-0.019409676278375431	-0.0082373043481217996	0.0032288734722301562	-8.3743490473063442	-12.022918968347529	-15.473009349038957	-18.707316717851	-8.3811459965090656	-12.021749943765785	-15.470276690505614	-18.689311053638477	8.2750250039876974	9.011292913684877	9.904037587619975	10.906607489227934	8.3094527140682394	9.064155692827584	9.966286893889609	10.961864939938792
2.0899999999999999	-0.024259408644651686	-0.0015005981083740828	0.02479126787066855	0.056114481237056951	-0.030426689812682463	-0.018344615146088893	-0.0061392191939433575	0.0070396310437125451	-0.025463571611720567	-0.0022678129348150948	0.025337291843601839	0.058537048043531922	-0.029726974341544775	-0.017912667335054481	-0.00617473111757782	0.0060041448911176513	-8.2729447178891675	-11.85475320873028	-15.23588961580699	-18.400121224539003	-8.2799713770279624	-11.853480664892725	-15.233447539346514	-18.383014477121428	8.382547630181511	9.111858855496169	9.992772006313385	10.978400755939353	8.4154150572348407	9.162759055145566	10.052627753630818	11.031588952380748
2.0950000000000002	-0.024247036860875655	-0.0014950401887213929	0.024798789897161118	0.056119350531264441	-0.029478774669629348	-0.016813328153388325	-0.0039341189622285801	0.0100205210982772	-0.025478554330089696	-0.0022677469692449249	0.025312193982373707	0.058478168120019859	-0.028750114723598168	-0.016336239016121565	-0.0039322044938518092	0.0090673681222950136	-8.2004951075744827	-11.73435635787591	-15.065945546966914	-18.179821579249268	-8.2076626773291395	-11.732987291298215	-15.06367334067431	-18.16331336360717	8.4574086177016038	9.181547656691934	10.053857334941063	11.027287158656454	8.489219487117909	9.231100159126777	10.112049220823324	11.079032359573359
2.1000000000000001	-0.024235500087487795	-0.0014904476674224892	0.024805630090940979	0.056124476473948442	-0.028533198172463428	-0.015192365801074321	-0.0015415118790320661	0.013288376472113464	-0.025493676642669501	-0.002267506207496571	0.025287669961303945	0.058418834217659088	-0.027794773091780363	-0.014692348085575513	-0.0015169275768136393	0.012413817760781438	-8.1628472681940973	-11.671632198689839	-14.977279029176426	-18.06477326295435	-8.1700807153537482	-11.670203965212606	-14.97507911086058	-18.048556653989238	8.4957273338922851	9.217121512667318	10.084918723924812	11.051982213637746	8.5270071161522096	9.265987703222829	10.142256256713507	11.102985728293735
2.105	-0.02422479900275306	-0.0014867763900811566	0.024811824873103766	0.056129807722520533	-0.027596572288258851	-0.01348690579132242	0.0010354755024386555	0.016844091044654744	-0.025508918673398093	-0.0022671188399015236	0.02526368212437452	0.058359098175454406	-0.026868039811212382	-0.012988882002303671	0.0010653531788470966	0.016040887776752489	-8.1628472641899208	-11.67163212312559	-14.977278871700349	-18.06477302173111	-8.170080724494925	-11.670203921677198	-14.975078991121649	-18.048556451139675	8.4957273671496733	9.217121506042883	10.084918643888899	11.051982070152247	8.5270071679256282	9.265987717077677	10.142256211495604	11.10298561464451
2.1099999999999999	-0.024214932702848507	-0.0014839791857007641	0.024817411335273473	0.05613528960546206	-0.026673458398513001	-0.011704938162701208	0.0037875427731927386	0.020678648858710756	-0.025524260706016322	-0.0022666134754750636	0.025240192207421748	0.058299007842352361	-0.02597429267520298	-0.011234742134297371	0.0038034248656768038	0.019938869784184347	-8.2003146150441815	-11.734473987432413	-15.066479927830519	-18.180863487657163	-8.2074844791931341	-11.733116177247771	-15.064232403069992	-18.164386635371059	8.4573284997110462	9.181401141015364	10.053640413049091	11.02701161085945	8.4891387226079625	9.230968585244596	10.111856747970634	11.078777367138807
2.1150000000000002	-0.02420589876929775	-0.0014820061478434624	0.024822426993623664	0.056140864326327561	-0.025769750588323412	-0.0098634390254701519	0.0066898661720194005	0.024760010680225465	-0.025539683273678532	-0.0022660190161725015	0.025217161722355726	0.058238607213279635	-0.025118498313599108	-0.0094458319416827752	0.0066715010615528278	0.02407777418260991	-8.2720780338334787	-11.855323705322752	-15.238469521094471	-18.405150425788996	-8.2791155507198724	-11.854104974541798	-15.236146239591291	-18.388193074793051	8.3821427891621667	9.111119681388894	9.991678136548552	10.977009222692713	8.4150057423657683	9.162091736438312	10.051653516401478	11.0303004795162
2.1200000000000001	-0.024197693338042475	-0.0014808049305025084	0.02482690954021672	0.056146471183762252	-0.024895563796791708	-0.007994536576609805	0.0096916824129572744	0.02901804669110878	-0.025555167243708089	-0.0022653645365219698	0.025194552334552586	0.058177936614004166	-0.024308886710851747	-0.0076511260583185838	0.0096190434421555213	0.028391512714287949	-8.3720674193166964	-12.024434143998651	-15.479834859617974	-18.720623225193442	-8.3788926497107994	-12.02340659194083	-15.477416792340474	-18.703006386876822	8.2738880536397806	9.00921902456942	9.900967850805754	10.902694375264094	8.3082985311512972	9.062271480804923	9.96354200651302	10.958242089090549
2.125	-0.024190311169700916	-0.0014803210571084022	0.024830896593375076	0.056152046807489843	-0.02406718183595696	-0.0061503743463354283	0.012707010389296886	0.033330640939492222	-0.025570693896914298	-0.0022646791691309492	0.025172326230490962	0.058117032931385398	-0.023558659952869036	-0.0058976302415684433	0.012561678021325132	0.032762550818460079	-8.4915278147914854	-12.227368385754925	-15.770347263544123	-19.101249063072512	-8.498046323538766	-12.226551294589129	-15.767808487525358	-19.082828359967206	8.1391051659418515	8.881276647177982	9.785763808632708	10.806641382420394	8.1754895062699059	8.936998960250446	9.851661114167094	10.865083627245983
2.1299999999999999	-0.024183745720554303	-0.001480498240979778	0.024834425448765535	0.05615752541018082	-0.023307661824915785	-0.0044049277643430345	0.015609878353396188	0.037515975650135092	-0.025586245000898795	-0.002263991996470515	0.025150446472816036	0.058055929884697641	-0.02288646310936605	-0.0042526132703975495	0.015376506853015854	0.037012242293417139	-8.6194659515860632	-12.445627207257655	-16.083728760746453	-19.512827897760069	-8.625568981436647	-12.444991708522217	-16.081017711065947	-19.49348094046708	7.9879047273511425	8.736448037852308	9.653770620223416	10.69458226621154	8.0265538894865348	8.79525103618657	9.723488460290005	10.756368947871897
2.1350000000000002	-0.024177989213928278	-0.0014812787154222478	0.024837532833035712	0.05616283905504349	-0.022645773246836226	-0.0028509364409088195	0.018237958709779439	0.041336999515616361	-0.025601802876878244	-0.0022633319492050318	0.02512887734013601	0.05799465833371388	-0.022315424377743299	-0.0028013370665914074	0.017905641614857679	0.040903378383815005	-8.7434360276802359	-12.65790702742931	-16.389369910603506	-19.915144053530732	-8.7490043581770713	-12.65736564182088	-16.386394124682177	-19.894756405939248	7.8342823972369475	8.587991869748373	9.516890923465366	10.5763836912771	7.8752655589861549	8.649992015180114	9.590563712254698	10.64165119148378
2.1400000000000001	-0.02417303271158823	-0.0014826035715775122	0.024840254661799392	0.056167917938850967	-0.022113173457405186	-0.0015908125350995671	0.020407485348280539	0.044522735366221706	-0.02561735045950465	-0.0022627277112348097	0.025107584648959222	0.057933246618403697	-0.021870753064760246	-0.0016390640856873537	0.019970791021745166	0.044160390556030139	-8.8507050897926938	-12.842100050125929	-16.655203353931412	-20.26573613021727	-8.8556164995891074	-12.84150622286559	-16.651826361981197	-20.244193170398205	7.695417877211165	8.452713494437242	9.390858072405346	10.46591890845992	7.7385001477372679	8.517624905824671	9.46813193122103	10.534360567937267
2.145	-0.024168866184817783	-0.0014844131020456295	0.024842625803900523	0.056172690689930083	-0.021740125296646245	-0.00072206724097686244	0.021939207804079062	0.046806477729332816	-0.025632871349287371	-0.0022622076314880524	0.025086536055343257	0.057871720925097875	-0.021576198848208814	-0.00085762250333417387	0.021398688162270751	0.046507972559754432	-8.9297174904455083	-12.977916858699288	-16.851581343197363	-20.525111943628197	-8.9338575099253159	-12.977078770449648	-16.847638942787881	-20.502304145221103	7.5894932991796006	8.348783398839796	9.293140730639773	10.379160275725391	7.6340981336849202	8.415868404420245	9.373114395537045	10.449944185620968
2.1499999999999999	-0.024165478584957028	-0.001486647148222961	0.024844679853745146	0.056177084680715708	-0.021550561268026666	-0.00032007449819719996	0.022690560383157358	0.047973931803770034	-0.025648349857274613	-0.0022617996424077057	0.025065701334036756	0.057810105673525451	-0.02145005259874358	-0.00052897405264467549	0.022052643257086477	0.047721343694588747	-8.9716393019984775	-13.049729406627989	-16.955554386462584	-20.662588244026828	-8.9749143202265724	-13.048438619067927	-16.95089090375707	-20.638433139333252	7.5321213839531284	8.2920032404127	9.23916892894649	10.330508346777224	7.5773798661762813	8.360132728200354	9.320457913355121	10.402306268551571
2.1550000000000002	-0.0241628579130749	-0.0014892454492375614	0.024846448913659981	0.056181026354018761	-0.02155768459449605	-0.00042283850636082071	0.022585226340027249	0.04790803708490754	-0.025663771041628362	-0.0022615311849440607	0.025045052633040257	0.057748423919087827	-0.021501646019219729	-0.00069014022298036085	0.021861525669293874	0.047674222984039109	-8.9716666267385747	-13.049020821603095	-16.954597027891424	-20.661416712968297	-8.9740172254045767	-13.047090437799769	-16.949112258805904	-20.635892585006104	7.5323893588894766	8.291611326842373	9.238026936151553	10.328519648329065	7.5772885372742391	8.35944996635387	9.318971848956239	10.399685115996541
2.1600000000000001	-0.024160991288610122	-0.0014921479903207777	0.02484796338805486	0.056184441562398796	-0.021761333336229784	-0.0010226552698122137	0.021630381297098159	0.04661557984162458	-0.025679120735929428	-0.0022614291397961154	0.025024564701779887	0.057686697764459054	-0.02172931206671673	-0.0013343269516421397	0.020836526204979625	0.046368310033555335	-8.929782278843085	-12.975812158015341	-16.848784915496452	-20.521781064812217	-8.9311934831620761	-12.973113874585634	-16.842474596540466	-20.494959218737964	7.5902127381738864	8.347475934273916	9.289561541161845	10.373026624390938	7.6338003153562481	8.413742221923833	9.368532709918726	10.441891934732421
2.165	-0.024159865016791189	-0.001495295348415054	0.024849251791210631	0.056187255919476292	-0.02214790861396778	-0.002067624306472401	0.019915378914918104	0.044225854201447076	-0.025694385568972498	-0.0022615197645335806	0.025004215091310785	0.057624948774775364	-0.022120427025514824	-0.0024114809601025792	0.019069464075172744	0.043933290289430091	-8.8507620522827786	-12.838664603865283	-16.650784712193655	-20.260756620340025	-8.8512671207445415	-12.835152735502298	-16.643757133046332	-20.23281630701964	7.6963644538164443	8.45015490923372	9.384457774699979	10.455230899601977	7.7379284520025353	8.513858304874082	9.460151501555494	10.520422917778164
2.1699999999999999	-0.024159464654646953	-0.0014986290328093998	0.024850340570421754	0.056189395162225847	-0.022692904849688798	-0.0034725681913196013	0.017592252456766527	0.040961755771831088	-0.025709552975975158	-0.0022618286361533306	0.024983984325199604	0.057563198390532602	-0.022653560463393088	-0.0038382891320494859	0.016713018398907611	0.040597299344581707	-8.7434280147005339	-12.6532548336796	-16.383657663955738	-19.909243655479621	-8.7431040848214252	-12.648969674317433	-16.376117743763761	-19.880459130060896	7.8351644352606207	8.583786790971773	9.507238638677029	10.560715821669583	7.8743224017058654	8.644358858815149	9.578864877476627	10.621377854488536
2.1750000000000003	-0.024159775075467356	-0.0015020918185841806	0.024851253946097853	0.056190785522927174	-0.023365294146467978	-0.0051356925232767525	0.014844876912330975	0.037093685270221777	-0.025724611201159757	-0.0022623805985616647	0.024963856040047916	0.057501468332512004	-0.023302139510831592	-0.0055143115942352886	0.01394980219373074	0.036638768351634252	-8.6193437510757818	-12.43992192478132	-16.077117547791897	-19.506801454477596	-8.6183005036072977	-12.434972746878373	-16.069322875617935	-19.477501748213584	7.9884458501777449	8.730294164007321	9.640584589881793	10.673731092171283	8.0251347033640154	8.787594876038593	9.707907887747286	10.729593308516276
2.1800000000000002	-0.024160780531646567	-0.0015056280706761513	0.024852013770394837	0.056191354109288424	-0.024132537116524445	-0.0069558159832945922	0.011856762275163354	0.032891449944827594	-0.025739549291746197	-0.0022631997144022045	0.024943817094834099	0.057439780993216803	-0.024038636584843516	-0.0073391568168554178	0.010960355254255736	0.032335932313158684	-8.4912661982846522	-12.22081605922466	-15.763241985550092	-19.09580551706761	-8.4896311477247046	-12.215351333952128	-15.755445696256473	-19.066318064783466	8.1391077442606157	8.87306454209695	9.76903913453369	10.780773137675023	8.1735121157705646	8.927302739722545	9.832301799201885	10.832088685877144
2.185	-0.024162464715762968	-0.0015091840564017305	0.024852639405725845	0.056191029291254552	-0.024964975429243617	-0.0088457020010252966	0.0087861492925219442	0.028587284034249927	-0.025754357083477751	-0.0022643092206127134	0.024923857648595567	0.057378159809533855	-0.024838249604162543	-0.009226059617939656	0.0078987601656514833	0.027928078032606544	-8.3716721741246403	-12.017265771262821	-15.472593444620642	-18.716260897743581	-8.3695769546778322	-12.011441241039694	-15.464991439694263	-18.686854802947078	8.273264914889186	8.999060297481753	9.881009223805851	10.872367562574821	8.3057310079292791	9.050684132451157	9.940796611044962	10.919774995135537
2.19	-0.024164810819817341	-0.0015127082443317319	0.024853147624435364	0.05618974109266793	-0.02583873046913214	-0.01073919017502092	0.0057527982717643575	0.024356465082567627	-0.025769025177829342	-0.0022657314870523902	0.024903971206220787	0.057316629611625591	-0.025681320670580716	-0.011109317413364553	0.0048801673394968294	0.023595403076419222	-8.2715821747214431	-11.847769472800232	-15.231352469691412	-18.402077478144044	-8.269153141596119	-11.84172297259561	-15.224047682148902	-18.37291980750383	8.380920391618195	9.099321241316427	9.969058948431652	10.943101654859135	8.4118853809969388	9.148919120795027	10.026161056345866	10.987475719688093
2.1949999999999998	-0.024167801592600562	-0.0015161515874819204	0.024853552530699048	0.056187421585928779	-0.026736761017137456	-0.012592170031986833	0.0028362109422076032	0.020314884132020802	-0.025783544911228758	-0.002267487977528267	0.024884154632419785	0.057255216943430026	-0.026554162304754797	-0.01294547359259567	0.0019797686943807727	0.019456700719994016	-8.19976507059312	-11.726733126295615	-15.05961179902847	-18.178964303765504	-8.1971195518176625	-11.720570667947786	-15.052600130803228	-18.150096355120439	8.4556327125616415	9.16841661716619	10.029130060479321	10.990610738101447	8.4855790851307664	9.216645884037422	10.084431506978824	11.032941179772013
2.2000000000000002	-0.024171419395115888	-0.0015194677888762951	0.024853865505552845	0.056184005287591245	-0.02764819169912535	-0.014378984443588646	0.000082006993860260014	0.01652842298946354	-0.02579790831654525	-0.0022695992125319462	0.02486440813423792	0.057193950350564085	-0.027448341192670235	-0.014709816253284738	-0.00076024717158295458	0.015579329944640355	-8.1622851159064034	-11.66384246228931	-14.9706228475563	-18.063610005078822	-8.1595327847086629	-11.657635805089686	-14.963798640092802	-18.034944154911507	8.4937636443947916	9.203506320380972	10.05941620731872	11.014293988760538	8.5231951774313093	9.251049991845779	10.113824726743281	11.055606126652651
2.2050000000000001	-0.024175646253983385	-0.0015226135476353593	0.024854095175763605	0.056179429552738372	-0.028566293627910067	-0.016086337895313253	-0.0024876800336241117	0.013027858017381749	-0.02581210807731683	-0.0022720847330169958	0.024844735212761836	0.057132860631814435	-0.028358703740509868	-0.016390327098441217	-0.0033199848698412934	0.011994817408278085	-8.1622851544333344	-11.663842572959741	-14.970623032866055	-18.063610251821309	-8.1595328259141482	-11.657635886310434	-14.96379876430326	-18.03494438079732	8.49376361417849	9.203506342871321	10.059416305204555	11.014294174710779	8.5231951520985943	9.251050000421459	10.113824788866332	11.055606294932093
2.21	-0.024180463912859898	-0.0015255487838781259	0.024854247407026641	0.056173634965806796	-0.02948559391017419	-0.017706531777581337	-0.0048632556760708585	0.0098242070989764639	-0.025826137475147004	-0.0022749630645587321	0.024825142584910646	0.05707198105090526	-0.029280527284833331	-0.017980953578281552	-0.0056908204162742192	0.0087147761912936949	-8.1998953275495747	-11.726504362056176	-15.058898266810988	-18.177658758078152	-8.1972530252035991	-11.720326699913819	-15.051833255798197	-18.148704575029392	8.4557646299607092	9.168633759285738	10.029440206288511	10.990994312867451	8.4857176559260785	9.216852155568548	10.084709296507259	11.033297141930087
2.2149999999999999	-0.024185853881767291	-0.0015282368408556834	0.024854325321757659	0.056166565725513512	-0.030398608749601999	-0.0192313418357817	-0.0070384190202577154	0.0069214343604173303	-0.025839990330859833	-0.0022782516812761568	0.024805640076527455	0.057011347505830534	-0.030206232750874019	-0.019475500215385001	-0.0078662146810851742	0.0057439548026676224	-8.2722014735894938	-11.846651046237973	-15.227886824051581	-18.395738535954866	-8.2697875955240008	-11.840531380983876	-15.220321241318388	-18.366160903645941	8.381590098688777	9.100430471246953	9.97064929738962	10.945086021959152	8.4125870519256146	9.149973368440355	10.027594565313075	10.989326339735538
2.2200000000000002	-0.024191797484361045	-0.0015306446628916329	0.024854329341553662	0.056158170021303404	-0.03129273385682925	-0.020647426856283138	-0.0090037858821804748	0.0043251664507615315	-0.025853660939935109	-0.0022819669689426256	0.024786240488164277	0.056950998653435475	-0.03112218606884332	-0.020862928684487237	-0.0098353973443448331	0.0030890512229521409	-8.3732783194381319	-12.014251073889863	-15.463333592990455	-18.699329297148012	-8.3712219535141621	-12.00823273072605	-15.455025147973185	-18.66879404888396	8.2751650814643642	9.002236045803174	9.885586030592226	10.878143508008569	8.3077158208524517	9.053703517259835	9.94495391268497	10.925194470439628
2.2250000000000001	-0.024198275903102653	-0.0015327429478731664	0.024854257254108086	0.056148400398840656	-0.032147916829935466	-0.021933885948171847	-0.010743792845696498	0.0020472101513869176	-0.025867144003000497	-0.0022861241867707756	0.024766959435253401	0.056890975987569738	-0.032006264937411176	-0.022124551140936338	-0.011580231803813436	0.00076311994675074143	-8.4943634144642957	-12.214710169927422	-15.744690200429773	-19.061896995828924	-8.4928023130117172	-12.208861338070848	-15.735450437615523	-19.03012348131529	8.1431899127250559	8.879959058375397	9.779029673983236	10.793532478902783	8.1777634867476973	8.933857962660992	9.841449101945116	10.844136394320353
2.23	-0.024205270222296092	-0.0015345062732169889	0.024854104304184776	0.056137214111903338	-0.032935814322775481	-0.023062342311885718	-0.012236751711840639	0.00010632335975113737	-0.025880434551978838	-0.0022907374274272162	0.024747815164522669	0.05683132386970343	-0.032826990500162301	-0.0232334261455923	-0.013075117108327976	-0.0012138798218286251	-8.6242920419843809	-12.429571673044721	-16.046067532226566	-19.45007832495034	-8.6233656227092528	-12.423988609044288	-16.035792920551813	-19.416889996097538	7.9957974932027761	8.742848972751932	9.65886902491951	10.697346467348731	8.0327726797211836	8.799525998436206	9.72477222946037	10.752022986093839
2.2349999999999999	-0.024212761469007346	-0.0015359131944255545	0.024853863307981356	0.056124573457980408	-0.033621064265214405	-0.023999560584927051	-0.013457427559846295	-0.0014738776990713856	-0.025893527872745896	-0.0022958195749135089	0.024728828348728381	0.056772089511409711	-0.033544957810668644	-0.024156075178156052	-0.014289425172226028	-0.0028173721516844743	-8.7503065559700275	-12.637822636118298	-16.338031063731688	-19.825952095873916	-8.7501446103356191	-12.632623028737676	-16.32672233463169	-19.791315181999941	7.8467599140401186	8.603808379497336	9.536519841501985	10.598908792848811	7.8863517869635519	8.663363334709149	9.606038159316894	10.657835496625229
2.2400000000000002	-0.02422073065183368	-0.0015369463155546778	0.024853524790019153	0.056110446095127414	-0.034164946150640252	-0.02471205696303309	-0.014381055182407128	-0.0026686853098192034	-0.02590641942502081	-0.0023013822600452213	0.024710021861955589	0.056713322908776911	-0.034116894691922348	-0.024856326351107148	-0.015191651419222456	-0.0040219786587777275	-8.8592810329387177	-12.817881205961006	-16.590356370479036	-20.15056318080741	-8.8599903291710795	-12.813187581829169	-16.578119779979637	-20.1146022949684	7.7127234549463092	8.478699217541364	9.426335112102654	10.510310932969616	7.754894424870062	8.540896733286191	9.499194231216771	10.573204857544511
2.2450000000000001	-0.024229158797519357	-0.0015375923311151014	0.024853077141437141	0.056094805337289423	-0.03453104070191617	-0.025171588342257023	-0.014987467007885318	-0.0034564413642979323	-0.025919104760395613	-0.0023074358133465824	0.024691420537844976	0.056655076729203766	-0.034501927669706653	-0.025300663319402623	-0.015754247121387399	-0.0048055495665821476	-8.939271677910785	-12.950123129656646	-16.775552946935804	-20.388459497893948	-8.9409237172739999	-12.946039843710913	-16.762580650751872	-20.351442173994286	7.6110894802836684	8.384253824449398	9.343630880824001	10.444642890103923	7.6554725266344156	8.448469296536877	9.419089523091683	10.510693734380218
2.25	-0.02423802698539574	-0.0015378420391600879	0.024852506798378002	0.05607763042568692	-0.034691711775306042	-0.025360089291032339	-0.015264179183132868	-0.003821956642464641	-0.025931579439315067	-0.0023139892152982929	0.024673050913268428	0.05659740615181269	-0.034668756545164617	-0.025464021605440538	-0.015958096624662969	-0.0051524533995137168	-8.9811545849544636	-13.019557850242176	-16.872611940501216	-20.512538566284562	-8.983777752843018	-13.016148553091725	-16.859144959391763	-20.474828764453054	7.5566714480303733	8.334743804242589	9.301503078151237	10.413107981346406	7.6025507374086776	8.399987957198626	9.378385418098939	10.481019370740202
2.2549999999999999	-0.024247316379690072	-0.0015376903255166832	0.024851798438940011	0.056058906773828569	-0.034633669474434622	-0.025272775019353051	-0.01520785190856375	-0.0037585975807700156	-0.025943838947928389	-0.0023210500439699165	0.024654940960027238	0.056540368662978263	-0.03460183498207093	-0.025334702069927471	-0.015795799331482667	-0.005055716394919225	-8.980009274061949	-13.018093302870792	-16.870187309967335	-20.508173283650503	-8.9835873488084594	-13.015366670119416	-16.85647087765647	-20.470164260153169	7.5580601198013245	8.338372319921547	9.307398016388896	10.421938658784651	7.6044486023461903	8.403420550241377	9.384246213681159	10.490104403287438
2.2600000000000002	-0.024257008259617668	-0.0015371361193522058	0.024850935196996327	0.05603862618379854	-0.034360892087645603	-0.024918710093664934	-0.014824196966526284	-0.0032689547709344184	-0.025955878615675099	-0.0023286244201977746	0.024637119807226	0.056484023809187517	-0.034304696401382159	-0.024917123569642541	-0.015273206748609523	-0.0045180260615723458	-8.9359092993077027	-12.945832375851232	-16.768421785908842	-20.375584183942458	-8.9403862895404664	-12.943741182129855	-16.754665635938558	-20.337628839250421	7.6152062147833063	8.394907113672244	9.360896840301729	10.470450607717844	7.6610180301438084	8.45851164984967	9.436216419198598	10.537231749101044
2.2650000000000001	-0.024267084047366685	-0.0015361823204827953	0.024849898890992879	0.056016787031703513	-0.033893911890643141	-0.024318887759880843	-0.014126771215515213	-0.0023642887059754122	-0.025967693534523564	-0.0023367169505598283	0.024619617457019585	0.056428432909734413	-0.033799352099284419	-0.024231589422705476	-0.01440894776147991	-0.0035516856601947146	-8.8539098826636877	-12.811055127867426	-16.578925882943217	-20.129811948765486	-8.8591994027624743	-12.80950850947017	-16.565279389237993	-20.092169439382893	7.7194239871768359	8.495733480270432	9.453816953054711	10.551210578975669	7.7636841692839001	8.556847941105481	9.52633675517232	10.615223573336194
2.27	-0.02427752533390275	-0.0015348356990599807	0.02484867026569227	0.055993394420314813	-0.033265658359760558	-0.023502467467479159	-0.013135049977309726	-0.0010629199664001221	-0.025979278480771119	-0.002345330668537181	0.024602464496404006	0.056373658732334561	-0.033121937864065698	-0.02331101693812454	-0.013231952659183515	-0.0021774268992289627	-8.7432358815886815	-12.628891486042312	-16.322914768408339	-19.79829531979474	-8.7492324459027806	-12.627775265482025	-16.309460284553289	-19.761105785185926	7.8558156122115816	8.626302370792053	9.572583362698358	10.652243997052095	7.8978276639176228	8.684240844401549	9.641444420189939	10.712564406735005
2.2749999999999999	-0.024288313902655817	-0.0015331067684750813	0.024847229244710223	0.05596846029712163	-0.032515176031041052	-0.022502126108299839	-0.011871952839077278	0.00061238585316969072	-0.025990627840255826	-0.0023544669743470695	0.024585691807732388	0.056319765135016457	-0.032315959677286954	-0.022195432112895895	-0.011777323002551666	-0.00042189866411030709	-8.6158854554927444	-12.419037930031642	-16.028002759202138	-19.41670985029489	-8.6224752482862961	-12.418235764023606	-16.014763816676741	-19.379998483946956	8.0069123652947219	8.769763338443816	9.701706519681631	10.760208331652848	8.0463343025197251	8.824255778599101	9.766535717689928	10.816442288817889
2.2800000000000002	-0.024299431751114764	-0.001531009632547476	0.024845555191616853	0.055942003536379112	-0.031681091747665473	-0.021349513916178856	-0.010360933871194987	0.0026379048221427575	-0.026001735537873903	-0.0023641255740363232	0.024569330280584438	0.056266816678098033	-0.031425095825044172	-0.020925642787208803	-0.0100812854536779	0.0016860930785765646	-8.4849902671663635	-12.203078222511884	-15.72444796811018	-19.024106100942042	-8.4920597056740625	-12.202487677678597	-15.711405506066972	-18.98780904820914	8.1560221286020424	8.910269921745166	9.82691316981108	10.86319825152864	8.1928528799573905	8.96142683117478	9.887792454671918	10.915436621159361
2.2850000000000001	-0.024310861110349153	-0.0015285618082533949	0.024843627177172242	0.055914049983752545	-0.03079651591129005	-0.020071659551851011	-0.0086229651975826428	0.0049928220408927242	-0.026012594972239088	-0.0023743044185450769	0.024553410527492429	0.056214878210268493	-0.030487366555105408	-0.019537642135971457	-0.0081762814480900205	0.0041199811906829113	-8.3632724587862626	-12.001967088332453	-15.44163647608586	-18.65837819703777	-8.3707137080833505	-12.001508063374338	-15.428746691469717	-18.622379304537258	8.2893497047589791	9.035018197506421	9.937017895235595	10.952341686645593	8.3238608122403415	9.083245365040008	9.994392085903664	11.001048914117801
2.29	-0.024322584462543411	-0.0015257840254508173	0.024841424250408826	0.055884632462782552	-0.029886333016845352	-0.018688917369154685	-0.0066740678574380378	0.0076625505448127667	-0.026023198956242083	-0.002384999643517613	0.024537962606038348	0.056164014433211382	-0.029531766133755029	-0.018058950295688252	-0.0060873191700485645	0.0068593462449844413	-8.2618331917993348	-11.834061075660374	-15.205345335367969	-18.3527611298369	-8.2695464242158447	-11.833677130816262	-15.1925554115605	-18.316930103376322	8.3967593429835235	9.134890794250407	10.024411378588236	11.022079991132019	8.4294107383344439	9.18079403130024	10.078979765579542	11.067971268130131
2.2949999999999999	-0.024334584556541756	-0.0015227000052375087	0.02483892571104665	0.055853790742321274	-0.028966983569571409	-0.017214756041403087	-0.0045242306207678718	0.010640310152399694	-0.02603353966434601	-0.0023962055107400564	0.024523015749574467	0.056114289449194693	-0.028577562310911991	-0.016507483474519469	-0.0038305059381025168	0.009892002280725589	-8.1893582190764676	-11.713832746405203	-15.035969599985361	-18.133587583953798	-8.1972508032644793	-11.713487530197096	-15.023230281715785	-18.097813965010015	8.4715633717551883	9.204109311500072	10.084572089237529	11.069531633538233	8.5029287869786752	9.248413805127449	10.137193847021886	11.1134727333283
2.3000000000000003	-0.024346844421560591	-0.0015193362187408824	0.024836111380851303	0.055821571464844025	-0.028048216478283546	-0.015657417624599622	-0.0021785004350188086	0.013925796070508121	-0.026043608587251209	-0.0024079143521502648	0.024508598108812452	0.056065766296488288	-0.027635774128183639	-0.014892936972106601	-0.0014143030374134833	0.013213046301598896	-8.1516964557552356	-11.651188161053852	-14.947590335381857	-18.019129861212967	-8.1596795149007395	-11.650859154913066	-14.934865775374941	-17.983350701078717	8.5098604994097027	9.239444910898863	10.115160253544847	11.093486629036451	8.5405722774221045	9.282937661725425	10.16678560242645	11.136428189713147
2.3050000000000002	-0.024359347379082678	-0.0015157216283007997	0.024832961871555696	0.055788028035352627	-0.02713602984722286	-0.014023275148060482	0.00035921836511404708	0.017520018743972968	-0.026053396494606841	-0.0024201165174309314	0.024494736506247002	0.056018506477375086	-0.026712014519594214	-0.013220282218680195	0.0011563308644356679	0.016819986058120431	-8.1516964763360811	-11.65118813246518	-14.947590216534955	-18.019129649765077	-8.1596795012736294	-11.650859083148211	-14.934865629747565	-17.983350471830441	8.5098605368538543	9.239444913167618	10.115160173668769	11.093486480795717	8.5405723153617459	9.282937638188325	10.166785493826632	11.136428033449776
2.31	-0.024372077053071279	-0.0015118874131314758	0.024829458846927659	0.055753220471490866	-0.026236040555358463	-0.012321567573688408	0.0030794837818862463	0.021415824346119536	-0.026062893406366978	-0.0024328003262300236	0.024481456205332118	0.055972569483657642	-0.025809888059043967	-0.011494827479567322	0.0038730482400132151	0.020703499513038862	-8.1891803341244192	-11.71396421073722	-15.036510245506516	-18.134602666149224	-8.1970648832534323	-11.71361675664081	-15.023797252820888	-18.098911236398322	8.4714762649654568	9.203968854671366	10.084369336492294	11.069279394582432	8.5028361050900309	9.248272902541696	10.137006328143168	11.113249432174155
2.315	-0.024385017378600993	-0.0015078666816739608	0.024825585276768924	0.055717215215344673	-0.025356660818883131	-0.010570007908334941	0.0059581042752170571	0.025584306799863642	-0.026072088573281277	-0.0024459520261076429	0.024468780696008746	0.055928012324713797	-0.024934304624932856	-0.0097282386051659661	0.0067149514861351792	0.024834033967874591	-8.2609789185814151	-11.834697928834402	-15.207954306641586	-18.357656760846218	-8.2686529416602958	-11.834302673809621	-15.195293136977938	-18.322228088498896	8.3963185195336945	9.134179343702733	10.02338575924613	11.02080156059569	8.4289430431642538	9.180081824927983	10.078030991939193	11.066836270336012
2.3199999999999998	-0.024398152609056954	-0.0015036941729502083	0.024821325680656467	0.055680084908014862	-0.024511577445421942	-0.0088004450939994962	0.0089455543346493027	0.029958526383616957	-0.026080970466968681	-0.0024595557572999619	0.024456731498072183	0.055884889062870841	-0.024094243842108874	-0.0079447696709815541	0.0096382146231835594	0.029145594593943443	-8.3610237519793529	-12.003658059523767	-15.448535384233759	-18.671314720898174	-8.3683586767893488	-12.003165949473424	-15.435992883690611	-18.636404643451925	8.2881077038601295	9.033011207048998	9.934128260939684	10.948730688813605	8.3225483064380123	9.081241242914412	9.991718802801586	10.997833628688797
2.3250000000000002	-0.024411467322000471	-0.0014994059493023686	0.024816666359342796	0.055641908128333875	-0.023721088243438482	-0.0070633009173033199	0.011957323012983237	0.03441777896050472	-0.026089526779931427	-0.0024735935254098147	0.024445327983664975	0.055843250361034005	-0.023304597995049435	-0.0061866036583457032	0.012566480964287183	0.03351988326902023	-8.4805606225314811	-12.206422864099579	-15.738059091895394	-19.049611415877038	-8.4874137480447303	-12.205758976213573	-15.725722058721193	-19.015536196692317	8.1533871599964061	8.906011986926143	9.820794707831279	10.855536446334437	8.1900820468455573	8.957187558261433	9.882137939666579	10.90860436866352
2.3300000000000001	-0.024424946423910333	-0.0014950390829651928	0.024811595611930228	0.055602769097364876	-0.023011907875481012	-0.0054290692392343866	0.014868710533618747	0.038777757363260931	-0.02609774443577375	-0.0024880451831063837	0.024434587219885635	0.055803143047229033	-0.022586747734750758	-0.004516735598211653	0.015385159224443178	0.037776119389770275	-8.6085953433106184	-12.4245070708584	-16.050289990726114	-19.458450645880362	-8.6148197379150844	-12.423570132170322	-16.038254661634774	-19.425552113162997	8.0022630253003887	8.762269835907119	9.690972600678124	10.746755326352983	8.0414743495106408	8.816820444713805	9.756645229976643	10.804463563044388
2.335	-0.024438575153906787	-0.001490631338964286	0.024806103937091727	0.055562757350615499	-0.022415216560293483	-0.0039851233168385963	0.017518135688445981	0.042793218997575447	-0.026105609609801694	-0.0025028884218831265	0.024424523832403667	0.055764609700682144	-0.021967577127122523	-0.0030175704620984184	0.017943427138497697	0.041673294970648159	-8.7326783251767832	-12.636619870625422	-16.354669795157037	-19.857755367021184	-8.7381407564862137	-12.635290887590354	-16.343029853489526	-19.8263553992456	7.8487105104749557	8.614928021679679	9.55636944374992	10.631945959587288	7.890455149396667	8.672998483981629	9.626594281841349	10.694603049247507
2.3399999999999999	-0.024452339086678175	-0.0014862208568253014	0.024800184216701424	0.05552196738029961	-0.021963060789307216	-0.0028268404993205252	0.019721939807680736	0.046178622819991341	-0.026113107760104774	-0.0025180987748693621	0.024415149890665476	0.055727688263649232	-0.021476822910634796	-0.0017838217674251773	0.02006704986506129	0.044930577165544237	-8.8400689770900982	-12.82066580548468	-16.619192177715107	-20.205231381463428	-8.8446733420920722	-12.81882712579204	-16.608028586789398	-20.175584807240455	7.7098655795305547	8.480630746661225	9.432444873596889	10.524564686151147	7.7538603706943639	8.541988113234481	9.506974506095478	10.591970312185419
2.3450000000000002	-0.024466224134765895	-0.0014818458336102202	0.02479383188053981	0.055480498250113454	-0.0216836869668194	-0.0020437533827780876	0.02130043252814677	0.048647497092471806	-0.026120223669102088	-0.0025336496316315624	0.02440647481512442	0.05569241168323906	-0.021143025635639329	-0.00090969975909142256	0.021582348289615832	0.047266792472555968	-8.9192004298328769	-12.956368739325143	-16.814281710668524	-20.46157039793319	-8.9229107105222098	-12.953930688966315	-16.803657218235656	-20.433828988232882	7.603845112790671	8.377365728608702	9.336345644117188	10.440108208488341	7.6494975113482216	8.441350315675997	9.414403406206108	10.511472861585285
2.3500000000000001	-0.02448021655041422	-0.0014775442107349992	0.024787045050899296	0.055438453185235423	-0.021596825420653113	-0.0017036028245215498	0.022110212124764245	0.049963765279697536	-0.026126941495436613	-0.0025495122657937298	0.024398505306698154	0.055658807586908402	-0.020988827190673482	-0.0004725579281220308	0.022347210709570797	0.048452088737670769	-8.9612261186011288	-13.028116132511634	-16.917071745019932	-20.596272368474892	-8.9640810039268093	-13.025043732073028	-16.907030958566096	-20.57047152651154	7.546192262703089	8.320776733494256	9.28319915507493	10.392546288964589	7.5926643225281017	8.386345020045171	9.363532596501986	10.466535708668543
2.355	-0.024494302927167914	-0.0014733533670039834	0.024779824666067748	0.055395939140582898	-0.021710115126908985	-0.0018387528925913328	0.022073746823010408	0.049991094029655701	-0.026133244836034866	-0.002565655876226057	0.024391245298461671	0.055626897995175124	-0.021026735606403599	-0.00051722359427150151	0.022280807727853708	0.048357378089891101	-8.9613316705794439	-13.027408632243439	-16.915124037758677	-20.592749994741894	-8.9634444011875924	-13.023738610556744	-16.905697423306506	-20.568822756479527	7.5459501111463821	8.320022232048191	9.281895003580792	10.390178763560659	7.5922973895649122	8.38590432401797	9.362964801735103	10.465110163360556
2.3599999999999999	-0.024508470201426644	-0.0014693098202125099	0.02477217458197245	0.055353066350364778	-0.022017629074097534	-0.0024393562200540186	0.0211964171202133	0.048723939781573466	-0.026139116798023484	-0.0025820476424169509	0.024384695929416295	0.055596699074700266	-0.021256527169796688	-0.0010459399038539692	0.021382253826943726	0.046984755291731337	-8.9194949164484072	-12.954283828723407	-16.808592648334468	-20.45130345961082	-8.9210366393172826	-12.950124348447108	-16.799801099667068	-20.429115889541812	7.603041853219914	8.375000137309715	9.332262855528174	10.43284851131675	7.6483874085200278	8.439937087898972	9.412523877239816	10.506994093130232
2.3650000000000002	-0.024522705654148096	-0.0014654489395891012	0.024764101651405062	0.05530994786219269	-0.022500883613300701	-0.0034556224558531783	0.019564906165445359	0.046288983561088542	-0.026144540080089689	-0.0025986527945236603	0.024378855539946717	0.05556822093438233	-0.021665073854719351	-0.0020174328223513975	0.019731432483366753	0.044467520146460861	-8.8404934239255652	-12.817312822459968	-16.610196121556257	-20.18906192621958	-8.8416642420831977	-12.812824559492366	-16.60205287850146	-20.168455324135458	7.7083043919640389	8.476396657507307	9.425158124666354	10.512035678898546	7.7519835627207741	8.539371678867747	9.503333539663311	10.583928797767054
2.3700000000000001	-0.024536996912886043	-0.0014618046712445696	0.024755615780518894	0.055266699059111767	-0.023132020151078996	-0.0048083812070749948	0.017327572168170713	0.042916406567065815	-0.026149497062827185	-0.0026154346984363216	0.024373719688518068	0.055541467466948616	-0.022228677195799382	-0.003355490937976228	0.017471607640949332	0.041039779880038082	-8.7331563130259919	-12.632169461574687	-16.343005276515189	-19.83690874092305	-8.7341523035217605	-12.627533810543589	-16.335513739799786	-19.817732239630299	7.8461564495315297	8.60853163787496	9.545405631202653	10.613777630794474	7.8877861345872029	8.668911718067563	9.620659954247698	10.682419197340882
2.375	-0.024551331954383204	-0.0014584092786679502	0.024746729962460884	0.055223437172905496	-0.023878295871811884	-0.0064043798728846422	0.014663841657764323	0.038891533525722777	-0.026153969907441933	-0.0026323549560607882	0.024369281188850542	0.055516436237832242	-0.022917237856139444	-0.0049640975504145046	0.014780069897518032	0.036986950909357996	-8.6090562037195362	-12.419173833013465	-16.036694496082227	-19.434320577922531	-8.6100411450110776	-12.414558302574191	-16.029842690539873	-19.41644356555415	7.998531770234256	8.753509294669201	9.676030186900822	10.722821661644328	8.0380028564204746	8.811068726401548	9.748008768642127	10.78774579232919
2.3799999999999999	-0.024565699107875212	-0.001455293100172727	0.024737460288206739	0.055180280792124642	-0.02470677791841331	-0.0081516713845651064	0.01175256433996727	0.03450308519098641	-0.026157940662172013	-0.0026493735208300297	0.02436553016686592	0.055493118422889578	-0.023699102214953568	-0.006744236169768914	0.011836541840329114	0.032593928947830482	-8.4809577624801218	-12.200442332915065	-15.723258989608318	-19.023541892199688	-8.4820454686262074	-12.195972804178368	-15.717012815616346	-19.006845375195276	8.1484057911680612	8.894863957557702	9.801883841547762	10.826097224657238	8.1858301926567533	8.949719488177031	9.870650409922889	10.887322332888586
2.3850000000000002	-0.024580087059279335	-0.0014524843250458539	0.024727825934895156	0.055137349368162655	-0.025588228737415866	-0.0099712660610848311	0.0087477688350784954	0.03000250135751615	-0.026161391375653605	-0.0026664488283086145	0.02436245413641738	0.055471498795916688	-0.024545374838719658	-0.008607748549200489	0.0087980998917542401	0.028105350690788622	-8.3613424852944895	-11.99726076155061	-15.433152237427196	-18.644422618136346	-8.3625913264688627	-11.993006200219357	-15.427449755923524	-18.62877665381421	8.2819356016210931	9.019658427707632	9.9116030196198	10.914445055247195	8.3175825973476408	9.072168544963871	9.977532171349979	10.972366602796198
2.3900000000000001	-0.024594484856449272	-0.0014500087899791372	0.024717849132099658	0.055094762722804697	-0.026499510211081705	-0.011803192407707519	0.0057659406768385789	0.025581818190019256	-0.026164304216393281	-0.0026835379415618248	0.024360038092801572	0.05545155576657454	-0.025432820316167396	-0.010485540094331388	0.0057852798403668238	0.023704950820774867	-8.2612327989342589	-11.828083872419676	-15.192440174163597	-18.330718512696521	-8.2626502651329492	-11.824054020592563	-15.187188399798293	-18.315955919672422	8.3891364287795999	9.118991381703071	9.99789480096263	10.982646782406986	8.4233785629563711	9.169661664163199	10.061565462495204	11.037920548764625
2.395	-0.024608881915627153	-0.0014478897971842977	0.024707555106669561	0.055052640560340684	-0.027424268743375085	-0.013607125463856768	0.0028844160601586427	0.021369839164995789	-0.026166661597427678	-0.0027005967107915454	0.02435826462292201	0.055433261468725514	-0.026344986754896039	-0.012329765933573315	0.0028794169683986452	0.019513191780467669	-8.1893986341709191	-11.707280568589969	-15.021114485722197	-18.108006303536264	-8.1909519364671937	-11.703433565184049	-15.016189265119888	-18.093901402456083	8.4635598454443384	9.187460887317005	10.056773578463649	11.028437706506457	8.4968338865574549	9.236875102150728	10.11888593153123	11.081880116274761
2.3999999999999999	-0.024623268029217861	-0.001446147955411989	0.02469697200692899	0.055011101987472499	-0.028352041212347863	-0.015359018360624024	0.00014763858012383705	0.017441277701634578	-0.02616844630522272	-0.0027175799465538652	0.024357114030921098	0.055416581898880463	-0.027271633819634988	-0.01411132136512537	0.00012818142385532218	0.015597491544231212	-8.1519069213530724	-11.644511492259483	-14.932352700596443	-17.992878456737046	-8.1535357384225193	-11.640767227343552	-14.927601743013263	-17.979136183016706	8.5015530653849435	9.222237284658494	10.086460582164196	11.05125725213688	8.5343335403988792	9.271015937269676	10.147779734387524	11.10376967571658
2.4050000000000002	-0.024637633375011112	-0.0014448010448848024	0.0246861308071381	0.054970265043863764	-0.029276154307760753	-0.017045545257142379	-0.0024227117492552352	0.013832119030744133	-0.026169641631718772	-0.0027344416056990653	0.024356564478017179	0.055401477103834515	-0.028206813783416669	-0.015814611174393596	-0.0024446946495091234	0.011988226534176366	-8.1519069358006106	-11.644511573503266	-14.932352852896134	-17.992878713224435	-8.1535357685525476	-11.640767315178735	-14.927601911576288	-17.979136452002063	8.5015530500555262	9.222237329987569	10.086460693335471	11.051257453670132	8.5343335260796291	9.271015965124523	10.147779819767344	11.10376983876059
2.4100000000000001	-0.024651968526900076	-0.001443863906959601	0.024675065193289828	0.05493024624608505	-0.030190881424836114	-0.018657923959492621	-0.0048170078790827249	0.010555610541836003	-0.026170231508500015	-0.0027511349890035207	0.024356592135244492	0.055387901416220658	-0.029146046232694213	-0.017431407097560588	-0.004828915998284623	0.0086950358044874561	-8.189540116183343	-11.707057615724189	-15.020398345470223	-18.106696238363739	-8.1910893243844907	-11.703203848327472	-15.015460628930502	-18.092539002230225	8.4636840255520622	9.187673791814878	10.057083248430793	11.028815663958585	8.4969614438927726	9.237090366397471	10.119194807708964	11.082239797672212
2.415	-0.024666264467213136	-0.0014433483591239338	0.024663811431355896	0.054891160147492929	-0.031088344070067976	-0.02018625209107484	-0.0070284916242735734	0.0076154234053316854	-0.026170200641888932	-0.0027676129492910581	0.024357171347783868	0.055375803736200796	-0.030083044154444572	-0.018955085098095421	-0.0070185775430608478	0.0057201305044244297	-8.2619081910313188	-11.826994769685353	-15.188960891530698	-18.324356238635474	-8.2633039057582884	-11.822930224442242	-15.183649631352546	-18.309344786305651	8.3897679029526694	9.120079421739898	9.999486669275784	10.98460455829723	8.4240258329216627	9.170760169302596	10.063149625982448	11.039786073060255
2.4199999999999999	-0.024680512600650899	-0.001443263135720125	0.024652408219251062	0.054853118916291091	-0.0319556763889444	-0.021615144481690128	-0.0090467076512828846	0.0050144852855822444	-0.026169534647871855	-0.0027838281086860423	0.02435827480951441	0.055365127857192817	-0.031006493351921238	-0.020376034724950871	-0.0090056964975866478	0.003067206691164873	-8.3631046508529501	-11.99432839389042	-15.4238513502555	-18.627423168440448	-8.3642880637049153	-11.989973482730877	-15.417994815575803	-18.611133287927959	8.2837315645680432	9.022775750989305	9.916200500231436	10.920154647520786	8.3194185440064251	9.07531006365664	9.982092906158443	10.977814322562716
2.4250000000000003	-0.02469470476984182	-0.0014436138545742777	0.024640896523796675	0.054816231933835502	-0.032773034352768494	-0.022921260643067782	-0.010853983578256478	0.0027593606683989583	-0.026168220185620796	-0.0027997330835006799	0.024359873746431459	0.055355812832951892	-0.031897495145647978	-0.021678699140770273	-0.010776676360309252	0.00074582697408641331	-8.4843857130228066	-12.194513479799326	-15.70461355000009	-18.989481786699187	-8.4853218040669152	-12.189820876320884	-15.698070722469542	-18.971550580139041	8.1522742545440306	8.901636687620953	9.811963489947652	10.83874186063907	8.1897735541890772	8.956533441420697	9.880613708389546	10.899401054552629
2.4300000000000002	-0.024708833272547193	-0.001444403009506514	0.024629319404060632	0.054780605414844266	-0.033513066026968005	-0.024073148056736444	-0.012424951413598971	0.00086092608842050543	-0.026166245088421053	-0.002815280715114631	0.024361938107581152	0.05534779338312569	-0.032728391950331864	-0.022840501111635776	-0.012311558718682496	-0.0012280898456027852	-8.6146014738002901	-12.409149967081866	-16.005466565063145	-19.377307863284504	-8.6152864073630972	-12.404110458878652	-15.998140586418739	-19.357479771115123	8.0055157265067881	8.765850286225865	9.694572015426676	10.746298234607347	8.0451036936346923	8.823472129996552	9.766269734619052	10.81019131997694
2.435	-0.02472289088039642	-0.0014456299884758319	0.024617721822420592	0.054746342051085271	-0.034142350091341672	-0.025033543546337723	-0.013728719646538968	-0.00066738552977098895	-0.026163598490837263	-0.0028304243050976726	0.024364436762179018	0.055341000333954629	-0.033463663050418813	-0.023832730606573902	-0.013585563104539022	-0.0028345373484698821	-8.7410014130438967	-12.61728099319566	-16.297085330852731	-19.753120313249354	-8.741467115825273	-12.611922709573154	-16.288931405539099	-19.731283126633158	7.8571920586463991	8.628221303122191	9.57527366604665	10.651892956793694	7.8989852803066179	8.688701875110602	9.649974624146635	10.71888173077133
2.44	-0.024736870859147199	-0.001447291116925506	0.024606150444825406	0.054713540679580078	-0.034624957304093415	-0.025763807425531402	-0.01473290854135321	-0.0018122925252662416	-0.026160270950903754	-0.0028451178527269059	0.024367337701548565	0.05533536109052084	-0.034063256543989104	-0.024623237238608653	-0.014572151822218882	-0.004053039528903013	-8.8504560585692324	-12.797370370631603	-16.549338224747615	-20.078082246455189	-8.850770363287328	-12.791750650356633	-16.54036353310498	-20.05428329826195	7.7238818267409012	8.50447338560889	9.468165889840124	10.567267735396448	7.7677807903208162	8.567636093701282	9.545419990215764	10.636786528079062
2.4449999999999998	-0.024750766990331911	-0.0014493797256838414	0.024594653431570683	0.054682295976322848	-0.034927703678365937	-0.026229616946034318	-0.015408462827243941	-0.0025630515826826836	-0.0261562545661921	-0.0028593162929629479	0.024370608244644616	0.055330800136555156	-0.034488080497610291	-0.025180485713761601	-0.015246737345735343	-0.0048662468162249464	-8.9310062121252187	-12.929819455053602	-16.734793312341793	-20.316815564922457	-8.9312675633357603	-12.924010858974439	-16.72504870686948	-20.291251906703717	7.6228869794079994	8.411169449619764	9.388237579904131	10.505097007700416	7.6685356749646551	8.476481342147935	9.467180963262659	10.576165048021735
2.4500000000000002	-0.024764573594162821	-0.0014518862425909368	0.024583280220070131	0.054652698176012038	-0.035026014105416815	-0.02640664122794547	-0.01573411462632909	-0.0029128610268129539	-0.026151543082585653	-0.0028729757329018918	0.024374215245830992	0.055327239557816182	-0.03470658298638736	-0.025478253726804609	-0.015590227086022264	-0.0052625505729838404	-8.9735020662526672	-12.999637121295969	-16.832453900139022	-20.442231262555239	-8.9738289058027707	-12.993711385089128	-16.822019854161212	-20.415214468227877	7.5689058991662489	8.362409701336654	9.348239933652145	10.476173125768976	7.6156961748227169	8.429008404805462	9.427684211907488	10.547501063524253
2.4550000000000001	-0.024778285553563317	-0.0014547983068414251	0.024572081300920243	0.054624832818145189	-0.034908884738338572	-0.026284854788778719	-0.015699617995962575	-0.002859361228230722	-0.026146131994760381	-0.0028860536846648985	0.024378125303744558	0.055324599584499312	-0.034700751372125693	-0.025500051068279558	-0.015591822612267508	-0.0052373967000938276	-8.9729907239416207	-12.998704623524016	-16.830937253884734	-20.439650117402721	-8.9735068866803616	-12.992719242408775	-16.819908283186503	-20.411553907526319	7.5704309806985025	8.366269703529055	9.355342136769122	10.486420321314747	7.6175739179872282	8.433081563323537	9.433959612631503	10.556604609504761
2.46	-0.024791898339110115	-0.0014581009048667787	0.024561107988631953	0.054598780519504036	-0.034581480713895607	-0.025870457301588965	-0.015307264252769261	-0.0024047556920940259	-0.026140018637232573	-0.0028985092926968074	0.024382304969998499	0.055322799148311966	-0.034469799930258234	-0.025242279578803473	-0.015250714369221093	-0.0047935125397418786	-8.9295125179604895	-12.927078725618937	-16.730309177938587	-20.309183112163915	-8.9303309883722051	-12.921069637314023	-16.718780755404538	-20.280386838536991	7.6273669806751993	8.422477227911175	9.408999456842726	10.53503694888521	7.6740242407097596	8.488402134631168	9.485554577077787	10.602792308088723
2.4649999999999999	-0.024805408034726952	-0.0014617765264071771	0.024550412188272742	0.054574616772816595	-0.03406450893585504	-0.025184936460030657	-0.014571518464871803	-0.0015559460259847466	-0.026133202265095388	-0.002910303553431217	0.024386720956621075	0.055321756449519463	-0.034030415515908394	-0.0247153022522093	-0.014576436886654484	-0.0039404078746283922	-8.8480942873828337	-12.792984802431374	-16.542079966771318	-20.065723169423759	-8.8493023317903301	-12.786965998450611	-16.530140054524914	-20.036564081040929	7.7310532131252918	8.522482138101848	9.501093757466251	10.614697412740121	7.776486135131277	8.586583075235033	9.574643279475604	10.679054474496456
2.4700000000000002	-0.024818811363842838	-0.0014658053393012214	0.024540046159311133	0.054552411771118442	-0.033390480142829852	-0.024261476639561991	-0.0135168414537797	-0.00032453735465932108	-0.026125684123517942	-0.0029213995253198916	0.024391340341096364	0.055321389529228257	-0.03341349074413956	-0.023941999516905125	-0.013587722993963118	-0.0026932908569905108	-8.7379409853187458	-12.611500565663981	-16.287360851031188	-19.736547616521868	-8.7395896950765373	-12.605469016525873	-16.275085939027431	-19.707290186996083	7.8666783722804568	8.651883465260021	9.618278417180091	10.713721715948446	7.9103621780109643	8.713518610332715	9.688280909577278	10.774134612907791
2.4750000000000001	-0.02483210571582254	-0.0014701653813696989	0.024530062277766516	0.054532230257144085	-0.032597939443438917	-0.023139537636157136	-0.012173988024885663	0.0012738620454785165	-0.026117467505221443	-0.0029317625272906635	0.024396130767944634	0.055321616842273782	-0.032658356713519347	-0.022954024657138854	-0.012309865459408081	-0.0010712671674194395	-8.6110399633714163	-12.402280311126976	-15.993674717916924	-19.357180017886421	-8.6131402733052145	-12.396223498495594	-15.981129014181114	-19.328004182173871	8.0168916376114741	8.794016169142252	9.745381971503294	10.819160524823563	8.0585652427393252	8.852887246833909	9.811706155867537	10.875514125077601
2.48	-0.024845289172358627	-0.0014748327676669358	0.024520512797807537	0.054514131396871321	-0.031725302878960117	-0.021858864168012575	-0.010575389546206454	0.0032215223421448	-0.026108557795212504	-0.0029413603237552115	0.024401060645829698	0.055322357825815779	-0.031806192519934287	-0.021786638599751655	-0.010770933392753128	0.00090529833432977471	-8.4805191865959006	-12.186878258491763	-15.691209859988382	-18.966544913109022	-8.4830445472168048	-12.180781853498441	-15.678446340640274	-18.93754985908031	8.1651175720734254	8.933209785365401	9.868456584936461	10.919505028378906	8.2047733965907761	8.989340096510967	9.931318986604714	10.972050384727799
2.4849999999999999	-0.024858360533580311	-0.0014797819112602325	0.024511449613850503	0.054498168676188653	-0.030805882633543148	-0.020454294865788546	-0.0087505547119299289	0.0055015024974300591	-0.026098962502197339	-0.0029501632944168329	0.024406099339199561	0.055323533459190472	-0.030894314197770473	-0.02047342867628861	-0.0089975959666561741	0.0032180031540822423	-8.3591010349372823	-11.98623068913891	-15.409305640281852	-18.602444602611893	-8.3619948783276499	-11.980084760968238	-15.396368373512404	-18.573662310133841	8.297654967355083	9.056797568908696	9.976591036097726	11.006215363921182	8.3354927400517535	9.110471301020294	10.036465075637774	11.055474967690094
2.4900000000000002	-0.024871319343547207	-0.0014849857556318922	0.024502924024124226	0.054484389819422677	-0.029865104660292768	-0.01895246401208385	-0.0067225683817839239	0.0081006782646770338	-0.026088691276194682	-0.0029581445872252196	0.024411217353497459	0.055325066810237987	-0.029952514841845856	-0.019042209645744337	-0.0070115769301902688	0.0058534261187659798	-8.2578879207459384	-11.818683143333192	-15.17371149870479	-18.298057620570468	-8.2610728629872803	-11.812486106223179	-15.160639185605733	-18.269470380835458	8.4044323257929888	9.155752112271372	10.062374376824408	11.07397209542512	8.4408015663769705	9.207443416568598	10.119902468885579	11.120648051039213
2.4950000000000001	-0.024884165914841654	-0.0014904160167027627	0.02449498649658273	0.054472836728501284	-0.028920134828259964	-0.017370948464390915	-0.004506634681331799	0.011011511546903519	-0.026077755911920908	-0.0029652802529905728	0.024416386513092015	0.055326883563876897	-0.029001848751076031	-0.017513009492750909	-0.0048277701789650081	0.0088047616589069858	-8.1855659388967546	-11.698700771521619	-15.004807632162979	-18.079692505142397	-8.1889518072547869	-11.692460915689075	-14.991638340968524	-18.0512500781944	8.4787998104766603	9.224344108957614	10.121409678050746	11.12004244927173	8.5141467142886771	9.274652792142041	10.177333579686914	11.164944880922216
2.5	-0.024896901351953778	-0.0014960434324577747	0.024487686438098545	0.054463545441257748	-0.027981475646514542	-0.015719847315500593	-0.002111276536129904	0.01423116404865073	-0.026066170337798587	-0.0029715493603289984	0.024421580130982147	0.055328912528528548	-0.028055569310754029	-0.015898488799642188	-0.0024548200255459047	0.01207078419512984	-8.1479825027979516	-11.636182939823272	-14.91666700032685	-17.965625247102871	-8.1514715054771756	-11.629917904147767	-14.903443786424372	-17.937259124937675	8.5168751201308918	9.259365098021491	10.151423165066347	11.14329345335568	8.5516999872321067	9.308965106793811	10.20653540486216	11.187292991854439
2.5049999999999999	-0.024909527573131418	-0.0015018380180911789	0.024481071967646095	0.05445654610747401	-0.027055763030014148	-0.014005396074433314	0.00045756840237644146	0.017756869131741709	-0.026053950590409172	-0.0029769340897821614	0.024426773169493904	0.055331086116466963	-0.027121548291341592	-0.014206677521268574	0.0001013623997739024	0.015651036187457768	-8.1479824981042626	-11.636182876788439	-14.916666847577151	-17.965624968802054	-8.151471479888869	-11.629917819325971	-14.903443627705512	-17.937258850201196	8.5168751718305356	9.259365096078156	10.151423082723042	11.143293275167398	8.5517000314578864	9.308965089918051	10.206535310964173	11.187292810664051
2.5100000000000002	-0.024922047330354514	-0.0015077693245870213	0.024475189694271808	0.054451862981101162	-0.026148965420766855	-0.012235048591002832	0.0031896500350189821	0.021576980037916475	-0.026041114774394795	-0.0029814198061611924	0.02443194239114372	0.055333340794305845	-0.026205429998040999	-0.012445637412572385	0.0028310338366058984	0.019536556524708752	-8.1853820040866268	-11.698823213720706	-15.00534381620216	-18.080755391510653	-8.1887631074419929	-11.692588629011123	-14.992190598896322	-18.052312213080516	8.4787116058965907	9.22419491301757	10.121199733003715	11.119782100633684	8.5140543912626064	9.274506531222799	10.177120400009276	11.164697897505975
2.5150000000000001	-0.024934464227172871	-0.001513806698650101	0.024470084500523952	0.054449514427143825	-0.025269327259590267	-0.010423385214743289	0.0060611904647004389	0.02565785677139789	-0.026027683008025861	-0.0029849951083784467	0.024437066498898218	0.0553356175000667	-0.025313876517096538	-0.010629489247044167	0.0057113456181640976	0.023696228256848195	-8.2570037651061359	-11.819275847944919	-15.176299327052931	-18.303190174848076	-8.2601655578825728	-11.813105859621704	-15.163305640427792	-18.274596807524603	8.4039853903629873	9.154997468653564	10.061315394716197	11.07265956252946	8.4403359107267094	9.206705241647414	10.118827481382414	11.11939881003049
2.52	-0.024946782734043743	-0.0015199195419154394	0.024465799332012796	0.054449512941710687	-0.0244295661917051	-0.0085980496680764778	0.0090244727475486397	0.029927966902055094	-0.026013677354643237	-0.002987651856237482	0.024442126265093907	0.05533786202377982	-0.024457385337920579	-0.0087850017945489273	0.0086954340920670781	0.028060152946420565	-8.3567696634972091	-11.987801015883752	-15.416148796009445	-18.616032290625959	-8.3596007233479348	-11.98173249621421	-15.403423912912817	-18.587223350830424	8.2963943897632203	9.054672233505965	9.973618953668405	11.002534055626405	8.3341876065302288	9.108398773767765	10.033447868665356	11.051954799238136
2.5249999999999999	-0.024959008200877823	-0.0015260775673894232	0.024462374993708881	0.054451865183804411	-0.023647966733270961	-0.0068045910196485593	0.011998344794548268	0.03426241701873687	-0.02599912174043369	-0.0029893851738986544	0.024447104648303283	0.055340025348636315	-0.023652221062303448	-0.0069574992128090428	0.011702069387250298	0.032503471586138949	-8.4759162123278777	-12.189972853962079	-15.704709890508816	-18.993405996439527	-8.4783122197584184	-12.18404498105259	-15.692378489434127	-18.964328320348528	8.1624411125397325	8.928707696990583	9.862192585500764	10.911759649584002	8.2020245777275559	8.984968732037154	9.924955311328274	10.964601284156681
2.5300000000000002	-0.024971146866530174	-0.0015322510511470554	0.024459849953574316	0.054456572017317052	-0.022948133909582696	-0.0051086928845376798	0.014862875272890038	0.038473289207565049	-0.0259840418590754	-0.002990193429958593	0.024451986897476692	0.055342063950340435	-0.022921017931494321	-0.0052142844554062722	0.014609361105106212	0.036836350782708249	-8.6034439104478473	-12.407311259465242	-16.015774364507294	-19.401306227290338	-8.605317640851645	-12.401564422807716	-16.003967027678552	-19.371925618670154	8.0121679156595334	8.786101186401682	9.734449765839302	10.805691768967963	8.0537628891584475	8.84524767937253	9.800580415480473	10.862472334903999
2.5350000000000001	-0.024983205864915002	-0.0015384110773409424	0.02445826015410757	0.054463628562086787	-0.022357336115410006	-0.0035941234543634109	0.017461998506657025	0.042312540714214031	-0.025968465063898674	-0.0029900781943334618	0.024456760642733298	0.055343940052438867	-0.022291685871553668	-0.0036434565037610886	0.017256790592165984	0.040807222578491412	-8.7269070564222844	-12.618545618513798	-16.318830811751411	-19.799739528170946	-8.7281988099496992	-12.613018429129555	-16.307670496721812	-19.770051322612115	7.8594627278307151	8.639870304245233	9.601860541622263	10.693626020306866	7.9031229147549065	8.702020576834178	9.671516836984347	10.754518148964623
2.54	-0.024995193227509233	-0.0015445297746848716	0.02445763883238548	0.054473024252648078	-0.021903607820595673	-0.0023552441556677086	0.019617128790720618	0.045493157800320282	-0.025952420248393716	-0.0029890441723650616	0.024461415972168818	0.055345621835959209	-0.021794511429986292	-0.002346451411702955	0.019459023129853946	0.044125034781118636	-8.8335837224335414	-12.801620359842099	-16.581940617605028	-20.146478245100333	-8.8342686328380306	-12.796344345968123	-16.57152846012967	-20.116522381428403	7.7213572065614723	8.50650688330233	9.479597555642899	10.588674582776693	7.7669353210415335	8.571481715398631	9.552568551026751	10.653393194955559
2.5449999999999999	-0.02500711788198811	-0.001550580542645839	0.024458016349077346	0.054484742903617794	-0.021612064733514864	-0.0014842967051557272	0.021151812655836578	0.047729470665017787	-0.025935937715916353	-0.0029870991168035716	0.02446594549414937	0.055347083602033484	-0.021457818059893417	-0.0014242266861968331	0.021031819812389357	0.046501030944765952	-8.9119438286616859	-12.936319710342534	-16.775612505644936	-20.402256439154591	-8.9120330519012008	-12.931312946649999	-16.766017651440976	-20.372135217428656	7.6158620346762639	8.403843354610664	9.384513446282609	10.505944250133318	7.6630006557296889	8.471130215779179	9.460167261155974	10.57369714433336
2.5500000000000003	-0.0250189896467767	-0.0015565382656898444	0.024459420027098676	0.054498762780833085	-0.021501118253622893	-0.0010556827984924302	0.021923038026780788	0.048789681088365552	-0.025919049039658783	-0.0029842537185724056	0.02447034438455712	0.055348305886506424	-0.021303101602768444	-0.00095948560240424015	0.021825432428837346	0.04770235876003659	-8.9531940787200242	-13.007106480709211	-16.877070096000665	-20.536590028225177	-8.9527291383991745	-13.002368913941154	-16.868327245086618	-20.506482676666231	7.5584345399552286	8.347402268500543	9.331502670653269	10.459046604908409	7.6065983879008189	8.416182348161797	9.40882052449949	10.528597466596288
2.5550000000000002	-0.025030819221313186	-0.0015623795140425327	0.024461874000327399	0.054515056677217878	-0.021579374689395327	-0.0011112241620906921	0.021850757067534761	0.04854607559302835	-0.02590178691393212	-0.0029805214774052289	0.024474610418529628	0.055349275526080571	-0.021340915944947567	-0.00099965635980962418	0.021756274535578726	0.047602290858195694	-8.9525820085313779	-13.005559716772936	-16.87395757440876	-20.532885248246117	-8.951624371406723	-13.00107296273808	-16.866072418214436	-20.503050031395816	7.5580752418566633	8.346291964493884	9.329353964176733	10.456056149482617	7.6066298755849127	8.415550256300291	9.407074728475832	10.52591394598835
2.56	-0.025042618171833952	-0.0015680827295410024	0.024465399073037873	0.054533591992915284	-0.02184392676947202	-0.0016508979852214254	0.020936014075847342	0.047005844639317382	-0.025884184998002178	-0.0029759185536993474	0.0244787439862637	0.055349985675726215	-0.021568706992034906	-0.001546094100659175	0.020826292322566681	0.046209865307680204	-8.9101436760528223	-12.931783035956514	-16.76649026062405	-20.391422013980161	-8.9087632099279936	-12.927515432694758	-16.759448930684524	-20.362177402079357	7.6147212710958487	8.400448978016193	9.377965189488871	10.496802421004895	7.6630395926648283	8.469148708656541	9.45481153395938	10.565490441335776
2.565	-0.025054398912572183	-0.0015736283953054822	0.024470012590559483	0.054554330818998478	-0.022280495361528922	-0.002632195019103209	0.019261187214052282	0.044310796441915226	-0.02586627775371405	-0.0029704636030915576	0.024482748092556478	0.055350435777787088	-0.021971243832373671	-0.0025533369156121163	0.019122920890985464	0.04366785590178722	-8.8306985511762441	-12.794387379122988	-16.567418201911963	-20.129304698318371	-8.8289640534737117	-12.790302225592569	-16.56119503180112	-20.10098781351055	7.7192759267069112	8.500673950621601	9.468408877813193	10.572976730604142	7.7668359796869677	8.567936827748808	9.543316463462504	10.63928915104347
2.5699999999999998	-0.025066174682164637	-0.0015789991880776849	0.024475728321726717	0.054577230024494328	-0.02286548703246442	-0.0039784288726518822	0.016972197354108372	0.040705772887869016	-0.025848100278250904	-0.0029641775954722428	0.02448662833979097	0.055350631483184587	-0.022523491544839125	-0.0039387349223255026	0.016799592462330888	0.040219848599127347	-8.7230928303340996	-12.609052698472215	-16.299812005836269	-19.777392798914985	-8.7210660792956638	-12.605115922341994	-16.294371628930481	-19.750303270243421	7.8562572433560749	8.631441042786509	9.585810337791819	10.670991057265158	7.9027007164758104	8.696670670329766	9.658079773166917	10.734153814884165
2.5750000000000002	-0.025077959515286876	-0.0015841801122446174	0.024482556353723386	0.05460224134645339	-0.023569563807524889	-0.0055932999188362297	0.01424897952027784	0.036487313478408376	-0.02582968813340935	-0.0029570836202952671	0.024490392894130512	0.055350584525904682	-0.023195054326744999	-0.0055990867998204196	0.01404386883192694	0.036158639989600644	-8.5988895033419332	-12.396072127441439	-15.993318004582598	-19.375139658856448	-8.5966227415071828	-12.392256283163268	-15.988611679957081	-19.349484212092179	8.0077061487992148	8.775009636888043	9.713503536341711	10.776031626987584	8.0528516570540986	8.837931058959913	9.782842580428482	10.835739858571863
2.5800000000000001	-0.025089768209340897	-0.0015891586147037378	0.024490502999861156	0.054629311483075302	-0.024361909792755546	-0.007377204907794299	0.011273849432077907	0.031949933071464098	-0.025811077172796432	-0.0029492066801995332	0.024494052434826212	0.05535031255198064	-0.023954965716671387	-0.0074288793217087128	0.011043791405771039	0.031773304661946625	-8.4708212596639712	-12.177509677231942	-15.679882830947452	-18.964762193708339	-8.4683574234009011	-12.173793524741196	-15.675842145791801	-18.940615166008463	8.1566929550971004	8.91504374116762	9.836605291801682	10.875440507918393	8.2005188305898174	8.975674016876581	9.903082864177946	10.931800668299688
2.585	-0.025101616286214531	-0.0015939246798900198	0.024499570720888896	0.054658382189926809	-0.025214196344155892	-0.0092408949529813704	0.0082064172739373213	0.027345099380882844	-0.025792303368407238	-0.0029405734750741555	0.024497620086588758	0.055349838904693874	-0.024775692983820808	-0.0093351026741758641	0.0079617270489291993	0.027309432640051749	-8.3513234264086069	-11.974584573682527	-15.389899145977427	-18.586073426406951	-8.3486984815461511	-11.97094981417056	-15.386431092503596	-18.563361340432795	8.2894469455291534	9.038700512893898	9.943950015216956	10.960389737515946	8.3320622518107113	9.097284342472687	10.007907550755317	11.013816945648031
2.5899999999999999	-0.025113519949107155	-0.001598470904451455	0.024509758060399074	0.054689390379556821	-0.026103386210855041	-0.011113763451905765	0.0051696754900146238	0.022860284870815945	-0.025773402638023832	-0.0029312121787924443	0.024501111335071546	0.055349192367948448	-0.025635632490695615	-0.011245786155063553	0.004920409175941361	0.022949209696105859	-8.2513670444661571	-11.805682117256552	-15.149367434847733	-18.272780687954782	-8.2486138765663437	-11.80210987548044	-15.146353524864928	-18.25128978814962	8.3960317621065264	9.137139922646405	10.028377005537294	11.025893717869204	8.43764717794096	9.194080040070814	10.090336146675842	11.077006125928035
2.5950000000000002	-0.025125496034417379	-0.0016027925512079953	0.024521059594888948	0.05472226822485448	-0.027012905346208139	-0.012946239190052498	0.0022473254720072758	0.01861719762021638	-0.02575441067489511	-0.0029211522109203851	0.02450454392561063	0.055348406870162806	-0.026519875166151896	-0.013111986043577078	0.0020008943841850185	0.018810024600205113	-8.1796730057602307	-11.685107881458141	-14.978215578822896	-18.050402926374826	-8.1768262284547255	-11.68157708471589	-14.975515578061199	-18.029802316599742	8.4700284802875401	9.204996353486703	10.085979895862727	11.069830601526635	8.5109307946738173	9.260794915284236	10.146567163626929	11.119362387176417
2.6000000000000001	-0.025137561958769948	-0.0016068875822072008	0.024533465899026122	0.054756943266671222	-0.027932156295330642	-0.014707455750211314	-0.00051067917967605344	0.014683112818576796	-0.025735362781080805	-0.0029104240057430549	0.024507937745518127	0.055347521151041565	-0.027419415798223622	-0.014904788015519359	-0.00075104681953297046	0.014955513825561914	-8.1422667662417148	-11.622471242359572	-14.889563933759334	-17.935471134228852	-8.1393676844511038	-11.61895982184171	-14.887023261330068	-17.915343083126935	8.5078020492861941	9.239460503852337	10.115021345878877	11.091712438949092	8.548331694497356	9.29467576154275	10.174914710305094	11.140450150607534
2.605	-0.025149735661251029	-0.0016107566708409933	0.024546963526631337	0.054793338526275728	-0.02885467473005305	-0.016380113434906456	-0.0030783902465883403	0.011087986427085715	-0.02571629370592626	-0.0028990587809776878	0.024511314690268203	0.055346578394224244	-0.02832918147447612	-0.016609546906770592	-0.0033144474741641974	0.011412018729067875	-8.1422667853204285	-11.622471323739742	-14.889564110628065	-17.935471376595935	-8.1393677081777582	-11.618959915041444	-14.887023411476234	-17.915343346275684	8.5078020086759904	9.239460535065383	10.11502145852038	11.091712619221571	8.5483316767506648	9.294675788560094	10.174914798460376	11.140450336985588
2.6099999999999999	-0.025162035540954246	-0.0016144031931475131	0.024561535007857974	0.05483137262342714	-0.029775387322539201	-0.017954378854394271	-0.0054433845956024813	0.0078414838380540062	-0.025697237490942635	-0.0028870883085334556	0.024514698514112723	0.055345625828595521	-0.029245300065349325	-0.018219341006987293	-0.005682127881975009	0.0081850056584953992	-8.1797961562079173	-11.684866481993634	-14.977467541724053	-18.049046848998341	-8.1769632703318784	-11.681343453279798	-14.974773150046364	-18.028424074317336	8.4701643720254134	9.205215152657027	10.086283283417376	11.070189229787951	8.5110765785200312	9.261013515040902	10.146861041333844	11.119694675312782
2.6150000000000002	-0.025174480390016227	-0.0016178331985855841	0.024577158863020719	0.054870959900711752	-0.030687476495367828	-0.01942219448325392	-0.0075978241938185597	0.0049464171766140531	-0.025678227322413327	-0.0028745446896402543	0.024518114665698219	0.055344714301562334	-0.030162020559434531	-0.019728989919993209	-0.0078513340901581758	0.0052723389147021557	-8.2519520934164952	-11.804502038914901	-15.145731905303453	-18.266196004547506	-8.2492661089137265	-11.800968293470223	-15.142746363794995	-18.244596427523021	8.3967231631150399	9.138256866931851	10.029933708956001	11.027753745557833	8.4383847721000227	9.195194289903954	10.091847071318681	11.078737194233702
2.6200000000000001	-0.025187089322247114	-0.0016210553607089321	0.024593809633462419	0.054912010555130668	-0.03157939050439848	-0.020772862597260452	-0.0095322103435508017	0.0024071623318344185	-0.025659295392934246	-0.0028614601366031391	0.02452159010947904	0.055343897827540706	-0.031068724593676447	-0.021130390980001829	-0.0098170195920274025	0.0026732531344465424	-8.3528386573596229	-11.971402977860812	-15.380174922171076	-18.568482336434784	-8.3503924520139883	-11.967874956472279	-15.376786989424831	-18.54547593767067	8.2914147511613077	9.041895616461864	9.94843357306184	10.965820283830824	8.3341469124623619	9.100465185391144	10.012269714516287	11.018898902353465
2.625	-0.025199881697605675	-0.0016240809083210867	0.02461145792975445	0.054954430777665542	-0.032432598882769712	-0.021990388962719702	-0.011232173776493819	0.000233061079655685	-0.025640472772992119	-0.0028478667633676262	0.024525153133748312	0.055343233115157833	-0.03194755935459867	-0.02240954106243604	-0.011567995263253262	0.00039309297973998082	-8.4737385108579222	-12.171063257513291	-15.660369734902968	-18.929520274564986	-8.4716311861461175	-12.167572822654034	-15.656503235721214	-18.904772196824194	8.1609375148542078	8.921973003734086	9.846398585180569	10.887472444715348	8.2049804196249259	8.982555858857113	9.912635801849068	10.943123950975499
2.6299999999999999	-0.025212877042718233	-0.001626923537826713	0.024630070497520605	0.054998122901802726	-0.033220736681768781	-0.023052803926881658	-0.01267809427985879	-0.0015622539751748599	-0.025621789293640597	-0.0028337963869425661	0.02452883314631257	0.055342779076729048	-0.032772318764012591	-0.023545403525543421	-0.013085773163174861	-0.0015554865944229536	-8.6035434613404647	-12.385139033767651	-15.96058606618004	-19.316147623296153	-8.6018708125880288	-12.381729484743937	-15.956206619076024	-19.289460039503055	8.0153876043633369	8.78761220147045	9.73143241876584	10.798355967955743	8.0608612132590081	8.850415350281993	9.800377583453742	10.856858371641566
2.6350000000000002	-0.025226094967682296	-0.0016295993076266887	0.024649610301012044	0.05504298556184916	-0.03391069194966672	-0.023933432787366614	-0.013846943567956266	-0.0029640521049325496	-0.025603273441164441	-0.0028192803416068786	0.024532660458916743	0.055342596323589163	-0.033509181473488144	-0.024510647933497241	-0.014345714126698614	-0.0031538843323500338	-8.7295568294407904	-12.592741808026519	-16.251565933120737	-19.69067459777688	-8.7283993322291806	-12.589460247267757	-16.246684324052488	-19.662018168037118	7.8684402030303355	8.651510552911011	9.614518352708433	10.707160237856374	7.9153050824903868	8.716499978117702	9.686231038984775	10.768521210321626
2.6400000000000001	-0.025239555079438841	-0.0016321265155198434	0.024670036624535773	0.055088913861890104	-0.034465862309422592	-0.024603809194029901	-0.014715467382964439	-0.0039603623120780633	-0.025584952264543499	-0.0028043493076604911	0.024536666061679681	0.055342746651070432	-0.034119657393989637	-0.025274139329012457	-0.015319929312288819	-0.0043804217711673433	-8.8387087453120152	-12.772407446171947	-16.503252355138763	-20.014375693157859	-8.838119536043278	-12.769295043239488	-16.497923459947909	-19.983900229230443	7.7365654619550781	8.529241349879323	9.509442346051119	10.625189328543608	7.7845925494595235	8.596089301525914	9.583662961716966	10.689080958346439
2.645	-0.025253276891995257	-0.0016345255602058131	0.024691305191685654	0.055135799556291221	-0.03485123351289296	-0.025037640868071431	-0.015263738700709057	-0.0045448584963285327	-0.025566851296417135	-0.0027890331562924193	0.024540881388847451	0.055343292516691317	-0.034565561122430394	-0.02580484114155545	-0.015981252094831862	-0.0052137495234738478	-8.9190960829250194	-12.904602096034235	-16.688284016580852	-20.251989316422453	-8.9190923677053497	-12.901685050315461	-16.682600877903482	-20.220006636671926	7.6369134609498427	8.43719169086236	9.430891471765595	10.564699825100548	7.6856770869168662	8.505265384441092	9.507004774088629	10.630428595873595
2.6499999999999999	-0.025267279733834691	-0.0016368187880574448	0.024713368302236301	0.055183531242363873	-0.035039271784079409	-0.025215022597675399	-0.015478273229250815	-0.004717915213705735	-0.025548994488065857	-0.0027733608119468066	0.024545338077416278	0.05534429651543022	-0.034815138085922362	-0.02607652729420162	-0.016307514445170167	-0.0056360771538022034	-8.9616109864651019	-12.974380864607348	-16.78571905810059	-20.376529845409308	-8.9621719678804563	-12.971665252993475	-16.779802809934559	-20.343469279017082	7.5840138088304408	8.389298092421521	9.391402279879025	10.536189317929622	7.6329240484296466	8.457714477129188	9.468471521267305	10.60273585905617
2.6550000000000002	-0.025281582652827719	-0.0016390303264524095	0.024736174986462585	0.055231994565927228	-0.035015153460496183	-0.025126011226827401	-0.015354213702595102	-0.004486018615427155	-0.025531404158829416	-0.002757360133342583	0.024550067720104068	0.055345820855587286	-0.034848886072690113	-0.026072424730755987	-0.016285350124259409	-0.0056358253231905443	-8.9613191993694841	-12.973643880762001	-16.78420469202128	-20.373391086806329	-8.9623916088752473	-12.971116428270784	-16.77819198057211	-20.339736665128218	7.5862187696573773	8.39353092487239	9.39808216213697	10.545497851337666	7.6345998679880818	8.461281216634705	9.474970280777923	10.611643532822491
2.6600000000000001	-0.025296204319039315	-0.0016411859050136878	0.024759671176475609	0.055281072440377992	-0.034779846726661907	-0.024772754132871097	-0.014896365883585625	-0.0038604343587106903	-0.025514100960263755	-0.0027410578140716979	0.024555101614407174	0.055347926838998016	-0.034663450664032668	-0.025788730916268338	-0.015912802070929266	-0.0052094966121889672	-8.9182514943575484	-12.902435647686783	-16.683807296373246	-20.242714942592634	-8.919760937697939	-12.900069998222106	-16.67783714685465	-20.208938879276012	7.6433663860336604	8.449603441426236	9.450494580179216	10.591975540059808	7.6905665608876038	8.515717628321732	9.526049259606836	10.656494587622633
2.665	-0.025311162925775864	-0.0016433126661881572	0.024783799894069352	0.055330645279606891	-0.034350099368175652	-0.024169602881758085	-0.014118979308202446	-0.0028560007032372471	-0.025497103855115118	-0.0027244793034618036	0.024560470509450573	0.055350674349067125	-0.034272401219331831	-0.02523601793997831	-0.015200145222215158	-0.004362554747330152	-8.8373982160006737	-12.76894054484846	-16.496008985231906	-19.999379671682764	-8.8392624044346313	-12.766706146296382	-16.49021060317282	-19.965886580743479	7.7468217739691926	8.549041098298964	9.540756301125569	10.66863118360307	7.7923200256001037	8.612739959201877	9.614000693420878	10.730491313825751
2.6699999999999999	-0.025326476089286433	-0.0016454389666505716	0.024808501454464713	0.055380591245186385	-0.033755305259135317	-0.023341052726467262	-0.013044185208520728	-0.0014902599497820866	-0.025480430111141053	-0.0027076487481313746	0.024566204352449862	0.055354121350119981	-0.033703614410618636	-0.02443795493862911	-0.014168600754379567	-0.0031090035693538136	-8.7279081104124234	-12.588174415369926	-16.241869047360186	-19.670607294536104	-8.7300479168258178	-12.58604420950094	-16.236351241970247	-19.637698214211547	7.8818759952282364	8.67757754166881	9.655804140851268	10.764198788140679	7.9253519140080581	8.738368109026263	9.726073310193276	10.822708319127716
2.6750000000000003	-0.025342160747556915	-0.0016475941710592814	0.02483371368514542	0.055430786507931637	-0.033032163345470634	-0.022317883052926916	-0.011699132169659126	0.00021752530599315506	-0.025464095309583889	-0.0026905889544076439	0.024572332036679835	0.055358323401386064	-0.032994044173821145	-0.023427505039828076	-0.01284705214619649	-0.0014694131651900532	-8.6017034596757842	-12.379719793243247	-15.948842730224888	-19.291836624984519	-8.6040494725922088	-12.377674026112244	-15.943685094745124	-19.259694495114808	8.0313192703607173	8.818699887835829	9.780727342868894	10.866122025691431	8.0726725388079979	8.876402148947726	9.847722448269146	10.920990244062948
2.6800000000000002	-0.025358233058600074	-0.001649808439729544	0.024859372158893507	0.055481105523885479	-0.032218633564460322	-0.021132385556813307	-0.010112192845365917	0.0022480333475408346	-0.02544811336802049	-0.002673321371530449	0.024578881152834485	0.055363333188854426	-0.032183399209270241	-0.022241529567148217	-0.011267409125211968	0.00053249556888825325	-8.4718493404439936	-12.165060290133045	-15.6470446919515	-18.901892287245246	-8.4743438999001377	-12.163086018220472	-15.642290621033801	-18.870584656420693	8.1787176541463618	8.956875319185607	9.901777943962836	10.963203492276587	8.2180467663578858	9.011596582098852	9.965548292633005	11.014520131735205
2.685	-0.025374708298705084	-0.0016521125118160824	0.024885410439994551	0.05553142132457313	-0.031348728827734276	-0.019813845660438971	-0.0083090217442458557	0.0045842636082760856	-0.025432496577125565	-0.0026558660952753828	0.024585877745728644	0.055369200078020306	-0.031308399987257256	-0.020915222332030539	-0.0094597116615491011	0.0028740263466909728	-8.3510156426944491	-11.965071236807415	-15.365744584739343	-18.538475882737238	-8.3536119349589058	-11.963159015844386	-15.36139642579678	-18.507968154078348	8.3104869894359478	9.079544809777371	10.008178859455122	11.047118554480248	8.348046881332093	9.131627610150017	10.069061895888703	11.095282998591494
2.69	-0.025391600761104492	-0.0016545374855921847	0.024911760342477753	0.055581605821245418	-0.030449214802664781	-0.018385358907615543	-0.0063094835889953892	0.0072139279353422084	-0.025417255650801697	-0.0026382418914115925	0.024593346078294907	0.055375969690423077	-0.030398864431241783	-0.019477791501046088	-0.0074482263606574211	0.0055372664680352094	-8.250266586571815	-11.798051518826142	-15.130634895140375	-18.234676834523832	-8.2529267993787734	-11.796191439144229	-15.126651637359394	-18.204849991711566	8.4166387277956314	9.177756594583516	10.092601537204073	11.112682651864851	8.4527946597138982	9.227720465973872	10.151149996705351	11.158317297898145
2.6949999999999998	-0.02540892365555901	-0.0016571145974246544	0.024938352199050488	0.055631530122549192	-0.029538583810368564	-0.016862676154062277	-0.0041264111473774227	0.010130633049404182	-0.025402399788927429	-0.0026204662381232292	0.024601308404809116	0.055383683506665435	-0.02947614647791897	-0.01795036192972662	-0.0052496092548249586	0.0085110647800071132	-8.1782641958688025	-11.678434872889071	-14.962058455923371	-18.016735404337418	-8.1809583145562304	-11.676613658057075	-14.958356201020733	-17.987404450254321	8.4905728784564402	9.245829732923847	10.150698645816546	11.157244221807122	8.5257605198606335	9.294317468709636	10.20761309438457	11.201116800814275
2.7000000000000002	-0.025426689009303546	-0.0016598750010244864	0.02496511513942111	0.055681064865100681	-0.028628038960112165	-0.015255284035534614	-0.0017668575172302262	0.013332554532621724	-0.025387936751923808	-0.0026025553863188492	0.024609784755248512	0.05539237849845105	-0.028553765508865798	-0.016346448792850004	-0.0028738157016550466	0.011790008719127842	-8.140843113170078	-11.616103002914056	-14.874074956134592	-17.902886006748879	-8.1435491990120532	-11.61430297895307	-14.870530136446508	-17.873817906791345	8.528430001163805	9.280583903891617	10.180229420491116	11.179722011198311	8.5631248558343902	9.328315292362424	10.236302898071431	11.222688208355083
2.7050000000000001	-0.025444907569915298	-0.0016628495485294533	0.024991977376472394	0.055730080555996916	-0.027723866125880479	-0.013569538819146413	0.00076385599474633036	0.01681756993659958	-0.025373872946213127	-0.0025845244364882691	0.024618792732669658	0.055402086791890313	-0.027639641645424137	-0.014674826429578753	-0.00032801233737410351	0.015369535287708224	-8.1408431311549734	-11.616102963301042	-14.874074809503275	-17.902885719648012	-8.1435491882080555	-11.614302908064054	-14.870529969324213	-17.873817657165098	8.5284300407388691	9.280583884415848	10.1802293404316	11.179721859172936	8.5631248850960073	9.328315264871745	10.236302793761311	11.222688054625525
2.71	-0.025463588710559655	-0.0016660685749332977	0.025018866498714404	0.055778447926421386	-0.02683049749429698	-0.011813444257088409	0.0034553428298742918	0.020574305388430178	-0.025360213519466116	-0.002566387430591865	0.024628347325385623	0.055412835364153319	-0.026739223586250999	-0.012944299048699638	0.0023766300932058105	0.019236791741613059	-8.1780801466672255	-11.678561105214573	-14.962634702972711	-18.017816163839697	-8.180787019616826	-11.676738502114617	-14.958906755130773	-17.988476053976974	8.4904737151805262	9.245687329961558	10.150514838888032	11.157012261987641	8.5256602728027826	9.294172880908954	10.207437702595452	11.200910484282835
2.7149999999999999	-0.025482740338138275	-0.0016695616873468979	0.02504570976738394	0.055826038295087282	-0.025953662362394575	-0.010002506430990352	0.0062830621485897315	0.024569295532898765	-0.025346962464559673	-0.0025481574572485208	0.02463846073572221	0.055424645775314849	-0.025858848568878667	-0.011169695460664562	0.0052157993106827713	0.023357562334144426	-8.249380874333486	-11.798662846401141	-15.133421356970187	-18.239897354522622	-8.2521049959176125	-11.796796819474405	-15.129312464980183	-18.21002868818266	8.4161407958723877	9.17703930035922	10.091670920027737	11.111505052797282	8.4522906730977704	9.226989170995586	10.150259743814141	11.157268301583426
2.7200000000000002	-0.025502368804896675	-0.0016733575604949125	0.025072434416440477	0.055872723940334219	-0.025103135274615808	-0.0081658558228461971	0.009198052359927697	0.02873166376112158	-0.025334122730976946	-0.0025298467683265626	0.024649142226901993	0.055437533937003	-0.025008759302423328	-0.0093781868141449912	0.0081417371024480011	0.027660728976677498	-8.348677038404368	-11.966693161698736	-15.373136364101917	-18.552303848084033	-8.3514513140889406	-11.964767246830078	-15.368447704658907	-18.52169593605619	8.3090989981470909	9.07753645860855	10.005555163821572	11.043786195954463	8.3466385434174284	9.129567642516103	10.066543942525307	11.092311868048036
2.7250000000000001	-0.025522478823957327	-0.0016774837398177123	0.025098967953743674	0.055918378479412986	-0.024294648466757402	-0.0063514147993556976	0.01211760660547893	0.032938519433591183	-0.025321696342355458	-0.0025114669048928924	0.024660397989669115	0.055451509919159647	-0.024205235241456066	-0.0076146532140845234	0.011073911184083626	0.032023463329271223	-8.4672246170187613	-12.168264178463282	-15.661696411943591	-18.929251520926325	-8.4700955509700258	-12.166268100163368	-15.656244717212539	-18.897774020187423	8.175810869710814	8.952654200890705	9.896224591672784	10.956123390489582	8.2150853228177537	9.007232496705833	9.960203162964915	11.008215711340784
2.73	-0.025543073389337985	-0.0016819664534443446	0.025125238461544224	0.055962877253443552	-0.023550551816252513	-0.004628414225685995	0.014920147751839318	0.037006297000643007	-0.02530968451885162	-0.0024930288303500903	0.024672231029952363	0.055466577796019975	-0.023471302252472154	-0.005944389392091738	0.0138938810663836	0.036262318870915675	-8.5940573958410802	-12.384947999748594	-15.972993163733971	-19.336839431766343	-8.5970771580289202	-12.382877915856124	-15.966628934874823	-19.304476869050006	8.0262664054167213	8.811354794822957	9.771006525204175	10.853686607134369	8.0674914023804698	8.86873023406244	9.838348024901563	10.90997593447973
2.7349999999999999	-0.025564153700949475	-0.0016868304342467894	0.025151174894563332	0.056006097716443048	-0.022898871789005362	-0.0030853659255852708	0.017448167785060746	0.040694452143299101	-0.02529808780287417	-0.0024745430684910913	0.024684641078901046	0.055482735532168793	-0.022835586705592912	-0.0044512754494368889	0.016448111510539654	0.040136553596312699	-8.7167788071071968	-12.595538333514023	-16.276601398513659	-19.735180839606606	-8.7199926566185972	-12.593395689632171	-16.269226187762317	-19.702059476415279	7.8742858868126476	8.666582316723229	9.641197044984641	10.745458254082794	7.9174904258505719	8.726726042892277	9.711982160908681	10.806305582165988
2.7400000000000002	-0.025585719095109823	-0.0016920987530844606	0.0251767073737598	0.056047919826676049	-0.022370645409056918	-0.001822135742759909	0.019522230010739508	0.043726705547351787	-0.02528690618680297	-0.0024560198441401196	0.024697624526297413	0.05549997490919234	-0.022329206579875627	-0.0032301052673064032	0.018561585680526196	0.043368826854227105	-8.8227289881686808	-12.778049570542454	-16.540640744984387	-20.082145771562022	-8.8261610469117358	-12.775839592425363	-16.532219600405572	-20.04854308715047	7.7368183796135526	8.534702761988602	9.521696095789339	10.644108523612873	7.7817933308906831	8.597260709879312	9.59565093262034	10.709516016998837
2.7450000000000001	-0.02560776698105844	-0.0016977926642453211	0.025201767474078034	0.056088226438641281	-0.021995816304004247	-0.00093630286175788507	0.020966075419943865	0.045830294547268821	-0.025276139241191466	-0.0024374692240029644	0.024711174378322889	0.055518281493290529	-0.021981155367280559	-0.0023733256785859972	0.020062168818603752	0.045683797946774615	-8.9004437621961259	-12.9123311365124	-16.735640317982401	-20.338545045535337	-8.9040863512138291	-12.910062503178969	-16.726205384732914	-20.304873243990819	7.631785814933419	8.433373034491474	9.429009922860792	10.564224049317397	7.6780631118821343	8.497659716047536	9.505483904956555	10.633783277899516
2.75	-0.025630292783946476	-0.0017039314640206356	0.025226288504382095	0.05612690369374089	-0.021798474177444835	-0.00050624290859366413	0.021638343406432042	0.046786231294304273	-0.025265786242024302	-0.0024189012553387569	0.024725280240403692	0.055537634643837694	-0.021813248235807964	-0.0019546818782842585	0.02081130339763286	0.046857837291574847	-8.9411861260964116	-12.982894549576418	-16.838803495315503	-20.473939976822983	-8.9449979351669384	-12.98058126152957	-16.828446576855541	-20.440700431078838	7.5745705635401949	8.377921988521056	9.377684945324166	10.518929235196678	7.6214611131083131	8.442979791265007	9.455697954390266	10.591840426771087
2.7549999999999999	-0.025653289894826153	-0.001710532363203445	0.025250205777875165	0.056163841407999675	-0.021792582287421078	-0.000575369174139221	0.021462281099955412	0.046476622034847821	-0.025255846295547404	-0.0024003261000932318	0.024739928325663785	0.055558007562663186	-0.021836040392152457	-0.0020141959161859733	0.020732681733663185	0.046766197040377461	-8.94023729582789	-12.981341814362921	-16.837717939583335	-20.47174321030004	-8.9441525553294543	-12.979006623436057	-16.826573180681429	-20.43945767905921	7.5741369479582847	8.377302624885266	9.376262203102057	10.515987171457886	7.6208379866747348	8.442036660020033	9.454634298143106	10.591165887883655
2.7600000000000002	-0.025676749628047064	-0.0017176103742312732	0.025273456871416609	0.056198933454823297	-0.021979357718033717	-0.0011424866079724084	0.020443662349266697	0.044913049898760916	-0.025246318459311433	-0.0023817541621811282	0.024755101489344927	0.055579367383609086	-0.022046939416499975	-0.0025493021769711468	0.019829503694427965	0.045411870712959199	-8.8976372914158119	-12.907770045298824	-16.732514873298264	-20.332198014135631	-8.9015830235485645	-12.905447016013078	-16.720736085342363	-20.301331254813586	7.6304395775348186	8.431388766311158	9.424575596813794	10.55519936580851	7.6761855847370712	8.494751656464716	9.502116240679073	10.631451588200667
2.7650000000000001	-0.025700661186503084	-0.0017251782135504069	0.025295981872163822	0.056232078141085801	-0.022347071712278371	-0.0021616019573648788	0.018670392684779297	0.04223534350963333	-0.025237201857924586	-0.002363196205690274	0.024770779289373587	0.055601675301591422	-0.022431034608945945	-0.0035152277614477305	0.018184111311664634	0.042925479886496434	-8.8181815493607623	-12.770756885254198	-16.535842173042653	-20.072329090053564	-8.822095965707863	-12.768490212622652	-16.523580869363254	-20.043221612166899	7.7344460046765751	8.531029906766608	9.513833217081007	10.62852243015936	7.7786472610803546	8.592197278349607	9.589532328787109	10.704735301831551
2.77	-0.025725011635141654	-0.0017332462196918566	0.025317723610127806	0.056263178574758335	-0.022873343412278372	-0.0035513192038540936	0.016293819268610121	0.038680907773314489	-0.025228495792340048	-0.0023446634618814665	0.02478693807295099	0.05562488674009447	-0.022964270732883076	-0.004834466630456424	0.015940086080963579	0.039536112632600741	-8.7106735482254081	-12.585929763858575	-16.270658462272742	-19.722877998974948	-8.7145184351780287	-12.583767578098211	-16.258047641970727	-19.695704616924999	7.8707609284401756	8.660835049142937	9.629436658162494	10.72283403085656	7.9130798780309154	8.719313053102233	9.7025978893809	10.798124527116819
2.7749999999999999	-0.025749785883122898	-0.001741822287409846	0.025338627875319222	0.056292143022339244	-0.02352927272736564	-0.0052106572072708	0.013498331618683055	0.034535655768758812	-0.025220199841239275	-0.0023261677230207714	0.024803551088958153	0.055648951555968863	-0.023617914713811326	-0.0064120462209860257	0.013273158724144956	0.035523710503486114	-8.5866274441566972	-12.373519871026325	-15.966495378879019	-19.323151659745399	-8.5903909606030631	-12.371504470427833	-15.953641288488853	-19.297912565754508	8.0215090124563261	8.803235628623773	9.755043594354983	10.823846874473507	8.0618624237154863	8.858878972912375	9.8253334472108	10.8976379688342
2.7800000000000002	-0.02577496667491206	-0.0017509118181346772	0.025358643618301452	0.056318885254422871	-0.024284274215155888	-0.007036329384581398	0.010469144467487309	0.030082876320616597	-0.025212313953440407	-0.0023077214212203594	0.024820588625629886	0.055673814279922691	-0.024363059603809706	-0.0081517468838984974	0.010360391182440113	0.031168885751295158	-8.4587320637495722	-12.155529291248129	-15.655188991064108	-18.915205947032654	-8.4624231536950987	-12.153687190503449	-15.642170167920543	-18.891746618249925	8.1698276655723164	8.942061703524478	9.876063618192144	10.919372675967	8.2083382557491384	8.995022465727872	9.943488983383137	10.991401720977435
2.7850000000000001	-0.025800534590659816	-0.0017605176868644543	0.025377723133083834	0.056343324877931776	-0.025110396731430132	-0.0089368676338632165	0.0073670239357634835	0.025564178313066267	-0.025204838530185542	-0.0022893376906766541	0.024838018172881459	0.055699414391041903	-0.02517415994494953	-0.0099689983856817554	0.0073559677941678753	0.026714039403779241	-8.3393905218586983	-11.953122610611755	-15.367032257651562	-18.53869378422467	-8.3430291904867708	-11.95145780297532	-15.353903458872992	-18.516742730563866	8.3019951380060706	9.06460696651636	9.9815536218081	11.000935735879049	8.3389267934085021	9.115252733835697	10.046399191977089	11.071219098613292
2.79	-0.025826468056103405	-0.0017706402255128709	0.025395822221498263	0.056365387653393738	-0.025985219469873908	-0.010840908059943224	0.0043145305939739781	0.02115944693279672	-0.025197774496287757	-0.0022710304119041092	0.024855804608288914	0.0557256866233386	-0.026031071139546193	-0.011798159554019492	0.0043779308119115522	0.022342731601037114	-8.2395550871922971	-11.78464207580512	-15.127942585600241	-18.227177603890642	-8.2431630137938043	-11.783134334380279	-15.114741042614678	-18.206389006246951	8.4081101708677476	9.1621326031172	10.064500452485258	11.063777809218853	8.4438109598532963	9.210966453740811	10.127255114136876	11.132556189015892
2.7949999999999999	-0.025852743362176682	-0.0017812772226085197	0.025412900338254302	0.05638500579607493	-0.026892919536512079	-0.012699290773552186	0.0013936963242018208	0.016985009813623993	-0.025191123359305255	-0.0022528142367947649	0.024873910405713327	0.055752561302233349	-0.026919517911258479	-0.013594081261823205	0.0015057887403872601	0.018176769328156324	-8.1679394746077758	-11.664363231118696	-14.957785200808029	-18.006057496218638	-8.171533738902367	-11.662971360296256	-14.944537427276995	-17.986048532978039	8.4817792291508106	9.229342571707002	10.12108406375113	11.105902160827823	8.5166416872297361	9.276941654120805	10.182374029620629	11.173582406228598
2.8000000000000003	-0.025879334694521194	-0.0017924239391368399	0.025428920716162401	0.056402118259567272	-0.027823579652420785	-0.014482328765047087	-0.0013480473205174171	0.013104324168515466	-0.025184887255890777	-0.002234704593599238	0.024892295865190553	0.055779964708520355	-0.027830198504360276	-0.015329334674007185	-0.001213978512833733	0.014285702487066534	-8.1305699408762564	-11.601877792864744	-14.869639882911319	-17.891778680152214	-8.1341605756835875	-11.600546493830567	-14.856368173107486	-17.872156425429111	8.5193846358206941	9.263471711150102	10.149609730773709	11.126874348087658	8.5538227560194194	9.310447543024183	10.210145332578431	11.193974797747013
2.8050000000000002	-0.025906214172963973	-0.0018040731402015179	0.025443850471017864	0.056416671000817722	-0.02877110136068612	-0.016174278983623169	-0.003887823767321422	0.0095442929478755934	-0.025179068984772502	-0.0022167176711747174	0.024910919362637954	0.055807819467357744	-0.028756838604476427	-0.016988989409711525	-0.0037583636411327491	0.01070217972839246	-8.1305699402759117	-11.601877892993963	-14.869640065246479	-17.891778923395176	-8.1341606004885776	-11.600546574114393	-14.856368335971016	-17.872156700007729	8.5193845954620574	9.26347175493452	10.149609851978997	11.126874539869853	8.5538227185196027	9.310447576299673	10.210145429775731	11.193974970467731
2.81	-0.025933351901034914	-0.0018162151420790173	0.025457660685985418	0.056428617225456501	-0.029730204828004376	-0.017766904985950981	-0.0062166649168177192	0.0063116680714381673	-0.025173672025804138	-0.0021988703821523943	0.024929737617666474	0.05583604495950728	-0.029693528424439973	-0.018564612862867577	-0.0061174726881704396	0.0074378397580695602	-8.1680688005362718	-11.664123774385018	-14.957041623841214	-18.004693958660102	-8.171659235833058	-11.662735901368855	-14.94380031854503	-17.984700502553597	8.4819128161587284	9.229566284952855	10.121376123763194	11.106234362617038	8.5167807011495929	9.277163601745798	10.182677804544872	11.173928111408627
2.815	-0.025960716025492547	-0.001828837874141326	0.02547032647530844	0.056437917612691409	-0.030693028073937076	-0.019253508351740625	-0.0083305373805310362	0.0034062377279108634	-0.025168700544722165	-0.0021811803049440878	0.024948705977703926	0.055864557751965971	-0.030631709437362362	-0.02004867162179462	-0.008285456073056717	0.0044965039617584652	-8.240169515998577	-11.783470274454622	-15.124330332838657	-18.220558846780136	-8.2437584690843657	-11.781982267513355	-15.111159941499572	-18.199845209900165	8.4087870393812996	9.163272350673117	10.066000534916484	11.065506980893102	8.4445153243020843	9.212097840947644	10.128813981419079	11.134350786800584
2.8199999999999998	-0.025988272805785841	-0.0018419269550208435	0.025481827027471697	0.056444540518818441	-0.031645892901004114	-0.020624300393925377	-0.010224143887191029	0.0008294719242996876	-0.025164159383458229	-0.0021636656048168728	0.024967778716347922	0.055893272045042436	-0.031557282603685607	-0.02143007950683919	-0.010253787894786216	0.0018832689800864278	-8.3409810945942553	-11.949959017485989	-15.35737750484526	-18.521020336156454	-8.344568414288851	-11.948347979002822	-15.344330138759009	-18.499269320162718	8.3039105787853758	9.067859127714768	9.98587999180676	11.006007224475819	8.3409203526028607	9.118482922184163	10.050889220714294	11.076463748117613
2.8250000000000002	-0.026015986693298181	-0.0018554657823069438	0.025492145628001256	0.056448462158734829	-0.032566914508900514	-0.021863635611083537	-0.011887753834258627	-0.0014113683228403275	-0.025160054035883814	-0.0021463449345500178	0.024986909343882174	0.055922100132688376	-0.032448469830789112	-0.022691372135368232	-0.01200728609795006	-0.00039071277560459724	-8.4617910640586302	-12.149107741790349	-15.635836945514715	-18.879822674719179	-8.46537812985245	-12.147377409767676	-15.62297557629209	-18.856764046173517	8.1739308143805897	8.949094950395061	9.885527448391816	10.930661575258635	8.2126102316839371	9.0020120169027	9.953297232518412	11.00303147697169
2.8300000000000001	-0.026043820420194999	-0.0018694356349732285	0.025501269662303587	0.056449666764944617	-0.033425218336210788	-0.022949384485551949	-0.013306745530011804	-0.0033028657602254055	-0.02515639060910952	-0.0021292373154912624	0.025006050927604023	0.055950952872942841	-0.033275171939628041	-0.023807837682784726	-0.013522906045071479	-0.0023073131853621185	-8.5914974506651536	-12.362603434455194	-15.934085484135736	-19.263974570535467	-8.5950855543069338	-12.36078785929897	-15.921481026617688	-19.2394066356119	8.0288773103695784	8.815990379424078	9.772393324176141	10.844881034582949	8.0695386215196907	8.87155984345946	9.843292823362756	10.919227488694251
2.835	-0.026071735097571998	-0.0018838157876592608	0.025509190599036377	0.056448146723415402	-0.03418243060765045	-0.023854457207506757	-0.014463145268118611	-0.0048275952880453016	-0.025153175770585082	-0.0021123620001137744	0.025025156419609583	0.055979740165155417	-0.034000473382924501	-0.024748764367362442	-0.014771102739818803	-0.003843516398032236	-8.7174125356824259	-12.569594445398462	-16.222993744268848	-19.635985196024457	-8.720999753968055	-12.567759126005416	-16.210721002511146	-19.609799968410215	7.8823507943494685	8.681089179584049	9.657249097161396	10.757028969907317	7.9251656255428866	8.739454197193751	9.731364365022402	10.833108076306571
2.8399999999999999	-0.026099690322562728	-0.0018985836358579626	0.025515903954666491	0.056443902686048167	-0.034796685011990437	-0.024550125608471196	-0.015338221774439597	-0.0059674038844609225	-0.025150416681405649	-0.0020957383174486071	0.025044178989532068	0.056008371430693364	-0.034584523276327397	-0.025480672997608145	-0.015719301979148184	-0.0049753682081597334	-8.8264785700910551	-12.748656817579796	-16.47264435044395	-19.957335281617404	-8.8300567077875733	-12.746897332691043	-16.460778468062266	-19.929541331673075	7.75075278122614	8.559780636369956	9.553616062834991	10.677999614944027	7.7956746514950468	8.620785156895853	9.630673133874894	10.755222308725596
2.8450000000000002	-0.026127644294034323	-0.0019137148309966642	0.025521409239966236	0.05643694365922601	-0.035228646442289742	-0.02501038295671093	-0.015915221747237748	-0.0067066209138813785	-0.025148120916339063	-0.0020793855030390913	0.02506307235963727	0.056036756093764101	-0.034990300440344811	-0.025971988239979239	-0.016336724460935953	-0.0056824824365022276	-8.9068064397961173	-12.880295797217976	-16.655811230341452	-20.192950894472442	-8.9103602141902236	-12.878734017106847	-16.644426017657004	-20.1636862178966	7.6511879891399758	8.468266199131287	9.475895331402369	10.61960145963153	7.6978877699631571	8.531401216545492	9.555228279770609	10.697058044306189
2.8500000000000001	-0.026155553936362853	-0.0019291834243409796	0.025525709889343266	0.056427287068336919	-0.035448236869295907	-0.02521629498337527	-0.016181635564740539	-0.0070344861799939342	-0.025146296371312639	-0.0020633225153103055	0.025081791139670278	0.056064804058940196	-0.03518998806581837	-0.026198186190647788	-0.016599549884842073	-0.0059518970714701712	-8.9493012476623868	-12.949599274760072	-16.751666227570126	-20.315989850777896	-8.9528112739727526	-12.948376815891567	-16.74083429135743	-20.285517786758557	7.5981790173930584	8.420340547364649	9.436377925016075	10.591935045082474	7.6460317307952797	8.484759868058559	9.516976572329729	10.668501959955026
2.855	-0.026183375030773157	-0.001944962018605395	0.025528813173926274	0.056414958797906256	-0.035440257808802431	-0.025159289069247345	-0.016130800875377653	-0.0069466532583443829	-0.025144951159165183	-0.0020475678404701259	0.025100291158740563	0.056092426182123095	-0.035170221295526841	-0.026146220883402148	-0.016495303704758109	-0.0057804601147765913	-8.9490370150599325	-12.948489358680465	-16.748934229238678	-20.311926071101052	-8.95248617584733	-12.947757385495496	-16.738726893542854	-20.280610722808909	7.6001135823389521	8.423922543458621	9.44204182483141	10.60060520337044	7.6482671581293307	8.488551637289978	9.52269114003287	10.675122187146987
2.8599999999999999	-0.026211062353641956	-0.0019610219261053962	0.025530730099474767	0.056399993207121302	-0.035207260227749795	-0.02484262997789027	-0.015762908634570028	-0.0064459491963487353	-0.0251440934946357	-0.0020321392882674994	0.025118529791573231	0.056119534731555142	-0.034934633404725711	-0.025817117835499326	-0.016025469214615597	-0.0051754522295134721	-8.9060453767169321	-12.877019419227327	-16.647715443045723	-20.180910645553716	-8.9094258413429142	-12.876924082175808	-16.638199511481375	-20.14917360716975	7.6568954804125765	8.478786619084138	9.492490393678618	10.644971294976475	7.7044166021231443	8.542506179713557	9.57197238828852	10.716440408103102
2.8650000000000002	-0.026238569821138379	-0.0019773333322720766	0.025531475290232149	0.056382433120595502	-0.034768825882008442	-0.02428081543790981	-0.015085417721402407	-0.0055424926594365223	-0.025143731569697451	-0.0020170537811116883	0.025136466276373091	0.056146043835675639	-0.03450292606247831	-0.025226043527727643	-0.015205675240077692	-0.0041535746715405004	-8.8253095267034105	-12.743369933754835	-16.459482332407347	-19.937765420150736	-8.8286267684494142	-12.744034274760248	-16.450711927113726	-19.906031136050579	7.7599618306634032	8.576614217493376	9.580047283955573	10.718303262640738	7.8060109464556277	8.638458363727195	9.657342315555737	10.786045923780909
2.8700000000000001	-0.026265850639445129	-0.0019938654632966433	0.025531066859841502	0.056362329794163342	-0.034157554993701614	-0.023497114078731035	-0.014112652426236319	-0.0042529784858925581	-0.025143873420411064	-0.0020023271392066539	0.025154062021694967	0.056171869914712194	-0.033906801126569824	-0.024399798898709059	-0.014063333824018479	-0.0027386160389948726	-8.7159647439301615	-12.562542440959735	-16.205248137109574	-19.609605957403644	-8.7192363387934364	-12.564047915208406	-16.197252719762481	-19.578246624424601	7.8946588975515169	8.70334082246284	9.6919643142852	10.809773819806572	7.9386312399017161	8.762642886444332	9.766389660440783	10.873502194627208
2.875	-0.026292857459879894	-0.0020105867566945846	0.025529526270547748	0.056339742855444776	-0.033413015669097712	-0.022519840269219788	-0.012864276514717195	-0.0025988095022789299	-0.025144526786657698	-0.0019879738644767073	0.025171280899557474	0.056196932092887814	-0.03318403041392827	-0.023372347259101426	-0.012633205094646938	-0.00095815143999578695	-8.589916583499928	-12.354098040409518	-15.912396237285309	-19.231734964256006	-8.5931664614840244	-12.356470259741435	-15.905168601143613	-19.201026012122682	8.0438047097744026	8.842648586360713	9.813670903903061	10.907326381453008	8.0853982080316848	8.89909998050234	9.88492922257581	10.967126225295216
2.8799999999999999	-0.026319542538066711	-0.002027465033541888	0.025526878181880694	0.056314740219044868	-0.032575339585266136	-0.021378175299704833	-0.011362607569451219	-0.00060302832416439533	-0.025145698966121309	-0.0019740069261369024	0.02518808952234481	0.056221152588421086	-0.032372336125953097	-0.02217946963779871	-0.010951896497670588	0.0011602876878759672	-8.4602132730180344	-12.139495122416346	-15.610954572568749	-18.842830991465952	-8.4634643585967932	-12.142697686000714	-15.604443288533618	-18.812924754737267	8.1909693358133227	8.979159480884778	9.931716086424269	11.000219343998172	8.2301794859245776	9.03278986210746	9.999866667844812	11.056473993541212
2.8850000000000002	-0.026345857896354061	-0.002044467671155461	0.025523150290066115	0.05628739797613265	-0.031679972480045768	-0.020098396906954995	-0.0096292445249117117	0.0017134403411463604	-0.025147396664027266	-0.001960437550832412	0.0252044575008935	0.056244457078614196	-0.031504534345199064	-0.020853800550148426	-0.0090525900111744911	0.0035929290579007254	-8.3395101346309293	-11.939583190624436	-15.330100727194122	-18.48045492870666	-8.3427785522741935	-11.943520740788648	-15.324209914306955	-18.451374689507013	8.3225600931300053	9.100419930746408	10.035542446511232	11.080479586150686	8.3596275350698298	9.151531071132369	10.100929217332701	11.133773865135692
2.8900000000000001	-0.026371755488617379	-0.0020615617749977352	0.02551837315933304	0.056257800258108684	-0.030754496739471122	-0.018701272290070313	-0.0076819240405914561	0.0043352097402517579	-0.02514962584018797	-0.0019472750202740711	0.025220357681416242	0.056266775037402072	-0.0306057660576367	-0.019421309592348938	-0.0069612387944382641	0.0063224879891615052	-8.238860711223797	-11.772637862343252	-15.09543722107796	-18.17757072834711	-8.2421532321121553	-11.777166377722372	-15.090033788849652	-18.149222216084436	8.4285784486140154	9.197541408658273	10.117961210469473	11.14315698934618	8.4639194566831307	9.246628055338155	10.181130386228985	11.194190282707592
2.895	-0.026397187366559709	-0.0020787143486122638	0.025512580046368336	0.056226039074169204	-0.029817744790379387	-0.017201135613173366	-0.005532666207441958	0.0072542631914876265	-0.025152391554962024	-0.0019345264792848043	0.025235766359008163	0.056288040043112997	-0.029692934474142184	-0.017899869782276225	-0.0046951399991589111	0.0093389342525186225	-8.1669214623799569	-11.653075421648792	-14.927224517843626	-17.960313659881372	-8.1702359841908798	-11.658015916423174	-14.922150774411223	-17.932508222163207	8.5024195847282349	9.2648766195707	10.174700467317437	11.185736488793207	8.5365611211670866	9.312556102227053	10.236328432096231	11.235258804820309
2.8999999999999999	-0.026422105846612323	-0.002095892460412356	0.025505806719024922	0.056192214122358225	-0.02888087831082007	-0.015606884086741336	-0.0031881087168872729	0.010469037609971348	-0.025155697815764461	-0.0019221967571251433	0.025250663465570464	0.05630819005431513	-0.02877595105034509	-0.016300082418054241	-0.0022643466983702136	0.012637404985134106	-8.1295277893242108	-11.590769098282717	-14.839451369054828	-17.846835844147932	-8.1328555009947738	-11.595920984434013	-14.834539980059205	-17.819319377671597	8.540226227455016	9.29926031972044	10.203550716262487	11.20720695141962	8.5737555413016658	9.346219606126479	10.264389572404549	11.255979170388075
2.9050000000000002	-0.02644646367653139	-0.0021130634062035665	0.02549809127047626	0.056156432573980737	-0.027949835638217381	-0.013924866067852421	-0.0006526031092394187	0.013979867384644018	-0.025159547425819391	-0.0019102882048567618	0.025265032730251349	0.056327167651932998	-0.027860167218603168	-0.014628171372750616	0.0003240076863882273	0.01621260596029844	-8.1295277583852279	-11.590769019041279	-14.839451204485648	-17.846835580899217	-8.1328554908412265	-11.595920902544567	-14.834539820458424	-17.819319122549235	8.5402262625739545	9.299260299826009	10.203550622978244	11.207206800185438	8.5737555756541581	9.346219580531369	10.264389493486563	11.255979021329062
2.9100000000000001	-0.02647021420078011	-0.0021301948663526495	0.025489473929807997	0.056118808830831021	-0.027028511672826397	-0.012163422308009387	0.0020657300641528987	0.017780266239714359	-0.025163941836790798	-0.0018988005514124716	0.025278861810610273	0.056344920245974712	-0.026949378368600608	-0.012890558774667611	0.0030587020235969225	0.02004942433939071	-8.16675376768098	-11.653217427115909	-14.927759346708498	-17.961359868975727	-8.1700654627230769	-11.658155015062992	-14.922703122213662	-17.93355002771408	8.5023316808418503	9.26472658884032	10.174499506268247	11.185516508916422	8.5364726253724624	9.312412930577174	10.236134387145346	11.235015349008533
2.915	-0.026493311523831716	-0.0021472550565800647	0.025479996870138688	0.056079464255118588	-0.026122106791165868	-0.010338617762303135	0.0049462534427329027	0.021844106081492003	-0.025168881006992633	-0.0018877307808447081	0.025292142392969702	0.056361400245711485	-0.026048895299308324	-0.01109959862006491	0.0059153085826556852	0.024110121299793112	-8.2380567057219132	-11.773327687666281	-15.098018156711458	-18.182619471307461	-8.2413334534744891	-11.777839901861792	-15.092699181567472	-18.15424827191055	8.4281341363415917	9.196782609935339	10.116943450516409	11.142040010900153	8.4634737280205785	9.245904761234794	10.180146034825923	11.192954804250865
2.9199999999999999	-0.026515710670444781	-0.0021642128714096766	0.025469704015170125	0.056038526871650354	-0.025240139795984984	-0.0084803677808921243	0.0079453430409202382	0.026109820444534623	-0.02517436326677262	-0.0018770730330642839	0.025304870260616872	0.0563765651921544	-0.025168260298924237	-0.009279723521931316	0.0088461114385428169	0.028319585781359145	-8.3373974833976927	-11.941421400865199	-15.336923538662948	-18.49380710181071	-8.3406159734250984	-11.94530632158151	-15.33125654762798	-18.464660580686132	8.3213108847170341	9.098282012381832	10.032669758615352	11.077319630521669	8.3583801057494827	9.149497068824065	10.098145329890944	11.130277285135016
2.9250000000000003	-0.026537367742148207	-0.0021810380193849448	0.025458640845065245	0.055996131042077984	-0.024398611429230083	-0.0066376802914292366	0.010986220461406562	0.030464515852948255	-0.025180385192707683	-0.0018668185301441642	0.025317045328803668	0.056390377852318943	-0.024323187157765616	-0.007472860902938824	0.011771117317608243	0.032551786024613449	-8.4560610505336378	-12.143149905520767	-15.62440738724322	-18.869186761300966	-8.4591906701046398	-12.146221858163088	-15.61834110732255	-18.839129967191617	8.1883282134373512	8.974626312269428	9.925619498694368	10.993514933478253	8.2275556187391232	9.028490326579031	9.993945883707493	11.049033845808108
2.9300000000000002	-0.026558240069043115	-0.0021977011492409154	0.025446854202463062	0.055952417110874925	-0.023620778161404461	-0.0048812338104601231	0.013952340361705992	0.034733064445080009	-0.025186941492095008	-0.0018569555300204999	0.025328671645652119	0.056402806274773537	-0.023536270919086152	-0.0057414893940855019	0.014573237529413896	0.036622384153933984	-8.5831025988181615	-12.360119033678899	-15.93439990319613	-19.274937676227736	-8.5861020337930984	-12.362217312366139	-15.927913496439668	-19.243931701499758	8.0391702028939221	8.834665219755852	9.802944935247135	10.895590519763188	8.0808172775361749	8.89156357632753	9.874489841354403	10.954007612773683
2.935	-0.026578286356186191	-0.0022141739662966771	0.025434392099360471	0.055907531022922757	-0.022936079612979166	-0.0033013297899033463	0.016688375393035308	0.038678852943612355	-0.025194024899240532	-0.0018474693091457225	0.025339757358473471	0.05641382380651952	-0.022836063803557766	-0.0041674610113544876	0.017101236635101068	0.040293460544376013	-8.7061316868816938	-12.57114245347873	-16.236539132552736	-19.67128513790119	-8.7089467673374159	-12.572141259946498	-16.229633953627399	-19.6393911632032	7.887638231876432	8.691191458857143	9.675703676143062	10.792204296982784	7.9317221360933977	8.751252440963045	9.750528156177951	10.853579375324186
2.94	-0.026597466823813747	-0.0022304293384286236	0.025421303525495771	0.055861623912571615	-0.022377082699125365	-0.0019998376573397039	0.01901224879043293	0.042022207366106366	-0.025201626084894197	-0.0018383421753542851	0.02535031464522098	0.0564234090714388	-0.022254369062057737	-0.0028451668981709262	0.019183188705939196	0.043294995038062146	-8.8124741120339447	-12.754234683846661	-16.499030990847039	-20.016238262197092	-8.8150393504521638	-12.754053158129954	-16.491719489587055	-19.983605695573111	7.7506482335752203	8.560395339588795	9.558508373733534	10.695590799871465	7.7968717173100783	8.623403353529033	9.636279826002721	10.759610576082248
2.9449999999999998	-0.026615743340733501	-0.0022464413910857142	0.025407638258842295	0.055814851664145709	-0.021974865156908437	-0.0010763370060464386	0.020738970059692923	0.04447819581571702	-0.025209733580093194	-0.0018295535118858196	0.025360359611023758	0.056431545911041776	-0.021822078045781006	-0.0018690568992092867	0.020650402059818183	0.045363221130410331	-8.8906311165880414	-12.889223758267271	-16.692506917070084	-20.270762361193224	-8.8928770767080856	-12.887834586975938	-16.684802333375011	-20.237602720898359	7.6460771849019782	8.459766468840147	9.467570070955016	10.619843793962026	7.6938007155115919	8.525108118707826	9.547524149633535	10.685768331830994
2.9500000000000002	-0.026633079550280006	-0.0022621855908928701	0.025393446678689258	0.055767374443974851	-0.021753870065267179	-0.00061094814459621992	0.021712533161513881	0.045807890187045466	-0.025218333715593372	-0.0018210798531745668	0.025369912150215178	0.056438223288330591	-0.021564408325673364	-0.0013176770361718799	0.021367550720169298	0.046288974316202013	-8.9318176363808774	-12.960581690078296	-16.794275558770092	-20.404569536622947	-8.933684333439798	-12.958016609088023	-16.786186682135785	-20.371122470487663	7.5892573581647526	8.404519915586122	9.417196326974124	10.577637227380116	7.6375520730984105	8.471206082518133	9.498190281351879	10.644337892454706
2.9550000000000001	-0.026649440988297656	-0.0022776388175063233	0.025378779581745434	0.055719356204232032	-0.021727604457501663	-0.00064836225092831663	0.021837614030367106	0.045869313712796005	-0.025227410577863835	-0.001812894992678872	0.025378995774381265	0.056443435156159183	-0.021496723086599182	-0.0012383508145517069	0.021260890961139763	0.045962717734557984	-8.9312648203557732	-12.959860201761256	-16.792015492968808	-20.401195429729952	-8.9327182031048658	-12.956210664480146	-16.783549009821638	-20.367695283964633	7.5891076075379266	8.403587128473376	9.415812405100492	10.576441904799929	7.6369032709609131	8.470379191349676	9.49648714771479	10.642554249081928
[truncated: 209 more rows]
