# Supplementary material for: Stalled response near thermal equilibrium in periodically driven systems
Source: Nat Commun. 2024 Jan 4;15:294. doi: 10.1038/s41467-023-44487-2 (PMC10766978; doi:10.1038/s41467-023-44487-2)
Supplement: Supplementary file 3 — Source Data [file 41467_2023_44487_MOESM3_ESM.zip › source_data/SupplFig10a-f-theory.dat]

#t	neq,f_0=1.6,T=0.1	neq,f_0=1.6,T=0.2	neq,f_0=1.6,T=0.4	neq,f_0=3.2,T=0.1	neq,f_0=3.2,T=0.2	neq,f_0=3.2,T=0.4
0.	0.6945123715724626	0.6945123715724626	0.6945123715724626	0.6945123715724626	0.6945123715724626	0.6945123715724626
0.0050000000000000001	0.6941895464850895	0.6942111198623335	0.6942165973714534	0.694102796867919	0.6941891616945977	0.6942110907870558
0.01	0.6928843130644774	0.6932259996230498	0.6933169512443063	0.6914937238415164	0.6928603418835325	0.6932243773052771
0.014999999999999999	0.689713081667733	0.6912897524741599	0.6917450390088214	0.683169260342145	0.6894515314973765	0.6912719057797625
0.02	0.6837165882775817	0.687996444960964	0.6893896907242062	0.6654450357292276	0.6823436138241339	0.6878987290407766
0.025000000000000001	0.67442442532382	0.6828623951474936	0.6861024299810647	0.6368776769295696	0.6696549640523461	0.6825003693934841
0.029999999999999999	0.6622587083979699	0.6754036720645673	0.6817051092391738	0.5997735780456089	0.6496231143606296	0.6743608379065239
0.035000000000000003	0.6485757115148871	0.6652208512132785	0.6759996091192786	0.559806502870526	0.6210323559814378	0.6627050956262264
0.040000000000000001	0.6353163643570224	0.652078750370671	0.6687793872894305	0.5240184088234106	0.5835927429776852	0.6467661292538864
0.044999999999999998	0.6244216856658282	0.6359676888265672	0.659842508805879	0.49852733233909585	0.5381571374955806	0.6258644558361847
0.050000000000000003	0.6172501120403235	0.6171345913882014	0.6490056073453317	0.48707324846487043	0.4866893861816677	0.599494725746157
0.055	0.6141879727489741	0.5960772878161478	0.6361180385732121	0.4905364926070237	0.4319700543979888	0.5674107042331132
0.059999999999999998	0.6145466363823482	0.5735026404225992	0.6210753237910148	0.5069416695769184	0.3771181033878955	0.5296971152688895
0.065000000000000002	0.616762014070602	0.5502565910295741	0.6038308787466764	0.5316811504491115	0.3250721991315947	0.4868156155433565
0.070000000000000007	0.6188539615959185	0.5272395087243767	0.584405011726843	0.5582590953642914	0.278180240063959	0.4396134068093506
0.074999999999999997	0.6190274233419912	0.5053217453410094	0.5628902803104567	0.579958062200505	0.23799061799098178	0.38928711853013986
0.080000000000000002	0.6162123188365407	0.48527189267187154	0.539452525219596	0.5921080078777059	0.20525648938847565	0.33730128555400096
0.085000000000000006	0.610320285989983	0.4677051149250464	0.5143272399762654	0.5937334576222116	0.18009626883825	0.28526884228394656
0.089999999999999997	0.6021043638750088	0.45305309205383487	0.48781135268157794	0.5874274068431644	0.1622240951450199	0.23480872224481694
0.095000000000000001	0.5926980150054337	0.44155243626791923	0.460250939649188	0.5775134587109126	0.15117193155843192	0.18740086745004142
0.10000000000000001	0.5830571530176561	0.4332460664878178	0.432025798645037	0.5676783574994495	0.14645259376656028	0.1442601471679093
0.105	0.573547680046611	0.42799212781549384	0.40353212225679913	0.5592918316655341	0.14764168565768734	0.10624731842252538
0.11	0.5638318847520627	0.42547704487919114	0.3751646825293132	0.550966688668277	0.15437645328415106	0.07382797074834481
0.115	0.5530807746625453	0.4252321946922811	0.34729994188916996	0.5393792485400031	0.16628138705035844	0.04708121434671447
0.12	0.5404200662390187	0.4266563572199126	0.320281345196133	0.5210706226180597	0.18284008914771327	0.02575102550320246
0.125	0.5254226918119328	0.42904753987723965	0.29440775247320317	0.49452462071968883	0.20324601300128056	0.009326738535208299
0.13	0.5084254679116742	0.43164726687940963	0.26992559033900776	0.4614098166889408	0.22628085778171844	-0.0028636172677333656
0.13500000000000001	0.49051668989721786	0.433697787908071	0.24702489100102124	0.42617241176122184	0.25028004165812434	-0.011562514664912007
0.14000000000000001	0.4732010652379448	0.43450843180488735	0.22583900781818636	0.3942731767247148	0.27323584471781853	-0.017506306299929497
0.14499999999999999	0.4579019301292445	0.4335228102381682	0.2064474913785305	0.3702462228978438	0.2930509182148048	-0.021369329423550243
0.14999999999999999	0.44550999884504666	0.4303755166266672	0.18888140740860918	0.35653792891387476	0.30789465214766104	-0.0237302638361682
0.155	0.4361278718005358	0.4249269072917824	0.17313028558647178	0.3532120038810967	0.3165592537160625	-0.02505838233201818
0.16	0.4290647363077707	0.41726805523415017	0.15914989692679352	0.35811242247043795	0.3186953722692445	-0.02571505512501358
0.16500000000000001	0.42306647694124033	0.4076941823667438	0.14687014492191827	0.36728097692160866	0.31484557865777485	-0.025965150047503983
0.17000000000000001	0.41671826021681885	0.3966517861917714	0.13620249405582324	0.3758279088711148	0.30627146851691	-0.025993416803612477
0.17500000000000002	0.408901623493045	0.3846699648459909	0.12704652054781074	0.3794034327200603	0.2946453543470604	-0.02592204346645721
0.17999999999999999	0.3991409798754094	0.3722885290407263	0.11929533049590871	0.3757975441328157	0.2817126629073467	-0.025826865942171297
0.185	0.387693123389433	0.35999415178723654	0.11283973315441967	0.3656927641216397	0.2690161106886523	-0.025750878926583735
0.19	0.3753439892258216	0.3481721020321495	0.10757117259820789	0.3519952275666756	0.2577263291183852	-0.025714582248447183
0.19500000000000001	0.36301923019197674	0.3370767047577063	0.10338350687438433	0.3381983262982071	0.248575540167679	-0.025723269773103897
0.20000000000000001	0.3513914333325816	0.32682005099370903	0.10017378222404957	0.3267919254689852	0.2418620917446174	-0.025771678231169225
0.20500000000000002	0.34063973179201135	0.31737641757840634	0.09784218625302805	0.3183994757676337	0.23748892004002706	-0.025846542249610294
0.20999999999999999	0.33043174590902813	0.3085993102120321	0.09629138415550392	0.31174334524135844	0.23501138246344258	-0.02592763163794805
0.215	0.32011254435865594	0.3002484079582416	0.0954254517362591	0.3042980650201328	0.23368884661828285	-0.025987841745763286
0.22	0.3090207093598126	0.2920241683985174	0.09514862184696711	0.2934609482233362	0.23255078419258887	-0.02599290559246486
0.22500000000000001	0.2968059893210494	0.2836078210280328	0.0953640585463776	0.2778680360891637	0.2304952757326945	-0.025901307604600923
0.23000000000000001	0.28361325063242815	0.27470370814187134	0.09597286517950399	0.25819230370745305	0.2264316843157744	-0.025664986637021048
0.23500000000000001	0.27005063923094413	0.265079695191398	0.09687351621787722	0.23689970464617618	0.21945976176443832	-0.02523138193515475
0.23999999999999999	0.25696402517883987	0.2546003330792817	0.09796187473296603	0.21713474887234538	0.2090512807934836	-0.024547249114838937
0.245	0.24513055187801033	0.24324740285521348	0.09913191461872575	0.2014903788156958	0.19518103746799625	-0.023564408438353102
0.25	0.2350025989802431	0.23112393297202719	0.10027720748731897	0.19128581548713625	0.17835644464698325	-0.022247168027873927
0.255	0.22658464005452142	0.21844067467473186	0.10129315963792482	0.18641931634195788	0.1595242630185418	-0.020580627847824225
0.26000000000000001	0.21946127885752914	0.20548759595717564	0.10207989935315351	0.18554488359685076	0.13987804197015866	-0.01857852356188718
0.26500000000000001	0.2129521856601714	0.19259604593384977	0.10254562749379018	0.18642746114518005	0.12062722053095076	-0.016288881006962498
0.27000000000000002	0.20634453367705252	0.18009879954407879	0.10261016644418772	0.18653471358535959	0.1027983392116219	-0.013795709513701926
0.27500000000000002	0.199129871269878	0.1682947660610278	0.10220838671269186	0.1838665807839581	0.08711735386367545	-0.011215401421687879
0.28000000000000003	0.19115864106573338	0.15742305871504828	0.10129316855919804	0.1777074514475971	0.07398455388874618	-0.008687432814751025
0.28500000000000003	0.1826489975873083	0.14764826497138725	0.09983757566670406	0.16882055819633163	0.06352085833417336	-0.006360208412040269
0.28999999999999998	0.17405173532712062	0.13905613291622798	0.09783598066865519	0.15892291200489306	0.055649168986958805	-0.004374137034556223
0.29499999999999998	0.1658414281076495	0.1316572078029106	0.09530398247670123	0.149800729407149	0.050177063951989495	-0.0028448766386669384
0.29999999999999999	0.15832846184453303	0.1253954379373552	0.0922770800081138	0.14258617880955188	0.04685934205740343	-0.0018498432667482974
0.30499999999999999	0.1515599633462892	0.12015921733118759	0.08880819831386952	0.13744701053354413	0.04543218043491405	-0.0014204398619500555
0.31	0.1453305779090234	0.11579330885891173	0.08496428184471885	0.13364905296854784	0.04562037666258728	-0.0015411954184778205
0.315	0.13928590723086878	0.11211112941358886	0.08082225841783316	0.1298894140970841	0.04712494584399006	-0.0021554880555653966
0.32000000000000001	0.1330768967924591	0.10890760950425518	0.07646472462844658	0.12483437022637839	0.04960182261041808	-0.0031762009116099756
0.32500000000000001	0.1265073507286212	0.10597305160826195	0.07197570482577532	0.11772118057043132	0.05264472669069495	-0.004498875340284935
0.33000000000000002	0.11961518946386532	0.10310806726071386	0.06743679504555683	0.10873624268987972	0.05578578240082156	-0.0060148215425087186
0.33500000000000002	0.11265356006373567	0.10013891446933029	0.06292393063821038	0.0989211948407532	0.05852415433774007	-0.007622135068793202
0.34000000000000002	0.10598513624749312	0.09693168588059692	0.058504925777628614	0.08966859745691429	0.06038411470034931	-0.009233403361657101
0.34500000000000003	0.09994273442766025	0.09340320180817141	0.05423783938345589	0.0821483463555341	0.060990969894586605	-0.010779779972222271
0.35000000000000003	0.09471574103034365	0.08952647889210681	0.05017013806382063	0.07696105350037957	0.06014170831810971	-0.012211823688598559
0.35499999999999998	0.090298150311302	0.08532940508803738	0.0463385614563378	0.0740627964882152	0.057844413600376204	-0.013497927164579258
0.35999999999999999	0.0865043147617927	0.08088658161091182	0.042769553189623846	0.07285271955602711	0.054310164066328034	-0.014621290171214196
0.36499999999999999	0.08303940783830586	0.07630575857525862	0.03948010168416212	0.07235157318556944	0.049899462753940665	-0.015576298908346251
0.37	0.07960111638302059	0.07171138271413151	0.0364788359818851	0.0714819564870487	0.04504242338290289	-0.016364956622024453
0.375	0.07598011219654904	0.06722813753887115	0.03376723766374738	0.06943446275838959	0.04015896780614063	-0.016993764194515606
0.38	0.0721227039467092	0.06296693936392675	0.031340855044313984	0.06597555124649802	0.035600031960486625	-0.017471234658555244
0.38500000000000001	0.06813055129564471	0.05901490281809084	0.02919043504989412	0.06150042153321633	0.03161833749611245	-0.0178060720218131
0.39000000000000001	0.06420033533007263	0.05542970022719394	0.027302917421852157	0.056784276299985684	0.028365250649797964	-0.018005956095370014
0.39500000000000002	0.06053415289698817	0.05223786535377778	0.025662262403898056	0.0526010838479211	0.025903579079046345	-0.01807684014891093
0.40000000000000002	0.057260232783077875	0.049436124580960236	0.0242501054000961	0.04942729666870384	0.024225476115565043	-0.018022670659072322
0.40500000000000003	0.05439148464488415	0.04699478159786158	0.023046249752701264	0.04732187942763942	0.023267763666827108	-0.01784546206055747
0.41000000000000003	0.051829932617558236	0.04486240562903793	0.022029021958711894	0.045954517792866245	0.02292138221456461	-0.017545690939712685
0.41500000000000004	0.04941007023375091	0.04297139653106362	0.021175522800388615	0.04473888309152796	0.023035708588170226	-0.017123003051796475
0.41999999999999998	0.04696464932433665	0.04124425655369579	0.020461813515707316	0.04305294401901197	0.023421482607517776	-0.016577244195544003
0.42499999999999999	0.044389465797962865	0.03960047975602006	0.019863078628988343	0.04049945578857124	0.023857691027517485	-0.015909824398231555
0.42999999999999999	0.04168183781049718	0.03796384610726841	0.019353806511125757	0.03708842578128528	0.02410742108759357	-0.01512539679427657
0.435	0.038936772827477734	0.036269632769519555	0.01890802503925908	0.033223583732469	0.023944835237440173	-0.014233772955467627
0.44	0.03630428732691582	0.03447095663496205	0.018499622675501728	0.029499848205102822	0.023190235583855513	-0.013251905651566967
0.44500000000000001	0.03392918675552867	0.032543300042891424	0.018102774771973754	0.02644934990752888	0.02174449249588212	-0.012205658418134792
0.45000000000000001	0.03189907547533484	0.03048637571564119	0.017692481134789575	0.02437122689300845	0.01961109032061222	-0.01113097309935442
0.45500000000000002	0.030217590135626488	0.028322890261435	0.017245204562443463	0.023278349217801562	0.016896409343545023	-0.010073980377205333
0.46000000000000002	0.028807439783882022	0.026094371152347664	0.01673958257846542	0.022922959563132995	0.013786469073552982	-0.009089621189938928
0.46500000000000002	0.027539120193086405	0.023854832797113725	0.016157167902527057	0.02287204517802963	0.01050750005136952	-0.008238499565512359
0.47000000000000003	0.02627578548932988	0.021663461810915	0.015483139783627243	0.022635964544767625	0.007283358939983633	-0.007581982910736654
0.47500000000000003	0.02491987788436947	0.019577571569446704	0.014706920646509813	0.021841159527400806	0.004302158376956716	-0.007175969503567178
0.47999999999999998	0.023444297923503842	0.017646820127918652	0.01382263261904446	0.020379335550168774	0.0016987656525979354	-0.007064164488762462
0.48499999999999999	0.02189524398756251	0.015909231389016256	0.01282933746913956	0.01843973899119768	-0.0004471445879502822	-0.007272014654352444
0.48999999999999999	0.020366312134853504	0.01438908316097617	0.011731020946695942	0.016398359015964852	-0.0021025541437865065	-0.007802519309892841
0.495	0.018956821608762862	0.01309637323832839	0.01053630661750599	0.014638970773715652	-0.00326848330028778	-0.00863488612883712
0.5	0.017732658475374707	0.012027414788532486	0.009257911766258013	0.013407613341707644	-0.003968451210724373	-0.00972646300157387
0.505	0.016703530823208333	0.011166134680772596	0.00791188480511389	0.012746381041988771	-0.004240926974493044	-0.011017683170836188
0.51000000000000001	0.015822053345946562	0.010485790177936789	0.006516685789360748	0.012496927117379857	-0.004136574125248271	-0.012439111873507495
0.51500000000000001	0.01500294198482741	0.009950999367683799	0.0050921858324784255	0.012357248254303402	-0.003719506766982149	-0.013919272185132399
0.52000000000000002	0.014155451765310478	0.009520124500053923	0.0036586655821406813	0.011988124280501448	-0.003070618887085038	-0.01539186770517595
0.52500000000000002	0.013217790401608535	0.009148102063109117	0.0022358873688675916	0.011150238089216068	-0.0022901898621611703	-0.01680130034108014
0.53000000000000003	0.01218006464573691	0.008789755703230092	0.0008423017367069838	0.009811888606098388	-0.0014965721136670426	-0.018105884116182004
0.53500000000000003	0.011085942950202907	0.008403470664631808	-0.0005055704008981171	0.008159280694987298	-0.0008183133030022771	-0.019278709005636097
0.54000000000000004	0.010012870074792107	0.007954902013016334	-0.001793560416651352	0.006501630379577041	-0.000379004664885111	-0.020306556387643677
0.54500000000000004	0.009040660510203299	0.00742021334595171	-0.003010080546131645	0.005136169759595452	-0.00027729017454829197	-0.02118751941751353
0.55000000000000004	0.00822205639328347	0.0067882819579441304	-0.004146176631233178	0.0042468605985546345	-0.0005675899929539555	-0.02192802666604883
0.55500000000000005	0.007565435657131903	0.006061412725918518	-0.005195435351566229	0.00386261330278289	-0.0012483080880956315	-0.022539855875320668
0.56000000000000005	0.0070336791902703664	0.005254366522888198	-0.006153782820737617	0.003861593356759365	-0.0022623349412843365	-0.02303753336907419
0.56500000000000006	0.006558193074634528	0.004391853289639303	-0.007019212898677914	0.004008612489914142	-0.003510087398805369	-0.023436314661962023
0.57000000000000006	0.006063473898104108	0.0035049508963943578	-0.007791481006266646	0.0040274297354128095	-0.004870515925075845	-0.023750780087872164
0.57500000000000007	0.005494206480458414	0.0026270871040075874	-0.008471793940686503	0.003701934491140039	-0.0062230579405590965	-0.023993974874556793
0.57999999999999996	0.004834684360431166	0.0017902185572452635	-0.009062519482259713	0.002967089001450929	-0.007464441327881186	-0.02417697365758115
0.58499999999999996	0.004112307950199682	0.001021684100296287	-0.009566932545550532	0.0019340983963109723	-0.008517476371715089	-0.024308741180679612
0.58999999999999997	0.0033838546503032058	0.00034197671499857155	-0.009989008034105944	0.0008304635138133391	-0.0093324487244427	-0.024396177446137507
0.59499999999999997	0.0027112721625050795	-0.00023654287659078885	-0.010333264854106475	-0.00010513923558946522	-0.009883871398600436	-0.024444263112481837
0.59999999999999998	0.0021376222567537663	-0.0007101139080064219	-0.010604660887071174	-0.0007133598062786656	-0.010165794979406974	-0.02445625041539325
0.60499999999999998	0.0016719833411386054	-0.0010833962557160494	-0.010808535067931802	-0.0009596705241655748	-0.010188122570498854	-0.024433871657734748
0.60999999999999999	0.0012874403983192118	-0.0013687838207574222	-0.010950589894222242	-0.0009373195648904112	-0.009975136527706232	-0.024377559827494528
0.61499999999999999	0.0009318870395304442	-0.0015852781834995687	-0.011036905497448424	-0.0008356159939054038	-0.009566173009464253	-0.02428669416648684
0.62	0.0005478562212353419	-0.0017569254881113043	-0.011073974658557556	-0.0008745847831563014	-0.009017251988088192	-0.024159897710156156
0.625	0.00009447353603115119	-0.0019108023662714711	-0.011068746740857227	-0.0012172540384882968	-0.008401604484989993	-0.023995423221190477
0.63	-0.0004370825800013335	-0.0020745875833477548	-0.011028667445734058	-0.0018975311720346721	-0.0078067194971142145	-0.02379166619074869
0.63500000000000001	-0.0010212523427461685	-0.0022738676918847636	-0.010961700683738832	-0.0028081260880277875	-0.0073261905982758176	-0.023547834530632195
0.64000000000000001	-0.0016096157276895492	-0.002529460240364951	-0.010876318914309756	-0.003756403152868612	-0.007046503112541895	-0.02326477902952491
0.64500000000000002	-0.002150531058349236	-0.002855139444423848	-0.010781449329108284	-0.004549656464706384	-0.007031499073342943	-0.022945942450542774
0.65000000000000002	-0.00260834338914848	-0.003256160408069135	-0.010686365535199829	-0.005063014630451335	-0.007309297727149198	-0.02259831883484951
0.65500000000000003	-0.002975313767573016	-0.003728871297539328	-0.010600518164413873	-0.005270819948411623	-0.007866477763800839	-0.022233237821735134
0.66000000000000003	-0.0032731755782280936	-0.0042614976717039	-0.010533303160434035	-0.005247018043372364	-0.008651881579302013	-0.021866723688050906
0.66500000000000004	-0.0035445797082292313	-0.004835942362919621	-0.010493773187096704	-0.0051417434714511115	-0.009588641840414327	-0.02151915858328295
0.67000000000000004	-0.003837288110942135	-0.0054302477165383695	-0.010490305151431368	-0.005133640914102098	-0.010590052322812035	-0.02121403943161171
0.67500000000000004	-0.004186368829812676	-0.00602127543587792	-0.01053024440259416	-0.005362846804573301	-0.011574222564795093	-0.020975778476395444
0.68000000000000005	-0.004601157731392653	-0.006587189350281016	-0.010619552646680602	-0.0058702036092835655	-0.012474018668453213	-0.02082674381277837
0.68500000000000005	-0.005062547744258336	-0.0071094488987306255	-0.010762490790897134	-0.0065790138464197415	-0.013241315955591778	-0.02078400771473082
0.69000000000000006	-0.0055317185877529484	-0.00757418035340944	-0.010961368704296464	-0.007333349809397521	-0.013846668706808481	-0.020856470134617264
0.69500000000000006	-0.005966106987399092	-0.007972933508554023	-0.011216390551490608	-0.007968219375661473	-0.014276451476465292	-0.02104305456922968
0.70000000000000007	-0.006335646838234371	-0.008302918670357682	-0.011525616843359066	-0.008371860388599724	-0.01452944939376411	-0.021332483758632746
0.70499999999999996	-0.00663324487103684	-0.008566843880978708	-0.011885053337564585	-0.008518327691039336	-0.014614246884082343	-0.021704768368437957
0.70999999999999996	-0.00687645854478329	-0.008772448689094322	-0.01228886382150142	-0.00847067902222609	-0.014548013453167752	-0.02213410108779723
0.71499999999999997	-0.007100378555748098	-0.008931783501434955	-0.012729690540563415	-0.008359629468529792	-0.014356619960819177	-0.022592496506805775
0.71999999999999997	-0.007344240931745568	-0.009060239827730868	-0.013199054656741462	-0.008338584510891443	-0.01407547260344596	-0.023053375839564398
0.72499999999999998	-0.0076364879321465	-0.009175318813515822	-0.013687801410873498	-0.008523243297108248	-0.013750017060351845	-0.023494399399632604
0.72999999999999998	-0.007984132967063108	-0.009295145673275787	-0.014186551726076687	-0.008941910637850395	-0.013434613702483564	-0.02389913587202208
0.73499999999999999	-0.008370922590367872	-0.009436794937919948	-0.014686124054421249	-0.009526446467075782	-0.013188608015494442	-0.024257503994547625
0.73999999999999999	-0.008764840149914545	-0.009614569965762498	-0.015177896666686895	-0.01014903685141625	-0.013069139550952156	-0.024565208576989992
0.745	-0.009131204897093608	-0.009838451799053922	-0.01565408995901938	-0.010679420744017969	-0.013121569988835414	-0.0248225473248448
0.75	-0.00944567513696563	-0.010112964749729624	-0.016107958993767577	-0.011031577875926034	-0.01336994427885825	-0.02503298028427834
0.755	-0.009702474683078017	-0.010436674869668202	-0.016533896726904945	-0.011186347297024122	-0.013810771121966079	-0.025201770226385194
0.76000000000000001	-0.009915617246819754	-0.010802439189312802	-0.01692745686731271	-0.011192507836549423	-0.014412803088100692	-0.025334877482479635
0.76500000000000001	-0.010113221571942204	-0.011198381077058785	-0.01728531125948202	-0.011150750948627138	-0.015123364417770542	-0.02543817502228405
0.77000000000000002	-0.010326864319594026	-0.01160942314759492	-0.01760515984164369	-0.011180885405417017	-0.01587914624636532	-0.02551696563514331
0.77500000000000002	-0.010579561098241461	-0.012019109785500593	-0.017885611842259612	-0.01137627956200773	-0.01661776742437699	-0.025575738614504125
0.78000000000000003	-0.010876941599493808	-0.012411425743820226	-0.01812605548598763	-0.011762596179564567	-0.017286642060760537	-0.02561809078663612
0.78500000000000003	-0.011205361080577837	-0.012772365764103026	-0.018326530760620494	-0.012284934725430888	-0.017847417207652296	-0.02564674381239822
0.79000000000000004	-0.01153775447107616	-0.013091106271295476	-0.01848761639596798	-0.012833454454623111	-0.01827626535950191	-0.025663605346576517
0.79500000000000004	-0.011844492803812464	-0.01336073474926345	-0.01861033863981613	-0.013291675841981886	-0.018561615134107517	-0.02566983845203416
0.80000000000000004	-0.012104553319699023	-0.013578571094423335	-0.018696106023890807	-0.013580280420002722	-0.018701182164244833	-0.025665917992624666
0.80500000000000005	-0.012312821758328433	-0.013746150771489113	-0.01874667126077619	-0.013680509529077515	-0.018699721627296127	-0.025651663699376295
0.81000000000000005	-0.012481335781080679	-0.01386893441297976	-0.01876411873430092	-0.013636709959318398	-0.01856821161224355	-0.02562624796382575
0.81500000000000006	-0.012634410959509124	-0.013955779870405333	-0.01875087369782099	-0.013541300181307048	-0.018324468520927666	-0.025588183617404142
0.82000000000000006	-0.012799410158752272	-0.014018184167303696	-0.018709727219456483	-0.013503038837860777	-0.017994566215692166	-0.025535304561994817
0.82500000000000007	-0.012996449317927226	-0.014069295344943394	-0.018643869093809752	-0.013604746694008752	-0.01761390840037002	-0.025464761298337243
0.83000000000000007	-0.013231058103960677	-0.014122718936938613	-0.01855691944086634	-0.013868873949495928	-0.017226536327672126	-0.025373064405803905
0.83499999999999996	-0.013492828413777332	-0.014191197044687675	-0.01845294869962518	-0.014251207190693149	-0.016881522962443968	-0.025256220468712776
0.83999999999999997	-0.013760411606455138	-0.014285300714706984	-0.018336475450452853	-0.014665749640399092	-0.01662630924019362	-0.025110013003402945
0.84499999999999997	-0.014010366223784095	-0.014412320254320347	-0.018212432264244086	-0.015023592001167499	-0.016498353120196232	-0.024930478964074153
0.84999999999999998	-0.014226037833525105	-0.014575537639664491	-0.018086091841720036	-0.015265131026237702	-0.016517718310319583	-0.0247146107015332
0.85499999999999998	-0.014403267518180024	-0.014774010391470525	-0.01796294920087929	-0.015376272664607993	-0.016683326320374437	-0.024461266034028976
0.85999999999999999	-0.014551338151651317	-0.01500289984089219	-0.017848560485501198	-0.015389680757536469	-0.016974254013698134	-0.024172193933441853
0.86499999999999999	-0.014689165147929185	-0.015254269163243342	-0.01774834468574027	-0.015373795534812067	-0.01735539408373892	-0.023852991755819012
0.87	-0.014838055931692913	-0.015518192543131547	-0.01766736045354795	-0.015410187516125764	-0.01778522333399588	-0.023513730431468066
0.875	-0.015013499018937398	-0.015783979710003424	-0.017610075304449697	-0.015562291168417473	-0.018223122780271255	-0.023168958143406335
0.88	-0.01521908966095321	-0.01604133367874106	-0.01758014781538305	-0.01584690741896744	-0.018634528456460117	-0.0228368601918687
0.88500000000000001	-0.015445150941545499	-0.0162813100485078	-0.01758024413184281	-0.01622474415938177	-0.01899343167036842	-0.02253752663515026
0.89000000000000001	-0.015672668099080446	-0.01649701115299028	-0.01761190777735038	-0.016617543089149936	-0.01928271130423287	-0.022290527487061115
0.89500000000000002	-0.01588075792512896	-0.01668400651571402	-0.017675496573854376	-0.016941769252853553	-0.01949320092918484	-0.022112238162130423
0.90000000000000002	-0.016054489171520928	-0.016840509115145792	-0.017770193178640113	-0.017139981666856558	-0.019622362243587557	-0.02201349613416087
0.90500000000000003	-0.016190104487393636	-0.01696735128770569	-0.017894087513278097	-0.017198073338760212	-0.019673174670028583	-0.02199813163324344
0.91000000000000003	-0.01629601426126054	-0.017067799069894914	-0.01804432157620202	-0.017147535455004522	-0.019653536071098585	-0.022062698119770453
0.91500000000000004	-0.016389446539624652	-0.017147228448828974	-0.018217281034794523	-0.017054895748280383	-0.019576184229395936	-0.02219740736084784
0.92000000000000004	-0.016489975024422395	-0.01721267164106004	-0.018408814428079956	-0.016998982827491894	-0.019458907282730854	-0.02238796828791689
0.92500000000000004	-0.01661225643514406	-0.017272234885574562	-0.018614460070996326	-0.017040603351011277	-0.019324608609169024	-0.02261784435425759
0.93000000000000005	-0.016760804575810886	-0.01733439649048337	-0.01882966258267848	-0.01719792368830558	-0.01920064936018697	-0.022870426774463052
0.93500000000000005	-0.016928921637294016	-0.01740721537885251	-0.01904996469682988	-0.01744180194593358	-0.01911688879548656	-0.02313074547228762
0.94000000000000006	-0.01710206303961442	-0.017497511255872174	-0.019271164778157462	-0.01771293473925929	-0.019102104340203756	-0.023386534002088087
0.94500000000000006	-0.017263953957688562	-0.017610108227350048	-0.019489435399101095	-0.01794890553805184	-0.01917908259503799	-0.023628651457536128
0.95000000000000007	-0.017402839485350326	-0.017747252004033466	-0.019701402730108057	-0.0181070516922437	-0.019359507436943618	-0.023850991809011318
0.95500000000000007	-0.017515607230510752	-0.017908305400358662	-0.019904189925858806	-0.018176502769490212	-0.01964040489428201	-0.02405006430845578
0.95999999999999996	-0.017608589870229615	-0.018089792077763137	-0.02009542997405603	-0.01817962067159025	-0.020003780147771735	-0.02422442124014013
0.96499999999999997	-0.01769497999530236	-0.018285798807589956	-0.020273254652871373	-0.018164448763597543	-0.02041998354043412	-0.024374067529261967
0.96999999999999997	-0.01778975836516511	-0.018488677273162973	-0.02043626649871482	-0.01818868583733181	-0.020853759197731796	-0.02449993526108082
0.97499999999999998	-0.017903865875090776	-0.018689929213563525	-0.0205835002616588	-0.018297447910331773	-0.021270820486597487	-0.024603461204440572
0.97999999999999998	-0.0180398162028972	-0.01888113229967335	-0.020714379469709273	-0.018502655029566384	-0.021642835051886238	-0.024686273876887866
0.98499999999999999	-0.0181905910854449	-0.019054775519155975	-0.020828672647675642	-0.01877552716038207	-0.021949738458525946	-0.024749978800805598
0.98999999999999999	-0.01834234016326349	-0.01920491402828567	-0.020926452602110297	-0.01905823469929941	-0.022179569635567734	-0.02479602336324848
0.995	-0.01847971719214963	-0.019327605910052698	-0.02100806109643177	-0.019288302509955706	-0.022326834809992417	-0.024825622339468743
1.	-0.01859160837204082	-0.019421137313835414	-0.02107408025845516	-0.01942211354430962	-0.022390557551611	-0.024839728508614406
1.0050000000000001	-0.018675070327158545	-0.01948606552674742	-0.021125311208420823	-0.019448310106183322	-0.022372877028907393	-0.024839037741442697
1.01	-0.01873619235198993	-0.0195251101234824	-0.021162759666514604	-0.019389995501566504	-0.02227862055761548	-0.024824023248593202
1.0150000000000001	-0.018787718583200972	-0.019542908542726146	-0.021187627677509778	-0.01929711688160976	-0.022115868239526888	-0.024794998700840388
1.02	-0.018844302457321466	-0.01954563733960522	-0.021201310052550573	-0.019229449767255102	-0.021897162724039576	-0.024752214230380976
1.0249999999999999	-0.018917122805223237	-0.01954049654232423	-0.02120539365108587	-0.019233734092528824	-0.021640677592542176	-0.02469599230142721
1.03	-0.019009960735015097	-0.019535069021924284	-0.021201657193746754	-0.019325107498924538	-0.02137042114336931	-0.02462691105256931
1.0349999999999999	-0.019118308739236825	-0.019536597620487428	-0.021192068908324996	-0.019483435131707222	-0.021114624974904465	-0.024546039297051313
1.04	-0.019231741263767237	-0.01955125871378651	-0.021178778986853528	-0.019665731155871717	-0.02090204333044595	-0.024455217772443843
1.0449999999999999	-0.019338359712197464	-0.019583535316261568	-0.02116410362251964	-0.01982594666003682	-0.020756884870130634	-0.024357363528631548
1.05	-0.019429422569664435	-0.019635791483600534	-0.021150497384125853	-0.019932015441030668	-0.020694008795194875	-0.024256748328686066
1.0549999999999999	-0.019502478071252514	-0.01970811838357245	-0.021140510986612644	-0.019975216455339083	-0.020716184240663037	-0.02415917137993616
1.06	-0.019562059164356865	-0.019798469784264368	-0.021136732256348385	-0.01997165280321391	-0.0208143923534731	-0.024071921524485416
1.065	-0.019617835590021688	-0.01990304858533331	-0.021141709380465244	-0.01995679770167427	-0.02097082151138042	-0.024003420495427155
1.0700000000000001	-0.019680869794799095	-0.020016864271893822	-0.021157857418523315	-0.019973568877043102	-0.021163204566586925	-0.023962475533750284
1.075	-0.01975926191656051	-0.020134363921855254	-0.021187351474901736	-0.020055698149483273	-0.02136897972032495	-0.02395715756220022
1.0800000000000001	-0.019854822180298756	-0.020250046351144236	-0.021232012654551602	-0.020212064742380978	-0.021568287378110205	-0.02399345073264096
1.085	-0.019962163877070952	-0.020358992209586795	-0.02129319555335195	-0.020420515612498687	-0.02174554487620385	-0.024073952191958455
1.0900000000000001	-0.02007066235001088	-0.020457271899586755	-0.021371688033145955	-0.020636201121463797	-0.021889863528906428	-0.024196976740122243
1.095	-0.0201684700485154	-0.020542219304885846	-0.021467634829672715	-0.020810178101820856	-0.021994773960907165	-0.024356382790973425
1.1000000000000001	-0.020246918779727334	-0.02061257731252517	-0.021580495678993606	-0.02090787774005148	-0.02205769524188928	-0.02454226670890736
1.105	-0.020303613194773362	-0.020668529532962585	-0.021709045934214476	-0.02091993657176331	-0.022079451311551593	-0.02474241862119045
1.1100000000000001	-0.020343165613753593	-0.02071163297648052	-0.021851423275569277	-0.02086420543879438	-0.022063989282015396	-0.024944192807009595
1.115	-0.020375399889151168	-0.02074466212557092	-0.02200521870063967	-0.020779887394981527	-0.02201832029338113	-0.02513632321133779
1.1200000000000001	-0.020411693631624813	-0.020771369960757475	-0.022167604436657617	-0.020714135080430296	-0.021952586208504335	-0.02531026110942148
1.125	-0.02046081435886206	-0.020796169723912756	-0.022335486769816417	-0.02070404215240648	-0.021880047447292474	-0.025460798714764667
1.1300000000000001	-0.020525879270153376	-0.020823744878734167	-0.022505668913828214	-0.020762157623699394	-0.021816692459390715	-0.025585979791514644
1.135	-0.020603638409637897	-0.020858604393398417	-0.022675008445182346	-0.0208737032532338	-0.021780125576685492	-0.025686487583871594
1.1400000000000001	-0.020686250329251206	-0.020904614767882794	-0.022840555525482018	-0.021006125299925356	-0.02178748266518111	-0.025764783632648693
1.145	-0.02076465642184478	-0.02096455593064945	-0.022999661650839914	-0.021124197227781638	-0.021852447790763903	-0.02582424843049643
1.1500000000000001	-0.020832129084879823	-0.021039760222531165	-0.023150053230710316	-0.02120312538707122	-0.02198198417798251	-0.02586848797245548
1.155	-0.02088670287439199	-0.02112989600204126	-0.023289869015795044	-0.021235924978945483	-0.02217389968913683	-0.02590087046139771
1.1599999999999999	-0.02093174240457014	-0.021232944589953298	-0.02341766448999126	-0.021234716074406045	-0.02241641659860412	-0.025924280923075645
1.165	-0.020974545840168658	-0.021345390043735812	-0.023532389298660118	-0.021226545864522745	-0.02269024911433392	-0.025941041129796887
1.1699999999999999	-0.021023480397355503	-0.02146260120244353	-0.023633345405368426	-0.021244196460131357	-0.022972575529105928	-0.025952933033879518
1.175	-0.02108464217876145	-0.021579346588861997	-0.02372013403533773	-0.02131342374657235	-0.023241430365367854	-0.025961273347957694
1.1799999999999999	-0.021159292771773565	-0.021690358716688424	-0.02379259885203243	-0.021440830436106173	-0.023479005207229845	-0.025967003089329043
1.185	-0.021243138357786132	-0.021790863405749185	-0.02385077158166799	-0.02160881643214127	-0.02367307798751036	-0.02597077121766736
1.19	-0.021327813972217644	-0.021877010291751563	-0.02389482479314984	-0.021781779735251656	-0.0238167207283068	-0.025973002696629208
1.1950000000000001	-0.0214039849794337	-0.021946172467768227	-0.023925035024516022	-0.021920667875373917	-0.02390702127031383	-0.025973948045882628
1.2	-0.02146479119862727	-0.02199711270271437	-0.023941758083069642	-0.021997747240921593	-0.023943643307548595	-0.025973714682805668
1.2050000000000001	-0.0215082953543899	-0.022030031059519423	-0.02394541719411537	-0.02200540018528365	-0.023927819490062768	-0.02597228132310224
1.21	-0.021538080712241163	-0.022046511384915292	-0.023936503711870127	-0.021957818971975556	-0.02386206393811638	-0.025969496472420993
1.2150000000000001	-0.021561844929162816	-0.022049376590981093	-0.023915589267015577	-0.02188631448619159	-0.02375062243377174	-0.025965061389477486
1.22	-0.02158852579535536	-0.022042453561108656	-0.023883347426653094	-0.02182854534690469	-0.023600443245551685	-0.025958497478162503
1.2250000000000001	-0.021625042644213048	-0.022030246610754995	-0.023840582121912778	-0.02181414890092445	-0.02342221198292095	-0.025949098534474472
1.23	-0.021673931628483058	-0.02201752862231933	-0.023788259242444473	-0.021853376973772473	-0.02323079206973569	-0.025935870447624215
1.2350000000000001	-0.021732789611228622	-0.02200887973212806	-0.023727536960555278	-0.021935087321809613	-0.023044409112177276	-0.02591746578588161
1.24	-0.02179563756200997	-0.022008226682391992	-0.0236597896633312	-0.02203426993946945	-0.022882292458752257	-0.02589212897440652
1.2450000000000001	-0.021855513967385422	-0.02201845019660852	-0.023586620037974026	-0.022123713723293317	-0.022761216771226712	-0.025857679363393487
1.25	-0.02190721348288118	-0.022041123924640645	-0.023509854104946885	-0.02218413421149277	-0.022692098411896993	-0.025811572120223465
1.2550000000000001	-0.02194917852537684	-0.022076425293254574	-0.023431515029431707	-0.022209970541633525	-0.02267796821312363	-0.02575108487910906
1.26	-0.02198395547160813	-0.02212322363914313	-0.023353773463901377	-0.02221047287204453	-0.022714050997985763	-0.025673672157106798
1.2650000000000001	-0.02201712658686563	-0.02217931689867035	-0.02327887490512794	-0.02220647013450195	-0.022789702356607034	-0.02557749933997857
1.27	-0.02205510227899483	-0.022241765741398554	-0.023209047787222145	-0.022223248834954693	-0.0228912383944498	-0.0254621085189258
1.2750000000000001	-0.022102542476363157	-0.022307267642509492	-0.02314639926780015	-0.022280708054243654	-0.02300461489835634	-0.025329088648436606
1.28	-0.02216036728420639	-0.022372520405421138	-0.023092808263573735	-0.022383898323240912	-0.023117325505156945	-0.02518255101942388
1.2849999999999999	-0.02222517590934605	-0.02243453888803412	-0.02304982664537237	-0.022518840868771792	-0.02321939788422288	-0.025029190522525523
1.29	-0.0222903723190772	-0.02249090415122347	-0.02301859920000865	-0.022657125496738085	-0.023303690425856234	-0.02487777966665941
1.2949999999999999	-0.02234857433497685	-0.022539937119132953	-0.0229998109356102	-0.02276736333298803	-0.023365785074578614	-0.024738097443826785
1.3	-0.022394329882406836	-0.022580797562675683	-0.022993666867582547	-0.022827098302896694	-0.023403726594492653	-0.024619490291079727
1.3049999999999999	-0.022426077117756866	-0.022613513751642663	-0.02299990522208406	-0.022830034779620846	-0.023417770998066943	-0.024529413302989078
1.31	-0.022446644296126386	-0.02263894930803067	-0.023017840843875342	-0.022787515838257576	-0.023410224110506028	-0.024472330280099867
1.315	-0.022462148388836305	-0.022658713001294732	-0.023046432257088717	-0.02272477916059952	-0.023385384943068452	-0.02444923972670198
1.3200000000000001	-0.022479718836587628	-0.02267501603737194	-0.023084363824132557	-0.02267224027063229	-0.0233495513624536	-0.024457889634896035
1.325	-0.02250491803986841	-0.022690481212553484	-0.023130133959448643	-0.022653892032158743	-0.023310987345274422	-0.02449353823904213
1.3300000000000001	-0.022539873299248635	-0.022707910046569024	-0.023182141221573964	-0.022678248134774523	-0.023279686787846733	-0.024549992491369493
1.335	-0.022582830287778154	-0.02273001805501615	-0.023238761924736215	-0.022736851342351844	-0.023266716028688184	-0.024620642612785047
1.3400000000000001	-0.022629205053790458	-0.02275915462607262	-0.023298415174565483	-0.022810260963626275	-0.023282936445263032	-0.024699286866561185
1.345	-0.022673600549180238	-0.02279703194826048	-0.023359613471023985	-0.02287717899351148	-0.023337088267577365	-0.024780653350439063
1.3500000000000001	-0.022711952840461732	-0.022844495400813035	-0.02342099889534067	-0.02292239018196087	-0.0234335855066528	-0.024860625742514974
1.355	-0.022743031759864873	-0.022901372409656253	-0.023481366231932678	-0.022941402430080304	-0.023570777403621682	-0.024936240923358034
1.3600000000000001	-0.022768820755078537	-0.0229664335574307	-0.02353967514747752	-0.022941396219307235	-0.02374054627685613	-0.025005545953188105
1.365	-0.022793692274788443	-0.02303748556562263	-0.023595053839178252	-0.022938709935851613	-0.02392968282085468	-0.02506739242915592
1.3700000000000001	-0.022822677805059338	-0.023111591845394353	-0.02364679650548106	-0.022953242902283715	-0.024122654564771633	-0.02512122359688038
1.375	-0.022859437895940235	-0.0231853894351835	-0.023694356723478388	-0.0230007192579358	-0.02430470011845341	-0.025166885836726195
1.3800000000000001	-0.022904683906939022	-0.02325545119469905	-0.02373733845275565	-0.023085145028218415	-0.024464121813367552	-0.025204477600255383
1.385	-0.022955696601030934	-0.023318636830606934	-0.023775486004820934	-0.02319526275707319	-0.024593197829539958	-0.025234237163379306
1.3900000000000001	-0.023007194630880936	-0.023372386782217064	-0.023808673965861823	-0.023308004133071412	-0.024687844638415696	-0.025256464711748687
1.395	-0.023053244936411463	-0.02341493318491643	-0.023836897756980457	-0.023397692746840913	-0.024746595032899218	-0.025271472436924527
1.4000000000000001	-0.023089450073791002	-0.02344542262229409	-0.023860265262652617	-0.023445852036582032	-0.02476950263860492	-0.025279556789035044
1.405	-0.023114547128291252	-0.023463958413616755	-0.023878989748919558	-0.023447251467613093	-0.02475739538114385	-0.025280988596835263
1.4099999999999999	-0.02313082621272217	-0.02347157305739189	-0.02389338411838579	-0.023411186422338155	-0.024711672172037964	-0.025276018724167255
1.415	-0.023143241127120125	-0.02347013688050861	-0.023903856399618485	-0.02335839183327863	-0.024634656026663395	-0.025264898915455976
1.4199999999999999	-0.02315756426631243	-0.02346220302226634	-0.023910906232573727	-0.023313818574936866	-0.024530363065020107	-0.0252479192572571
1.425	-0.023178306761886286	-0.023450787986856538	-0.023915121977630904	-0.02329709113203871	-0.024405375179844525	-0.025225464947770216
1.4299999999999999	-0.02320722738621603	-0.023439094719202667	-0.023917177930169543	-0.023315208316856257	-0.02426933454546968	-0.025198095282886378
1.435	-0.023242987079211776	-0.02343020023626946	-0.023917830954543577	-0.02336150927996634	-0.02413453724684676	-0.0251666460483103
1.44	-0.023281992265043096	-0.023426746092378572	-0.023917915656362792	-0.023420595417820447	-0.024014353961003577	-0.025132351653260585
1.4450000000000001	-0.02331999558249556	-0.023430678882755317	-0.023918337000198714	-0.023475606423963565	-0.023920759399873804	-0.025096974180850738
1.45	-0.023353795718597074	-0.023443083368825716	-0.023920059084261345	-0.023514497865102443	-0.023861826179649076	-0.025062912743638175
1.4550000000000001	-0.023382423657980187	-0.023464132627571462	-0.023924088664870547	-0.023533722423505668	-0.0238401963844885	-0.025033250012488628
1.46	-0.02340743568277469	-0.023493154530113622	-0.02393145206959446	-0.023538964190439875	-0.023853095284797815	-0.025011679163718634
1.4650000000000001	-0.02343224896118229	-0.023528791421830432	-0.023943164450641877	-0.02354308226824008	-0.02389369259663403	-0.025002253693174215
1.47	-0.023460767804032015	-0.02356921727789857	-0.023960190999216174	-0.023561643093372612	-0.023953078969492083	-0.02500892657282817
1.4750000000000001	-0.023495788655884944	-0.023612375392043385	-0.023983400806793335	-0.02360684574277534	-0.02402209469102651	-0.025034901647708864
1.48	-0.023537773534512408	-0.023656206448651153	-0.024013515468986737	-0.023681604307286493	-0.024092585081028746	-0.025081902509347463
1.4850000000000001	-0.023584488904915546	-0.023698846564754524	-0.02405105610821202	-0.023776711234527823	-0.024158037163237205	-0.02514954475356457
1.49	-0.023631704066476862	-0.02373878377509616	-0.024096293946149646	-0.02387355152924707	-0.024213766038556652	-0.025235032312029
1.4950000000000001	-0.023674708657692226	-0.023774967948134818	-0.02414921050882078	-0.023951504264715456	-0.0242568564600898	-0.025333347772129616
1.5	-0.023710043916068926	-0.023806873344711845	-0.024209473625177256	-0.023995873990400755	-0.024286012974060904	-0.025437965467310676
1.5050000000000001	-0.023736754564766687	-0.023834515585863626	-0.024276434337837032	-0.024002723422930382	-0.0243014068054397	-0.025541932485626032
1.51	-0.023756688257279644	-0.023858426259857624	-0.02434914766899488	-0.023979771276409784	-0.024304559273122715	-0.025639021310839817
1.5150000000000001	-0.023773754182994985	-0.023879589230680523	-0.024426417153635256	-0.023943738908284676	-0.024298269480446846	-0.025724632397366574
1.52	-0.023792446189776027	-0.023899343309744532	-0.024506859707304346	-0.023914429948585912	-0.024286568633039962	-0.025796230094133187
1.5250000000000001	-0.023816221717238337	-0.023919256622061884	-0.024588984418234663	-0.023907136512363182	-0.024274653847900066	-0.025853275100144915
1.53	-0.023846380702681268	-0.023940978917713292	-0.02467127688212766	-0.02392708353751524	-0.024268713026638945	-0.025896781325969814
1.5350000000000001	-0.023881848764532965	-0.023966079441630626	-0.024752280146367423	-0.023968940268731868	-0.0242755075740225	-0.025928706662391627
1.54	-0.02391986088325761	-0.02399588016117741	-0.024830664270537938	-0.024020850974874747	-0.024301574145010805	-0.02595137282928179
1.5449999999999999	-0.023957193345363708	-0.024031297575584323	-0.024905278665037594	-0.024070040240869013	-0.02435201104860464	-0.025967034228471363
1.55	-0.023991441371869333	-0.024072710717287178	-0.024975184211525153	-0.02410750536812824	-0.024429063758575703	-0.025977629812555632
1.5549999999999999	-0.024021887130020986	-0.024119876498217282	-0.025039665083561063	-0.024130693854586258	-0.02453101764292861	-0.025984690953002394
1.56	-0.024049684531373912	-0.024171913008274513	-0.025098222638742618	-0.02414393030877418	-0.024652002419577355	-0.025989352498906493
1.565	-0.024077330908150955	-0.02422736376370063	-0.02515055540670936	-0.02415674499300429	-0.024783012754181374	-0.02599241559177693
1.5700000000000001	-0.024107631941467547	-0.024284341127916106	-0.02519652994777975	-0.024180483525991805	-0.024913853688558783	-0.025994425251371838
1.575	-0.024142534213660145	-0.02434072936376751	-0.025236147304388147	-0.02422385736239485	-0.0250352347060437	-0.02599574198763747
1.5800000000000001	-0.024182254270071254	-0.024394413974526085	-0.02526950913817142	-0.024288676836207026	-0.025140222730140636	-0.025996599056419285
1.585	-0.02422505028138764	-0.024443499991373744	-0.025296786705686903	-0.024367832855982676	-0.02522469319013156	-0.025997144276660993
1.5900000000000001	-0.02426776146407398	-0.0244864888592808	-0.025318194812652777	-0.0244473633683759	-0.02528693398435282	-0.02599746861444544
1.595	-0.02430693085795616	-0.024522397523315146	-0.025333971967448698	-0.024512002283757547	-0.02532683791238393	-0.025997624580380203
1.6000000000000001	-0.02434006474381436	-0.024550817594789266	-0.025344367216531504	-0.024551074664908835	-0.025345108374083384	-0.025997637138770083
1.605	-0.024366520867171223	-0.024571921621097788	-0.025349633603177216	-0.024561984876181848	-0.02534274091104854	-0.025997509050027
1.6100000000000001	-0.024387687061757434	-0.0245864256610115	-0.025350027812423407	-0.024550711413799088	-0.02532087867108814	-0.025997221723652753
1.615	-0.024406404593213967	-0.0245955145238214	-0.025345815288302143	-0.024529679194501795	-0.02528102867654824	-0.025996731873527957
1.6200000000000001	-0.024425882137274053	-0.024600732292769288	-0.025337279868288428	-0.024513306400163155	-0.02522554300794428	-0.02599596356787751
1.625	-0.024448542796144827	-0.024603840183410303	-0.025324736720884113	-0.024512487253777297	-0.025158173524270497	-0.025994794688588393
1.6300000000000001	-0.02447526008429552	-0.024606648370758183	-0.0253085470693599	-0.024530753002287634	-0.02508440587815092	-0.025993036494037267
1.635	-0.024505244428735227	-0.02461083691157165	-0.02528913284960751	-0.02456417136465972	-0.02501124890577706	-0.025990405243627765
1.6400000000000001	-0.024536548760334922	-0.024617789120898185	-0.025266989137934855	-0.024604361734816473	-0.02494630908471287	-0.025986486277278995
1.645	-0.024566932945991292	-0.024628463649741254	-0.025242691990579068	-0.02464243578448904	-0.024896329023772923	-0.025980694345027013
1.6500000000000001	-0.024594740659833445	-0.024643326029611223	-0.025216899380363277	-0.024672196201218955	-0.024865728426963146	-0.025972240017823008
1.655	-0.02461948322253382	-0.02466234777612575	-0.0251903433117857	-0.024691923421828223	-0.024855769195290797	-0.025960120414264827
1.6600000000000001	-0.024641950849139997	-0.02468506625786373	-0.025163812011869284	-0.024704612413344925	-0.024864660280725405	-0.025943160835794794
1.665	-0.02466383938903951	-0.024710687324961626	-0.025138122309816584	-0.02471677732429505	-0.024888435403357872	-0.025920136704667626
1.6699999999999999	-0.024687041303236006	-0.02473820858783189	-0.025114083795736	-0.02473612523411708	-0.02492212685418504	-0.025889994621067194
1.675	-0.02471285733306855	-0.024766543791305093	-0.025092457836263054	-0.02476855841514361	-0.024960781767696134	-0.025852161327067167
1.6799999999999999	-0.02474141283331382	-0.024794634795988986	-0.02507391570248423	-0.02481528171480935	-0.025000103646480948	-0.02580688257458309
1.685	-0.024771504550982558	-0.02482154385108088	-0.02505900062703336	-0.024871368917836468	-0.02503673426813893	-0.025755487466107514
1.69	-0.02480096250659548	-0.024846523220854184	-0.025048098355894142	-0.02492711016907719	-0.025068300670523604	-0.02570045645967761
1.6950000000000001	-0.024827410335741505	-0.024869061638910252	-0.025041419684513948	-0.02497182943217428	-0.025093351376390766	-0.025645207738923172
1.7	-0.024849127376513153	-0.02488890824163872	-0.025038996762479247	-0.02499801146047577	-0.0251112609371897	-0.02559360684700444
1.7050000000000001	-0.02486566498582224	-0.024906075320639116	-0.025040692972095067	-0.02500377356202138	-0.025122140312462692	-0.025549313252514347
1.71	-0.024877978854102853	-0.024920821809017276	-0.025046224350713988	-0.02499324965714474	-0.025126766719806442	-0.025515149927708362
1.7150000000000001	-0.02488803991604253	-0.024933619943302874	-0.025055189193878627	-0.024975138461131318	-0.0251265355907265	-0.025492677484372058
1.72	-0.02489809053884857	-0.02494510795138994	-0.025067101854852045	-0.024959599978688275	-0.025123430266906364	-0.025482074629369564
1.7250000000000001	-0.02490985037808834	-0.024956031805868334	-0.025081426864584158	-0.024954377042413614	-0.0251199936664685	-0.0254823144483609
1.73	-0.02492398481780185	-0.024967178996285155	-0.02509761018804841	-0.024962092489512935	-0.025119263598637795	-0.02549153604972121
1.7350000000000001	-0.024940014204211245	-0.024979307045483633	-0.0251151054626637	-0.024980168373361353	-0.025124601891943255	-0.025507477024779783
1.74	-0.02495664460626083	-0.024993069579606893	-0.02513339417001706	-0.02500289219986769	-0.025139330518588316	-0.025527853071822475
1.7450000000000001	-0.0249723506926942	-0.025008943816847803	-0.025151999660855875	-0.02502410457564505	-0.025166130128937345	-0.02555062182832306
1.75	-0.024985983158612904	-0.02502716569663834	-0.025170495658589455	-0.025039413037330472	-0.025206288503995117	-0.025574119499763136
1.7550000000000001	-0.02499719205921458	-0.025047681843827947	-0.02518851027088851	-0.02504750111423681	-0.025259063574447366	-0.025597093314381668
1.76	-0.025006532036194414	-0.025070129270476096	-0.02520572667442996	-0.025050397730118978	-0.025321509018503982	-0.02561866638043077
1.7650000000000001	-0.025015225743439947	-0.025093851945269516	-0.025221881575702924	-0.025052732068854403	-0.025388966639909534	-0.025638269593527226
1.77	-0.02502467579672925	-0.025117957180370645	-0.02523676237303611	-0.025060151407754888	-0.025456094179093808	-0.025655565839439724
1.7750000000000001	-0.025035897033020862	-0.025141405758036355	-0.025250203723136085	-0.025077184920541236	-0.02551800233292992	-0.025670381173921623
1.78	-0.02504906880607985	-0.02516312147179258	-0.025262084000798102	-0.025105039848387772	-0.02557104779747769	-0.02568264927165484
1.7850000000000001	-0.0250633791226477	-0.02518210193970006	-0.025272321961224656	-0.025140308980083067	-0.02561306874060911	-0.025692370132651108
1.79	-0.025077246438547078	-0.025197514591370106	-0.025280873781051594	-0.025175721230291548	-0.025643147346764022	-0.025699581396380573
1.7949999999999999	-0.025088863492541722	-0.025208768063297284	-0.025287730563878445	-0.02520291899207801	-0.025661146180136343	-0.02570433978345952
1.8	-0.025096860271212017	-0.025215556430162777	-0.025292916340617307	-0.025215702709470107	-0.025667257088168433	-0.025706710367555646
1.8049999999999999	-0.02510081830636611	-0.025217878545320933	-0.025296486564053835	-0.02521215422474754	-0.02566170886686642	-0.02570676202621413
1.81	-0.025101428834012715	-0.025216035865031395	-0.02529852708127533	-0.025195182206090034	-0.025644692016509457	-0.025704568222421793
1.815	-0.025100234662882723	-0.025210610270786395	-0.025299153559388145	-0.025171577389993947	-0.025616505624052863	-0.025700213089846574
1.8200000000000001	-0.02509906324304915	-0.025202420854251652	-0.025298511332007466	-0.025149617869517787	-0.02557789183999094	-0.025693803565010494
1.825	-0.025099384565721024	-0.025192457943891453	-0.025296775618998096	-0.02513587544386613	-0.025530464070586626	-0.02568548893584603
1.8300000000000001	-0.025101851649979766	-0.025181795398739944	-0.0252941520410492	-0.025132859347776544	-0.02547705078112222	-0.025675489452839213
1.835	-0.025106184058200642	-0.025171488011150784	-0.02529087729441982	-0.025138786059681534	-0.0254217192968395	-0.02566413519035772
1.8400000000000001	-0.025111399074773753	-0.025162467312834537	-0.025287219761118543	-0.025149153569612528	-0.025369304488847305	-0.02565191456788936
1.845	-0.025116270785310292	-0.025155452701905504	-0.025283479702232502	-0.025158898625783965	-0.025324488864315157	-0.02563952816760502
1.8500000000000001	-0.025119839784309317	-0.025150893068445524	-0.025279988524068705	-0.025164263274852182	-0.02529076018983557	-0.025627937285041424
1.855	-0.02512179559289741	-0.02514894711486202	-0.02527710643996179	-0.025164002263776845	-0.025269694944314434	-0.025618388500704036
1.8600000000000001	-0.02512260173829009	-0.025149501270472135	-0.02527521771647181	-0.025159748523986104	-0.025260852560631698	-0.025612387765700885
1.865	-0.025123322389840018	-0.02515221647073235	-0.02527472264951055	-0.025155483471124493	-0.02526223125107763	-0.025611594874791803
1.8700000000000001	-0.02512521289440617	-0.02515659175591967	-0.025276025531816796	-0.025156226672682875	-0.025270986492769248	-0.025617618502074856
1.875	-0.02512921694550422	-0.02516203366536672	-0.025279518207891274	-0.02516616341071867	-0.025284094955788327	-0.02563171874021585
1.8800000000000001	-0.025135547415226493	-0.025167923753615894	-0.02528555939415981	-0.025186595159443898	-0.0252987968444073	-0.025654466871090815
1.885	-0.025143513869470915	-0.025173679880458814	-0.025294450740397025	-0.02521459276436194	-0.025312813219473602	-0.02568545692553954
1.8900000000000001	-0.02515169310348794	-0.02517880891005305	-0.02530641151626813	-0.025243503000972847	-0.025324416589780928	-0.025723184712399916
1.895	-0.02515841288283299	-0.025182949095723557	-0.025321554640987152	-0.02526545299831107	-0.02533243472933481	-0.025765182123157815
1.9000000000000001	-0.02516237234846433	-0.025185900454355033	-0.02533986730456122	-0.025274445908035806	-0.02533623563590326	-0.025808413220052586
1.905	-0.02516314382034354	-0.025187641561166686	-0.02536119943770708	-0.0252684814292888	-0.025335712571333973	-0.025849833896196304
1.9100000000000001	-0.025161344911873253	-0.025188331744066924	-0.025385262643103545	-0.025250180802646474	-0.02533127375182931	-0.025886943033518645
1.915	-0.025158409409581424	-0.025188298573592786	-0.02541164092558648	-0.02522594609408947	-0.02532383756279867	-0.025918154704462893
1.9199999999999999	-0.025156053905408822	-0.025188011569730478	-0.025439812854591404	-0.02520366899308589	-0.025314833220344134	-0.02594289963157191
1.925	-0.025155666465622947	-0.025188043861016567	-0.02546918300660302	-0.025189635756366433	-0.02530620025538735	-0.02596147504352755
1.9299999999999999	-0.025157868543443648	-0.025189023888318545	-0.02549911907060992	-0.025186257029418842	-0.02530036021721071	-0.025974745749838744
1.935	-0.025162404034929947	-0.02519157917205644	-0.025528990192542338	-0.025191875277585696	-0.025300100349820578	-0.02598382129289157
1.94	-0.025168357184278765	-0.025196274139178833	-0.02555820215333533	-0.02520228894906641	-0.025308282682685607	-0.025989801062291516
1.9450000000000001	-0.025174583767198045	-0.02520354487744979	-0.025586225771799167	-0.02521278860005319	-0.025327318837038246	-0.025993623917508618
1.95	-0.025180187728533542	-0.025213636079383313	-0.025612616261783298	-0.025219894728753307	-0.025358470146167964	-0.025996012902196934
1.9550000000000001	-0.02518487502062576	-0.0252265489384747	-0.025637022814049802	-0.02522247214416321	-0.025401212468885565	-0.025997483348766812
1.96	-0.02518906213161211	-0.025242011510539522	-0.025659189082056902	-0.0252220424606819	-0.025453010253622392	-0.02599838135148553
1.9650000000000001	-0.025193704325961436	-0.02525948250013221	-0.02567894628556149	-0.025222247029461974	-0.02550972634725547	-0.0259989290461733
1.97	-0.02519990967894539	-0.025278194069831054	-0.02569620120019947	-0.025227602819846207	-0.02556656679450722	-0.025999264299602434
1.9750000000000001	-0.02520847866023935	-0.025297230186550897	-0.025710921398074838	-0.025241786172364982	-0.02561915323382657	-0.02599947066501578
1.98	-0.025219533612533332	-0.025315627810378237	-0.02572311985591907	-0.025265790440732724	-0.02566427412787007	-0.025999597954554313
1.9850000000000001	-0.025232382116301542	-0.025332482998050486	-0.02573284060147583	-0.0252967466881749	-0.025700101083209526	-0.025999675474986095
1.99	-0.02524569363884792	-0.025347044796246415	-0.02574014656371721	-0.025328466635739563	-0.025725954923007468	-0.02599972013794552
1.9950000000000001	-0.025257952716385385	-0.025358785500243175	-0.025745110329189986	-0.025353817404633362	-0.025741864571730073	-0.02599974121350421
2.	-0.02526801882731916	-0.025367443090528987	-0.025747808138595864	-0.025367566772657498	-0.025748147024609164	-0.025999742938915302
2.0049999999999999	-0.025275556271130338	-0.02537302869117107	-0.025748274591290494	-0.02536821559920771	-0.025745097724088138	-0.025999725238789316
2.0100000000000002	-0.025281154915656454	-0.025375860601696047	-0.025746716184028337	-0.025358435277097365	-0.02573313415778603	-0.02599968623307736
2.0150000000000001	-0.025286080880303968	-0.025376451696091075	-0.025743088758690868	-0.025344053581220206	-0.025712496931930354	-0.02599961662755987
2.02	-0.02529179211695724	-0.025375542990160344	-0.02573752965389941	-0.02533197358026381	-0.025683960855691065	-0.025999502363108856
2.0249999999999999	-0.025299407786511997	-0.02537398691601333	-0.025730114224070597	-0.025327415936341597	-0.025648949624926483	-0.025999317384048724
2.0300000000000002	-0.025309369170374595	-0.0253726928462899	-0.02572110134054289	-0.025332135431975638	-0.02561002160648134	-0.02599902269383315
2.0350000000000001	-0.025321380041707114	-0.025372484673680983	-0.025710556667332712	-0.025344452174102083	-0.025570524161442097	-0.025998545929564
2.04	-0.025334633454908943	-0.025374060420079912	-0.025698748302170817	-0.02536074722699704	-0.025534480767934485	-0.0259977759900078
2.0449999999999999	-0.025348178021583914	-0.025377901460714624	-0.025685959953807354	-0.025377176165049264	-0.025505610237729605	-0.02599653647651341
2.0499999999999998	-0.025361298491449556	-0.02538424356638769	-0.0256725319800647	-0.025391033795836036	-0.025486489111553386	-0.02599456019980345
2.0550000000000002	-0.025373773156244988	-0.025393079736728445	-0.02565885812820488	-0.025401539926162068	-0.025478020430762357	-0.02599146270818014
2.06	-0.02538592451918014	-0.02540419429003095	-0.025645375612859123	-0.025409954408082115	-0.025479458187250715	-0.025986727339835983
2.065	-0.025398454664018924	-0.025417216940899438	-0.02563254831397616	-0.02541903700994653	-0.025488892476784715	-0.025979720647367845
2.0699999999999998	-0.025412135469354794	-0.025431684384226952	-0.02562084394925345	-0.02543202977364852	-0.02550390059591175	-0.025969760765508956
2.0750000000000002	-0.025427471064880306	-0.025447099580461145	-0.02561070722093434	-0.025451387017429192	-0.025522091041685183	-0.025956254270658893
2.0800000000000001	-0.0254444533669346	-0.025462983080811116	-0.025602531896539573	-0.02547751005945381	-0.025541423588104045	-0.025938893599243562
2.085	-0.025462502970991115	-0.025478914118910536	-0.02559663529262158	-0.025508036876275626	-0.02556033137138929	-0.02591787000908229
2.0899999999999999	-0.02548063352864568	-0.02549456092387311	-0.025593238507539532	-0.025538405691405495	-0.025577727577096976	-0.025894023031981198
2.0950000000000002	-0.025497793777337317	-0.025509700143686077	-0.025592454965990507	-0.02556367329775623	-0.025592966756296028	-0.02586884199465097
2.1000000000000001	-0.025513253337566728	-0.025524225278280934	-0.02559428854717735	-0.025580513826776435	-0.025605796360905195	-0.025844275695449576
2.105	-0.02552686625836162	-0.02553814426462131	-0.0255986410637058	-0.025588345856114574	-0.025616308743386065	-0.0258223826356642
2.1099999999999999	-0.025539100306367326	-0.02555156700661453	-0.025605327485480774	-0.02558937270547984	-0.025624894043618042	-0.02580492761023733
2.1150000000000002	-0.025550827580307644	-0.025564684506956557	-0.025614096352159766	-0.02558772867572464	-0.02563219408037778	-0.025793057425029818
2.1200000000000001	-0.025562976542749125	-0.025577742006165513	-0.025624652443452838	-0.02558791450836497	-0.025639058974589183	-0.025787152591157072
2.125	-0.025576200424702482	-0.025591008875763183	-0.025636678969181835	-0.02559305200028576	-0.025646505770365667	-0.02578687580246957
2.1299999999999999	-0.025590694675995156	-0.025604747818076562	-0.025649857156247874	-0.025603906375885492	-0.025655667952073323	-0.025791365519851454
2.1350000000000002	-0.02560621094981168	-0.025619185327262314	-0.025663881934218993	-0.025619167466257847	-0.025667708519301898	-0.025799487646510834
2.1400000000000001	-0.02562222560104286	-0.025634484786278194	-0.025678473244318607	-0.025636509566238787	-0.02568366077470865	-0.025810065768103182
2.145	-0.025638175255236116	-0.025650723547318725	-0.02569338316358304	-0.0256536704854041	-0.02570418306456789	-0.02582204360567008
2.1499999999999999	-0.02565366973631563	-0.025667876116299133	-0.025708399470053694	-0.02566919164895684	-0.025729278123461062	-0.025834569428617754
2.1550000000000002	-0.02566861294323511	-0.025685806709523057	-0.02572334647207149	-0.025682759460146157	-0.025758104949716955	-0.025847016521030847
2.1600000000000001	-0.025683198113557026	-0.025704274895745016	-0.02573808393108163	-0.02569514455309938	-0.025789028889535798	-0.02585896312789507
2.165	-0.025697790771742373	-0.02572295668144883	-0.025752504790412616	-0.025707800285147676	-0.025819959096213155	-0.025870153729234225
2.1699999999999999	-0.02571275321601345	-0.02574148004017562	-0.02576653224989344	-0.025722270194292338	-0.025848855324775055	-0.025880456969891243
2.1750000000000003	-0.02572828003745719	-0.025759469685053358	-0.02578011654979848	-0.025739556263253034	-0.025874179363795546	-0.025889828595561385
2.1800000000000002	-0.025744303120995717	-0.025776592826963766	-0.025793231679590092	-0.025759581559739588	-0.02589511178791972	-0.025898282484386307
2.185	-0.025760499260468483	-0.025792597316772834	-0.025805872120468733	-0.025780995638756868	-0.025911505556175593	-0.025905869751655538
2.19	-0.025776400879498895	-0.025807336053939006	-0.02581804966534825	-0.025801606744265283	-0.025923677458670042	-0.025912664514366576
2.1949999999999998	-0.025791570122734548	-0.02582077551349928	-0.025829790327553923	-0.025819323485212573	-0.025932170670738375	-0.02591875458530334
2.2000000000000002	-0.025805763061283495	-0.02583298985075577	-0.025841131339146145	-0.0258330240101574	-0.02593757728018159	-0.02592423557612527
2.2050000000000001	-0.025819011049567082	-0.02584414404486673	-0.02585211824160275	-0.025842891939564808	-0.0259404491241503	-0.02592920727054497
2.21	-0.02583158665617882	-0.025854469812957737	-0.025862802077352032	-0.025850217119958496	-0.02594128652613112	-0.02593377149414522
2.2149999999999999	-0.025843877216160525	-0.025864237321294063	-0.02587323669540969	-0.025856849716538552	-0.025940579964446254	-0.025938030977386856
2.2200000000000002	-0.025856229234981366	-0.02587372503804742	-0.025883476184727795	-0.025864480480736408	-0.025938875145472617	-0.025942088855300333
2.2250000000000001	-0.025868833639270172	-0.02588319005026744	-0.025893572443944246	-0.02587402359312015	-0.02593682630416171	-0.025946048459463522
2.23	-0.025881693391224828	-0.02589284176484593	-0.025903572885751416	-0.025885436980939362	-0.025935197658431164	-0.025950012925343133
2.2349999999999999	-0.02589466960562838	-0.025902822479592795	-0.025913518260918533	-0.025898028081390165	-0.025934782966721758	-0.02595408386512565
2.2400000000000002	-0.025907569237631524	-0.025913198006130525	-0.025923440574788105	-0.025910940959152407	-0.025936250527370867	-0.02595835799289359
2.2450000000000001	-0.025920230858451125	-0.025923959915653445	-0.025933361065010638	-0.025923523930160137	-0.025939973884789858	-0.025962920281836714
2.25	-0.02593257682291694	-0.025935038427654968	-0.025943288221154867	-0.0259354898784884	-0.02594593607436797	-0.025967832269689028
2.2549999999999999	-0.025944618328375666	-0.025946322510441152	-0.025953215863071054	-0.025946897637761954	-0.025953763066920973	-0.025973114935239426
2.2600000000000002	-0.02595641942716652	-0.025957682484524947	-0.02596312135998259	-0.025958005289631988	-0.025962867398182907	-0.02597872757726385
2.2650000000000001	-0.02596804228986792	-0.025968990738906305	-0.02597296416414564	-0.025969068277944533	-0.025972625780184326	-0.025984547427336996
2.27	-0.02597950193041973	-0.025980137654504888	-0.025982684938342535	-0.025980167549589494	-0.02598251561885189	-0.025990358528702847
2.2749999999999999	-0.025990751493327496	-0.02599104158954533	-0.025992205649949616	-0.02599113299266431	-0.025992179249246922	-0.0259958606327664
2.2800000000000002	-0.026001703920902564	-0.026001653086077194	-0.02600143105001762	-0.026001601683357158	-0.026001427627395615	-0.02600070652453803
2.2850000000000001	-0.026012279453182772	-0.026011954081582155	-0.026010251914452432	-0.026011218186105627	-0.026010211630650905	-0.02600456722841931
2.29	-0.02602245546607527	-0.02602195306559692	-0.026018550266348094	-0.026019891312320225	-0.02601858332441736	-0.0260072105956917
2.2949999999999999	-0.026032290612882765	-0.026031677142126872	-0.02602620651892825	-0.02602792853495633	-0.02602665751836911	-0.026008566599506774
2.3000000000000003	-0.02604190547032823	-0.026041162042710824	-0.026033108109395804	-0.026035935230588298	-0.026034575965151616	-0.026008751412181987
2.3050000000000002	-0.0260514253303288	-0.02605044128407622	-0.026039158808486923	-0.026044539075327527	-0.026042474026796388	-0.026008036645678828
2.31	-0.026060913681655244	-0.026059535767357662	-0.026044287589269525	-0.026054083184143175	-0.026050449753837815	-0.02600677427220949
2.315	-0.026070332249920794	-0.02606844506711892	-0.026048455822873056	-0.026064424132710304	-0.02605853552932857	-0.02600530759829244
2.3199999999999998	-0.026079550109002512	-0.02607714142999741	-0.026051661703620287	-0.026074959182127738	-0.026066671909458522	-0.02600390192721799
2.3250000000000002	-0.026088397488960795	-0.02608556716153658	-0.02605394119061567	-0.026084915754474466	-0.026074683001629184	-0.02600271444276079
2.3300000000000001	-0.026096736005174776	-0.026093635757515755	-0.02605536531143891	-0.026093732309156178	-0.02608225510570498	-0.026001802134261634
2.335	-0.026104511226399278	-0.026101236951867588	-0.02605603427427973	-0.026101277854641034	-0.02608892788281164	-0.026001152122348763
2.3399999999999999	-0.026111765733538683	-0.026108245803545316	-0.02605606933135794	-0.026107827290936355	-0.026094118605602398	-0.026000716171464884
2.3450000000000002	-0.02611860896708443	-0.02611453583087096	-0.026055603615928322	-0.02611388277554404	-0.02609720538625655	-0.026000437382143846
2.3500000000000001	-0.026125156097628152	-0.02611999570092033	-0.026054773192194562	-0.02611993653080864	-0.02609767895292887	-0.026000265358229267
2.355	-0.02613146053860765	-0.02612454789736909	-0.02605370934135506	-0.02612623762674286	-0.026095328478514934	-0.026000161788205047
2.3599999999999999	-0.026137469781242782	-0.026128166351693443	-0.026052532742367136	-0.02613263634865904	-0.026090378888123236	-0.02600010030766373
2.3650000000000002	-0.02614302645350664	-0.02613088895114069	-0.02605134979817455	-0.026138570126717664	-0.026083493002247746	-0.0260000639907806
2.3700000000000001	-0.026147917805297172	-0.026132820992434393	-0.02605025099881517	-0.02614320553007798	-0.026075616851163257	-0.026000042488623355
2.375	-0.026151957220329005	-0.0261341274066551	-0.026049310958425692	-0.026145723811602368	-0.026067739681783813	-0.026000029680872692
2.3799999999999999	-0.02615506887889904	-0.026135014412533655	-0.026048589630069913	-0.02614572575003046	-0.026060684656793415	-0.02600002202675703
2.3850000000000002	-0.02615734155062797	-0.026135703948948017	-0.02604813417489831	-0.02614361193484121	-0.026055009867491402	-0.026000017510858772
2.3900000000000001	-0.0261590208084955	-0.026136405642444165	-0.02604798100782657	-0.02614063365829857	-0.02605102397891532	-0.02600001501114247
2.395	-0.026160428905720283	-0.026137290808434317	-0.026048157625301983	-0.026138450826890598	-0.02604886816702669	-0.02600001394036019
2.3999999999999999	-0.026161837718953373	-0.026138471605541804	-0.026048683913696108	-0.026138442057005388	-0.02604860814239994	-0.02600001405878196
2.4050000000000002	-0.026163350749215327	-0.026139986941426246	-0.02604957272313975	-0.026141160493484097	-0.026050298691590076	-0.02600001539943895
2.4100000000000001	-0.02616485120249618	-0.026141795822249327	-0.026050829567295333	-0.026146119975784005	-0.026054003078334803	-0.026000018282014314
2.415	-0.026166042479784494	-0.02614377867359798	-0.026052451380384277	-0.02615194496041111	-0.0260597608349966	-0.026000023422439428
2.4199999999999999	-0.026166562147051167	-0.026145747256089036	-0.026054424340934097	-0.026156896187476294	-0.02606750539775099	-0.026000032179827125
2.4250000000000003	-0.026166114624093267	-0.02614746341704931	-0.026056720870658395	-0.026159598579561624	-0.02607694878957557	-0.026000047029727438
2.4300000000000002	-0.026164562757393813	-0.026148665572126154	-0.02605929604669016	-0.026159543759515885	-0.02608747841832388	-0.026000072421386945
2.435	-0.026161946257279318	-0.026149099675214275	-0.02606208382625418	-0.026157079001143238	-0.02609813634721826	-0.0260001162681307
2.44	-0.026158432360264258	-0.026148549429312693	-0.026064993659440042	-0.026153032714133665	-0.026107741063075264	-0.026000192410982465
2.4449999999999998	-0.026154227269627312	-0.02614685982811276	-0.02606790822331063	-0.026148288394111693	-0.02611514419821651	-0.026000324404321613
2.4500000000000002	-0.02614948409301345	-0.026143949509229485	-0.02607068309611912	-0.026143459338200892	-0.026119521659476064	-0.026000550713172366
2.4550000000000001	-0.0261442414188307	-0.026139810453391126	-0.026073149142426717	-0.02613870274822562	-0.02612055856103634	-0.026000930582080334
2.46	-0.026138415560705588	-0.026134496921073804	-0.026075118147032304	-0.026133707650115478	-0.026118446903442977	-0.026001548139781033
2.4649999999999999	-0.026131847516111292	-0.026128107710359734	-0.026076391802776124	-0.026127855974703892	-0.026113727440202163	-0.026002509848734253
2.4700000000000002	-0.02612438214766908	-0.026120766181713204	-0.02607677356753076	-0.026120490684990883	-0.02610707919337019	-0.026003928342452937
2.4750000000000001	-0.026115945220557008	-0.026112601436681225	-0.026076082269287086	-0.02611121255940542	-0.026099149658858196	-0.02600588656765397
2.48	-0.026106587198863766	-0.026103732551414138	-0.026074165814067525	-0.02610013705580905	-0.02609046125115829	-0.02600838292866241
2.4849999999999999	-0.02609647487060981	-0.026094256681962	-0.026070913102866425	-0.026087975478948273	-0.026081380920698467	-0.026011271194674605
2.4900000000000002	-0.02608582967840234	-0.02608424141727967	-0.026066262399675053	-0.026075781784635658	-0.026072124198337054	-0.02601422265102961
2.4950000000000001	-0.02607483589802949	-0.02607372169422149	-0.026060204918254306	-0.026064441018809805	-0.02606277271784349	-0.026016741241762315
2.5	-0.026063562551829917	-0.02606270150358664	-0.026052783198336756	-0.02605424091042168	-0.026053297141403312	-0.026018246249809883
2.5049999999999999	-0.026051940912415784	-0.026051160275245105	-0.026044084722677534	-0.026044784625068693	-0.02604358499639	-0.026018204931855794
2.5100000000000002	-0.026039810065013977	-0.026039063263086255	-0.02603423196536174	-0.026035227372968088	-0.026033474438848476	-0.026016267832859413
2.5150000000000001	-0.02602700481379484	-0.026026374654628516	-0.02602337049200392	-0.02602468768430284	-0.026022793802953647	-0.026012353237925407
2.52	-0.02601343762401787	-0.02601307172183081	-0.02601165678932571	-0.02601265338336757	-0.026011406151973927	-0.02600665032814722
2.5249999999999999	-0.025999132654131167	-0.02599915822191978	-0.02599924723119401	-0.02599916655543816	-0.025999259053054054	-0.025999548251760245
2.5300000000000002	-0.025984200407889273	-0.025984675394401458	-0.025986289114314214	-0.025984674177437293	-0.025986440703544434	-0.025991527157179926
2.5350000000000001	-0.025968774674676058	-0.02596970908112338	-0.025972914169881886	-0.025969687375353417	-0.02597323944504089	-0.025983053377911465
2.54	-0.025952948587615342	-0.025954391508416646	-0.02595923450510316	-0.025954501296822752	-0.02596018957852602	-0.025974507285397033
2.5449999999999999	-0.025936741549396652	-0.02593889611685777	-0.02594534062550289	-0.02593909821296181	-0.02594806542412523	-0.025966151759446058
2.5500000000000003	-0.025920112745734174	-0.025923423882677772	-0.025931301053048073	-0.02592322781775988	-0.025937777183627053	-0.025958133514208045
2.5550000000000002	-0.02590301589092851	-0.025908180470443635	-0.025917163058619845	-0.02590661916992159	-0.02593015401605361	-0.025950503175955462
2.56	-0.02588546873532191	-0.025893345683880045	-0.025902954119931033	-0.025889241387746585	-0.02592567464077527	-0.025943241243606044
2.565	-0.025867600117847892	-0.02587903964609306	-0.02588868384354857	-0.025871499039639693	-0.025924272596823363	-0.02593628174158094
2.5699999999999998	-0.025849644786021135	-0.025865292651964085	-0.02587434620990082	-0.02585426894853714	-0.02592532818045163	-0.025929530130895603
2.5750000000000002	-0.025831877409311206	-0.025852026164999858	-0.02585992208759327	-0.025838709734144222	-0.025927851607767716	-0.02592287529157872
2.5800000000000001	-0.025814501653288965	-0.025839050293227746	-0.025845382009856543	-0.02582577820064247	-0.0259307474285318	-0.025916196944954402
2.585	-0.025797533688739906	-0.025826079068386916	-0.02583068921611654	-0.0258155416772301	-0.02593302309456984	-0.02590937022648815
2.5899999999999999	-0.025780738343186282	-0.025812760808932366	-0.02581580294712074	-0.025806722507545204	-0.025933868863373694	-0.025902268838067514
2.5950000000000002	-0.025763671704082565	-0.025798718435708554	-0.02580068195658042	-0.02579694790828288	-0.02593262019422123	-0.025894767749985365
2.6000000000000001	-0.025745838955204377	-0.025783594288660047	-0.025785288177994154	-0.0257836423811332	-0.025928658396796617	-0.02588674604428735
2.605	-0.025726908918562448	-0.025767094917932252	-0.025769590471341784	-0.025765061175771226	-0.02592130764607298	-0.025878090304505434
2.6099999999999999	-0.0257068834690605	-0.025749032111170817	-0.025753568375491774	-0.025741060584046797	-0.025909774793594974	-0.02586869899473027
2.6150000000000002	-0.025686132061666575	-0.02572935615743103	-0.025737215810302437	-0.025713346208719214	-0.025893173510638936	-0.025858488536005603
2.6200000000000001	-0.025665265988735194	-0.025708176223561387	-0.025720544704797132	-0.025684914339047796	-0.0258706732075628	-0.025847402265635276
2.625	-0.02564491035217948	-0.025685761998973558	-0.025703588567789842	-0.025658746622762258	-0.025841791816947745	-0.0258354240966925
2.6299999999999999	-0.02562548174403014	-0.02566252210611643	-0.02568640605296518	-0.02563653321674614	-0.025806782638247625	-0.025822599310293473
2.6350000000000002	-0.02560706402593233	-0.025638959078049462	-0.025669084583984942	-0.02561824572396266	-0.025766956390078317	-0.025809065133182957
2.6400000000000001	-0.025589418230682094	-0.025615607101344955	-0.02565174407499789	-0.025602551467164385	-0.025724708438059872	-0.025795092899293763
2.645	-0.02557211321226499	-0.025592964526252676	-0.02563454068536784	-0.025587551484735748	-0.025683102006604022	-0.025781140677593146
2.6499999999999999	-0.02555473202316536	-0.0255714352341506	-0.025617670368148826	-0.02557154756184063	-0.025645107704884307	-0.02576790919604298
2.6550000000000002	-0.025537081689698895	-0.025551289876781434	-0.025601371709326866	-0.025553740166571956	-0.02561284441710351	-0.025756384237003077
2.6600000000000001	-0.025519320851207023	-0.0255326512045794	-0.025585927234664227	-0.025534670941446402	-0.025587178958904878	-0.02574783691098647
2.665	-0.025501944244387776	-0.025515500678146955	-0.025571662043418857	-0.025516225775151006	-0.02556779982306326	-0.025743744505546284
2.6699999999999999	-0.025485620203442826	-0.025499699530361217	-0.025558938410395516	-0.02550118529255948	-0.025553603295247952	-0.0257455985523644
2.6750000000000003	-0.02547093212519886	-0.02548501740606203	-0.02554814500261166	-0.02549234998029341	-0.02554313127578162	-0.025754594458765014
2.6800000000000002	-0.02545810494964778	-0.025471164236072454	-0.02553967970755268	-0.02549120282537592	-0.025534888608585497	-0.02577125225766446
2.685	-0.025446814658827033	-0.02545782370473161	-0.025533925845888	-0.025496486233946215	-0.025527510136666844	-0.025795084898516098
2.69	-0.02543618477129524	-0.025444687851530923	-0.025531222726665213	-0.025503813066265334	-0.025519832729269287	-0.02582446913326352
2.6949999999999998	-0.02542502804244199	-0.02543149178965957	-0.025531832941760542	-0.025507078898144013	-0.02551093596298723	-0.025856838361180096
2.7000000000000002	-0.025412274122595377	-0.02541804614164215	-0.025535910184799004	-0.025500913027835685	-0.025500184661754945	-0.025889194373673683
2.7050000000000001	-0.025397403117895484	-0.02540426375987318	-0.025543472313197455	-0.025482746204254603	-0.025487276732031022	-0.025918778406679603
2.71	-0.02538067680030157	-0.025390177350647695	-0.025554384457605526	-0.025453804917351358	-0.025472287943753873	-0.025943649394064246
2.7149999999999999	-0.025363048542143336	-0.02537594580325439	-0.02556835598918969	-0.025418847758094498	-0.02545571001893861	-0.025962959313155145
2.7200000000000002	-0.025345790255457454	-0.025361848811815534	-0.02558495314006264	-0.025384413841424192	-0.025438489772975036	-0.02597686972977862
2.7250000000000001	-0.025330015165864143	-0.02534827091154225	-0.025603626426146726	-0.025356050587450676	-0.02542208125861124	-0.025986217802645085
2.73	-0.025316312170110548	-0.025335676494366726	-0.025623749379273288	-0.0253361808959035	-0.025408503175107865	-0.025992116010770398
2.7349999999999999	-0.02530462071679979	-0.025324576381383204	-0.02564466313654082	-0.025323904345722445	-0.025400340376289736	-0.025995636597363963
2.7400000000000002	-0.025294348783648835	-0.025315484758490735	-0.025665720652621914	-0.0253162487595374	-0.02540056101712748	-0.025997641838945505
2.7450000000000001	-0.02528466119187218	-0.02530886443451853	-0.0256863248330048	-0.025309681797423565	-0.025412007350371555	-0.025998742268371636
2.75	-0.025274838194423648	-0.025305060446603724	-0.025705956489724874	-0.02530138708916072	-0.025436545716264667	-0.025999330193502077
2.7549999999999999	-0.025264584887629317	-0.025304227748638688	-0.025724190185594374	-0.025290242707585377	-0.025474135682971126	-0.0259996393366322
2.7600000000000002	-0.025254173245541307	-0.025306266213069913	-0.025740698178310602	-0.02527728573177824	-0.02552232080848394	-0.02599980106366128
2.7650000000000001	-0.025244354510455536	-0.025310781206513863	-0.025755244340029227	-0.025265472549428347	-0.025576569296865588	-0.025999886101553807
2.77	-0.025236072122060377	-0.025317086272222147	-0.02576767087695941	-0.025258832122101352	-0.025631425874352614	-0.02599993143004772
2.7749999999999999	-0.025230075296443825	-0.02532425486142394	-0.025777880908720952	-0.025261130864739086	-0.02568191431102316	-0.02599995605741745
2.7800000000000002	-0.025226555445823806	-0.025331214245895184	-0.025785819659581696	-0.025274013010878654	-0.02572451167773755	-0.0259999696883494
2.7850000000000001	-0.025224932182315984	-0.02533686325178583	-0.02579145640485887	-0.02529516805131575	-0.025757370987028128	-0.025999977276637488
2.79	-0.025223911314410822	-0.025340191517675352	-0.025794768634547143	-0.025318092469048176	-0.025779934658395523	-0.025999981344581417
2.7949999999999999	-0.025221865647307287	-0.025340382255627403	-0.025795729307316002	-0.025334352720299533	-0.025792302659398834	-0.02599998313594465
2.8000000000000003	-0.025217428346746135	-0.025336889143719822	-0.025794297657462863	-0.025337042331945267	-0.025794661455637226	-0.025999983164634775
2.8050000000000002	-0.025210041230324467	-0.0253294856352038	-0.025790413802237327	-0.025323398757956868	-0.02578692091041534	-0.025999981433361304
2.81	-0.02520019251162515	-0.025318288074942685	-0.02578399734383453	-0.025295780531514673	-0.025768597842997704	-0.025999977431499836
2.815	-0.025189223689612822	-0.025303752453430264	-0.02577495020463127	-0.02526095297382894	-0.025738959116694608	-0.025999969908428736
2.8199999999999998	-0.02517879831662791	-0.025286641291481133	-0.02576316399252382	-0.025227546718153183	-0.02569744177882184	-0.02599995630118155
2.8250000000000002	-0.02517028981053467	-0.02526795614754405	-0.025748532172570948	-0.025202446186092124	-0.02564432362917465	-0.02599993151236396
2.8300000000000001	-0.025164359746618892	-0.025248835600436524	-0.02573096712865661	-0.025188289230985168	-0.02558147166555339	-0.02599988539825886
2.835	-0.025160859824425418	-0.02523042814742333	-0.025710421757115604	-0.025183555603012737	-0.02551279534004679	-0.025999797703919893
2.8399999999999999	-0.025159025560200644	-0.025213760247461508	-0.02568691450718292	-0.02518437181587079	-0.025443968157783745	-0.025999628096879362
2.8450000000000002	-0.02515784943026899	-0.025199625525898953	-0.025660555809771533	-0.025186431368753412	-0.025381264294904244	-0.025999297281498492
2.8500000000000001	-0.025156505990892843	-0.02518851739046523	-0.025631572762536615	-0.025186470973900227	-0.02532991840163452	-0.025998653155238662
2.855	-0.02515469191385483	-0.02518061461469074	-0.025600328029222574	-0.025183311009576253	-0.025292811943501314	-0.02599741482116205
2.8599999999999999	-0.02515275517009707	-0.025175813797643002	-0.025567328514230128	-0.025178256473571685	-0.025270109842837025	-0.02599509004653404
2.8650000000000002	-0.025151560171181465	-0.025173791552307586	-0.025533219834191982	-0.025174689066992047	-0.02525984999857893	-0.025990873430837436
2.8700000000000001	-0.025152143114947026	-0.02517407706147527	-0.02549876413164506	-0.025177028525635598	-0.02525897615263567	-0.025983557368190163
2.875	-0.025155282659620377	-0.02517612106444951	-0.025464801286751836	-0.025189237259137222	-0.02526425673606772	-0.0259715222301732
2.8799999999999999	-0.025161121770599534	-0.025179355508197842	-0.02543219665392661	-0.025212823207956904	-0.025272823510145537	-0.025952895722317692
2.8850000000000002	-0.02516897028053065	-0.02518324414659687	-0.025401781358058137	-0.02524494935195249	-0.02528236576744406	-0.02592594798500366
2.8900000000000001	-0.025177406862033444	-0.02518732616993467	-0.025374293111575314	-0.02527836760948502	-0.02529114358094057	-0.0258896912909938
2.895	-0.025184717195663123	-0.02519125338527977	-0.025350325832134032	-0.025304065183354655	-0.025297957231695898	-0.02584450430301109
2.8999999999999999	-0.025189531027902775	-0.025194818943613348	-0.025330294867579036	-0.02531503342879651	-0.025302130649585558	-0.02579249249206544
2.9050000000000002	-0.02519137375483412	-0.025197974231169235	-0.025314421725388756	-0.02530890628312383	-0.025303508371001322	-0.025737336888434874
2.9100000000000001	-0.02519086160935915	-0.02520083116226554	-0.025302738637041543	-0.02528871416394546	-0.025302448291692328	-0.025683596013296523
2.915	-0.02518944308095418	-0.02520364932394511	-0.025295109988778514	-0.025261848585154685	-0.02529980393326069	-0.02563569628920218
2.9199999999999999	-0.025188817037835026	-0.0252068100705107	-0.025291265374842022	-0.025237234293906133	-0.025296908910155565	-0.02559699734726945
2.9250000000000003	-0.025190312809039613	-0.025210781411566813	-0.02529083814704159	-0.025221619567774797	-0.02529558150512223	-0.02556925587170135
2.9300000000000002	-0.025194503654320508	-0.0252160774101021	-0.025293403780544753	-0.025217248535973326	-0.02529813932019368	-0.02555259539411817
2.935	-0.02520116111860685	-0.025223213766971456	-0.025298513760915856	-0.025222251697424116	-0.025307347632886446	-0.025545869515790937
2.94	-0.025209487436311916	-0.025232658587039995	-0.025305722495875232	-0.025232645319284732	-0.025326154129546072	-0.02554719741514041
2.9449999999999998	-0.025218495777224348	-0.025244776310108172	-0.025314606485827937	-0.02524425474048838	-0.025357071510389413	-0.025554468913786203
2.9500000000000002	-0.025227409656517725	-0.02525976553588937	-0.025324776325182485	-0.02525406470454165	-0.025401246159893386	-0.025565704630817296
2.9550000000000001	-0.025235956478070434	-0.025277598045242773	-0.025335882914931256	-0.025261080551655945	-0.02545756630165076	-0.025579247678622217
2.96	-0.025244450899590574	-0.025297973713634462	-0.025347619566724783	-0.025266558466298904	-0.025522377767800405	-0.025593820040068292
2.9649999999999999	-0.02525363868811428	-0.02532030917780634	-0.025359721587633336	-0.02527350266316734	-0.025590184436989318	-0.02560849554528896
2.9700000000000002	-0.02526437043627602	-0.025343773121909885	-0.025371964608203713	-0.02528565840395813	-0.0256551196744989	-0.025622635614819995
2.9750000000000001	-0.02527722875998678	-0.0253673683975565	-0.025384162499620833	-0.02530619694652718	-0.02571245207764571	-0.025635818709680964
2.98	-0.025292227300123028	-0.025390046429401337	-0.02539616532916133	-0.02533605524809228	-0.025759413549404746	-0.025647779469612355
2.9849999999999999	-0.025308682178146476	-0.025410829850158585	-0.025407857492813487	-0.02537246028770137	-0.025795149527915298	-0.02565836283922203
2.9900000000000002	-0.025325339890538322	-0.025428919395715954	-0.02541915596564241	-0.025409090243805266	-0.02582009501667555	-0.025667492477701528
2.9950000000000001	-0.02534077160189209	-0.025443769457409688	-0.025430008520532295	-0.025438495078487743	-0.025835226415085354	-0.02567515029636955
3.	-0.025353899559311496	-0.025455127843040264	-0.025440391762469646	-0.02545525846101133	-0.025841487960588168	-0.02568136368488155
3.0049999999999999	-0.025364414098009366	-0.025463043522398452	-0.02545030888027712	-0.025457984905732006	-0.025839485192140146	-0.025686197772055306
3.0100000000000002	-0.02537287496847221	-0.025467848724179266	-0.02545978710263062	-0.02544961862591136	-0.025829425778673837	-0.02568975122888729
3.0150000000000001	-0.025380450404884528	-0.025470119762139285	-0.025468874936216735	-0.025436335725840326	-0.02581127365203829	-0.025692155300418695
3.02	-0.02538843046611616	-0.025470617827377768	-0.025477639341738058	-0.025425142049153582	-0.02578509829861966	-0.025693576777412172
3.0249999999999999	-0.025397754317305763	-0.025470210302489065	-0.025486163051812383	-0.025420997330652756	-0.02575157541902884	-0.025694226349162783
3.0300000000000002	-0.025408752225841595	-0.025469776732663856	-0.025494542240516702	-0.02542522747859818	-0.02571249226868753	-0.02569437398550021
3.0350000000000001	-0.025421157327175103	-0.025470110245975213	-0.02550288470669795	-0.0254360880151129	-0.025670979206634813	-0.025694372287294712
3.04	-0.025434312594573502	-0.02547183108280255	-0.02551130862696727	-0.0254504335212124	-0.025631179052034398	-0.02569468657735378
3.0449999999999999	-0.025447461946347352	-0.02547532953197448	-0.02551994177281217	-0.02546516361399012	-0.025597315500325304	-0.02569592632764113
3.0500000000000003	-0.025460030984919665	-0.025480749016756333	-0.02552892088585636	-0.025478138356050447	-0.025572535514634478	-0.025698866159208907
3.0550000000000002	-0.025471815655582278	-0.025488008665759357	-0.02553839069725692	-0.025488698534375565	-0.025558123816870074	-0.025704437045363435
3.06	-0.02548301746599013	-0.025496853903486282	-0.025548501908599593	-0.02549773514397916	-0.025553464724002998	-0.025713662597245748
3.065	-0.025494118450380056	-0.025506918426388372	-0.02555940738031162	-0.025507274049108786	-0.0255566400660922	-0.025727517421885587
3.0700000000000003	-0.025505653897493652	-0.02551778282965387	-0.025571255858610937	-0.025519768651988274	-0.025565231473773722	-0.025746702282844775
3.0750000000000002	-0.02551796914128778	-0.025529021606241122	-0.02558418285915147	-0.025537240621770065	-0.025576940516425204	-0.02577136862251021
3.0800000000000001	-0.02553103375475604	-0.025540237066132117	-0.02559829882619532	-0.025560216079663613	-0.025589891132748798	-0.02580087517495383
3.085	-0.02554437031614971	-0.025551082829570904	-0.025613675358347604	-0.02558678517167812	-0.02560268646249257	-0.025833695290330368
3.0899999999999999	-0.025557145551847193	-0.025561280257050813	-0.025630331025232204	-0.02561274257584682	-0.025614354946092155	-0.0258675772369559
3.0950000000000002	-0.025568427321343973	-0.02557062974182956	-0.025648218919527854	-0.025633201891739073	-0.025624281805381816	-0.025899970312444093
3.1000000000000001	-0.02557752088306916	-0.025579017017584367	-0.025667218388597413	-0.025644653527843512	-0.025632160783821113	-0.025928596817262475
3.105	-0.025584231689949857	-0.025586413759883884	-0.025687133189767085	-0.025646217715283543	-0.02563796288486667	-0.025951954312470788
3.1099999999999999	-0.025588926525461374	-0.025592872070052675	-0.02570769753613145	-0.02563982196572288	-0.025641910143669577	-0.025969550580074156
3.1150000000000002	-0.02559236615176951	-0.02559851349177817	-0.025728590232308973	-0.025629492818077526	-0.025644450975059706	-0.02598180635565152
3.1200000000000001	-0.02559539642847549	-0.02560351430187113	-0.025749455602514695	-0.025619824205509473	-0.025646245180295065	-0.025989721253568042
3.125	-0.025598648055881933	-0.025608089264327775	-0.025769928561966512	-0.025614114115461318	-0.02564816960909465	-0.02599448229735608
3.1299999999999999	-0.02560237003271404	-0.025612475451878145	-0.02578966034792128	-0.025613311134864578	-0.02565134031605365	-0.02599716640381764
3.1350000000000002	-0.02560643070473915	-0.025616916216001477	-0.025808341341810613	-0.025616356567458035	-0.025657111514530328	-0.02599859571773724
3.1400000000000001	-0.0256104407955017	-0.025621643628545947	-0.025825718088302543	-0.0256212489902843	-0.02566697228859216	-0.025999321368244017
3.145	-0.025613933317220724	-0.025626856890901648	-0.02584160283550761	-0.02562596454388634	-0.02568226104231364	-0.025999676354503582
3.1499999999999999	-0.025616546931267813	-0.025632695379025947	-0.025855875330723834	-0.025629055119282766	-0.025703702307148583	-0.02599984564953472
3.1550000000000002	-0.02561816265000183	-0.025639208324166468	-0.02586847784765764	-0.025630035836914228	-0.02573093329540326	-0.025999925335168417
3.1600000000000001	-0.02561894815611845	-0.025646327335198567	-0.025879405241686457	-0.02562951080752192	-0.025762312053282093	-0.02599996281903986
3.165	-0.025619293323502396	-0.025653850652382095	-0.025888692139898622	-0.025628974682947257	-0.025795220955772143	-0.02599998065243306
3.1699999999999999	-0.025619663520424055	-0.025661447021945304	-0.025896399234998597	-0.025630385416126233	-0.025826782677374732	-0.02599998932379454
3.1750000000000003	-0.025620421275292005	-0.025668682085300435	-0.025902600221929393	-0.025635565287543703	-0.025854622874234352	-0.025999993665056276
3.1800000000000002	-0.02562166523269704	-0.025675063329464218	-0.025907370371665378	-0.025645327218206785	-0.025877306225295948	-0.025999995906398257
3.185	-0.02562313445382863	-0.025680094372716563	-0.02591077722524682	-0.025658535816758064	-0.02589432706195666	-0.025999997087611613
3.19	-0.025624233286757194	-0.02568332814405132	-0.02591287350355675	-0.025671940095856136	-0.02590579895495035	-0.025999997698720335
3.1950000000000003	-0.02562420816697165	-0.02568441134028603	-0.02591369209912014	-0.0256813101680654	-0.02591206973748566	-0.02599999796786015
3.2000000000000002	-0.0256224309986133	-0.025683117165173103	-0.025913242938520507	-0.02568319591038365	-0.02591341476142011	-0.02599999798783011
3.2050000000000001	-0.025618665896897326	-0.02567936695802968	-0.025911511547927913	-0.02567623549171163	-0.02590985778648308	-0.025999997765013806
3.21	-0.025613186932531423	-0.025673242204912093	-0.025908459280487437	-0.025661639959330334	-0.02590111627466629	-0.025999997222481433
3.2149999999999999	-0.025606684950394965	-0.025664986721088856	-0.025904025331364804	-0.025642857337459735	-0.025886670104472757	-0.025999996159104623
3.2200000000000002	-0.025600008718680487	-0.02565499616397727	-0.025898130830332024	-0.02562430246913825	-0.025865973653738602	-0.025999994137635894
3.2250000000000001	-0.025593868747985093	-0.025643790802084922	-0.02589068541438336	-0.025609502295155576	-0.025838823329327992	-0.02599999022659971
3.23	-0.02558863692251137	-0.02563196944616203	-0.025881596688116515	-0.02559982198822952	-0.02580581671473239	-0.025999982420925053
3.2349999999999999	-0.025584301647188935	-0.025620147791909752	-0.025870782818336886	-0.025594560365298676	-0.025768706566384005	-0.025999966352821154
3.2400000000000002	-0.025580556765144834	-0.025608891010800508	-0.02585818813152266	-0.02559189505550692	-0.02573037074100769	-0.025999932466096286
3.2450000000000001	-0.025576971573395817	-0.025598654628100185	-0.025843800972620963	-0.02558980478918692	-0.025694241997356815	-0.025999859996019673
3.25	-0.025573189682062517	-0.025589746567495148	-0.02582767229010558	-0.02558674263437601	-0.025663377058188733	-0.02599970471602416
3.2549999999999999	-0.025569096990387077	-0.025582316643576214	-0.025809932576180323	-0.025582141189480132	-0.025639633848741104	-0.025999375609895906
3.2600000000000002	-0.02556489499750235	-0.025576370974618616	-0.025790804146935537	-0.025576647607796037	-0.0256233726002474	-0.02599869444807833
3.2650000000000001	-0.02556104592322846	-0.025571802242150585	-0.02577060558217994	-0.025571970070498537	-0.025613732384807464	-0.02599733451085562
3.27	-0.02555811036780439	-0.025568425205277447	-0.025749745707467714	-0.025570418565114356	-0.02560919965277626	-0.025994745055283184
3.2749999999999999	-0.02555653470548311	-0.025566009932614722	-0.025728705881803423	-0.025574199658046227	-0.02560813069656597	-0.02599009002952684
3.2800000000000002	-0.025556450229904333	-0.0255643100381806	-0.025708011386535307	-0.02558433871841804	-0.025609057703240096	-0.025982257735932397
3.2850000000000001	-0.025557548642298505	-0.025563086818692897	-0.025688194952777056	-0.025599492590221054	-0.0256107940071672	-0.025970011075099764
3.29	-0.025559107985193136	-0.025562131156666508	-0.02566975730511129	-0.02561571444599426	-0.025612436363622242	-0.025952313571450964
3.2949999999999999	-0.025560210907436154	-0.025561283821123906	-0.02565313046410566	-0.025627862217755454	-0.02561334788699075	-0.025928771489057853
3.3000000000000003	-0.02556009632931611	-0.025560452860331595	-0.02563864912726102	-0.025631793761152825	-0.02561315587904993	-0.025900018596490354
3.3050000000000002	-0.02555848494879179	-0.025559625571312902	-0.02562653382607238	-0.025625974749401034	-0.025611761197732022	-0.02586782770912934
3.31	-0.025555711033387562	-0.025558872721451742	-0.025616887200393998	-0.025612011985430592	-0.02560934469507529	-0.025834828624830018
3.315	-0.025552589802790016	-0.025558344101341873	-0.025609702303975974	-0.025594138588773775	-0.025606364903769788	-0.025803908564310866
3.3200000000000003	-0.025550089591821132	-0.025558256331125403	-0.025604879974812433	-0.02557758156945436	-0.02560355585038143	-0.025777538018214682
3.3250000000000002	-0.02554897733739577	-0.025558875148098667	-0.025602251343152232	-0.02556632610628537	-0.025601939619872865	-0.02575728688842542
3.3300000000000001	-0.025549599129930812	-0.0255604944066498	-0.025601601559376953	-0.025561707929277772	-0.025602850742804655	-0.025743672098706195
3.335	-0.025551855625411922	-0.025563412609721916	-0.025602691584347696	-0.02556268505747027	-0.02560792367037262	-0.025736308921888735
3.3399999999999999	-0.025555330091855726	-0.025567905815445862	-0.02560527603925825	-0.025567049713894147	-0.025618942425101057	-0.02573422961457304
3.3450000000000002	-0.02555949441727677	-0.025574194875010874	-0.025609116304701234	-0.025572512296559703	-0.025637451445437352	-0.025736220526562128
3.3500000000000001	-0.025563926675324134	-0.025582406735434885	-0.025613989031195886	-0.025577415638161557	-0.025664144110903443	-0.025741081211538862
3.355	-0.02556847446902088	-0.02559253418407629	-0.025619690849067324	-0.025581200592403645	-0.025698266792920914	-0.025747774694445513
3.3599999999999999	-0.02557330385064092	-0.025604403910179197	-0.02562604033591002	-0.025584542458202485	-0.025737433701768654	-0.025755483575692587
3.3650000000000002	-0.02557881457542196	-0.02561766550767525	-0.025632878284032545	-0.025589079477298153	-0.02577811493506755	-0.02576360482395066
3.3700000000000001	-0.02558546095453346	-0.025631811053974093	-0.02564006711198567	-0.02559687510533695	-0.025816636922699667	-0.02577171498315438
3.375	-0.025593547712570476	-0.025646226275678616	-0.025647489986796668	-0.02560971593538757	-0.02585016891370592	-0.02577952804447726
3.3799999999999999	-0.02560306331746042	-0.02566026387778917	-0.02565504994922583	-0.025628152699656456	-0.025877212251117786	-0.025786857989265003
3.3850000000000002	-0.02561360435625274	-0.025673322691681127	-0.025662669115552133	-0.025650563817018017	-0.02589749301096111	-0.025793590364671028
3.3900000000000001	-0.025624443141325167	-0.02568491614684809	-0.025670287889372184	-0.02567319251768894	-0.02591150328254473	-0.025799662797405698
3.395	-0.025634752530610542	-0.025694719355893108	-0.025677864056442037	-0.025691613876519404	-0.025920005019812616	-0.02580505242986235
3.3999999999999999	-0.025643912142696495	-0.025702591915495142	-0.02568537163990728	-0.025702668442086258	-0.02592367863828808	-0.02580976794381443
3.4050000000000002	-0.02565174926336016	-0.025708579292098747	-0.025692799441929436	-0.025705632075510156	-0.025922951631618986	-0.025813844336562274
3.4100000000000001	-0.025658588854911367	-0.025712897496217434	-0.025700149268354473	-0.02570234361805905	-0.025917975517948114	-0.025817339413713593
3.415	-0.025665089073595257	-0.02571590444444844	-0.02570743390648841	-0.025696485740321913	-0.02590872155793219	-0.025820331774519853
3.4199999999999999	-0.025671952751835436	-0.02571805936071945	-0.025714674986450713	-0.025692117110572968	-0.025895186388353048	-0.025822920742489496
3.4250000000000003	-0.025679662847149395	-0.025719871192821177	-0.02572190089197706	-0.025691976605637823	-0.025877690514162773	-0.025825229128888086
3.4300000000000002	-0.025688355186107268	-0.02572183938920309	-0.025729144888150215	-0.025696642775894354	-0.02585719037823716	-0.025827409765845032
3.435	-0.02569784605573682	-0.025724394520588577	-0.025736443597251305	-0.02570500013393953	-0.02583543534731797	-0.025829656194091492
3.44	-0.025707757842604068	-0.02572784947219748	-0.025743835879947174	-0.02571527244416624	-0.025814782765669047	-0.02583221647209761
3.4450000000000003	-0.025717675823488245	-0.025732371473309996	-0.02575136207560546	-0.025725808759793786	-0.025797636849245884	-0.02583540657360024
3.4500000000000002	-0.025727288693231473	-0.025737980177732926	-0.025759063438117402	-0.025735511666298186	-0.025785746105650095	-0.025839616320316713
3.4550000000000001	-0.025736475654675912	-0.025744569363224265	-0.025766981495971765	-0.025744051797881393	-0.025779740757060146	-0.02584529700361857
3.46	-0.025745313370195238	-0.025751943348033133	-0.025775156996471104	-0.025751858772329755	-0.02577914133674424	-0.025852917759307727
3.4649999999999999	-0.025754005078911242	-0.025759856937710067	-0.02578362809309765	-0.025759879748749718	-0.02578275087305172	-0.025862880844136946
3.4700000000000002	-0.025762766952112	-0.025768049987033945	-0.025792427525319597	-0.02576922700975593	-0.025789147291057198	-0.025875398206819732
3.4750000000000001	-0.025771716159307415	-0.02577627239630505	-0.025801578729638962	-0.025780785737778974	-0.025797039853108474	-0.025890354331690485
3.48	-0.025780792056844075	-0.02578429975997848	-0.025811091094728345	-0.02579471976166272	-0.025805421774416904	-0.025907206502388626
3.4849999999999999	-0.025789731688000053	-0.02579194219775968	-0.025820954888704235	-0.025810021632460663	-0.02581357704969217	-0.02592498611758336
3.4900000000000002	-0.02579811890054409	-0.025799049016089995	-0.02583113667132555	-0.025824607071457586	-0.025821028825941186	-0.025942442957964898
3.4950000000000001	-0.02580550734927091	-0.025805510764850326	-0.02584157616979352	-0.025836142888001606	-0.025827486260658557	-0.02595831350407624
3.5	-0.025811574615725825	-0.02581125912447791	-0.025852185561406817	-0.025843043463913317	-0.025832807893908894	-0.025971622192746294
3.5049999999999999	-0.025816234887571784	-0.025816264550865938	-0.025862851825314417	-0.0258450079210736	-0.025836977676385594	-0.025981891636257675
3.5100000000000002	-0.025819654152384443	-0.02582053177619168	-0.025873442321799726	-0.025843024453449638	-0.025840086073486777	-0.02598917750225178
3.5150000000000001	-0.025822163280016377	-0.025824093785105577	-0.02588381313156405	-0.025838990695810853	-0.02584231442815484	-0.025993934873102992
3.52	-0.025824115947789557	-0.025827005336239783	-0.02589381909813016	-0.025834991069359912	-0.025843927566182742	-0.02599680206740361
3.5249999999999999	-0.025825761202958427	-0.025829337153911766	-0.025903324131600246	-0.02583245587346438	-0.025845281497165615	-0.025998404765538597
3.5300000000000002	-0.025827181569347907	-0.025831171430605843	-0.025912210266393856	-0.02583172971359171	-0.025846845635495892	-0.0259992413210145
3.5350000000000001	-0.02582830270108429	-0.02583259834323234	-0.02592038423666557	-0.025832288313785146	-0.025849220938647836	-0.025999652604437047
3.54	-0.02582894803992144	-0.02583371223201563	-0.025927780853144143	-0.0258332419526269	-0.0258531136182895	-0.025999845043817332
3.5449999999999999	-0.02582891075874996	-0.025834605451260227	-0.02593436307805151	-0.025833718109281024	-0.0258592181025064	-0.025999931761282253
3.5500000000000003	-0.025828026185124815	-0.025835358203174143	-0.025940119235675838	-0.02583308404731471	-0.025867998334391563	-0.02599996988959293
3.5550000000000002	-0.02582622929145683	-0.025836024120893964	-0.025945058147776767	-0.02583110248667313	-0.025879437512981107	-0.025999986474658995
3.56	-0.025823579232895265	-0.02583661359367287	-0.0259492031037758	-0.02582800602994647	-0.02589290174251906	-0.025999993712392186
3.565	-0.025820240976874423	-0.025837078845885195	-0.025952585495549713	-0.025824450144725973	-0.025907243287260125	-0.025999996924152287
3.5700000000000003	-0.025816430320144978	-0.025837305436957204	-0.025955238738235097	-0.02582137657343819	-0.025921126774714497	-0.02599999839054365
3.5750000000000002	-0.02581233805176599	-0.025837113540259058	-0.025957192844111975	-0.025819786771516404	-0.025933405353623894	-0.0259999990851623
3.5800000000000001	-0.025808048416333378	-0.025836269573056778	-0.025958469782747278	-0.025820309269435765	-0.025943350716593247	-0.025999999427125428
3.585	-0.025803471350432913	-0.02583450588953449	-0.02595907958682256	-0.02582260283295401	-0.025950662494457443	-0.025999999599982063
3.5899999999999999	-0.02579832290023742	-0.025831544750674472	-0.02595901706420484	-0.02582506832797234	-0.025955320363867367	-0.025999999685514842
3.5950000000000002	-0.025792188869158336	-0.02582712317466699	-0.0259582589508371	-0.025825305121413122	-0.025957389665454293	-0.025999999719725726
3.6000000000000001	-0.0257846694619316	-0.02582101688768293	-0.025956761376667366	-0.02582106451087016	-0.02595685618079409	-0.025999999715799423
3.605	-0.025775547904321433	-0.02581306310476186	-0.02595445760839071	-0.025811108084267717	-0.025953514078219254	-0.02599999967199368
3.6099999999999999	-0.025764899359342293	-0.025803182111466542	-0.025951256170774636	-0.025795701954367232	-0.0259469074854707	-0.025999999570402776
3.6150000000000002	-0.025753079964177864	-0.025791396227142025	-0.025947039625892395	-0.025776662060323245	-0.02593633580839559	-0.02599999936544205
3.6200000000000001	-0.025740597266208576	-0.0257778423718349	-0.02594166449528564	-0.025756732484270333	-0.025920958451385607	-0.025999998952547163
3.625	-0.025727927785621822	-0.025762772641312416	-0.025934963020018187	-0.025738379424262	-0.025900045104216646	-0.025999998090362915
3.6299999999999999	-0.025715369698976333	-0.02574653777272949	-0.025926747623132046	-0.025722786500166024	-0.02587337197067943	-0.025999996207733748
3.6350000000000002	-0.025702982907270418	-0.025729552123156432	-0.025916818997789224	-0.02570974653081685	-0.0258416419975566	-0.025999991922769233
3.6400000000000001	-0.025690616447371806	-0.025712244922680608	-0.025904978600200045	-0.02569820303168812	-0.02580667432097205	-0.025999981850253265
3.645	-0.025678001041127583	-0.025695008288119464	-0.025891045885462725	-0.025686831457571654	-0.025771125164776105	-0.02599995770046751
3.6499999999999999	-0.02566488301454485	-0.02567815445405262	-0.025874879829992318	-0.025674502212917293	-0.025737763405994134	-0.025999899472866246
3.6550000000000002	-0.025651162292514438	-0.025661891361229365	-0.025856403170899492	-0.02566071065714923	-0.025708657909058505	-0.02599976035657528
3.6600000000000001	-0.025636979537009556	-0.025646318768794193	-0.025835626535153505	-0.025645878496235296	-0.02568471358851024	-0.02599943577706257
3.665	-0.025622708753042348	-0.02563144025218251	-0.025812668556927303	-0.025631375981426903	-0.025665726621931895	-0.025998706429047756
3.6699999999999999	-0.02560885235055585	-0.025617183212230842	-0.025787767612850458	-0.02561928563772918	-0.025650784882038924	-0.02599714794686455
3.6750000000000003	-0.025595869768589685	-0.025603420200058707	-0.025761281322501297	-0.025611898508508164	-0.02563871155273527	-0.025994016427706344
3.6800000000000002	-0.025583980960423358	-0.025589988657793987	-0.025733671620834495	-0.025610694953395272	-0.02562835793046737	-0.025988155286754237
3.685	-0.025573000697683864	-0.02557670976830087	-0.025705475793942053	-0.025614928962285448	-0.025618723217962172	-0.02597801395401675
3.69	-0.025562292586860044	-0.025563408524844813	-0.025677266775773613	-0.025620950513899236	-0.025608976918427787	-0.025961882782294065
3.6950000000000003	-0.025550925960388347	-0.025549936129495594	-0.02564960840503417	-0.02562330901749022	-0.02559846377841422	-0.02593837939891828
3.7000000000000002	-0.025538021194789248	-0.025536193560467886	-0.02562301248941673	-0.02561702379048336	-0.025586729379247386	-0.025907064129111198
3.7050000000000001	-0.025523135655180728	-0.025522153190488915	-0.02559790404960203	-0.02559956095364334	-0.025573564667075287	-0.025868907026433564
3.71	-0.02550648886802712	-0.02550787479751051	-0.025574599181406643	-0.025571846030213133	-0.025559052253546884	-0.02582632004295636
3.7149999999999999	-0.025488899541218475	-0.025493513405630164	-0.025553297203112738	-0.0255381558915104	-0.025543605815619198	-0.025782663161796723
3.7200000000000002	-0.025471463692050073	-0.025479318485934353	-0.025534085967430963	-0.025504531155248467	-0.02552801409260502	-0.0257414163945659
3.7250000000000001	-0.025455146185439342	-0.025465625918165775	-0.025516957124864917	-0.025476073251565846	-0.025513513560416586	-0.025705376126986226
3.73	-0.025440485950436596	-0.025452844466316082	-0.025501827111098056	-0.025454926150138633	-0.025501894370351077	-0.025676177772963982
3.7349999999999999	-0.025427512214511946	-0.02544143669326036	-0.025488559698742166	-0.025440307500898904	-0.025495575134465914	-0.025654239736558504
3.7400000000000002	-0.02541584525353717	-0.025431890961399518	-0.025476986820475916	-0.0254298457882107	-0.02549748323994863	-0.02563902556351833
3.7450000000000001	-0.02540491175612684	-0.025424678780665094	-0.0254669256290341	-0.025420848467976268	-0.025510535282166038	-0.0256294366170946
3.75	-0.02539421157039157	-0.025420193305019174	-0.025458191028911618	-0.025411191957315216	-0.02553665757418067	-0.025624175364404984
3.7549999999999999	-0.025383558297385877	-0.0254186719031406	-0.025450603930737437	-0.02540003657132878	-0.025575658060948695	-0.02562199759178062
3.7600000000000002	-0.025373198260296055	-0.025420116619578794	-0.025443996118789575	-0.025388217472904484	-0.025624622026299716	-0.025621842905695223
3.7650000000000001	-0.02536374981505152	-0.025424235416526872	-0.025438212881371196	-0.025378096168957174	-0.02567841485074249	-0.025622872174198397
3.77	-0.025355986379546978	-0.02543042776553793	-0.025433114505748724	-0.02537299638279663	-0.025731195601114663	-0.025624450646352978
3.7749999999999999	-0.025350540313613553	-0.025437827590066756	-0.025428577492601367	-0.02537628012359761	-0.02577811323091097	-0.02562610902215156
3.7800000000000002	-0.025347607233942113	-0.025445398697711376	-0.025424496009392318	-0.025389714400064378	-0.02581628704571095	-0.025627503010215835
3.7850000000000001	-0.02534673875185434	-0.025452061641703664	-0.02542078376889743	-0.025411425256766734	-0.025844782727407485	-0.025628381246175773
3.79	-0.02534684703240799	-0.02545682442026907	-0.025417376251015544	-0.025435273625014007	-0.025863932871908787	-0.025628564109694666
3.7949999999999999	-0.025346513592202566	-0.025458894284466474	-0.025414233015030298	-0.025453018897830065	-0.025874527705499584	-0.02562793200186956
3.8000000000000003	-0.025344532124781785	-0.025457759200376986	-0.02541133978323122	-0.025457908197133162	-0.02587720173735571	-0.02562642021466912
3.8050000000000002	-0.025340433170785173	-0.02545323771614181	-0.025408710003718728	-0.02544733243617979	-0.02587209305365183	-0.025624017721515485
3.81	-0.02533470848628322	-0.025445500082575342	-0.025406385698326154	-0.025423741630407802	-0.025858739353360617	-0.025620768318722894
3.815	-0.025328608825601708	-0.02543506125427784	-0.025404437542900546	-0.02539388589905447	-0.02583619298024752	-0.025616774073933958
3.8200000000000003	-0.02532362583955374	-0.02542274176926683	-0.02540296427989278	-0.02536618343166726	-0.025803399815869973	-0.025612202669922715
3.8250000000000002	-0.025320937443918126	-0.025409590990781418	-0.02540209169300584	-0.025347016167984966	-0.025759891608783867	-0.02560730163962493
3.8300000000000001	-0.025321078713987664	-0.025396772769626763	-0.02540197144367754	-0.025338438639145856	-0.025706695244166307	-0.02560242314333843
3.835	-0.025323920701578007	-0.025385425852724908	-0.02540278004309857	-0.025338758974526403	-0.025647069097157037	-0.025598061979407425
3.8399999999999999	-0.025328871991784446	-0.025376524617005916	-0.025404718082245082	-0.025344601843269927	-0.025586465574897896	-0.025594905738223116
3.8450000000000002	-0.025335182052717953	-0.025370771524324424	-0.02540800955454295	-0.025352577967673522	-0.025531362368337016	-0.0255938881010771
3.8500000000000001	-0.025342256198813178	-0.025368545537199985	-0.025412900699765224	-0.025360269921608773	-0.025487351336812597	-0.02559622360572514
3.855	-0.02534989369930232	-0.025369912686360213	-0.025419657334299923	-0.025366874331538378	-0.02545751870849889	-0.025603386401969963
3.8599999999999999	-0.02535835919608442	-0.02537468513636556	-0.025428559219574366	-0.025373395883202997	-0.02544198998082738	-0.025616983140044736
3.8650000000000002	-0.025368256521950027	-0.025382503460113847	-0.025439889809064073	-0.025382245575702022	-0.02543866308557669	-0.02563847478844564
3.8700000000000001	-0.025380265689083067	-0.02539291766398891	-0.02545391987871519	-0.02539648066639525	-0.025444445780133187	-0.02566874221942114
3.875	-0.02539484658483875	-0.025405452448467966	-0.025470884241772535	-0.02541881711298388	-0.025456280817178698	-0.02570757606868774
3.8799999999999999	-0.025411994724995456	-0.025419653862562425	-0.025490952049975032	-0.02545014235006165	-0.02547166396136921	-0.025753281017744906
3.8850000000000002	-0.025431123808627158	-0.025435121801773028	-0.025514193004154487	-0.025487927232212347	-0.025488749811949263	-0.025802647762220594
3.8900000000000001	-0.025451162732052616	-0.025451533887999245	-0.02554054383042137	-0.02552622138860064	-0.02550627255338268	-0.025851469212337507
3.895	-0.025470902132257573	-0.02546866322005468	-0.02556978108527681	-0.025558086975936724	-0.025523447161558938	-0.025895530740707436
3.8999999999999999	-0.025489472801779964	-0.02548638881575657	-0.025601507059368558	-0.025578781205130314	-0.025539906372347085	-0.02593170530858941
3.9050000000000002	-0.025506713053382212	-0.025504695906118247	-0.02563515465801121	-0.025587557033970115	-0.02555565884966896	-0.025958659853982935
3.9100000000000001	-0.02552321989475202	-0.025523664274765268	-0.02567001441284135	-0.025587692331267772	-0.025571040249213212	-0.025976870348704183
3.915	-0.02554005858381903	-0.025543445585297267	-0.02570528258962863	-0.02558517291568384	-0.025586648473678933	-0.025988033521034768
3.9199999999999999	-0.025558297807549868	-0.02556423338054806	-0.025740124701076547	-0.025586250556056563	-0.02560327782295297	-0.02599425916965204
3.9250000000000003	-0.02557861964552273	-0.02558623063026739	-0.025773744979876296	-0.025594804642594098	-0.02562187074652017	-0.02599743286077831
3.9300000000000002	-0.025601172266023466	-0.02560961870074894	-0.025805450753841497	-0.025611280594420856	-0.02564347833923483	-0.02599892186071252
3.935	-0.025625661900622883	-0.025634529074647902	-0.025834701777153714	-0.02563373397915236	-0.02566917042477737	-0.025999570550853505
3.94	-0.025651568080928874	-0.02566101688850828	-0.025861138069558344	-0.025659558514047765	-0.025699804367679734	-0.025999835825223278
3.9450000000000003	-0.02567837032306904	-0.02568903547646754	-0.02588458456806965	-0.025686597584581288	-0.025735612710063405	-0.025999938939497275
3.9500000000000002	-0.02570572019033809	-0.02571841447878595	-0.025905035456522812	-0.025713598877855914	-0.025775734431113462	-0.025999977573836822
3.9550000000000001	-0.02573351592140665	-0.02574884912462035	-0.025922624213351873	-0.025740320748881433	-0.025818003839268962	-0.02599999173725174
3.96	-0.025761859881671793	-0.025779911283931995	-0.025937586652097944	-0.025767320798684486	-0.025859307849365923	-0.025999996897133282
3.9650000000000003	-0.02579092740013919	-0.02581109008904715	-0.02595022366567418	-0.025795476381066107	-0.025896491000668098	-0.025999998794301534
3.9700000000000002	-0.025820817416166656	-0.025841860724903992	-0.025960868644499136	-0.02582546382912804	-0.02592734769167872	-0.02599999950880286
3.9750000000000001	-0.02585145306424484	-0.025871768296333572	-0.025969862380713672	-0.025857335675007805	-0.025951139986858097	-0.02599999978824795
3.98	-0.02588256750240213	-0.025900505961930654	-0.025977536316169326	-0.02589022667515323	-0.025968447570096767	-0.025999999903222003
3.9849999999999999	-0.02591378232264586	-0.025927967305212803	-0.02598420358528092	-0.02592246408158205	-0.025980612280123033	-0.025999999953726437
3.9900000000000002	-0.025944759066464766	-0.025954261489206567	-0.02599015652000859	-0.025952390485377765	-0.025989179456398094	-0.025999999978041765
3.9950000000000001	-0.025975358350519506	-0.025979690953417525	-0.02599566901482853	-0.025979463485159317	-0.02599557003317977	-0.025999999991701526
4.	-0.026005708179578386	-0.026004699675874435	-0.02600100220691766	-0.026004698343510213	-0.02600099979737458	-0.026000000001867994
4.0049999999999999	-0.026036120814582356	-0.02602980296850386	-0.02600641212211301	-0.02603013508198928	-0.026006557976137795	-0.02600000001317689
4.0099999999999998	-0.026066896228341265	-0.026055509528854468	-0.026012160120303125	-0.02605775627807874	-0.026013354974702953	-0.026000000031196287
4.0149999999999997	-0.02609813060590788	-0.026082240708628034	-0.026018514023269133	-0.02608842013438088	-0.026022655514373296	-0.026000000066551596
4.0200000000000005	-0.026129646155566004	-0.026110263574214105	-0.02602576010915715	-0.02612139304211276	-0.026035942614420705	-0.02600000014439464
4.0250000000000004	-0.026161072506817692	-0.02613964372630356	-0.02603421660588804	-0.026154883113957444	-0.02605480718086352	-0.026000000330112908
4.0300000000000002	-0.026192012491069245	-0.0261702223788628	-0.026044213909597838	-0.026187186429714536	-0.02608054251007829	-0.02600000079849463
4.0350000000000001	-0.026222192809867578	-0.02620164132930808	-0.026056100954444893	-0.026217482856175117	-0.026113554273530636	-0.02600000203228836
4.04	-0.026251536357335136	-0.02623340092332877	-0.026070228190945958	-0.026245889478278463	-0.026152815944500626	-0.02600000538195054
4.0449999999999999	-0.02628014007323232	-0.02626494282019893	-0.02608692470182151	-0.026273131216627662	-0.026195813558101414	-0.02600001462086107
4.0499999999999998	-0.026308168129002295	-0.026295735785219994	-0.026106476420132266	-0.026300099740948053	-0.026239196305560274	-0.02600004015583129
4.0549999999999997	-0.026335696265398674	-0.026325340089676366	-0.026129049296022985	-0.02632731271590197	-0.026279824153470688	-0.026000109504786026
4.0600000000000005	-0.02636258344243579	-0.02635344654103834	-0.026154694369891398	-0.026354443242933703	-0.026315662719336108	-0.026000292050061304
4.0650000000000004	-0.02638843647122974	-0.02637988356051591	-0.026183317797808758	-0.02638012767961852	-0.02634603731532947	-0.026000752146565134
4.0700000000000003	-0.02641269221892125	-0.02640459941443865	-0.02621460083658932	-0.026402080814628193	-0.026371321129615603	-0.026001845051145778
4.0750000000000002	-0.02643479959922329	-0.026427640897385044	-0.026248037269676	-0.026417579514250913	-0.026392447253928187	-0.026004264171007003
4.0800000000000001	-0.026454452178217264	-0.026449126090775512	-0.026282942225581654	-0.026424648515129077	-0.02641050370250597	-0.026009204268298867
4.085	-0.026471806294964328	-0.02646921701048644	-0.026318496141098612	-0.02642389175059896	-0.02642652577488705	-0.026018437678273686
4.0899999999999999	-0.02648756700525711	-0.02648809034251824	-0.026353808474643917	-0.026419525146686974	-0.026441420898921344	-0.02603414154617403
4.0949999999999998	-0.026502821950328447	-0.026505907925295377	-0.026387999123027195	-0.026418139059419466	-0.02645593962530617	-0.026058367781081147
4.0999999999999996	-0.026518623496194514	-0.026522772522902464	-0.026420233090025818	-0.026425839031271353	-0.026470581257413375	-0.026092146537919084
4.1050000000000004	-0.02653551271109435	-0.0265387226751113	-0.026449854577592285	-0.026445782996600675	-0.026485611922408118	-0.026134833572730116
4.1100000000000003	-0.026553234126564924	-0.02655368957700353	-0.026476349966596577	-0.02647685182988021	-0.026500920566374427	-0.026183726099152163
4.1150000000000002	-0.02657082151694026	-0.02656750142285416	-0.026499399149384192	-0.026513826331704845	-0.026516021670205173	-0.026234630684004067
4.1200000000000001	-0.026587001516095006	-0.026579886010086404	-0.026518859600986523	-0.026549405318399864	-0.026530010731794687	-0.0262829380276196
4.125	-0.02660068830710042	-0.026590485310200696	-0.026534741281765684	-0.026577588158127118	-0.026541499050795468	-0.026324786999721267
4.1299999999999999	-0.0266113162393125	-0.02659887640481657	-0.02654717216162673	-0.026596071593371923	-0.02654851261347996	-0.026357819003231808
4.1349999999999998	-0.026618905722036908	-0.02660459801940618	-0.026556361424842	-0.02660600224081304	-0.026548436645154792	-0.026381328878295588
4.1399999999999997	-0.026623919037539082	-0.026607186129417638	-0.02656256581225659	-0.026610200561829122	-0.026538205527510576	-0.026395934490094013
4.1450000000000005	-0.02662700600344228	-0.026606224811707064	-0.026566062348594377	-0.026611655421441206	-0.026514970725475213	-0.026403036963733563
4.1500000000000004	-0.02662871561189391	-0.026601415900212	-0.026567128563895807	-0.026612606083008788	-0.026477270336621703	-0.02640431260593955
4.1550000000000002	-0.026629256177873234	-0.02659266164253919	-0.02656602968606151	-0.026613875761975592	-0.026426255621392208	-0.026401361084828122
4.1600000000000001	-0.02662840033315088	-0.026580141700697866	-0.02656301132512577	-0.02661458151731869	-0.026366140907290284	-0.02639552650158609
4.165	-0.02662558115097672	-0.026564357046278235	-0.02655829585042006	-0.026612418847110735	-0.02630327743680808	-0.026387849054307848
4.1699999999999999	-0.026620132885812352	-0.02654611617543607	-0.026552080819405795	-0.02660431404339733	-0.026244173176072253	-0.02637909099517669
4.1749999999999998	-0.026611581487951844	-0.02652645532339171	-0.02654453825071171	-0.026587349277877505	-0.026193592002068576	-0.02636979123042547
4.1799999999999997	-0.026599904364819817	-0.026506507009403258	-0.026535814058162632	-0.02656033707080382	-0.026153730726284078	-0.026360320657889444
4.1850000000000005	-0.026585681748941874	-0.02648734843654176	-0.026526027437466775	-0.026525689515076643	-0.02612458939141971	-0.02635092576502533
4.1900000000000004	-0.026570033184904942	-0.026469864434881866	-0.026515270339724333	-0.026489672108543496	-0.02610494098056354	-0.026341758117144565
4.1950000000000003	-0.0265542761604706	-0.026454649185975166	-0.026503607345812412	-0.026459899138259316	-0.02609325729094576	-0.026332892457987374
4.2000000000000002	-0.026539412729453128	-0.026441954929968557	-0.02649107628286509	-0.026441825730535	-0.02608829139356082	-0.026324337662325264
4.2050000000000001	-0.026525706510188905	-0.026431683432307475	-0.02647768983520442	-0.026436644063049634	-0.02608931980201698	-0.026316044215594508
4.21	-0.026512591492163843	-0.026423411764914816	-0.026463438244541483	-0.026441082334091974	-0.026096146986149843	-0.026307910396048406
4.2149999999999999	-0.02649896287488123	-0.026416446457872403	-0.026448293018220947	-0.026448694464793997	-0.02610893485122521	-0.02629978765769206
4.2199999999999998	-0.0264836787301183	-0.026409904045761514	-0.02643221141515501	-0.026452507794468776	-0.02612785260439378	-0.026291484342142027
4.2249999999999996	-0.02646599579627997	-0.026402816087254023	-0.026415141394820364	-0.02644805724146388	-0.026152539366954865	-0.026282766166558582
4.2300000000000004	-0.026445744321485956	-0.026394250601291143	-0.02639702672176544	-0.02643471119757451	-0.026181492831301098	-0.026273352345689956
4.2350000000000003	-0.02642323943869622	-0.026383432106877824	-0.02637781202786424	-0.026414556483816645	-0.026211708550298654	-0.026262908137954098
4.2400000000000002	-0.026399055865211973	-0.026369835597947627	-0.02635744783623403	-0.026390458176181013	-0.026238986051365987	-0.026251038352761016
4.2450000000000001	-0.026373786252725958	-0.02635323230889785	-0.02633589580650159	-0.026364827333094223	-0.026259023921508376	-0.026237291717093644
4.25	-0.02634785002245897	-0.02633367836336609	-0.026313134702751848	-0.026339124547343235	-0.02626882187230507	-0.026221191666297262
4.2549999999999999	-0.02632139828826352	-0.026311455508105527	-0.02628916772080583	-0.02631370729917452	-0.02626755853049971	-0.026202311875661095
4.2599999999999998	-0.02629434344373278	-0.026286986674173014	-0.02626403173657528	-0.026288000469393034	-0.02625646542694978	-0.02618040904747393
4.2649999999999997	-0.026266491702894832	-0.026260751686222203	-0.026237808664262965	-0.026260974107875024	-0.026237947655072785	-0.026155604386500605
4.2700000000000005	-0.026237707010361135	-0.02623322077310832	-0.026210638404348716	-0.026231689644448896	-0.026214595596617377	-0.026128566491450313
4.2750000000000004	-0.026208033300746284	-0.026204811842683907	-0.0261827318704746	-0.026199786221780007	-0.02618855541896557	-0.026100604030118286
4.2800000000000002	-0.02617773604191561	-0.02617586843927055	-0.026154381492032034	-0.02616594728090924	-0.0261613300198479	-0.02607355991142066
4.2850000000000001	-0.026147248391687267	-0.026146651987422678	-0.026125965711619622	-0.02613203803856605	-0.026133841912227968	-0.026049452064820674
4.29	-0.02611702555619363	-0.026117343273330162	-0.026097943743811053	-0.026100363341304552	-0.026106575151194907	-0.026029938635032505
4.2949999999999999	-0.02608735883157106	-0.026088051001992886	-0.02607083762229849	-0.026072324985512606	-0.026079703355539652	-0.026015829512054785
4.2999999999999998	-0.02605825354346387	-0.026058827036720425	-0.026045200526535438	-0.02604759934721781	-0.02605319015654793	-0.02600689747100854
4.3049999999999997	-0.026029458404780926	-0.02602968770309147	-0.02602157335131218	-0.02602441387769842	-0.02602687851358512	-0.026002092741276475
4.3100000000000005	-0.026000637500299333	-0.026000639071645848	-0.026000434796346224	-0.02600054766412118	-0.02600058060827939	-0.02600002492480345
4.3150000000000004	-0.025971578404075532	-0.02597170281270229	-0.025982152882709417	-0.02597446670784754	-0.025974167834849113	-0.025999437514380313
4.3200000000000003	-0.025942309966271747	-0.02594293907258503	-0.02596694670819132	-0.0259460500260082	-0.025947658477986767	-0.02599946546197967
4.3250000000000002	-0.025913073562938496	-0.02591446394951502	-0.025954865838871945	-0.025916422820862966	-0.025921310653791448	-0.025999648499078216
4.3300000000000001	-0.02588419203414431	-0.025886460677765708	-0.025945791197409276	-0.02588703759501195	-0.025895735473504492	-0.025999807679384958
4.335	-0.02585592839658666	-0.025859184220793443	-0.025939456658781956	-0.025858837809247096	-0.02587202491825686	-0.025999906489463515
4.3399999999999999	-0.025828401452919758	-0.025832957752724945	-0.02593548624653119	-0.025832025662366476	-0.025851824264987503	-0.025999958031257778
4.3449999999999998	-0.025801580970461598	-0.025808157024763384	-0.025933439122981853	-0.025806238788358003	-0.025837198897426986	-0.025999982103658524
4.3500000000000005	-0.025775358881899087	-0.025785177105788135	-0.02593285410591987	-0.02578087765149946	-0.025830147893043325	-0.025999992561876656
4.3550000000000004	-0.025749668894309553	-0.0257643782925229	-0.025933287008555055	-0.02575553619299474	-0.025831810253949067	-0.02599999691295914
4.3600000000000003	-0.025724597675396952	-0.025746015314573704	-0.025934336858769693	-0.025730415861786475	-0.025841739566680108	-0.02599999869010965
4.3650000000000002	-0.02570042668742871	-0.02573016393978725	-0.02593565999105897	-0.025706532148144463	-0.025857772722564062	-0.025999999418563926
4.3700000000000001	-0.025677578503902603	-0.025716666090075137	-0.02593697332105991	-0.025685678478156095	-0.025876696383709548	-0.02599999972400266
4.375	-0.02565648114964479	-0.025705113137308822	-0.025938049432226627	-0.025670103437420648	-0.02589532612017328	-0.025999999856978078
4.3799999999999999	-0.025637380366321207	-0.02569487626716789	-0.02593870645712176	-0.02566155869712602	-0.025911344001266896	-0.025999999917565422
4.3849999999999998	-0.02562015018790541	-0.025685177860845194	-0.02593879540276544	-0.025659703252962643	-0.025923529230482276	-0.025999999946291673
4.3899999999999997	-0.025604200802779396	-0.02567518665287844	-0.025938186902254228	-0.025661092897325523	-0.02593148584932493	-0.025999999959924743
4.3950000000000005	-0.025588596127047	-0.025664116970595126	-0.025936758668998684	-0.025660123416347973	-0.025935184598247955	-0.025999999965426464
4.4000000000000004	-0.02557239380071766	-0.025651317657348755	-0.025934384372114202	-0.025651422628029143	-0.025934556031186738	-0.025999999965320545
4.4050000000000002	-0.025555058796089075	-0.02563634399260688	-0.025930924323944084	-0.025632040524826948	-0.0259292124903594	-0.025999999959495944
4.4100000000000001	-0.0255367219255007	-0.0256190105927277	-0.025926218281221595	-0.02560264009234766	-0.02591829325415528	-0.025999999945064356
4.415	-0.025518129131719927	-0.025599422700266716	-0.025920080774128145	-0.025567503924658706	-0.025900441612176132	-0.025999999914053325
4.4199999999999999	-0.025500308371836564	-0.02557797934937587	-0.02591229963024194	-0.025532883919466606	-0.025873989305869625	-0.025999999846500473
4.4249999999999998	-0.02548414799365449	-0.02555533932584688	-0.02590263866669456	-0.0255040361954977	-0.025837466855223756	-0.025999999691279932
4.4299999999999997	-0.025470107532690738	-0.02553234439648233	-0.025890845765537407	-0.02548303269055663	-0.025790469076497107	-0.025999999312110045
4.4350000000000005	-0.025458153881570075	-0.025509905494526496	-0.025876667568551188	-0.02546892766606636	-0.025734609651875556	-0.025999998332736696
4.4400000000000004	-0.02544787365800802	-0.025488872419821583	-0.02585987164648907	-0.025459309284635617	-0.025673945431809016	-0.025999995690092162
4.4450000000000003	-0.02543867856056244	-0.02546991776299846	-0.02584027604971915	-0.025451589495897844	-0.025614273954814595	-0.0259999883569876
4.4500000000000002	-0.02543004764728419	-0.025453463675146972	-0.025817784568510194	-0.02544376681183846	-0.02556138597907599	-0.025999967793578476
4.4550000000000001	-0.025421743445261318	-0.025439665145859044	-0.02579242396532009	-0.02543502374987297	-0.02551921376410802	-0.025999910566606072
4.46	-0.025413916028584966	-0.025428443255769567	-0.025764377322407304	-0.025426059153855023	-0.02548894865690543	-0.02599975530328006
4.4649999999999999	-0.025407043452141523	-0.025419547184196836	-0.02573400618802895	-0.02541894247296758	-0.02546942775827521	-0.02599935149179474
4.4699999999999998	-0.025401736768516422	-0.025412621020941543	-0.025701854220349683	-0.02541665345132395	-0.02545822801569531	-0.025998360092734873
4.4750000000000005	-0.025398481657444686	-0.025407259284199325	-0.025668627110578743	-0.02542233834285795	-0.025452702182063556	-0.025996093332799265
4.4800000000000004	-0.025397375993852438	-0.025403046734268162	-0.025635147703725384	-0.02543775827287971	-0.025450559025918536	-0.025991321248051077
4.4850000000000003	-0.025397929475341436	-0.025399586722952464	-0.025602290595762682	-0.025461108387692194	-0.025450018356703723	-0.025982154281944118
4.4900000000000002	-0.025399046238405408	-0.02539652475628659	-0.025570905557776063	-0.02548622701408694	-0.025449757946236953	-0.02596619268097072
4.4950000000000001	-0.025399301127853376	-0.025393571218785712	-0.025541742247146875	-0.025504783878272163	-0.025448836254021116	-0.02594110704636972
4.5	-0.025397458099808055	-0.025390522665639466	-0.025515388679351544	-0.02550995952431149	-0.02544666412261305	-0.025905590171007294
4.5049999999999999	-0.025392983323498722	-0.025387277954802553	-0.02549223277847011	-0.02549906791250046	-0.025443014755210287	-0.02586028252958629
4.5099999999999998	-0.025386267004099853	-0.025383845324341358	-0.02547245103800128	-0.025474420247428853	-0.02543803686272316	-0.0258081087880595
4.5149999999999997	-0.025378425801585523	-0.02538033897965691	-0.025456022599915227	-0.025442630541640737	-0.02543225713873053	-0.025753705772748166
4.5200000000000005	-0.02537079961123507	-0.025376967183978128	-0.025442762540470946	-0.025412041627953567	-0.025426595028264595	-0.0257021535533595
4.5250000000000004	-0.02536442505132628	-0.025374016121604594	-0.025432365833309004	-0.025388944989336495	-0.025422431360732474	-0.025657624180905402
4.5300000000000002	-0.02535974064908848	-0.025371833220704732	-0.025424453471872978	-0.02537524739003719	-0.02542173952568164	-0.025622535086270704
4.5350000000000001	-0.02535658548700451	-0.025370809802411364	-0.02541861399973181	-0.025369186578756933	-0.025427186798104757	-0.025597424242657832
4.54	-0.025354387450990366	-0.02537135749619221	-0.0254144363206713	-0.025367506117557056	-0.025441980345229556	-0.025581378103166068
4.5449999999999999	-0.025352425082540996	-0.02537386930911051	-0.025411532294979396	-0.025367025268020565	-0.02546919003578649	-0.02557267568586112
4.5499999999999998	-0.025350101276558096	-0.025378658376306658	-0.025409549708106667	-0.02536543493997892	-0.025510501553264245	-0.02556936712148112
4.5549999999999997	-0.025347168131700532	-0.02538587682323914	-0.025408177487877732	-0.025361865106244504	-0.02556487071116298	-0.025569653901535486
4.5600000000000005	-0.025343819556993163	-0.025395430909338348	-0.025407145573585154	-0.02535715848890681	-0.025627999319111104	-0.025572065443103177
4.5650000000000004	-0.025340607456309436	-0.02540691940251388	-0.025406221780767218	-0.025353641681752418	-0.025693313078570992	-0.025575489746859487
4.5700000000000003	-0.025338221726227232	-0.025419622028955906	-0.025405207581772133	-0.02535460402001707	-0.025754094871989854	-0.025579125997777424
4.5750000000000002	-0.025337213257290086	-0.02543255110225643	-0.025403934138921006	-0.025363510611700914	-0.025805514201659635	-0.02558241089485799
4.5800000000000001	-0.02533771686783315	-0.025444557866642313	-0.02540225933853515	-0.02538232690001588	-0.02584545736113278	-0.025584948895068578
4.585	-0.025339237183637127	-0.025454467142333057	-0.02540006607831712	-0.025409120877432228	-0.025874063019588646	-0.025586459167479352
4.5899999999999999	-0.02534062565807116	-0.02546120882011877	-0.025397261705537397	-0.0254371744525631	-0.0258926400367768	-0.02558674119818179
4.5949999999999998	-0.025340372784128765	-0.02546392343295961	-0.02539377829961711	-0.025457368101853377	-0.02590266090890515	-0.02558565568474631
4.6000000000000005	-0.02533716676298471	-0.025462034155826124	-0.025389573425474026	-0.02546220075202453	-0.025905122405935586	-0.02558311581561739
4.6050000000000004	-0.02533045507766586	-0.025455289656924972	-0.02538463102710571	-0.025448658646702316	-0.02590023721352605	-0.025579084675636167
4.6100000000000003	-0.025320697278962627	-0.025443785505853043	-0.025378962253310863	-0.025419204687151326	-0.025887332660162164	-0.025573576290135437
4.6150000000000002	-0.025309162087497776	-0.025427966612372052	-0.025372606179699175	-0.025381112136451202	-0.025864910348621914	-0.025566660121347257
4.6200000000000001	-0.025297383440777088	-0.02540860445982082	-0.02536563058293981	-0.025343702011240053	-0.025830951072558804	-0.025558471349580655
4.625	-0.025286579940375812	-0.02538673771113899	-0.025358133102872788	-0.025314132400131955	-0.025783627151776616	-0.025549231713591945
4.6299999999999999	-0.02527732068666233	-0.02536356877185549	-0.025350243256586143	-0.02529470870528963	-0.025722472764177932	-0.025539287470028895
4.6349999999999998	-0.02526951167021614	-0.0253403229902087	-0.025342125799829692	-0.02528360993130779	-0.02564966642155194	-0.025529171006934446
4.6399999999999997	-0.02526259276851377	-0.025318095416643295	-0.025333985813394317	-0.025277299010677705	-0.025570598461891015	-0.025519688867770847
4.6450000000000005	-0.02525582122528795	-0.02529772165091504	-0.025326075577958213	-0.02527227399323339	-0.025492922576810195	-0.02551202870113807
4.6500000000000004	-0.02524857799878143	-0.025279705356776757	-0.02531870276111276	-0.025265962624755393	-0.025424210947073388	-0.02550785819959441
4.6550000000000002	-0.02524063061513335	-0.025264215601281673	-0.02531223868403743	-0.025257395070581393	-0.025369496119134874	-0.025509360054455563
4.6600000000000001	-0.025232252934958017	-0.025251142398775274	-0.02530712453291024	-0.02524757171127581	-0.025330144872833214	-0.025519115506622427
4.665	-0.025224142025501082	-0.025240181999552955	-0.025303872484844434	-0.025239256483205758	-0.02530443891733222	-0.02553973695572629
4.6699999999999999	-0.02521717046342232	-0.025230921909364823	-0.025303058079813888	-0.025236421418522965	-0.025289074359060845	-0.0255731954564716
4.6749999999999998	-0.02521206138192064	-0.025222906927605048	-0.025305300123574532	-0.025243351993909535	-0.0252805431725957	-0.025619928089207347
4.6799999999999997	-0.02520905063948846	-0.025215682874048313	-0.025311225317339044	-0.0252626222471519	-0.025275878443702514	-0.025678028094428255
4.6850000000000005	-0.02520761229986582	-0.02520882557684647	-0.02532141695378102	-0.025292097545223817	-0.02527282445110258	-0.02574299542186266
4.6900000000000004	-0.02520640975059855	-0.02520196532114351	-0.025336350404169268	-0.025323715945176486	-0.025269735299248197	-0.025808450439511618
4.6950000000000003	-0.025203636685053734	-0.025194812789006246	-0.025356322301466543	-0.02534632244410878	-0.025265453656184995	-0.025867771947495368
4.7000000000000002	-0.025197699840718416	-0.02518718593738832	-0.025381384307410736	-0.025350618007445196	-0.02525926805341558	-0.025916010304580274
4.7050000000000001	-0.02518792092471799	-0.025179032528330293	-0.025411294737982683	-0.02533276347525934	-0.025250931774906917	-0.025951131683738145
4.71	-0.02517486413553535	-0.025170442346893557	-0.02544550073539573	-0.025295684211228436	-0.025240691965991394	-0.025974009272770753
4.7149999999999999	-0.02516009601854366	-0.02516164623528004	-0.025483159401658594	-0.02524831294116773	-0.025229306945423333	-0.02598735645157214
4.7199999999999998	-0.0251455143720069	-0.025153003796592903	-0.025523198858927003	-0.025202184146593466	-0.025218082639839583	-0.025994354398692483
4.7250000000000005	-0.025132626981813046	-0.025144985008973046	-0.02556441142974469	-0.025166174203794404	-0.025208987995547036	-0.025997670984097825
4.7300000000000004	-0.025122137248980197	-0.025138150449621643	-0.025605563702162812	-0.02514313064657685	-0.025204864103008512	-0.025999103851453664
4.7350000000000003	-0.025113930284877985	-0.025133129541298923	-0.02564550459606388	-0.02513079017131697	-0.025209594008445028	-0.025999674384756023
4.7400000000000002	-0.025107319696397845	-0.02513058834324494	-0.025683253829328876	-0.025124799626034713	-0.025227898287227848	-0.02599988658251756
4.7450000000000001	-0.02510139762501084	-0.02513117299742993	-0.02571805876921193	-0.02512088652136452	-0.025264347057441457	-0.02599996146318529
4.75	-0.025095408196245023	-0.025135417915645726	-0.02574941547784637	-0.02511593772578784	-0.025321501480266063	-0.025999986976262834
4.7549999999999999	-0.025089063031697924	-0.02514362193438747	-0.025777057269941034	-0.025108791731479178	-0.025397883561503142	-0.025999995529298738
4.7599999999999998	-0.02508267830940341	-0.025155716909195422	-0.025800919298471826	-0.025100650724776314	-0.025487174779264477	-0.025999998406514725
4.7649999999999997	-0.025077064703959998	-0.025171170456970496	-0.025821089740018992	-0.025094791897931158	-0.025579690281258106	-0.025999999396925468
4.7700000000000005	-0.025073223368166198	-0.02518896517589523	-0.02583775739877933	-0.025095873193025937	-0.02566559565113962	-0.02599999975224013
4.7750000000000004	-0.02507195851027667	-0.025207675790867554	-0.02585116303288384	-0.02510885608206691	-0.025737933069880436	-0.02599999988715923
4.7800000000000002	-0.025073484745088838	-0.025225631919614938	-0.025861558615150635	-0.025136595371360308	-0.025793803415000142	-0.025999999941917974
4.7850000000000001	-0.025077118345312094	-0.025241125502528626	-0.02586917598415729	-0.02517632173780078	-0.025833607203129688	-0.025999999965641427
4.79	-0.025081241581164	-0.02525261334540739	-0.02587420439760591	-0.02521833979762087	-0.025859407363084713	-0.025999999976322043
4.7949999999999999	-0.025083724892236866	-0.025258878341170424	-0.02587677546245752	-0.025249558688762268	-0.02587345714026645	-0.0259999999808026
4.7999999999999998	-0.02508273395064459	-0.025259136466433987	-0.025876953645612745	-0.025259372432654855	-0.02587730161805543	-0.025999999981584067
4.8049999999999997	-0.025077530858865705	-0.02525309568735385	-0.02587473084122513	-0.025243743848908113	-0.025871370904552545	-0.02599999997907116
4.8100000000000005	-0.025068814971337727	-0.025240978524088825	-0.025870024076330447	-0.025206482771020812	-0.025854864948346365	-0.025999999971913247
4.8150000000000004	-0.025058402467242523	-0.025223512791078553	-0.0258626762172757	-0.025158136673702258	-0.02582585226048101	-0.02599999995582379
4.8200000000000003	-0.025048431213709282	-0.025201882847290493	-0.025852460379921418	-0.025111922248503258	-0.02578169687948377	-0.025999999919500298
4.8250000000000002	-0.025040543600461235	-0.025177627119673	-0.025839089537610924	-0.025077711928349407	-0.025720042216626025	-0.025999999832589417
4.8300000000000001	-0.025035447453004886	-0.02515247471173063	-0.02582223341602955	-0.025058380240444884	-0.025640426072354956	-0.025999999609735105
4.835	-0.025032937705134827	-0.025128134989228924	-0.0258015449482968	-0.025051085843523918	-0.02554604019341318	-0.025999999000524635
4.8399999999999999	-0.02503219896355064	-0.025106079473866772	-0.025776698057872874	-0.0250508128675083	-0.02544446599012172	-0.025999997248110123
4.8449999999999998	-0.025032202681820957	-0.025087369242093652	-0.02574743706297659	-0.025052800398191237	-0.025346270648572904	-0.025999992034195805
4.8500000000000005	-0.02503211103239556	-0.025072571506957367	-0.025713635417018	-0.025053666290916363	-0.025261682945885596	-0.02599997629429967
4.8550000000000004	-0.025031603858019592	-0.025061778351463053	-0.025675358011422362	-0.0250521861242692	-0.025197212450468017	-0.02599992903177399
4.8600000000000003	-0.02503100606774447	-0.025054704904765194	-0.025632917568615046	-0.025049654416187624	-0.025154231721712897	-0.025999790606677547
4.8650000000000002	-0.025031152536708366	-0.02505082261170403	-0.025586912954822596	-0.025049506437631118	-0.025129951520377204	-0.025999402400538055
4.8700000000000001	-0.0250330579731813	-0.025049484415642358	-0.025538236994634516	-0.02505654845683639	-0.025119591898285824	-0.02599837737917567
4.875	-0.02503751376497701	-0.02505001713242488	-0.025488044683496885	-0.025075827749090906	-0.025118287612633565	-0.025995866701714544
4.8799999999999999	-0.025044691537945647	-0.0250517785990349	-0.025437679651084972	-0.025110129541546296	-0.02512205751838339	-0.025990232596565455
4.8849999999999998	-0.025053840996053445	-0.025054191681299888	-0.025388565943804713	-0.02515636518234071	-0.02512797638878314	-0.02597876340026719
4.8899999999999997	-0.02506327305504851	-0.025056769781392575	-0.02534208101996924	-0.025204357028835618	-0.025133990310244395	-0.025957737110531558
4.8950000000000005	-0.02507081075656294	-0.02505914218749222	-0.02529943129363272	-0.02524065410378959	-0.025138716801821025	-0.025923182548659454
4.9000000000000004	-0.025074620224214812	-0.025061078850286817	-0.025261551567038413	-0.025254628876409585	-0.02514135315570782	-0.025872385106233645
4.9050000000000002	-0.025074012633803395	-0.025062508477040158	-0.025229044112854617	-0.025242531863082902	-0.025141664861481314	-0.025805576549043592
4.9100000000000001	-0.025069758878567126	-0.02506352355712472	-0.025202163875771184	-0.025208592800590002	-0.02513998663392911	-0.025726810221640934
4.915	-0.02506373183920127	-0.02506437015009946	-0.025180846305509763	-0.02516372435319942	-0.025137209251871986	-0.0256432927640417
4.9199999999999999	-0.025058086347275934	-0.025065425958128537	-0.025164766628527745	-0.025121307563390382	-0.025134790089616967	-0.025563361317292456
4.9249999999999998	-0.025054443603167283	-0.025067173751942114	-0.025153415626885677	-0.02509113231905608	-0.025134855805426404	-0.025494127491023713
4.9299999999999997	-0.02505347518939358	-0.025070175897071202	-0.025146177352060227	-0.025075852752546306	-0.025140408540808557	-0.02543988870258915
4.9350000000000005	-0.025054951334557644	-0.025075049153436623	-0.025142397546842422	-0.025072447974377035	-0.025155479259565832	-0.02540178867856564
4.9400000000000004	-0.025058058002123726	-0.025082430060043754	-0.025141436242925495	-0.025075858460054976	-0.025184858707549874	-0.025378484993107422
4.9450000000000003	-0.02506179226095803	-0.02509291591219574	-0.025142702560153628	-0.025081394176379036	-0.025232982992726173	-0.02536723565797311
4.9500000000000002	-0.02506535207726007	-0.025106970666586126	-0.025145673209162896	-0.025085784818006863	-0.025301938301775552	-0.02536489307523642
4.9550000000000001	-0.025068444026582273	-0.025124801132356784	-0.025149898245231724	-0.02508788098490485	-0.025389409594356694	-0.025368558929147963
4.96	-0.02507139472548952	-0.02514623109494534	-0.025154998342419462	-0.02508895501490975	-0.02548808790871561	-0.025375885993510545
4.9649999999999999	-0.02507501084425464	-0.02517061725514202	-0.025160657596114057	-0.025092298843130634	-0.02558753414612459	-0.025385128091713345
4.9699999999999998	-0.025080258425180947	-0.025196848376724847	-0.025166615022445295	-0.025102472934671067	-0.025677723133868804	-0.025395057327682526
4.9750000000000005	-0.025087880737634707	-0.025223444426695298	-0.02517265685851041	-0.02512423501944506	-0.025752102888216843	-0.025404838414607295
4.9800000000000004	-0.025098028318935102	-0.02524873667725249	-0.025178610737563667	-0.025160155463860027	-0.02580852594436642	-0.025413911358667884
4.9850000000000003	-0.025109981086075216	-0.02527108213254722	-0.025184341977019662	-0.02520718572228744	-0.025848172391528812	-0.025421903307177588
4.9900000000000002	-0.025122142397296536	-0.0252890606409816	-0.025189751646413752	-0.02525557298293359	-0.02587372016333983	-0.025428571798619685
4.9950000000000001	-0.025132475214760728	-0.02530162017262705	-0.025194775784700398	-0.025292596897251142	-0.02588784306303951	-0.025433772898604805
5.	-0.025139290002881287	-0.025308161637527082	-0.025199385076321974	-0.025308388064003748	-0.025892378000218347	-0.025437445428650892
5.0049999999999999	-0.025141991076303286	-0.02530857379663992	-0.025203584416279467	-0.02529967764709489	-0.025888005534548817	-0.025439603846484776
5.0099999999999998	-0.025141351238438657	-0.025303233224426055	-0.025207412032458337	-0.02527069721001385	-0.025874203047394777	-0.025440335383279642
5.0149999999999997	-0.025139152872703328	-0.02529297586385943	-0.025210938127060652	-0.02523184172788753	-0.025849375542879333	-0.02543980065787624
5.0200000000000005	-0.02513740797883194	-0.02527903419314808	-0.025214263290961464	-0.025195645829339742	-0.02581126535661052	-0.025438240540032152
5.0250000000000004	-0.025137602240058978	-0.025262927823416513	-0.025217517181278036	-0.025171119069368378	-0.02575785624229981	-0.025435994995517682
5.0300000000000002	-0.025140327164296105	-0.025246302582797645	-0.02522085807942561	-0.02516054085076254	-0.025688848381249428	-0.025433541201047825
5.0350000000000001	-0.025145346426013834	-0.02523073321907825	-0.025224473913391072	-0.025160961516836517	-0.02560725934513578	-0.025431556975446842
5.04	-0.02515190227888621	-0.02521752776727733	-0.025228585089755867	-0.02516765484774589	-0.025520067932372412	-0.025431009445126298
5.0449999999999999	-0.025159081191399462	-0.0252075823116667	-0.025233449015164985	-0.025176334093386966	-0.025436872962321246	-0.025433255283000097
5.0499999999999998	-0.025166163477357582	-0.025201323266723273	-0.025239365505285452	-0.025184063507954487	-0.025366803865950915	-0.025440115880959863
5.0549999999999997	-0.02517289128759359	-0.025198744087413273	-0.025246681446148587	-0.02518983873598458	-0.025315451730143643	-0.025453860117304966
5.0600000000000005	-0.025179556387725933	-0.025199510699946998	-0.025255792219284447	-0.02519480647488708	-0.02528368186659561	-0.025477000111729438
5.0650000000000004	-0.025186864414486688	-0.025203092257730892	-0.025267136733849713	-0.025201862544291236	-0.025268652930807708	-0.025511808787880782
5.0700000000000003	-0.02519564535284253	-0.025208877712959283	-0.025281182701934395	-0.025214964327748727	-0.025265867657547226	-0.02555954357595353
5.0750000000000002	-0.025206519326675995	-0.025216257513821887	-0.025298399358448215	-0.02523818620401315	-0.02527090162922134	-0.0256195361379375
5.0800000000000001	-0.025219581359917826	-0.02522467051167319	-0.025319216433972506	-0.025273631981858335	-0.025280235828692498	-0.025688538683997314
5.085	-0.025234172255232296	-0.02523362864878188	-0.025343970930444368	-0.025318467800346727	-0.025291361600840893	-0.02576083755053393
5.0899999999999999	-0.02524888964375738	-0.025242733332043823	-0.025372846875610953	-0.025364088841509647	-0.025302577100885914	-0.02582943419296134
5.0949999999999998	-0.025261980431560343	-0.025251691120218817	-0.02540581701865568	-0.02539951154384761	-0.02531278192188734	-0.025888010855798765
5.1000000000000005	-0.025272024643440708	-0.025260328471366653	-0.025442598197803597	-0.025416450645128895	-0.02532137328013772	-0.025932789076510723
5.1050000000000004	-0.02527856275246383	-0.025268600563315972	-0.025482632508640374	-0.025412437960261557	-0.025328213994494378	-0.025963311750226366
5.1100000000000003	-0.02528230148038662	-0.02527658930737036	-0.02552510344143044	-0.025391411077264597	-0.025333612061128594	-0.025981827446876424
5.1150000000000002	-0.025284777427259184	-0.025284489457711185	-0.025568989834286543	-0.025362408384076742	-0.02533828901111662	-0.02599182738834414
5.1200000000000001	-0.025287679725438935	-0.025292586395186858	-0.025613152143581758	-0.02533605271765364	-0.025343368089756492	-0.025996650482417796
5.125	-0.025292218499844168	-0.025301231738449937	-0.02565643760579389	-0.02531977255829155	-0.02535043544129287	-0.025998740177876508
5.1299999999999999	-0.02529883908437089	-0.025310821433308883	-0.02569778602714746	-0.025315239145511627	-0.025361678581902053	-0.025999560686314274
5.1349999999999998	-0.025307303211864467	-0.025321775491779636	-0.025736317930566823	-0.02531979658258248	-0.02537997579800973	-0.02599985606511129
5.1399999999999997	-0.02531696010704414	-0.02533451179652973	-0.02577139160115653	-0.025329433589576025	-0.025408656341848163	-0.025999954966865354
5.1450000000000005	-0.025327052019734623	-0.02534940297109434	-0.02580262343214879	-0.0253406144134046	-0.025450633860889214	-0.025999986289645012
5.1500000000000004	-0.025336994144288003	-0.02536670950832518	-0.025829874186359555	-0.0253509746324273	-0.02550693518641637	-0.025999995851971512
5.1550000000000002	-0.02534657994669828	-0.02538649491156884	-0.025853209913359494	-0.02535973201937224	-0.02557529311248696	-0.025999998724234693
5.1600000000000001	-0.02535603796774704	-0.02540854462670987	-0.025872849013333834	-0.025367807074151486	-0.025649924926152624	-0.025999999591518205
5.165	-0.02536591259680548	-0.025432320581768135	-0.02588910640843215	-0.025377458175930394	-0.02572312459472137	-0.025999999860501465
5.1699999999999999	-0.02537683095524936	-0.025456978564714853	-0.025902343046773336	-0.025391717403182048	-0.025787932438799333	-0.025999999947958825
5.1749999999999998	-0.025389244653380723	-0.02548145554594137	-0.025912925411265313	-0.025413652174776	-0.025840226009701355	-0.025999999978302442
5.1799999999999997	-0.025403194436845706	-0.025504607893535904	-0.025921196471946132	-0.025444754162657724	-0.025879139268185615	-0.02599999998967628
5.1850000000000005	-0.025418146497750083	-0.02552536369406612	-0.025927457228629523	-0.025482687084497673	-0.02590607592210568	-0.02599999999429146
5.1900000000000004	-0.025433015650523777	-0.025542852270312007	-0.02593195677017559	-0.025520751721550695	-0.02592332055791873	-0.02599999999627702
5.1950000000000003	-0.025446477003790997	-0.025556489176094408	-0.02593488844273912	-0.025550606333457456	-0.02593300204714961	-0.025999999997105377
5.2000000000000002	-0.025457487460574475	-0.025566014570211064	-0.02593638996887909	-0.025566160402236943	-0.02593658332386904	-0.025999999997300207
5.2050000000000001	-0.025465746792557826	-0.025571495952504554	-0.025936545909662205	-0.025565835123518996	-0.025934714348649086	-0.02599999999697495
5.21	-0.025471827832112565	-0.025573308183591412	-0.0259353915116986	-0.025552852923958414	-0.025927256118046235	-0.025999999995941915
5.2149999999999999	-0.02547690039403277	-0.025572097061625474	-0.025932917614461034	-0.02553412963943547	-0.02591339989238926	-0.02599999999353479
5.2199999999999998	-0.02548221516730184	-0.02556872409900865	-0.02592907685136169	-0.025517579780843645	-0.02589193911006792	-0.025999999987918552
5.2250000000000005	-0.025488641643149963	-0.025564186372484927	-0.02592379182150367	-0.025508582447946824	-0.025861823615117765	-0.02599999997394585
5.2300000000000004	-0.02549647547203072	-0.02555951032519225	-0.025916966184682456	-0.025508192720033587	-0.025823039361622332	-0.02599999993640317
5.2350000000000003	-0.02550551709205634	-0.025555630831594307	-0.025908499654013765	-0.02551432318444422	-0.025777538758590134	-0.025999999828077464
5.2400000000000002	-0.02551528095917852	-0.025553279738192245	-0.025898307514029776	-0.025523986548282623	-0.025729567436841263	-0.025999999497180973
5.2450000000000001	-0.025525218959200353	-0.025552912279423644	-0.02588634447209466	-0.025534621124905933	-0.02568479111939857	-0.025999998447013794
5.25	-0.025534916819649464	-0.025554690209504637	-0.025872631335916534	-0.025544552901230564	-0.025648417318675665	-0.02599999505594175
5.2549999999999999	-0.025544232232843914	-0.0255585209593412	-0.02585728135566807	-0.02555324665195983	-0.02562341618008289	-0.025999984153195585
5.2599999999999998	-0.02555332622620142	-0.025564133269491876	-0.02584052147828609	-0.02556135522351333	-0.02560993344660912	-0.025999949984678382
5.2649999999999997	-0.02556257293021129	-0.02557116149116073	-0.02582270285850336	-0.025570437386382927	-0.02560601134505753	-0.02599984768171329
5.2700000000000005	-0.025572395122311076	-0.025579215602915803	-0.025804295428291844	-0.02558255566023344	-0.025608854151295005	-0.025999560355257176
5.2750000000000004	-0.025583088356582906	-0.025587926675316827	-0.02578586355102061	-0.025599770757436927	-0.02561583336662247	-0.02599881543139542
5.2800000000000002	-0.02559466499330942	-0.025596969928095265	-0.025768023593492978	-0.0256230411108255	-0.02562493216348471	-0.025997056573291984
5.2850000000000001	-0.025606749057245776	-0.02560607412222899	-0.025751388720980067	-0.02565069815095803	-0.0256347644406277	-0.025993314915392248
5.29	-0.025618598636120267	-0.02561502595439921	-0.025736509926290084	-0.025678131591129656	-0.025644427499343567	-0.025986199863267063
5.2949999999999999	-0.025629322068239768	-0.025623674013388505	-0.025723823855896406	-0.0256997006066643	-0.02565336434678445	-0.025974167311894086
5.2999999999999998	-0.025638230318106768	-0.02563193231492537	-0.025713616695897622	-0.025711382189346373	-0.025661289206880725	-0.02595611505365173
5.3049999999999997	-0.0256451407049334	-0.02563978095662304	-0.02570600958962853	-0.025712240925856816	-0.025668156014453273	-0.02593209208231702
5.3100000000000005	-0.025650453025142184	-0.025647261669603988	-0.025700966060178125	-0.02570454944500095	-0.025674135763299983	-0.025903691142879343
5.3150000000000004	-0.0256549547394682	-0.025654468110612973	-0.02569831733157239	-0.025692995280874917	-0.025679590491730547	-0.025873787016353334
5.3200000000000003	-0.025659472992568794	-0.02566153305892022	-0.025697798561738507	-0.025682859680289983	-0.025685059942166175	-0.02584568749872895
5.3250000000000002	-0.02566457129198131	-0.02566861575398748	-0.025699088313010182	-0.02567767171143326	-0.02569128700339187	-0.02582214524994817
5.3300000000000001	-0.025670430229756857	-0.025675891593706864	-0.025701844781525006	-0.025678060464191525	-0.02569928235625115	-0.025804715061061252
5.335	-0.025676907153670128	-0.025683543549468613	-0.02570573458419813	-0.025682589671835534	-0.025710365018724767	-0.025793655770844793
5.3399999999999999	-0.025683677423079188	-0.025691751385612124	-0.025710452384097027	-0.025689266317084628	-0.025726044345883072	-0.025788251414067404
5.3449999999999998	-0.02569038017594112	-0.025700673297087345	-0.025715731675132067	-0.0256964067613142	-0.025747606701609378	-0.025787284499035484
5.3500000000000005	-0.02569674397219434	-0.02571041675791955	-0.02572134834349238	-0.025702919479411137	-0.025775428335064746	-0.025789444026182228
5.3550000000000004	-0.02570267454983426	-0.025721001327683134	-0.025727119171076018	-0.02570845479865757	-0.025808342192870887	-0.025793575807809832
5.3600000000000003	-0.025708274628400366	-0.025732323447844634	-0.025732897417024066	-0.025713433476167526	-0.025843585559853426	-0.025798782557495476
5.3650000000000002	-0.02571378644372739	-0.025744137532112688	-0.025738567234862075	-0.025718868440701686	-0.025877595730920085	-0.02580442458773317
5.3700000000000001	-0.025719487252796585	-0.02575606516833914	-0.025744038159996884	-0.025726117449421975	-0.02590726711572445	-0.02581007333507886
5.375	-0.02572557702599047	-0.025767634900075803	-0.025749240383064222	-0.02573657059037946	-0.025930879906949263	-0.025815453783020772
5.3799999999999999	-0.025732076185562724	-0.025778343388168718	-0.02575412109502373	-0.02575092857984018	-0.0259482225301565	-0.025820394426360766
5.3849999999999998	-0.02573875172767112	-0.025787721292206547	-0.02575864188618526	-0.025768162324749114	-0.02596008067316782	-0.02582479103143088
5.3899999999999997	-0.025745123271963495	-0.02579538783229794	-0.025762777004471393	-0.025785245162619087	-0.02596758092421942	-0.025828583627652738
5.3950000000000005	-0.02575059792064371	-0.0258010853074261	-0.025766512209587276	-0.025798379245925228	-0.025971726532062863	-0.02583174341100362
5.4000000000000004	-0.025754702549161918	-0.02580469377176556	-0.02576984397054667	-0.025804761088479865	-0.025973182912650664	-0.025834265881100153
5.4050000000000002	-0.025757294067091444	-0.025806231711686504	-0.02577277881596204	-0.02580360600236011	-0.025972222508575612	-0.025836167342593218
5.4100000000000001	-0.025758624840515297	-0.02580584900315931	-0.025775332733809764	-0.025796303284247923	-0.02596873534013762	-0.0258374831346972
5.415	-0.02575922529178792	-0.025803814903576302	-0.025777530611059973	-0.02578597048736987	-0.02596227080634549	-0.025838267233865984
5.4199999999999999	-0.02575967405643249	-0.025800499321895067	-0.02577940578863469	-0.02577626839080097	-0.025952142317761218	-0.025838594038449382
5.4249999999999998	-0.02576038694890848	-0.02579634324878797	-0.025780999871854806	-0.02576975921060293	-0.02593766849929689	-0.02583856408068673
5.4299999999999997	-0.025761524531698454	-0.025791816013393153	-0.02578236296978491	-0.025767018245244726	-0.02591859590737935	-0.025838315927999168
5.4350000000000005	-0.025763022196932786	-0.025787362736617612	-0.025783554526582642	-0.025767139434915255	-0.02589559831726777	-0.025838046250751326
5.4400000000000004	-0.02576468030691616	-0.02578335206881285	-0.025784644842417694	-0.02576877163370163	-0.025870536013233983	-0.02583803831477743
5.4450000000000003	-0.025766262906912828	-0.025780037645016064	-0.025785717251041423	-0.02577073595597828	-0.02584613227559817	-0.02583869514398749
5.4500000000000002	-0.025767589157218454	-0.025777543666117717	-0.025786870722597957	-0.02577224221340667	-0.025825084260097046	-0.02584056649055244
5.4550000000000001	-0.025768604525616832	-0.025775876569913574	-0.025788222402446496	-0.025773027504135525	-0.025809120411138246	-0.025844348742357436
5.46	-0.02576940600208708	-0.02577495550642029	-0.02578990930767029	-0.025773418896429607	-0.025798594300941245	-0.025850827179351894
5.4649999999999999	-0.025770208135743374	-0.0257746492853296	-0.025792088135616856	-0.02577423877103273	-0.025792751967579634	-0.025860729311333458
5.4699999999999998	-0.025771267301504343	-0.025774808586967474	-0.025794931977777283	-0.025776646032577604	-0.025790332294674572	-0.025874480707624527
5.4750000000000005	-0.025772791539689	-0.025775287671665252	-0.025798622789184628	-0.025781904883855723	-0.02579008469523399	-0.025891911859022877
5.4800000000000004	-0.025774849133897947	-0.025775955882293963	-0.025803338857990868	-0.025790772929771538	-0.02579102043773161	-0.025912043094028964
5.4850000000000003	-0.025777292242023027	-0.02577670293329388	-0.025809237336593138	-0.025802546833918492	-0.025792443500641027	-0.025933118201141588
5.4900000000000002	-0.025779744444574867	-0.025777442404057067	-0.02581643311646756	-0.025814709010265082	-0.025793887313589104	-0.025952988060755033
5.4950000000000001	-0.025781704715891033	-0.025778115940657886	-0.0258249767647405	-0.02582390209602961	-0.025795052048725342	-0.025969746687998715
5.5	-0.025782751421452327	-0.02577869814800355	-0.02583483550366126	-0.025827491926811254	-0.025795775466430894	-0.025982316410619544
5.5049999999999999	-0.025782743594413727	-0.025779200494295787	-0.02584588178304279	-0.025824574727383618	-0.0257960283297614	-0.02599066352163525
5.5099999999999998	-0.025781900824535752	-0.02577967238581761	-0.025857893398959143	-0.025816238347486687	-0.025795914673602045	-0.02599555970509716
5.5149999999999997	-0.025780712872297936	-0.025780198663643592	-0.025870567180677435	-0.025805254448160377	-0.025795668635702082	-0.02599809704329972
5.5200000000000005	-0.025779733114580226	-0.02578089430696999	-0.02588354533602864	-0.02579502501623485	-0.025795657649125798	-0.025999262303568606
5.5250000000000004	-0.025779376834782857	-0.02578189809701764	-0.025896450442146363	-0.025788020136674406	-0.025796410344859175	-0.025999739433208817
5.5300000000000002	-0.025779824810689838	-0.025783366633614135	-0.025908922840143803	-0.02578487276479388	-0.025798671654780926	-0.025999915232904378
5.5350000000000001	-0.025781043762803553	-0.02578546829986585	-0.025920653649886865	-0.02578480267140923	-0.02580344140077457	-0.025999974240522132
5.54	-0.025782868068938144	-0.025788374389543373	-0.025931407953320825	-0.02578658396558116	-0.02581189499343808	-0.02599999256050109
5.5449999999999999	-0.0257850931824939	-0.025792243310146	-0.025941035376496342	-0.025789137848104538	-0.02582507391249152	-0.025999997916670358
5.5499999999999998	-0.025787563279515053	-0.025797195243155744	-0.02594946835162109	-0.025791745942544905	-0.02584334849526174	-0.02599999942148291
5.5549999999999997	-0.02579023828012071	-0.02580327937062931	-0.025956710783872065	-0.025794181530896514	-0.025865899796994638	-0.02599999983679031
5.5600000000000005	-0.025793214403413308	-0.025810442059045705	-0.025962821097903592	-0.02579675669522414	-0.02589064405731537	-0.025999999952016697
5.5650000000000004	-0.025796686822830924	-0.025818508571589214	-0.025967893643426547	-0.025800210677384895	-0.02591483463136692	-0.025999999984913383
5.5700000000000003	-0.02580087415079157	-0.025827189367248503	-0.025972041556410932	-0.02580553371415197	-0.0259360500959098	-0.025999999994795884
5.5750000000000002	-0.025805934281138053	-0.025836114194524033	-0.025975382918683794	-0.025813728589214466	-0.025952935766962507	-0.025999999997981943
5.5800000000000001	-0.025811887408369365	-0.02584488663932082	-0.0259780308777831	-0.02582525994906222	-0.02596530790433705	-0.025999999999100437
5.585	-0.025818563521738076	-0.02585314441294101	-0.025980087535400882	-0.025839287260301422	-0.02597375669067055	-0.02599999999953005
5.5899999999999999	-0.025825615495272382	-0.02586061034498353	-0.02598164095056126	-0.025853529989442642	-0.025979139225516406	-0.025999999999707722
5.5949999999999998	-0.025832631338759456	-0.02586712495062131	-0.025982764470765012	-0.02586527215608469	-0.02598222995021725	-0.025999999999781143
5.6000000000000005	-0.025839311897050937	-0.025872659181291596	-0.025983517688460342	-0.025872704172576626	-0.025983571268849905	-0.025999999999801432
5.6050000000000004	-0.025845614674802977	-0.02587731113632078	-0.025983948512820005	-0.025875606869656086	-0.025983452436082605	-0.02599999999978144
5.6100000000000003	-0.02585177372666274	-0.025881291405079575	-0.025984096067027188	-0.025875309097633106	-0.025981944955499697	-0.025999999999709377
5.6150000000000002	-0.025858183700423688	-0.02588489958001848	-0.02598399431714131	-0.025874173657803153	-0.02597896715018299	-0.02599999999953743
5.6200000000000001	-0.025865220836440765	-0.025888492093633517	-0.02598367647644282	-0.025874628567346198	-0.02597439171983726	-0.025999999999131086
5.625	-0.02587310563969187	-0.025892441392690493	-0.025983180280983915	-0.025878085260200516	-0.0259682235052305	-0.025999999998108755
5.6299999999999999	-0.02588186848451722	-0.02589708943877614	-0.025982554167662108	-0.025884564473123258	-0.02596083521097117	-0.025999999995334377
5.6349999999999998	-0.025891401052093293	-0.025902703145218392	-0.025981864174935494	-0.02589324373578207	-0.025953150450796252	-0.025999999987276673
5.6399999999999997	-0.025901536362724673	-0.025909442334076986	-0.025981201012590424	-0.025903195453977425	-0.025946583919002935	-0.025999999962676733
5.6450000000000005	-0.0259121171769812	-0.02591734907675883	-0.02598068623868159	-0.02591374427242212	-0.02594263852495078	-0.025999999885585368
5.6500000000000004	-0.025923040027446557	-0.025926360628117526	-0.025980475944534637	-0.025924530587633287	-0.025942337987672214	-0.025999999644385628
5.6550000000000002	-0.025934268806025933	-0.025936339910076007	-0.02598075998501274	-0.025935484398047562	-0.025945870778935263	-0.025999998914208653
5.6600000000000001	-0.02594581451416337	-0.02594711232041991	-0.02598175487414249	-0.025946728463704986	-0.025952669478253507	-0.02599999685223633
5.665	-0.025957692458756967	-0.02595849805683382	-0.02598368924376401	-0.02595841723504461	-0.025961796876261923	-0.025999991674122605
5.6699999999999999	-0.02596988078629981	-0.025970333922131786	-0.025986782303537258	-0.025970582281580074	-0.025972337601101726	-0.0259999810088622
5.6749999999999998	-0.02598230001686694	-0.025982484195402538	-0.025991217786085638	-0.025983011941896967	-0.02598360691031414	-0.025999966700863648
5.6799999999999997	-0.025994821906359687	-0.025994843599316465	-0.025997117796757282	-0.025995191917669563	-0.025995179977764224	-0.025999973278501013
5.6850000000000005	-0.026007310052068553	-0.026007335834881143	-0.026004522017206693	-0.026006469028120913	-0.02600683479936673	-0.026000094153122495
5.6900000000000004	-0.02601968364327102	-0.02601990970849635	-0.026013377212966413	-0.026016506466739187	-0.026018484867937182	-0.026000571255021036
5.6950000000000003	-0.02603197087929177	-0.02603253327729915	-0.02602353988263936	-0.0260256805393497	-0.026030128294215717	-0.026001878087871494
5.7000000000000002	-0.02604430617026582	-0.026045185825392513	-0.026034791756401002	-0.02603501584263298	-0.02604180869199439	-0.02600472627955198
5.7050000000000001	-0.02605685513487842	-0.026057847943962265	-0.026046864767379285	-0.026045711199182905	-0.026053577851852326	-0.026009911023872918
5.71	-0.02606970624375907	-0.026070490850345115	-0.026059470134894305	-0.026058543987170946	-0.026065457371230286	-0.026018004389730932
5.7149999999999999	-0.026082798861337138	-0.026083066530924078	-0.026072325884054063	-0.026073392947561978	-0.02607740107240205	-0.026029047572127765
5.7199999999999998	-0.026095935171907433	-0.02609549992283984	-0.026085178367930447	-0.02608920163178805	-0.026089255567242713	-0.02604244155609007
5.7250000000000005	-0.026108863092710707	-0.026107683411241703	-0.026097815505036835	-0.026104582983263833	-0.026100706861126224	-0.026057117004687727
5.7300000000000004	-0.026121370714348405	-0.0261194732177892	-0.02611007167153251	-0.026118612631945808	-0.02611120084836437	-0.02607187931880811
5.7350000000000003	-0.026133341296170766	-0.026130687686764333	-0.026121825849497432	-0.026131104371850674	-0.026119853600687155	-0.026085736521528447
5.7400000000000002	-0.026144759478092125	-0.02614110931863701	-0.02613299544444811	-0.02614235721865574	-0.02612542868000327	-0.026098074366560323
5.7450000000000001	-0.02615568131355064	-0.026150494746862485	-0.026143528202532712	-0.02615284509382146	-0.026126516035641124	-0.026108661581878967
5.75	-0.026166177347917492	-0.02615859767572578	-0.026153394140131292	-0.02616301044407762	-0.026122006879708032	-0.026117549725780738
5.7549999999999999	-0.026176262899106205	-0.02616520702347038	-0.026162578654378	-0.026173055278875403	-0.026111741672163777	-0.02612494603618821
5.7599999999999998	-0.026185846438065968	-0.02617019580107436	-0.026171077263811265	-0.026182759030911912	-0.02609692329450932	-0.02613110998811343
5.7649999999999997	-0.026194725210486478	-0.02617356828426408	-0.026178891886235955	-0.026191426898133658	-0.026079878511995235	-0.026136290419875714
5.7700000000000005	-0.0262026309583802	-0.026175488766112937	-0.026186028251270418	-0.026197931908857244	-0.02606320523454175	-0.026140698290009177
5.7750000000000004	-0.02620930999644136	-0.02617627862257113	-0.02619249395394379	-0.026200876382016527	-0.026048862816425468	-0.026144502073696917
5.7800000000000002	-0.026214625762620583	-0.02617637902642593	-0.026198296727487122	-0.026199206371059932	-0.026037761614591044	-0.026147833362258115
5.7850000000000001	-0.026218663679484843	-0.026176288804624217	-0.026203442677654124	-0.026193320033716414	-0.02602992913668071	-0.026150794210681644
5.79	-0.026221777721932238	-0.026176493871158214	-0.02620793440952481	-0.02618567781204936	-0.026024942534838225	-0.0261534620583688
5.7949999999999999	-0.026224503849053497	-0.02617740344418335	-0.026211769137642657	-0.02617993807793388	-0.0260223158329021	-0.026155891271664823
5.7999999999999998	-0.026227338822820207	-0.026179301431552546	-0.0262149369684315	-0.026179236515665043	-0.02602172846113586	-0.026158112189753856
5.8049999999999997	-0.026230494465405263	-0.02618231431688973	-0.026217419567436777	-0.02618490958851457	-0.02602312779735784	-0.026160129142804807
5.8100000000000005	-0.02623377658031727	-0.026186393745985508	-0.026219189378715195	-0.026196019119929505	-0.02602676807251135	-0.026161918574984473
5.8150000000000004	-0.026236666168414975	-0.026191313501961654	-0.026220209468447837	-0.026209575062686723	-0.026033208378436	-0.026163427497324462
5.8200000000000003	-0.026238552318975122	-0.026196684175365244	-0.026220433948273867	-0.02622171230501618	-0.02604323043382224	-0.026164571362868476
5.8250000000000002	-0.02623897261099212	-0.026201990578827525	-0.02621980883015243	-0.02622955649473047	-0.026057587870962847	-0.026165229483262598
5.8300000000000001	-0.026237732876422615	-0.026206653572094445	-0.026218273109462103	-0.02623235161860771	-0.026076526773261062	-0.026165235788052573
5.835	-0.026234886096708612	-0.026210109290057522	-0.02621575989832549	-0.026230988880994493	-0.026099197220427316	-0.026164363710259077
5.8399999999999999	-0.02623063638725615	-0.02621188891562503	-0.026212197556576205	-0.026226865861398746	-0.02612334678096582	-0.02616230699339227
5.8449999999999998	-0.026225229978019186	-0.026211677729567524	-0.02620751099219791	-0.02622119130886077	-0.02614573095205036	-0.026158663820626676
5.8500000000000005	-0.02621885672987133	-0.026209337635233875	-0.026201623595006576	-0.02621475171288414	-0.02616321555689266	-0.026152939649453154
5.8550000000000004	-0.026211580796351795	-0.026204890822080253	-0.026194460560133404	-0.02620779098153765	-0.02617390981886755	-0.026144592229509996
5.8600000000000003	-0.026203328431801638	-0.02619847620543324	-0.026185954549259066	-0.02620000061154542	-0.026177593277661098	-0.026133144325224067
5.8650000000000002	-0.026193940270100705	-0.02619029715664251	-0.0261760546008365	-0.026190691159317495	-0.026175311343905716	-0.026118374827126065
5.8700000000000001	-0.02618325881115271	-0.02618057648145216	-0.026164738808756607	-0.026179025925571926	-0.02616861154814199	-0.02610055646228069
5.875	-0.026171213413210402	-0.026169526223315656	-0.02615203045726507	-0.026164301009139322	-0.026158936634415635	-0.02608064258427222
5.8799999999999999	-0.026157882580790045	-0.026157331547933517	-0.026138016049266428	-0.02614647688171087	-0.026147363107673294	-0.026060255858771336
5.8849999999999998	-0.026143514411649728	-0.026144143711747784	-0.02612286218909895	-0.026126756431585064	-0.026134594964916713	-0.026041368561291148
5.8899999999999997	-0.026128471544460973	-0.026130077398849493	-0.02610682698873911	-0.026107382637541764	-0.02612105219824896	-0.026025727912274022
5.8950000000000005	-0.026113092542004612	-0.02611521042787274	-0.026090261141264247	-0.026090442852833504	-0.026106953643726078	-0.026014289779251454
5.9000000000000004	-0.02609753450856673	-0.02609958635871415	-0.02607359463292401	-0.026076710624650588	-0.02609237039510979	-0.026006987318769256
5.9050000000000002	-0.02608170160573994	-0.026083221317708856	-0.026057307539242135	-0.02606539861611508	-0.026077265518664208	-0.02600296186076438
5.9100000000000001	-0.026065313657495464	-0.026066115413744036	-0.026041887166316727	-0.026054674249701246	-0.026061537847029352	-0.026001067255322818
5.915	-0.026048070563328658	-0.026048267516081133	-0.02602777793403025	-0.026042525770856344	-0.026045074055599908	-0.026000316217006856
5.9199999999999999	-0.02602980531977716	-0.026029691174872333	-0.026015333365113014	-0.026027689072564558	-0.026027805202266056	-0.026000070958152634
5.9249999999999998	-0.026010538029056243	-0.02601042975025619	-0.026004780002607586	-0.026010121847030884	-0.026009771041618973	-0.026000008241449792
5.9299999999999997	-0.02599042435111876	-0.02599057002029791	-0.025996200541940396	-0.025990640301628256	-0.025991210752241516	-0.025999997739499868
5.9350000000000005	-0.02596965895887179	-0.025970254408736022	-0.025989538665437736	-0.025970156982302817	-0.025972697571456593	-0.02599999798350005
5.9400000000000004	-0.0259483957180038	-0.025949691102755898	-0.025984622700956677	-0.025949227045299037	-0.02595528633818678	-0.0259999990833039
5.9450000000000003	-0.025926711035323406	-0.02592915832267139	-0.025981201163549107	-0.02592800484081797	-0.025940546184211745	-0.025999999662769845
5.9500000000000002	-0.025904615332010706	-0.02590899540014972	-0.025978981670461542	-0.025906376638365026	-0.025930286162169053	-0.0259999998872232
5.9550000000000001	-0.025882107514602515	-0.025889572365043027	-0.02597766571782789	-0.025884186525185454	-0.025925902618254136	-0.02599999996354202
5.96	-0.025859247565962695	-0.02587123447397882	-0.02597697449530185	-0.025861517680505805	-0.02592762584036789	-0.025999999988085297
5.9649999999999999	-0.025836207306981385	-0.025854228507736353	-0.025976664041868838	-0.02583892195700048	-0.025934218143517828	-0.02599999999591224
5.9699999999999998	-0.025813270924863796	-0.02583862903672448	-0.025976530580225796	-0.025817567293954843	-0.025943443531510846	-0.025999999998477234
5.9750000000000005	-0.025790778078041292	-0.025824287932493653	-0.02597640831083911	-0.025799241786116957	-0.025952996653494972	-0.025999999999365066
5.9800000000000004	-0.025769007340588644	-0.025810824664314634	-0.025976162322952624	-0.02578578562303254	-0.02596123742134635	-0.025999999999695562
5.9850000000000003	-0.025748011480308756	-0.02579766087815396	-0.02597567891827091	-0.02577765166655993	-0.025967369880609673	-0.025999999999828213
5.9900000000000002	-0.025727476675250983	-0.0257840886512434	-0.02597485494337014	-0.02577258318741866	-0.025971190650649293	-0.02599999999988377
5.9950000000000001	-0.025706733392786615	-0.025769355324410312	-0.025973587004828998	-0.025765980169186006	-0.025972713636595573	-0.0259999999999044
6.	-0.02568499110750336	-0.02575275052777439	-0.025971760880388658	-0.025752842217800023	-0.025971858662823137	-0.02599999999990363
6.0049999999999999	-0.02566170913002957	-0.02573368827687629	-0.025969241114410038	-0.025729805064793495	-0.025968227347703505	-0.025999999999880626
6.0099999999999998	-0.02563689166054688	-0.025711782164563095	-0.025965860710112778	-0.025696537375322633	-0.025960920411068813	-0.025999999999818866
6.0150000000000006	-0.02561111888106399	-0.025686910580079565	-0.025961410999777085	-0.025656310605014773	-0.02594837824600311	-0.02599999999966624
6.0200000000000005	-0.025585289058692166	-0.02565926217834947	-0.025955632185050245	-0.025614900591056103	-0.025928324098657755	-0.025999999999263407
6.0250000000000004	-0.025560237914159078	-0.02562934467643689	-0.025948205687600652	-0.02557764379839608	-0.025898023442032386	-0.025999999998088164
6.0300000000000002	-0.0255364621583784	-0.025597939881678803	-0.025938750296524503	-0.025546877479503315	-0.025855126389529946	-0.02599999999429089
6.0350000000000001	-0.02551405007408655	-0.025565999813778738	-0.025926825018163787	-0.025521942396940552	-0.025799097523012016	-0.025999999980865666
6.04	-0.025492764580311078	-0.02553450063094365	-0.02591194225856684	-0.0255008185069926	-0.02573257395729969	-0.0259999999299199
6.0449999999999999	-0.025472196093429697	-0.025504291768734394	-0.025893595060758442	-0.02548137152327162	-0.02566147065976382	-0.025999999727165168
6.0499999999999998	-0.025451955154060096	-0.025475983507087966	-0.025871301026262873	-0.02546192019005479	-0.025593201673627775	-0.025999998901792856
6.0549999999999997	-0.025431872251809037	-0.02544990128536904	-0.025844662799584004	-0.02544173845600925	-0.02553392109000323	-0.025999995551295507
6.0600000000000005	-0.025412123480124307	-0.025426107357611624	-0.02581344052334242	-0.02542146907522688	-0.025486602343272602	-0.025999982319737363
6.0650000000000004	-0.025393212854477598	-0.025404465935054105	-0.025777626192764542	-0.025403163500675445	-0.02545096698044505	-0.025999932651148343
6.0700000000000003	-0.025375822092629157	-0.025384719233724175	-0.02573750499440921	-0.02539012858852513	-0.0254247515168968	-0.025999759110915104
6.0750000000000002	-0.025360580099417433	-0.025366549890398788	-0.02569368675426322	-0.025386496218368408	-0.02540514861429893	-0.025999204976592624
6.0800000000000001	-0.02534777455088305	-0.025349621523665558	-0.025647093498882938	-0.025395401706960266	-0.025389682449623523	-0.025997612380903586
6.085	-0.02533704720616389	-0.025333603211996982	-0.025598897333152425	-0.025415587933461978	-0.025376460734805064	-0.025993541523268656
6.0899999999999999	-0.025327244808615736	-0.025318189093561833	-0.025550414593616455	-0.025439502642154003	-0.025364096503392896	-0.025984365398748058
6.0949999999999998	-0.025316654803890174	-0.02530312119069768	-0.02550297382345931	-0.025455890826250792	-0.02535158526780403	-0.025966217724963606
6.1000000000000005	-0.025303647464206103	-0.025288216294269878	-0.02545778232881568	-0.025454944851716337	-0.025338265655200053	-0.025934782891993448
6.1050000000000004	-0.025287414873082833	-0.025273391585567264	-0.02541581619606353	-0.025432093194579033	-0.02532385412540438	-0.025887028169850272
6.1100000000000003	-0.02526836744047631	-0.02525868201387785	-0.0253777517614099	-0.025389542814140558	-0.025308494686033755	-0.025823140377435563
6.1150000000000002	-0.02524793834528774	-0.025244245642252375	-0.025343945398739454	-0.02533598076595506	-0.025292795781950976	-0.025747389238888647
6.1200000000000001	-0.025227914172580492	-0.02523035889218168	-0.025314457150162104	-0.02528335168778398	-0.025277894703871394	-0.02566713942939178
6.125	-0.025209703669535687	-0.02521740803831579	-0.02528910559911423	-0.025241053580532698	-0.025265633107426643	-0.025590483761293248
6.1299999999999999	-0.025193940017891787	-0.025205882774216756	-0.02526753809515838	-0.025211987616437854	-0.025258875600590786	-0.025523837415777153
6.1349999999999998	-0.025180501400877752	-0.025196370699633205	-0.02524930163647606	-0.02519367345255466	-0.02526181014280107	-0.025470625883491946
6.1400000000000006	-0.025168764403461438	-0.025189540575941412	-0.02523390378873909	-0.025181776191003397	-0.025279784116720837	-0.02543131521449291
6.1450000000000005	-0.025157913182492306	-0.025186093692931424	-0.025220858055322506	-0.025172332216287414	-0.025318093332163085	-0.025404302173161024
6.1500000000000004	-0.02514725483940947	-0.025186664887453625	-0.025209712616902285	-0.025162526639280203	-0.02537956215276318	-0.025387004272463088
6.1550000000000002	-0.025136499373303874	-0.025191672462795286	-0.025200064532658727	-0.025151270107423334	-0.0254618934852424	-0.025376712522239313
6.1600000000000001	-0.02512589580357054	-0.025201145422750162	-0.0251915631719654	-0.025139595697854608	-0.025556814202725972	-0.02537107203109428
6.165	-0.0251161495697586	-0.025214582573257042	-0.025183907054365455	-0.025130494499925715	-0.025652424674048126	-0.025368249497112964
6.1699999999999999	-0.025108168626109144	-0.0252309027319046	-0.025176837809389084	-0.025128536128238392	-0.025737673579680855	-0.02536691047504509
6.1749999999999998	-0.025102730754452646	-0.025248519435022338	-0.025170134026225047	-0.025139172384247264	-0.025805977792403824	-0.025366115655480463
6.1799999999999997	-0.025100104732075912	-0.025265527585717113	-0.025163606674026184	-0.025166172297699373	-0.02585594413201557	-0.025365206361430914
6.1850000000000005	-0.02509967865994935	-0.025279949045840577	-0.0251570967690077	-0.025207110683360498	-0.025889684698782528	-0.02536371317676894
6.1900000000000004	-0.025099820935195995	-0.02528997179427699	-0.025150475184905235	-0.025251250615825997	-0.02591053696283955	-0.025361296946178297
6.1950000000000003	-0.02509825494839696	-0.025294136047856523	-0.02514364401134005	-0.025283563451674904	-0.025921452285856232	-0.025357718018654003
6.2000000000000002	-0.0250929312958457	-0.025291454249631813	-0.025136538663832707	-0.02529172321009325	-0.025924247893594366	-0.025352824533417806
6.2050000000000001	-0.02508295934165829	-0.02528147831680218	-0.025129130003497268	-0.025270753279242504	-0.02591936957186609	-0.02534655075284706
6.21	-0.025069039263712005	-0.025264334190040195	-0.02512142597536442	-0.025224502963074193	-0.02590581286520643	-0.025338919675550076
6.2149999999999999	-0.02505312457364322	-0.025240731326188377	-0.025113472652639347	-0.02516479524277112	-0.02588108054871206	-0.02533004895423683
6.2199999999999998	-0.02503752213043877	-0.025211934253213136	-0.02510535500542523	-0.025107021908482692	-0.025841338636909406	-0.02532016456400897
6.2250000000000005	-0.025023976771670446	-0.025179669741781555	-0.02509719811531621	-0.02506278609447377	-0.02578219626414392	-0.025309631839472182
6.2300000000000004	-0.025013220631657312	-0.025145949355388178	-0.02508916984132497	-0.02503524142236855	-0.025700553284367118	-0.02529901703265473
6.2350000000000003	-0.025005052719302593	-0.025112816224928544	-0.025081486008803385	-0.02502088364154318	-0.02559732569200235	-0.025289191988467595
6.2400000000000002	-0.024998687019834466	-0.025082064604646848	-0.02507441894207174	-0.025014143101532896	-0.02547957298798562	-0.02528148596833538
6.2450000000000001	-0.02499314199431551	-0.025055006902267387	-0.02506830951091983	-0.025010127237594576	-0.025359845467084523	-0.025277866677860753
6.25	-0.024987615961665776	-0.025032354736979023	-0.02506358177149392	-0.025005477661873853	-0.0252520766669407	-0.02528109178066709
6.2549999999999999	-0.024981805837487915	-0.025014238339248183	-0.025060757789783866	-0.024998965303359776	-0.025166340291404694	-0.02529471277607026
6.2599999999999998	-0.024976047523287595	-0.025000335744151166	-0.025060468492660613	-0.02499187337332786	-0.025105959346587232	-0.025322753540621676
6.2650000000000006	-0.024971199297532994	-0.024990049502937834	-0.02506345470692196	-0.024987728602803627	-0.025068303336036473	-0.025368880243717362
6.2700000000000005	-0.024968334168973445	-0.024982668762082463	-0.02507055142212996	-0.02499181401130885	-0.02504772419112709	-0.025435019060497988
6.2750000000000004	-0.02496835393024297	-0.024977481056837312	-0.025082648432015114	-0.02501034173402274	-0.025038315530808337	-0.025519733227245864
6.2800000000000002	-0.024971561321354058	-0.024973831119846322	-0.025100622630307764	-0.02504747279603508	-0.025035335899473377	-0.025617147428024088
6.2850000000000001	-0.024977249820942127	-0.024971145931481368	-0.025125241929306562	-0.025100164094046057	-0.025035441016058566	-0.02571742390677193
6.29	-0.02498356876116025	-0.02496894961136535	-0.025157047987949967	-0.02515593099701077	-0.02503637847239585	-0.02580925575319212
6.2949999999999999	-0.024987976419789323	-0.024966882633601094	-0.025196233558306646	-0.025197703017791288	-0.025036663665216875	-0.025883540016772046
6.2999999999999998	-0.024988242590957836	-0.024964726419137415	-0.025242537876530927	-0.02521187635394485	-0.02503543012223041	-0.02593626590542572
6.3049999999999997	-0.02498348566107956	-0.02496242497415472	-0.02529518684491084	-0.0251934165709265	-0.02503241427457855	-0.025968936590971194
6.3100000000000005	-0.024974615460307107	-0.02496009388455945	-0.025352900800906582	-0.02514724049453359	-0.025027969463645057	-0.025986559658974496
6.3150000000000004	-0.024963904264402988	-0.024958012694126754	-0.025413980475942753	-0.02508698743169682	-0.025023064327514385	-0.025994835541511656
6.3200000000000003	-0.024953951564572224	-0.024956605077805057	-0.025476463640069457	-0.025029905421475283	-0.025019323235194433	-0.0259982301092201
6.3250000000000002	-0.02494667165145923	-0.024956416628819953	-0.02553832640166189	-0.02498865130693591	-0.025019219116108393	-0.025999454532301486
6.3300000000000001	-0.02494282848224909	-0.02495809803971274	-0.02559769084885402	-0.024966342812038952	-0.025026444498210655	-0.025999846953689655
6.335	-0.02494216326248381	-0.02496239110564705	-0.025652999449266037	-0.02495882770082733	-0.025046222737832594	-0.02599996027025856
6.3399999999999999	-0.024943803235250868	-0.0249701007287583	-0.025703126813829257	-0.024959883034678564	-0.025084971003192444	-0.025999990267598756
6.3449999999999998	-0.02494669446211136	-0.024982027075825267	-0.02574741695537821	-0.024964204093026382	-0.02514861847157908	-0.025999997697988084
6.3500000000000005	-0.024949999132412123	-0.024998838118330934	-0.025785652449598608	-0.02496825357878158	-0.025239518031279055	-0.025999999460571608
6.3550000000000004	-0.02495341561635454	-0.02502088799279597	-0.025817975038798707	-0.024970796648902952	-0.025353368993408593	-0.025999999871242824
6.3600000000000003	-0.0249572994607067	-0.025048023110658995	-0.02584478233957245	-0.024973194702424414	-0.02547872011814177	-0.02599999996776732
6.3650000000000002	-0.0249625159298112	-0.02507944589511503	-0.025866623036295045	-0.02497901890287993	-0.02560050629298993	-0.025999999991281747
6.3700000000000001	-0.024970107598464596	-0.025113703646523045	-0.025884106148672033	-0.024993465701494657	-0.025705797382737542	-0.02599999999737614
6.375	-0.024980902310364976	-0.025148830376657008	-0.025897832010691606	-0.02502246106091253	-0.025787887844784075	-0.02599999999909629
6.3799999999999999	-0.024995101623034786	-0.025182610470352494	-0.025908345961786906	-0.025069660668869606	-0.025846535392543914	-0.0259999999996345
6.3849999999999998	-0.025011910481918576	-0.025212888253132917	-0.0259161115317039	-0.025131484469068974	-0.025885431070211355	-0.025999999999822464
6.3900000000000006	-0.02502945860101413	-0.025237841687254438	-0.025921498065188224	-0.025195329607163138	-0.025909310763136854	-0.025999999999894517
6.3950000000000005	-0.025045295287168638	-0.025256169526262594	-0.02592477764422513	-0.02524477272314445	-0.025922135859663426	-0.02599999999992231
6.4000000000000004	-0.025057376131928717	-0.02526718515190961	-0.025926127067267893	-0.025267469715099865	-0.02592639848675535	-0.02599999999992851
6.4050000000000002	-0.025065013738316964	-0.02527084064793577	-0.025925631941317542	-0.025259706297512216	-0.025923028148014792	-0.025999999999917645
6.4100000000000001	-0.02506920638073106	-0.025267709365260866	-0.025923291285445224	-0.025227149924407208	-0.025911460853460112	-0.0259999999998817
6.415	-0.025072140223451705	-0.025258939158466893	-0.02591902229478783	-0.025183146594410295	-0.025889727938258847	-0.025999999999790174
6.4199999999999999	-0.025076178759993233	-0.025246166535734738	-0.025912666056080738	-0.02514361802049648	-0.025854721646993647	-0.025999999999547337
6.4249999999999998	-0.025082950612917813	-0.02523137074374352	-0.025903996049453988	-0.02511957841536036	-0.02580303096322797	-0.025999999998835562
6.4299999999999997	-0.025092991832890033	-0.025216657328036705	-0.025892732165032267	-0.02511309983395461	-0.025732712910605006	-0.025999999996511983
6.4350000000000005	-0.025105931533751808	-0.025203991850574564	-0.025878563523940096	-0.025119878078896884	-0.02564571897104706	-0.025999999988154218
6.4400000000000004	-0.02512090200285759	-0.02519493998776157	-0.02586118327589511	-0.025134104799029847	-0.02554952067339054	-0.025999999955679524
6.4450000000000003	-0.02513693351109473	-0.02519048578636778	-0.025840337287688957	-0.025151074444525613	-0.025456008847893057	-0.025999999822665223
6.4500000000000002	-0.025153285100489094	-0.02519097982696707	-0.025815885831897412	-0.025167793181063762	-0.025377383339419114	-0.025999999263454626
6.4550000000000001	-0.02516968365050962	-0.02519622100672942	-0.025787872990556283	-0.02518327507581657	-0.02532149388196597	-0.025999996915058343
6.46	-0.02518638348753022	-0.02520562696604043	-0.0257565931887852	-0.025198619387593147	-0.02528977112777182	-0.02599998732152868
6.4649999999999999	-0.02520401117788914	-0.025218425674143143	-0.025722639679620508	-0.025216548893405535	-0.025278547669115786	-0.02599995013485761
6.4699999999999998	-0.025223283392943212	-0.025233811816728173	-0.02568691819810518	-0.025240839872710405	-0.025281999157850933	-0.025999816415077634
6.4750000000000005	-0.025244707089759014	-0.025251043019996745	-0.025650612477993946	-0.025275569082569924	-0.025294582570454423	-0.025999379054806714
6.4800000000000004	-0.02526829416381663	-0.025269481809258178	-0.025615097502096493	-0.025322864313344674	-0.02531212059582194	-0.0259980992125958
6.4850000000000003	-0.025293334074073526	-0.025288605500030335	-0.025581809414505045	-0.02537944250182543	-0.025331839019396344	-0.025994791795979546
6.4900000000000002	-0.025318398939838182	-0.025308005904842862	-0.02555209381201991	-0.025435796342057133	-0.025351997886430954	-0.025987314868209217
6.4950000000000001	-0.025341753400292787	-0.025327390463058666	-0.025527061737216444	-0.02548041422094514	-0.025371550895275503	-0.02597261655228014
6.5	-0.02536206352001641	-0.025346585100223567	-0.025507481787986026	-0.025505429514853947	-0.025389963084374183	-0.025947557799110562
6.5049999999999999	-0.02537900684208214	-0.025365532968506115	-0.025493727391165795	-0.025509383421696452	-0.025407135632537225	-0.02591049926934104
6.5099999999999998	-0.02539340144431685	-0.025384283729323238	-0.02548578396172657	-0.025497149566207314	-0.02542335342793683	-0.02586284447113519
6.5150000000000006	-0.02540677827559285	-0.025402972935307674	-0.025483306591453724	-0.025478255284160155	-0.025439224674098298	-0.02580936635878055
6.5200000000000005	-0.025420668908083293	-0.025421796387937786	-0.025485709537479664	-0.025463191709379454	-0.025455648286731896	-0.02575683511586504
6.5250000000000004	-0.02543603238365274	-0.025440986498881508	-0.025492266069893334	-0.02545861084031901	-0.025473865300622366	-0.025711697812495233
6.5300000000000002	-0.025453087880922293	-0.025460794953375315	-0.02550220040759253	-0.025465176017010732	-0.02549558877504418	-0.025678158613285373
6.5350000000000001	-0.025471495468940893	-0.02548147938919943	-0.02551476002385564	-0.025479660997151498	-0.02552306703212456	-0.025657517795416484
6.54	-0.02549065018479699	-0.025503285060247828	-0.025529263757290657	-0.025498198241242356	-0.025558794720059192	-0.025648691990881628
6.5449999999999999	-0.025509934150525177	-0.02552641047158746	-0.025545126915092642	-0.025517849864130707	-0.025604615770764214	-0.02564927709288323
6.5499999999999998	-0.02552890374822694	-0.025550952205691934	-0.02556186803709597	-0.025536861055563683	-0.025660350710625595	-0.02565654100633581
6.5549999999999997	-0.02554740473048717	-0.025576837723438488	-0.025579103276865186	-0.025554708414546528	-0.02572274713133122	-0.025668052424561123
6.5600000000000005	-0.025565576799805517	-0.025603769401088425	-0.02559653404088664	-0.02557202348381228	-0.02578584793606301	-0.02568193812736694
6.5650000000000004	-0.025583743420507142	-0.02563120882085703	-0.025613932321582607	-0.02559023763038813	-0.025843052151358823	-0.02569689233907567
6.5700000000000003	-0.025602248351274115	-0.02565842056704392	-0.025631126662653988	-0.025611211222749442	-0.025889652124650404	-0.025712070486461475
6.5750000000000002	-0.025621302257261884	-0.025684571894450545	-0.025647990304074626	-0.0256368106310045	-0.025924132331206634	-0.02572695752503267
6.5800000000000001	-0.0256408544111977	-0.025708860836279823	-0.02566443197577399	-0.02566778202168125	-0.025947677814340306	-0.025741255489408414
6.585	-0.02566050793376849	-0.02573063471981817	-0.025680389107112626	-0.02570216534522133	-0.025962752046195005	-0.02575480367152952
6.5899999999999999	-0.02567955725247883	-0.025749469072336634	-0.025695822866200205	-0.025735182301583757	-0.02597185011487167	-0.025767528606013265
6.5949999999999998	-0.02569721226539181	-0.02576519665404725	-0.025710714362920196	-0.025761518162447063	-0.02597688086383764	-0.025779415217505288
6.6000000000000005	-0.025712933555611345	-0.025777895112509584	-0.02572506144998576	-0.02577798330178499	-0.025979046265709453	-0.025790490388079356
6.6050000000000004	-0.025726681714285028	-0.025787850460012123	-0.025738875749200068	-0.025784537741896225	-0.0259789359474965	-0.02580081256727732
6.6100000000000003	-0.02573892256495034	-0.025795511296781135	-0.025752179743906214	-0.02578392957891086	-0.025976654694821168	-0.025810463963697166
6.6150000000000002	-0.025750389955338526	-0.02580144050016863	-0.02576500396224183	-0.025780680300866995	-0.02597193309747139	-0.025819544374206582
6.6200000000000001	-0.025761756947652793	-0.02580626348678095	-0.025777384398749905	-0.025779340506115665	-0.025964264928926145	-0.025828167436228244
6.625	-0.02577340554297554	-0.025810609774905742	-0.025789360369487067	-0.025782499475606697	-0.0259531630259848	-0.025836460886149725
6.6299999999999999	-0.025785389850854157	-0.025815048644347995	-0.025800972966470142	-0.025790119655491127	-0.025938591890160127	-0.02584457217362306
6.6349999999999998	-0.02579754203780452	-0.025820027522766593	-0.025812264180031984	-0.025800640848068535	-0.02592146114795904	-0.025852679388187312
6.6400000000000006	-0.025809609002726584	-0.02582582770574072	-0.02582327661045929	-0.025812393475614225	-0.02590381920688397	-0.025861004771375283
6.6450000000000005	-0.025821355912875515	-0.025832550797420504	-0.02583405352043557	-0.025824201117321276	-0.02588838309650386	-0.02586982411785543
6.6500000000000004	-0.02583263233944747	-0.02584013990222845	-0.02584463882194805	-0.025835419737639042	-0.025877512078658304	-0.02587946060221216
6.6550000000000002	-0.025843403539396383	-0.025848427033646877	-0.025855076484800624	-0.02584589532940697	-0.02587229392398519	-0.025890247760105727
6.6600000000000001	-0.025853738554570377	-0.025857189838071545	-0.025865408839525168	-0.02585588067103149	-0.025872363318353665	-0.025902447655030632
6.665	-0.025863760580484108	-0.0258662008485919	-0.02587567336138936	-0.025865866198758615	-0.02587642708025507	-0.025916123408388878
6.6699999999999999	-0.025873586466232685	-0.025875259568811215	-0.025885897789241854	-0.025876426278192886	-0.025882982094927454	-0.025930995704161398
6.6749999999999998	-0.025883278275094155	-0.02588420656109096	-0.025896093853396692	-0.025888068314357096	-0.025890789616979725	-0.025946354127674015
6.6799999999999997	-0.025892810644940454	-0.025892924720365824	-0.02590625041995257	-0.025900888787305693	-0.02589901586760931	-0.02596111616517259
6.6850000000000005	-0.025902058026298462	-0.025901334430117606	-0.02591632740296196	-0.025914157776836668	-0.02590717030145645	-0.025974083949383556
6.6900000000000004	-0.025910821942045404	-0.025909387486559327	-0.025926252182061148	-0.025926420300665724	-0.025914991572256314	-0.025984328327149586
6.6950000000000003	-0.025918908090015656	-0.02591706179860575	-0.025935920282132072	-0.025936267856812772	-0.025922358995452317	-0.025991505683546523
6.7000000000000002	-0.02592621993575565	-0.025924356729701274	-0.025945201546709155	-0.025943073843988425	-0.025929241923550575	-0.025995914859875503
6.7050000000000001	-0.025932809741564335	-0.025931288227778803	-0.02595395193460072	-0.025947146610587724	-0.02593567132247951	-0.025998269672430442
6.71	-0.02593885356831265	-0.025937883296842018	-0.025962029594195184	-0.025949475684865955	-0.025941718126275437	-0.02599935717846797
6.7149999999999999	-0.025944568388645582	-0.025944174155076542	-0.02596931246836185	-0.025951341458282717	-0.025947473660439566	-0.025999790643902072
6.7199999999999998	-0.02595012387563734	-0.025950192924806208	-0.02597571390247249	-0.02595382439524904	-0.025953035376699168	-0.025999940020699983
6.7250000000000005	-0.025955597182043728	-0.025955967594763846	-0.025981192966517942	-0.025957383180035605	-0.02595850070412907	-0.025999984771967966
6.7300000000000004	-0.025960982518624783	-0.025961519394801683	-0.025985757474358943	-0.02596183987083103	-0.025963963833621418	-0.02599999653519417
6.7350000000000003	-0.025966230457767518	-0.025966861054684924	-0.02598945956381275	-0.025966742541738305	-0.025969501204665506	-0.025999999283061834
6.7400000000000002	-0.02597128534157337	-0.025971995188368215	-0.0259923855067295	-0.025971699868197938	-0.025975132022356948	-0.025999999862700948
6.7450000000000001	-0.0259761074117232	-0.025976912533146955	-0.025994642533318534	-0.025976482697083265	-0.025980759743963872	-0.025999999975188565
6.75	-0.02598068113806804	-0.025981590788937227	-0.02599634560770955	-0.02598099843422315	-0.025986134901241804	-0.02599999999568571
6.7549999999999999	-0.025985012786958868	-0.025985995686018854	-0.02599760642382673	-0.02598524798413705	-0.025990897068889945	-0.025999999999266173
6.7599999999999998	-0.02598911962645952	-0.02599008586146759	-0.025998525812039017	-0.02598927692429785	-0.02599471098442038	-0.02599999999987712
6.7650000000000006	-0.025993016369158743	-0.025993821785506018	-0.025999189699610757	-0.025993123302753322	-0.025997421424632277	-0.02599999999998023
6.7700000000000005	-0.025996705845600127	-0.025997176877108254	-0.025999668041530356	-0.025996779618065204	-0.025999112338269556	-0.025999999999997376
6.7750000000000004	-0.026000177388755395	-0.026000147352390545	-0.02600001581467541	-0.026000170094381925	-0.026000034211711768	-0.026000000000000044
6.7800000000000002	-0.026003412941943905	-0.026002757404550905	-0.026000275172105722	-0.026003154434472004	-0.026000474416392767	-0.026000000000000342
6.7850000000000001	-0.02600640003755573	-0.02600505809063405	-0.02600047804526819	-0.026005604085649402	-0.026000664596668156	-0.0260000000000003
6.79	-0.026009147643202297	-0.026007120682049606	-0.026000648730345733	-0.026007535568969956	-0.02600075567079451	-0.026000000000000252
6.7949999999999999	-0.026011694587017024	-0.026009026821448022	-0.026000806217153123	-0.026009171325576924	-0.02600083618980859	-0.026000000000000235
6.7999999999999998	-0.02601410035400944	-0.026010857986841957	-0.026000966178919234	-0.026010853581298624	-0.026000962424811192	-0.026000000000000262
6.8049999999999997	-0.02601641978096931	-0.02601268590262759	-0.026001142635434595	-0.026012888335346557	-0.02600118499249555	-0.02600000000000036
6.8100000000000005	-0.026018676809155906	-0.02601456456046797	-0.02600134934203014	-0.026015407530746475	-0.02600157038810395	-0.026000000000000602
6.8150000000000004	-0.026020854871793998	-0.026016524108403518	-0.026001600957010804	-0.026018289097530248	-0.026002219262011707	-0.02600000000000124
6.8200000000000003	-0.026022910040489927	-0.026018567142394085	-0.02600191401173165	-0.026021201201205074	-0.026003278469770536	-0.026000000000003097
6.8250000000000002	-0.026024796627333875	-0.026020668449087143	-0.026002307657768536	-0.02602379688547112	-0.02600493359273475	-0.026000000000009193
6.8300000000000001	-0.02602648778030409	-0.026022779298020056	-0.026002804100740354	-0.026025907353795435	-0.026007360576552178	-0.0260000000000318
6.835	-0.026027981813870338	-0.026024836458028923	-0.026003428560037244	-0.026027561327567974	-0.026010628310622407	-0.026000000000124736
6.8399999999999999	-0.026029297480807966	-0.026026774378847813	-0.026004208536696726	-0.026028879918642927	-0.02601459238311427	-0.026000000000538922
6.8449999999999998	-0.02603046451433856	-0.026028537375357038	-0.026005172158759696	-0.02602999250573045	-0.026018869596662948	-0.026000000002487773
6.8500000000000005	-0.02603151199140366	-0.026030088328692608	-0.026006345444253464	-0.026031001488772586	-0.026022953734718947	-0.026000000011897995
6.8550000000000004	-0.026032456581656822	-0.026031411797115767	-0.026007748511004142	-0.02603195414728309	-0.026026415250594705	-0.0260000000572083
6.8600000000000003	-0.026033295616043308	-0.026032511757343092	-0.02600939107371184	-0.026032820363389508	-0.026029046187348002	-0.026000000268787956
6.8650000000000002	-0.026034008859927675	-0.026033406102820206	-0.026011267947291875	-0.026033492795445107	-0.026030868076818137	-0.02600000120226864
6.8700000000000001	-0.026034567607704145	-0.026034120564326642	-0.02601335559622386	-0.026033795610899843	-0.026032039871450998	-0.026000005002906747
6.875	-0.026034947497929034	-0.026034683939498086	-0.026015610864572106	-0.026033507127228638	-0.026032754188929252	-0.026000018993220665
6.8799999999999999	-0.0260351440135303	-0.026035125194247305	-0.026017972753417034	-0.02603246810975347	-0.02603317631348559	-0.02600006476847284
6.8849999999999998	-0.02603518867402721	-0.026035471957459807	-0.026020367467748474	-0.02603078243922023	-0.02603342844295592	-0.026000196141942766
6.8900000000000006	-0.02603515592179004	-0.02603574957601417	-0.02602271609591943	-0.026028913206093643	-0.02603359701704544	-0.02600052377358363
6.8950000000000005	-0.026035147867039764	-0.026035980146116706	-0.02602494351139855	-0.026027503880762352	-0.02603374298728879	-0.0260012298951864
6.9000000000000004	-0.02603525737598906	-0.026036181428815766	-0.026026986705004015	-0.026027073479916483	-0.026033906598725332	-0.026002542797642678
6.9050000000000002	-0.026035528874697983	-0.02603636592732809	-0.026028800922981363	-0.026027826332902848	-0.026034107519114766	-0.026004652408873525
6.9100000000000001	-0.026035941137022896	-0.026036540463396516	-0.02603036262887466	-0.02602960112757989	-0.02603434406609101	-0.02600759605790577
6.915	-0.02603642290846418	-0.026036706364724764	-0.026031669163200762	-0.02603191033168962	-0.02603459308638028	-0.02601118929678199
6.9199999999999999	-0.026036891288792233	-0.02603686004389502	-0.026032735732918148	-0.02603412444497564	-0.026034807996338605	-0.026015062124893372
6.9249999999999998	-0.026037288915964327	-0.026036993538230545	-0.026033590802746934	-0.026035781584128594	-0.02603491029947849	-0.026018786416378094
6.9299999999999997	-0.026037600263539924	-0.026037094665571355	-0.02603427102595061	-0.026036778354459094	-0.02603477303894026	-0.026022016792195634
6.9350000000000005	-0.026037845989752978	-0.026037146867052566	-0.026034816628308362	-0.02603728225922229	-0.02603420496912113	-0.02602457137893687
6.9400000000000004	-0.02603806780513751	-0.026037129393629767	-0.026035267796509578	-0.026037532032718726	-0.02603295870563974	-0.026026432738670453
6.9450000000000003	-0.02603831356131638	-0.026037018917635133	-0.026035662262064697	-0.02603772789952355	-0.026030792359593616	-0.026027697025739868
6.9500000000000002	-0.02603862390755217	-0.026036793542907364	-0.026036034000250823	-0.0260380066050616	-0.02602759119817304	-0.026028511624552875
6.9550000000000001	-0.02603902093411959	-0.02603643935556571	-0.026036412808802752	-0.026038424969102174	-0.02602349593376662	-0.026029027464839122
6.96	-0.02603950281545217	-0.026035958306919776	-0.02603682447881185	-0.026038946000004944	-0.02601893234946215	-0.026029373341937192
6.9649999999999999	-0.026040047341978942	-0.026035375008200527	-0.026037291288580088	-0.0260394449691489	-0.026014477045392292	-0.026029648040993565
6.9699999999999998	-0.026040621995833683	-0.026034739770254334	-0.026037832606586365	-0.026039717108128822	-0.02601062912334381	-0.026029922771991967
6.9750000000000005	-0.026041197052586933	-0.02603412634918522	-0.026038465456519357	-0.026039494986003636	-0.02600764641954565	-0.02603024766378862
6.9800000000000004	-0.02604176209104047	-0.02603362488975934	-0.026039204959371818	-0.026038565409166107	-0.02600553689309739	-0.02603065852288497
6.9850000000000003	-0.02604234541540378	-0.026033332330004797	-0.026040064617273696	-0.026037006765893052	-0.026004160110620924	-0.026031182134019414
6.9900000000000002	-0.026043025843643892	-0.026033343016705533	-0.026041056438318905	-0.02603532766234473	-0.026003340848363005	-0.026031839681935474
6.9950000000000001	-0.026043920534399186	-0.026033741346713875	-0.02604219092258246	-0.026034293179252408	-0.026002939495133864	-0.026032648531039357
7.	-0.026045145104696424	-0.026034596650338023	-0.026043476938394296	-0.026034582308950543	-0.026002880055694587	-0.02603362283285516
7.0049999999999999	-0.02604676447712769	-0.026035959284019847	-0.026044921517436873	-0.02603654556676411	-0.02600315891134917	-0.026034773414879624
7.0099999999999998	-0.02604876319123024	-0.02603785664062605	-0.02604652958844304	-0.026040095380235845	-0.026003853685112967	-0.026036107241543996
7.0150000000000006	-0.026051053814253693	-0.02604028858409999	-0.026048303653317256	-0.026044684494551544	-0.026005139440086693	-0.02603762647337817
7.0200000000000005	-0.026053518891004455	-0.026043223266779693	-0.02605024338654334	-0.026049482998790504	-0.026007303945326774	-0.02603932679375365
7.0250000000000004	-0.02605606046838745	-0.02604659565415864	-0.0260523451103613	-0.026053788379740584	-0.026010732772963424	-0.0260411942349063
7.0300000000000002	-0.026058629190557837	-0.02605031145511825	-0.026054601067699974	-0.026057350644361797	-0.02601581777344322	-0.02604319927875654
7.0350000000000001	-0.026061225254854124	-0.026054257863543904	-0.0260569983888969	-0.026060321134939574	-0.026022764245169614	-0.02604528671443269
7.04	-0.02606388357508168	-0.02605831975113461	-0.026059517638422326	-0.02606299555982227	-0.02603136567071851	-0.02604735998829964
7.0449999999999999	-0.026066655140052214	-0.026062397066556685	-0.026062130848789906	-0.02606564972605327	-0.02604092243930802	-0.026049260256038466
7.0499999999999998	-0.0260695859170037	-0.026066418057173225	-0.026064799018698633	-0.026068488527095333	-0.026050442942421558	-0.026050743981000952
7.0549999999999997	-0.02607269405255014	-0.026070344507024605	-0.026067469187534956	-0.02607159846666904	-0.026059037510528977	-0.02605146948245061
7.0600000000000005	-0.02607595400053455	-0.026074168642804377	-0.026070071407703007	-0.026074896561749942	-0.0260662321946252	-0.026051011480438722
7.0650000000000004	-0.02607929647899256	-0.026077904623092393	-0.026072516210928768	-0.026078114016905483	-0.026072016196569684	-0.02604892832186738
7.0700000000000003	-0.026082623782410493	-0.026081578843936644	-0.02607469346553089	-0.026080787875528012	-0.026076674421749126	-0.026044897873130628
7.0750000000000002	-0.02608583585513081	-0.02608522235566574	-0.02607647376520579	-0.026082281021452755	-0.026080578187696	-0.026038902039097343
7.0800000000000001	-0.026088868594764798	-0.026088866502528688	-0.02607771354615355	-0.026082030566037914	-0.026084053823708726	-0.02603137964593608
7.085	-0.026091743014057426	-0.02609254087746578	-0.026078264840702366	-0.02608009866601568	-0.026087344622597375	-0.02602322480404701
7.0899999999999999	-0.026094600028956798	-0.026096271777948914	-0.02607798981418804	-0.026077547654797497	-0.026090624266862927	-0.02601555244025435
7.0949999999999998	-0.026097679229352373	-0.026100079703546077	-0.02607677899360946	-0.026076101376364524	-0.026094017552307804	-0.026009304608840152
7.1000000000000005	-0.026101227501396415	-0.026103975543069462	-0.026074570598352737	-0.02607735642966381	-0.026097606856058084	-0.02600492181894577
7.1050000000000004	-0.026105379034442197	-0.026107956191009352	-0.026071367095099163	-0.026082171647761394	-0.026101424631131992	-0.026002284798908856
7.1100000000000003	-0.0261100786077146	-0.02611200079497269	-0.026067244637547695	-0.02609036394397396	-0.026105441434890336	-0.02600092724515015
7.1150000000000002	-0.02611509807142083	-0.026116068464853523	-0.026062351912573684	-0.02610064026616748	-0.026109554601023707	-0.026000329049141884
7.1200000000000001	-0.026120137108248894	-0.026120097342050494	-0.026056897148588463	-0.02611102865032389	-0.026113570418779576	-0.026000102574902283
7.125	-0.026124943715751518	-0.02612400407432274	-0.026051125072285332	-0.026119866743246276	-0.026117163316976274	-0.026000028346090602
7.1299999999999999	-0.026129384193302473	-0.026127682722845345	-0.026045288367301238	-0.02612656923442019	-0.026119803644467275	-0.026000007039384827
7.1349999999999998	-0.02613344348001489	-0.026131003400174543	-0.026039619617780726	-0.02613148961868317	-0.02612068370172324	-0.02600000159947541
7.1400000000000006	-0.026137186732066157	-0.0261338132144416	-0.026034309266338884	-0.02613530297518409	-0.02611873423885741	-0.026000000339938933
7.1450000000000005	-0.026140712793601712	-0.026135944135599404	-0.026029493043343874	-0.026138618018744675	-0.026112862421948616	-0.0260000000693371
7.1500000000000004	-0.026144105387332767	-0.026137232366172585	-0.026025249539657857	-0.026141862573697678	-0.026102460687906066	-0.0260000000139692
7.1550000000000002	-0.02614738585597346	-0.02613755029498807	-0.026021606155113983	-0.02614519354019195	-0.02608797994196541	-0.026000000002867858
7.1600000000000001	-0.026150486490372427	-0.026136845570344774	-0.0260185502730045	-0.02614841684672326	-0.026071109458530098	-0.02600000000061994
7.165	-0.026153260315853046	-0.02613517526625949	-0.026016042332062412	-0.026150994312779438	-0.026054245417106547	-0.0260000000001459
7.1699999999999999	-0.026155520993223286	-0.0261327210132353	-0.026014028171819817	-0.026152073808561865	-0.026039517561626424	-0.026000000000038638
7.1749999999999998	-0.026157098360427313	-0.02612977611618709	-0.026012449107080855	-0.02615057689174553	-0.02602806421759281	-0.02600000000001188
7.1799999999999997	-0.026157907860687696	-0.026126706245010737	-0.02601124920615905	-0.026145695011260555	-0.026019971037722477	-0.02600000000000437
7.1850000000000005	-0.02615802653540556	-0.026123895267969193	-0.02601037996615589	-0.026137836082088698	-0.026014690076912855	-0.02600000000000197
7.1900000000000004	-0.026157728310849282	-0.026121691418875555	-0.026009802949057356	-0.02612908716872432	-0.026011513957879234	-0.02600000000000111
7.1950000000000003	-0.02615741564681401	-0.026120365062876932	-0.026009491033361243	-0.02612237513152327	-0.026009863478108065	-0.026000000000000797
7.2000000000000002	-0.026157447285462244	-0.026120081633735314	-0.026009428852288383	-0.02612003080585848	-0.026009390220368737	-0.02600000000000073
7.2050000000000001	-0.026157953564929136	-0.02612088713077967	-0.026009612820823376	-0.026122899800217845	-0.026009989011975515	-0.026000000000000866
7.21	-0.026158756330986393	-0.02612270199258795	-0.026010050954103723	-0.026130112023104432	-0.026011794837522747	-0.026000000000001307
7.2149999999999999	-0.026159446246839867	-0.026125321946583353	-0.026010762470618547	-0.02613928237694335	-0.02601518731047829	-0.0260000000000025
7.2199999999999998	-0.026159567745711876	-0.026128428855797234	-0.02601177695752318	-0.026147405553775375	-0.02602077235898877	-0.026000000000005942
7.2250000000000005	-0.02615879420327827	-0.02613161703893502	-0.02601313265268034	-0.026152325337253625	-0.026029258388261985	-0.026000000000017183
7.2300000000000004	-0.026156999027424892	-0.026134438183621874	-0.026014873186980928	-0.026153591085448694	-0.02604113001311774	-0.026000000000058806
7.2350000000000003	-0.02615422107453927	-0.026136460571811994	-0.02601704198576785	-0.026151981861559686	-0.026056137639643647	-0.02600000000023115
7.2400000000000002	-0.026150587435060556	-0.026137329452177473	-0.026019673553148943	-0.026148544505193768	-0.02607288945538021	-0.02600000000101011
7.2450000000000001	-0.02614624162810338	-0.026136811035585964	-0.026022781201082715	-0.026144092607285906	-0.02608899940224829	-0.02600000000474399
7.25	-0.02614128588739818	-0.026134806964439917	-0.02602634157246958	-0.026139115393834258	-0.026101928527145893	-0.026000000023144523
7.2549999999999999	-0.02613574174518741	-0.026131337647869308	-0.026030277575720972	-0.0261337486243478	-0.026110007980212575	-0.02600000011346423
7.2599999999999998	-0.026129545071586352	-0.026126504783818696	-0.026034442899519443	-0.026127784788318606	-0.026112914271376634	-0.026000000541588457
7.2650000000000006	-0.026122580406186185	-0.02612044890549893	-0.02603861260171307	-0.026120783173618333	-0.026111388026811892	-0.026000002444599934
7.2700000000000005	-0.026114734968547933	-0.026113315033954285	-0.026042484616663763	-0.026112197964340236	-0.02610659525783986	-0.026000010164549055
7.2750000000000004	-0.026105949733546414	-0.026105231953757985	-0.026045695710011307	-0.02610154129525098	-0.026099611750084167	-0.026000038052727988
7.2800000000000002	-0.02609625921457965	-0.026096303487952513	-0.026047852252480085	-0.02608877652803951	-0.026091209555526344	-0.026000125812183493
7.2850000000000001	-0.02608580803036561	-0.02608660676334707	-0.02604857188469284	-0.026074772809038003	-0.026081863710750306	-0.02600036160298226
7.29	-0.02607481511353867	-0.02607619302585692	-0.026047528217869022	-0.026061131025780736	-0.02607183556530893	-0.02600089195533806
7.2949999999999999	-0.026063475123072336	-0.02606508916330768	-0.026044488876793507	-0.026049238757945577	-0.02606124570613803	-0.026001867460118892
7.2999999999999998	-0.026051846582996762	-0.026053300445134993	-0.026039338455286835	-0.02603943126340984	-0.02605011778586376	-0.02600327887676188
7.3049999999999997	-0.02603980825488948	-0.02604081578333253	-0.02603208200030755	-0.02603090665589547	-0.02603840840710899	-0.026004733495249538
7.3100000000000005	-0.026027122222021356	-0.026027616094135383	-0.02602282991244104	-0.026022192615448195	-0.026026039243647495	-0.026005354618280452
7.3150000000000004	-0.026013562390801843	-0.026013685063644307	-0.026011769649205298	-0.026011835818908428	-0.026012935924762257	-0.026003980112386655
7.3200000000000003	-0.025999021069186157	-0.025999020916008597	-0.02599913188584514	-0.025999096074139628	-0.025999072893349878	-0.025999611538264432
7.3250000000000002	-0.02598353058652015	-0.02598364820056126	-0.025985158481819252	-0.025984203197745533	-0.025984532401093618	-0.025991830106110433
7.3300000000000001	-0.025967207730187663	-0.025967629732997495	-0.02597007740523996	-0.025967917950144862	-0.02596960026177125	-0.025980913160353884
7.335	-0.025950177291045255	-0.025951079363355833	-0.025954086850968033	-0.025950894738554612	-0.025954913934696816	-0.025967627676636237
7.3399999999999999	-0.02593251943652165	-0.02593417479755893	-0.025937348206197874	-0.025933424053272435	-0.025941617067831053	-0.025952886308006233
7.3449999999999998	-0.025914252059697614	-0.02591716593375638	-0.02591998586522379	-0.025915496089079632	-0.025931361620804057	-0.02593746809930883
7.3500000000000005	-0.025895347843180885	-0.02590036981405843	-0.02590209127596954	-0.025896935023045915	-0.025925937105463603	-0.02592189199036689
7.3550000000000004	-0.025875783380815327	-0.025884141961728536	-0.025883728790493204	-0.02587758409218918	-0.025926487128509212	-0.02590642071184789
7.3600000000000003	-0.025855600729374942	-0.025868819106259593	-0.025864941544016785	-0.02585753964570986	-0.02593272080951785	-0.025891129301806662
7.3650000000000002	-0.025834948362972586	-0.02585464024616283	-0.0258457563813445	-0.025837348361479655	-0.025942796704549433	-0.02587598247560675
7.3700000000000001	-0.025814080846492646	-0.025841666316073774	-0.025826187559514775	-0.025818182153994375	-0.025954118498948884	-0.025860892625540838
7.375	-0.025793312313958504	-0.025829724736301414	-0.025806239458131687	-0.02580193223013598	-0.0259644583610955	-0.025845752748989856
7.3799999999999999	-0.02577291147624512	-0.025818398303986603	-0.02578590878659114	-0.025790652897800498	-0.025972599388938512	-0.025830450262527137
7.3849999999999998	-0.025752933289730832	-0.025807061366666183	-0.025765186813430412	-0.02578491281721866	-0.025978264966549373	-0.025814870809908505
7.3900000000000006	-0.025733056358013515	-0.02579495020989147	-0.025744062017172324	-0.025782232552545404	-0.025981677761498977	-0.025798899695071143
7.3950000000000005	-0.02571257357008112	-0.025781248351873173	-0.02572252334694355	-0.025777520090193178	-0.025983136753463434	-0.025782425408219803
7.4000000000000004	-0.02569063178285055	-0.025765172397419538	-0.02570056406213591	-0.025765273840215038	-0.025982748766516253	-0.0257653466411294
7.4050000000000002	-0.025666633996885145	-0.025746054010520342	-0.02567818595935757	-0.025741738722941096	-0.025980260443433496	-0.025747582161464142
7.4100000000000001	-0.02564056849685608	-0.025723420009558132	-0.02565540373937132	-0.025706371796799046	-0.025974892556541115	-0.025729082384521595
7.415	-0.02561304830027382	-0.025697070395787776	-0.025632249340838614	-0.025662634985649732	-0.02596512229249894	-0.025709842602330574
7.4199999999999999	-0.025585027330718848	-0.02566714380627839	-0.025608776270303696	-0.02561698760850267	-0.025948466144528632	-0.02568992055806756
7.4249999999999998	-0.025557383469535042	-0.025634147700781137	-0.025585064257559482	-0.025575505525835835	-0.025921505023795484	-0.025669465034862136
7.4299999999999997	-0.02553063076147962	-0.02559892656867602	-0.02556122489848489	-0.02554077444613219	-0.025880590216030744	-0.025648766386858406
7.4350000000000005	-0.025504869199059813	-0.02556255409060269	-0.025537409214123074	-0.02551194142232128	-0.02582354040249546	-0.025628342379737924
7.4400000000000004	-0.025479888038497135	-0.02552616379389217	-0.025513818126543904	-0.025486778901015247	-0.02575179877904953	-0.025609069490518038
7.4450000000000003	-0.025455316904142402	-0.025490763367823747	-0.025490716582616948	-0.025463119841640038	-0.025671404719641747	-0.02559235483964819
7.4500000000000002	-0.025430804491019313	-0.025457090273637163	-0.025468451310150395	-0.0254393281782352	-0.025591321700796716	-0.02558030940904012
7.4550000000000001	-0.02540621317305991	-0.02542554979477247	-0.025447470877582472	-0.025414712978991432	-0.025519802435633662	-0.02557582428849551
7.46	-0.025381751917168047	-0.025396240121938574	-0.025428344862769053	-0.025389956565439093	-0.02546137200355293	-0.025582379928642106
7.4649999999999999	-0.025357970981817152	-0.02536903475283916	-0.025411776708780753	-0.025367231266861374	-0.02541629420807979	-0.02560338470189812
7.4699999999999998	-0.025335627906867705	-0.02534367884393397	-0.025398602708160013	-0.02535025095216536	-0.025382092731575226	-0.025640946351685845
7.4750000000000005	-0.02531547062592137	-0.025319865843948082	-0.025389768289948156	-0.025344087058912453	-0.025355487698329335	-0.025694329045975278
7.4800000000000004	-0.025297928730658534	-0.025297282645085503	-0.02538627345522364	-0.025353055888644623	-0.025333609327953182	-0.025758868427866795
7.4850000000000003	-0.025282727376837864	-0.025275631092024353	-0.025389082932189583	-0.025376170571099265	-0.025314346831464708	-0.025826385662540162
7.4900000000000002	-0.025268636355147117	-0.025254642020674272	-0.025399004031260598	-0.025404333449585013	-0.025296224966218875	-0.025887568828939136
7.4950000000000001	-0.025253685977609176	-0.025234094467270273	-0.025416545671423603	-0.025423578103875976	-0.02527821008867344	-0.025935373306168064
7.5	-0.02523592942510759	-0.025213842812564516	-0.02544178316686653	-0.02542166698908521	-0.025259633802256563	-0.025967384617822574
7.5049999999999999	-0.025214377545292745	-0.025193845642560466	-0.02547426089398224	-0.02539269842683004	-0.025240227817034524	-0.025985660469429246
7.5099999999999998	-0.025189529063130413	-0.02517418708189975	-0.025512964236701414	-0.025338984609140636	-0.025220188223856615	-0.025994529727026684
7.5150000000000006	-0.025163148302516453	-0.025155085253636352	-0.025556380501791095	-0.02527109949503619	-0.02520022830057456	-0.025998188809267648
7.5200000000000005	-0.02513742749722378	-0.025136890330332905	-0.025602647365135928	-0.025204210928223395	-0.02518167737403156	-0.02599947697530458
7.5250000000000004	-0.025114074262046777	-0.02512008090130069	-0.02564976330643033	-0.02515044273039813	-0.025166749187390713	-0.025999866992651614
7.5300000000000002	-0.025093847503985814	-0.0251052665984286	-0.025695816505417825	-0.025113391903815504	-0.025159030863143503	-0.02599996978057336
7.5350000000000001	-0.025076632498189803	-0.025093194630312975	-0.02573918417845508	-0.02508971736632198	-0.02516395708807058	-0.02599999374804474
7.54	-0.02506177446053543	-0.025084741353500795	-0.025778665033882566	-0.025074061528266987	-0.02518859709621688	-0.025999998794426656
7.5449999999999999	-0.02504842692096903	-0.025080856831135853	-0.025813528541063974	-0.025061889624253347	-0.025239859638910463	-0.025999999777351044
7.5499999999999998	-0.025035880149751027	-0.02508243296513609	-0.025843487336811004	-0.025050137975889796	-0.02532089055886097	-0.025999999959401103
7.5549999999999997	-0.025023857921623986	-0.025090092160432963	-0.02586861534383611	-0.02503765775938054	-0.025427294875855634	-0.02599999999244573
7.5600000000000005	-0.025012666349919433	-0.025103938218267008	-0.025889240217472603	-0.02502561835542989	-0.025546434914336107	-0.025999999998515082
7.5650000000000004	-0.025003104797456436	-0.025123352098813823	-0.0259058355276636	-0.02501737005298069	-0.025661712281943545	-0.025999999999680556
7.5700000000000003	-0.02499619842304588	-0.02514692277047238	-0.025918929562100766	-0.025018246645134908	-0.02575943426193898	-0.025999999999922113
7.5750000000000002	-0.02499285183905125	-0.025172562342909634	-0.02592903815461181	-0.025035059684603154	-0.025833309873487663	-0.025999999999977746
7.5800000000000001	-0.024993421956867105	-0.025197782028729312	-0.025936621467910283	-0.02507286178907124	-0.025884142180072362	-0.025999999999992314
7.585	-0.02499724154101226	-0.02522004343467054	-0.025942060287455226	-0.025128722264002888	-0.02591652952272503	-0.025999999999996706
7.5899999999999999	-0.025002394302084535	-0.02523708449318538	-0.025945645804991844	-0.025188809849645957	-0.025935628170913574	-0.02599999999999821
7.5949999999999998	-0.02500614848259286	-0.02524715369010634	-0.02594757714894841	-0.025234062882558455	-0.02594541165531523	-0.025999999999998743
7.6000000000000005	-0.025006049445026157	-0.025249141084113545	-0.025947962103438825	-0.02524947201249509	-0.02594818631341648	-0.02599999999999885
7.6050000000000004	-0.025001086982065702	-0.025242634835715597	-0.025946817887701437	-0.025229503505693373	-0.025944626748868233	-0.025999999999998632
7.6100000000000003	-0.024992200400973476	-0.025227939469959285	-0.025944070225315224	-0.025179380931069698	-0.025933820558941823	-0.025999999999997882
7.6150000000000002	-0.024981794021442082	-0.02520607071546916	-0.025939550165476253	-0.025114001319679113	-0.02591316514994584	-0.025999999999995794
7.6200000000000001	-0.024972575306696252	-0.025178709361779707	-0.025932989329505315	-0.025052536479560503	-0.02587829594228461	-0.025999999999989445
7.625	-0.024966451688198412	-0.025148075496792877	-0.02592401559306164	-0.025008990983340428	-0.02582359916968621	-0.02599999999996734
7.6299999999999999	-0.024964081453329193	-0.025116693011460987	-0.025912152765502905	-0.02498638096576895	-0.025744094734119677	-0.025999999999878863
7.6349999999999998	-0.024965087597674553	-0.02508705639362252	-0.025896829498389434	-0.024979638828193502	-0.025638909575088194	-0.025999999999478086
7.6400000000000006	-0.024968529487831567	-0.025061268806131687	-0.02587740404181411	-0.024981883861603382	-0.02551474164951555	-0.025999999997475275
7.6450000000000005	-0.024973331849717412	-0.025040755873511972	-0.025853211774287274	-0.024987678887400847	-0.025386052933292345	-0.025999999986761585
7.6500000000000004	-0.024978642050289226	-0.02502614367208418	-0.02582364054835699	-0.024993560470813747	-0.025270197799428084	-0.02599999992736586
7.6550000000000002	-0.02498411626208268	-0.02501732532626352	-0.02578823377166021	-0.024998302044073446	-0.02518022313293357	-0.025999999597076526
7.6600000000000001	-0.024990026262094837	-0.025013665960244402	-0.025746812525104443	-0.025003124631189397	-0.02512054048528159	-0.025999997812201598
7.665	-0.02499711865460943	-0.02501425381244701	-0.025699597309674502	-0.025011357174710595	-0.025087803062638865	-0.0259999887121062
7.6699999999999999	-0.025006314846223933	-0.025018113167163153	-0.02564730071493564	-0.025028094081130124	-0.025074867441959543	-0.025999946092002027
7.6749999999999998	-0.02501836520534865	-0.025024336668430357	-0.02559115931470718	-0.025059599513451894	-0.025074479141041012	-0.025999766931885163
7.6799999999999997	-0.025033455728150994	-0.025032140415483368	-0.025532880567314852	-0.025110110732038164	-0.025081067981177704	-0.025999103847637067
7.6850000000000005	-0.025050796801732996	-0.02504087239644375	-0.02547449899778568	-0.025176038076709914	-0.025090931826239525	-0.025996975337974567
7.6900000000000004	-0.025068475700462743	-0.025050007631024787	-0.025418160727057736	-0.025243752610927973	-0.025101739921246254	-0.02599111214999543
7.6950000000000003	-0.025083925562195363	-0.02505914971000337	-0.025365877540648684	-0.02529551887482305	-0.02511204292449582	-0.025977340101415367
7.7000000000000002	-0.025094957966992952	-0.02506804095082973	-0.025319302021489708	-0.025318221171321365	-0.02512102397140455	-0.025949814751871907
7.7050000000000001	-0.02510078691020496	-0.02507657221442403	-0.025279569282292663	-0.02530789441385718	-0.02512842960451426	-0.02590292676402374
7.71	-0.025102393699271364	-0.02508478238102765	-0.025247231087795297	-0.02527027585177324	-0.025134547784953064	-0.025834512064231936
7.7149999999999999	-0.025102001611416964	-0.02509284438460527	-0.02522228282783247	-0.025219343898010147	-0.025140178934740198	-0.02574835448569385
7.7199999999999998	-0.025102000616632456	-0.025101043826202145	-0.025204262285835548	-0.0251722398340767	-0.025146665183128015	-0.025653836004176277
7.7250000000000005	-0.02510399340807241	-0.02510976119407682	-0.025192387682542318	-0.025140961819402865	-0.0251560971346856	-0.025562628199118236
7.7300000000000004	-0.025108457449380776	-0.025119465328955416	-0.02518570218776349	-0.025127609920872183	-0.025171718957070297	-0.025484555017762495
7.7350000000000003	-0.025114983878937472	-0.02513071393199153	-0.025183199925738125	-0.02512733113813959	-0.025198267862050656	-0.025425004913571553
7.7400000000000002	-0.025122712815079714	-0.02514414187615206	-0.025183919702251634	-0.025133943101359687	-0.025241617279320182	-0.025384715822044907
7.7450000000000001	-0.025130704551341507	-0.025160409242929248	-0.025187003140050842	-0.025142705238691925	-0.025306998392605282	-0.025361182117031388
7.75	-0.025138233384270983	-0.025180087845408202	-0.02519172131040289	-0.025150667703948654	-0.025395808248218753	-0.02535045718965254
7.7549999999999999	-0.025145015909266634	-0.025203490927734756	-0.02519747777064353	-0.025156810424575266	-0.025502669120293343	-0.025348532563888745
7.7599999999999998	-0.025151290330377746	-0.025230487525260057	-0.025203796784289304	-0.025162173586462416	-0.025615544608874045	-0.025352064503387298
7.7650000000000006	-0.02515769483114877	-0.02526037062053826	-0.025210304463604657	-0.02516956089001136	-0.02572009548053157	-0.025358579433570134
7.7700000000000005	-0.025165020625403583	-0.025291844832190533	-0.02521670862670168	-0.025183282255520047	-0.025805634451172108	-0.025366387184802823
7.7750000000000004	-0.025173930582175003	-0.025323158387629177	-0.025222781024991387	-0.025208709329565128	-0.025868378134513294	-0.02537438765557575
7.7800000000000002	-0.025184633396953756	-0.025352344987505573	-0.025228343704868813	-0.02524961220716763	-0.025910451315650326	-0.02538187871766099
7.7850000000000001	-0.025196529534599044	-0.025377498928958492	-0.02523325982532355	-0.02530320161887714	-0.025936697032198416	-0.025388410330336866
7.79	-0.025208064043860497	-0.025397005870021562	-0.02523742831494675	-0.02535810071467783	-0.025951944801502865	-0.02539369208601644
7.7949999999999999	-0.025217095069769623	-0.025409687313301448	-0.02524078128106263	-0.02539922077286956	-0.025959729084166275	-0.025397543747745693
7.7999999999999998	-0.02522175549243079	-0.025414862474219313	-0.025243282996677774	-0.025415125435877275	-0.025962062193387	-0.025399873331998238
7.8050000000000006	-0.02522133984843734	-0.02541235992279359	-0.02524492948574432	-0.025401970191852474	-0.025959578237127277	-0.02540066919303973
7.8100000000000005	-0.025216658598884258	-0.02540251254125205	-0.025245748103477374	-0.025364190125058982	-0.02595162784872677	-0.025399997735026776
7.8150000000000004	-0.02520963389916764	-0.02538614877451023	-0.02524579697594195	-0.02531356849161014	-0.025936206273724713	-0.025398004765258362
7.8200000000000003	-0.02520239494327927	-0.02536456549109841	-0.02524516464323159	-0.0252650961072779	-0.025909855869954368	-0.02539492500016824
7.8250000000000002	-0.025196438677821106	-0.02533944953808388	-0.025243970668197075	-0.025229676417005326	-0.02586797883623333	-0.02539110997744869
7.8300000000000001	-0.025192301753321503	-0.025312719657695913	-0.02524236825025409	-0.02520962006592322	-0.025806217209251265	-0.02538708828003752
7.835	-0.025189737263439878	-0.025286291363270635	-0.025240549935947897	-0.025200955952435017	-0.025723182408372448	-0.025383671101085654
7.8399999999999999	-0.02518807757282727	-0.025261811572113223	-0.025238757255634098	-0.025198355690026222	-0.025623389487471736	-0.025382106672709265
7.8449999999999998	-0.02518655514198407	-0.025240440112003316	-0.02523729445953412	-0.025197650406056787	-0.02551777511335372	-0.02538426293785015
7.8500000000000005	-0.025184570377616615	-0.025222747674499814	-0.02523654542624854	-0.025196194769832793	-0.02542011263115134	-0.025392772564692294
7.8550000000000004	-0.025181917049143063	-0.025208754235096574	-0.02523699128388271	-0.02519306760192446	-0.025341249388335332	-0.025411007710765106
7.8600000000000003	-0.025178880848154762	-0.025198075156496177	-0.025239224432787373	-0.02518929363574785	-0.02528535617813045	-0.025442686569895012
7.8650000000000002	-0.025176148154050122	-0.025190107461895712	-0.025243952770302638	-0.025187666427503252	-0.02525032047319821	-0.0254909192699611
7.8700000000000001	-0.02517458365052616	-0.025184191304895093	-0.02525198650371762	-0.025192600616119006	-0.025230780407823606	-0.025556694122442828
7.875	-0.025174956951954097	-0.025179711702254682	-0.025264199775846537	-0.025209775797174823	-0.0252211005606089	-0.02563726211655279
7.8799999999999999	-0.025177603638528424	-0.025176140937052085	-0.025281461377406972	-0.02524346479614513	-0.025216891295081794	-0.025725423656906894
7.8849999999999998	-0.025182034497633947	-0.025173044613279412	-0.02530453392024394	-0.025291309515615805	-0.025215216195935686	-0.025810794346137186
7.8900000000000006	-0.02518673947632884	-0.02517007823929696	-0.02533394914984339	-0.0253418762898273	-0.02521421677175	-0.025883145972500472
7.8950000000000005	-0.02518953001089893	-0.025166991195716273	-0.025369877367419226	-0.025379412193157293	-0.025212725169021972	-0.025936221434121116
7.9000000000000004	-0.025188430448476625	-0.02516364053041279	-0.025412018218050607	-0.025391532395247544	-0.025210075953844325	-0.025969593403766453
7.9050000000000002	-0.025182643100246024	-0.02516000675497004	-0.025459544061978215	-0.02537360880419454	-0.025206075413745036	-0.025987442900536065
7.9100000000000001	-0.02517297813397017	-0.025156201846012277	-0.025511121787573376	-0.02532981966495299	-0.025201014967523527	-0.025995527646724397
7.915	-0.02516146861217245	-0.0251524651443569	-0.025565023030304463	-0.02527243891095241	-0.02519567865469367	-0.0259986260701047
7.9199999999999999	-0.025150416353569044	-0.025149151322681782	-0.025619309786725195	-0.025217542651243516	-0.025191405774718203	-0.025999634117481248
7.9249999999999998	-0.025141474494264918	-0.025146720145789773	-0.025672060154937483	-0.025177077847256254	-0.025190329889448883	-0.025999914686501497
7.9300000000000006	-0.02513526829330043	-0.025145735517719207	-0.02572158636866544	-0.025153776576000545	-0.025195827911052727	-0.025999982318249786
7.9350000000000005	-0.025131568280991362	-0.025146870092602754	-0.025766599966718085	-0.02514350309782333	-0.02521292372262165	-0.02599999667718371
7.9400000000000004	-0.025129676817218827	-0.025150895883609064	-0.02580629578828257	-0.025140573497666734	-0.025247985490580008	-0.025999999419806217
7.9450000000000003	-0.025128776283052438	-0.025158630443618952	-0.025840350318347385	-0.025140519118373016	-0.025306902221031564	-0.025999999903149426
7.9500000000000002	-0.025128221632565898	-0.025170813396755448	-0.025868851322111606	-0.02514050179239286	-0.025391655969450987	-0.025999999984042465
7.9550000000000001	-0.025127785078609667	-0.025187915019496666	-0.025892187802244313	-0.025139533036014468	-0.025497011357340033	-0.02599999999731342
7.96	-0.025127759152948567	-0.02520992009258314	-0.025910930328201853	-0.02513869926835212	-0.025610411699816957	-0.025999999999520695
7.9649999999999999	-0.02512885115954072	-0.025236164629985885	-0.02592572457730615	-0.02514094022199395	-0.025716534999917003	-0.025999999999905953
7.9699999999999998	-0.025131937153548008	-0.025265303986207317	-0.025937210381812636	-0.025150849479136893	-0.025803752079155032	-0.025999999999978946
7.9750000000000005	-0.025137767065542806	-0.0252954475591699	-0.025945968966140383	-0.025174243858201304	-0.025867756908165864	-0.025999999999994427
7.9800000000000004	-0.025146610274158918	-0.02532442739122512	-0.02595249465549564	-0.025215288728844314	-0.02591058433410439	-0.0259999999999982
7.9850000000000003	-0.025157862348332467	-0.025350115674911626	-0.025957184440062554	-0.02527106539778187	-0.025937211897932612	-0.02599999999999927
7.9900000000000002	-0.025169875433368308	-0.02537070008893658	-0.02596033851222498	-0.025329310290631728	-0.02595263880922751	-0.025999999999999617
7.9950000000000001	-0.02518035715930336	-0.025384863629364793	-0.025962166067672723	-0.025373745407536737	-0.02596052496355106	-0.02599999999999974
8.	-0.025187313661231232	-0.02539186737939319	-0.025962792308580934	-0.02539214597270403	-0.025962960476539218	-0.025999999999999766
