# Supplementary material for: Stalled response near thermal equilibrium in periodically driven systems
Source: Nat Commun. 2024 Jan 4;15:294. doi: 10.1038/s41467-023-44487-2 (PMC10766978; doi:10.1038/s41467-023-44487-2)
Supplement: Supplementary file 3 — Source Data [file 41467_2023_44487_MOESM3_ESM.zip › source_data/SupplFig7-numerics.dat]

#t	eq,f_0=0	eq,f_0=1.6,T=0.1	eq,f_0=1.6,T=0.2	eq,f_0=1.6,T=0.4	eq,f_0=3.2,T=0.1	eq,f_0=3.2,T=0.2	eq,f_0=3.2,T=0.4	neq,f_0=0	neq,f_0=1.6,T=0.1	neq,f_0=1.6,T=0.2	neq,f_0=1.6,T=0.4	neq,f_0=3.2,T=0.1	neq,f_0=3.2,T=0.2	neq,f_0=3.2,T=0.4
0.	-0.039844146668938384	-0.039844146668938384	-0.039844146668938384	-0.039844146668938384	-0.039844146668938384	-0.039844146668938384	-0.039844146668938384	0.41228671592337236	0.41228671592337236	0.41228671592337236	0.41228671592337236	0.41228671592337236	0.41228671592337236	0.41228671592337236
0.0050000000000000001	-0.039835439379289897	-0.039835439379289897	-0.039835439379289897	-0.039835439379289897	-0.039835439379289897	-0.039835439379289897	-0.039835439379289897	0.41222528641939978	0.41222528641939978	0.41222528641939978	0.41222528641939978	0.41222528641939978	0.41222528641939978	0.41222528641939978
0.01	-0.039826653753490595	-0.039840857276911201	-0.039833823579326562	-0.039830244363745699	-0.039855216014317222	-0.039841035339891227	-0.039833845816083496	0.41202056086334871	0.4120077530827383	0.41203179035252316	0.41203073313704246	0.41185325064838948	0.41200669913434585	0.41203176874576068
0.014999999999999999	-0.03981779310521577	-0.039843772579518942	-0.039831311538567847	-0.039824590468424409	-0.039871084999629768	-0.039845220081709911	-0.039831492685631719	0.41167276852661193	0.41132514996327557	0.41164053585160743	0.41169658558784345	0.40978786828255666	0.41128711534732488	0.41163856517467453
0.02	-0.039808861078816842	-0.03982861056120023	-0.039820298845800442	-0.039814650851028796	-0.03985404822077591	-0.039833419309650106	-0.039820900797515191	0.41118228604652876	0.4096581462332181	0.41089080370318724	0.41118974860729102	0.40386852507169526	0.40934962133312116	0.41087227017073684
0.025000000000000001	-0.039799861645703229	-0.039782772604681824	-0.039793970636454395	-0.039796854024246738	-0.03978473262029159	-0.039793472009806318	-0.039795289352648957	0.41054963685520482	0.40657411681319377	0.40955144552489059	0.41045208101169399	0.39243421141918127	0.40521570213185122	0.40946122446394959
0.029999999999999999	-0.039790799097874571	-0.039698260456093927	-0.039746761622614117	-0.039768008808441351	-0.039658664107990864	-0.039717616542905541	-0.039748993093469858	0.40977549038779117	0.40201342780544404	0.4073559208297831	0.40940291426224726	0.37551490077730766	0.39781341902056998	0.40704815279779876
0.035000000000000003	-0.039781678038715212	-0.039572250987846855	-0.039674842077241633	-0.039725443659121452	-0.039483228631026809	-0.039605034752912601	-0.039678023573016616	0.40886066106959841	0.39643256401848166	0.40404430401339706	0.40794251146683359	0.35525138521549492	0.38618890696303446	0.40320897398093391
0.040000000000000001	-0.039772503371196026	-0.039406293015231609	-0.039576552918516193	-0.03966715812892224	-0.039265140659499253	-0.039464167640677346	-0.039580778729847659	0.40780610708133758	0.39073274615556065	0.39940730921864971	0.40595645449902857	0.33528426255657034	0.36972852283429561	0.39747877129117245
0.044999999999999998	-0.039763280283661632	-0.039204861279846618	-0.039452675684514468	-0.039591980765018651	-0.038998819739076371	-0.039313538718638967	-0.039458863147290231	0.40661292890174055	0.38600283641829552	0.39332623929194114	0.40332091392873691	0.3195328461993873	0.34834148205083027	0.38938534528615743
0.050000000000000003	-0.039754014233408853	-0.038974573540613389	-0.039306420797276072	-0.039499723917130599	-0.038667624934295754	-0.039179906729760766	-0.039317928902123374	0.40528236762685054	0.38318359947919913	0.38580256837170144	0.3999087023907057	0.31106876780816318	0.32254944501276928	0.37848971314145952
0.055	-0.039744710928290195	-0.038724735569805589	-0.039143063009105841	-0.039391322287998999	-0.038258718102573081	-0.039093407759360779	-0.039168392616769385	0.40381580306536603	0.38277556254800196	0.37697204952080881	0.39559594025499492	0.31147038733079386	0.29344845159891185	0.36443144661981561
0.059999999999999998	-0.039735376306599161	-0.038468604835615853	-0.038969239550639165	-0.039268939262241392	-0.037781288500402192	-0.039080663314711306	-0.039025841816809805	0.40221475160959249	0.38467739462607568	0.36710078689292818	0.39026908021694138	0.32058382709852832	0.26254660492710954	0.34697506717628244
0.065000000000000002	-0.039726016515513242	-0.038224017997602877	-0.03879202702640941	-0.039136023794141821	-0.037276168017086213	-0.039157938057726904	-0.038910929431991613	0.40048086388181261	0.38819567946723664	0.3565640669897951	0.38383195545660841	0.33649874412978214	0.23152231910434281	0.3260521909211848
0.070000000000000007	-0.03971663788838832	-0.038012338047368258	-0.038617989993741752	-0.038997301521637165	-0.036810532528225769	-0.039326642570190905	-0.038848584584624601	0.39861592215622132	0.39222895138836314	0.34581196177910214	0.37621244759322609	0.35577664829208628	0.20197286374792581	0.30179317986851157
0.074999999999999997	-0.039707246921208726	-0.037855637863577335	-0.038452416577990621	-0.03885868717492814	-0.0364595125616577389	-0.039572607488348898	-0.038866449233862814	0.39662183755698856	0.39558662549975615	0.33532784134895828	0.36736832977830429	0.37417389853212375	0.17521963793394287	0.27454214401286885
0.080000000000000002	-0.039697850248506921	-0.0377729212070640638	-0.038298914902972474	-0.03872711128074109	-0.0362832723192321508	-0.039869081452711039	-0.03899257991241099	0.3945006470335308	0.39734846074565369	0.3255863947633386	0.35729183934106108	0.38791141595569559	0.15220881492312626	0.24485053990371859
0.085000000000000006	-0.039688454619070021	-0.0377766021665698477	-0.038159454200499127	-0.03861026220705504	-0.0363097566583094548	-0.040182130874969632	-0.039252612050990782	0.39225451011465359	0.39712994992352425	0.31701658887252214	0.34601258170117408	0.39500546673220561	0.13350940497632871	0.21344732698506047
0.089999999999999997	-0.039679066871750661	-0.0378704401021283491	-0.038034828290420443	-0.038516253884602727	-0.0365296130195087142	-0.040476633148264544	-0.039666737073796515	0.38988570544390737	0.39513978950761768	0.30997277340960265	0.33359846470273513	0.39585832601717	0.119382224387311341	0.18118730228109156
0.095000000000000001	-0.039669693911695322	-0.038049692678155643	-0.037925429687771159	-0.038453238861851926	-0.0369046694891256617	-0.040721412757633779	-0.040246947960471815	0.38739662709924805	0.39200675349546698	0.30471470607947428	0.3201545042484293	0.39269805996419049	0.109881346377625499	0.14898311831469199
0.10000000000000001	-0.039660342687295017	-0.038303347008353124	-0.037832170560068922	-0.038428994305425723	-0.037386538150201594	-0.040892888932937092	-0.040995030133680367	0.38478978070091307	0.38846231756282831	0.30139538806129121	0.3058195144724093	0.38823781117076198	0.104952736201537565	0.117729687653073461
0.105	-0.039651020168151109	-0.038617211049094402	-0.037757375751162574	-0.038450513822377272	-0.0379369843522692503	-0.040977390317598632	-0.041901691841706594	0.38206777931230871	0.3850229233146475	0.30005472271216077	0.2907608787548946	0.38433424991404241	0.104505598876903147	0.088231344447410521
0.11	-0.039641733324332475	-0.038976174730800447	-0.037705493786239907	-0.038523639556418135	-0.038539604492594671	-0.040972713941561956	-0.042947049414890851	0.37923333913964151	0.38179852323760934	0.30061721189605527	0.27516776840840219	0.38122970787169203	0.108443430212350741	0.061141763871782337
0.115	-0.039632489107181078	-0.0393646390374061	-0.037683510301974942	-0.038652766441975265	-0.039196490891919352	-0.040889467899833507	-0.044102444243312558	0.37628927503700846	0.37849065279503714	0.3028929381187447	0.25924331118908606	0.37757301954325034	0.116650595166971228	0.036924258511841642
0.12	-0.039623294431899813	-0.039765565059212924	-0.037700993509064637	-0.038840643992214549	-0.039912178171761521	-0.040752323391913045	-0.045333326270605739	0.37323849582467276	0.37457066233153512	0.30658249212531997	0.24319629383646455	0.37116290403190031	0.12893716886672231	0.0158362469244562202
0.125	-0.039614156162130628	-0.040159683848677313	-0.037769747406836319	-0.039088291399605437	-0.040674951554866277	-0.04060070248460991	-0.046602752702049327	0.37008399942928961	0.36956423250017317	0.31128774529894658	0.22723300140078091	0.36015938481102559	0.14495244522534342	-0.002062629934564357
0.13	-0.039605081096702383	-0.040526251594101728	-0.03790309387755979	-0.039395030387505941	-0.041447417108464945	-0.040487910273276354	-0.047874964631857411	0.36682886785588496	0.36332340378258462	0.31653089507932498	0.21154975055439667	0.34423994819371008	0.16408781267428108	-0.0168830588144019037
0.13500000000000001	-0.039596075958697104	-0.040845519779194897	-0.038114848482824472	-0.039758628765342679	-0.042172055636965879	-0.040477595250793865	-0.049118533743445462	0.36347626200243049	0.35616485692128127	0.32178362595261397	0.19632657322220689	0.32506291319778394	0.18540113298730706	-0.0288660512558792284
0.14000000000000001	-0.039587147386950553	-0.041101914407445739	-0.03841809396996913	-0.040175537561490205	-0.042787529294927858	-0.040636931865050307	-0.050308699391515477	0.36002941632887527	0.34880937149188439	0.3265064136785875	0.18172236700336388	0.30575395593339588	0.20760146767736058	-0.038337953210763596
0.14499999999999999	-0.039578301930069151	-0.04128670807388094	-0.038823885608131668	-0.040641197176333555	-0.043246002624020141	-0.041027047556124384	-0.05142870215697804	0.35649163339347906	0.34214977515372222	0.33019526839089534	0.16787167049827049	0.28976675447614732	0.22912675176618273	-0.045667258572130636
0.14999999999999999	-0.039569546043010202	-0.041399598337223037	-0.039340038950692515	-0.041150383947939123	-0.043524394054197513	-0.041692559782575309	-0.052470112932190118	0.35286627827023748	0.33694804988654677	0.33243032601037069	0.15488306573865598	0.27978154525703059	0.24832279796515674	-0.051228168057096005
0.155	-0.039560886086236789	-0.041449232105312677	-0.039970150336267583	-0.041697568007456947	-0.043628855960287122	-0.042652974153969067	-0.053432312879814395	0.34915677286206885	0.33357739430677334	0.33291869094101956	0.14283907437573669	0.2770511309891439	0.26369439279131037	-0.055373547757523293
0.16	-0.039552328327423267	-0.041452797926442131	-0.040712981404649362	-0.042277255934374757	-0.043595293026341355	-0.043898556839038366	-0.054321373025571565	0.34536659012524544	0.33189139191482098	0.3315237304038904	0.13179731160765101	0.28117922446062422	0.27416396044831629	-0.058417802633895413
0.16500000000000001	-0.039543878945651988	-0.041434534163121493	-0.041562299284339608	-0.042884296712936233	-0.043487262537112055	-0.045392060622049633	-0.055148607611458412	0.34149924822128454	0.33125559966169539	0.32827500067862939	0.121792598011472596	0.29018184947245561	0.27926000245398436	-0.060628580463637909
0.17000000000000001	-0.039535544038007994	-0.041422863549919771	-0.042507203176205855	-0.043514135836000591	-0.043389001119607495	-0.047075858468473764	-0.055929044657739472	0.33755830461315043	0.33073558108698108	0.32335672563665075	0.112839704246778736	0.30085251702937497	0.27917690104424038	-0.062225312774860796
0.17500000000000002	-0.039527329628444777	-0.041446141042842759	-0.043532890070655271	-0.044163009077684204	-0.043390112383609163	-0.048882408747651235	-0.05667999179659331	0.33354735012315626	0.32939265992215988	0.31707712949579325	0.104936411865161361	0.30957882477130898	0.27469234407332321	-0.063382329168535511
0.17999999999999999	-0.039519241678763633	-0.041527630991741548	-0.044621730481439131	-0.0448280735800995	-0.043562464825075605	-0.050745179043532409	-0.057419797836226936	0.32947000297037864	0.32659184795914439	0.30982458391214641	0.098066607019639056	0.31353764588033929	0.26697665318795414	-0.06423447579185228
0.185	-0.039511286101519607	-0.041681008936537528	-0.045754460646756576	-0.045507478838097098	-0.043937499958804139	-0.052607393629750729	-0.058166838533867257	0.3253299028057085	0.32220189601518333	0.30201842522710115	0.092203173498920965	0.31174978389733926	0.25735710376531793	-0.064883616881558459
0.19	-0.039503468774640189	-0.041907942158335308	-0.046911272521298602	-0.046200383572451247	-0.044496740510223868	-0.054426995642472872	-0.058938699482759085	0.32113070476284432	0.31660055521415289	0.29406211120647643	0.087310508617306718	0.30533503443638781	0.24710025909863233	-0.06540491722049908
0.19500000000000001	-0.039495795557519624	-0.042198702239273918	-0.048072609187603603	-0.046906926283237549	-0.045182891670448634	-0.056177519506452063	-0.059751494064895858	0.31687607354359742	0.3104860268608434	0.28630454965546494	0.083346543238448067	0.29678158030722959	0.23725296876245237	-0.065852269643231515
0.20000000000000001	-0.039488272308329788	-0.042535377880328632	-0.04921954706253301	-0.047628157620618978	-0.045925480450966238	-0.057845647708292916	-0.06061923985778266	0.31256967755580316	0.30458507369438463	0.27901283023486164	0.080264201071621969	0.28870410993508808	0.22855344277387773	-0.06626258555679195
0.20500000000000002	-0.039480904902272182	-0.042895945076097082	-0.050333749068950875	-0.048365941903783403	-0.046665284422218526	-0.059426790633930856	-0.061553220479604136	0.30821518312193781	0.29938326865338306	0.27235713957484821	0.078012280132348388	0.28276941104606877	0.22140156661195068	-0.066658898311418115
0.20999999999999999	-0.039473699250480961	-0.043257264745194047	-0.051397079891631331	-0.049122833551529677	-0.047364428647446188	-0.060920069940921327	-0.062561279185889847	0.30381624877620696	0.29497491050094505	0.26640694166777789	0.07653578059334907	0.27917443682101595	0.21586854645547856	-0.067052360745911204
0.215	-0.03946666131927616	-0.043596245149706689	-0.052391062585487032	-0.049901932281269889	-0.048000009427632727	-0.06232378490600955	-0.063647023676928311	0.29937651966741944	0.29107261730535701	0.26113672231199426	0.075775739114362886	0.27672177430180671	0.21172870573673986	-0.067443284449006347
0.22	-0.039459797149460423	-0.043890029221547584	-0.053296408474628324	-0.050706719096197778	-0.048549421640270592	-0.063632015957990442	-0.064808966709630671	0.29489962208437878	0.28716117417429554	0.25643951536159105	0.075668661581741825	0.27340653050500904	0.20850538638801353	-0.067821405319573301
0.22500000000000001	-0.039453112875349462	-0.044116830384848942	-0.054092858919968867	-0.051540873678868278	-0.048980086385474142	-0.06483262404879427	-0.066039681193779675	0.29038915811983033	0.282735311051551	0.25214664192683347	0.076145675222320972	0.26735684659273278	0.20553234711745781	-0.068165597414034767
0.23000000000000001	-0.039446614743226784	-0.044258296781353202	-0.054759532319546777	-0.052408073141481096	-0.049252716023952584	-0.065906614200330345	-0.067325105580883864	0.28584870048819628	0.27752924935803635	0.24805219851263552	0.077131547612493693	0.25778568868630818	0.20203683290765987	-0.068443313503459075
0.23500000000000001	-0.039440309128919223	-0.044302683022263643	-0.055275872596652721	-0.053311772354717113	-0.049336180947703134	-0.066828682155733327	-0.068644185405831173	0.2812817875114172	0.27164261982055049	0.24394058714245681	0.078543743181518575	0.24546850307483117	0.19724768477818865	-0.068610111078786009
0.23999999999999999	-0.039434202554196923	-0.044247136313237354	-0.055623156583334136	-0.054254967377008742	-0.049221727105829306	-0.067568770921820651	-0.069969065343031853	0.27669191828622025	0.26550831874895954	0.23961479977125168	0.08029170488460307	0.23246001980980864	0.19052154743130196	-0.068609715378494192
0.245	-0.039428301701714536	-0.044097958409537719	-0.055786362220631328	-0.055239945782193175	-0.048925610649288077	-0.068094592628366649	-0.071266036136109851	0.27208254804504568	0.25971984813944259	0.23492250402998121	0.082276555897873232	0.22124544220478765	0.18146642129288024	-0.068375147610203224
0.25	-0.039422613428224876	-0.043869139843371944	-0.055756067040039209	-0.056268030726806594	-0.048480923617363166	-0.068375182927985503	-0.072497377168025701	0.26745708372170236	0.25479668931681827	0.22977662148959829	0.084391408725020494	0.21382998050420674	0.17003187781231304	-0.067831462889843937
0.255	-0.039417144775815157	-0.043580341026549016	-0.055529981696671236	-0.057339329046392811	-0.047928101899091985	-0.068385442529095798	-0.07362411143992556	0.26281887973160815	0.25098253862639435	0.22416740132466955	0.086522442347657313	0.21114267782316637	0.15653674042676166	-0.066900547384342577
0.26000000000000001	-0.039411902980937252	-0.043255164462906381	-0.055113758903979058	-0.058452497036700205	-0.047311303662097761	-0.06811116603535413	-0.074609513573138354	0.2581712339751963	0.24814605186844553	0.21816410813102747	0.088550858654269768	0.21281504098338933	0.14162064729955449	-0.06550817501975703
0.26500000000000001	-0.039406895481027523	-0.042919636581477829	-0.054520856878696495	-0.059604540307495795	-0.04667981426191062	-0.0675534236400868	-0.075423010852465828	0.25351738407177144	0.24581348329509929	0.21190617317446379	0.090355756664898762	0.21725826258939608	0.12613036590474315	-0.06359310813845141
0.27000000000000002	-0.03940212991853741	-0.042600269724882973	-0.053771444508487539	-0.060790665652489436	-0.046088620587906607	-0.066730789215481422	-0.076043938299927175	0.24886050382976654	0.24332405141276767	0.20558553218744298	0.091817870192437764	0.22204356724145773	0.110973647618398577	-0.061117482145767611
0.27500000000000002	-0.039397614142224962	-0.04232128954921642	-0.052890551686500804	-0.0620042028117474	-0.045593137640570348	-0.065678231492895472	-0.076464506834395492	0.24420369995801726	0.2400610441618105	0.19942332464944122	0.092824009212799921	0.22463435024071221	0.096982012696707177	-0.058077142445468347
0.28000000000000003	-0.039393356205586797	-0.042101302670976182	-0.051905827004877043	-0.063236612029920604	-0.045237518990801382	-0.064442534585134303	-0.076691367987767513	0.23955000902133367	0.23567693261339667	0.19364474170388357	0.093271939335959269	0.22332143089098003	0.084815705269001536	-0.054510156844485991
0.28500000000000003	-0.039389364362341022	-0.041950336813204364	-0.050845321812677031	-0.064477589356092553	-0.045041148072302855	-0.063075401298770163	-0.076745333623488331	0.23490239464233131	0.23022026839384868	0.1884554836603407	0.093075342431774062	0.21791567626287614	0.074924714819224458	-0.050501579613929655
0.28999999999999998	-0.03938564705890345	-0.041868405139866138	-0.049735666738836665	-0.065715275824741447	-0.04499125315796925	-0.061626223585961208	-0.076659118820779242	0.23026374495018552	0.2241078732975631	0.18402226024983352	0.092168440528637538	0.20975374408071125	0.067559414936602689	-0.046182826807379163
0.29499999999999998	-0.039382212923832112	-0.04184629834105455	-0.048600871942945909	-0.066936569339411354	-0.045047811982914211	-0.06013646999696676	-0.076473360658968558	0.22563687027572289	0.21795730812659383	0.1804584792083794	0.090509848259955261	0.20100341565639467	0.062811338128567257	-0.041724768907375648
0.29999999999999999	-0.039379070754246765	-0.041868294587698914	-0.047461813957182061	-0.068127529771647283	-0.045159110435465581	-0.058636858395533968	-0.076231532391368885	0.22102450109105237	0.21235742467860458	0.17781517190157612	0.08808525480582246	0.1937094501070729	0.060661521650125758	-0.037324750680755742
0.30499999999999999	-0.0393762294992628	-0.041915504150126475	-0.046336319200230722	-0.069273859176299149	-0.045278349213625554	-0.057147434240809447	-0.075974621518851666	0.21642928619079062	0.20767087170328801	0.17607659474727768	0.084908625141763211	0.1890650524092168	0.061018302600223341	-0.033188971069029652
0.31	-0.039373698240509864	-0.041968421240559769	-0.045239651784485411	-0.070361430952024871	-0.045371171295180235	-0.055679842626771447	-0.075736496739312605	0.21185379111085785	0.20393368948797625	0.1751598913921302	0.081021744250570853	0.18711031792919322	0.063734168213290301	-0.0295126858632215475
0.315	-0.039371486169836335	-0.042008161686194755	-0.044185175149421784	-0.071376835199231055	-0.045411608651194028	-0.054240702886142647	-0.075540730273363022	0.2073004967798088	0.20087335018690329	0.17491856302325255	0.076492090333609582	0.18682418867363943	0.068599141835554745	-0.0264612432890075008
0.32000000000000001	-0.039369602564329213	-0.042017105359167678	-0.043184978628115119	-0.072307903430373969	-0.045373701956430713	-0.052835047378167404	-0.075399309387881301	0.20277179839674241	0.19802994246231218	0.17514999655810664	0.071409191804075658	0.1865384557401778	0.075315158389158818	-0.0241548604551670458
0.32500000000000001	-0.039368056758807084	-0.04198010850733445	-0.042250323780492522	-0.073144175030017406	-0.045230134899992521	-0.051469117290977682	-0.075313256130395384	0.1982700045289938	0.19493722336583318	0.17560762253626844	0.065879773968068354	0.18459975969705983	0.083462152246729671	-0.0226593145414506522
0.33000000000000002	-0.039366858115968646	-0.041886617396989722	-0.04139184736395528	-0.073877270985211427	-0.04496231438577056	-0.050152238506060655	-0.075274790068891233	0.19379733642206747	0.19129888548410327	0.17601814709219516	0.060022113455683103	0.18008159920743767	0.092471965569873296	-0.0219835554344265479
0.33500000000000002	-0.039366015994402879	-0.041732695727449333	-0.040619533791408987	-0.074501147441935468	-0.044572863266780934	-0.048897857198376094	-0.075270411107011885	0.18935592751361543	0.18709118303248028	0.17610359876008011	0.053960076932199921	0.1732063387905644	0.101628931754977882	-0.0220839573417896733
0.34000000000000002	-0.039365539714687598	-0.041521598060951206	-0.039942520599941254	-0.075012211997249561	-0.044086732298452652	-0.047723944499703783	-0.07528419810590605	0.18494782314271333	0.18254983947139362	0.17560674088014426	0.047817319855632754	0.16522535801541695	0.110112999581258996	-0.0228738338345410309
0.34500000000000003	-0.039365438523821666	-0.041262559834761976	-0.039368817115307615	-0.075409298112243177	-0.0435388691406209	-0.046652817815187946	-0.075300707742220134	0.18057498044522492	0.17805066169404486	0.17431705214710924	0.041712065253754054	0.15783863924585891	0.117090171331298006	-0.0242361708716263048
0.35000000000000003	-0.039365721558251127	-0.040968820850280105	-0.038905004064230141	-0.075693506002456227	-0.042960558214913874	-0.045710104253885014	-0.075307064565876055	0.17623926842568771	0.17394000985580635	0.17209346708480803	0.035752784158594743	0.1525014269078956	0.12183721220328906	-0.0260373673199720419
0.35499999999999998	-0.039366397805762893	-0.040656149683241206	-0.038555956508681113	-0.075867930074362141	-0.042375824076761006	-0.04492241633787388	-0.07529408351766791	0.17194246819588467	0.17038643716227831	0.16887988529056989	0.030034976222214196	0.14992782625597251	0.12386973492386012	-0.028140051119317306
0.35999999999999999	-0.039367476066528572	-0.040342204532572323	-0.038324612851978115	-0.075937301886057462	-0.041806966081320155	-0.044313627401070376	-0.07525649066625838	0.16768627337009494	0.16730762141418949	0.16471036569058473	0.0246391204506468644	0.14988892758133025	0.123034527287057013	-0.03041360509180263
0.36499999999999999	-0.039368964913588284	-0.040046068272413102	-0.038211808986536995	-0.075907582681921838	-0.041280167330816387	-0.04390039203473003	-0.075192460609684846	0.16347229060693306	0.16439522595694546	0.1597027911204989	0.0196297492432945512	0.1512786518515895	0.119535014343047328	-0.032741703326100101
0.37	-0.039370872653067967	-0.039787146698944836	-0.03821620434789229	-0.075785540425742942	-0.040825048623754381	-0.043688294062720448	-0.075102754338451257	0.15930204028768924	0.16122851531747841	0.15404210107905555	0.0150555067217632029	0.15243781463165123	0.113881127571978174	-0.035026768139910299
0.375	-0.039373207284423998	-0.039583208918608092	-0.038334329970584147	-0.075578343261526366	-0.040469753534048595	-0.043670142847492497	-0.074989730126109654	0.15517695732116179	0.15743795050740492	0.14795623194832989	0.0109499915144929619	0.15172516215713004	0.106781071239267135	-0.037191709350739198
0.38	-0.039375976461007688	-0.039447988909532729	-0.038560772315379449	-0.075293195342907494	-0.040236239689847817	-0.04382726541712746	-0.074856438395509698	0.15109839206513337	0.15285669957301506	0.14168906150509002	0.0073331557785188403	0.14817801146919397	0.099009750267466327	-0.039179567315897877
0.38500000000000001	-0.039379187451236479	-0.039389039388404977	-0.038888467478451294	-0.074937033189683027	-0.040137005730372544	-0.044133502226825266	-0.074705929212013613	0.14706761135486227	0.14759571380216616	0.1354746651722209	0.0042130326633601227	0.14193232660320312	0.091289951685790751	-0.040951765274391493
0.39000000000000001	-0.039382847100651262	-0.039406499250582041	-0.039309031075004986	-0.074516292422053902	-0.040171898171895021	-0.044560633880437967	-0.074540822352390632	0.14308579962924847	0.14200864496358775	0.12951621494914025	0.0015875870532432503	0.1341326506066027	0.084210021165364346	-0.042485630159254415
0.39500000000000002	-0.039386961795129608	-0.039493204626224457	-0.039813011982199767	-0.074036747012216841	-0.040326598301437039	-0.045083584884978438	-0.074363129384530692	0.13915406014566979	0.1365645767646363	0.1239713496178726	-0.0005534785312448789	0.12638907850464813	0.078184244770693935	-0.043771717367856593
0.40000000000000002	-0.03939153742551133	-0.039636060429843037	-0.040389954096136386	-0.073503416914298345	-0.040576202517944123	-0.045683984794194616	-0.074174279798021338	0.13527341627487073	0.13168690288227884	0.118944351505704236	-0.0022270870177321558	0.120120078854100626	0.073448020618897236	-0.044811320354074878
0.40500000000000003	-0.039396579353878889	-0.039817946102662775	-0.041028189401299458	-0.072920535577785354	-0.040892121144785361	-0.046351231532352903	-0.073975286845541428	0.13144481286770902	0.12762219578033754	0.114484380193239891	-0.0034553982633972345	0.116096155750841469	0.070073513159129479	-0.045614392921030062
0.41000000000000003	-0.039402092381717933	-0.040019242979118442	-0.041714363818744497	-0.072291566575651238	-0.041245031906584021	-0.047080797289713021	-0.073766987700633684	0.12766911768602079	0.12437925429053543	0.1105884969065094	-0.0042647072192897743	0.114280592345401791	0.067992436060325017	-0.04619797870452561
0.41500000000000004	-0.039408080720165642	-0.040218728637550378	-0.042432797667767144	-0.071619258269987855	-0.041600070401773142	-0.04787002731336932	-0.073550300493040427	0.12394712289034276	0.12174821912205653	0.107208197893039895	-0.0046846321113522449	0.113915470653911877	0.067017941184749525	-0.046585134883099259
0.41999999999999998	-0.039414547962533587	-0.040394580448662209	-0.04316487940190283	-0.070905726775661841	-0.041910860481088374	-0.048712168465183096	-0.0733264526785049	0.12027954657772647	0.119386940651581499	0.104258453322390281	-0.0047475682369334556	0.113800164897083736	0.066864066352000014	-0.046804254924577772
0.42499999999999999	-0.039421497059272168	-0.0405264761409912	-0.04388875425018045	-0.07015256000817243	-0.042124386968935455	-0.049589919618514705	-0.07309714796211925	0.116667034363381744	0.116945523175626552	0.101628576223509445	-0.0044883624424496382	0.112727044940367846	0.067166419301774997	-0.046888634971890932
0.42999999999999999	-0.039428930295520375	-0.040598777274951416	-0.044579569458055617	-0.069360938767380098	-0.042199586473797576	-0.050470362953063658	-0.072864651438087461	0.113110161000394881	0.11418695945008418	0.099194428038861276	-0.0039441494163240084	0.109961190407872629	0.067510216371210076	-0.046876088136197475
0.435	-0.039436849271362741	-0.040603415583959983	-0.045210456118670411	-0.068531774008647534	-0.042125881472917113	-0.051303420092512591	-0.072631784809126656	0.109609432032268587	0.111058620045636898	0.096831408994682447	-0.0031542828215790313	0.105543487229417546	0.067470567467489789	-0.0468083915293538
0.44	-0.039445254884891646	-0.04054087988417782	-0.045754266636441212	-0.067665862054578144	-0.041924426715482989	-0.052025548199138811	-0.072401835980632323	0.106165285473524023	0.107686177659228936	0.094427409817055928	-0.0021602913247943325	0.100235123867051624	0.066664988638193735	-0.046730356931297634
0.44500000000000001	-0.039454147318150071	-0.040419006148464521	-0.046185878953136798	-0.066764060885704315	-0.041631758435883301	-0.052568983115945433	-0.072178400007821244	0.102778093514083425	0.104295478308861462	0.091894552905915466	-0.0010057913092282854	0.095137357987002836	0.064810979790739686	-0.046688354312466173
0.45000000000000001	-0.039463526026005996	-0.040250784553897779	-0.046484683798982828	-0.06582749028216947	-0.041282431630848641	-0.052874709923079818	-0.071965180239596528	0.099448164243608082	0.101099742844499229	0.089178323841932643	0.0002637057155251738	0.091213321478402258	0.061775243271567307	-0.046728193833632973
0.45500000000000002	-0.039473389727987221	-0.040052619688822433	-0.046636759901477062	-0.064857756117992471	-0.040904244578459955	-0.052905391678313313	-0.071765787209211537	0.096175743392401806	0.098200660622818318	0.086262769089842201	0.0016011423515276666	0.088933139592940696	0.057599476148027256	-0.046892387057151899
0.46000000000000002	-0.039483736403082265	-0.039843424009574691	-0.046636266509067502	-0.06385719448561818	-0.040524066675255277	-0.052653857704144762	-0.071583575205171848	0.092961016085894702	0.095540709105385849	0.083170892579707431	0.0029584576026701054	0.08812744647780486	0.052492785998895448	-0.047216953127953932
0.46500000000000002	-0.039494563287490995	-0.039643842420588095	-0.046485749586006878	-0.062829124919660861	-0.040173403385507268	-0.052144074486746308	-0.071421549639421971	0.089804108610097054	0.092922009062327753	0.07996014913011353	0.004287339762924185	0.088041932616310834	0.046791251682838864	-0.04772808977472734
0.47000000000000003	-0.039505866875288176	-0.039474759403483985	-0.046195319715583089	-0.061778094648304269	-0.039886876401650435	-0.051424336055407041	-0.071282361224950981	0.086705090185755389	0.090084171275877758	0.076713795202728378	0.0055401854893394793	0.087581441017426876	0.040896202392587034	-0.048439159970757296
0.47500000000000003	-0.039517642921942765	-0.039354892979245504	-0.045780930249471955	-0.060710088840219964	-0.039695694149617765	-0.050555325821215607	-0.071168377602782304	0.083663974749249832	0.086812903050060918	0.073529551873834547	0.0066712369664791957	0.085716295061170109	0.035208992900853246	-0.049348514709449451
0.47999999999999998	-0.039529886450617117	-0.039297996556489496	-0.045262175703028855	-0.059632676850123346	-0.039621813734833501	-0.049597269913350091	-0.071081795010727687	0.080680722738542461	0.083036442442970726	0.070507355525096018	0.0076378456224936055	0.081922142344732146	0.030078733850812948	-0.050438645862962607
0.48499999999999999	-0.039542591761153116	-0.039310497631386379	-0.044660089340726257	-0.058555063133314512	-0.039674777160816718	-0.048600037193440322	-0.07102473015791744	0.07775524288272135	0.078867827094096129	0.067737857941562604	0.0084017900506644042	0.076425940859697989	0.0257721207188662225	-0.051677021558004131
0.48999999999999999	-0.039555752441636413	-0.03939032661289653	-0.043995344152716725	-0.057488015078651327	-0.039849616087630841	-0.047598268416148158	-0.070999224473678	0.074887393993882671	0.074573794115966007	0.065292887758793617	0.0089305602204409593	0.070099256385350136	0.0224654530097520499	-0.053018708015201026
0.495	-0.03956936138241537	-0.039527354459166182	-0.043287096647101589	-0.056443649037479337	-0.040126333280312802	-0.046611546690433586	-0.071007105684790472	0.072076986760255369	0.070485812846827241	0.063218499504115278	0.0091985121358995982	0.064069338242589974	0.0202522181877444171	-0.054410567038003898
0.5	-0.039583410792439442	-0.039705269157505138	-0.042552521521912758	-0.05543506981016336	-0.040473627931358315	-0.045648176980287395	-0.07104968618381889	0.069323785539599355	0.066893424732015023	0.061530723949168264	0.0091877985966584806	0.059287893781708904	0.0191570673503860454	-0.055796506046389664
0.505	-0.039597892217770226	-0.039904082947908136	-0.041806923581429085	-0.054475876184030188	-0.040855590200147332	-0.044710632440734157	-0.071127327543838679	0.06662751015200176	0.063960806640553083	0.06021383281789601	0.0088889933769644301	0.056254472503224741	0.0191481329720190932	-0.057123028266972733
0.51000000000000001	-0.039612796562109467	-0.040102310381870873	-0.041064213956917389	-0.0535795632550203	-0.041235450051093796	-0.043800925872471259	-0.071238952459952837	0.063987837671256843	0.061690193273532214	0.059220873276885689	0.0083013473785573213	0.05493498934893591	0.0201428287060705351	-0.058344251955427118
0.51500000000000001	-0.039628114109181526	-0.040278483549677441	-0.040337507880428956	-0.052758868174728446	-0.041573455539870962	-0.042924671545161737	-0.071381622201295847	0.061404404214046538	0.05993620821526701	0.058476344645316922	0.0074326441507408746	0.054824988358026997	0.0220060785252623419	-0.059425669061256087
0.52000000000000002	-0.039643834546801348	-0.04041255968429371	-0.039639629808559584	-0.052025116728260352	-0.041824618348465403	-0.042093134378590324	-0.071550304275337906	0.058876806726143217	0.058461992819357168	0.057881050646533877	0.0062986554189307101	0.055120829206594801	0.0245435486872616508	-0.060346173491808662
0.52500000000000002	-0.039659946992455915	-0.04048796076086296	-0.038983378806679389	-0.051387631608723706	-0.041945522933436003	-0.041323052650762977	-0.071737925054193759	0.056404604764834762	0.057019257535406151	0.057319221345088327	0.0049222309675629071	0.054986914301496752	0.0274954825708358416	-0.06109823794775206
0.53000000000000003	-0.039676440020224859	-0.040494113282414298	-0.038381491137873079	-0.050853258512086728	-0.041910380437893256	-0.040634517968789987	-0.071935741873556259	0.053987322276730283	0.055426767365157386	0.056667852301328871	0.0033320872830802357	0.053862493594249846	0.0305385819016532687	-0.061686462957167534
0.53500000000000003	-0.039693301688864926	-0.040428296132568455	-0.037846317863606655	-0.050426053816722042	-0.041723155119616258	-0.040047702685847712	-0.072133996210390202	0.051624449370042756	0.05361910575004632	0.055807826720826341	0.0015613821948336794	0.051674183266520902	0.03330304370523561	-0.06212497690826724
0.54000000000000004	-0.039710519570885075	-0.040295639572395247	-0.037389296550394997	-0.050107159591932806	-0.041412835194837255	-0.039579585669524514	-0.072322746277167742	0.049315444080366915	0.051646910142500624	0.054635847386723443	-0.0003538241336519048	0.04882765068586046	0.035408371746121545	-0.062434281378174535
0.54500000000000004	-0.039728080782440098	-0.040107401540173172	-0.037020327906704572	-0.049894870907591252	-0.041015670738119985	-0.0392417942405191168	-0.072492741906709525	0.047059734128880438	0.049630549651611162	0.053075685626781921	-0.0023761191497759404	0.045981060667744518	0.0365149869391222	-0.062638108340976822
0.55000000000000004	-0.039745972013876216	-0.039878859867125655	-0.036747169567903751	-0.04978488013730217	-0.040561257651010898	-0.0390401303176148817	-0.072636204471449296	0.044856718671796039	0.047689938087344056	0.051086978367653344	-0.0044682039765891104	0.043735661866625771	0.036380943667552906	-0.062760721155760179
0.55500000000000005	-0.039764179560765723	-0.039628032792898496	-0.036574938895004488	-0.049770666089274069	-0.040073219728114253	-0.0389754905052591616	-0.072747405359068295	0.042705770039783602	0.045881526882122815	0.048669953297624167	-0.006594197105295673	0.04239231043652603	0.0349078695581756553	-0.062824906150731701
0.56000000000000005	-0.039782689355275248	-0.039375210982804736	-0.036505788073138089	-0.049843984446343467	-0.0395794757548709	-0.039045222216843525	-0.072822985462936719	0.040606235465970682	0.044167280531762136	0.045865083451091198	-0.0087207192293830492	0.041843670281749985	0.0321610468148624685	-0.062850721102358869
0.56500000000000006	-0.039801486997718708	-0.039142271438889376	-0.036538788870298622	-0.049995411091884561	-0.039119365134668178	-0.039243929175243765	-0.072862010078683162	0.038557438801016632	0.042426275041140694	0.042747632469440634	-0.0108177272761563342	0.04160809731225231	0.0283561161462083056	-0.06285492874674296
0.57000000000000006	-0.039820557788154769	-0.038950843447709514	-0.036670043584425647	-0.050214891220237433	-0.038739908808344215	-0.039563364766696772	-0.072865796128202311	0.03655868221364364	0.040504059933321779	0.039418071520666667	-0.0128590897418712178	0.040997454065127301	0.0238161527032484789	-0.062850962866641074
0.57500000000000007	-0.039839886757897148	-0.038819345519948102	-0.036893017442786841	-0.050492253509757441	-0.038483691065241226	-0.039991863282671716	-0.072837574829421407	0.034609247874900711	0.038280899529257506	0.0359901140683677765	-0.0148229164950796857	0.039390240262801616	0.0189124688359151529	-0.062849247573722852
0.57999999999999996	-0.039859458700816248	-0.038759815006418603	-0.037199059235848635	-0.050817658325154068	-0.03837666724586272	-0.04051417418915727	-0.072782061486650504	0.0327083996243352385	0.0357307338936460775	0.032578406476887541	-0.0166916725559341625	0.0365134185063345828	0.0140060566601855012	-0.062857702196455795
0.58499999999999996	-0.039879258204319786	-0.038775701946188337	-0.037578041005378993	-0.051181959997558303	-0.038421849236583276	-0.041112336445440285	-0.072704997825366837	0.0308553846161530973	0.0329443698916485064	0.0292876915081641225	-0.0184521161174083431	0.0325828011893890901	0.0094032703850430068	-0.062882296914535376
0.58999999999999997	-0.039899269679911477	-0.038861432119295639	-0.038019013267925758	-0.051576973982082652	-0.038599540920617059	-0.041767581095080564	-0.072612716186497551	0.0290494349433655772	0.0301060740192410605	0.0262046658712654976	-0.0200951061594496481	0.0282113570959168956	0.0053318916469830667	-0.062927563057548669
0.59499999999999997	-0.03991947739323634	-0.03900388157898372	-0.038510753993682838	-0.051995648827052727	-0.038873124289096592	-0.042462625462223908	-0.072511754214538705	0.0272897692378497141	0.0274349877127751501	0.0233930185654302846	-0.021615324939758165	0.0241468674650749377	0.0019361775353593035	-0.062996997278971318
0.59999999999999998	-0.039939865493532856	-0.039185175796052765	-0.039042099585631443	-0.052432149666902608	-0.03919936427028167	-0.043183444740703533	-0.072408527886791792	0.0255755942441908545	0.0251175003873569338	0.0208914937814131086	-0.0230109563395026475	0.020998506556901434	-0.0007152152140720294	-0.063093326435757789
0.60499999999999998	-0.039960418042421947	-0.039385685286751669	-0.039601988352411617	-0.052881864166866168	-0.039539310402884865	-0.043919730356864357	-0.072309053012541933	0.0239061063651320235	0.0232559388897421566	0.0187144151098696234	-0.0242833535989619529	0.0190714780758027759	-0.0026156689548834096	-0.063218619748627029
0.60999999999999999	-0.039981119041973837	-0.039586137646071875	-0.040179215466708791	-0.053341343734586056	-0.0398633592038337	-0.044663640394866011	-0.072218692647222111	0.0222804931764266254	0.0218473582065534041	0.0168539698916653063	-0.0254367205200308969	0.0183256051627033715	-0.0038071475483781816	-0.063374248807257203
0.61499999999999999	-0.040001952462003476	-0.039768556375067024	-0.04076197920872638	-0.053808192900201734	-0.040147736464027587	-0.045406966727186476	-0.072141901370379237	0.0206979349088780348	0.0207940203092954002	0.0152836269054670662	-0.0264778197855123333	0.0184204223496033457	-0.0043699278965922385	-0.063560707211893392
0.62	-0.040022902266555231	-0.039916739607148555	-0.041337372606462066	-0.05428091872854836	-0.040367896788341418	-0.046137394799529409	-0.072081937848240677	0.0191576058953540933	0.0199394616977728498	0.01396224467723533	-0.0274157115800607833	0.0188234187653689122	-0.0044159489508683756	-0.063777312918954659
0.625	-0.040043952439546983	-0.040017286472023769	-0.041891021671362343	-0.054758750654987376	-0.04049834934919226	-0.046835036076059311	-0.072040525199078565	0.0176586759805849014	0.0191191307849404816	0.0128386163797403172	-0.0282615160204820677	0.0189772695871546405	-0.0040841612135496574	-0.064021829572278593
0.63	-0.040065087009552023	-0.040061386463682433	-0.042407072182383755	-0.055241439828242199	-0.040521646853950774	-0.047470713835947163	-0.072017454832508605	0.0162003118915901049	0.0182100792021811125	0.0118563125131934604	-0.0290281847684176636	0.0184948038325835417	-0.0035351009975587892	-0.064290058694441892
0.63500000000000001	-0.040086290073705649	-0.040046463674799133	-0.042868669503933305	-0.055729046327128853	-0.040437484531972732	-0.04800733417904955	-0.072010153349438045	0.0147816785666358989	0.0171623745159250738	0.0109586885121411535	-0.029730261317332002	0.0172993676838976338	-0.0029418355121479786	-0.0645754712255724
0.64000000000000001	-0.040107545820730606	-0.039976552714310757	-0.043258962878820193	-0.056221722699467488	-0.040261139152655691	-0.048404876944129815	-0.07201326197416271	0.013401940440692776	0.0160003244924084975	0.010093831585198315	-0.0303836064829423033	0.0156277305572785044	-0.0024755806785108958	-0.064868961277321307
0.64500000000000002	-0.040128838553081991	-0.039861264332857539	-0.043562519783745967	-0.056719503109318129	-0.040012852928544158	-0.048628180557467382	-0.072018309769026628	0.0120602626854512361	0.0147942737696380232	0.0092190807067386182	-0.031005066148170292	0.0138909108052873405	-0.0022865703735116955	-0.065158812296536127
0.65000000000000002	-0.040150152708218648	-0.039714272787981194	-0.043766898746469212	-0.057222108687397718	-0.039710391538509105	-0.048655280157806069	-0.072013588824314649	0.010755812402054458	0.013616795201321623	0.0083046414535600552	-0.0316120626853447243	0.0124750874967314465	-0.0024834860938471612	-0.0654309606194105
0.65500000000000003	-0.040171472879012099	-0.039552243963319943	-0.043864048946335391	-0.057728780967036036	-0.039372340165217247	-0.048483358991262485	-0.071984352806256275	0.0094877597648229992	0.0125027677510385062	0.0073358065456971374	-0.0322220997233960489	0.0115797440297300875	-0.0031167281097089316	-0.065669618971962042
0.66000000000000003	-0.04019278383330969	-0.039394160683032726	-0.043851217839448144	-0.058238155935099041	-0.039026982789125007	-0.048129947386430156	-0.071913450185882017	0.0082552791143760713	0.0114292980658980701	0.0063134232685766967	-0.0328521815863546814	0.0111435972417819406	-0.0041708016209606569	-0.065858280798382209
0.66500000000000004	-0.040214070532670569	-0.039260240748778123	-0.043731158894239141	-0.058748190607031443	-0.038715876505062153	-0.047628739319182302	-0.071782462751290419	0.0070575499986960712	0.0103225463067597793	0.0052525050994839506	-0.033518162760280094	0.0108661720887518414	-0.0055687065808893272	-0.06598106760013546
0.67000000000000004	-0.040235318150296808	-0.03916985331402283	-0.043511607859450778	-0.059256151660937106	-0.038486755840452527	-0.047021473595295978	-0.071573346536427737	0.0058937581608365734	0.0090884516929384626	0.0041791975764361747	-0.034234057522107467	0.010318691200982047	-0.007187368812664321	-0.06602431304732491
0.67500000000000004	-0.040256512088182961	-0.039138698623655125	-0.043204179174514913	-0.059758671340672866	-0.0383801460891269752	-0.046348705952081292	-0.071270472201275137	0.0047630964721375079	0.0076552597511832413	0.0031265816688023862	-0.035011353301060824	0.0091205351441747054	-0.0088796573249656919	-0.065978211367665176
0.68000000000000005	-0.040277637993508812	-0.039176162993694319	-0.042822963592253099	-0.060251869768785559	-0.0384184573032988636	-0.045642379679039285	-0.070862850957550942	0.0036647658099843175	0.0060099952569902272	0.0021299499877495936	-0.035858381166828357	0.0071152733550469176	-0.0104970339174646207	-0.065838308009282364
0.68500000000000005	-0.0402986817743001	-0.039283741070252818	-0.042383146227132481	-0.060731535644251708	-0.0386021394493526583	-0.044922043865927393	-0.070346234798234108	0.0025979758793276984	0.0042124197135314978	0.0012221889920643418	-0.036779800965774497	0.0044523441999256383	-0.0119078400265913875	-0.065606592129101155
0.69000000000000006	-0.040319629614381307	-0.039454963299054092	-0.041899909362081405	-0.061193350060569963	-0.038911548415371713	-0.044195069318307579	-0.06972472499886962	0.0015619459773680399	0.0023800813474817209	0.0004297690644349795	-0.037776255593154221	0.0015233411886369002	-0.0130088051113322891	-0.065291973698607366
0.69500000000000006	-0.040340467987643945	-0.03967676286575072	-0.041387766368055165	-0.061633132094274402	-0.039312653162557561	-0.043460001607136053	-0.069011536693230435	0.0005559057009999239	0.000651883407051998	-0.0002303499310133829	-0.038844238229404874	-0.0012035248172801359	-0.0137301288873837599	-0.064909996571863862
0.70000000000000007	-0.040361183671651712	-0.039931756561826038	-0.040860336942828741	-0.062047081066450165	-0.039766084885388809	-0.042711629871019238	-0.068228663664366126	-0.0004209044031919061	-0.0008535536840560085	-0.0007527726764049411	-0.0399761988446335	-0.0033510663645074829	-0.0140363051513183823	-0.0644817468133614
0.70499999999999996	-0.040381763760601669	-0.040200561436103206	-0.040330460748182556	-0.062431989841656396	-0.040236348014279585	-0.0419463684625614233	-0.067405359536486189	-0.0013692322463957245	-0.0020692171941844885	-0.0011446755028766143	-0.041160893882006538	-0.0047315475496092786	-0.0139253097268557401	-0.064032046455960544
0.70999999999999996	-0.040402195677658055	-0.040463355331118272	-0.0398104817463476365	-0.062785406537132997	-0.040695006002737376	-0.0411668465211651668	-0.066575568298696406	-0.0022898136623067565	-0.0029924754581424393	-0.0014257995209116002	-0.042383958738958769	-0.0053681492943874136	-0.0134280838058602625	-0.063587151158169695
0.71499999999999997	-0.040422467186672258	-0.04070061956510531	-0.0393125258453587585	-0.063105728261331072	-0.041115284162603644	-0.0403849091048851843	-0.065774648267065759	-0.0031833719287441011	-0.0036786045693722904	-0.001627445635473473	-0.043628659937054986	-0.0054638145641448417	-0.0126088896901437414	-0.063172266427165778
0.71999999999999997	-0.040442566403299142	-0.040893899927249382	-0.0388486318564237466	-0.063392219060594367	-0.041464377621873291	-0.0396224693294752937	-0.065035883479981359	-0.0040506173455656055	-0.0042190362531110304	-0.0017904598451721657	-0.044876766035933206	-0.0053336667061417732	-0.0115655945499692719	-0.062809235664712702
0.72499999999999998	-0.040462481805516067	-0.041027563734990009	-0.0384306632422969139	-0.063644953760339123	-0.041704390939236777	-0.0389099147636821007	-0.064387322462627216	-0.0048922468681002409	-0.0047110976330819415	-0.0019622099486444213	-0.046109465973132088	-0.0053054465852797945	-0.0104277136170954856	-0.062514721614818626
0.72999999999999998	-0.04048220224354805	-0.041091534616680851	-0.0380700044492068749	-0.063864698309309179	-0.041805548054835608	-0.0382822186848752512	-0.063849412309935459	-0.0057089437951266637	-0.0052284405952673166	-0.0021926422526103122	-0.047308261924573172	-0.0056064210980417008	-0.0093495968531663896	-0.0622991068036535
0.73499999999999999	-0.040501716949197658	-0.041083692079259284	-0.0377771092074441578	-0.064052744183739222	-0.041761254344297118	-0.0377735636816427101	-0.063433726423947458	-0.0065013775102399899	-0.0058022817585942985	-0.0025296710337996063	-0.048455770836164666	-0.0062828965572493561	-0.0084969052176303318	-0.062166202257009901
0.73999999999999999	-0.040521015544575727	-0.041010417276807858	-0.0375610018844460573	-0.064210718410370958	-0.041590525464483258	-0.0374119220564705647	-0.06314286440994856	-0.0072702032752684429	-0.0064204509214068734	-0.0030143561681982625	-0.049536382949544884	-0.0071986765142386365	-0.0080266113540710044	-0.062113711648624175
0.745	-0.040540088050224431	-0.040885001327363914	-0.0374288296896036683	-0.064340391438019315	-0.0413262638529067976	-0.0372152346740117742	-0.062971390351536024	-0.0080160620742283792	-0.007043970800935206	-0.0036764945752076288	-0.05053674439616398	-0.0081155016829638775	-0.0080636419571334164	-0.062134283548075392
0.75	-0.040558924892621466	-0.040725069547405774	-0.0373855302485396528	-0.064443502660602422	-0.0410021552070064322	-0.0371902734781168139	-0.062907520047729909	-0.0087395805061401614	-0.0076332322619669813	-0.004531309432519208	-0.051446051263254572	-0.0088097234374071744	-0.0086797211749256448	-0.062216919611599266
0.755	-0.040577516911051078	-0.040550394398532298	-0.0374336350110917225	-0.064521618618215358	-0.0406493340564280174	-0.0373341025644910353	-0.062935195520235586	-0.0094413707248712219	-0.0081722348191254737	-0.0055778138779803746	-0.052256161568376989	-0.0091696663410041529	-0.0098805528547602281	-0.062348496831751093
0.76000000000000001	-0.040595855363824012	-0.040381483034586309	-0.0375731963796062984	-0.064576032834218914	-0.0403010683917066201	-0.0376369157033659007	-0.063036196444358614	-0.0101220304240251742	-0.0086810682058429534	-0.0067991548439463051	-0.052961547055724232	-0.0092426055043899062	-0.011605490443496409	-0.062515197706343304
0.76500000000000001	-0.04061393193382714	-0.040238352040683678	-0.0378018181294627182	-0.064607710005324332	-0.0399959282463311343	-0.038084660731127912	-0.063192012226524907	-0.0107821428647596544	-0.00921187013038037	-0.0081648724387167787	-0.053559117291224364	-0.0092236343986466167	-0.0137399466355532735	-0.062703704936776158
0.77000000000000002	-0.040631738733381065	-0.040138855883197869	-0.038114780407000724	-0.064617271807653738	-0.0397736718230490547	-0.038660484497169258	-0.063385303988109232	-0.0114222769442899769	-0.0098296310674468195	-0.009634646906397459	-0.054047953795762103	-0.0093878684027098724	-0.0161367660500827889	-0.06290208716297529
0.77500000000000002	-0.0406492683083823	-0.040096592503889117	-0.038505264523253382	-0.064605017562220666	-0.039666590039864174	-0.039345135067999866	-0.063600892325062487	-0.0120429873027221804	-0.0105851041854888172	-0.0111628539580839575	-0.054428992359632156	-0.0099803480270808566	-0.0186404508107431651	-0.063100363687769779
0.78000000000000003	-0.040666513641706136	-0.040118962232858205	-0.038964680290037564	-0.064570970697589566	-0.039692495054304269	-0.040117218877084881	-0.063826292635509596	-0.0126448144657583049	-0.0114910376929584093	-0.0127031732718278377	-0.054704688241664314	-0.0111054198897700653	-0.0211082919741182182	-0.063290780307505314
0.78500000000000003	-0.040683468155845496	-0.040205994117382281	-0.039483073481183458	-0.064514941299664707	-0.039851733701156307	-0.040954164974274714	-0.064051874759545396	-0.0132282850207283673	-0.0125123773335243375	-0.0142125946048039618	-0.054878692960057884	-0.0126742825062866719	-0.0234245926662918085	-0.063467852891583223
0.79000000000000004	-0.040700125714761864	-0.040350294507162313	-0.040049553625635195	-0.06443659575110315	-0.040126918132575233	-0.041834080514482683	-0.064270747512328185	-0.0137939118233294246	-0.0135749068847214302	-0.0156543871229986017	-0.054955564118324853	-0.0144425108149918349	-0.0255069755343326983	-0.063628242482720399
0.79500000000000004	-0.040716480624923979	-0.040538186606375542	-0.040652653467689884	-0.064335526114505475	-0.040485661143002354	-0.042737947383126366	-0.064478467811832883	-0.0143421942323915132	-0.0145880367074322618	-0.0169998603697350888	-0.05494052227741141	-0.016111628957979681	-0.0273060342371794779	-0.063770520052150187
0.80000000000000004	-0.040732527635512812	-0.040751755661693329	-0.041280530077017141	-0.064211314067696447	-0.040887866625618669	-0.043651255620272751	-0.064672657538268081	-0.0148736183699439831	-0.0154716099604499682	-0.0182289767938988485	-0.054839262087036336	-0.0174342892956611341	-0.0288007241150145981	-0.063894865901592773
0.80500000000000005	-0.040748261937771769	-0.040971119672457435	-0.041920951658846292	-0.064063586480121337	-0.041294923372430595	-0.044564286361849865	-0.064852587709216548	-0.0153886574038246151	-0.0161767377858022826	-0.019330031583578031	-0.054657819207274277	-0.0182785130101538847	-0.029991950008733217	-0.064002732896128923
0.81000000000000005	-0.040763679163484847	-0.041176204589314356	-0.042561077779495973	-0.06389206184835951	-0.041674215997529878	-0.045470675358697615	-0.06501876576545931	-0.0158877718500571425	-0.0166950802891667229	-0.0202986849946971472	-0.054402490177506727	-0.0186441651543712729	-0.030896217554509555	-0.064096488199970845
0.81500000000000006	-0.040778775382567249	-0.041347892503554008	-0.04318711752940578	-0.063696588606163771	-0.041995920430530655	-0.046364400792925031	-0.06517254211283472	-0.016371409892221176	-0.0170558141829801819	-0.02113663007548298	-0.054079799289005932	-0.0186454177875898089	-0.031540417648501437	-0.064179037943267421
0.82000000000000006	-0.040793547099757339	-0.041469194315382852	-0.043784018179402326	-0.063477177687269748	-0.042227697615496836	-0.047235830905914005	-0.065315738838472379	-0.0168400077150524153	-0.0173126544066571504	-0.0218501309350981403	-0.053696504501620683	-0.0184700078016480306	-0.031958103094567447	-0.064253435245633428
0.82500000000000007	-0.04080799125040227	-0.041527190682074891	-0.044335373595756358	-0.063234032589798853	-0.042337028079097743	-0.048067887738061573	-0.065450297449370494	-0.017293989849539681	-0.0175251527217094577	-0.0224485994691242259	-0.053259633244066783	-0.0183193530380154192	-0.0321870961243329425	-0.064322475149810112
0.83000000000000007	-0.040822105195334383	-0.041515555782455185	-0.044823728535341813	-0.062967580530317904	-0.042303727037288679	-0.048833650240147396	-0.065577943236279326	-0.0177337695268287821	-0.0177399852123487161	-0.0229433110160036333	-0.052776538261455831	-0.0183401052060261913	-0.0322679289468720345	-0.064388289862064729
0.83499999999999996	-0.040835886714839211	-0.0414363670437001781	-0.045231383152451168	-0.062678508048214562	-0.0421323354629399121	-0.049496669680644872	-0.065699870331650116	-0.018159749038302612	-0.0179785521221808896	-0.0233463033026032101	-0.052254963265474243	-0.0185728463422422273	-0.0322424507143163751	-0.064451972253843525
0.83999999999999997	-0.040849334001722424	-0.0412998979828706012	-0.045541678999975671	-0.062367803598354254	-0.0418513998368217696	-0.050014730377136976	-0.065816461896054346	-0.0185723200992794209	-0.0182354982562784845	-0.0236694638989795338	-0.051703107820322887	-0.0189456584704366653	-0.0321519657176151034	-0.064513271117750855
0.84499999999999997	-0.040862445653486585	-0.0411224015100150445	-0.045740600953651346	-0.062036808247814501	-0.0414997759439755548	-0.050346745050330341	-0.065927071621402059	-0.0189718642138591914	-0.0184884817510168943	-0.023923791132491118	-0.051129680588312997	-0.0193180258384871737	-0.0320345505202989679	-0.06457041299085545
0.84999999999999998	-0.040875220663635309	-0.04092322682017784	-0.045818402940829426	-0.061687273620363793	-0.041113318420973243	-0.050461211709368861	-0.066029902714516674	-0.0193587530385490465	-0.0187146863001581329	-0.0241188109683198489	-0.050543929820704849	-0.0195517976461102965	-0.0319217012103373431	-0.064620106718457339
0.85499999999999998	-0.040887658412126778	-0.0407226417439974773	-0.045770906684806652	-0.061321423843730609	-0.0407226063167221857	-0.050343729296911957	-0.066122025122837257	-0.0197333487424131556	-0.0189068706461947941	-0.0242621435732461275	-0.049955640002862888	-0.0195761070197935873	-0.0318349959537070611	-0.064657773658005843
0.85999999999999999	-0.04089975865500509	-0.0405406051937743857	-0.045600163211517239	-0.060942015689102126	-0.0403590819361230057	-0.050001026806968287	-0.066199567444449524	-0.0200960043616194208	-0.0190822539295571029	-0.0243592309369160232	-0.049375084148916352	-0.0194234476362169259	-0.0317837322102677339	-0.064678016875610604
0.86499999999999999	-0.040911521513241859	-0.0403957457966923632	-0.045314304644085968	-0.060552388697517043	-0.0400593180581128019	-0.049459998890682626	-0.066258104025252609	-0.0204470641463936902	-0.0192804444219434618	-0.0244132523040438346	-0.048812922745101876	-0.019227043218377247	-0.0317643172060524966	-0.064675299882603132
0.87	-0.0409229474608274221	-0.0403038411458306665	-0.0449266094982220361	-0.060156495294861743	-0.0398611160116874982	-0.048761988249005085	-0.066293229352448809	-0.0207868638985416104	-0.0195506951663127193	-0.0244252597737461948	-0.04828004308603687	-0.0191773856753319617	-0.0317616285474557992	-0.064644757495614009
0.875	-0.0409340373121546265	-0.0402758532835449785	-0.0444539950291789706	-0.05975890016409529	-0.0397940020900131196	-0.047954222863136499	-0.066301273156174277	-0.0211157312978571645	-0.0199330588614657652	-0.0243945585687620976	-0.047787336919020254	-0.0194473586558492615	-0.0317519358977742728	-0.064583020096427549
0.88	-0.040944792208743776	-0.0403161793303951129	-0.0439152735953044622	-0.059364738872052988	-0.0398708891709613347	-0.047081143936908913	-0.066280066638702438	-0.0214339862159042353	-0.0204411394625268096	-0.0243193362148028357	-0.047345419850383974	-0.0201152459314247159	-0.0317066189911259611	-0.064488910370231769
0.88500000000000001	-0.040955213605361299	-0.0404217815478479837	-0.0433295315275814964	-0.058979628186534112	-0.0400846071681404441	-0.046178056450985155	-0.066229632928788658	-0.021741941015832968	-0.0210541126230447023	-0.0241975167192619823	-0.046964302504038338	-0.021126194654280963	-0.0315959584767546794	-0.064363877691729664
0.89000000000000001	-0.040965303255589115	-0.040582514652356513	-0.0427149119815838498	-0.058609524668279462	-0.040408926650484238	-0.0452683990933551828	-0.066152655826233005	-0.0220399008370729984	-0.021721629608600198	-0.0240277852485470545	-0.046653030263651098	-0.0223145986385368027	-0.0313925915390464276	-0.064212072255039613
0.89500000000000002	-0.0409750631969049493	-0.040782610394401308	-0.0420879433249376918	-0.058260533672471283	-0.040803701183013817	-0.0443646004545725265	-0.066054592299347239	-0.0223281638639314869	-0.0223791197636154978	-0.0238106998708475676	-0.046419314635760373	-0.0234715357776535524	-0.0310745792771029601	-0.064040023178908679
0.90000000000000002	-0.0409844957353369885	-0.041002928776107614	-0.0414634013150679536	-0.057938677217035664	-0.041223997363853749	-0.043471523648816237	-0.065943342963102798	-0.0226070215773127371	-0.0229666572115104439	-0.0235497816302110337	-0.046269183803106345	-0.0244175965926410114	-0.0306282424914001911	-0.063855959227730278
0.90500000000000003	-0.0409936034297592332	-0.041223263601968124	-0.0408545702405436367	-0.057649635383410493	-0.041629669523572677	-0.0425911190991885583	-0.06582847764061465	-0.0228767589889657505	-0.0234442608691920909	-0.0232524534741273479	-0.046206681859569891	-0.0250499850137736554	-0.0300509164158533651	-0.063668880274536799
0.91000000000000003	-0.041002389075895173	-0.041424026285312494	-0.0402737006951719252	-0.057398480996874095	-0.041989363855855081	-0.0417269912409096077	-0.065720113815492117	-0.0231376548578572181	-0.0237993414654516377	-0.0229306845015759214	-0.046233644901252476	-0.0253567353345240022	-0.0293535710912357731	-0.06348753518774055
0.91500000000000004	-0.0410108556900996568	-0.041587242823619686	-0.0397324548309262	-0.057189430335057921	-0.042276896263495236	-0.0408878916932149003	-0.065627637035615213	-0.0233899818884553875	-0.024045450687189487	-0.0226011940175419357	-0.046349577427036458	-0.0254058391543785868	-0.0285629095923121731	-0.063319475430327946
0.92000000000000004	-0.0410190064929889214	-0.041697549617081047	-0.0392421736580164934	-0.057025632842748082	-0.042465784941342104	-0.0400894973990023141	-0.065558503890340589	-0.0236340069108959325	-0.0242139000012757102	-0.0222850888360342383	-0.046551644742902524	-0.0253174099874159908	-0.0277222047144362698	-0.063170330156655366
0.92500000000000004	-0.0410268448929893689	-0.0417439317731362253	-0.0388138766472174359	-0.056909020026404545	-0.0425309938829184269	-0.0393541802593119696	-0.065517358849321775	-0.0238699910431814061	-0.0243412344903263618	-0.0220068567281002696	-0.046834787128495076	-0.0252233358702527288	-0.0268899409305232405	-0.063043395158151782
0.93000000000000005	-0.0410343744698752805	-0.0417220221356374439	-0.0384579897114175155	-0.056840228120292059	-0.0424599232629016273	-0.0387088742403534354	-0.065505624399112755	-0.0240981898357396176	-0.0244565167889553737	-0.0217927234919762848	-0.047191950633305422	-0.0252217331257673537	-0.0261355001350900909	-0.062939560166809541
0.93500000000000005	-0.0410415989583642648	-0.0416356967225960395	-0.0381838720547730922	-0.05681860151503658	-0.0422629169859631251	-0.0381816033927376903	-0.065521610464799126	-0.0243188533988324102	-0.0245727197339462263	-0.0216684941330390277	-0.047614418905307943	-0.0253418879687154173	-0.0255317931315921163	-0.062857535358378823
0.94000000000000006	-0.0410485222318382263	-0.0414967047876444104	-0.0379992577910372888	-0.056842275443662855	-0.0419715245937679922	-0.0377976197596411266	-0.065561070126857758	-0.0245322265134622381	-0.0246854382650057565	-0.0216571186497543726	-0.048092221734907368	-0.0255374351452690735	-0.0251457797434592294	-0.062794293529868674
0.94500000000000006	-0.0410551482862547746	-0.0413223507832278785	-0.0379097357006382034	-0.056908328305635114	-0.0416252244304551613	-0.0375761876660594527	-0.065618040670487871	-0.0247385487265690267	-0.0247793918662942625	-0.0217763169360327323	-0.048614590069567585	-0.0257132385809647282	-0.0250288187284360267	-0.062745626286562882
0.95000000000000007	-0.0410614812243121251	-0.0411325389529441116	-0.0379183635608895925	-0.057012987453301583	-0.0412593706591445918	-0.0375287029947348838	-0.065685774535163717	-0.0249380544314430533	-0.024839922588561791	-0.0220366313596464709	-0.049170424743567809	-0.0257732528933652744	-0.0252091877577975266	-0.062706718590939721
0.95500000000000007	-0.0410675252399268035	-0.0409475077978098739	-0.0380254676086176564	-0.057151868123939663	-0.0409039562536724965	-0.0376581925823817308	-0.065757585141652083	-0.0251309729343976102	-0.0248645958659147104	-0.0224402289981051802	-0.049748747195111862	-0.0256679602493656848	-0.0256885902342246148	-0.062672668088244158
0.95999999999999996	-0.0410732846030798598	-0.040786488332671808	-0.0382286333668053545	-0.057320223868313564	-0.0405898753180582814	-0.0379596947378499628	-0.065827491007038669	-0.0253175285088506594	-0.0248699683356947348	-0.0229806518761363419	-0.050339104637483491	-0.0254238732661639781	-0.0264432204296978102	-0.062638904100402627
0.96499999999999997	-0.0410787636450838915	-0.0406665958899332995	-0.0385228662906997217	-0.057513188200347828	-0.0403523216002271608	-0.038420936446773819	-0.065890612792427169	-0.0254979404380521584	-0.02489034633806571	-0.0236435418531888579	-0.050931908733674848	-0.0251449892573793381	-0.0274286249291904877	-0.062601488469590848
0.96999999999999997	-0.0410839667443181652	-0.0406013564056643526	-0.0389008914394401085	-0.057725990744577675	-0.040225567286709348	-0.039023098416308592	-0.065943339279960957	-0.0256724230477666769	-0.0249682643356960306	-0.0244081916321897171	-0.051518694759882968	-0.0249821446058935027	-0.0285867948375827186	-0.062557302285362737
0.97499999999999998	-0.0410888983124748093	-0.040599014197717417	-0.0393535605717497474	-0.057954136085555368	-0.0402327633762785802	-0.039741921747019996	-0.065983316575931481	-0.0258411857302752857	-0.0251397871869561343	-0.0252496387242323162	-0.052092296421289946	-0.0250761923494380869	-0.0298538421210652157	-0.062504137517741762
0.97999999999999998	-0.0410935627813545995	-0.0406612621518054517	-0.03987032958821981	-0.058193538930801169	-0.0403785443232561028	-0.040549539706727431	-0.066009327741732793	-0.0260044329610986207	-0.0254204332069492937	-0.0261409539520744538	-0.052646938892366318	-0.0254970639324720506	-0.0311670063913608651	-0.062440720880757137
0.98499999999999999	-0.0410979645902450088	-0.0407828946732203771	-0.04043975345117898	-0.058440614268500543	-0.0406480543696035517	-0.041417106526310493	-0.066021123059893731	-0.0261623643098623132	-0.0257978587205432522	-0.0270553867874324681	-0.053178258521570893	-0.0262104127739318497	-0.0324702331768129522	-0.062366699680925094
0.98999999999999999	-0.0411021081739091683	-0.0409524753651231447	-0.041049925860581509	-0.058692325317418651	-0.041010496648194116	-0.042317793756662367	-0.066019243013660908	-0.0263151744467285699	-0.026234583973683013	-0.0279681026829561882	-0.053683261515218646	-0.027090990907228945	-0.0337179546729519	-0.062282616971000178
0.995	-0.0411059979512084492	-0.0411538442293710893	-0.041688781132568227	-0.058946194878123028	-0.041425086020204517	-0.04322938749773268	-0.066004855005893006	-0.0264630531458017235	-0.026679334797345015	-0.0288573565053095797	-0.054160235683237054	-0.027972942599651357	-0.034876982163303546	-0.062189897118244272
1.	-0.0411096383143769117	-0.0413681168446406437	-0.042344189057687688	-0.059200287116775668	-0.041848888109279765	-0.044135726961847158	-0.065979606520970624	-0.0266061852868833722	-0.0270819232941419831	-0.0297050627918624399	-0.054608629175128917	-0.0287073915914997172	-0.035926642631845743	-0.062090854022217552
1.0050000000000001	-0.0411130336189606346	-0.0415756383760666136	-0.043003814878830883	-0.059453166984218116	-0.042244115319717895	-0.045026517714066062	-0.06594548467670012	-0.0267447508569034327	-0.0274059727552311786	-0.0304968249566153674	-0.055028908464993275	-0.0292020192923474199	-0.036857475898441025	-0.061988723720189294
1.01	-0.0411161881744298588	-0.0417574044393268254	-0.043654780170767496	-0.059703843689383878	-0.042580345681845881	-0.045895462171225916	-0.065904665707182284	-0.026878924952289327	-0.0276357761087702235	-0.0312215581221177357	-0.05542240519879429	-0.0294350408138093823	-0.037668929454085222	-0.0618877118748861
1.0150000000000001	-0.0411191062354680441	-0.0418959920444462262	-0.044283231934317265	-0.059951703286721138	-0.042830528289199501	-0.046737047884236543	-0.065859337629867838	-0.0270088777834557419	-0.0277762937627009341	-0.0318708791082076885	-0.055791158476368994	-0.0294486213258598411	-0.038366533463315758	-0.061793035380888881
1.02	-0.0411217919939368366	-0.0419766839507623324	-0.044873987289182725	-0.060196433901186389	-0.042966727391591092	-0.047542683328658256	-0.065811484683320169	-0.0271347746825053943	-0.0278473510727469501	-0.0324384432051671039	-0.056137756253945164	-0.0293284159663679163	-0.038959025699718278	-0.061710926823300508
1.0249999999999999	-0.0411242495715118676	-0.0419894276084388315	-0.045410449169395203	-0.060437945767371542	-0.0429640898737252484	-0.048297164600626835	-0.065762632558203827	-0.0272567761151270688	-0.0278743193826053664	-0.0329193842090430072	-0.056465177279400514	-0.029173269179853603	-0.039455849135309874	-0.061648561904971805
1.03	-0.0411264830129813395	-0.0419312840069147432	-0.045874966812453228	-0.060676287395353485	-0.0428137229181539361	-0.048976630881409554	-0.065713568197985325	-0.0273750376975614626	-0.0278783283905320931	-0.0333099664144820656	-0.056776633640599741	-0.0290603411062356656	-0.039865363272656202	-0.061613865062071875
1.0349999999999999	-0.0411284962801949423	-0.0418079573342061635	-0.046249734988001321	-0.06091155898590718	-0.0425331828426408257	-0.049549074727295726	-0.065664065426911427	-0.0274897102193834571	-0.0278693368496126623	-0.0336074914024770213	-0.05707541378493525	-0.0290167012287065527	-0.040193971121552249	-0.061615150052205443
1.04	-0.0411302932466481875	-0.0416331136858248763	-0.0465181953373688	-0.061143824765927705	-0.0421624103475790541	-0.049977962607899706	-0.06561266494153483	-0.0276009396727179622	-0.0278446695884769646	-0.0338104290177172089	-0.05736472674444824	-0.0290109998790017674	-0.040446156136997942	-0.061660563785431517
1.0449999999999999	-0.0411318776926846851	-0.0414256280324898974	-0.046666750139076651	-0.061373027119845637	-0.0417473410458431744	-0.050228584044833448	-0.065556569835888015	-0.0277088672883723623	-0.0277936753081564266	-0.0339186761880996118	-0.057647550077102656	-0.0289713171656690215	-0.040625184435990816	-0.061757326438595366
1.05	-0.0411332533012962027	-0.0412062661581963093	-0.046686469209944325	-0.061598907020620985	-0.0413260925595187303	-0.050275640145658536	-0.065491720358977711	-0.0278136295792297513	-0.0277066439843926863	-0.0339338069778624769	-0.057926486335430531	-0.0288218648227541574	-0.0407340398962967544	-0.061910800598467744
1.0549999999999999	-0.0411344236544990483	-0.0409952663943851746	-0.046574414425299761	-0.061820936939652012	-0.0409280072590971607	-0.050109789307863353	-0.06541309886340447	-0.0279153583911093055	-0.0275842588238108634	-0.0338591770178631728	-0.058203635181174665	-0.0285227815318383688	-0.0407761066069451628	-0.062123474510738435
1.06	-0.0411353922302635413	-0.0408110719929202483	-0.046334256354419954	-0.062038273662880611	-0.0405811344152802471	-0.049740874363410858	-0.065315285022297065	-0.0280141809611612395	-0.0274434668246209739	-0.0336997894890284846	-0.058480489985348552	-0.0280978122818537062	-0.040755227502983485	-0.062394001039072055
1.065	-0.0411361623999725498	-0.0406694678377052068	-0.0459760109065631644	-0.062249738757213629	-0.0403164511012909777	-0.049196529900237719	-0.065193233940384891	-0.0281102199837300104	-0.0273167915342712691	-0.0334619077036432102	-0.058757868315017438	-0.027639092358023727	-0.040675015681815149	-0.062716479398127087
1.0700000000000001	-0.0411367374263842825	-0.0405824648423869386	-0.0455149373601304266	-0.062453833390268651	-0.0401629545184987497	-0.048516477204907435	-0.065043193250787133	-0.0282035936834896423	-0.027244440724596188	-0.0331524873713028502	-0.059035884677004096	-0.0272832300462721968	-0.040537593424107927	-0.063080181382645235
1.075	-0.0411371204620746422	-0.0405570227191782882	-0.0449698434873017204	-0.062648791576665115	-0.0401382538114166808	-0.047744342396671256	-0.06486362286848931	-0.0282944158955323239	-0.0272615451345430524	-0.0327785709313279028	-0.059313971085064009	-0.0271621912163678701	-0.040342182113523219	-0.063469889743685624
1.0800000000000001	-0.04113731454833374	-0.040594150949270499	-0.0443611717721432119	-0.062832671779562628	-0.0402429912580768393	-0.046919580379976952	-0.064655949049304384	-0.0283827961519779087	-0.0273854376361307401	-0.0323468138683927645	-0.059590946602385232	-0.0273476773959555634	-0.040084074631355993	-0.063866926413268917
1.085	-0.0411373226144927416	-0.0406887493812465199	-0.0437092559145904525	-0.063003481578828738	-0.0404616615442844797	-0.046071777015406094	-0.064424987161249199	-0.0284688397745684219	-0.0276084828952288235	-0.0318632904435603917	-0.059865131515695761	-0.0278177671621449851	-0.039754449985331344	-0.064250813895058857
1.0900000000000001	-0.0411371474776568096	-0.0408302003473178579	-0.0430330445753197158	-0.063159324622299096	-0.040766278675111431	-0.045218511463719776	-0.064178911558342462	-0.0285526479726197706	-0.0278996998285275101	-0.0313336623094465031	-0.060134496066746333	-0.0284650609050286589	-0.039341274905824083	-0.064601365830967858
1.095	-0.0411367918428214916	-0.0410036014567717619	-0.0423494308914468948	-0.063298554340189159	-0.041120618581739635	-0.044366689631707823	-0.063928730171485545	-0.0286343179456246864	-0.0282143214224972293	-0.0307637080612484077	-0.060396828725635386	-0.0291400036315055352	-0.038831278366098309	-0.064900885887106371
1.1000000000000001	-0.0411362583033508297	-0.041191460096707833	-0.0416731576593495867	-0.063419915998916205	-0.041486101519027662	-0.04351634091304579	-0.063687317379151812	-0.0287139429897364902	-0.0285070154447786384	-0.0301601273313522306	-0.060649905838346659	-0.0297037564767199706	-0.038212782030813374	-0.06513610679442781
1.105	-0.0411355493417965708	-0.041375451224513285	-0.0410171376420169627	-0.063522658453741963	-0.041828315086961264	-0.04266551138795742	-0.063468145868122092	-0.0287916126073134736	-0.0287436317574350792	-0.0295314667353091054	-0.060891643866625989	-0.0300668165095742859	-0.037479058449985748	-0.065299541826797054
1.1100000000000001	-0.0411346673310402502	-0.04153776885150364	-0.0403929633893646349	-0.063606599817504712	-0.042119635489156291	-0.04181497630058831	-0.06328391334164018	-0.0288674126186702955	-0.0289078902851817595	-0.028888975938153641	-0.061120217664287076	-0.0302046384364078331	-0.0366318291016494322	-0.065390038264450407
1.115	-0.0411336145357396503	-0.0416620351997985765	-0.0398113850692257561	-0.063672136955782373	-0.042335899005476344	-0.040971793560994444	-0.063145270828017716	-0.028941425275164542	-0.0290018400921308371	-0.0282471933442071868	-0.061334133049046384	-0.0301533916748770736	-0.0356844369080872622	-0.065412481384279114
1.1200000000000001	-0.0411323931140647891	-0.0417343583785983787	-0.0392825941909189277	-0.063720196368218832	-0.042452302830849838	-0.040151056283563718	-0.06305982810087932	-0.0290137293727445386	-0.0290409067113396924	-0.0276240830846688896	-0.061532248547400233	-0.0299914296690482765	-0.0346641048519906901	-0.06537675413570605
1.125	-0.0411310051197086381	-0.0417451419264721641	-0.0388162418313544806	-0.063752132264130963	-0.042446767517696595	-0.039375548398057562	-0.063031551662479832	-0.0290844003650983691	-0.0290456046080700764	-0.0270405984639061355	-0.06171374844443985	-0.0298103652447717671	-0.0336125823249273247	-0.06529617536726583
1.1300000000000001	-0.0411294525041600307	-0.0416913408461949721	-0.0384212143704086448	-0.063769584954579815	-0.0423115953236526823	-0.038673419175305814	-0.063060599338363848	-0.0291535104755727826	-0.0290327515675713722	-0.026519630466316476	-0.061878075864778998	-0.0296811909561510783	-0.0325845149257648624	-0.065185699121059014
1.135	-0.0411277371192277806	-0.0415778538021441905	-0.0381052614964168049	-0.06377431771815612	-0.0420626399654852969	-0.038074475953084555	-0.063143567979366031	-0.0292211288070742602	-0.0290092579298402771	-0.0260844061768596609	-0.06202483941089299	-0.0296264848693844463	-0.0316431784106814706	-0.065060157842871396
1.1400000000000001	-0.041125860719805833	-0.0414168659169619041	-0.0378746011994763279	-0.063768052216867303	-0.0417347111069004759	-0.03760610690196999	-0.063274077086471551	-0.0292873214492217266	-0.0289708768366493535	-0.0257565146539276832	-0.062153709167722324	-0.0296121773389624279	-0.0308538095525002785	-0.064932784416952481
1.145	-0.0411238249668715488	-0.0412253251812686866	-0.0377336092296526005	-0.063752321192585912	-0.0413661612768908579	-0.037289937327291566	-0.063443576591505893	-0.0293521515820893999	-0.0289065242328191926	-0.0255538320205172452	-0.062264317475245138	-0.0295649319967897286	-0.0302754866024113323	-0.064814168688120508
1.1500000000000001	-0.0411216314307093294	-0.0410219998227265319	-0.0376846484670546538	-0.063728353093474726	-0.0409872705246499454	-0.037139933510474467	-0.063642253392648548	-0.0294156795759591381	-0.0288065029254909734	-0.0254886663156448895	-0.062356177150740937	-0.0294079670170966277	-0.0299530726330936854	-0.064711712152957825
1.155	-0.0411192815943535908	-0.0408254496549252346	-0.0377280337080224631	-0.063696997489145114	-0.0406214795726419056	-0.037161941061342727	-0.063859917723570102	-0.0294779630865910686	-0.0286712550654017938	-0.0255664269593162084	-0.062428625600074819	-0.0290999118248787549	-0.0299108775105451059	-0.064629557513464465
1.1599999999999999	-0.041116776857245264	-0.0406530401796568689	-0.037862088617724139	-0.063658693864610571	-0.0402939672733450931	-0.037354025419438551	-0.064086773425653914	-0.0295390571456185368	-0.0285168626789920483	-0.0257850413330010305	-0.062480798476208922	-0.0286619728696095345	-0.0301493462642546174	-0.064568902497553132
1.165	-0.041114118539097353	-0.0405202026757611521	-0.038083249583965274	-0.063613480771535531	-0.0400357459844219746	-0.037706904803530485	-0.064314009515896114	-0.029599014245776897	-0.0283745044075263559	-0.0261352092836827852	-0.062511632161593954	-0.0281830673160319402	-0.0306453866887244412	-0.064528568988274912
1.1699999999999999	-0.0411113078839645257	-0.0404392999014281716	-0.038386198774607475	-0.063561038170629466	-0.0398780545707764734	-0.038204262707227642	-0.064534186550824386	-0.0296578844207820418	-0.0282831863668633467	-0.0266014370263664416	-0.062519891070434558	-0.0277972488590015431	-0.0313561521135913555	-0.064505691014330977
1.175	-0.0411083460645126267	-0.0404182236856694654	-0.038764040820830341	-0.063500753497819727	-0.039842329265495768	-0.038823355131983526	-0.064741423195880153	-0.0297157153197831375	-0.02827782275934697	-0.027163660532561196	-0.062504213946714238	-0.0276364458279486517	-0.032225406933677094	-0.064496403348962368
1.1799999999999999	-0.0411052341864840194	-0.0404592896696311955	-0.039208547835398031	-0.063431801489490744	-0.039934130305027672	-0.039536540531768897	-0.064931411426463055	-0.0297725522764224032	-0.0283771706567039363	-0.0277991834790356009	-0.062463172984371283	-0.0277761150997962209	-0.03319115458955618	-0.064496446388579224
1.185	-0.0411019732933534998	-0.0405588224734916915	-0.039710475238995124	-0.06335322876146152	-0.040143162151699533	-0.040313979301528341	-0.065101301251241303	-0.0298284383726403865	-0.0285767706684871584	-0.028484630140219164	-0.062395340447425949	-0.0282016064699768734	-0.034193078556548698	-0.064501641499162939
1.19	-0.0410985643711705016	-0.04070750762914306	-0.040259907224108413	-0.063264036046562857	-0.040445768961515996	-0.041127078547788605	-0.065249498772068434	-0.0298834144974663608	-0.0288500347392156998	-0.0291976469637841539	-0.062299359082963479	-0.0288145582987302983	-0.03517856090412216	-0.064508225041020984
1.1950000000000001	-0.0410950083535813377	-0.040891476830673108	-0.040846550767325778	-0.063163253332633801	-0.040808377467584654	-0.041951772138621693	-0.065375417419720006	-0.0299375194011292244	-0.0291568377344275793	-0.0299181627848046784	-0.062174014511294234	-0.029474143538513092	-0.036106529175434105	-0.064513053540750538
1.2	-0.0410913061270252524	-0.04109397680842888	-0.041459885165537233	-0.063050005465258496	-0.041193700129630936	-0.042770686649457591	-0.065479214463003307	-0.0299907897449102528	-0.0294556991257997575	-0.0306291149710534704	-0.06201830950236327	-0.0300486423726771995	-0.036948968847036129	-0.064513705607487285
1.2050000000000001	-0.0410874585360968373	-0.041297169767279209	-0.04208910151955623	-0.062923567778374606	-0.041568447855836014	-0.043573581327278057	-0.065561536164267841	-0.030043260147237721	-0.0297147032717414824	-0.0313166458040108951	-0.061831541264645833	-0.0304536394290663727	-0.037690428007711033	-0.064508509666084959
1.21	-0.0410834663890661305	-0.041483494761451121	-0.042722828486723752	-0.062783412818060274	-0.041906941654084466	-0.044355929586714487	-0.065623287258257612	-0.0300949632265885156	-0.0299176802676522676	-0.0319698539165788254	-0.061613383365907373	-0.0306673291937287806	-0.038326112120652985	-0.064496523292561061
1.2150000000000001	-0.0410793304635466252	-0.041636480766147472	-0.043348719557810256	-0.062629250167291392	-0.042187612276386451	-0.045115948211122977	-0.06566543490416519	-0.0301459296418165227	-0.0300644925297993106	-0.0325802405481806985	-0.061363973578173123	-0.0307253165893618052	-0.038859218783813206	-0.064477482995026975
1.22	-0.0410750515122997586	-0.041741613830378864	-0.043953049705287765	-0.062461061771581405	-0.042387298963697141	-0.045850729922905118	-0.065688854241169183	-0.0301961881305681914	-0.0301662873752175291	-0.0331410166439414195	-0.061084007800874415	-0.0307005860918407338	-0.039298075497266759	-0.064451735317073774
1.2250000000000001	-0.0410706302691638953	-0.041787965986427415	-0.044520511882171729	-0.062279135053361868	-0.04248221966339656	-0.046552412607295019	-0.065694221814464272	-0.0302457655464716168	-0.0302378697550025849	-0.033646434882443529	-0.060774838364077089	-0.0306737242777060525	-0.039653504504777514	-0.064420153070429458
1.23	-0.0410660674550925476	-0.04177042902082507	-0.045034397359940394	-0.062084095547230597	-0.042457978306193314	-0.047205492977288897	-0.065681963499600739	-0.0302946868957988981	-0.0302900061112524471	-0.0340912828240132595	-0.060438572626195475	-0.0307004387870293412	-0.039936692701622754	-0.064384035577473232
1.2350000000000001	-0.0410613637842872326	-0.041691339807164996	-0.045477278736874936	-0.061876939855327545	-0.042319437132132881	-0.047786337212642227	-0.06565226375778157	-0.0303429753742977455	-0.0303244611642007919	-0.0344706235903022707	-0.060078165114709016	-0.0307878335946117232	-0.040157698240176392	-0.064344989701728826
1.24	-0.041056519970407128	-0.04156026984333562	-0.045832196600820105	-0.061659068490464672	-0.042089297531521491	-0.048265506757476332	-0.065605141504385183	-0.0303906524048719426	-0.0303336832158304028	-0.0347798060960465669	-0.059697493850838519	-0.0308910077447393284	-0.040324584182916398	-0.064304789321406625
1.2450000000000001	-0.041051536732836758	-0.041391987313338422	-0.046084205706781923	-0.061432316746769339	-0.041796380108306551	-0.048612686469497469	-0.065540593140154127	-0.0304377376767594528	-0.0303053474680270635	-0.0350146995435704054	-0.059301409358192476	-0.030932945233356437	-0.040443060564251305	-0.06426521436610891
1.25	-0.041046414802991506	-0.041203849108584143	-0.046222006350132406	-0.061198980253349807	-0.041465864326140342	-0.048803007557256543	-0.065458794678121973	-0.0304842491868108569	-0.0302300492033459476	-0.0351720519054272395	-0.058895743635295923	-0.0308390192603347409	-0.040516469735856649	-0.06422787566339775
1.2550000000000001	-0.04104115493063927	-0.041013880373220747	-0.046239318406452328	-0.060961830507813474	-0.04112001385522204	-0.04882283921715535	-0.065360343022640761	-0.030530203283415281	-0.0301091289919838623	-0.0352498445994261584	-0.058487266520665963	-0.0305720432726620685	-0.040545960684776353	-0.064194037352030369
1.26	-0.041035757890214801	-0.040839731490124707	-0.046135682294599379	-0.060724114669950325	-0.040785381302514753	-0.048673099446427658	-0.06524650365323967	-0.0305756147135506301	-0.0299593814845615294	-0.0352475250387774825	-0.058083578761357832	-0.0301558732375875401	-0.040530723001389124	-0.064164453285902048
1.2650000000000001	-0.041030224487102537	-0.040697820941442798	-0.045916494739963784	-0.060489533450216996	-0.040496389211203271	-0.048368925631619608	-0.065119422117761757	-0.0306204966733568488	-0.0298122613636966112	-0.035166044278534615	-0.057692934899909034	-0.0296792618513971182	-0.04046815963545499	-0.064139236961238706
1.27	-0.041024555563862256	-0.040602068412326422	-0.045592272901137831	-0.060262191259268689	-0.040290284809158251	-0.047935844016620881	-0.064982254314340648	-0.0306648608625433335	-0.029706992769430093	-0.03500769567365826	-0.057323994743822494	-0.0292747367560127797	-0.040353895896093915	-0.064117785994264448
1.2750000000000001	-0.041018752006370926	-0.040562310963141982	-0.045177328287160253	-0.060046514037663205	-0.040197319420615989	-0.047403799875408321	-0.064839178874866868	-0.0307087175428472385	-0.0296794038339685385	-0.0347758208427912543	-0.056985509277065487	-0.0290744444290625007	-0.040181605909609269	-0.064098782175744376
1.28	-0.041012814749852894	-0.040582929846281299	-0.044688161038108197	-0.059847132402266116	-0.040233034575550818	-0.046801022422050811	-0.064695274305963126	-0.0307520756006602065	-0.0297505244354872178	-0.0344744986665559079	-0.056685954690509779	-0.0291585475145072618	-0.039942793174143859	-0.064080285913279486
1.2849999999999999	-0.041006744784770679	-0.040662119347493129	-0.044141918393087013	-0.059668730841329598	-0.040395146485219912	-0.046149505994325754	-0.064556269859607922	-0.0307949426138388326	-0.0299196676448823506	-0.0341083460155834545	-0.056433135766415206	-0.0295222090716325363	-0.039626812048243673	-0.064059937148145392
1.29	-0.041000543162546997	-0.040791983405236958	-0.043555197940274637	-0.05951586743270298	-0.040663602492173938	-0.045463102750589496	-0.064428204627352818	-0.0308373249226106697	-0.030164983576755468	-0.0336825322162827785	-0.056233786047038003	-0.0300801688233361659	-0.039221460937578669	-0.064035260405083073
1.2949999999999999	-0.040994211001089141	-0.040959519862192818	-0.042943348268789847	-0.059392772575781317	-0.041004039554439958	-0.044748277729002461	-0.064317045309534666	-0.0308792277043852245	-0.0304510368254823254	-0.0332030519513129102	-0.056093196002440366	-0.0307048781716787213	-0.038714378951450808	-0.064004047970298152
1.3	-0.040987749490086106	-0.041148342807193043	-0.042320274022821223	-0.059303139024812773	-0.041376040494276298	-0.044006861537101835	-0.064228313782806418	-0.0309206550521800832	-0.0307398770149133548	-0.0326772297668084846	-0.056014900987828732	-0.0312751159636795437	-0.038095286924085235	-0.063964765748449257
1.3049999999999999	-0.040981159896049279	-0.041340606346218324	-0.041698632132795967	-0.05924991852290412	-0.041743184814931731	-0.043239809312503985	-0.064166761637219372	-0.0309616100562774275	-0.0310010890813630948	-0.0321143609677334718	-0.056000457752431871	-0.0317120535286651385	-0.037358912174610837	-0.063916901000277579
1.31	-0.04097444356706731	-0.041518462097308239	-0.041090237311253395	-0.059235141996335697	-0.042078016424721342	-0.042450972980495385	-0.064136107698930481	-0.0310020948886384678	-0.0312175277143973511	-0.0315263420875242247	-0.056049331738351946	-0.031993104065800185	-0.036508266012959378	-0.06386116339079674
1.315	-0.040967601937246625	-0.041664896770120177	-0.040506483990101551	-0.059259780109526175	-0.042358665230598037	-0.04165005943009779	-0.06413883693107601	-0.0310421108895240181	-0.0313856592543382047	-0.0309281180711088228	-0.056158908013408883	-0.0321457883572512026	-0.035557791955154596	-0.063799470805490614
1.3200000000000001	-0.040960636530809452	-0.041764579662210367	-0.039958629300695036	-0.059323658741963247	-0.042562239844120863	-0.040854168333934335	-0.06417605331158747	-0.0310816586556993404	-0.0315114224221730931	-0.0303377778907389037	-0.056324627485778837	-0.0322279511992240014	-0.03453575105324581	-0.06373469889946515
1.325	-0.040953548965822071	-0.041805502706907065	-0.039457848989218793	-0.059425439674508173	-0.042664288909801598	-0.04008757210159835	-0.06424738644830813	-0.0311207381295437647	-0.0316037457357996309	-0.0297761681758652728	-0.056540238418034553	-0.0323007192749345255	-0.033485089199690347	-0.063670234842057136
1.3300000000000001	-0.040946340957527317	-0.041781323958994406	-0.039015053579044846	-0.059562670864024197	-0.042647596757185121	-0.039379763979052053	-0.064350965083495522	-0.0311593486883395123	-0.0316683079450177664	-0.0292659650416363958	-0.056798142660213612	-0.0324016245989192639	-0.0324620394340642589	-0.063609429332902638
1.335	-0.040939014321256335	-0.041693202012719211	-0.038640515119315397	-0.059731903874189281	-0.042512206424774226	-0.038762247741331226	-0.064483479666614867	-0.0311974892329811489	-0.0317038581906530454	-0.028830241048099546	-0.057089807795914638	-0.0325272110323593503	-0.0315319738426988707	-0.063555066583496521
1.3400000000000001	-0.040931570974896366	-0.041549811132543313	-0.038343390589126244	-0.059928869270353716	-0.042275625156283566	-0.038264922608577401	-0.064640352620604429	-0.0312351582753297185	-0.0317024665729675572	-0.0284906716604201921	-0.057406211542951195	-0.0326328945628449655	-0.0307625894222217013	-0.063508960905808649
1.345	-0.040924012940892701	-0.041365435829613899	-0.038131231630042748	-0.060148695075672403	-0.04196296407028831	-0.0379129890476230211	-0.064816017657040718	-0.0312723540234302495	-0.0316536646911516691	-0.0282656198178773887	-0.057738283770977832	-0.0326509113735280169	-0.030215291379032073	-0.063471747161456416
1.3500000000000001	-0.040916342347765458	-0.041157354138233159	-0.038009549292773262	-0.060386149564753401	-0.041597954037815919	-0.0377249339474437234	-0.065004284913397038	-0.0313090744638220403	-0.0315510066078591781	-0.0281683914751216342	-0.058077314317131256	-0.0325192161486122914	-0.029936365501108586	-0.063442877804501753
1.355	-0.040908561431122997	-0.040943815204063192	-0.037981473745091872	-0.060635888249358985	-0.041203341428492817	-0.0377115238130098791	-0.065198747026758246	-0.0313453174401961291	-0.0313986076079283055	-0.0282059490525186446	-0.058415300776282274	-0.0322107858414634839	-0.029949887663608142	-0.063420790917767272
1.3600000000000001	-0.040900672534157107	-0.040742896587118453	-0.038047529565952134	-0.060892685972836062	-0.040807661453164303	-0.037875284211415325	-0.065393171235563094	-0.0313810807276920529	-0.0312149773277062753	-0.0283782990797194456	-0.058745218581179657	-0.0317539093118955477	-0.0302540856745821589	-0.063403184804253366
1.365	-0.040892678107606671	-0.040571613625072259	-0.038205544389162421	-0.061151638241298266	-0.040448960841346345	-0.0382100358039521	-0.065581827501016652	-0.0314163621021780155	-0.0310320523405192004	-0.0286786497065379142	-0.059061204725466134	-0.0312358179363979333	-0.0308220603935465793	-0.063387328970100477
1.3700000000000001	-0.040884580709179516	-0.040444677159647861	-0.038450714580104921	-0.061408320625829978	-0.040170003995182493	-0.038700612320339006	-0.065759719639878211	-0.0314511594039228519	-0.0308887859317130517	-0.0290942930650323699	-0.05935865519132168	-0.0307839252722249908	-0.0316066484818938342	-0.063370353982746375
1.375	-0.040876383002425271	-0.040372931740441389	-0.038775849554820885	-0.06165890045520996	-0.040007714248383836	-0.039323397468625994	-0.065922708853555284	-0.0314854705951421971	-0.0308207988999931033	-0.0296080414667595652	-0.059634243509707807	-0.0305255488093899826	-0.0325481649187473918	-0.063349484845375582
1.3800000000000001	-0.040868087755053903	-0.040361942226838336	-0.039171793073853245	-0.061900200276006234	-0.039983369527935203	-0.040048293850322774	-0.066067539635916553	-0.0315192938109871534	-0.0308496877125622368	-0.0301999634090574282	-0.059885873236350671	-0.0305400223254031931	-0.033583160026932514	-0.063322205566976037
1.385	-0.040859697836698922	-0.040411147897607676	-0.039627976392400888	-0.062129717029315742	-0.040097226019692747	-0.040842140889566178	-0.066191791894057159	-0.0315526274036360007	-0.030976344268263963	-0.0308491394656382854	-0.060112580193069276	-0.0308272897813897174	-0.034652330926220392	-0.06328636077623331
1.3900000000000001	-0.040851216216126198	-0.040513811640754716	-0.040133010753757057	-0.062345604157603074	-0.040327877948809111	-0.041672855546702097	-0.066293788568016408	-0.0315854699792492821	-0.0311811704560689095	-0.0315351875434670759	-0.060314401181359792	-0.0313110221764786975	-0.035706254202604516	-0.06324021124025473
1.395	-0.040842645957893368	-0.040657884337497063	-0.040675197832899268	-0.062546625741958365	-0.040637051754605264	-0.042513171017727585	-0.066372486221985939	-0.0316178204276529787	-0.0314309357303624466	-0.0322393775478008103	-0.060492224870328078	-0.0318731873839485887	-0.036708380547287378	-0.063182464354565702
1.4000000000000001	-0.040833990218467672	-0.040827665980667404	-0.041242842943708376	-0.062732092332879831	-0.040980096375479351	-0.04334297742210908	-0.06642736961736762	-0.03164967794472149	-0.0316890984664027468	-0.0329452471736169672	-0.060647638194677067	-0.0323991314699354271	-0.037635445086040316	-0.063112299734831384
1.405	-0.040825252241813173	-0.041005708703539221	-0.04182430029357654	-0.062901787587653227	-0.041317777037263281	-0.044149754649079553	-0.066458362973222853	-0.0316810420475404382	-0.0319253692286296594	-0.0336387238699296579	-0.060782778414982404	-0.0328116491160509271	-0.038475902697074865	-0.063029405815048011
1.4099999999999999	-0.040816435354462456	-0.041174250508447265	-0.04240775215124267	-0.063055893461004197	-0.04162191734183899	-0.044927134900138543	-0.066465762671626697	-0.0317119125825361782	-0.0321213453566315899	-0.0343078383101929571	-0.060900197496864762	-0.0330844612829510831	-0.039227165641434704	-0.062934037232334623
1.415	-0.04080754296009002	-0.041316006270232667	-0.042980806095233766	-0.063194919829795586	-0.04187173315762854	-0.04567204894968689	-0.066450189935310953	-0.0317422897268638587	-0.0322711354932171262	-0.0349421730287927339	-0.061002742073592804	-0.0332368114426139449	-0.039892390080114114	-0.062827095525853471
1.4199999999999999	-0.040798578533608917	-0.041414982645049061	-0.043530065543117968	-0.063319642359802504	-0.042046301786082486	-0.046381168643827463	-0.066412558149424382	-0.0317721739834444118	-0.0323778227447371821	-0.0355322215677724477	-0.06109344927896681	-0.0333154526000720816	-0.040477439695204259	-0.062710227639296946
1.425	-0.040789545614815002	-0.041458173265649491	-0.044040868726757673	-0.063431050387551539	-0.042122928265322769	-0.047047508309283695	-0.066354048200748499	-0.0318015661701347601	-0.0324477868021711468	-0.0360688358511600696	-0.061175456387671101	-0.0333707086960531272	-0.040988505329825467	-0.062585928179312754
1.4299999999999999	-0.040780447801606098	-0.041438086345410081	-0.044497384279547892	-0.063530304783609799	-0.042085273870047542	-0.047658099117870155	-0.066276086304273424	-0.0318304674036001723	-0.0324852556460104029	-0.0365429110684576303	-0.061251920615149464	-0.0334335505026801813	-0.041430668623082067	-0.06245762297175638
1.435	-0.040771288742806839	-0.041354839356460181	-0.044883189412774967	-0.063618704325773934	-0.041933495062382657	-0.048193529992472747	-0.066180321743177316	-0.0318588790785327102	-0.0324891119755494382	-0.0369453993176648999	-0.061325944685965592	-0.0335011711863381394	-0.041807440063687419	-0.062329704417254276
1.44	-0.040762072130632615	-0.041216380701502857	-0.045182344127422603	-0.063697658136898742	-0.041685071473498792	-0.048629762524673117	-0.06606860574947098	-0.0318868028429248654	-0.0324530989194091917	-0.0372676626672056599	-0.061400503905602666	-0.033536876730744842	-0.042121012968834583	-0.062207485382447485
1.4450000000000001	-0.040752801692828799	-0.041036625881576995	-0.0453808344335706	-0.063768661284097577	-0.041365456550463776	-0.048941979842918096	-0.065942975904547693	-0.0319142405701587736	-0.0323693836954118732	-0.037502088263511849	-0.061478371435306868	-0.033484943623682941	-0.042372772675459089	-0.062097040169304505
1.45	-0.040743481184524072	-0.040832710819776721	-0.045468127984318431	-0.063833270696494212	-0.040999179307462096	-0.049109501040605403	-0.065805651261092303	-0.0319411943287121421	-0.0322342551501755974	-0.037642814560764731	-0.061562040166987612	-0.0332951188082792759	-0.042563610608225442	-0.062004910571923486
1.4550000000000001	-0.040734114379838807	-0.040622764033310923	-0.045438512121016647	-0.06389307908253925	-0.040609976233449565	-0.049120294915601368	-0.065659040670043733	-0.0319676663503069555	-0.0320538592790439473	-0.037686381473654476	-0.061653641822426543	-0.0329483494863926773	-0.042693825673514342	-0.061937673209034562
1.46	-0.040724705063292108	-0.040424610816034416	-0.045291901212643545	-0.063949685397079372	-0.040227027637685172	-0.048973635799272465	-0.065505760634886525	-0.0319936589973391916	-0.0318475566151872612	-0.037632133013151115	-0.061754866348519996	-0.0324753089708336527	-0.042762699567277427	-0.061901390345636087
1.4650000000000001	-0.040715257021051683	-0.040254873002458179	-0.04503391292415428	-0.064004661447628276	-0.039887905909504292	-0.048680022296733394	-0.065348651367716919	-0.0320191747304262966	-0.0316469078091771078	-0.037482267778147227	-0.061866886947194202	-0.0319599966694827221	-0.042768006098082604	-0.061900996858143687
1.47	-0.04070577403207405	-0.040127881879674733	-0.044675191306672585	-0.06405951522971889	-0.039633140575229798	-0.048258411227512593	-0.06519077412648041	-0.0320442160768917134	-0.0314895934872563202	-0.037241531794390312	-0.061990297723214609	-0.0315224000583337288	-0.042705677966666916	-0.061939704746620584
1.4750000000000001	-0.040696259859181978	-0.040054376645507553	-0.044230141101536947	-0.064115652341639672	-0.039495885271253608	-0.047731713355067774	-0.065035373120795085	-0.0320687856009768274	-0.0314096124346234921	-0.036916648801331359	-0.062125071555038918	-0.0312808709622926367	-0.042569707782065135	-0.062018525588928689
1.48	-0.040686718240128342	-0.040040328366517342	-0.043715370960461762	-0.064174337207078164	-0.039493547617314115	-0.04712199323373351	-0.064885793188464294	-0.032092885876527118	-0.0314271325769521409	-0.036515653683943038	-0.062270545132599218	-0.0313073956949643304	-0.042352266870429859	-0.062136012271928459
1.4850000000000001	-0.040677152878695147	-0.040086169935532251	-0.043148183144288293	-0.06423665579274187	-0.039624270283239641	-0.046446759553777844	-0.064745358445294749	-0.0321165194628435938	-0.0315421377394152074	-0.036047314886795958	-0.062425436126820208	-0.0315983664034717824	-0.042044056381422486	-0.062288298357441059
1.49	-0.04066756743587719	-0.040186595600659796	-0.042545389498266958	-0.064303481135653131	-0.039867194206108475	-0.045717231465083526	-0.06461723194176734	-0.0321396888843241795	-0.0317346508971838751	-0.035520798493831103	-0.062587894392449287	-0.0320776865333614988	-0.041635001222570438	-0.06246946609869193
1.4950000000000001	-0.040657965521199642	-0.040331102660881745	-0.04192260778666746	-0.064375442488789512	-0.040186650780773735	-0.044938793684531941	-0.064504285084193412	-0.0321623966144421073	-0.0319713416106665638	-0.0349456537429388427	-0.062755585435701369	-0.0326294622624045643	-0.04111545615681203	-0.062672209567214643
1.5	-0.040648350684217665	-0.040505280039410404	-0.041294046175745798	-0.064452898501520738	-0.040541236238715512	-0.044113281602602807	-0.064409002908343453	-0.0321846450645227045	-0.0322155079766139414	-0.0343321096723760219	-0.062925800729075521	-0.0331408546398881455	-0.040478061432697914	-0.06288869225644853
1.5050000000000001	-0.040638726406246183	-0.040692398530711546	-0.040672661819197081	-0.064535914784079543	-0.040894289268074383	-0.043242407851413939	-0.064333436702988779	-0.0322064365776864707	-0.032436378241428775	-0.0336915881975709433	-0.063095586464464317	-0.0335347517776905136	-0.039720269895013271	-0.063111447823751203
1.51	-0.040629096092365582	-0.040874650081754286	-0.040070510664492153	-0.06462424655285732	-0.041218602637883885	-0.042331536325470512	-0.064279194387828354	-0.032227773428227148	-0.032614655941506962	-0.0330372771988510804	-0.063261880501019598	-0.0337828003219285053	-0.038847391163888349	-0.063334155442400329
1.5150000000000001	-0.040619463063748352	-0.04103389571204275	-0.03949909755383802	-0.064717327732743671	-0.041492160670816566	-0.041393025324630436	-0.064247441128127997	-0.0322486578265904475	-0.0327432596088836195	-0.0323845777794619412	-0.06342164683693176	-0.0339001900036822694	-0.037875766887046446	-0.063552146156067387
1.52	-0.040609830550349026	-0.041152622637118819	-0.038969579006747678	-0.064814268655823932	-0.041690618515013733	-0.040448416822249061	-0.064238877588309503	-0.0322690919300131427	-0.0328241076274537189	-0.0317512465548137298	-0.063571997877132501	-0.033928531045317889	-0.0368354133382344054	-0.063762559356023772
1.5250000000000001	-0.040600201683997347	-0.04121597401294041	-0.038492745597914879	-0.064913865000313415	-0.041786829817253467	-0.039528852933748626	-0.064253675544291764	-0.0322890778587766646	-0.0328629233630358514	-0.0311570966065392659	-0.063710296794351448	-0.0339139306289802681	-0.0357712094653195901	-0.063964152167237297
1.53	-0.040590579491932638	-0.041214724731024989	-0.038078791862151695	-0.065014620537092483	-0.041761210928191065	-0.038673339958621067	-0.064291376436652463	-0.0323086177179231687	-0.0328642874944548404	-0.0306231956707339271	-0.063834234946204358	-0.0338870087837002955	-0.0347416241594353359	-0.064156845026518813
1.5350000000000001	-0.040580966890813238	-0.041147767167154292	-0.037736945255134022	-0.065114785408865574	-0.04161388465331426	-0.037924925315184218	-0.064350786466099121	-0.0323277136241812734	-0.0328287271485735499	-0.0301705975550725206	-0.063941882137488822	-0.0338507273938287477	-0.0338142639977747641	-0.064341140995630593
1.54	-0.040571366681232552	-0.04102249549005379	-0.037475054566999171	-0.065212410089962668	-0.041365692858568415	-0.0373254405838990545	-0.064429918380460226	-0.0323463677377493507	-0.0327527835698771831	-0.0298187455891765304	-0.06403171009533219	-0.033779822770538061	-0.0330582869283430417	-0.064517570244025121
1.5449999999999999	-0.040561781542768957	-0.040852826160413745	-0.037299227618348162	-0.065305413119797578	-0.041047054897744207	-0.0369099598967986486	-0.06452602637005061	-0.0323645822984939343	-0.0326320056936071771	-0.0295837720118345494	-0.064102591581936397	-0.0336322912103237536	-0.032534819541616345	-0.064686283920289931
1.55	-0.040552214029593827	-0.040656163187807198	-0.037213569108693526	-0.065391658588074866	-0.040686741696710566	-0.0367022396613744912	-0.064635757143643089	-0.0323823596660354668	-0.0324658556648512314	-0.0294769613275801151	-0.064153778986987344	-0.0333697142514016469	-0.0322874938660967293	-0.064846865397829083
1.5549999999999999	-0.040542666566657235	-0.040450888505076142	-0.037220025179585875	-0.065469037639437279	-0.040310540197809427	-0.0367120333151593858	-0.064755406875133754	-0.0323997023631189154	-0.0322627223615284582	-0.0295036337744279925	-0.064184867034943921	-0.0329802422237038771	-0.0323355441218573171	-0.064998361408236811
1.56	-0.040533141446467507	-0.04025492762111271	-0.037318315220773054	-0.065535547344164796	-0.039947078523751523	-0.0369345212007759456	-0.064881243552886351	-0.0324166131216005001	-0.0320428339951911354	-0.0296626369653880996	-0.064195744517169004	-0.0324961976411980542	-0.0326712922170256219	-0.065139480845480835
1.565	-0.040523640826476231	-0.040084892539304692	-0.037505934205663268	-0.065589360357342427	-0.039630963608272128	-0.037351553259978532	-0.065009837806309145	-0.0324330949303274734	-0.0318371482518994974	-0.0299465252615678739	-0.064186539860910651	-0.0319977209928192558	-0.0332625216449990201	-0.065268878468474612
1.5700000000000001	-0.040514166727076324	-0.039955169322964862	-0.037778231070877465	-0.065628879851224193	-0.039398041391523986	-0.037934221174036157	-0.065138346150577746	-0.0324491510841443064	-0.0316815108008144886	-0.0303423838831233649	-0.06415756502033028	-0.0315961140036722756	-0.034058805090349819	-0.065385437817972969
1.575	-0.040504721030216553	-0.03987682388429136	-0.038128587316853079	-0.065652776046542317	-0.039276555163985818	-0.038646365457583972	-0.065264705463059201	-0.0324647852332276529	-0.031607356398047427	-0.0308331463450137623	-0.06410926173336806	-0.0313981498514191185	-0.034999922551423095	-0.065488486718727435
1.5800000000000001	-0.040495305478631756	-0.0398565630135801	-0.038548714089202698	-0.065660002950949018	-0.03928086878202285	-0.039448693479719671	-0.06538771907277717	-0.0324800014319338567	-0.0316321842173706708	-0.031399181406732721	-0.064042153704659101	-0.0314646887301514637	-0.036024341721346395	-0.065577908914929561
1.585	-0.040485921675683685	-0.039895962925325301	-0.039029051027026429	-0.065649796258548738	-0.039409537969385753	-0.040303072363881259	-0.065507035565959393	-0.0324948041863365865	-0.0317537417125354691	-0.0320199003932572177	-0.063956807779365756	-0.0317847254017593615	-0.0370761847262587	-0.065654145560603195
1.5900000000000001	-0.040476571085804117	-0.039991116190272342	-0.039559201462316518	-0.065621655436726725	-0.039645520222406754	-0.041176369848849068	-0.06562303620949435	-0.032509198499639067	-0.0319505155796998001	-0.0326751570724432911	-0.063853806661220895	-0.0322796623876863966	-0.038109831381227931	-0.065718102715556055
1.595	-0.040467255035527074	-0.04013290855772151	-0.04012830190363138	-0.065575314585017016	-0.039958663171303042	-0.042043164887333372	-0.06573665406073822	-0.0325231899146640521	-0.0321882934244418752	-0.0333462707179746463	-0.063733735171267394	-0.0328346224088228833	-0.039091998880394016	-0.065770992730578168
1.6000000000000001	-0.040457974715094331	-0.040308002916630946	-0.040725220854582538	-0.065510707573315843	-0.040312478840225047	-0.042886837952396536	-0.065849148460774455	-0.0325367845526550044	-0.0324298972813486688	-0.0340165837917399473	-0.063597181399269983	-0.0333388131467445414	-0.040001621281090448	-0.065814139634271006
1.605	-0.040448731180614898	-0.040500173184326709	-0.041338520324606228	-0.065427933238709767	-0.040672807138537073	-0.043698894155813285	-0.065961855340904078	-0.032549989147665036	-0.0326442130212131211	-0.0346715531464040057	-0.063444753322335661	-0.0337161906776647793	-0.040828093097174214	-0.065848774932809637
1.6100000000000001	-0.040439525356755179	-0.040691420490389005	-0.041956184435888072	-0.065327226104690089	-0.041011731600108788	-0.044476716978467853	-0.066075929545601766	-0.0325628110758611381	-0.032811591855504364	-0.0352984543783838553	-0.063277110518765293	-0.0339375262650808776	-0.041568491192317135	-0.065875844690505229
1.615	-0.040430358039935499	-0.040862786853048181	-0.042565203906021748	-0.06520893728665672	-0.04130372306488788	-0.045220210643672875	-0.066192092539370592	-0.032575258379134242	-0.032924661858095351	-0.035885842985891135	-0.063095009475028197	-0.0340152863430098603	-0.042224338762716563	-0.065895844613167387
1.6200000000000001	-0.040421229902004475	-0.040995560533487052	-0.043151179022212948	-0.0650735290741265	-0.041519727407003211	-0.0459279760406585	-0.06631039873354528	-0.032587339782475289	-0.0329854069284903981	-0.036422955791062355	-0.062899359691801974	-0.0339879048245772668	-0.042798409158792153	-0.065908698808601308
1.625	-0.040412141494361833	-0.041073650426328398	-0.043698143771360135	-0.064921585230155476	-0.041628983366109573	-0.046593815394381557	-0.066430036393976286	-0.0325990647046552647	-0.0330003830898502509	-0.036899244963838872	-0.06269128641263084	-0.033900649127253888	-0.043292026219667689	-0.065913699944420508
1.6300000000000001	-0.040403093252498195	-0.041086864586544898	-0.044188801516615563	-0.064753837400238024	-0.04161111138391992	-0.047204449804863265	-0.06654918372283476	-0.0326104432618307763	-0.0329760739408439639	-0.0373042089551368249	-0.062472194456255429	-0.0337885853217157299	-0.04370328284532959	-0.065909532090882094
1.635	-0.040394085500918828	-0.041033541025592155	-0.044605289242178058	-0.06457120624198729	-0.041468237090811258	-0.04773925246128785	-0.066664945370205688	-0.0326214862637846608	-0.0329159293134985494	-0.0376276173804835087	-0.062243826518317887	-0.0336650395106584345	-0.044026510684661128	-0.065894399793805647
1.6400000000000001	-0.040385118458417957	-0.040920895746271525	-0.044930460165776504	-0.064374854042795875	-0.04122436322277134	-0.048172425691302421	-0.066773396809036463	-0.0326322052026027903	-0.0328199451099003584	-0.0378601269223488295	-0.062008308646961568	-0.0335180595914109977	-0.044253135425548845	-0.065866284261237775
1.645	-0.040376192243669074	-0.040762894859395769	-0.045149521013071962	-0.064166243777238482	-0.0409123710450087	-0.048477369293552126	-0.066869761019459877	-0.0326426122336816796	-0.0326869039083317756	-0.0379941721935744266	-0.061768175619507613	-0.0333171995829409627	-0.044373740478594584	-0.065823336354622559
1.6500000000000001	-0.040367306881097087	-0.040577057027198927	-0.04525172559927954	-0.06394719789921228	-0.040561957604554542	-0.048632187151349094	-0.066948731620275833	-0.0326527201490552535	-0.0325185738067259106	-0.0380249205816243575	-0.061526369833523043	-0.0330307055439981708	-0.044380805463784679	-0.065764393903034523
1.655	-0.040358462306997944	-0.040381831088412345	-0.045231760309417768	-0.063719948840114316	-0.040198549376630264	-0.048624706713968762	-0.067004938178699545	-0.0326625423431226654	-0.0323242928592571086	-0.0379510375018792013	-0.061286209144318245	-0.0326482020877651895	-0.044271308419723877	-0.065689577943644022
1.6600000000000001	-0.040349658375872135	-0.040195117905295888	-0.04509049361035119	-0.063487172406462993	-0.039849789465394392	-0.048455373683698489	-0.067033524317601451	-0.0326720927709496813	-0.0321237778203404084	-0.0377750405612581836	-0.061051321740624174	-0.0321994435703892355	-0.044048316307742407	-0.065600883272710818
1.665	-0.040340894866939285	-0.040033432562442612	-0.044834900726807547	-0.0632519952675707	-0.039549192516673925	-0.048137032560409888	-0.067030781371496216	-0.0326813858994046998	-0.0319461735449796418	-0.0375031253849996692	-0.060825549377209522	-0.0317587865280617956	-0.043720924842672403	-0.065502642614261335
1.6699999999999999	-0.040332171490802392	-0.039911063413648667	-0.044477176466120793	-0.063017968705390472	-0.039331605060558311	-0.047691680281700759	-0.066994755853624503	-0.0326904366514730058	-0.0318245768016564316	-0.037144491732411428	-0.0606128236460395	-0.0314288975211532108	-0.043302426409992791	-0.065401724356435494
1.675	-0.040323487896231471	-0.039839091375483601	-0.044033248069475122	-0.062789002904778972	-0.039224333850968657	-0.04714532168024958	-0.066925734941795791	-0.0326992603441719454	-0.0317872735514622002	-0.0367103376917155543	-0.06041702295163838	-0.0313061624981049391	-0.0428072217919061	-0.06530733555922906
1.6799999999999999	-0.040314843677038358	-0.03982448865100357	-0.043521030689191686	-0.062569259309833391	-0.039240911169343631	-0.046522616990724499	-0.06682651660850726	-0.0327078726205603641	-0.0318488382794807897	-0.0362127758124259771	-0.060241819976563747	-0.0314418344611402593	-0.042247485026235045	-0.065230354334801501
1.685	-0.040306238379016074	-0.039869464969616375	-0.042958792885737077	-0.062363002803630603	-0.039379647103017554	-0.045842903841500911	-0.066702392899273905	-0.0327162893764009515	-0.0320048612981212205	-0.0356639325497270984	-0.060090530345228136	-0.0318189971860257691	-0.041630711512367168	-0.065182206992606402
1.69	-0.040297671506918566	-0.039971136000174064	-0.042363921250541273	-0.062174420322248361	-0.039624653187654126	-0.045118539372919828	-0.066560814714438956	-0.0327245266820906092	-0.0322327180040622036	-0.0350754252883155426	-0.05996597282657098	-0.0323582201689044801	-0.040958976365168785	-0.06517341840157185
1.6950000000000001	-0.040289142531458686	-0.040121654984094361	-0.041752229363479325	-0.062007417424013662	-0.0399486703862675	-0.044355689536855703	-0.06641075802537454	-0.0327326007005225091	-0.0324980615906664956	-0.0344582974332204748	-0.059870349933605909	-0.0329479265031913761	-0.040230164394071151	-0.065212067997021497
1.7	-0.040280650896304128	-0.040308885137238572	-0.041137799310467555	-0.061865408584214989	-0.040319007028396474	-0.043557027375408	-0.066261864768503677	-0.032740527601583298	-0.0327642132155368662	-0.0338233690726152364	-0.059805155569530447	-0.0334824392129567484	-0.039440864938491082	-0.065302443097832677
1.7050000000000001	-0.040272196025054258	-0.040517353203145937	-0.040533220004761996	-0.061751119808578322	-0.040704506611038245	-0.042725450244381595	-0.066123475120849027	-0.0327483234740201699	-0.0330007486461887258	-0.0331818606253887441	-0.059771113917686286	-0.0338904043827664132	-0.038590246179007914	-0.065444169177864935
1.71	-0.040263777328182406	-0.040729065003877737	-0.039950021777841297	-0.06166642288984045	-0.041077989890392536	-0.041867854750282045	-0.066003691084308336	-0.0327560042354339039	-0.0331885396002195925	-0.032546088060785978	-0.059768151505187234	-0.0341454435240872681	-0.037684071871450335	-0.065632008899818238
1.7150000000000001	-0.04025539420993054	-0.040924219894155702	-0.039399105135647401	-0.06161221886777853	-0.04141201156098417	-0.04099809483039599	-0.065908607956427496	-0.0327635855411678802	-0.0333204096262755407	-0.0319300152457634424	-0.059795402544793576	-0.0342605439099338136	-0.036738022368645894	-0.065856380152994367
1.72	-0.040247046075145568	-0.041082563585178844	-0.038891010499232863	-0.061588383989080989	-0.041673729917815392	-0.040138407982616986	-0.065841820145893659	-0.0327710826928662306	-0.0333982940930643575	-0.0313494773267475447	-0.059851246312937482	-0.0342727620995607776	-0.035779551067420411	-0.066104489640449461
1.7250000000000001	-0.040238732336048682	-0.041186117455080109	-0.038435953442871737	-0.0615937851543924	-0.041828099105165051	-0.03931884147071587	-0.065804257373927064	-0.0327785105474710265	-0.0334287064099113737	-0.0308219505913909787	-0.05993337430554063	-0.0342253132433994846	-0.0348476460862368432	-0.066361857658917406
1.73	-0.040230452418930541	-0.041222910518186675	-0.038043632018364304	-0.061626364355803974	-0.041851214536235131	-0.0385746139605042478	-0.065794348234761064	-0.0327858834274152544	-0.0334183645852222933	-0.0303658292198280241	-0.060038883996748543	-0.0341519390853576308	-0.0339901490907945833	-0.066613952554330601
1.7350000000000001	-0.040222205770767289	-0.041190012214945678	-0.037722876900943859	-0.06168328408164778	-0.041743235706550794	-0.0379419112374779563	-0.065808453926894609	-0.0327932150327485321	-0.0333713650916575122	-0.029999265612602696	-0.060164395020147154	-0.0340661164231936984	-0.0332587686107694239	-0.06684766696908923
1.74	-0.040213991865753735	-0.041094087740258223	-0.037481245693261012	-0.061761119262820551	-0.041528109318301443	-0.0374531661832933497	-0.06584147722655693	-0.0328005183559054057	-0.0332886856763118907	-0.0297387227779577469	-0.060306182445313386	-0.0339573337071885362	-0.0327025487252122725	-0.067052436916070486
1.7450000000000001	-0.040205810211750906	-0.040949207168277734	-0.037324655611740749	-0.061856077011335642	-0.041240404829354479	-0.0371330989416550747	-0.065887536762061705	-0.0328078055997919879	-0.0331701769410403726	-0.02959745606300091	-0.060460320650478483	-0.0337971632064519221	-0.0323610907791686834	-0.067220900895024846
1.75	-0.040197660356646538	-0.040773350221257587	-0.037257113720181714	-0.06196422370881352	-0.040912382606637289	-0.0369964558733124793	-0.06594060424380883	-0.0328150880998277561	-0.0330184508503179417	-0.0295841704337032867	-0.060622830338107725	-0.0335556155190452596	-0.0322589990079961808	-0.067349091451539582
1.7550000000000001	-0.040189541894627572	-0.040585390779357223	-0.037280561289965851	-0.062081699997135522	-0.040571482236262066	-0.0370475935319814464	-0.065995026967124799	-0.0328223762505340872	-0.0328432018759684865	-0.029702079295207343	-0.060789820785286134	-0.0332229680676176896	-0.03240270098864949	-0.067436225877836363
1.76	-0.040181454472363919	-0.040403312080528121	-0.037394820031930322	-0.062204907498189087	-0.040245472639217775	-0.0372812925549578843	-0.066045891197872779	-0.0328296794372126585	-0.0326638697913670084	-0.029948524177588673	-0.060957619681614383	-0.032827786733256313	-0.0327801212054758858	-0.067484207309426526
1.7650000000000001	-0.040173397795103381	-0.040243292039766849	-0.037597623218853248	-0.062330655903601455	-0.039965603928561341	-0.0376839746060339074	-0.066089215513835482	-0.0328370059732040291	-0.0325086959555559976	-0.0303152160509517263	-0.061122883959228662	-0.0324412475808955097	-0.0333629823654678949	-0.06749696254967364
1.77	-0.040165371632676629	-0.040119056816245809	-0.037884727595786933	-0.062456264540742698	-0.039762776131392204	-0.0382349207539252889	-0.066121990476807134	-0.0328443630431611373	-0.0324094126901998514	-0.0307890505711674158	-0.061282686769108066	-0.0321616658607614326	-0.0341110416602234037	-0.067479734319508065
1.7750000000000001	-0.040157375825411308	-0.040041282154383772	-0.038250114010768414	-0.062579617790673698	-0.039660397817659624	-0.0389077054850822617	-0.066142098886268019	-0.0328517566527151937	-0.0323927700569659947	-0.0313533541432098488	-0.061434577966777608	-0.0320815153509778938	-0.0349773920301539444	-0.067438421328614517
1.78	-0.040149410289953476	-0.040017077580606461	-0.038686278581470363	-0.062699178143954335	-0.039670192469220078	-0.0396722962049300951	-0.066148158939220086	-0.0328591915848526654	-0.032471963276283082	-0.0319893534999987128	-0.061576617817465322	-0.0322501523792104029	-0.0359139651372279834	-0.067379027819483849
1.7850000000000001	-0.040141475024993233	-0.040049516014664918	-0.039184587967372065	-0.062813963828533858	-0.039792122118233343	-0.0404979417325987146	-0.066139332553404607	-0.0328666713632614906	-0.0326416085531237927	-0.0326776385096378032	-0.061707385786886543	-0.0326514502299939447	-0.036876458972142571	-0.067307252191222447
1.79	-0.040133570116890936	-0.040137165355434212	-0.039735634251513667	-0.062923499695184252	-0.040015340126712512	-0.0413563950670797077	-0.066115135558112067	-0.032874198222846552	-0.0328785809621901907	-0.03339940697010086	-0.061825967979528405	-0.0332089770473342022	-0.0378280594118898206	-0.067228217254684683
1.7949999999999999	-0.040125695745198037	-0.040273804983097187	-0.040329498153358243	-0.063027750487166521	-0.040319465642488832	-0.042224642177752572	-0.066075278164572167	-0.0328817730875539107	-0.0331483692944175199	-0.0341373340455804539	-0.061931927853748326	-0.0338151502639436873	-0.0387415481851981691	-0.067146325619442508
1.8	-0.04011785218806611	-0.040448580902248479	-0.040955831812652182	-0.063127044988078829	-0.040678264144092412	-0.043086357873600026	-0.06601955532018504	-0.0328893955555862385	-0.0334141911436960606	-0.0348759853131551796	-0.062025265229682594	-0.0343678881466820426	-0.0395996677675623907	-0.067065213414031353
1.8049999999999999	-0.04011003982753514	-0.04064654343549707	-0.041603710579473761	-0.063221998142729008	-0.041064648847287634	-0.043931680005632632	-0.065947798620367705	-0.0328970638920352116	-0.0336453050601950518	-0.0356017769905589426	-0.062106368362898856	-0.0347978141412009321	-0.040393884054233484	-0.066987772910461629
1.81	-0.040102259154691	-0.04084928132245943	-0.042261270218755316	-0.063313436397075168	-0.041451944213507175	-0.044755349517042995	-0.065859894908973515	-0.0329047750289028426	-0.0338219258446712669	-0.0363025669618764058	-0.062175963111577264	-0.0350780565584927997	-0.041121901146541331	-0.066916217462794839
1.815	-0.040094510774679847	-0.041035728290310016	-0.042915225111599489	-0.063402329490427631	-0.041809223535445193	-0.045553643766435701	-0.065755871305520012	-0.0329125245724312855	-0.033936000074972811	-0.0369670253633555353	-0.062235062149028835	-0.0352183182655126806	-0.041784438927180079	-0.066852167915423254
1.8200000000000001	-0.04008679541156579	-0.041183854215939352	-0.04355043311888915	-0.063489729995383492	-0.042096551060810547	-0.046320800650199505	-0.065636041420503142	-0.0329203068176128416	-0.0339887305473622132	-0.0375839752034078203	-0.062284915952130451	-0.0352500304869782379	-0.042381907521295259	-0.066796745958308125
1.825	-0.040079113913016289	-0.041273899081809802	-0.044149711817697882	-0.063576720232347194	-0.042269747311473589	-0.047045811300063539	-0.065501202042246937	-0.0329281147697051563	-0.0339865285856645471	-0.0381419038159134137	-0.062326966106742606	-0.0352099261355121762	-0.042911694491357601	-0.066750665063146411
1.8300000000000001	-0.040071467254798079	-0.041292630889281733	-0.044694099980711833	-0.063664364944606407	-0.042296681253212536	-0.047710525808831446	-0.065352862840763357	-0.0329359401725346528	-0.0339370283202881377	-0.0386288178286689871	-0.062362800467590945	-0.0351268413711189369	-0.04336674815008691	-0.0667143126388658
1.835	-0.040063856545065097	-0.041236731914903682	-0.04516368693382267	-0.063753667436016651	-0.04217347519482768	-0.04828987578985336	-0.065193483371253491	-0.0329437735433326897	-0.0338463318599574223	-0.0390325448001236963	-0.062394109014484463	-0.0350133756616942022	-0.04373589739319363	-0.06668781771334181
1.8400000000000001	-0.040056283028418444	-0.041113380055573879	-0.045539005483482969	-0.063845526841616027	-0.041925810106638268	-0.048754574341242022	-0.065026682403216162	-0.032951604213812773	-0.0337181863348887277	-0.0393414800865251216	-0.062422638942818616	-0.0348630804250712895	-0.044005873993748638	-0.066671097394754001
1.845	-0.040048748089717579	-0.040937748360349552	-0.045802826667772784	-0.063940694862457498	-0.041594370042017106	-0.049075928067128994	-0.064857375891867751	-0.0329594203771667765	-0.0335553760853071942	-0.0395456575755432453	-0.062450147651844748	-0.0346550151353539163	-0.04416443166264801	-0.066663873926050602
1.8500000000000001	-0.040041253257620464	-0.04072902757047359	-0.045942050919077336	-0.064039731603854929	-0.04121835487464222	-0.049231595716363836	-0.064691794349318203	-0.0329672091406293635	-0.0333629893551772994	-0.0396379195315736447	-0.062478352833171772	-0.0343669670325727763	-0.044203543284510054	-0.066665654155794334
1.855	-0.040033800207830662	-0.04050699637158159	-0.045949311696161607	-0.064142961945628678	-0.040829391713827749	-0.049210601184242831	-0.064537331415861913	-0.0329749565832366449	-0.0331523112958874123	-0.0396149091712308179	-0.062508879736903542	-0.0339943782585359774	-0.044121623403507156	-0.066675666601119246
1.8600000000000001	-0.040026390766028306	-0.040290072697378055	-0.04582393237002209	-0.064250435841499363	-0.040454859615943112	-0.049015966310873834	-0.064402186784069903	-0.0329826478183841946	-0.0329433232668169996	-0.0394776340893360443	-0.062543206763564958	-0.0335670380606599699	-0.043924089904717585	-0.066692759248687149
1.865	-0.040019026910462426	-0.040094525968232501	-0.045572010174574639	-0.064361897669300591	-0.040121607905832668	-0.048664043219061746	-0.06429479115879888	-0.032990267060773786	-0.0327638047250210486	-0.0392314496863010544	-0.062582611604182167	-0.0331537916575583001	-0.043622158451139111	-0.066715273696934366
1.8700000000000001	-0.040011710774182133	-0.039934144275428587	-0.045205606603388378	-0.064476770751726977	-0.039854809219114313	-0.048180741571729005	-0.06422303906211643	-0.032997797697324351	-0.0326441920213432646	-0.0388854615454803348	-0.062628121011129108	-0.032848587439131473	-0.043230300951923226	-0.066740926004995566
1.875	-0.040004444646885076	-0.039819944589318374	-0.044741236339539987	-0.064594163003082389	-0.039674538882082162	-0.047595888809068259	-0.06419340311778921	-0.0330052223616140677	-0.0326093541823299442	-0.0384514970222361109	-0.062680467729198549	-0.032739419554716955	-0.042763130798859768	-0.066766737293306688
1.8800000000000001	-0.039997230976362411	-0.039759776817060056	-0.044197997855270938	-0.064712898072116641	-0.039594392894084433	-0.046937490645950515	-0.064210051449065006	-0.0330125230114138358	-0.0326703358265028137	-0.0379429007895437442	-0.062740058019405568	-0.0328726684891344881	-0.042232565414029845	-0.06678906186811004
1.885	-0.03999007236952126	-0.03975771063386925	-0.043595734315874208	-0.064831573380982704	-0.03962137747225003	-0.046227503317289056	-0.064274123369548989	-0.0330196810088698019	-0.0328196770029792475	-0.0373734364012107535	-0.062806952549812539	-0.0332314113500129964	-0.041645992430698523	-0.066803751904933089
1.8900000000000001	-0.039982971592966889	-0.039813250309553315	-0.042953550153025311	-0.064948642499076246	-0.039753839014436962	-0.045480049792706133	-0.064383321511056706	-0.0330266772028925645	-0.0330325392420513031	-0.0367565240449594766	-0.062880862322235728	-0.0337401011014909497	-0.041005884865095902	-0.066806473128190716
1.895	-0.0399759315731291	-0.039920755489878567	-0.042288870553366288	-0.065062515056385456	-0.039978930416634209	-0.044702169400703096	-0.064531939895718571	-0.0330334920133141075	-0.0332732126339264344	-0.0361049370649681462	-0.062961159975787281	-0.034292475096265077	-0.040310953243810642	-0.066793148858339045
1.9000000000000001	-0.039968955395920086	-0.04006948793928193	-0.041617070645360452	-0.065171663800670392	-0.040274287057339702	-0.043896520114743622	-0.064711368588143782	-0.0330401055163789142	-0.0335042438544895299	-0.0354309529152268625	-0.063046905533228335	-0.0347870213397587577	-0.039558589948062441	-0.066760470271926477
1.905	-0.039962046305912372	-0.040244260972814488	-0.040951567302574161	-0.065274726313015944	-0.04061346555700329	-0.043065110598482865	-0.064911013872964545	-0.033046497531144561	-0.0336947095304821223	-0.0347468424007195824	-0.063136884675796046	-0.0351536536109884172	-0.038748132638349383	-0.066706382717749997
1.9100000000000001	-0.039955207705030172	-0.040426309672639491	-0.040304189366839508	-0.065370588923046569	-0.040968711768383109	-0.042213088645353851	-0.065119478145539734	-0.0330526477063770432	-0.0338251555708778018	-0.0340655070544772774	-0.06322965707702605	-0.0353637790825355537	-0.037884364392652034	-0.066630453438122134
1.915	-0.039948443150748604	-0.040594319930042318	-0.039685628918118537	-0.065458442655294957	-0.041307247065779276	-0.041351729244790453	-0.065325786834477262	-0.0330585356075398983	-0.0338885084651211846	-0.033401047090499204	-0.063323612176101811	-0.0354253378767809583	-0.036980633800540843	-0.066534048533147816
1.9199999999999999	-0.039941756353799953	-0.040726231216315186	-0.039105815594247459	-0.065537805209653006	-0.041586469253628926	-0.040499958938673894	-0.065520449306439002	-0.0330641408034898358	-0.033887771866255242	-0.0327690599943503361	-0.06341702987393898	-0.0353694501890671522	-0.036060969505775876	-0.066420288690362444
1.925	-0.039935151175388603	-0.040802446212834202	-0.038574125680089339	-0.065608508199787386	-0.041758481105985695	-0.0396840228446925	-0.065696194675965451	-0.033069442952509171	-0.0338320070836051523	-0.0321865252907116001	-0.063508143777247421	-0.0352354932713990946	-0.03516058404979994	-0.066293798607465974
1.9299999999999999	-0.039928631623920512	-0.040809964890809305	-0.038099412039296397	-0.065670654071753556	-0.041786897292706613	-0.038935291251675849	-0.065848310488688166	-0.0330744218873226121	-0.0337320599844903291	-0.0316712142323075411	-0.063595204618483477	-0.0350583646470084379	-0.03432428058448305	-0.066160299146954553
1.935	-0.039922201851255522	-0.040745619719655498	-0.037689896937127408	-0.065724551264578981	-0.041664266312413216	-0.038286694186451546	-0.065974602532480131	-0.0330790576987654396	-0.0335971973307866737	-0.0312406609448912705	-0.063676541278575034	-0.0348586402501655745	-0.033602579740729572	-0.066026106905382405
1.94	-0.039915866148495645	-0.040616557639172079	-0.037352992851911451	-0.065770638511517355	-0.041414269143807466	-0.037768700286236	-0.066075062115214841	-0.0330833308177910167	-0.0334335791418533027	-0.0309108270144553068	-0.063750616513460117	-0.0346367634469555784	-0.033045891033352353	-0.065897605505703113
1.9450000000000001	-0.039909628941324498	-0.040437746323218872	-0.03709510538258494	-0.065809409425553039	-0.041076948463421847	-0.037405865991764276	-0.066151360395773835	-0.033087222095526255	-0.0332451800409208147	-0.0306946651471509267	-0.063816074224633059	-0.0343750481931367122	-0.032697649500779129	-0.065780744294507863
1.95	-0.039903494784917747	-0.040228116152608214	-0.036921441004004825	-0.065841346856628128	-0.040691230646947166	-0.0372146319224592465	-0.066206288856859975	-0.0330907128811059359	-0.0330370149368600757	-0.030600821744654946	-0.063871775140269831	-0.034050489910255492	-0.0325877956382073408	-0.065680609929753575
1.9550000000000001	-0.03989746835844631	-0.040007317530347384	-0.036835813664667531	-0.065866873519877153	-0.040288056955829392	-0.0372024058577486732	-0.066243240847556202	-0.0330937850970392934	-0.0328193506197236758	-0.0306327032236793354	-0.063916818251825263	-0.0336553151752957577	-0.0327280651561010642	-0.065601106517774432
1.96	-0.039891554459198284	-0.039793944991668832	-0.036840438266295255	-0.065886321835554502	-0.039893807317258894	-0.0373674792174087215	-0.066265794095304872	-0.0330964213118846407	-0.0326106321360320477	-0.0307880689718255646	-0.063950546324044094	-0.0332157785314313987	-0.0331101823213124363	-0.065544768620663117
1.9650000000000001	-0.039885757996347264	-0.039604814379212203	-0.036935720749757633	-0.065899922542413034	-0.039534972629722491	-0.0376993290482955297	-0.066277419056026259	-0.0330986048100306411	-0.0324368921895400622	-0.0310592192533718158	-0.06397253516732735	-0.0327979818557145302	-0.0337073280293839273	-0.065512716500178459
1.97	-0.039880083984397872	-0.039454516732034313	-0.037120088925361706	-0.065907809021861796	-0.039238246125707072	-0.0381792896868838643	-0.066281309840745027	-0.0331003196584054976	-0.0323267381484132479	-0.0314337408602995264	-0.063982567925641683	-0.0324936561632008725	-0.0344784420044445779	-0.065504744968138235
1.9750000000000001	-0.039874537536341363	-0.039354835760068593	-0.037389929118086832	-0.065910032710920122	-0.039027721852778232	-0.03878198053658286	-0.066280316119145379	-0.033101550769956694	-0.032303180824851262	-0.0318956794176043477	-0.063980597140391882	-0.0323882208894543579	-0.0353742951145359176	-0.06551951969128431
1.98	-0.039869123856555683	-0.039313980545259253	-0.037739680431651056	-0.065906584526670219	-0.038922714423012172	-0.0394778291806060776	-0.066276945660028368	-0.0331022839637662581	-0.0323754988523217069	-0.0324269428079502445	-0.063966698572929806	-0.032524799448034372	-0.0363440042344357351	-0.06555484223358118
1.9850000000000001	-0.039863848233486258	-0.039335697700232443	-0.03816208966324372	-0.065897417696572773	-0.038935533312323979	-0.0402365331757053994	-0.066273405954180186	-0.0331025060216867115	-0.0325347927607818385	-0.0330087150736781686	-0.063941021550604591	-0.0328832738028145015	-0.0373407732603808734	-0.065607940555782321
1.99	-0.039858716032144671	-0.039418456911240922	-0.038648565394776989	-0.065882468483910927	-0.039067281698698653	-0.0410307421386715817	-0.066271656890225749	-0.0331022047414024349	-0.0327553619499109429	-0.0336226756604181407	-0.063903740882440649	-0.0333861209842046758	-0.0383260161788986448	-0.065675745453550952
1.9950000000000001	-0.03985373268646267	-0.039555105108034704	-0.039189519419993088	-0.065861672677454717	-0.039304672086075147	-0.0418390071409790046	-0.066273452156002307	-0.0331013689858403092	-0.0330013321726452927	-0.0342518687691639728	-0.06385501519542246	-0.0339268278332755087	-0.039271482690000081	-0.06575512336166468
2.	-0.039848903691540222	-0.039733284583155225	-0.039774571913990802	-0.065834977079889546	-0.039622812620273866	-0.042647236771863819	-0.06628035317554248	-0.0330999887288704204	-0.0332357056969124905	-0.0348811405771984621	-0.063794955953366719	-0.0344048843351506745	-0.0401594158260446553	-0.065843048731576197
2.0049999999999999	-0.039844234595824865	-0.039936420576278293	-0.040392532203805189	-0.065802346364363732	-0.039992435969826883	-0.0434483353804438123	-0.066293705250455417	-0.0330980550972536105	-0.0334284179610424628	-0.0354971447971262832	-0.063723610541918893	-0.0347515806479455204	-0.0409810471977814944	-0.065936711616399849
2.0100000000000002	-0.039839730993259931	-0.040144788149353478	-0.041031141021380167	-0.065763766455011428	-0.040383843405118814	-0.044240133674396033	-0.066314571323663137	-0.0330955604088072409	-0.033561043064358679	-0.0360879965904583269	-0.063640961731779256	-0.0349395658523905153	-0.041733884432644595	-0.066033566039178487
2.0150000000000001	-0.039835398515438094	-0.040336585819027649	-0.041676652160680306	-0.065719245998613314	-0.040763260747837639	-0.045022033684958053	-0.066343625093379179	-0.0330924982067734557	-0.0336275370128312645	-0.0366427199709713012	-0.063546944638174047	-0.0349781404524202092	-0.0424183283013799223	-0.066131331327712136
2.02	-0.039831242823794944	-0.040489678018828767	-0.042313415871956631	-0.065668817574024722	-0.041087369980509432	-0.045791004291389819	-0.066381012747304591	-0.0330888632903848538	-0.033631825649653639	-0.0371506744974471543	-0.063441481020387289	-0.0349007067717068832	-0.0430342362910801316	-0.066227962026979495
2.0249999999999999	-0.039827269601875745	-0.040584691642245876	-0.042923677607914176	-0.065612540120140471	-0.041307109408849771	-0.046537750332652214	-0.066426201522499085	-0.033084651741632799	-0.0335836701136645306	-0.0376011539740181826	-0.063324529436610177	-0.0347503295851880589	-0.043578130200151032	-0.066321602899907629
2.0300000000000002	-0.039823484547706546	-0.040609022615954483	-0.043487802705238677	-0.065550503755129152	-0.041384149633884906	-0.047244036738496153	-0.066477842848151502	-0.0330798609482508011	-0.0334942294984770803	-0.0379833157918913634	-0.063196148415599886	-0.0345661407032539762	-0.04404174995458415	-0.066410544562636562
2.0350000000000001	-0.03981989336629819	-0.040559964141810333	-0.043985068641663879	-0.065482837804341156	-0.041308436394463863	-0.047882162062100429	-0.066533686050371037	-0.0330744896229316351	-0.0333725292489786148	-0.03828652325950521	-0.063056568480301671	-0.0343713249756440762	-0.044412461972626031	-0.066493192849240023
2.04	-0.039816501762308907	-0.040445138701526489	-0.044395036498250347	-0.065409722518088679	-0.041100807537361228	-0.048417271374983389	-0.066590582487336593	-0.0330685378188013637	-0.0332238750533819969	-0.038501074920758016	-0.06290626764979498	-0.0341653948272876481	-0.044675571679748718	-0.066568061119283467
2.0449999999999999	-0.039813315432888589	-0.04028003049832885	-0.044699348805769405	-0.06533140466565311	-0.040798832794066111	-0.048812490432049465	-0.066644616079164229	-0.033062006941176187	-0.0330509070305261201	-0.038619178704391669	-0.062746044081941838	-0.0339262239544458247	-0.044817957411026005	-0.066633789365442292
2.0499999999999998	-0.039810340060724266	-0.040084206443927033	-0.044883648776518925	-0.065248216910176808	-0.040440104303675712	-0.049035885777132873	-0.066691381712590062	-0.03305489975562945	-0.0328571206567213273	-0.038635939385727587	-0.06257707894858684	-0.0336248650391211789	-0.044831893109799676	-0.06668918738537274
2.0550000000000002	-0.039807581307302883	-0.03987813647509883	-0.044939230222394669	-0.065160600527660802	-0.040056187756643948	-0.049067384149510393	-0.066726407312086346	-0.0330472203923961614	-0.032651416319182129	-0.038550098864455497	-0.062400982597393862	-0.0332486194479403673	-0.044717750339101144	-0.066733292326616226
2.06	-0.039805044806404693	-0.039681377610882258	-0.04486404861539814	-0.065069130538212393	-0.039676637349630162	-0.048903481419087762	-0.06674568139127647	-0.0330389743471409632	-0.0324512839738740326	-0.038364317720887964	-0.062219817643254445	-0.032821456835792104	-0.044484600536749879	-0.066765425195511589
2.065	-0.039802736157835762	-0.039511649543210926	-0.044662857591176433	-0.064974541594695272	-0.039333541722694751	-0.04855811671878002	-0.06674621263648488	-0.0330301684781135786	-0.0322823319239347606	-0.038084904051880824	-0.06203609386547662	-0.0324100768042671104	-0.044148456152998246	-0.066785228414547176
2.0699999999999998	-0.039800660921405605	-0.039384045080405582	-0.044346444991322462	-0.064877752019922178	-0.03906023090916405	-0.048059358913266075	-0.066726521668704217	-0.0330208109997122036	-0.0321732610442544215	-0.037721045869891663	-0.061852731594184666	-0.032108764226700184	-0.043728691012629972	-0.066792668811754412
2.0750000000000002	-0.039798824611151885	-0.039310084815460486	-0.04393016063810454	-0.064779882312608153	-0.038885845267322453	-0.047443022542391671	-0.066686958158960728	-0.0330109114724719241	-0.0321475897815445352	-0.037283737193061718	-0.061672992504185177	-0.0320058813495765383	-0.043243750220969318	-0.066787997903135486
2.0800000000000001	-0.03979723268981045	-0.0392967526200037662	-0.043432083236580552	-0.064682263504327353	-0.038830478772856683	-0.046745331249382671	-0.06662975607249918	-0.0330004807894912284	-0.0322153723355349192	-0.036784662664477585	-0.061500379208315022	-0.032146427715983028	-0.042707413315751091	-0.066771672654887837
2.085	-0.0397958905635257422	-0.0393457116240500315	-0.042871220695668236	-0.064586430300453348	-0.038902087182700262	-0.045996853847804024	-0.066558786022644692	-0.0329895311593048824	-0.0323686063984801393	-0.036235301367671453	-0.061338507564615754	-0.0325104910332980626	-0.042126610260838876	-0.066744252237155355
2.0899999999999999	-0.0397948035767934628	-0.0394528736899757921	-0.042266073364267088	-0.064494094353165669	-0.039093984005935386	-0.045219205806361918	-0.066479027740983127	-0.0329780760852079089	-0.0325824915437172442	-0.035646435845594989	-0.061190958018596326	-0.0330195184129483396	-0.041501264311287684	-0.066706296012869658
2.0950000000000002	-0.0397939770076238901	-0.0396085471544895454	-0.041633747940832746	-0.064407094560767204	-0.03938461371823704	-0.044424887993219684	-0.066395851384347997	-0.0329661303410317318	-0.0328219773798456441	-0.035028136457245198	-0.061061114455689912	-0.0335656453898759554	-0.04082607826761336	-0.066658291815773582
2.1000000000000001	-0.0397934160629117158	-0.039798267426513923	-0.040989644735396957	-0.064327323990230815	-0.039742497483977668	-0.043619654482933428	-0.066314244936128039	-0.0329537099433695593	-0.0330507754482440156	-0.0343901700478030905	-0.060952000800946238	-0.0340473684939204339	-0.040093782426999473	-0.066600639310091054
2.105	-0.0397931258739955148	-0.040004035485369057	-0.040347602286640653	-0.064256636578171384	-0.040133972824581861	-0.042806271623633598	-0.066238140983659716	-0.0329408321202476701	-0.0332394154738505099	-0.0337426848270843415	-0.060866126795016404	-0.034395607701641977	-0.039299189943973541	-0.066533700661071077
2.1099999999999999	-0.0397931114923878063	-0.040205517924123053	-0.039720301753589378	-0.064196740561510177	-0.040526749297199552	-0.04198845821400894	-0.066169973391688265	-0.0329275152762365186	-0.0333699716803399978	-0.0330969665380727887	-0.060805354763557997	-0.0345834440141632929	-0.038443391823947598	-0.066457912134456121
2.1150000000000002	-0.0397933778856542862	-0.040381209364376892	-0.039119716972159667	-0.064149088809080416	-0.040886196196789028	-0.041174010876850916	-0.066110538249324432	-0.0329137789539975529	-0.0334368082024654593	-0.0324660482102853453	-0.060770798521805919	-0.0346217338391263373	-0.037537444312578503	-0.066373930390990663
2.1200000000000001	-0.0397939299334198799	-0.040510222006442672	-0.0385574346931519558	-0.064114778066800229	-0.041170584755657377	-0.040376453668227732	-0.066059159662606052	-0.0328996437922631328	-0.033444102024616953	-0.0318649831767191929	-0.06076276361534724	-0.0345466976223644349	-0.03660487678598584	-0.066282772531119673
2.125	-0.0397947724234770884	-0.040575305544835649	-0.038044743185562467	-0.064094469032784143	-0.041335645406035989	-0.0396149410773474057	-0.066014090606180001	-0.0328851314802513003	-0.0334015633508723881	-0.0313106516309652909	-0.060780734859804819	-0.0344047712963137279	-0.035682313930152245	-0.066185905125131477
2.1299999999999999	-0.0397959100479720131	-0.040566570739690389	-0.0375924721370509691	-0.064088337006311601	-0.041350552798695219	-0.038912587027499916	-0.065973031825034001	-0.0328702647085232773	-0.0333198327857845064	-0.0308210562390164389	-0.060823412835091524	-0.0342373135055102285	-0.0348176028760536036	-0.066085247016359163
2.1350000000000002	-0.0397973473996424327	-0.0404841531286776408	-0.0372106394148055422	-0.064096058947671988	-0.041213264523402728	-0.0382938388734879089	-0.06593363956593044	-0.0328550671163000632	-0.0332068750972040676	-0.0304141606839334284	-0.060888796127243591	-0.034066868862939907	-0.0340652154925279353	-0.065983071264792772
2.1400000000000001	-0.0397990889680822699	-0.0403381560266025363	-0.0369080027972932839	-0.064116837885784118	-0.0409504330364137275	-0.0377817943826484842	-0.06589391606461233	-0.032839563235265087	-0.0330664917722816467	-0.0301064204551308528	-0.060974301416241565	-0.0338890468132445296	-0.0334793802244419133	-0.065881816699985107
2.145	-0.0398011391360073058	-0.0401458603097846993	-0.0366916195589104807	-0.064149460665093909	-0.040601961493539613	-0.0373962562021018007	-0.065852424454654037	-0.0328237784298931725	-0.0328996333092518855	-0.0299112281138034843	-0.061076909759336765	-0.0336758446124392999	-0.033106186155858146	-0.065783841201649444
2.1499999999999999	-0.0398035021754970543	-0.0399278765627279982	-0.0365664898997873477	-0.064192380946656038	-0.0402051824097471663	-0.0371527845967389931	-0.065808324714074224	-0.0328077388343615223	-0.032708242040708759	-0.0298375272712345754	-0.061193325256065414	-0.0333925113764576188	-0.0329764272098626878	-0.065691160844228783
2.1550000000000002	-0.039806182244189413	-0.0397050851228325951	-0.0365353198197715655	-0.064243816838100575	-0.0397908886517801039	-0.0370623300403224802	-0.065761272166676069	-0.0327914712861164794	-0.0325000863290188043	-0.0298888300491572213	-0.061320132043149497	-0.0330222715612159774	-0.0331008986633539444	-0.065605219183541995
2.1600000000000001	-0.03980918338140547	-0.0394969821063591239	-0.0365984066337785881	-0.064301851819036234	-0.0393890101317697071	-0.0371307027202635285	-0.065711243845873836	-0.0327750032561900696	-0.032292141965947403	-0.0300628041327924283	-0.061453937215978357	-0.0325875670032457991	-0.0334691861721853026	-0.065526721092830084
2.165	-0.0398125095041840528	-0.0393208466465360436	-0.0367536387676508225	-0.064364528659716699	-0.0390333357649687488	-0.0373574773589810979	-0.065658358711624493	-0.0327583627763828	-0.0321102211371802213	-0.0303514931060541697	-0.061591490416023698	-0.0321562702151694571	-0.0340519953784273478	-0.065455550172846774
2.1699999999999999	-0.0398161644032069697	-0.0391909604230034162	-0.0369966075095858671	-0.064429928401004826	-0.0387588055819452037	-0.0377347194282714672	-0.065602741184124276	-0.0327415783634542185	-0.0319839447683904935	-0.0307421214100489623	-0.061729774829115656	-0.0318261737501569695	-0.0348061901099948624	-0.065390772919935944
2.1750000000000003	-0.0398201517385988869	-0.0391176628413178474	-0.037320835777876478	-0.064496229601046216	-0.0385939810872446087	-0.038246518411922591	-0.065544453528534924	-0.0327246789404884194	-0.0319383495180358276	-0.0312183378378959098	-0.061866068497210403	-0.0316905363347844276	-0.0356812341152223835	-0.065330720450276073
2.1800000000000002	-0.039824475035587791	-0.0391064681931574285	-0.037718120714685255	-0.064561746361785336	-0.038554980704955937	-0.038870208261366818	-0.065483500509602255	-0.0327076937556305752	-0.0319853792892835938	-0.0317616880714607926	-0.061997978519635994	-0.0317992216633272324	-0.036625698629455671	-0.065273131619300957
2.185	-0.0398291376800150974	-0.0391574772322258755	-0.0381789580613494	-0.064624946621731124	-0.038643170985243231	-0.039579387900468195	-0.065419895041506469	-0.032690652298419115	-0.0321190176660903047	-0.0323530868018820725	-0.062123453454804995	-0.0321358551443715551	-0.0375927603535220278	-0.065215339924996081
2.19	-0.0398341429136869685	-0.0392652111252263454	-0.038692978056091888	-0.064684454494577026	-0.038844940502983769	-0.040347956732605331	-0.065353767523277953	-0.0326735842139691344	-0.032316319252987276	-0.0329740825660365427	-0.062240780802736188	-0.0326236537056954617	-0.0385440014622195383	-0.065154489385595696
2.1949999999999998	-0.039839493829562435	-0.0394190118903648494	-0.039249295783822831	-0.064739041875229749	-0.039133608613666892	-0.041153899968949842	-0.065285502080679451	-0.0326565192152927189	-0.0325438530870290803	-0.033607764389021703	-0.062348576836730918	-0.0331553313514897085	-0.0394512218665967111	-0.065087769701254604
2.2000000000000002	-0.0398451933667757396	-0.0396040551500059814	-0.039836681799261942	-0.06478761510473628	-0.039475270652126732	-0.041981672227399305	-0.065215886417318415	-0.0326394869940733046	-0.0327667296260106752	-0.0342392347819187961	-0.062445775401043083	-0.0336299030259994002	-0.0402963229555304619	-0.065012666356328184
2.2050000000000001	-0.0398512443054949343	-0.0398026796829763797	-0.04044349806715585	-0.064829202267998249	-0.039836459418479258	-0.042822532276507823	-0.065146264915978801	-0.0326225171302415696	-0.0329567068155386679	-0.0348556540173237204	-0.0625316208317628	-0.0339798295939617912	-0.0410695901209969403	-0.064927224966162672
2.21	-0.0398576492616214148	-0.0399955777351538197	-0.041057412629237488	-0.064862945835839068	-0.040187472031254755	-0.043672760936600887	-0.065078684659974976	-0.0326056390007300443	-0.0330968773924217914	-0.0354459335339399758	-0.062605668152564883	-0.0341812888579130113	-0.041766885572349645	-0.064830329520086136
2.2149999999999999	-0.0398644106813385094	-0.040162823633098732	-0.041664986508090271	-0.064888104020124524	-0.04049859588658411	-0.044530161414440904	-0.065016020298280419	-0.0325888816878124659	-0.0331822000886301743	-0.0360002126780591877	-0.062667791400350673	-0.034249284655146996	-0.042386386042938857	-0.064721990079415016
2.2200000000000002	-0.0398715308355204265	-0.0402853850618682305	-0.042251295956273831	-0.064904062553417503	-0.040735005875483251	-0.045389588618493141	-0.064962056756182508	-0.0325722738874602546	-0.0332166621707108174	-0.0365092860771517339	-0.062718198583084068	-0.0342234107101199754	-0.042925580566262397	-0.064603626471953536
2.2250000000000001	-0.0398790118140164072	-0.0403477509109662531	-0.042799789835819447	-0.064910356796607541	-0.040860041627181569	-0.046238541051057886	-0.064921500557210848	-0.0325558438181736311	-0.0332086669116583387	-0.0369641532516872472	-0.062757449583302364	-0.0341501348223732013	-0.043379253614985459	-0.064478321076606959
2.23	-0.0398868555198274679	-0.0403412603524799417	-0.043292567324700129	-0.064906702285593389	-0.0408489996914866959	-0.047054063265982603	-0.064899883845803241	-0.0325396191307657756	-0.0331663668830989252	-0.0373558334275908382	-0.062786471514234053	-0.0340658511337804862	-0.043739035997626668	-0.064350997791432225
2.2349999999999999	-0.0398950636631966389	-0.0402665231638466061	-0.043711186482719983	-0.064893030226034825	-0.0407024541901639274	-0.047802206452997903	-0.064903323634640167	-0.0325236268195982236	-0.0330944013243726085	-0.0376755265636421514	-0.062806564834929452	-0.0339839814211762541	-0.043994732625210213	-0.064228469330649389
2.2400000000000002	-0.0399036377556355533	-0.0401333674856656268	-0.044037986759467162	-0.064869523214214829	-0.0404457002120925224	-0.048440880581233756	-0.064938106030689097	-0.0325078931357797824	-0.0329930596611203413	-0.0379151137834423137	-0.062819393157161151	-0.0338899685084517626	-0.044137064308935996	-0.064119286442764755
2.2450000000000001	-0.0399125791039136052	-0.0399582661158541599	-0.044257756027740606	-0.06483664577276759	-0.040114671978950733	-0.048926022002046058	-0.065010084171781018	-0.0324924435028523514	-0.0328602587595857313	-0.038067894528479608	-0.062826950317176964	-0.0337478791522364503	-0.044160890333286889	-0.064033326908471987
2.25	-0.0399218888040371162	-0.039760773104215944	-0.04435944035551299	-0.064795164274179209	-0.0397421696766938118	-0.04921979601067122	-0.065123910366171473	-0.0324773024354943759	-0.0326957890736539007	-0.038129380149118107	-0.062831500043541391	-0.0335186636209234009	-0.044067703285000156	-0.063981085203350956
2.2549999999999999	-0.0399315677352488325	-0.0395606772588895638	-0.044337531813348399	-0.064746151539087324	-0.0393552170544064586	-0.049298546629657512	-0.065282165298127477	-0.0324624934617736	-0.0325062206219894475	-0.0380979313725149428	-0.062835486390023822	-0.0331841224570592742	-0.043866400161385738	-0.06397266851342873
2.2600000000000002	-0.0399416165540790376	-0.0393764515587351029	-0.044192809184296105	-0.064690972791188724	-0.0389808877062593687	-0.049157956937363996	-0.06548449379279527	-0.0324480390494780478	-0.0323081663408756909	-0.0379750565596185583	-0.062841416791187126	-0.0327665282323805143	-0.043571964485579449	-0.064016568709905761
2.2650000000000001	-0.0399520356884809436	-0.0392244736916689173	-0.043932247177905796	-0.064631251558487889	-0.0386506059043523328	-0.048813667210415025	-0.065726896917376683	-0.0324339605370461839	-0.0321278050188060333	-0.0377652752691019032	-0.062851723702270199	-0.0323338651726200207	-0.0432024411621947277	-0.064118352602787249
2.27	-0.0399628253320841725	-0.0391183277429491318	-0.0435681113278869945	-0.064568816262888495	-0.0383973824778247251	-0.048297161658938097	-0.066001350624844134	-0.0324202780696029649	-0.031995857019755893	-0.0374755720280246615	-0.062868614694955825	-0.0319847183370082305	-0.0427751201580708782	-0.064279476479934906
2.2749999999999999	-0.0399739854386004813	-0.0390679858314702333	-0.0431164526693032149	-0.064505630314408389	-0.0382489698283507942	-0.047648382036140182	-0.066295908365081965	-0.0324070105405898725	-0.0319392372406632397	-0.0371145796264017209	-0.062893923904535696	-0.0318151983268570602	-0.0423030034937100162	-0.064496463594515547
2.2800000000000002	-0.0399855157164160033	-0.0390790315414982081	-0.0425953446135500696	-0.064443710215667339	-0.0382226149284850139	-0.04690751184050401	-0.066595390381049959	-0.0323941755394520122	-0.0319724771515683403	-0.036691702692311523	-0.062928979223159504	-0.0318811539829355202	-0.0417924468847873323	-0.064760665160958227
2.2850000000000001	-0.0399974156234042346	-0.0391520736761170823	-0.0420232279252655569	-0.064385037265807848	-0.038322698895818706	-0.0461083317211045	-0.066882666601955888	-0.0323817893058155383	-0.0320925693622137799	-0.0362163999721799834	-0.062974499175598129	-0.0321748592945515105	-0.0412424824319502619	-0.065058747151260484
2.29	-0.0400096843619931627	-0.0392824539526006619	-0.041417652028226329	-0.064331468844561526	-0.038539385104349702	-0.045274653941066857	-0.067140417033190348	-0.0323698666905535714	-0.0322795455256168057	-0.0356977898091059298	-0.06303053089813033	-0.0326288174735636583	-0.040645895495389289	-0.065373914398590337
2.2949999999999999	-0.0400223208745192724	-0.039460446651336393	-0.0407945591975598954	-0.06428465501414421	-0.038849244753186245	-0.044420138615469118	-0.067353130238357015	-0.0323584211240976156	-0.0325024716028862457	-0.0351446493024144304	-0.063096436358488526	-0.0331434432867787361	-0.0399917730474650064	-0.065687726961326832
2.3000000000000003	-0.0400353238388992316	-0.039672070804563792	-0.040168103923815471	-0.064245965465175817	-0.039220651914947297	-0.043550811217742097	-0.067509011615575126	-0.0323474645923066649	-0.0327281781918194734	-0.0345657735626079726	-0.063170928552011319	-0.0336228423666602468	-0.0392690358156962113	-0.065982222201284475
2.3050000000000002	-0.0400486916646490961	-0.039900248895137417	-0.0395508777024957024	-0.064216430860783143	-0.039621825483015305	-0.042669103842802823	-0.067601450937530192	-0.0323370076201561	-0.0329292350068534428	-0.033970574149978861	-0.063252153761150532	-0.0340021805546793448	-0.0384704091640380704	-0.066241972524693728
2.31	-0.0400624224892777132	-0.040125837820783771	-0.038954345129825034	-0.064196701577737405	-0.040024481284114043	-0.0417781938769157208	-0.067629760445096129	-0.0323270592634539209	-0.0330885787899759053	-0.0333697416942626996	-0.063337810986663905	-0.0342582187321579561	-0.0375963031971433187	-0.066455712859880665
2.315	-0.0400765141750799771	-0.040328504078999305	-0.0383892942692570752	-0.064187025801257996	-0.040399486869599278	-0.0408856213120920384	-0.067599033690599023	-0.0323176271087344684	-0.0331999820460822868	-0.0327757822335037175	-0.063425296105039654	-0.0344036070718741611	-0.0366580689704211443	-0.066617267306571723
2.3199999999999998	-0.0400909643063514977	-0.040488149819845074	-0.0378661502189629799	-0.064187247906930096	-0.040710336314153001	-0.0400054631769251233	-0.06751915853869749	-0.0323087172814180558	-0.033265194831977463	-0.0322032576985789154	-0.063511856622741186	-0.03447105346959722	-0.0356800409180194929	-0.066725664853000365
2.3250000000000002	-0.0401057701870441091	-0.040587635519873367	-0.0373950741899234527	-0.064196827008112622	-0.04091530421846058	-0.039158676736942214	-0.067403195558687761	-0.0323003344622612263	-0.0332895024429730651	-0.0316686121716106316	-0.06359474315116057	-0.0344951209905157568	-0.0346997337859071411	-0.066784512044644274
2.3300000000000001	-0.0401209288388782614	-0.040616446844618481	-0.0369858471992823986	-0.064214874410838587	-0.040981926806202828	-0.0383716166267039229	-0.067265455621374473	-0.0322924819120561456	-0.0332775336343995881	-0.0311895390938467733	-0.063671345636679222	-0.0344978337897659122	-0.0337656795979321431	-0.066800834539010082
2.335	-0.0401364369999246336	-0.040573608914915425	-0.0366475961622649888	-0.064240207509745377	-0.040903179943208363	-0.0376731769415796412	-0.067119645627268201	-0.0322851615044698883	-0.0332306975933058418	-0.0307839300926357473	-0.063739305428877477	-0.0344809421752255135	-0.0329327873823591982	-0.066783673242744136
2.3399999999999999	-0.0401522911236640278	-0.040468055175440587	-0.0363884464973888705	-0.064271416474241302	-0.0407002864223458333	-0.0370913801383648548	-0.066977395411741644	-0.0322783737668463582	-0.0331469838472827878	-0.0304685297632617951	-0.06379659784419467	-0.0344253904654767742	-0.0322557585400323481	-0.066742714649637092
2.3450000000000002	-0.0401684873785309254	-0.04031617409851263	-0.0362151770474882372	-0.064306939084888402	-0.040410057364293379	-0.0366503203957555575	-0.066847356673696855	-0.0322721179287240406	-0.0330232062928252309	-0.0302574863124921338	-0.063841583414969705	-0.0342983962776508017	-0.0317817631404717848	-0.06668716593169546
2.3500000000000001	-0.0401850216479420079	-0.040138006344551772	-0.0361329216674833779	-0.06434513848262107	-0.0400696516375329978	-0.0363680534653792275	-0.066734917919501485	-0.0322663919777556492	-0.0328590618908100672	-0.0301610202736159203	-0.063873029079009482	-0.0340680814997390138	-0.0315439395024721652	-0.066624985747429067
2.355	-0.0402018895308074465	-0.039953953721715371	-0.0361449282917236225	-0.064384378545036776	-0.0397108182482379658	-0.0362554622067337932	-0.066642450304317193	-0.0322611927226482811	-0.0326615971948891328	-0.0301844234287817764	-0.063890102917306032	-0.0337225358044655433	-0.0315570997427901008	-0.066562485085478706
2.3599999999999999	-0.0402190863425191321	-0.039782840744910885	-0.036252370598284128	-0.064423092166384035	-0.0393630225137701803	-0.0363157053980500288	-0.066569917072314842	-0.032256515862677962	-0.0324481069664414428	-0.030327548266841799	-0.063892347610359888	-0.0332862297103907476	-0.0318163820989877591	-0.066504241867698327
2.3650000000000002	-0.0402366071164058426	-0.039641011461322592	-0.036454216397605571	-0.064459838830920379	-0.0390568675676356498	-0.0365438967883600631	-0.066515653487915596	-0.032252356063270599	-0.0322455836721898441	-0.0305848654589731134	-0.063879638603308466	-0.0328250910782622033	-0.0322988149205989382	-0.066453237001500237
2.3700000000000001	-0.040254446605642464	-0.039541815306209531	-0.036747179392576368	-0.064493349362365292	-0.038822576902131042	-0.0369270973075721244	-0.066477146241761559	-0.0322487070370823588	-0.0320858860963496376	-0.0309460705258064642	-0.063852133162978835	-0.0324340687677837269	-0.0329671813896839284	-0.066411114346239972
2.375	-0.040272599285596559	-0.03949514672609574	-0.037125794537428701	-0.064522557365542232	-0.038685723746762519	-0.037445106753274865	-0.066451692326402498	-0.0322455616299584331	-0.031997621469975948	-0.0313971306554910822	-0.063810216216211311	-0.032208045919527486	-0.033775316035342504	-0.066378482333157918
2.3799999999999999	-0.040291059356592801	-0.039506968139488368	-0.037582643206260624	-0.064546618396980746	-0.038664167211405665	-0.038072501075028497	-0.066436876511483638	-0.0322429119110988456	-0.0319975695041562307	-0.0319215954836589574	-0.063754448213035755	-0.0322067554722330329	-0.0346739289298110885	-0.066355199486071978
2.3850000000000002	-0.040309820747072635	-0.039578774847680618	-0.038108711003932201	-0.064564919094392655	-0.03876586369802837	-0.038781855205704687	-0.066430857702979086	-0.0322407492667166012	-0.0320852065687844795	-0.0325019628160990731	-0.063685519376471721	-0.0324307708911738744	-0.035616109982735016	-0.066340611121194983
2.3900000000000001	-0.040328877117124408	-0.039707077681240943	-0.038693805609141316	-0.064577079217709116	-0.038985621092705313	-0.039547477131572648	-0.066432489067160979	-0.0322390644964344948	-0.0322427928835090155	-0.0331208957285652935	-0.063604213677015468	-0.032821731507053445	-0.03656177781894916	-0.066333725056814124
2.395	-0.040348221862356819	-0.039883240535429008	-0.03932692129982192	-0.06458294974734618	-0.039303386450351678	-0.040348656516780674	-0.066441313343103178	-0.0322378479116360865	-0.0324409820493445781	-0.0337621278223759346	-0.06351138477765177	-0.0332864493054278335	-0.037480535827937985	-0.066333328475717747
2.3999999999999999	-0.040367848118086759	-0.040093983593622711	-0.039996432895230586	-0.064582609865355359	-0.039688482656294925	-0.041171538446405218	-0.066457476548412899	-0.0322370894349616534	-0.032647450380812137	-0.034410959359125477	-0.063407945088700972	-0.0337314565838517468	-0.038352680778461145	-0.066338056507002254
2.4050000000000002	-0.040387748763811902	-0.040322398664398125	-0.040690042415188477	-0.064576364886957879	-0.040107853431084039	-0.042009126423497549	-0.066481595698844695	-0.0322367787001230544	-0.0328350268599276782	-0.0350543260412514543	-0.063294867986762115	-0.0340913402885057198	-0.039168411398900324	-0.066346426978785713
2.4100000000000001	-0.040407916427936477	-0.040549004338942294	-0.041394478455183809	-0.064564746127558198	-0.040530349801565879	-0.042859370716067443	-0.066514604628642299	-0.0322369051512031595	-0.0329865636554787478	-0.0356805015046984706	-0.063173202208337089	-0.0343407865038173264	-0.039925531177058402	-0.066356856683472414
2.415	-0.040428343492719492	-0.040752764765154096	-0.042095041308154504	-0.064548512421513699	-0.040922714357007797	-0.04372168003308729	-0.066557590783874409	-0.0322374581406038926	-0.0330955681706260561	-0.0362785627095405402	-0.063044096435065735	-0.0344896776731509622	-0.040626111067295344	-0.066367673676540196
2.4199999999999999	-0.040449022099413903	-0.040912742896707978	-0.042775171014157138	-0.06452865170783109	-0.041243321787036424	-0.044592511081350278	-0.066611627718212708	-0.0322384270248157091	-0.0331633616986623981	-0.0368377944206601973	-0.062908831150725256	-0.0345672648388364117	-0.041272708691531787	-0.066377138435114293
2.4250000000000003	-0.040469944153566605	-0.041011106845736816	-0.043416264954989199	-0.064506379930567961	-0.041445409158387363	-0.045460986049965667	-0.066677604275409894	-0.0322398012571971053	-0.0331945520243217669	-0.0373472257615941868	-0.062768853986809235	-0.0346039164636738118	-0.041864863009856384	-0.066383484502954376
2.4300000000000002	-0.040491101330449487	-0.041037070727427013	-0.043997964176032137	-0.06448313364140363	-0.041493759234686609	-0.046305729253781276	-0.066756052223392512	-0.0322415704769774887	-0.033192761627173901	-0.037795470545139679	-0.062625814022529524	-0.034617421662223259	-0.042396663685540256	-0.066384986513502887
2.435	-0.04051248508059397	-0.040989956995713104	-0.044499050800948971	-0.064460552307347041	-0.041383051066503855	-0.047094146558979701	-0.066846978527135589	-0.0322437245937306532	-0.0331580823410635121	-0.038170980050183428	-0.062481589935990657	-0.0346066360150875862	-0.042856122984656657	-0.066380059899030629
2.44	-0.040534086635403239	-0.040879489134342241	-0.044898957740843727	-0.064440446560940855	-0.041140932988332999	-0.047784993788828253	-0.066949714742143055	-0.0322462538666074004	-0.0330870100056569644	-0.038462717571703426	-0.062338306617756362	-0.0345519061556087662	-0.043226736425668599	-0.066367391725290267
2.4449999999999998	-0.040555897012819312	-0.040723046796472402	-0.045179715141737516	-0.064424749569669885	-0.040813089285953968	-0.048334212482025816	-0.067062801714307508	-0.0322491489776653198	-0.0329748892494820186	-0.038661147113136281	-0.062198334979919764	-0.034421663575433075	-0.043490993484701842	-0.0663460955989827
2.4500000000000002	-0.040577907023024032	-0.040541487118093521	-0.045327996358246008	-0.064415450340704324	-0.040444549685343082	-0.048702847728854024	-0.067183930148010365	-0.0322524010986916356	-0.0328201750057592962	-0.03875932516806286	-0.062064270348232707	-0.0341854099986842736	-0.043634866918491297	-0.066315875532331096
2.4550000000000001	-0.040600107274157845	-0.040355569306442916	-0.045336838329595543	-0.064414509992657592	-0.040071278433260726	-0.048864876397541535	-0.067309954380994224	-0.0322560019509788871	-0.0326290768018119451	-0.038753830011736273	-0.06193888610621208	-0.0338312675401529371	-0.043651798066369801	-0.066277174789555202
2.46	-0.040622488178042252	-0.040183944559294064	-0.045206640060946755	-0.064423764566110189	-0.039722438096680619	-0.048812501557639553	-0.067436987037801519	-0.0322599438575846963	-0.0324186114474693273	-0.038645282804611497	-0.061825061195356338	-0.0333820828740871666	-0.043544719784548782	-0.066231277834833222
2.4649999999999999	-0.040645039955896951	-0.040042407946346349	-0.044945193229907253	-0.064444820449795133	-0.039424637389767526	-0.048557176507620625	-0.067560567557437529	-0.032264219787683134	-0.0322161629277401122	-0.038438311211411273	-0.061725682589700625	-0.0329015841295777631	-0.043325305648374396	-0.066180329265801294
2.4700000000000002	-0.040667752644046014	-0.039943677055924093	-0.044566729111324505	-0.064478950554177408	-0.039202389963507894	-0.048126082429499031	-0.067675881863996996	-0.0322688233926980657	-0.0320546497844872407	-0.038140952817756584	-0.061643526757535157	-0.032483769601453139	-0.043010663716309451	-0.066127236257621847
2.4750000000000001	-0.04069061609961208	-0.039897215941298369	-0.044090201671529046	-0.064527000574210406	-0.039076212745884844	-0.047555354558295743	-0.06777799935375629	-0.032273749033993631	-0.0319642236298983119	-0.037763645571485789	-0.061581127077588049	-0.032225183406453915	-0.042618642853284712	-0.066075433246548671
2.48	-0.040713620006201422	-0.039908903498193945	-0.043537191104563026	-0.064589314759564719	-0.039061257857437545	-0.046882330138327361	-0.067862092361853091	-0.032278991801987867	-0.0319633442237521498	-0.037318056883811915	-0.061540636779175687	-0.032189616108506	-0.042163362136938391	-0.066028510134991343
2.4849999999999999	-0.040736753879587588	-0.039980461454009611	-0.042929857879402067	-0.064665689440824739	-0.039165235869939326	-0.046139111465212512	-0.067923614936553726	-0.032284547526645852	-0.032052932127980762	-0.036816030650389431	-0.061523698782998717	-0.032382335860276216	-0.0416523582715442	-0.065989735805371038
2.4900000000000002	-0.040760007073404888	-0.04010878153306392	-0.042289303186028064	-0.064755360242006553	-0.039383822157254464	-0.045348937456081593	-0.067958439587875519	-0.032290412779402196	-0.0322162448199770616	-0.036268879795658361	-0.061531334441277826	-0.0327484140024791233	-0.041086058445936888	-0.065961541077160166
2.4950000000000001	-0.040783368784867902	-0.040285605835896209	-0.041634536957671952	-0.064857025739247451	-0.039697362071194551	-0.044525726877125769	-0.067962974657440835	-0.032296584866655101	-0.0324245137580600272	-0.0356871448135150982	-0.061563862363590335	-0.0331962154050313652	-0.040459501125591712	-0.065945050423715138
2.5	-0.040806828060535892	-0.040497955227651051	-0.040982078150875835	-0.064968906740193328	-0.040074490164526401	-0.043676207328122087	-0.067934299851215047	-0.032303061815066127	-0.0326457553100153511	-0.0350808132127068094	-0.061620856232206811	-0.0336326862603565612	-0.039765669808591214	-0.065939760241494238
2.5049999999999999	-0.040830373802145923	-0.040729157837762434	-0.040346067012304577	-0.065088836852118839	-0.040480892511125004	-0.042803549733094595	-0.067870353716231241	-0.032309842348988587	-0.0328530709194633518	-0.0344598854044292418	-0.0617011469687039	-0.0339928163811141072	-0.038999591678023376	-0.065943446587123054
2.5100000000000002	-0.04085399477254072	-0.040959955025604634	-0.039738687223369159	-0.065214377038822661	-0.040884594903969484	-0.041911373834561645	-0.067770181926400319	-0.032316925860433936	-0.0330295535188098856	-0.0338351011705608936	-0.061802870251183982	-0.0342523804970566807	-0.038162397105440861	-0.065952346617582237
2.5150000000000001	-0.040877679601720173	-0.041169554210580433	-0.039170683124724215	-0.065342944789094913	-0.041252799934399234	-0.041007199500740573	-0.067634216688082894	-0.032324312372066156	-0.033168795845948772	-0.0332186143091069927	-0.061923555794864696	-0.034423070139301856	-0.037264668836674548	-0.065961602844888414
2.52	-0.040901416793048405	-0.041337272243108984	-0.038651799879682763	-0.065471947534078587	-0.041546083431215432	-0.0401047178684621109	-0.06746452101413985	-0.032332002493789854	-0.033271821579633849	-0.0326244177148041794	-0.062060250642697019	-0.034536037774069812	-0.03632851731715644	-0.065965901636511935
2.5249999999999999	-0.040925194729649443	-0.04144548755818397	-0.038191047992121389	-0.065598910096328368	-0.041721563410280154	-0.0392245632394893865	-0.0672649141566498	-0.032339997373566179	-0.033342333509302411	-0.0320683689103740751	-0.062209665539926499	-0.034622400828615278	-0.03538790463213581	-0.065960193357642275
2.5300000000000002	-0.040949001681025644	-0.041483500486155978	-0.037796771259303588	-0.065721587122473024	-0.041748790959808059	-0.0383935724944142494	-0.067040906480046632	-0.032348298643151507	-0.033382353254302568	-0.031567738158490263	-0.062368331685575697	-0.034698114588578547	-0.0344868952141262305	-0.065940363994404818
2.5350000000000001	-0.04097282580993457	-0.041450524162111523	-0.037476556200520998	-0.065838053423688444	-0.041626620896066023	-0.037642810107897669	-0.066799411711508097	-0.032356908359505964	-0.033389831171635172	-0.0311402886321602807	-0.062532754927800968	-0.034757002892739601	-0.0336758220044230326	-0.065903741768829648
2.54	-0.040996655179558645	-0.041355959454745835	-0.037237047574703243	-0.065946767631503291	-0.041384864272652433	-0.037004840083931629	-0.066548258452930736	-0.032365828942660856	-0.033358982887642373	-0.0308029892935873234	-0.06269955571691327	-0.034772228848626932	-0.033005806183177543	-0.065849362232836511
2.5449999999999999	-0.041020477761002603	-0.041216710248689684	-0.037083728189604491	-0.066046607251209972	-0.041068969052484527	-0.03651074241867947	-0.066295572225460789	-0.03237506311086712	-0.033283242446101888	-0.0305705411304909517	-0.062865585560990032	-0.034705225994703139	-0.0325225135707397421	-0.065777969198393974
2.5500000000000003	-0.04104428144115109	-0.041053121338563697	-0.037020694903955752	-0.066136875756389875	-0.040722143730987413	-0.03618719033076713	-0.066049128034784684	-0.032384613813867502	-0.033159926139346299	-0.0304539491128391047	-0.063028013920672602	-0.034520868225725641	-0.0322602776903415639	-0.065691781513526803
2.5550000000000002	-0.04106805403091795	-0.040885521377066127	-0.037050437827508895	-0.066217284561496207	-0.040378231044694202	-0.0360536809595480139	-0.065815774257987105	-0.032394484165146259	-0.032995023144156555	-0.0304593809684920083	-0.063184382957282152	-0.034205957890146784	-0.032237657057895338	-0.065594094450745305
2.56	-0.041091783273915372	-0.04073228161811037	-0.037173624511306564	-0.066287914358029852	-0.040064991503360506	-0.0361199823562234006	-0.065601004684381182	-0.032404677374008366	-0.032806126849684864	-0.0305875131037683161	-0.063332630865639069	-0.033785137567771682	-0.0324551701327678524	-0.065488802516419993
2.565	-0.041115456855568136	-0.040609058824204244	-0.037388909201970938	-0.066349161316273851	-0.039808797705507371	-0.036384112679532688	-0.065408717315315599	-0.03241519667832812	-0.032621694724737791	-0.0308334793812484873	-0.063471087322305394	-0.033326337598404081	-0.032895518086127198	-0.065379927669749816
2.5699999999999998	-0.041139062412694143	-0.040528483163766658	-0.037692814708485051	-0.066401674039571868	-0.039634752782592848	-0.036831497654097912	-0.065241158794539606	-0.032426045278782741	-0.032475848694056235	-0.031187427837319073	-0.063598446627865303	-0.032929002243694643	-0.033526191790513908	-0.06527121833754943
2.5750000000000002	-0.041162587543568629	-0.040499841486688728	-0.038079747011307894	-0.066446286984977756	-0.03956352940673959	-0.037435991764655754	-0.065099022376068901	-0.032437226275351242	-0.03239974176552051	-0.0316355791718309527	-0.063713725318242645	-0.03269447566664301	-0.034304001640242151	-0.065165857911729918
2.5800000000000001	-0.041186019818484125	-0.040528633846102653	-0.038542182444399987	-0.066483955453646401	-0.039608422258002974	-0.03816300188296376	-0.064981650399158554	-0.032448742606813368	-0.032412431457630745	-0.0321615944458533062	-0.063816211385649077	-0.032688668454607966	-0.035180763617877652	-0.065066294269323383
2.585	-0.041209346790812951	-0.040616005342879975	-0.039071014983435036	-0.066515696346672946	-0.039772744571219363	-0.038974203492963499	-0.064887289486990055	-0.03246059699392684	-0.0325150185790360168	-0.0327480159718257615	-0.063905411897534846	-0.0329156810160722105	-0.03610916616083813	-0.064974179990959507
2.5899999999999999	-0.041232556008574559	-0.040758205303137438	-0.039655987502438634	-0.066542537810386632	-0.040046538144842943	-0.039832718152455269	-0.064813354750738094	-0.0324727918868963928	-0.0326906567742684761	-0.0333775510018450662	-0.063981004900216994	-0.0333176916736984449	-0.037047821081158458	-0.064890399360345725
2.5950000000000002	-0.041255635026502579	-0.040946432153263517	-0.040286085090767034	-0.066565479766465964	-0.040405450040120668	-0.040707459637093587	-0.064756673371500075	-0.0324853294176737186	-0.0329103331974385392	-0.0340340164971313637	-0.064042800228772775	-0.033800758500859696	-0.037964716787210857	-0.064815153275101643
2.6000000000000001	-0.041278571418602354	-0.041167333232455232	-0.040949763551085083	-0.066585466208760404	-0.04081561915853734	-0.04157567360912903	-0.064713693547096798	-0.0324982113575468765	-0.0331417032573890821	-0.0347028405947940504	-0.06409071238886536	-0.0342710215556904082	-0.038838678870554928	-0.064748075376688423
2.605	-0.041301352791181947	-0.041403975883333773	-0.041634928761948988	-0.066603369088709808	-0.041242111597265808	-0.042423255646179378	-0.064680658646722068	-0.0325114390803905566	-0.0333572850781463657	-0.0353711051697927956	-0.064124747167607302	-0.0346631434546856599	-0.039658855926123448	-0.064688359554292236
2.6099999999999999	-0.041323966796335275	-0.041636855521031209	-0.042328662447905919	-0.066619982620636538	-0.041653169003849191	-0.043242968639078617	-0.064653756631086552	-0.0325250135318558384	-0.0335392489965903987	-0.0360271987985284296	-0.064145002166070428	-0.0349513763777761389	-0.040422561493055747	-0.06463488788674115
2.6150000000000002	-0.041346401145848846	-0.041844937701439869	-0.043016785340095012	-0.066636025927352832	-0.04201660750210559	-0.044031067154363574	-0.064629260591622692	-0.0325389352046840024	-0.033679947553012034	-0.036660219000778089	-0.064151680085165969	-0.0351439267414421741	-0.041131984378811129	-0.064586356792291833
2.6200000000000001	-0.041368643625498616	-0.042007424768837714	-0.043683433302323291	-0.066652151140617065	-0.042294606664672421	-0.044783098933482615	-0.064603677517806406	-0.0325532041202303311	-0.033779078757424996	-0.0372593084906306	-0.064145112376123613	-0.03526725092105324	-0.041790380766835808	-0.064541405903663198
2.625	-0.041390682109697894	-0.042106884614227516	-0.044310869800910083	-0.066668953426278382	-0.042447638485592353	-0.045489860030032438	-0.06457391928841179	-0.0325678198161870492	-0.033839323098519821	-0.037813125217829911	-0.064125789818295886	-0.035348343624301021	-0.042398443360932716	-0.064498757692287302
2.6299999999999999	-0.041412504576451961	-0.042133200483948402	-0.044879748055212795	-0.066686979016656087	-0.042449994102870579	-0.046134618223693501	-0.064537502716274168	-0.0325827813403978504	-0.033862377636804048	-0.038309623994949964	-0.064094395753923886	-0.035401404675089234	-0.042951602586420127	-0.064457375241013861
2.6350000000000002	-0.041434099122570992	-0.042086487799266144	-0.045369957896482422	-0.066706727332615811	-0.042304995629850487	-0.046692656642744527	-0.064492774799753546	-0.0325980872505620713	-0.033846795014099771	-0.038736265530515459	-0.064051837156090686	-0.035421858214668155	-0.043438967947735132	-0.064416640342938096
2.6400000000000001	-0.04145545397908817	-0.041977181532133551	-0.045762053204622714	-0.066728643805118813	-0.042045081919809219	-0.047133753944083012	-0.064439146168424911	-0.0326137356195381481	-0.033788277422772542	-0.039080671750724895	-0.063999268516270121	-0.035387751927775072	-0.043844352645058891	-0.064376544469336322
2.645	-0.041476557526827002	-0.041823169787950871	-0.046039085998670709	-0.066753101169194123	-0.041716390209666005	-0.047427366652991814	-0.064377301848413157	-0.0326297240458709337	-0.033682321286442208	-0.039331631489486888	-0.063938103799990621	-0.035267691886607813	-0.044149303239049592	-0.064337872314037778
2.6499999999999999	-0.041497398312058413	-0.041645635586912203	-0.046188522685752255	-0.066780368825575891	-0.041362071680112291	-0.047549240497859073	-0.064309346651008806	-0.032646049669091511	-0.033528414430582393	-0.039480256742933975	-0.063870012499951595	-0.035034423688984608	-0.044337392979087882	-0.064302344181152224
2.6550000000000002	-0.041517965062186371	-0.041465579407013056	-0.046203841519434416	-0.066810572230922498	-0.041016461945182341	-0.047487415700805423	-0.064238836261980716	-0.0326627091892691808	-0.033334354238611589	-0.039521029957789523	-0.063796897127332099	-0.034681623686809328	-0.044398491360061439	-0.064272673456094387
2.6600000000000001	-0.041538246701399365	-0.041301865429828787	-0.046085445379726351	-0.066843646897909588	-0.040708968437329377	-0.047245564558078164	-0.064170648285994144	-0.0326796988902365895	-0.033118830591386145	-0.039452492270861565	-0.063720851250908021	-0.034238423637475521	-0.04433158179866673	-0.064252493637800449
2.665	-0.041558232366223904	-0.041170393398824481	-0.045840670625850699	-0.066879294005526281	-0.040468460521781113	-0.046842444981211614	-0.064110663083983955	-0.0326970146658607723	-0.032910531972664207	-0.03927740549562696	-0.063644099245390418	-0.033773884435816501	-0.044145112990168607	-0.064246120238458609
2.6699999999999999	-0.041577911420916699	-0.041083641703727197	-0.045482888639267047	-0.066916946275154756	-0.040322004283864665	-0.046307642145745993	-0.064065253004958995	-0.0327146520486949325	-0.0327430019853146305	-0.039002355158811304	-0.063568920977970946	-0.03338466726239387	-0.043854727205454256	-0.064258138160905317
2.6750000000000003	-0.041597273472632308	-0.041050199882993478	-0.045029911916292291	-0.066955753107955765	-0.040289440551327155	-0.045675069610571038	-0.064040617675540695	-0.0327326062403218076	-0.0326462483934921465	-0.038636906361907875	-0.063497566425704476	-0.033165668584176205	-0.04347915933688503	-0.064292842563241366
2.6800000000000002	-0.041616308386305328	-0.041074299758042017	-0.044502062435870298	-0.066994592617605056	-0.040378737320278919	-0.044976340865027185	-0.06404204503940006	-0.0327508721426855094	-0.0326379791818438387	-0.038192532948288218	-0.063432166371877969	-0.033174332571315167	-0.043035723509605618	-0.064353603252920989
2.685	-0.041635006299187092	-0.04115544303599229	-0.043920296532587151	-0.067032115060393681	-0.040584217850095056	-0.044235905983188743	-0.064073211664230014	-0.0327694443897096757	-0.0327181068139139281	-0.037681581457563507	-0.063374645669362911	-0.0334070769939138747	-0.042536843069975671	-0.064442257753775197
2.69	-0.041653357634981081	-0.041288227526873244	-0.043304709328771585	-0.067066817606656565	-0.040886719594519422	-0.043469010160430413	-0.064135649013769203	-0.0327883173785112617	-0.0328689921211778807	-0.037116497635190133	-0.063326645041333135	-0.0338015704398573369	-0.041988581709971523	-0.064558653686336204
2.6949999999999998	-0.04167135311752311	-0.041462547703889732	-0.042673599757959596	-0.067097145165751415	-0.04125592619520488	-0.042682534620702105	-0.064228485544837167	-0.0328074852995451993	-0.0330612590151456155	-0.036509452372780336	-0.06328945616708548	-0.034262875370510259	-0.041391394024485338	-0.064700447598813851
2.7000000000000002	-0.041688983783957433	-0.041664279346024046	-0.042043116606759169	-0.06712160710243986	-0.041656040927087018	-0.041878029503721746	-0.064348526134507467	-0.03282694216505131	-0.0332625129951275965	-0.035872387785981773	-0.063263973189142373	-0.0346979210355369	-0.040742675066882365	-0.064863223126168924
2.7050000000000001	-0.041706240997363768	-0.041876268848905895	-0.04142737324698646	-0.067138896239940927	-0.042052425030381526	-0.041055905780439256	-0.064490659829686369	-0.0328466818352236699	-0.0334454020319980149	-0.03521739545468154	-0.063250662166698783	-0.035041681764868058	-0.04004034538284182	-0.065040924714482734
2.71	-0.041723116458794709	-0.042079331594228157	-0.040838841193444934	-0.067147995371074484	-0.042413876705684369	-0.040219746573310129	-0.064648513380812453	-0.0328666980415813471	-0.0335923742382194596	-0.034557261236251737	-0.063249548728708888	-0.03526709842125967	-0.039286650162135387	-0.065226531626620955
2.7149999999999999	-0.041739602218688841	-0.042253363056306899	-0.040288816246623098	-0.067148257951539693	-0.04270902593645239	-0.039379854658967626	-0.064815214494700574	-0.0328869844070876822	-0.0336963077677156389	-0.033905975635538416	-0.063260223423009729	-0.035380134251942684	-0.038491444856315588	-0.065412842076550163
2.7200000000000002	-0.041755690687629222	-0.042379196468098623	-0.039787785567541234	-0.06713945348551674	-0.042903060363067052	-0.038555345744349258	-0.064984113181523489	-0.0329075344626419876	-0.0337578357242286826	-0.033279016443487618	-0.063281863972018591	-0.035406259153645262	-0.03767435918535646	-0.065593216823580307
2.7250000000000001	-0.041771374646423167	-0.042441660858060465	-0.039345590769155703	-0.067121773536038378	-0.042963402103248256	-0.037774313905527555	-0.065149336885675489	-0.0329283416596512644	-0.0337810789505690765	-0.0326932562045241932	-0.063313273596720183	-0.035375199492495721	-0.03686534421863552	-0.065762151837579071
2.73	-0.041786647255484167	-0.042433169486296184	-0.038971359568341319	-0.0670958001533911	-0.042874454153356992	-0.037071902076252491	-0.065306114346259043	-0.0329493993784783611	-0.0337695964018206384	-0.0321664225791199937	-0.063352934440327839	-0.035308644605436794	-0.036103271373058595	-0.06591560275775323
2.7349999999999999	-0.041801502063502143	-0.042356071247402321	-0.038673246616668724	-0.067062443617865607	-0.04264940567865015	-0.0364865442609358633	-0.065450871953062833	-0.0329707009326560461	-0.0337239356936765777	-0.0317161329596559584	-0.063399074649905191	-0.035212782386537628	-0.035432544374035164	-0.066051050663360967
2.7400000000000002	-0.041815933015394062	-0.042222240558851739	-0.038458067341154584	-0.067022859796022941	-0.042326802088571994	-0.036055119568926361	-0.065581160667340735	-0.0329922395688515389	-0.033641529070519802	-0.0313586195730260154	-0.063449746772060531	-0.035076322359937544	-0.034898109958505589	-0.066167357081479964
2.7450000000000001	-0.041829934459531393	-0.042050029304553601	-0.038330919785201909	-0.066978358637109512	-0.041954050397596091	-0.0358080635116353328	-0.065695495751850841	-0.0330140084626613574	-0.033518995524686795	-0.0311073380830388402	-0.063502913921462751	-0.034875257517183031	-0.0345396976835533415	-0.066264490184949537
2.75	-0.041843501154245817	-0.041860281203750216	-0.038294872321526799	-0.066930314447385763	-0.041572229202670889	-0.0357654328484946536	-0.065793183913297327	-0.0330360007104112639	-0.033356178276309528	-0.0309716923972636713	-0.063556538996927783	-0.034585227383492191	-0.034386397692737357	-0.066343209083289707
2.7549999999999999	-0.041856628273619053	-0.041673216009996264	-0.038350763291066626	-0.066880086084637198	-0.041212581046609705	-0.0359345307664511839	-0.065874183654072701	-0.0330582093172263839	-0.033160502757696269	-0.0309560990591284966	-0.063608671417797129	-0.034199057379296614	-0.034452654615157917	-0.066404774992833449
2.7600000000000002	-0.041869311412566659	-0.041506808550683786	-0.038497128969406071	-0.06682895188401573	-0.040902010841228873	-0.036309215710856257	-0.065939010748610694	-0.0330806271817242793	-0.032949726714425999	-0.0310595566837076555	-0.06365752572784892	-0.033742723005439909	-0.0347364190752108843	-0.066450728697482897
2.7650000000000001	-0.041881546591228654	-0.041376127968470388	-0.038730259683511262	-0.066778060766374481	-0.040667889452945622	-0.036870722956396288	-0.065988675428203427	-0.0331032470777634809	-0.0327512607494675571	-0.0312757930309628736	-0.063701547083827419	-0.033280836671737842	-0.0352197032939887803	-0.066482744790041795
2.77	-0.041893330258683372	-0.04129286664196592	-0.03904437938834154	-0.066728398243129713	-0.040536105615136314	-0.037589790275338505	-0.066024627363100491	-0.0331260616337527135	-0.0325972527203870714	-0.0315939570598317261	-0.063739460020293328	-0.032904785592965019	-0.0358713158384506402	-0.066502552354201119
2.7749999999999999	-0.041904659296002613	-0.041264757385740273	-0.039431940778251878	-0.066680764302462015	-0.040524307951522945	-0.03842991064502372	-0.066048687503275165	-0.033149063310089813	-0.0325164348059260848	-0.0319997297396505353	-0.063770298699702571	-0.0327038725560461898	-0.0366512043100266736	-0.066511901521107854
2.7800000000000002	-0.041915531018668531	-0.041295016172168754	-0.03988401471110872	-0.066635759538314101	-0.040636282053620221	-0.039351419867154159	-0.066062956313064216	-0.0331722443753523382	-0.0325255841600515243	-0.0324766641984277928	-0.06379341876927683	-0.0327305385149182429	-0.0375156219689063811	-0.066512554259445789
2.7850000000000001	-0.041925943178373215	-0.041382012215260558	-0.040390727069534741	-0.066593776229730616	-0.040860696452372759	-0.040315858146534404	-0.066069699297257007	-0.0331955968819039687	-0.0326241780684249139	-0.0330075423976739256	-0.063808492621503595	-0.0329777030170462489	-0.038422243257573371	-0.06650628242069308
2.79	-0.041935893964222889	-0.041519277521094284	-0.040941667849303041	-0.066554992113979791	-0.04117323993320176	-0.041289820406383738	-0.066071218493852705	-0.033219112641610155	-0.0327946620247487015	-0.0335755517522129438	-0.06381549105296739	-0.0333813270564973667	-0.0393344022815418951	-0.066494862843796952
2.7949999999999999	-0.041945382003368448	-0.041695942497310596	-0.041526182456613637	-0.066519365993773032	-0.041540891402941465	-0.042247526050404382	-0.066069721336105574	-0.0332427832023741975	-0.0330081670269869104	-0.034165133276483319	-0.063814654928041325	-0.0338462328229662914	-0.0402238339870957415	-0.066480065446361126
2.8000000000000003	-0.041954406361083293	-0.041897597062078866	-0.042133467318083266	-0.066486635770476781	-0.041928095953074742	-0.043171617213637938	-0.066067196866472633	-0.0332665998262080351	-0.0332330630474988625	-0.034762421075770289	-0.06380646049960764	-0.034280258316649698	-0.0410716184795564373	-0.06646363410648917
2.8050000000000002	-0.041962966540308507	-0.042107348935456307	-0.042752434599333689	-0.066456320755989298	-0.042302642351885526	-0.044052100700123871	-0.066065305729040114	-0.0332905534695433145	-0.0334428326863143604	-0.035355268625395564	-0.063791581633148835	-0.034620517300526976	-0.0418673683125171906	-0.0664472612842605
2.81	-0.041971062480683644	-0.042306796892041671	-0.043371376531855585	-0.066427731010034858	-0.042637128274758186	-0.044883729643231872	-0.066065286667676096	-0.0333146347664655426	-0.0336206254679661919	-0.035932929153152287	-0.063770851486743567	-0.034843575002153004	-0.0426069697474863911	-0.066432556070903801
2.815	-0.04197869455707937	-0.042477033507594869	-0.043977532711880561	-0.066399986859949701	-0.042905161307567553	-0.045662410126051226	-0.066067879748558936	-0.0333388340155187748	-0.0337596677575703392	-0.036485516673318683	-0.063745225385726743	-0.034960347302520164	-0.0432893702074598331	-0.066421002530801725
2.8199999999999998	-0.041985863577645655	-0.042600284175582973	-0.04455672384385111	-0.066372051613607126	-0.043077941146946091	-0.046381429812951258	-0.066073265735964344	-0.0333631411706809777	-0.0338603977745367566	-0.037003413366426056	-0.063715745839137095	-0.03500155843157481	-0.0439130321528604379	-0.066413901967051794
2.8250000000000002	-0.041992570781386801	-0.04266262164340224	-0.045093242643557019	-0.066342779734830541	-0.043128802691114457	-0.047028451452494705	-0.066081021879301702	-0.0333875458370509475	-0.033926137394865321	-0.03747680093594424	-0.06368350997654819	-0.03500071685661378	-0.044472783626898477	-0.066412290435916811
2.8300000000000001	-0.041998817835271385	-0.042657166266415123	-0.045570170777859457	-0.066310981415379896	-0.043045795994279057	-0.047584229646234014	-0.06609009639672962	-0.0334120372717184904	-0.033959193724382141	-0.037895471858397528	-0.063649639197916083	-0.0349801983948739949	-0.04495785984503422	-0.066416822902444396
2.835	-0.04200460683088213	-0.042586179873559275	-0.045970212997136791	-0.066275502603650946	-0.042841784582059969	-0.048023764861916048	-0.066098806706534643	-0.0334366043902104866	-0.03395875140259239	-0.038249018200500683	-0.063615250550694068	-0.0349434710223518309	-0.045351845133705525	-0.06642761925305336
2.8399999999999999	-0.042009940280607777	-0.042460679516657197	-0.046277014893643982	-0.06623531726944658	-0.042551349086964247	-0.048320015696545731	-0.066104869606368771	-0.033461235778819295	-0.033921151647643893	-0.038527406221668869	-0.063581429278591911	-0.0348744814141422551	-0.045634870948416738	-0.066444075950620597
2.8450000000000002	-0.042014821113375991	-0.042297690675031212	-0.046476787028742884	-0.066189626221905111	-0.042216422454453066	-0.048449438104346502	-0.066105474811281854	-0.033485919713026287	-0.03384242543955809	-0.03872184133146611	-0.063549202108834173	-0.0347445165446843192	-0.045787778511175755	-0.066464660491656666
2.8500000000000001	-0.042019252669922592	-0.042116683436115783	-0.046559938698949637	-0.066137954474847004	-0.041873181463886722	-0.0483978224545631	-0.066097415949922457	-0.033510644182135659	-0.033722301461802797	-0.038825737671161168	-0.063519511129681224	-0.0345259710212406174	-0.045797177177819745	-0.066486722494700091
2.855	-0.042023238697591082	-0.041936818180499595	-0.046522374222199838	-0.066080237363059389	-0.041549203346372907	-0.048164565668198587	-0.06607729402213784	-0.033535396920132642	-0.033568318692342562	-0.03883555999349044	-0.06349318851226951	-0.0342099394323437532	-0.045659764516270343	-0.066506371669203532
2.8599999999999999	-0.04202678334465201	-0.041775532298290309	-0.046366150847444354	-0.06601688476653407	-0.041268515454371361	-0.047763899519279277	-0.066041805257919326	-0.033560165442677138	-0.033398275335070567	-0.038751323552224221	-0.063470932788734618	-0.0338213982395851666	-0.045384284230120623	-0.066518483583011666
2.8650000000000002	-0.042029891154131455	-0.041647924361912413	-0.046099335080817902	-0.065948813252104962	-0.041056054718932865	-0.047222598549338077	-0.065988115532163315	-0.033584937090042351	-0.03323936543883742	-0.03857662082819542	-0.063453287834641785	-0.0334240910034319669	-0.044990222533506429	-0.066516892588887861
2.8700000000000001	-0.042032567057134037	-0.041566175819973308	-0.045735083470650739	-0.06587743790285304	-0.040936214057619425	-0.046574885867234091	-0.065914304912123585	-0.033609699075706522	-0.033123287175503563	-0.038318168751324083	-0.0634406260321046	-0.0331088248477022536	-0.044503537671655538	-0.06649481203995942
2.875	-0.042034816365646733	-0.041538718226563237	-0.045290154333875945	-0.06580461906145207	-0.040927019319585716	-0.04585612749751603	-0.065819839172597316	-0.033634438540210967	-0.03307828643356218	-0.037984996980122004	-0.063433137230042256	-0.0329652259113683429	-0.043950835624298195	-0.066445483271459143
2.8799999999999999	-0.0420366447648064	-0.041569336328478613	-0.044783172167196013	-0.065732563882043662	-0.041034832626711544	-0.045097132204988937	-0.065705995403444042	-0.033659142609804649	-0.033120850121039974	-0.037587486303129725	-0.06343082501190636	-0.0330472014492147878	-0.0433539147629072	-0.066363001135941306
2.8850000000000002	-0.042038058304616166	-0.041656534036346737	-0.044232986407827471	-0.065663687921099495	-0.041252258542623756	-0.044320460036705165	-0.065576146187594778	-0.033683798459312842	-0.033250475569086823	-0.037136490875771273	-0.063433511409557057	-0.0333497022411642107	-0.042726310362054728	-0.066243206593123317
2.8900000000000001	-0.042039063391093356	-0.041793413824122286	-0.043657395954421253	-0.065600447258254421	-0.041558833680644741	-0.043539363842017956	-0.065435803578637435	-0.033708393378589894	-0.033449857663794323	-0.0366427367702435997	-0.063440850592835738	-0.0338103670925385681	-0.042072616272930018	-0.066084492722009618
2.895	-0.042039666776834848	-0.041968207469089287	-0.043072384011462665	-0.065545156000520742	-0.041924254688958426	-0.042759201114816235	-0.065292349698273796	-0.033732914841850436	-0.033690369166205636	-0.0361166012417343558	-0.06345235129072662	-0.0343348793743897025	-0.041390419367992748	-0.065888356833814325
2.8999999999999999	-0.042039875550985089	-0.042165392045039	-0.042491869248820539	-0.065499806735125049	-0.042314337847501714	-0.041980616436001446	-0.065154435974923576	-0.033757350579116728	-0.033940332168492088	-0.0355682718973018733	-0.063467406866970406	-0.0348312395215688754	-0.040674045588003968	-0.065659559294283225
2.9050000000000002	-0.042039697128595222	-0.042367049966128549	-0.041927867540356486	-0.06546591202521033	-0.042697195595327799	-0.041203580436834991	-0.065031106827041357	-0.033781688648975192	-0.03417267617190353	-0.035008190803820805	-0.063485331197347899	-0.0352361374431825288	-0.039919104047205045	-0.065405818317486554
2.9100000000000001	-0.042039139239363195	-0.042554109477523475	-0.041390895460093573	-0.065444383193653944	-0.043045067822705102	-0.040431397710320944	-0.06493077520606045	-0.033805917511801695	-0.034369424171706071	-0.034447624229120843	-0.063505397884505622	-0.035524748429207588	-0.039126899218898019	-0.065137064308167485
2.915	-0.042038209915748549	-0.042707536846891683	-0.040890435897146993	-0.065435458609800853	-0.043330728332609871	-0.039673927393082917	-0.064860223597393238	-0.033830026102595976	-0.034522239221947609	-0.0338991718374888533	-0.063526879979058014	-0.0357049356402708839	-0.038307950659456137	-0.06486437179985819
2.9199999999999999	-0.042036917480458087	-0.042810041427382087	-0.040435317805904091	-0.065438688047165676	-0.043524046620093554	-0.038949407256475677	-0.064823808372182742	-0.033854003902556354	-0.034629924867385123	-0.0333770393569317858	-0.06354908729583867	-0.0358024200662582208	-0.0374839878811379587	-0.064598754449248968
2.9250000000000003	-0.042035270533303361	-0.042848679485366204	-0.040033919448203034	-0.065452973253358499	-0.043596337598433956	-0.038284440400807532	-0.064823004996573137	-0.033877841008531616	-0.034694630488002379	-0.0328969414986901138	-0.063571398626770661	-0.0358446442780015303	-0.0366878982632242059	-0.064350030078227606
2.9300000000000002	-0.042033277937433821	-0.042817763058341786	-0.039694168906383204	-0.065476658620457778	-0.043532845559619657	-0.037711963806329962	-0.06485635851701571	-0.033901528199504184	-0.034718471214794108	-0.0324755705789026037	-0.063593286628644644	-0.0358490416394151956	-0.0359613248446093059	-0.064125934703436413
2.935	-0.042030948804955897	-0.042720582522274718	-0.03942337032520315	-0.065507660661396208	-0.043343197653639905	-0.037267418089889091	-0.064919819696930046	-0.033925056999287113	-0.034701672699154981	-0.0321296514069750769	-0.063614333852004918	-0.0358177407612074473	-0.0353500425007048483	-0.063931598633709836
2.94	-0.042028292481950413	-0.042568746211295083	-0.039227917358937914	-0.065543621565707328	-0.043059071923260309	-0.036983812746789304	-0.065007375295572957	-0.033948419734659323	-0.034642669474547828	-0.0318746908580298091	-0.063634239206674141	-0.0357380469220429277	-0.034897838251213366	-0.063769415602880051
2.9449999999999998	-0.042025318532908354	-0.042379401933351064	-0.039112962737899619	-0.06558207078118016	-0.042720434782361592	-0.03688674082467906	-0.065111837897318039	-0.033971609588213257	-0.034540070349777528	-0.0317236035640036748	-0.063652815051709976	-0.0355880722761179772	-0.0346401521591532367	-0.063639260366934294
2.9500000000000002	-0.042022036724607787	-0.042171901709297579	-0.039082100364416225	-0.065620579338628855	-0.042362416887534201	-0.036990437019326796	-0.065225652390541712	-0.033994620645251257	-0.034395954032784664	-0.031685435542301444	-0.06366997597122139	-0.0353476852381196475	-0.0345989047592267322	-0.063538957982133089
2.9550000000000001	-0.042018457009460867	-0.041965417078701214	-0.039137096713540812	-0.065656894170292283	-0.042012108800565458	-0.037295643282260763	-0.065341598268922165	-0.034017447934135021	-0.034219411310145151	-0.0317644031887288976	-0.063685721072417912	-0.0350134274222453436	-0.0347796061686619546	-0.063464886134430775
2.96	-0.042014589508364586	-0.041777842448008285	-0.039277694656251724	-0.065689043402450349	-0.041693624744959903	-0.03778951904473859	-0.065453308245342791	-0.034040087459570116	-0.034028743378456843	-0.0319594144995942505	-0.063700112244972791	-0.0346124105654470712	-0.0351711602478872485	-0.063412598138607094
2.9649999999999999	-0.042010444493093133	-0.041625255062736933	-0.039501510482319173	-0.065715407859801404	-0.041433282818008827	-0.038447379115993385	-0.065555571094623997	-0.034062536228389174	-0.0338506907264276578	-0.0322641533858138945	-0.063713251189305539	-0.0342074288140276127	-0.0357480848382317563	-0.063377380087551202
2.9700000000000002	-0.042006032368275285	-0.041521070920024849	-0.03980404789636246	-0.065734758157657204	-0.041259000562232872	-0.039235811331314318	-0.065644429016054388	-0.034084792267485392	-0.0337158869514231908	-0.0326677061926940617	-0.063725258111960217	-0.0338864161209064657	-0.036474442442412129	-0.063354690381724739
2.9750000000000001	-0.042001363653003286	-0.041474667385422387	-0.040178848250052199	-0.065746260259415108	-0.041194286029763374	-0.04011666053447429	-0.06571711015152989	-0.0341068546336374826	-0.0336513545022643455	-0.0331556147133222774	-0.063736254779150953	-0.0337356393820414463	-0.0373086549373353786	-0.063340463888468588
2.98	-0.04199644896212464	-0.041489908789018962	-0.040617774569968379	-0.065749454909151379	-0.041251114730203496	-0.041051324184841643	-0.06577185280728047	-0.0341287234150597676	-0.0336725937743366111	-0.0337111716350419896	-0.063746354123145831	-0.0338063520260940584	-0.0382084255613588346	-0.06333128975775186
2.9849999999999999	-0.041991298987270729	-0.041564222206937079	-0.041111389952310652	-0.065744217781875688	-0.041425300463533182	-0.042004740868839818	-0.065807680682980136	-0.0341503997246036708	-0.0337785641545005406	-0.0343167446734365455	-0.063755657847560527	-0.0340920883085676822	-0.0391350860271040044	-0.06332448858864172
2.9900000000000002	-0.041985924477680281	-0.041688663734794779	-0.041649352776148754	-0.065730707573934597	-0.041695796133017765	-0.042948446538686824	-0.065824181457116122	-0.0341718856846276644	-0.0339518692234529359	-0.0349549276619784227	-0.063764262539301567	-0.0345300267671462888	-0.040056809253836103	-0.063318121404307416
2.9950000000000001	-0.041980336220876884	-0.04184904163310563	-0.042220730931135945	-0.065709308760115437	-0.042028589223890779	-0.043862213360383647	-0.065821328485142612	-0.0341931844036425234	-0.034164108576939771	-0.0356093650114431596	-0.063772273748262245	-0.0350255754217094723	-0.0409503163372661332	-0.063310961868512501
3.	-0.041974545023263013	-0.042027769076935115	-0.042814148628423611	-0.06568057462329492	-0.042384578163816766	-0.044734060550431998	-0.065799370651357289	-0.0342142999449233804	-0.0343840308796602475	-0.036265168519615829	-0.063779826434154371	-0.0354859921206795103	-0.0418009584063501782	-0.063302457159204207
3.0049999999999999	-0.041968561690693274	-0.042205845906767535	-0.043417724410188703	-0.065645174690874064	-0.042727634570812598	-0.045558735267579782	-0.065758800882302804	-0.0342352372873617998	-0.0345851680260215818	-0.036908928152094352	-0.063787109201470602	-0.0358466492718426022	-0.0426013131933838	-0.063292694444257544
3.0100000000000002	-0.041962397009091267	-0.042364462832907241	-0.044018827646313748	-0.065603849148008087	-0.043027854448031103	-0.046335010705170998	-0.065700400478936243	-0.0342560022789050984	-0.034750374738163955	-0.037528397325454337	-0.0637943889483673	-0.0360813369069622196	-0.043348645852784655	-0.06328238078014325
3.0150000000000001	-0.04195606172517397	-0.04248623992975494	-0.044603754911509064	-0.06555737135852134	-0.043259095143823453	-0.047062316497844129	-0.065625344303097491	-0.0342766015829993184	-0.034872418667587277	-0.038111996701097381	-0.063802032041298668	-0.036197464381915802	-0.044041733265001764	-0.06327283548739276
3.02	-0.041949566527347563	-0.042556616484203191	-0.045157485821792847	-0.065506518475519148	-0.043396106050442771	-0.047737336454765399	-0.065535340687636181	-0.0342970426185133176	-0.0349514260188560941	-0.038648318707744622	-0.063810517987712455	-0.036222439298508549	-0.044677663166464033	-0.063265986128769906
3.0249999999999999	-0.041942922026837658	-0.04256577588540489	-0.045663700019338423	-0.065452049371360648	-0.043417894090458327	-0.048351298453295479	-0.06543276986319076	-0.0343173334936740892	-0.0349909022464509319	-0.039125819319887208	-0.063820441894342739	-0.036188308823023115	-0.045249296978101782	-0.063264352478445921
3.0300000000000002	-0.041936138739115089	-0.04251065733788522	-0.046105208353326423	-0.06539468880502976	-0.043317098193435067	-0.048888691807163914	-0.065320776864757362	-0.0343374829345890734	-0.0349940843120381598	-0.039532847543488775	-0.063832502822618767	-0.036119471262212349	-0.045744075105675456	-0.063270997918365121
3.0350000000000001	-0.041929227065676489	-0.042395891289878587	-0.046464867987626575	-0.065335116851284291	-0.043106446482117683	-0.049327977638880725	-0.065203271752735349	-0.0343575002089668607	-0.0349618374374992876	-0.039858085911851277	-0.063847476492189764	-0.036025164637794714	-0.046144656640231788	-0.063289425569858152
3.04	-0.041922197276236859	-0.042232826340530027	-0.046726925418754393	-0.065273963047093025	-0.042814184095819271	-0.049644438260195393	-0.065084795004965004	-0.0343773950456760385	-0.0348926253887833803	-0.040091367252151297	-0.063866172574797362	-0.035897164838687779	-0.046431470800730595	-0.063323398552792981
3.0449999999999999	-0.041915059491387499	-0.042037070938623986	-0.046878593705009643	-0.065211805303996765	-0.04247153170186466	-0.049814697931258744	-0.064970222487720144	-0.0343971775507996993	-0.0347845056962823554	-0.04022471792069848	-0.063889378909165632	-0.035713938712711432	-0.046586680578133478	-0.063376671362940058
3.0500000000000003	-0.041907823665770058	-0.041825942449871797	-0.046911563899364121	-0.065149174171985497	-0.042103424174130037	-0.049821842857903835	-0.06486431401806619	-0.0344168581208548646	-0.0346385725510970781	-0.040253389744067218	-0.063917797102189013	-0.035452289774439398	-0.046598516157308146	-0.06345263298403537
3.0550000000000002	-0.041900499571813552	-0.041616943162493366	-0.046823117711752335	-0.065086563280123766	-0.04172951317124652	-0.049659736760837964	-0.064771149788352741	-0.0344364473538475262	-0.0344626881575346718	-0.040176615406799564	-0.063951975831625443	-0.035104244003199238	-0.046464673485664872	-0.063553881013068225
3.06	-0.041893096784077209	-0.041427222886300778	-0.046616571070943317	-0.065024446511313239	-0.041372017467031603	-0.049335250093795799	-0.064693542095130096	-0.0344559559588289588	-0.0342738666727196294	-0.039997872719801079	-0.063992249366270203	-0.034692624736645424	-0.04619365544509469	-0.063681766929079749
3.065	-0.041885624664238259	-0.041273102135109989	-0.046300925730749504	-0.064963301581708629	-0.041061598214472136	-0.048867692615095515	-0.064632543237430302	-0.0344753946646061444	-0.034097695944878479	-0.039724563098951542	-0.064038689045113349	-0.034276785529886301	-0.045803539782096458	-0.063835971314643524
3.0700000000000003	-0.041878092346758691	-0.041168834778758399	-0.045889794851590295	-0.064903638241428261	-0.040835137683758273	-0.048285573108495636	-0.064587179652184363	-0.0344947741282403309	-0.0339640179134303254	-0.039367162979840004	-0.064091074505362938	-0.0339420359753257216	-0.045318479895349517	-0.064014179514299427
3.0750000000000002	-0.041870508725262091	-0.041124615023293557	-0.045399838260717866	-0.064846027545014789	-0.040726006195859263	-0.04762161241753488	-0.064554516565296288	-0.0345141048439429881	-0.033899656677873532	-0.038938044196496096	-0.064148889319737553	-0.0337729970692809624	-0.044763969310653076	-0.06421192892194086
3.0800000000000001	-0.041862882439645783	-0.041144587911748508	-0.044849041133778398	-0.0647911269949852	-0.040752563154630567	-0.046907417268544757	-0.064530095566496187	-0.0345333970529480728	-0.0339206436547589446	-0.038450236981484259	-0.064211342638972265	-0.0338208463005334651	-0.04416224984922078	-0.06442268670630729
3.085	-0.041855221863950486	-0.041225763532522118	-0.044255171584370212	-0.064739695378520351	-0.040911027463142756	-0.046169216133261768	-0.064508701547522771	-0.0345526606549064427	-0.0340271367818554965	-0.037916406590818682	-0.064277414908682811	-0.0340809692435334984	-0.043529102084944523	-0.064638191267449205
3.0899999999999999	-0.041847535095004958	-0.041358321384061603	-0.043634668409410726	-0.064692591292917241	-0.04117571232823014	-0.04542560184595165	-0.064485328565353327	-0.0345719051213101374	-0.0342033478811424813	-0.037348239742695654	-0.06434592236520544	-0.0344938448136789859	-0.042872727364470647	-0.064849053921532349
3.0950000000000002	-0.041839829941859364	-0.041527203618113742	-0.04300207636189474	-0.064650750975998457	-0.041506301040235032	-0.044687541690520382	-0.064456153349355164	-0.0345911394114152224	-0.0344225554470971916	-0.0367563199369758	-0.064415592458444182	-0.0349687477120555259	-0.042194770450638494	-0.06504557313052059
3.1000000000000001	-0.041832113916017239	-0.041714417996706912	-0.042370007399404591	-0.06461514405921266	-0.041859155675602022	-0.04396028674466166	-0.064419310881378791	-0.0346103718910906314	-0.0346549561008543111	-0.036150448368438427	-0.064485141115406011	-0.0354170089675097569	-0.041493003028880941	-0.06521866871323565
3.105	-0.041824394222472817	-0.041901257512366944	-0.041749498376265038	-0.064586709776611249	-0.042197337118043351	-0.043246429816584208	-0.064375304731413764	-0.0346296102549782883	-0.0348750525355495312	-0.03554026997466295	-0.064553343095358333	-0.0357785585873901842	-0.0407649244170407	-0.065360807813337696
3.1099999999999999	-0.041816677751556909	-0.042069849509491963	-0.041150577148813577	-0.06456628019347857	-0.042494243159068395	-0.042549255890570777	-0.064326965018068917	-0.0346488614523084033	-0.0350659420044200868	-0.034936008625084674	-0.064619088507828905	-0.0360321808927735456	-0.040011509277133975	-0.065466779571309222
3.1150000000000002	-0.041808971071592205	-0.042204058821243594	-0.040582841432955043	-0.064554500223812658	-0.042730219453815679	-0.041875614197779059	-0.064278966360280631	-0.0346681316166726757	-0.0352196382088098994	-0.034349104434616356	-0.064681421453945108	-0.0361893016082721778	-0.039240425398555779	-0.065534190528686642
3.1200000000000001	-0.041801280422356232	-0.042290355830770768	-0.040055888045651978	-0.064551755761785653	-0.042887378571285198	-0.041237714755311901	-0.064237010759429438	-0.0346874260000191007	-0.0353343625023532058	-0.0337925739111288656	-0.064739560068945402	-0.0362776925851141363	-0.038468155698966406	-0.065563599046375555
3.125	-0.041793611709347955	-0.042319214348079776	-0.039579489555371381	-0.064558120693643491	-0.042949489826263972	-0.040653471660915919	-0.064206844219432324	-0.0347067489110941382	-0.0354107454601165205	-0.0332809708534597115	-0.064792900281324026	-0.036323924645265777	-0.037720566927232719	-0.065558274999235726
3.1299999999999999	-0.041785970498853174	-0.042286821066459845	-0.039163485259808771	-0.06457333092174783	-0.042908138697613746	-0.040145296468807479	-0.064193298705972865	-0.034726103658524467	-0.0354488115553858496	-0.032829902329623245	-0.064841007762707576	-0.036341714809572244	-0.037031627695699337	-0.065523642715827624
3.1350000000000002	-0.041778362013801536	-0.042196095570189299	-0.038817419153280489	-0.064596789360360373	-0.042768360875072105	-0.039737594584748727	-0.064199531241182941	-0.0347454924986981736	-0.0354467873172784444	-0.0324551382580009899	-0.064883603472874275	-0.036328463790695675	-0.036440255105256826	-0.065466520736126906
3.1400000000000001	-0.041770791130408055	-0.042056165286624972	-0.038550006665810311	-0.064627601042004769	-0.04254651763656694	-0.039453560015291496	-0.064226577768957759	-0.0347649165885773683	-0.0354018339007544696	-0.0321714318163183729	-0.064920547873603489	-0.036268013990197794	-0.03598565978446583	-0.06539429755442808
3.145	-0.041763262375591052	-0.041880512016695797	-0.038368536352263893	-0.064664632999819054	-0.042261980470175727	-0.039312041888535145	-0.064273266227583096	-0.0347843759435502454	-0.0353122516158538718	-0.0319912269677468622	-0.064951827554672271	-0.036137406157495924	-0.035701961081272276	-0.065314174787328823
3.1499999999999999	-0.041755779925158331	-0.041684927661564668	-0.038278311278788787	-0.064706590313957347	-0.04193136624933584	-0.039325143268517109	-0.06433645948939954	-0.0348038694004089057	-0.0351804918337726144	-0.0319234569567170194	-0.064977546141236021	-0.035917303669792848	-0.035613100021004215	-0.065232575125929189
3.1550000000000002	-0.041748347602753743	-0.04148624245253436	-0.038282214148781176	-0.064752098141156163	-0.041570967675658112	-0.039496855494444028	-0.064411541337383191	-0.0348233945855232101	-0.0350160896314992532	-0.031972627834814326	-0.064997919444387873	-0.035605281804781339	-0.035729072126207345	-0.065154765032134631
3.1600000000000001	-0.041740968879556398	-0.041301773523935231	-0.038380451245799369	-0.06479977978542591	-0.041204318492340342	-0.039822664423497512	-0.064493028346479848	-0.0348429478882669875	-0.0348373044510888111	-0.0321383359972213065	-0.065013273305892962	-0.035227839262892274	-0.036044233230905997	-0.065084695141506128
3.165	-0.041733646874725831	-0.041148650959172693	-0.038570502483458389	-0.064848322639920003	-0.040866995564922683	-0.04028992984480702	-0.06457518990467686	-0.0348625244397432987	-0.0346701751253521424	-0.032415297348481862	-0.065024041731595588	-0.034844309870467328	-0.036537996382112748	-0.06502502501795275
3.1699999999999999	-0.041726384356586441	-0.041042309658471036	-0.038847281219204652	-0.064896526611520153	-0.040603019284855908	-0.040878957430244619	-0.064652582133432213	-0.0348821180968484022	-0.0345442960723298152	-0.032793881197952068	-0.065030762762590296	-0.034536910105829357	-0.037177759029855885	-0.06497727827406983
3.1750000000000003	-0.041719183744547037	-0.040994244083228361	-0.039203484677234298	-0.0649433328162912	-0.040453538246065833	-0.041564831497875418	-0.06472043861352259	-0.0349017214317105956	-0.0344859545607465971	-0.0332610588393441237	-0.065034069985220284	-0.034386781823500065	-0.03792347110547483	-0.064942069103362444
3.1800000000000002	-0.041712047111750003	-0.041009836649976055	-0.039630089468607435	-0.064987833346033685	-0.040443797320057686	-0.042320015794829122	-0.064774900090192087	-0.0349213257265382015	-0.0345107915259599842	-0.033801609138151855	-0.065034678414706981	-0.0344443144592162175	-0.038732949946123272	-0.064919348429934333
3.185	-0.041704976188447968	-0.041087163780529825	-0.040116917578662372	-0.065029265346284461	-0.040574966081190944	-0.043117438783363427	-0.064813097708775006	-0.0349409209739110935	-0.0346189220440974403	-0.034399383461781925	-0.065033364463522727	-0.0347080754513671499	-0.039566939302143959	-0.064908632044884303
3.19	-0.041697972366105282	-0.041217242268917144	-0.040653174330157938	-0.065066994297311107	-0.040824043787554577	-0.043933466952382784	-0.064833125064421493	-0.0349604958825519053	-0.0347947473362577601	-0.035038427747081533	-0.065030940625002242	-0.035124340392673089	-0.040393038401840646	-0.064909189268351506
3.1950000000000003	-0.041691036702222936	-0.041385598158589752	-0.041227852883698619	-0.06510049221048526	-0.041151435188225404	-0.044750063125056432	-0.064833942896044378	-0.0349800378886152711	-0.0350116587111730209	-0.035703791566931917	-0.065028226239520798	-0.035608077813542925	-0.041187951724896625	-0.064920185096139481
3.2000000000000002	-0.041684169925886658	-0.041574579146079996	-0.041829918696193049	-0.0651293165276413	-0.04151302814305521	-0.045555590528886534	-0.064815259018266431	-0.0349995331725351788	-0.0352395964369831173	-0.036381916600455731	-0.065026016216755766	-0.036073979496207754	-0.04193790510591789	-0.064940779366097734
3.2050000000000001	-0.04167737244403761	-0.041765609287410065	-0.042448233307102743	-0.065153094988635504	-0.041871151837493952	-0.046344052109386361	-0.064777418739536318	-0.0350189666814726554	-0.0354523147620282681	-0.037060578441677199	-0.065025049872724288	-0.036461902501985935	-0.042637402172732667	-0.064970192614749239
3.21	-0.041670644348466584	-0.041940765686933947	-0.043071242582767393	-0.065171520767391473	-0.042198741955387445	-0.047112901814339817	-0.06472133107413223	-0.0350383221574057681	-0.0356317674462142781	-0.037728442720936293	-0.065025982141847078	-0.03674666770707117	-0.043286693920469196	-0.065007750392442818
3.2149999999999999	-0.041663985423530904	-0.04208366827170588	-0.043686526389583524	-0.065184360892932452	-0.042475541296670627	-0.04785985479621399	-0.064648446001373198	-0.0350575821709028202	-0.0357687312449219091	-0.038374376109591385	-0.065029359377645673	-0.036931764607829255	-0.043888437877763228	-0.06505291671591932
3.2200000000000002	-0.0416573951545948	-0.042180300140982832	-0.044280367394698871	-0.065191479448116977	-0.042681717522904288	-0.048579359530410572	-0.06456078900084575	-0.0350767281606148995	-0.0358605499430898802	-0.038986712799577753	-0.065035601775277284	-0.037034085369292945	-0.04444411117030997	-0.065105323949217796
3.2250000000000001	-0.041650872737191741	-0.042220374706739484	-0.044837528387975772	-0.065192875317779662	-0.04279676327975835	-0.049259584506312504	-0.064461051032540986	-0.0350957404785175729	-0.035907824927602987	-0.039552705140074366	-0.065044994122419775	-0.037069554282299817	-0.044950853774729029	-0.065164801472893868
3.23	-0.041644417086906949	-0.042199084187998014	-0.045341414692918523	-0.065188732373512942	-0.042806007406851827	-0.049880854797535957	-0.064352724154963337	-0.0351145984409201628	-0.0359117293307224661	-0.040058370936171235	-0.065057686081623419	-0.037046356483491565	-0.045399500021117163	-0.065231399705970888
3.2349999999999999	-0.041638026849976699	-0.042118234697921275	-0.045774732636835495	-0.065179477993978433	-0.042708011238204423	-0.050416320140806221	-0.064240263928755094	-0.0351332803852470191	-0.0358727787111912641	-0.040488880991012591	-0.065073702497696921	-0.036965278455332337	-0.045774476229974228	-0.065305400188481747
3.2400000000000002	-0.041631700414598628	-0.041985870797880699	-0.046120641776833683	-0.065165843846720262	-0.042514367756836975	-0.05083514187802204	-0.064129248835563876	-0.0351517637325759626	-0.0357910877196253038	-0.040829511382152681	-0.065092963304574383	-0.036822072252792514	-0.046055882665644228	-0.065387297666534193
3.2450000000000001	-0.041625435922945965	-0.041814559695713924	-0.04636426046807647	-0.065148921099590813	-0.042242169529977653	-0.051107705249017553	-0.064026494356747434	-0.0351700250558961341	-0.0356678187573374491	-0.041067036124805259	-0.065115311522286288	-0.036609457988833396	-0.046223451261785994	-0.065477738038603887
3.25	-0.04161923128387465	-0.041619454809632835	-0.046494260198584007	-0.065130200966680673	-0.041907810763409783	-0.051211566824256821	-0.063940066912869673	-0.0351880401540193239	-0.0355074695555474206	-0.041191296103762337	-0.065140546693373479	-0.036321595577816512	-0.046261373516819506	-0.065577398464417313
3.2549999999999999	-0.041613084186310053	-0.041417103889143683	-0.046504217867201206	-0.065111591055252929	-0.041528662300619057	-0.051136415851451219	-0.063879134331583744	-0.0352057841310464242	-0.0353203853915225951	-0.04119659684276602	-0.065168460076756456	-0.035963556936015976	-0.046162537455092908	-0.065686804436330351
3.2600000000000002	-0.041606992113296638	-0.041224945855600005	-0.046393418516567747	-0.065095398689618916	-0.041130284284161775	-0.050886525066498214	-0.063853590450201385	-0.0352232314812535627	-0.0351243823122058157	-0.041082598140153789	-0.06519886720265328	-0.03556256776505813	-0.045930760265351724	-0.065806093495654523
3.2650000000000001	-0.041600952356689091	-0.041060640526017576	-0.046166916902931158	-0.065084274479982186	-0.040751296424623615	-0.050479950395224321	-0.063873408196760947	-0.0352403561792211376	-0.0349441228250541566	-0.040854470860760429	-0.065231633201730894	-0.035173216336667812	-0.045580207448414442	-0.06593475472825332
3.27	-0.041594962032460721	-0.040940512999714742	-0.04583484316578787	-0.065081112936790891	-0.040439881565175919	-0.049944780688763858	-0.063947712997863983	-0.0352571317749838492	-0.03480740304144232	-0.040522280361738033	-0.065266686811075616	-0.034869803343995023	-0.045132142621986349	-0.066071392732005537
3.2749999999999999	-0.041589018096599577	-0.04087721576687984	-0.045411119823499691	-0.065088911709532923	-0.040242263877137532	-0.049313613511844287	-0.064083627171462679	-0.0352735314939305776	-0.0347388187893532559	-0.040099753238962808	-0.065304020181004947	-0.0347251036487524003	-0.044610069610569288	-0.066213577767910421
3.2800000000000002	-0.041583117361558778	-0.040877427693754073	-0.044911886311772848	-0.065110596570022073	-0.040188980726775174	-0.048617837098044664	-0.06428500902568511	-0.0352895283411317566	-0.0347528117926306393	-0.039602729898609515	-0.065343673470616986	-0.0347830669756568392	-0.044034828423296805	-0.066357843178827759
3.2850000000000001	-0.041577256513222542	-0.040940503493692771	-0.044353966535756557	-0.065148824817111898	-0.040285522572326768	-0.04788315775778012	-0.064551281471415718	-0.0353050952097174218	-0.0348489389613483721	-0.039047656386287565	-0.065385705485258348	-0.035038755828858094	-0.04342110392060977	-0.066499872026396648
3.29	-0.041571432128345019	-0.041058566421665205	-0.043753661647478115	-0.065205784438793213	-0.040510966259444612	-0.047127265903688037	-0.064876590637575124	-0.0353202049928741005	-0.0350116287802530338	-0.038450418122433573	-0.065430153911818976	-0.035437188672837578	-0.042776205350868215	-0.066634877467535089
3.2949999999999999	-0.041565640692414013	-0.041217982193011519	-0.043126032379059962	-0.065283009209814763	-0.040825048284765777	-0.046359840536386331	-0.06524953125774062	-0.0353348306989721138	-0.0352147606162219211	-0.037825693712245097	-0.065476990626513683	-0.035892914536147329	-0.042101194464716468	-0.066758132624129624
3.3000000000000003	-0.041559878617887112	-0.041401676684934766	-0.042484695863679968	-0.065381230201995957	-0.041181098529253211	-0.045584503538357006	-0.065653607960261161	-0.0353489455692793583	-0.0354291567534707903	-0.037186855501487614	-0.065526078696753726	-0.036320301568580604	-0.041393810054415549	-0.066865558705535875
3.3050000000000002	-0.041554142262743335	-0.041591471581506301	-0.041842041230141165	-0.065500281593292885	-0.041538820312757539	-0.044801994514956693	-0.066068474406833902	-0.0353625231976629865	-0.0356298513356009662	-0.036546310093689922	-0.065577137812019431	-0.036659484653707456	-0.040652323170491978	-0.066954250839087056
3.31	-0.041548427949288748	-0.04176972677324797	-0.041209691811420203	-0.065639073336595322	-0.041870131063894777	-0.044013745314674877	-0.066471832087673944	-0.0353755376516279995	-0.0358004447615460642	-0.035916085749023163	-0.065629723890831767	-0.036887459359232988	-0.039879424298919969	-0.067022822606876386
3.315	-0.041542731983150778	-0.041920187097281029	-0.040599017440398855	-0.065795635867218725	-0.042155917729033956	-0.043225099236328432	-0.066841720134219396	-0.0353879635939930267	-0.0359335270995216402	-0.0353084437326825257	-0.065683226671339645	-0.037012892141064795	-0.039085353042151303	-0.067071487090899195
3.3200000000000003	-0.04153705067239174	-0.042028631584648249	-0.040021522350386532	-0.065967233681886952	-0.042378784619640829	-0.04244755016340406	-0.06715883096129193	-0.0353997764044587853	-0.0360280068685060132	-0.0347363112101317743	-0.065736886536467627	-0.03706074555358918	-0.0382896255445953	-0.067101856274511067
3.3250000000000002	-0.041531380346669373	-0.042084027064391652	-0.039488989409441986	-0.066150536611328672	-0.042520102787106611	-0.041699544189298995	-0.067408473143012747	-0.0354109523002855474	-0.0360852820011041072	-0.0342133903236979094	-0.065789829095952355	-0.037056004757131683	-0.037520891933682817	-0.067116512655188927
3.3300000000000001	-0.041525717376368516	-0.042080168539262284	-0.039013333396137602	-0.066341831176308002	-0.042564699789165354	-0.041005627385342849	-0.067581876160762612	-0.0354214684552630861	-0.0361061673234822905	-0.0337538758688905812	-0.065841113604253219	-0.037013714341458855	-0.036814738171201189	-0.067118463032962715
3.335	-0.041520058191626294	-0.042016925728678337	-0.038606187676805878	-0.066537250499538199	-0.042507530158901691	-0.040394068655351895	-0.067676669078375114	-0.0354313031161309728	-0.0360896354171213149	-0.0333717975758636811	-0.065889789513370932	-0.036936540569933774	-0.036209681488962663	-0.067110605970586083
3.3399999999999999	-0.041514399301170929	-0.041900196620075362	-0.038278304423116379	-0.066733000300108521	-0.042354272818537644	-0.039893475798499936	-0.067696527926781288	-0.0354404357155894908	-0.036033446750528856	-0.0330800788834980835	-0.065934954577305614	-0.03681655894238751	-0.035742117293362128	-0.067095325915470949
3.3450000000000002	-0.041508737310892977	-0.041740618459141548	-0.038038877831650482	-0.066925560442673482	-0.042115638606612421	-0.039529190542187847	-0.067650133363768873	-0.0354488469810331789	-0.0359361986370187124	-0.0328894607125526275	-0.065975808004843281	-0.036639176841149332	-0.0354413418799623335	-0.067074278149194639
3.3500000000000001	-0.041503068942067743	-0.041551997947258427	-0.037894900699268701	-0.067111845798017144	-0.041803104089446095	-0.039320229156059401	-0.067549679733448592	-0.0354565190381391489	-0.0358001683230846742	-0.0328074678168147436	-0.06601169310506686	-0.0363905452930027436	-0.0353257703768757083	-0.067048369350423229
3.355	-0.041497391049146758	-0.041350319281909793	-0.037850644662327206	-0.067289315926965701	-0.041431875286497204	-0.039277225289836434	-0.067409214448130271	-0.0354634355084539828	-0.0356341575337179513	-0.0328375932412997261	-0.066042125469094102	-0.0360691876873771719	-0.035401042778810739	-0.067017889245449558
3.3599999999999999	-0.041491700637037519	-0.041153253770516402	-0.037907326221155921	-0.067456029345857017	-0.041028510137805044	-0.039401441065368985	-0.067243065358586473	-0.0354695816001434793	-0.0354552224461545203	-0.0329788446882084244	-0.06606680469579693	-0.0356980019403366279	-0.0356600803824897074	-0.066982722848058847
3.3650000000000002	-0.041485994877791658	-0.04097935842588665	-0.038062994784752591	-0.067610643970038523	-0.040635403104942884	-0.039684708443722927	-0.067064549193955748	-0.0354749441911014277	-0.0352880311701052862	-0.0332257406276767501	-0.066085609696411145	-0.0353294583611899584	-0.0360846699581384844	-0.066942572576448053
3.3700000000000001	-0.041480271126624351	-0.040846309348036711	-0.038312657515676333	-0.067752370088817846	-0.040306260028772621	-0.04011022344350159	-0.066885068405939168	-0.0354795119036557227	-0.0351610792349446045	-0.0335687719959308604	-0.066098579433333231	-0.0350379294919334176	-0.036648023064141324	-0.066897138438861056
3.375	-0.041474526937189079	-0.04076832417968416	-0.0386486331467835	-0.067880885524918519	-0.040093093604043149	-0.040654254101146637	-0.06671361873634059	-0.0354832751701627582	-0.0351002137696227995	-0.0339952678726716504	-0.066105882360704402	-0.0348984453221561081	-0.037317898967768687	-0.066846231702945818
3.3799999999999999	-0.041468760076036942	-0.040753620674835655	-0.039061096883586426	-0.067996224394717083	-0.040030883654528262	-0.041288783114521762	-0.066556662026847018	-0.0354862262888436808	-0.0351214208788790716	-0.0344905335279308202	-0.066107778725195596	-0.0349588843828336931	-0.038060032651945486	-0.066789823037872574
3.3850000000000002	-0.041462968536192356	-0.040802844697132493	-0.039538741842584373	-0.068098651273696616	-0.040126979628723035	-0.041984825336046892	-0.066418276712976945	-0.0354883594692877473	-0.0352257408472004072	-0.0350390805358763626	-0.066104580230840281	-0.0352187633443549704	-0.038841599587395582	-0.066728043896146253
3.3900000000000001	-0.041457150549781656	-0.040908993552862223	-0.040069449531439418	-0.068188531898376179	-0.040359418302300776	-0.042715822706314727	-0.066300482748660284	-0.0354896708671304755	-0.0353986815754685113	-0.035625752559054396	-0.066096611422830888	-0.0356269616193365456	-0.039634318330368879	-0.066661168084920638
3.395	-0.041451304599656748	-0.041058813694841698	-0.040640847536917333	-0.068266210173362942	-0.040684818692487863	-0.043460368607953157	-0.066203643346613048	-0.0354901586075018448	-0.0356145692414336144	-0.0362365714854133876	-0.066084176601829147	-0.0361009653894794754	-0.040416704612565108	-0.066589600415380411
3.3999999999999999	-0.041445429429960833	-0.041235148911179415	-0.041240648022246504	-0.068331899549827917	-0.041052840104364914	-0.044203645119748447	-0.066126865153202725	-0.035489822796937639	-0.0358439422079985751	-0.0368591827446395245	-0.066067535261759023	-0.0365575420698294972	-0.041175055330532756	-0.066513893729147657
3.4050000000000002	-0.041439524055589246	-0.041419377425701929	-0.041856707384714823	-0.068385595071815897	-0.041420362018037333	-0.0449372799729342	-0.06606834362946878	-0.0354886655235482358	-0.0360608045938804588	-0.0374828547592703262	-0.066046888062553413	-0.0369389782067432009	-0.041902938515116219	-0.066434807079697488
3.4100000000000001	-0.041433587770505036	-0.041593166243086445	-0.042476816724008914	-0.068427010718315506	-0.041758011116929302	-0.045657688167250779	-0.066025625650615435	-0.0354866908453471312	-0.0362470289471747235	-0.038098071661773485	-0.066022374294626347	-0.0372236696820562333	-0.042599212489431916	-0.066353408093744271
3.415	-0.041427620154875192	-0.041739403345765862	-0.043088308904729655	-0.068455545167209027	-0.042046805093107256	-0.046363259245306639	-0.065995783292775295	-0.0354839047667513889	-0.0363929443398399195	-0.038695837430467253	-0.065994080727121887	-0.0374196216331018351	-0.043264842830196074	-0.066271212275464333
3.4199999999999999	-0.041421621081000261	-0.041842916779141667	-0.043677632567518925	-0.068470277753655632	-0.042270204220054572	-0.047050977137673158	-0.065975510215392749	-0.0354803152033787818	-0.0364950125774552901	-0.039266871998349364	-0.065962060702219003	-0.0375476362812410845	-0.04389903850692679	-0.066190341401407695
3.4250000000000003	-0.041415590718017112	-0.041891721081392584	-0.044230078709102343	-0.06846999511834557	-0.042410211099651612	-0.047713234615737743	-0.065961165034856388	-0.0354759319353799851	-0.0365525096800251145	-0.039800914788972783	-0.065926361383936373	-0.0376245898086553248	-0.044495502770623483	-0.066113672416966875
3.4300000000000002	-0.041409529535361577	-0.041878794490452856	-0.044729837154044976	-0.068453247750192667	-0.042451308369578651	-0.048335699067208689	-0.065948795030303065	-0.0354707665496547104	-0.0365649793774510364	-0.040286347537236469	-0.065887056244348936	-0.0376549847120701524	-0.045039828428190357	-0.066044938332735486
3.435	-0.041403438304984439	-0.041803479636371009	-0.045160501395101071	-0.06841843424598427	-0.042387004832979469	-0.048897003614313198	-0.065934178428198847	-0.0354648323714117261	-0.0365313051056891836	-0.040710297475817364	-0.065844279244429459	-0.0376318772614893729	-0.045509095646463567	-0.065988735618028955
3.44	-0.041397318102321827	-0.0416715491151095	-0.045506036089398428	-0.068363909596804514	-0.042221018120932479	-0.04937067836313868	-0.065912923606930511	-0.0354581443856358713	-0.0364503351826602458	-0.041059283620484467	-0.065798256828488984	-0.0375421956907949323	-0.045874359288844403	-0.065950391716103564
3.4450000000000003	-0.041391170306027123	-0.041493941749570195	-0.045752093019604267	-0.068288112181197111	-0.041962532268284919	-0.049729108589266735	-0.06588065741534861	-0.0354507191491264027	-0.0363226154293534102	-0.041320337481994507	-0.065749333886650373	-0.0373721664672687179	-0.046105880885603101	-0.065935655262758467
3.4500000000000002	-0.041384996596478348	-0.041285133244442546	-0.045887443901868524	-0.068189702471444369	-0.041622796328975775	-0.049948590827065752	-0.065833320921110829	-0.0354425746938618784	-0.0361527768559370544	-0.041482396506871249	-0.065697990306939499	-0.0371134158390192351	-0.046179883820551644	-0.065950193218312816
3.4550000000000001	-0.041378798953081553	-0.04106203410051864	-0.045905232242576322	-0.06806770487367382	-0.041218600161226122	-0.050014056973866291	-0.065767568742670424	-0.0354337304225317635	-0.0359519846464095619	-0.041537675455982415	-0.065644845636995588	-0.0367717604076502678	-0.046084767323267149	-0.065998913601411703
3.46	-0.041372579650396222	-0.04084336831126179	-0.045803761044353305	-0.067921642807818897	-0.040779926795627105	-0.04992201703578566	-0.065681239205150964	-0.0354242069971485097	-0.0357394258021596927	-0.041482704167572665	-0.065590650625344041	-0.0363768757853810351	-0.045824610991949012	-0.066085175767325986
3.4649999999999999	-0.041366341253114703	-0.040648729175276476	-0.045586632548244595	-0.067751656311509253	-0.040353847666493405	-0.049680798831191438	-0.065573831405244908	-0.035414026221717224	-0.0355415179074543442	-0.041318793643867434	-0.065536265852594317	-0.0359866518812884986	-0.045418634650122042	-0.066209993465163204
3.4700000000000002	-0.041360086609932562	-0.040496659280264035	-0.045262213255770822	-0.067558591363452529	-0.039998716450235554	-0.049308046429996379	-0.065446899440826065	-0.0354032109199923334	-0.0353879305687366453	-0.041051837816865957	-0.065482629075080454	-0.0356795700596546079	-0.044896746264401725	-0.066371367403295482
3.4750000000000001	-0.041353818846351512	-0.040401921641487532	-0.044842562435078203	-0.06734405099544148	-0.039769453553397114	-0.048826318368458273	-0.065304262914183016	-0.0353917848093891135	-0.0353048007688898542	-0.040691529720530328	-0.065430714057618304	-0.0355331952116478773	-0.044292737994000471	-0.066563892310042756
3.48	-0.041347541356460886	-0.040372839249453584	-0.044342082411183694	-0.06711040026849863	-0.039700793404186611	-0.04825815333876439	-0.065151944715093693	-0.0353797723721442436	-0.0353072024637835641	-0.04025021254993805	-0.065381484385568981	-0.0355954950160993394	-0.043637415891243906	-0.066778761582681071
3.4849999999999999	-0.041341257793747133	-0.040409677136754517	-0.043776189528839035	-0.066860720381204365	-0.039796426077350716	-0.047621978136196624	-0.064997785668129376	-0.0353671987248324946	-0.0353939623001857564	-0.039741655575993239	-0.065335845934994722	-0.0358631459298039656	-0.042953708244703809	-0.067004240934765081
3.4900000000000002	-0.041334972060984259	-0.040504627659696695	-0.043160261216244928	-0.066598711430365991	-0.040028463216071847	-0.046929799659369895	-0.064850746579193725	-0.0353540894873449272	-0.0355473469443045658	-0.039180027926991893	-0.06529460138321481	-0.0362800422702502125	-0.04225483696035657	-0.067226608576314612
3.4950000000000001	-0.041328688299259994	-0.040643384350036579	-0.042509010441425399	-0.06632854830381427	-0.040347163646415886	-0.046187001658962738	-0.064719978447476599	-0.0353404706524198715	-0.035738001932840714	-0.0385792557348201194	-0.065258409512424385	-0.0367579020904199231	-0.041545498635556359	-0.067431475819243709
3.5	-0.041322410876196032	-0.040807746101707972	-0.041836312115951044	-0.066054699273655991	-0.04069679402830125	-0.045394023618822401	-0.064613802049473784	-0.0353263684567893643	-0.0359330465801693275	-0.037952824992215743	-0.065227751312260346	-0.0372073681155544475	-0.040825174874702536	-0.067605323125019692
3.5049999999999999	-0.041316144373420442	-0.040978328241335609	-0.041155393493331943	-0.065781721333547437	-0.041030354261908834	-0.044549378109867332	-0.064538769759396211	-0.0353118092549631867	-0.0361039937575230652	-0.0373139715574026237	-0.065202904232544911	-0.0375634901736503081	-0.040092372130892553	-0.067737027792540434
3.5100000000000002	-0.041309893573352964	-0.041136545078254626	-0.040479226936139694	-0.065514049410679585	-0.041316343056571615	-0.043653352985450743	-0.064498973506563562	-0.0352968193966187866	-0.0362317650059263003	-0.0366761092526243452	-0.065183925508315875	-0.037796037543891617	-0.039348686809757307	-0.067819136099557276
3.5150000000000001	-0.041303663445363653	-0.041265670866135588	-0.039820937913207597	-0.065255797649435266	-0.041536071072682204	-0.04271174328941641	-0.06449571349243615	-0.0352814251085013849	-0.0363078091777507255	-0.0360533005892026923	-0.065170645289997719	-0.0379051945605857223	-0.038601882094176711	-0.067848657594431814
3.52	-0.041297459131365919	-0.041351543696268616	-0.039194060660467891	-0.065010589688949416	-0.041676724030311997	-0.041738971475772341	-0.064527565721909565	-0.0352656523816625575	-0.0363320206501579324	-0.0354605735878603292	-0.065162670256328989	-0.0379094805735108845	-0.037867476066608344	-0.067827236631869647
3.5249999999999999	-0.041291285930904188	-0.04138363097758384	-0.03861252779151795	-0.064781431344513248	-0.041727700334433828	-0.040759969322662961	-0.064590804043119784	-0.0352495268647822969	-0.0363090394566394574	-0.0349139263710755943	-0.065159398284280061	-0.0378333472136216264	-0.037168624091289277	-0.067760675046268258
3.5300000000000002	-0.041285149285797136	-0.041356495310499386	-0.038090353259766039	-0.064570633887295674	-0.041682908129478316	-0.039810276861534789	-0.064680066815850172	-0.0352330737642263918	-0.036244546237104626	-0.0344299291923507719	-0.065160044413665452	-0.03769840960689298	-0.036534362463713665	-0.067657911966547257
3.5350000000000001	-0.041279054764394646	-0.041270861818850558	-0.037641043347378147	-0.064379790058169094	-0.041544179176498004	-0.03893404420488063	-0.064789125567679962	-0.0352163177513934483	-0.036142721519733871	-0.0340249196785823439	-0.065163677665169846	-0.03751804537487466	-0.035996582315169776	-0.067529674733041098
3.54	-0.04127300804550733	-0.04113346445678658	-0.037276830970262467	-0.06420979904345751	-0.041319811427335071	-0.038180010994699794	-0.064911617613066774	-0.0351992828778014727	-0.036005531640027992	-0.0337138770833963344	-0.065169267268987542	-0.037294220412811838	-0.035586356733146373	-0.067387066537499045
3.5449999999999999	-0.041267014902064861	-0.040955754541833965	-0.037007861870273376	-0.064060931790922488	-0.041019438125281022	-0.037595984752729308	-0.065041639343151804	-0.0351819924982581137	-0.035834057693861453	-0.0335091387501410654	-0.065175735695402592	-0.037018165624635153	-0.0353303252296103057	-0.067240338848410118
3.5500000000000003	-0.041261081184558308	-0.040752401187454295	-0.036841462961246525	-0.063932924888847521	-0.040652376413372102	-0.0372226901022171	-0.065174146729795188	-0.0351644692023501352	-0.035631544620548356	-0.0334191703038541846	-0.065182014803909694	-0.036678001575617769	-0.0352476822144260669	-0.067098021243357069
3.5550000000000002	-0.04125521280432003	-0.040540359030830359	-0.036781599014871575	-0.063825090029506618	-0.040233421705762934	-0.037088020477535278	-0.065305158181185856	-0.0351467347543795574	-0.035407118069375095	-0.0334476081017421918	-0.065187100719951995	-0.036273055559980779	-0.0353480196170585403	-0.066966477203150167
3.56	-0.041249415716692793	-0.040338336055841434	-0.036828586546771214	-0.063736426712035997	-0.039791902623837782	-0.037202705813022632	-0.06543179032633974	-0.035128810041767793	-0.035178439639195883	-0.0335927542015876648	-0.065190102919488045	-0.035829018112798964	-0.0356300607573741194	-0.066849855464396495
3.565	-0.04124369590413825	-0.040165803755312543	-0.036979095302908646	-0.063665727895040832	-0.039375530317392564	-0.037558261435716658	-0.065552174905055384	-0.0351107150318462317	-0.034971431376402352	-0.0338476268328176519	-0.065190283533100605	-0.0354048394176100663	-0.0360813394500395627	-0.06675033789203939
3.5700000000000003	-0.041238059359333036	-0.040040931895854426	-0.037226433678270721	-0.063611671212080909	-0.039043429761878004	-0.038127783914654416	-0.065665306569646356	-0.0350924687368534792	-0.034815993199197804	-0.0342005687722455175	-0.065187084001964299	-0.0350836169151146406	-0.0366790299554024764	-0.066668556447396479
3.5750000000000002	-0.04123251206829925	-0.039977714008334372	-0.037561083150637908	-0.063572891521643316	-0.038849925005528263	-0.038869644206114691	-0.065770862626024363	-0.0350740891868686007	-0.0347383480690829137	-0.0346363139550640442	-0.065180137725893968	-0.0349463814860444451	-0.037392153988642525	-0.066604059138737429
3.5800000000000001	-0.041227059993614311	-0.03998326873458567	-0.037971415077050873	-0.063548033482964296	-0.038826788060300596	-0.039733441053673175	-0.065869022647216929	-0.035055593410324518	-0.0347526262014587346	-0.0351373319753783455	-0.065169268963762361	-0.0350384311748705874	-0.038185109136829441	-0.066555734679491165
3.585	-0.041221709057744359	-0.040056348704155923	-0.038444492437176118	-0.063535785200719218	-0.038972456147091499	-0.04066695620965068	-0.06596030304623994	-0.0350369974216727237	-0.0348553399938262552	-0.0356852288929220827	-0.065154479701090464	-0.0353461117872210934	-0.039021987002322444	-0.066522143130170948
3.5899999999999999	-0.041216465126543065	-0.040187590103021189	-0.038966837545443086	-0.063534895616909966	-0.039252696998730601	-0.041622601325423718	-0.066045411525140797	-0.0350183162157031684	-0.0350255036673967192	-0.0362619889992250196	-0.065135927270367922	-0.0357986108814646276	-0.039870779014501887	-0.066501733677517819
3.5950000000000002	-0.041211333992957789	-0.040361385848669449	-0.039525045341049942	-0.063544179254696181	-0.03961210344938701	-0.042562097268965763	-0.066125119524749203	-0.0349995637679708496	-0.0352305434848861931	-0.0368508916642947229	-0.065113896075957294	-0.0362940908622943032	-0.040706535337943539	-0.066492954982006435
3.6000000000000001	-0.041206321360983238	-0.040558700312072326	-0.040106147568562885	-0.06356251224963695	-0.039991462376668846	-0.043458735833601046	-0.066200147125243305	-0.0349807530407361504	-0.0354354157982816981	-0.0374370155758777562	-0.065088766823165398	-0.0367347941962269464	-0.041512843269926357	-0.066494277222079185
3.605	-0.04120143282990215	-0.040759822624841653	-0.040697684532141757	-0.063588823500337343	-0.040343211548757973	-0.044297237620795767	-0.06627105371140894	-0.0349618959937958097	-0.0356112034508132492	-0.0380073302998681695	-0.065060986256462205	-0.0370537882304697557	-0.04228143664842359	-0.06650415020968946
3.6099999999999999	-0.041196673878852506	-0.04094622585669005	-0.041287508410465104	-0.063622084393051817	-0.040638173888763616	-0.045071689234378066	-0.066338128571265275	-0.0349430035995617285	-0.035740306536492744	-0.038550454123813219	-0.065031039710827161	-0.0372253231820044913	-0.043010140188570485	-0.06652092199500072
3.6150000000000002	-0.041192049851759279	-0.041101418747232291	-0.041863410698612751	-0.063661300027758107	-0.040862240508274475	-0.045782249680506189	-0.0664012780341461	-0.0349240858617379557	-0.0358172331358346746	-0.0390562146134676439	-0.064999427932670166	-0.037260745361154824	-0.043699616637375587	-0.066542740129240095
3.6200000000000001	-0.041187565942669392	-0.041211474993678497	-0.04241272039435074	-0.063705504270285616	-0.041008191229986267	-0.046431345798687867	-0.066459909480261274	-0.034905151836950533	-0.0358457154484781382	-0.0395151766785842306	-0.064966648785825544	-0.0371958851860394945	-0.044349561569193383	-0.066567455064002616
3.625	-0.041183227181527897	-0.041266064876852177	-0.042922044788173048	-0.063753760300998938	-0.041070305266328787	-0.047020052127589023	-0.066512817327632284	-0.0348862096587016622	-0.0358338379476073502	-0.0399182986589591882	-0.064933183747155058	-0.0370750145978891634	-0.044955140972476239	-0.066592542718325016
3.6299999999999999	-0.041179038420432776	-0.041260056690683414	-0.043377310509326024	-0.063805167616765857	-0.041045217601997483	-0.047545323917565228	-0.066558081680559008	-0.0348672665630460434	-0.035789107968041272	-0.0402568395891867657	-0.064899488596491692	-0.0369348297790173778	-0.045504571571670038	-0.066615060857097178
3.6350000000000002	-0.041175004320406847	-0.04119480445399911	-0.043764204745275308	-0.063858875649972655	-0.040935207545237061	-0.047998672719767861	-0.066592996399061777	-0.0348483289154239909	-0.0357151548729714696	-0.0405225743341314872	-0.064865987450710524	-0.036791810662300591	-0.045978683412511952	-0.066631651031799694
3.6400000000000001	-0.041171129338723753	-0.041078140516892349	-0.044069021604511671	-0.063914103290465156	-0.040748041919032705	-0.048366644079613139	-0.066614049439183731	-0.0348294022381329835	-0.0356111499527395275	-0.040708288571788307	-0.06483306926959916	-0.036637149610270687	-0.046352939092541729	-0.066638594016704284
3.645	-0.041167417716825924	-0.040923027077829202	-0.044279805801885793	-0.063970162661500688	-0.04049343294331138	-0.0486330343688784	-0.066616983551705566	-0.0348104912379718588	-0.0354741661033744993	-0.0408084415542196118	-0.064801086119605224	-0.036442599089731528	-0.04660169449868261	-0.066631922055508677
3.6499999999999999	-0.041163873468871607	-0.040745778637156436	-0.044387585853464022	-0.064026484583066853	-0.04018204451104579	-0.048782261364747469	-0.066596968243955611	-0.0347915998336536232	-0.0353036828601154335	-0.040819825148122015	-0.064770352738237015	-0.036176693122862838	-0.046703667634064271	-0.066607586593676279
3.6550000000000002	-0.041160500370947686	-0.040564715155781015	-0.044387435496465278	-0.06408264237461865	-0.039830748229255949	-0.048802891122811386	-0.066548911755561929	-0.034772731182648444	-0.0351065426748540927	-0.040742034114015328	-0.064741147198515686	-0.035825958291896441	-0.046646996949237177	-0.066561676611323527
3.6600000000000001	-0.041157301950985005	-0.040399199784060224	-0.044279119002435928	-0.064138370155541315	-0.039470387819802182	-0.048690232513558585	-0.066467931214870791	-0.0347538877071882398	-0.0349001752161229629	-0.040577604019648721	-0.064713712633719366	-0.035412863511215898	-0.046432250761257329	-0.066490680843969976
3.665	-0.041154281479411187	-0.040268323142183537	-0.044067165510350663	-0.064193571751415626	-0.03914816313410456	-0.048447214768481996	-0.066349976641975577	-0.0347350711192373422	-0.034712095861892618	-0.040331760345631948	-0.064688259976328378	-0.035001883213058009	-0.046072380125605754	-0.066391786384000109
3.6699999999999999	-0.041151441960576063	-0.040188735993352715	-0.043760355454346973	-0.0642483168319626	-0.03891970568451935	-0.048083348316118835	-0.066192568520611181	-0.0347162824443066946	-0.0345747554978461378	-0.04001182903670797	-0.064664971466531025	-0.0346870740362796592	-0.045589649269828779	-0.066263203927778178
3.6750000000000003	-0.041148786124982251	-0.040171991825007898	-0.043370745681970336	-0.064302822046099523	-0.038833168225837435	-0.047612197205506716	-0.065995562480526622	-0.034697522044062231	-0.0345167270668645173	-0.039626451176612264	-0.064644004332599467	-0.0345610136504880823	-0.045010586683343423	-0.066104502821232392
3.6800000000000002	-0.041146316422353247	-0.040222375689228183	-0.042912463471980707	-0.064357416630205403	-0.038913240308695568	-0.047048226240881827	-0.065761808416956138	-0.0346787896377493025	-0.0345533051155138042	-0.03918479424655478	-0.064625493642053828	-0.0346763541095049664	-0.044360564724346179	-0.065916924830788916
3.685	-0.041144035015567788	-0.040336075160166798	-0.042400533102034	-0.064412494074699802	-0.039152743317216153	-0.046403997444112114	-0.065497542033212121	-0.0346600843225230336	-0.0346805763849147517	-0.038695946994309138	-0.064609553023701677	-0.0350202825999891129	-0.043659560040447526	-0.065703626043192995
3.69	-0.041141943775488166	-0.040501940925926219	-0.041849957408274034	-0.06446845365351835	-0.039514908509481764	-0.045688492872747567	-0.065212353400909588	-0.0346414045928365604	-0.034875833192259136	-0.03816863043493558	-0.064596271934564806	-0.0355177304232029662	-0.042920089421570809	-0.065469778941514993
3.6950000000000003	-0.041140044276706898	-0.040703494453157824	-0.041275181107551599	-0.064525637584122915	-0.039944932432167399	-0.044906960999196441	-0.064918632447837022	-0.0346227483590983105	-0.0351042270288564109	-0.037611273746943048	-0.064585708519174049	-0.036061221120433064	-0.042147565723692041	-0.065222463063497882
3.7000000000000002	-0.041138337794232552	-0.040921481323232598	-0.040689946587755606	-0.064584270910537022	-0.040386072482809384	-0.04406228248636357	-0.064630492643706876	-0.0346041129658578284	-0.035328660266435864	-0.037032414948839778	-0.06457787791060161	-0.0365491546584226053	-0.041342689178731092	-0.064970293150124785
3.7050000000000001	-0.041136825301133185	-0.041136157264711735	-0.040107450513000803	-0.064644411572174036	-0.040793179797323459	-0.043157540171875332	-0.064362299131194268	-0.0345854952098238697	-0.0355188919289771848	-0.036441312132074657	-0.064572736945311618	-0.0369136032877095017	-0.040505142580654059	-0.064722780884057782
3.71	-0.041135507467150249	-0.041328755586197126	-0.03954064478784006	-0.06470591736541101	-0.041137451288620217	-0.042199280952137927	-0.064127038687253743	-0.0345668913580513059	-0.0356569251917334151	-0.035848603246220597	-0.064570167464809269	-0.0371299868899588708	-0.03963776913540015	-0.064489490557626546
3.7149999999999999	-0.041134384658293236	-0.041482258851735505	-0.039002508055645032	-0.064768434652568351	-0.041401683948229888	-0.041200833260233953	-0.063934827311151463	-0.0345482971666592462	-0.035737768392950649	-0.035266834997678677	-0.064569961329869551	-0.03721165462316205	-0.03875044574676288	-0.064279110113526984
3.7200000000000002	-0.041133456937419004	-0.041582250377432689	-0.038506141453329514	-0.06483141096890566	-0.041572225699171629	-0.0401849537519554	-0.063791833249345842	-0.034529707900456931	-0.035766351209169895	-0.0347106941837932263	-0.064571810660822266	-0.0371958867360269171	-0.037862904776475954	-0.06409859413668654
3.7250000000000001	-0.041132724065796102	-0.041618553015178487	-0.038064603468302863	-0.064894130545874366	-0.041636255757278523	-0.039185042168475954	-0.063699801559950758	-0.0345111183538600542	-0.0357522776249466854	-0.0341968162071091919	-0.064575306439545339	-0.0371265603972627606	-0.037005792529795662	-0.063952529501533339
3.73	-0.041132185505648444	-0.041587407679230604	-0.037690476442599809	-0.064955768727737064	-0.041587309762319632	-0.038244272617110761	-0.063656229441020494	-0.0344925228734759823	-0.035704388053944593	-0.0337431128238176803	-0.064579947462766288	-0.0370373242056834164	-0.0362193856556579379	-0.063842827549833361
3.7349999999999999	-0.041131840423667067	-0.041492940714867049	-0.037395231587740252	-0.06501545881665825	-0.041432383953191897	-0.037412334454379479	-0.063655102056559364	-0.034473915382721205	-0.0356269946732531826	-0.0333676480115692564	-0.064585159938807954	-0.03693937027292594	-0.0355497520722273277	-0.06376877415714294
3.7400000000000002	-0.041131687695473533	-0.04134675723591407	-0.037188511156238022	-0.065072363428245049	-0.041191620329089143	-0.036740049862583897	-0.063687996070311899	-0.0344552894088123745	-0.0355191222503385352	-0.0330871845833552591	-0.064590326155101529	-0.03681818267279084	-0.0350427727116918907	-0.063727394353345396
3.7450000000000001	-0.041131725911012409	-0.041165757979960906	-0.037077462806214655	-0.065125742170683995	-0.040890527362735207	-0.036272772819542891	-0.063745315302169366	-0.03443663811243925	-0.0353770887883260859	-0.0329156058161810602	-0.064594819053150091	-0.036641595740567562	-0.0347371639376410427	-0.063714033008156891
3.75	-0.041131953380844428	-0.040969452772285178	-0.037066240973023962	-0.06517500834851706	-0.040553742114662818	-0.036043909944028709	-0.063817440694822771	-0.0344179543203877479	-0.0351995181542150886	-0.0328624644468477875	-0.064598038600797289	-0.0363772595557763088	-0.0346581249064226363	-0.063723029472983883
3.7549999999999999	-0.041132368143306229	-0.040777954455764181	-0.037155744932304462	-0.065219769209260509	-0.040206910721352557	-0.036069935929034087	-0.063895638139778471	-0.0343992305613344885	-0.0349928287391122851	-0.0329319091310998967	-0.064599445743401262	-0.0360137739793569305	-0.034813182306032867	-0.063748371791822874
3.7600000000000002	-0.041132967972496806	-0.040610736194755822	-0.037343612497973901	-0.065259846634812693	-0.039883206488318177	-0.0363479068064366	-0.063972647445300623	-0.0343804591049795308	-0.0347747668689810053	-0.033122180894212734	-0.064598590423196196	-0.0355778965725761469	-0.0351911812835577906	-0.063784245699477597
3.7650000000000001	-0.041133750387044732	-0.040485390161050407	-0.037624448818939146	-0.065295277716753728	-0.039625359078662407	-0.036855888800405371	-0.06404295031361902	-0.0343616320046259058	-0.0345738607704971158	-0.0334257695747494454	-0.064595131465060161	-0.0351397564862572077	-0.0357644543953606792	-0.063825432097914722
3.77	-0.041134712659605937	-0.040415833723716921	-0.037990247542858071	-0.065326296964935363	-0.039477964105502476	-0.037556130007569762	-0.064102769284588263	-0.0343427411432509601	-0.0344238887865135523	-0.0338301964163521437	-0.064588847708237162	-0.0347993215540363978	-0.0364933962292762325	-0.063867542736875325
3.7749999999999999	-0.041135851827035232	-0.040410273723140791	-0.038430951020387558	-0.065353303696987853	-0.039473604216274373	-0.038400317039919672	-0.064149877807990355	-0.0343237782830488348	-0.0343545131688838208	-0.0343192737873178603	-0.064579641271231982	-0.0346537008343837381	-0.0373322512149135788	-0.063907110682267424
3.7800000000000002	-0.041137164701171674	-0.040469792106971216	-0.038935087035748374	-0.065376819283938681	-0.039621475285712003	-0.039335912029708786	-0.064183306564247568	-0.0343047351183561725	-0.0343814292950925913	-0.0348746137317075505	-0.06456753499153419	-0.034757093995817256	-0.0382349085304143478	-0.063941567863806489
3.7850000000000001	-0.041138647880172053	-0.040588188246171009	-0.03949040656834956	-0.065397439352303876	-0.039904425700358849	-0.04031240376986202	-0.064203019896943741	-0.034285603331805328	-0.0345003347694888415	-0.0354771301955490705	-0.064552666718683252	-0.0350948927635278141	-0.0391597504971147714	-0.063969147906880881
3.79	-0.041140297760324189	-0.040753081255146305	-0.040084434727963335	-0.065415785836963603	-0.040284064870787915	-0.041286398776978523	-0.064209616689146418	-0.0342663746534819831	-0.0346876413778901935	-0.0361083071271066424	-0.064535283217738796	-0.0355882336172668157	-0.040072962098525609	-0.063988751415329679
3.7949999999999999	-0.041142110548267598	-0.040947824700074419	-0.040704846271291743	-0.065432463079188729	-0.040710727298166177	-0.042224826785450897	-0.064204088739412732	-0.0342470409228007224	-0.0349076449075730361	-0.0367510744559345047	-0.064515736020353062	-0.036125840665955961	-0.040950074615576386	-0.063999805799903036
3.8000000000000003	-0.041144082273547356	-0.041153649027696472	-0.041339598145774277	-0.065448021135995351	-0.04113509113736506	-0.043106022221146637	-0.064187650851740187	-0.0342275941527496759	-0.0351228841776937997	-0.0373902263057247409	-0.064494480764575373	-0.0366035316353944903	-0.041775824972405946	-0.064002144890198964
3.8050000000000002	-0.041146208801423695	-0.041351478378765964	-0.041976797252016821	-0.065462928274060296	-0.041517348024897287	-0.043918886816712163	-0.064161642369541365	-0.0342080265960991612	-0.0353035002442341678	-0.038012409631040395	-0.06447208053841425	-0.0369521647632754451	-0.042542630508163674	-0.063995926285301429
3.81	-0.041148485845859901	-0.04152311213414572	-0.042604345825591171	-0.065477553407436678	-0.041829627941664748	-0.044660609902123362	-0.064127490061603502	-0.034188330813117835	-0.0354326421078983892	-0.0386057899461180346	-0.064449212629288086	-0.037147201316091456	-0.043248105279163577	-0.063981597228025825
3.815	-0.041150908982609419	-0.041652000683424075	-0.043209475920299364	-0.065492158120936943	-0.042051427398687455	-0.045333512077168175	-0.064086716555202643	-0.0341684997402948261	-0.0355070380667686748	-0.0391595532128409642	-0.0644266770086117	-0.0372036444656205587	-0.04389211079242323	-0.063959912634636374
3.8200000000000003	-0.041153473662323695	-0.041724333475897275	-0.04377834070599188	-0.065506896995069498	-0.042164101556500759	-0.045941566039643318	-0.064040976118413884	-0.0341485267595283728	-0.035533512713650611	-0.0396634235622888153	-0.064405403957541252	-0.0371626055075152478	-0.044473879108139334	-0.063932001303168438
3.8250000000000002	-0.041156175223602645	-0.041730962061610543	-0.044295855032479312	-0.065521824290604238	-0.042152290223248458	-0.046487125567592256	-0.063992099850835956	-0.0341284057672109316	-0.0355231450921476482	-0.0401073627596068263	-0.06438645756308067	-0.0370736086838407426	-0.044989771028408129	-0.063899467739978937
3.8300000000000001	-0.041159008905911618	-0.041669689979695807	-0.044745955203667088	-0.065536904722520209	-0.042013073675580982	-0.046968389533716525	-0.0639421347684774	-0.0341081312426193542	-0.0354851794766437919	-0.0404815694568067863	-0.064371031471880027	-0.036975713401124086	-0.045432183809882405	-0.063864507340461087
3.835	-0.04116196986229052	-0.041546554599696701	-0.045112370844933262	-0.065552026094235251	-0.041763480082226826	-0.047378095352670204	-0.063893365398837479	-0.0340876983150041259	-0.0354228340104686241	-0.0407768195079845547	-0.064360433360822433	-0.0368824497796065308	-0.045789927945265856	-0.063830002529740357
3.8399999999999999	-0.041165053171783699	-0.041375006504378901	-0.045379877905470595	-0.065567011979017311	-0.041436644465306824	-0.047703793768078081	-0.06384831159021556	-0.0340671028287673158	-0.0353326054388900532	-0.040985095921776846	-0.064356055129498786	-0.0367770797882161856	-0.046050030297850323	-0.063799558825433119
3.8450000000000002	-0.041168253851523106	-0.041173304637231569	-0.045535858203234629	-0.06558163337820699	-0.041069077700838564	-0.047929757340185671	-0.063809701031940427	-0.0340463414061221652	-0.0352074442721872336	-0.041100369720047421	-0.06435932686684427	-0.0366217083308631866	-0.046200481420506081	-0.06377743583391544
3.8500000000000001	-0.041171566868400846	-0.040961610473587853	-0.045571870422287032	-0.065595619238802002	-0.040691365319919597	-0.048040156645390587	-0.063780417793091367	-0.0340254115066389696	-0.0350426553651959904	-0.041119336521833945	-0.064371654168545477	-0.0363773960347665649	-0.046233108632700288	-0.063768332948289266
3.855	-0.041174987150272135	-0.04076002349019502	-0.045484885873385743	-0.065608666688673812	-0.040329895758914291	-0.048022725038224213	-0.063763427447741328	-0.0340043114831028773	-0.0348422145643503416	-0.041041908940436834	-0.064394340293085208	-0.036027695662965128	-0.046145688575796651	-0.063777006591031431
3.8599999999999999	-0.04117850959663517	-0.0405875428794872	-0.045277888775813562	-0.065620452608645818	-0.040014724881207398	-0.047871888983312716	-0.063761674613654811	-0.0339830406331358655	-0.0346228076227998233	-0.040871318507639572	-0.064428496779744055	-0.0355970137521063437	-0.045942653239255614	-0.063807726616642054
3.8650000000000002	-0.041182129088739741	-0.040461042022475649	-0.044959681350087844	-0.065630648465636758	-0.039782776357115343	-0.047590404553999225	-0.063777941726272059	-0.0339615992460717539	-0.0344133793857681627	-0.040613780022991612	-0.064474948282012186	-0.0351557726780566961	-0.045634187199023932	-0.06386362118968166
3.8700000000000001	-0.041185840499082108	-0.040393601670977684	-0.044543928233456229	-0.06563894000208332	-0.039670819960290315	-0.047188955114074784	-0.063814652949740301	-0.0339399886446133074	-0.0342493375922221616	-0.04027778661294694	-0.064534139218061337	-0.0348059872660893744	-0.0452339913512724	-0.063946004072023981
3.875	-0.041189638700251131	-0.040392505308870819	-0.044047659811220542	-0.065645052369497473	-0.039702573235500032	-0.046683825508191042	-0.063873610243201783	-0.0339182112208489563	-0.0341626957037784737	-0.039873199910441608	-0.064606051114149424	-0.0346473002427642022	-0.04475635534703676	-0.06405381326895564
3.8799999999999999	-0.041193518573095773	-0.040457822015005561	-0.043489570252277395	-0.065648779746286302	-0.039879245325449401	-0.046093426995307823	-0.063955664588062773	-0.0338962704662585179	-0.0341716818027182014	-0.0394103483270534554	-0.06469013994941251	-0.03473604889782642	-0.04421335080393342	-0.064183301414568565
3.8850000000000002	-0.041197475014191588	-0.040582280735457203	-0.042888460822697616	-0.065650016714982659	-0.040178819460104068	-0.045434821060564335	-0.064060354330551048	-0.033874170995394195	-0.0342742825975992161	-0.0388993360753122279	-0.064785302201087537	-0.0350595183479585215	-0.043612898268621347	-0.064328095535390996
3.8900000000000001	-0.041201502942590684	-0.040752457014999383	-0.042262097755240299	-0.065648787142499026	-0.040562265049617731	-0.044721322609263559	-0.064185577267822899	-0.0338519185629824697	-0.034448723235158371	-0.0383497042355121852	-0.064889876545969349	-0.035541380390086328	-0.04295820206962924	-0.064479684751303427
3.895	-0.041205597305845848	-0.040950785299323912	-0.041626612966809526	-0.065645265474782413	-0.040982634337401619	-0.043961820281889182	-0.06432738965528711	-0.0338295200742552075	-0.0346605643924457171	-0.0377704941198659708	-0.065001685347511805	-0.0360740703851253224	-0.042248684302563887	-0.064628308309233017
3.8999999999999999	-0.041209753085306411	-0.041157764126923084	-0.040996424297089985	-0.065639785567684564	-0.04139449473507639	-0.043161865889298132	-0.064480028227471407	-0.0338069835883813896	-0.0348730596996184802	-0.0371706677649507025	-0.065118116363601004	-0.036557816211392056	-0.041482208048168082	-0.064764123001638537
3.9050000000000002	-0.041213965300690025	-0.041353794011863271	-0.040384532137146015	-0.06563283352992654	-0.041761023520135225	-0.042326095364726386	-0.064636221019052423	-0.0337843183149346232	-0.0350565172062675172	-0.0365597612425148627	-0.065236240928190677	-0.0369274360160001398	-0.040658147898874292	-0.0648784541120218
3.9100000000000001	-0.041218229013940816	-0.041520374230842168	-0.039802985614649999	-0.06562502335390346	-0.042055483971272447	-0.041461269876074456	-0.06478779194251935	-0.0337615346033960435	-0.0351936916157961574	-0.0359485956649926201	-0.065352960708746929	-0.0371607478002971508	-0.039780749430020685	-0.064964901013581356
3.915	-0.041222539332389739	-0.041640925001710829	-0.03926330847104467	-0.065617056892119924	-0.042257010509393841	-0.040579157448463526	-0.064926488883912413	-0.0337386439257539329	-0.0352803381760389724	-0.0353498526775917948	-0.065465171613147052	-0.037272649379305434	-0.038862166732734393	-0.065020090463731034
3.9199999999999999	-0.0412268914112396	-0.041701948279697186	-0.038776722278979968	-0.065609672389501876	-0.042346335818137894	-0.039698549471235056	-0.065044899767775357	-0.0337156588523221755	-0.0353217346793028609	-0.0347783361126867426	-0.0655699310840814	-0.037301144476941674	-0.037924536643854247	-0.065043944486625987
3.9250000000000003	-0.041231280455400979	-0.041694994739999833	-0.038354084313621415	-0.065603587711878634	-0.042308515801254715	-0.03884588440449344	-0.0651372883276376	-0.0336925930209578488	-0.0353269026200434744	-0.0342507880301280504	-0.065664614308676714	-0.037289613298481797	-0.037000465060114432	-0.065039436108566163
3.9300000000000002	-0.041235701720711336	-0.041618901575007884	-0.038005547245184433	-0.065599445205500698	-0.04214250928271829	-0.038054230741950236	-0.065200193139376743	-0.0336694610999126128	-0.0353026721886013253	-0.0337852023716687079	-0.065747045974923255	-0.0372687913156701282	-0.036131455067066923	-0.065011915115122203
3.935	-0.041240150514572806	-0.041480910703889371	-0.037740025511156396	-0.065597764652207487	-0.041867833754533417	-0.03736074297987966	-0.06523268643661113	-0.0336462787446042052	-0.0352497444505483339	-0.0333996749012933027	-0.065815597006051418	-0.0372435320070558216	-0.0353641803183456825	-0.06496816719352737
3.94	-0.041244622196048089	-0.041295642178147404	-0.037564599755916711	-0.06559890922014654	-0.041519282611203276	-0.036803054124634125	-0.065236266416543912	-0.0336230625486404719	-0.0351623152034565975	-0.0331109284388875664	-0.065869239776490956	-0.0371901964760866401	-0.0347450678593600278	-0.064915403498263109
3.9450000000000003	-0.04124911217545709	-0.041082350745035746	-0.037483995718661097	-0.065603067052357027	-0.041133398697315962	-0.036415259743853692	-0.065214434632931398	-0.0335998299894717105	-0.0350315685500164238	-0.0329327352998938326	-0.065907560010030633	-0.0370671046816500275	-0.034314207480729016	-0.064860360705336792
3.9500000000000002	-0.041253615913519003	-0.040862006542258968	-0.037500240422471084	-0.065610248693975799	-0.040739599302459767	-0.0362240987635706685	-0.065172067236482985	-0.0335765993690844556	-0.0348518296290067142	-0.0328745009113150568	-0.065930728143957625	-0.0368345924105737521	-0.0340998791198717714	-0.06480863672936392
3.9550000000000001	-0.041258128920086856	-0.040655394581288846	-0.03761254302579915	-0.065620298414465709	-0.040363073203704006	-0.0362457349579408441	-0.065114712877456182	-0.0335533897501828203	-0.0346270314581527578	-0.0329402580333092314	-0.06593943674026099	-0.0364774520996046377	-0.034114830586864206	-0.064764316158877585
3.96	-0.041262646752522566	-0.04048210173598345	-0.037817393407837128	-0.065632915981856653	-0.04003370026527638	-0.0364834067766546876	-0.065047940390968423	-0.0335302208883316971	-0.0343747934869908586	-0.0331282492238749949	-0.06593481306399241	-0.0360220758460940766	-0.0343549362595949855	-0.064729873730245366
3.9650000000000003	-0.041267165013761008	-0.040359386495709666	-0.038108836772509079	-0.065647684752351769	-0.039789597777625079	-0.036926271192086518	-0.06497682511727104	-0.0335071131605589892	-0.0341258906671347441	-0.033431162465843041	-0.065918317031307293	-0.0355410063066141894	-0.03480028699162187	-0.06470629839385728
3.9700000000000002	-0.041271679350112478	-0.040300291205725348	-0.038478871727275458	-0.065664102027619982	-0.039669514816454686	-0.037549890518750288	-0.064905617849942279	-0.0334840874909328752	-0.0339182345234188448	-0.033836959566551692	-0.065891634434585799	-0.0351386719002265643	-0.0354183219788801261	-0.064693359724816336
3.9750000000000001	-0.041276185448851401	-0.040311430376032238	-0.038917922894075709	-0.065681608341015619	-0.039698645788798477	-0.038318709104299646	-0.064837598227691006	-0.0334611652736428727	-0.0337866427489202019	-0.0343301299401608338	-0.065856573975163092	-0.0349180435958700115	-0.0361683583255363893	-0.064689939508750779
3.98	-0.04128067903563928	-0.040391548441914821	-0.039415342475182697	-0.065699613425135835	-0.039877978875866905	-0.03919039408400907	-0.064775083642352174	-0.0334383682941232864	-0.0337519780724351211	-0.0348931375001632001	-0.065814974590406326	-0.0349402344721387252	-0.0370067391142030106	-0.064694366753199339
3.9849999999999999	-0.041285155871827976	-0.040531627982030421	-0.03995988974959826	-0.0657175178365724	-0.040183406888914392	-0.040121262220596832	-0.064719548497299543	-0.0334157186487617534	-0.0338142502844687669	-0.035507816211488614	-0.065768627281198806	-0.0351985897937359035	-0.0378917737226105794	-0.064704715815072621
3.9900000000000002	-0.041289611751687103	-0.040716480096824157	-0.040540126351916811	-0.065734730353512237	-0.040572916929194081	-0.041071570934779472	-0.064671805379453742	-0.0333932386637363433	-0.0339528264874185963	-0.036156506763842775	-0.065719213490030052	-0.035622961131073473	-0.0387877179602092099	-0.064719048144637156
3.9950000000000001	-0.041294042499598147	-0.040927132845245349	-0.041144660216914159	-0.065750682160290364	-0.040996927557254674	-0.042009477110185409	-0.064632205400485729	-0.0333709508135214674	-0.0341335187703269695	-0.036822798619549856	-0.065668260293310743	-0.036110324176128599	-0.0396672564712519253	-0.06473559431479854
4.	-0.041298443967254311	-0.041143225144328923	-0.041762184570832308	-0.065764839395078367	-0.041408308378833574	-0.042912913007570766	-0.064600825211269332	-0.0333488776395958799	-0.0343191787977218913	-0.037491829599311916	-0.065617111369431264	-0.03656239706306608	-0.0405122534561501447	-0.064752883009559685
4.0049999999999999	-0.041302812030902741	-0.041344821835504842	-0.04238129574282556	-0.06577671582145279	-0.04176930645523736	-0.043769227962492427	-0.064577619511616769	-0.0333270416698755893	-0.034479436913241296	-0.038150181662087464	-0.065566911888900532	-0.036912043938805308	-0.041312836840228173	-0.064769827751102938
4.0099999999999998	-0.041307142588662807	-0.041513471430476887	-0.042990130593444824	-0.065785887191726954	-0.042052574176544242	-0.044572941870523061	-0.064562528173496046	-0.0333054653393817281	-0.0345964613481012345	-0.038785483619944279	-0.065518605068441507	-0.037132230355657693	-0.0420651148933324135	-0.06478578160551976
4.0149999999999997	-0.041311431557949657	-0.041632903320211861	-0.043575928454181373	-0.065792008330043384	-0.042236680695954015	-0.045322257268602008	-0.064555535525686171	-0.0332841709126362075	-0.0346657333357143026	-0.039385880940766875	-0.065472938020795127	-0.037231212477885405	-0.0427679986033373944	-0.064800566547088019
4.0200000000000005	-0.041315674873031053	-0.041690163837230231	-0.044124676016441635	-0.065794833133308212	-0.042301985549962346	-0.046015132404073913	-0.064556685861950132	-0.0332631804082603361	-0.0346925765764802737	-0.03993955414135975	-0.065430474595242845	-0.037240155930335074	-0.0434197564382656996	-0.064814479206523771
4.0250000000000004	-0.041319868482739281	-0.041677657415024983	-0.044621017435378911	-0.065794236653529288	-0.042233952394649893	-0.046645805522827824	-0.06456606408096007	-0.0332425155262286188	-0.0346861949464327068	-0.040434456383343755	-0.065391613040916184	-0.0371974755824376826	-0.0440150649882159144	-0.064828269854472078
4.0300000000000002	-0.041324008348358395	-0.041595470425808677	-0.045048589568362419	-0.065790237305795511	-0.042033393856722584	-0.047202673788615076	-0.064583753691821459	-0.033222197578207311	-0.0346534666308312106	-0.040858395307792671	-0.065356606473735041	-0.0371326807473966707	-0.0445433652677713244	-0.064843087966239589
4.0350000000000001	-0.04132809044170275	-0.041452470802292135	-0.045390865927852514	-0.065783016198876957	-0.041723206174880643	-0.047668260322422613	-0.064609786048160355	-0.033202247421380781	-0.0345947884686510985	-0.041199506280017225	-0.065325584268308803	-0.0370535320261398283	-0.044989160972269037	-0.064860386667503705
4.04	-0.041332110743398893	-0.041265097870964073	-0.045632470220303796	-0.065772929799325728	-0.041342291244043187	-0.048021535985939369	-0.064644094098347204	-0.0331826853961401959	-0.0345036454254047416	-0.041447065266339775	-0.065298572646408417	-0.0369417963250436856	-0.045334415504632739	-0.064881780603150015
4.0449999999999999	-0.04133606524138048	-0.041054310225716862	-0.045760778424734109	-0.065760511817140393	-0.040930914451834255	-0.048242129246565878	-0.064686480556112509	-0.0331635312679794165	-0.0343702370367959757	-0.041592491096025812	-0.065275512936870115	-0.0367610797762996037	-0.04556249469430156	-0.064908857729296663
4.0499999999999998	-0.041339949929601486	-0.040842332689900939	-0.045767510414625283	-0.065746460523477373	-0.04052121200677107	-0.048315211396203502	-0.064736603983262265	-0.0331448041739098833	-0.0341878839516560963	-0.041630317095389763	-0.065256276288734744	-0.0364750076318840545	-0.045662436741927429	-0.064942955006292608
4.0549999999999997	-0.041343760806970961	-0.040650481803807745	-0.045649963908463062	-0.0657316087946078	-0.040140116953131922	-0.048235463771506936	-0.064793977611290025	-0.0331265225736727419	-0.0339597657681550585	-0.041558896662004398	-0.06524067406722218	-0.0360693505038496657	-0.045632065801773055	-0.064984919887002077
4.0600000000000005	-0.041347493876508666	-0.040497981337287429	-0.045411593713746889	-0.065716876023693555	-0.039818353524407742	-0.048008776624213534	-0.064857967073346266	-0.0331087042059898255	-0.0337032054351012225	-0.041380657998167445	-0.065228463755796006	-0.0355699742071469291	-0.045478808366013393	-0.06503489165044252
4.0650000000000004	-0.041351145144719024	-0.040400800686246868	-0.04506178292630715	-0.06570320350405737	-0.039593533016746149	-0.047651130860028315	-0.064927768250911492	-0.0330913660500572443	-0.0334492361639651447	-0.0411018301133254921	-0.065219350887240292	-0.0350484509889566497	-0.04521791071493746	-0.065092145649945854
4.0700000000000003	-0.041354710621178078	-0.040369938584248122	-0.044614848583008802	-0.0656914776526263	-0.039501788562990764	-0.047185106677072667	-0.065002349223665008	-0.0330745242924453891	-0.0332365527581702367	-0.0407316949671760706	-0.065212988245852675	-0.0346085599602857935	-0.044868701718024527	-0.065155045238992355
4.0750000000000002	-0.041358186318325684	-0.040409629769852741	-0.044088508869853166	-0.065682448061812033	-0.039563516497639772	-0.046635209617437884	-0.065080353255475695	-0.0330581942995281408	-0.0331011193699670906	-0.0402815387473314729	-0.065208974199381113	-0.0343532490275484366	-0.044450167849241548	-0.065221136562894087
4.0800000000000001	-0.041361568251453741	-0.040516499791421753	-0.043502152825221168	-0.065676649326266524	-0.039774133945315355	-0.046023444079704843	-0.065159981253630419	-0.0330423905955204917	-0.0330650457433346978	-0.0397635434158557796	-0.065206852398431596	-0.0343440792744535515	-0.043977184832061169	-0.065287398671566
4.085	-0.041364852438879105	-0.040680235012154623	-0.042875264867044709	-0.065674336407862859	-0.040105528496031033	-0.045366303250669182	-0.065238895346727469	-0.0330271268461595353	-0.0331294134165754334	-0.0391898605671594	-0.065206115106577489	-0.0345748178236167706	-0.043458355182629359	-0.065350627754257017
4.0899999999999999	-0.041368034902288584	-0.040885443563021625	-0.042226271769650842	-0.065675442652413175	-0.040514858295462442	-0.04467378178197239	-0.065314199399065926	-0.0330124158480184851	-0.0332743142542815856	-0.0385720487297665695	-0.065206212031324228	-0.03497516271706524	-0.042895796761361295	-0.065407897245781502
4.0949999999999998	-0.041371111667242383	-0.041113897171927051	-0.041571936095452938	-0.065679567385515781	-0.04095468450739795	-0.043950407259892889	-0.065382547177799767	-0.0329982695233965527	-0.0334659439494538797	-0.0379209555406785197	-0.065206565726009174	-0.035441135764886506	-0.04228669051373181	-0.065457006787775773
4.0999999999999996	-0.041374078763820943	-0.041346447494422892	-0.040927267003476753	-0.065685996532442058	-0.041381431144708438	-0.043197821788049165	-0.065440400561987026	-0.0329846989206799219	-0.0336673495766187773	-0.0372470173943888964	-0.065206593525450738	-0.035873047758504225	-0.041626082278580962	-0.065496824421149862
4.1050000000000004	-0.041376932227400256	-0.041564259178881857	-0.040305799424213161	-0.065693755457498374	-0.041760508524657508	-0.042418200801886891	-0.065484414894454082	-0.0329717142200228105	-0.0338483458716080553	-0.0365608567237602052	-0.065205734742743435	-0.036202727509623367	-0.040910346420095868	-0.065527444466987924
4.1100000000000003	-0.041379668099539324	-0.041749413595496945	-0.039720030251924268	-0.065701688923462366	-0.042065887399162487	-0.041617738036652416	-0.06551188189750986	-0.0329593247441487427	-0.0339913369197980635	-0.0358739964225900032	-0.065203480719607569	-0.036403335759838141	-0.040140755535391042	-0.06555012532930265
4.1150000000000002	-0.041382282428963913	-0.041885433347917325	-0.039181800217244495	-0.065708559489719789	-0.04227468683213506	-0.040809471834564515	-0.065521131175594083	-0.0329475389740266905	-0.0340919695579670242	-0.0351994874793962595	-0.065199404519257422	-0.036484943904621001	-0.039326639530481369	-0.06556702446477712
4.1200000000000001	-0.041384771272630372	-0.041958575557919163	-0.038702462331697278	-0.065713153419686824	-0.042363134882407881	-0.040014826975022913	-0.06551179237881519	-0.0329363645691303121	-0.0341553999908020017	-0.0345522588222231424	-0.065193186757987655	-0.036481836942902236	-0.038487599093908998	-0.065580794998562158
4.125	-0.041387130696853383	-0.04196028986853811	-0.038292763261703754	-0.065714382596810346	-0.04231161032004804	-0.03926341538547695	-0.065484852863463223	-0.0329258083919450979	-0.0341900659978346593	-0.0339490443110580265	-0.065184634370101079	-0.0364359049927058698	-0.037654204241646126	-0.065594135623015369
4.1299999999999999	-0.041389356778482258	-0.041890028392027311	-0.03796245926917161	-0.065711372050545887	-0.042117919065762137	-0.038590934708334525	-0.065442498796191209	-0.0329158765363460451	-0.0342013763617768823	-0.0334078158699546392	-0.065173689947014699	-0.0363792153471681009	-0.036866680475045146	-0.065609386474716653
4.1349999999999998	-0.041391445606110038	-0.041756655428120839	-0.037719768872583285	-0.065703525144600281	-0.041806543854590493	-0.03803543506910133	-0.065387782295541734	-0.0329065743594298537	-0.0341877035353658519	-0.0329467456284671414	-0.065160430525594561	-0.0363201194253568124	-0.036171384817747469	-0.065628241967410642
4.1399999999999997	-0.041393393281301181	-0.041577205627805737	-0.037570808848239161	-0.065690561737380352	-0.041422622111009628	-0.037632679216913467	-0.065324195299884453	-0.0328979065163501266	-0.0341403097885801587	-0.0325828193903138885	-0.065145056085541841	-0.0362387595355084343	-0.035615411378677608	-0.065651616601276866
4.1450000000000005	-0.041395195919823611	-0.041373478977675068	-0.037519157071636735	-0.0656725280763292	-0.041014783307397163	-0.037411587786630584	-0.065255242110254763	-0.0328898769976728459	-0.034047381854112741	-0.0323303084719620387	-0.065127869296039786	-0.0360955361484276016	-0.0352402742522304838	-0.065679662608364258
4.1500000000000004	-0.041396849652872198	-0.041168301075288531	-0.037565639144084714	-0.065649780291714816	-0.040622293210679521	-0.03739067332605339	-0.065184087452277887	-0.0328824891687420427	-0.0339007389970967586	-0.0321993548515524932	-0.06510924901733928	-0.0358502543899336505	-0.0350760107390179557	-0.06571190784292567
4.1550000000000002	-0.041398350628271319	-0.040982959623457288	-0.037708366085537325	-0.065622945737649524	-0.040275489586161931	-0.037575967503678794	-0.065113324800779805	-0.0328757458105250656	-0.0337027109072305063	-0.0321949193344677551	-0.065089620592072601	-0.0354849699484485628	-0.0351370073726729519	-0.065747463847633625
4.1600000000000001	-0.041399695011645625	-0.040835891396368081	-0.037942986061976229	-0.065592867918918748	-0.040003626628435433	-0.03796049692430744	-0.065044873784653933	-0.0328696491613902228	-0.033470454076375552	-0.0323162809659431975	-0.065069426037369378	-0.0350223667580404425	-0.0354203787053664102	-0.065785249138267858
4.165	-0.041400878987548428	-0.04074170881464027	-0.038263076902182712	-0.06556054135448434	-0.039838002263284355	-0.03852513296153134	-0.064979987134442132	-0.0328642009592602803	-0.0332355138601416884	-0.0325571713084691511	-0.065049096945570749	-0.0345318568632356523	-0.0359070533482099774	-0.065824180009534779
4.1699999999999999	-0.041401898760539616	-0.040709942086752129	-0.038660603625961432	-0.065527042602022681	-0.039805028716571832	-0.039240659922838217	-0.064919332844698009	-0.0328594024835825406	-0.0330377334278297088	-0.0329065053400952004	-0.065029032345879831	-0.034116779072735408	-0.0365651252242822771	-0.065863296856957569
4.1749999999999998	-0.041402750556204399	-0.040743825460954695	-0.039126383668659381	-0.065493463003670178	-0.039915115612576251	-0.040070952247728884	-0.064863115958188359	-0.0328552545965594719	-0.0329147100419829604	-0.0333495617717938245	-0.06500958311056712	-0.0338817999486861588	-0.0373546657182113675	-0.065901813194032497
4.1799999999999997	-0.041403430622107555	-0.040839922050378543	-0.039650521255819005	-0.065460847719257538	-0.040157392183022147	-0.040977005762801652	-0.064811212393251225	-0.0328517577830955997	-0.0328903626998967801	-0.0338693942453016011	-0.064991043822511547	-0.0338918079140849992	-0.038233061930299902	-0.065939092382545496
4.1850000000000005	-0.041403935228677264	-0.040988934500856018	-0.040222777094391597	-0.0654301444701975	-0.040503713894500386	-0.041921255581228922	-0.06476329887831823	-0.0328489121889333498	-0.0329673609187686595	-0.034448233650528587	-0.064973652427277589	-0.0341439351968360829	-0.039159982265686017	-0.065974570106151823
4.1900000000000004	-0.041404260670015441	-0.041177302220363974	-0.040832830689720953	-0.065402164262811898	-0.040916905242956427	-0.042871373545543839	-0.064718973597217366	-0.0328467176564767918	-0.0331268449477194825	-0.035068669292647504	-0.064957597496820422	-0.0345697172807702353	-0.040101228414416391	-0.066007647373112497
4.1950000000000003	-0.041404403264632108	-0.041388902998503059	-0.04147038344617746	-0.065377555288003281	-0.041357802287404701	-0.043802779493713673	-0.064677868872501946	-0.0328451737578333187	-0.0333354231303405716	-0.035714460658833512	-0.064943032519634391	-0.035065065939153596	-0.041030986495864696	-0.066037579846023563
4.2000000000000002	-0.041404359356103098	-0.041606397453679843	-0.042125057786964658	-0.06535679025935409	-0.041790228766830749	-0.044699418640049006	-0.064639759368720613	-0.0328442798246427911	-0.0335560548708549644	-0.036370914796994804	-0.064930096268430816	-0.0355290969261374351	-0.041932294860581778	-0.066063386272424746
4.2050000000000001	-0.041404125313652232	-0.041812065944285043	-0.042786080732039838	-0.065340166675839552	-0.042183825047129443	-0.045552776164264048	-0.064604667418016764	-0.032844034974308213	-0.0337582180613979329	-0.037024849916691177	-0.064918937941219693	-0.0358927057800500669	-0.0427958370900211	-0.066083793673849681
4.21	-0.041403697532659758	-0.041988272004864489	-0.043441797995811321	-0.065327818874962145	-0.04251274031055625	-0.046359443445829878	-0.064572962281929979	-0.032844438132292954	-0.033923950742051755	-0.037664240445184236	-0.064909745395358482	-0.036129364561010027	-0.043617400451247145	-0.06609723117197205
4.2149999999999999	-0.041403072435101809	-0.04211807268673693	-0.044079133880405586	-0.065319740255599708	-0.04275042459022553	-0.04711776052724771	-0.064545443806143864	-0.032845488050205361	-0.034048595964872331	-0.03827769310798365	-0.064902774387885582	-0.036250894109920253	-0.044394512752363051	-0.06610187849739503
4.2199999999999998	-0.041402246469926014	-0.042186746585287114	-0.044683172660259147	-0.065315813666489029	-0.042866802137922884	-0.047824184937321222	-0.064523394543229911	-0.032847183319451445	-0.034137010356957334	-0.03885393098583262	-0.064898376318442125	-0.036294015338193917	-0.045122910610632652	-0.06609576926772761
4.2249999999999996	-0.04140121611337099	-0.042184549122913394	-0.045237065495710516	-0.065315847645645188	-0.042835551644255407	-0.048470137969719412	-0.064508579926114801	-0.032849522380300638	-0.034197183095167502	-0.039381457766958179	-0.064897021592690376	-0.036302141307649442	-0.045793601106201788	-0.066076942730297472
4.2300000000000004	-0.041399977869238694	-0.042109793845960909	-0.045722442725175773	-0.065319615938470052	-0.042650080626153619	-0.049040140392320267	-0.064503175805951128	-0.032852503526274972	-0.034233790624598665	-0.039848534691081075	-0.064899315462637988	-0.036306235544307153	-0.046391297904227374	-0.066043630834830875
4.2350000000000003	-0.041398528269130441	-0.041970428297520091	-0.046120424540278211	-0.065326897516371927	-0.042334608757066014	-0.049511964094671522	-0.064509609029301085	-0.032856124903840528	-0.034244192616375154	-0.040243530336490964	-0.064906003155087956	-0.036310366612685409	-0.046894842594832671	-0.065994460931238203
4.2400000000000002	-0.04139686387265931	-0.041782816101044061	-0.046413181892147656	-0.065337514184448052	-0.041937921496843395	-0.049859169208286441	-0.064530311309607829	-0.032860384507448059	-0.034218541847273576	-0.04055560947229615	-0.064917961377502325	-0.0362884858774186356	-0.047279797084188194	-0.065928649561558885
4.2450000000000001	-0.04139498126765328	-0.041568245474773283	-0.046585835467061462	-0.065351362847243269	-0.041514011701549459	-0.050055745738462508	-0.06456740890029875	-0.032865280170037136	-0.0341441081882342612	-0.040775632377649915	-0.064936173984632958	-0.0361950938772773364	-0.04752276730720844	-0.065846161642588029
4.25	-0.041392877070364994	-0.041349077733082236	-0.04662834393131531	-0.06536843964908928	-0.041106418068537618	-0.050081804863939963	-0.064622396565186147	-0.032870809549185183	-0.0340122452271599148	-0.040897066811399256	-0.064961690751135264	-0.0359859027371731801	-0.047606389796482406	-0.065747813374815372
4.2549999999999999	-0.04139054792570634	-0.041146134762433952	-0.046536976563824567	-0.065388853571728336	-0.040746705153066659	-0.049928699525530749	-0.064695866365779053	-0.03287697010914537	-0.0338253987534540876	-0.040916694908686385	-0.064995569806579719	-0.0356409076512685916	-0.047523548667075252	-0.065635306709050945
4.2599999999999998	-0.041387990507526634	-0.04097744736869577	-0.046315023126309399	-0.065412827691147377	-0.040461865414608867	-0.049601924196847221	-0.064787369741290459	-0.032883759099077725	-0.0336014117449882365	-0.040834937597308773	-0.065038806237859306	-0.0351824941868711982	-0.047279493818498837	-0.065511196362440625
4.2649999999999997	-0.041385201518956393	-0.040857446948530018	-0.045972559711725939	-0.065440687169624709	-0.040278497727270751	-0.049120764824368128	-0.06489547616900525	-0.032891173527833061	-0.033372962450324237	-0.040655711407795317	-0.065092251435440161	-0.0346817688697402543	-0.04689112300001047	-0.065378803359110065
4.2700000000000005	-0.041382177692838188	-0.040795920253327517	-0.045525315525623984	-0.065472834147236361	-0.040218073288223684	-0.048514738673207596	-0.065018050050243823	-0.032899210135698663	-0.033181258241759512	-0.04038585055646058	-0.065156529651594541	-0.0342464218039509623	-0.046383581429725327	-0.065242096970142162
4.2750000000000004	-0.041378915792269447	-0.040796963667403719	-0.044992898986709546	-0.065509710913966199	-0.040288366560915796	-0.047817939530933095	-0.065152705873952908	-0.032907865363557972	-0.03306520694228554	-0.040034235647879986	-0.065231959602314627	-0.0339880130252431862	-0.045785191078268781	-0.065105565617094827
4.2800000000000002	-0.041375412611281797	-0.040858635333379034	-0.044396773746095763	-0.065551753965574642	-0.04047977876807068	-0.047063033740664789	-0.0652973372678702	-0.032917135319953384	-0.033049697607792511	-0.039610837845329508	-0.065318489453113715	-0.0339789315839018735	-0.045122213258774771	-0.064974085557906588
4.2850000000000001	-0.041371664975683642	-0.040973604926368787	-0.043758390162752191	-0.065599342627118365	-0.04076897152799981	-0.046276606986545426	-0.065450571750796195	-0.0329270157465690309	-0.0331378566874989247	-0.039125897181033619	-0.065415652956601315	-0.034221356249095317	-0.044414894253911893	-0.06485277719342507
4.29	-0.041367669744093169	-0.041130443020038186	-0.043097783320665039	-0.065652746719425405	-0.041125059875742798	-0.045476936690915124	-0.065612001078281542	-0.0329375019826718506	-0.0333107945788602975	-0.038589408049914501	-0.06552255280354423	-0.0346474563793603825	-0.043675714370182309	-0.064746820324986599
4.2949999999999999	-0.041363423809189773	-0.041314980399375877	-0.04243278797017348	-0.065712078119239854	-0.04151439806091356	-0.044674396090380855	-0.065782086103059375	-0.0329485889290611086	-0.033534796961544315	-0.0380110014918452626	-0.065637874568631689	-0.0351500645427363849	-0.042910029146381256	-0.064661191965147714
4.2999999999999998	-0.041358924099212529	-0.041511386947869079	-0.041778850448268949	-0.065777250940016373	-0.041904365068588515	-0.043873949822703288	-0.065961725573741	-0.0329602710120803955	-0.0337724329445839796	-0.0374002170839936188	-0.065759931340593318	-0.0356241991085947224	-0.042118666622562749	-0.064600302333243907
4.3049999999999997	-0.041354167579734596	-0.041702862239952338	-0.041149285520165183	-0.065847954414377677	-0.042266226576925131	-0.043078786982240839	-0.066151583198905982	-0.0329725421482417393	-0.0339928396917502437	-0.0367670694526569334	-0.065886735726991253	-0.0359984204061857338	-0.041301700936511915	-0.064567539043582996
4.3100000000000005	-0.04134915125574234	-0.041872041556112244	-0.040555758260609323	-0.065923641437134457	-0.042574461094847671	-0.042294058401863361	-0.066351350961605891	-0.0329853957099983146	-0.0341777266504059614	-0.0361227503669501151	-0.066016092955441127	-0.0362471242744521787	-0.040462543725078479	-0.064564778366623758
4.3150000000000004	-0.041343872174047969	-0.042001589813161753	-0.040008770558632739	-0.066003534243873392	-0.04280212761424169	-0.041529820920180819	-0.066559158635558352	-0.0329988244931809097	-0.0343219921915768126	-0.0354802739437888541	-0.066145706709878653	-0.0363861093587604212	-0.039611551004629947	-0.064591967514133899
4.3200000000000003	-0.041338327426063575	-0.042075746552227998	-0.039517984838380454	-0.066086647024606451	-0.04291821874631982	-0.040802530812301418	-0.06677130697581919	-0.0330128206865857388	-0.0344298383750029959	-0.0348548715455298391	-0.066273288414198495	-0.036457235821567299	-0.038768421821622771	-0.064646900555384886
4.3250000000000002	-0.04133251415096398	-0.042083170358296815	-0.039092301666337989	-0.066171823608212749	-0.042894742505958185	-0.040134738861836501	-0.06698241544267258	-0.0330273758441641739	-0.034508441938654091	-0.0342639745932976872	-0.066396660944705365	-0.036507156185893577	-0.037962759041507898	-0.064725286848350963
4.3300000000000001	-0.041326429539264514	-0.042020217463692511	-0.038739697941729693	-0.066257786906786171	-0.042722416633881228	-0.039553038491499182	-0.067185963652137871	-0.0330424808602244227	-0.034561734931898748	-0.0337266868350771948	-0.066513849035176866	-0.036565483715276126	-0.037232365628901779	-0.064821145711085042
4.335	-0.041320070836837998	-0.0418928012133869	-0.038466904768848901	-0.066343195754307836	-0.042421763854803778	-0.039084778281924242	-0.067375105107225863	-0.0330581259480066248	-0.034586715393224784	-0.0332627382640210742	-0.066623150599421126	-0.036630009419496785	-0.0366192627999200545	-0.064927474944654532
4.3399999999999999	-0.04131343534939405	-0.041715460003963424	-0.038279041113135733	-0.066426704226890736	-0.042037331932126019	-0.03875442582779193	-0.067543571561481348	-0.0330743006219415155	-0.034573802794193828	-0.0328910193968362812	-0.066723185447231305	-0.036666044384932207	-0.0361640236143746327	-0.065037065619604722
4.3449999999999998	-0.041306520447441221	-0.04150806027003394	-0.038179314062550866	-0.066507018532198267	-0.041619064815768679	-0.038580543845077079	-0.067686479759550684	-0.0330909936838458583	-0.034511202584564494	-0.0326278966336141335	-0.066812920064198842	-0.036620756502275999	-0.035899618826174539	-0.065143299436119294
4.3500000000000005	-0.041299323571750148	-0.041292005231554377	-0.03816885665167247	-0.066582947066376766	-0.041207268730396984	-0.03857399607776716	-0.067800894011862525	-0.0331081932132503575	-0.03439167417865348	-0.0324855807707371825	-0.066891669025751197	-0.0364461097623802734	-0.0358462650179155262	-0.065240779217472105
4.3550000000000004	-0.041291842239333234	-0.041087576437985488	-0.03824672034337283	-0.066653440156904349	-0.040831433732153738	-0.038737394213017647	-0.067886069177799836	-0.0331258865619940542	-0.034219172973668314	-0.0324708375706653301	-0.06695907511223235	-0.0361219486496970107	-0.036008533572658068	-0.065325698151990234
4.3600000000000003	-0.041284074049953021	-0.040912604684474719	-0.038409995937186994	-0.066717617198150659	-0.040517821238877056	-0.039065315357223697	-0.067943375197892978	-0.0331440603531589974	-0.034012738858291267	-0.032584280030109321	-0.067015071285571955	-0.0356728895781372661	-0.036375281765247642	-0.065395925660451342
4.3650000000000002	-0.041276016693168761	-0.040781630933002944	-0.038654019765393659	-0.066774780189208744	-0.04029386003978521	-0.039544794357390223	-0.067975965783364005	-0.0331627004843573787	-0.033805576184216397	-0.0328203741297370209	-0.06705982844377333	-0.0351735411157439979	-0.036922130756157419	-0.065450851777301142
4.3700000000000001	-0.041267667955926306	-0.040704916482419231	-0.038972630362140958	-0.06682441395850978	-0.040183574965560533	-0.040155995114010966	-0.067988288480196668	-0.0331817921353239541	-0.033638536294120997	-0.0331681495158362262	-0.067093693367091452	-0.0347356816157543135	-0.037615617930285957	-0.065491070803779631
4.375	-0.041259025730693226	-0.040687508940659248	-0.039358458231183938	-0.066866174493401405	-0.040198796814485602	-0.040873395014246599	-0.067985539340084162	-0.0332013197797089291	-0.0335493008073168822	-0.033612470292942646	-0.067117121569082601	-0.0344747956771562127	-0.038417974988738899	-0.06551799449064858
4.3799999999999999	-0.041250088024136921	-0.040728964648653254	-0.039803238615328013	-0.066899867708360753	-0.040334733710898995	-0.041667864862498508	-0.067973148931026642	-0.0332212672009123433	-0.033560932033361541	-0.0341356233432823912	-0.067130609891678262	-0.0344660661214820025	-0.03929164409061122	-0.065533471321935181
4.3849999999999998	-0.041240852966339157	-0.040823917232944426	-0.04029812508071479	-0.066925421641880481	-0.040572643450842993	-0.042509626354627928	-0.067956357343173716	-0.0332416175117499697	-0.0336745805718158812	-0.0347189434361355945	-0.067134633630719539	-0.0347128613078568858	-0.040202928205625664	-0.065539462664257423
4.3899999999999997	-0.041231318820536459	-0.040963098396951313	-0.040833956793519252	-0.066942855457340079	-0.040885356949005335	-0.043371524503491015	-0.067939904103865743	-0.0332623531776953432	-0.033869659867488591	-0.0353442182705338736	-0.06712959272601823	-0.0351475756720882606	-0.041124418726470767	-0.065537799235505805
4.3950000000000005	-0.041221483993371323	-0.041134321735533578	-0.0414014119978089	-0.066952248743955752	-0.041241876724453602	-0.044231742682717018	-0.067927831814733385	-0.0332834560434013424	-0.0341112129745581403	-0.0359946884007377721	-0.067115771076957097	-0.0356634704973231242	-0.04203601787006549	-0.0655300196007126
4.4000000000000004	-0.041211347045634567	-0.041323220993042632	-0.041990982002698632	-0.06695371448481165	-0.041611295389552479	-0.045075170610451686	-0.067923383647640844	-0.0333049073621701045	-0.0343608627320290527	-0.0366555537049317745	-0.067093312340319445	-0.0361566122830788884	-0.042924514187457762	-0.06551727911364374
4.4050000000000002	-0.041200906703475256	-0.041513734274199577	-0.042592732565314861	-0.066947378693958891	-0.041965872314071106	-0.045893001777978056	-0.0679289652823453	-0.0333266878280107219	-0.0345867577951812433	-0.0373139966123479162	-0.067062214634618788	-0.0365563488543288828	-0.043781817664962353	-0.065500312583635633
4.4100000000000001	-0.041190161870049371	-0.041688444111422581	-0.043195879200793622	-0.066933369133392328	-0.042280458201872595	-0.046680580203919505	-0.067946140173447322	-0.033348777609901988	-0.0347693600031703089	-0.037958815699052032	-0.06702234543127597	-0.0368360752531513477	-0.04460213599736939	-0.065479434958620861
4.415	-0.041179111637575099	-0.041829199326625922	-0.043788275520320108	-0.066911814710313984	-0.042527693665702485	-0.047433908812509777	-0.067975631166796281	-0.0333711563878612997	-0.0349022240393104179	-0.038579822036772235	-0.066973476586055471	-0.0370077983183085474	-0.045378582097777349	-0.065454569052908682
4.4199999999999999	-0.041167755299757375	-0.041918754553097405	-0.04435597867543645	-0.066882856137855806	-0.042674938958985636	-0.048145562400245053	-0.068017309507708682	-0.0333938033904113114	-0.0349886867497739393	-0.039167180734734882	-0.06691533799686053	-0.0371072358974461038	-0.046099931780356286	-0.065425295686725267
4.4249999999999998	-0.041156092364541064	-0.041943791016395962	-0.04488309070097973	-0.066846667248112221	-0.042690956075135502	-0.048801035850483876	-0.068070162734721552	-0.0334166974330333942	-0.0350362648745925348	-0.039710879619782356	-0.066847686827856719	-0.0371745388069377858	-0.04674843580428978	-0.065390927918769265
4.4299999999999997	-0.041144122567147868	-0.041898467229121775	-0.045352058994174362	-0.066803485036573461	-0.042561644953663909	-0.049376739109324305	-0.068132244811818237	-0.0334398169572001234	-0.0350508857529071101	-0.04020047509082404	-0.066770387702611625	-0.0372350416768734731	-0.047299599110979903	-0.065350616082093026
4.4350000000000005	-0.041131845883348032	-0.041786601688302162	-0.045744542654962604	-0.066753645196276942	-0.042301868729103235	-0.049840747675735017	-0.06820062422407174	-0.0334631400695887156	-0.0350330480158404826	-0.040625203532511989	-0.066683497858069548	-0.0372861418842830513	-0.047724517003272627	-0.065303492927990716
4.4400000000000004	-0.041119262542915483	-0.041621010516648351	-0.046042820373013282	-0.066697618719391772	-0.041950896412548543	-0.05015684431461139	-0.068271357466836513	-0.0334866445810927842	-0.0349774485060337885	-0.040974462743082218	-0.06658735011233047	-0.0372964763692589613	-0.047994646705100592	-0.065248867137527173
4.4450000000000003	-0.041106373043210982	-0.041420329256146314	-0.046231558506653416	-0.066636044291895019	-0.041554900220597045	-0.050291341437238301	-0.068339524591490012	-0.0335103080452702176	-0.0348763919779399963	-0.041238577057091742	-0.066482625793946604	-0.0372186320240639188	-0.048087960275740598	-0.065186467594966922
4.4500000000000002	-0.041093178162835531	-0.041205176616516847	-0.046299622197150903	-0.066569750885030169	-0.041152405936905888	-0.05022097725489452	-0.068399367676474024	-0.033534107795890363	-0.0347257916881582368	-0.04140968409501493	-0.066370409665931384	-0.0370101538375025725	-0.047994668089369808	-0.0651167293862865
4.4550000000000001	-0.041079678975293528	-0.040995375247852952	-0.046241549204696425	-0.066499765330485056	-0.040772878380030504	-0.049939409911166573	-0.068444569197885935	-0.033558020983273594	-0.0345314301702884015	-0.041482542674391378	-0.066252219479152195	-0.0366553592108833553	-0.047720562636983708	-0.065041095884783979
4.46	-0.041065876862603447	-0.040808558947480855	-0.046058349408012437	-0.066427300855332061	-0.040443705309299198	-0.049460006797146994	-0.06846869239121798	-0.0335820246091491266	-0.0343127832406918134	-0.041455074751684695	-0.066130004172872761	-0.0361818328810471235	-0.047286704835647646	-0.064962291829789398
4.4649999999999999	-0.041051773528791605	-0.040659418292588504	-0.045757440101305947	-0.066353724526600979	-0.040194047007815199	-0.048813819174652739	-0.068465778342989409	-0.0336060955597937106	-0.0341021768197538334	-0.041328518866105989	-0.066006106887738577	-0.0356656675594803929	-0.046725426059581429	-0.064884504674505044
4.4699999999999998	-0.04103737101320363	-0.040558925178190998	-0.045351735658403201	-0.066280504139111138	-0.040050025725640773	-0.048043355095427731	-0.068431056235858175	-0.0336302106372518164	-0.0339383990148459712	-0.041107171450272902	-0.065883191755320996	-0.0352184858075037841	-0.046073887125045034	-0.064813402352451937
4.4750000000000005	-0.041022671703567074	-0.040513600074749448	-0.044858112105626523	-0.066209137942917004	-0.04002604170868862	-0.047194213252788368	-0.068361679825869661	-0.0336543465884782229	-0.0338561223965341746	-0.040797797032305879	-0.065764136668580833	-0.0349535873681423533	-0.045367158853783533	-0.064755922138564292
4.4800000000000004	-0.041007678348738041	-0.040525228306840442	-0.044295597751854298	-0.066141073298280035	-0.040120599689708779	-0.046307177353358114	-0.068257365594223922	-0.0336784801322854665	-0.0338748983259699683	-0.040408868483747347	-0.065651897624761406	-0.0349420205687335097	-0.044632722514429901	-0.064719792477507217
4.4850000000000003	-0.040992394071064453	-0.040591112991724405	-0.043683664377203965	-0.066077622374316561	-0.040318978192653642	-0.045412872176785406	-0.068120789956966163	-0.0337025879840194248	-0.0339924848287142204	-0.0399498324118641763	-0.065549353411321376	-0.0351822864976629145	-0.043887591929245128	-0.064712797388512813
4.4900000000000002	-0.04097682237829968	-0.0407045704688442	-0.043040914206572422	-0.066019883943854036	-0.040598193708688049	-0.044529939104928467	-0.067957617270176182	-0.0337266468779279561	-0.0341856161157205336	-0.039430576122450193	-0.065459141996694171	-0.0356030170805419011	-0.043138336005048991	-0.064741853869357364
4.4950000000000001	-0.040960967174999164	-0.040855431986755538	-0.042384313911675142	-0.065968679915512625	-0.040930704897404611	-0.043666497534554382	-0.067776083168377807	-0.0337506335872275723	-0.0344177009489345628	-0.0388612103601628662	-0.065383501631050604	-0.0360957555666645339	-0.042383522223648504	-0.064812031900434037
4.5	-0.040944832773335558	-0.041030559869746658	-0.041728969848157681	-0.065924513482616375	-0.041287708449062065	-0.042823868066587525	-0.067586143234076986	-0.0337745249419119076	-0.0346497646831600674	-0.0382521954939560488	-0.0653241300707957	-0.0365560749755005926	-0.041617706881037378	-0.064925685570373333
4.5049999999999999	-0.040928423903268082	-0.041214392161614136	-0.041088313541892339	-0.065887552932803558	-0.041642204132105332	-0.042001269252941929	-0.067398296217888749	-0.033798297844383185	-0.0348501928508328357	-0.0376147496582120604	-0.065282074352948542	-0.0369123148698043845	-0.040836042324170602	-0.065081866248953112
4.5099999999999998	-0.040911745722003781	-0.041389466666433071	-0.040474498863091132	-0.065857641756954	-0.041968748591437939	-0.041200319824328592	-0.06722227629372181	-0.0338219292830213309	-0.035000355419413431	-0.0369614036190628255	-0.065257661170310074	-0.037135459785051424	-0.040038695505747863	-0.065276147844174078
4.5149999999999997	-0.04089480382269092	-0.04153715906285616	-0.039898807131963888	-0.065834332342112187	-0.042238813799701733	-0.040428454073995915	-0.067065852738512347	-0.033845396343838537	-0.0350953864375182268	-0.0363065207957803792	-0.065250474335606072	-0.0372348695029404109	-0.039234408340731101	-0.065500917257158772
4.5200000000000005	-0.040877604242286504	-0.041639294113112395	-0.039371902484982547	-0.06581693781941418	-0.042417542825296941	-0.039700638856810179	-0.066933961345233806	-0.0338686762203942491	-0.0351409520036521729	-0.0356665888104676679	-0.065259381453598181	-0.037246237671700551	-0.038442602542145283	-0.065746090466490802
4.5250000000000004	-0.040860153468542715	-0.041681072838113334	-0.038903857130477231	-0.065804594984366052	-0.042470288793979909	-0.039039055939806	-0.066828321057533848	-0.0338917462221723376	-0.0351475833864789486	-0.0350601147406828108	-0.065282607259829474	-0.0372148456711963769	-0.037693489915564287	-0.066000132456951139
4.5300000000000002	-0.040842458446060475	-0.041654622057909951	-0.0385039510388638236	-0.065796330777551342	-0.042378747808352678	-0.038470761280067078	-0.066747581178299561	-0.0339145837816423134	-0.0351245306487362303	-0.0345070202129057709	-0.065317846705920715	-0.0371760328461659676	-0.0370258287371888143	-0.066251209522099179
4.5350000000000001	-0.040824526581360889	-0.041561369124849142	-0.0381803200877207393	-0.065791125507960798	-0.04215375884094781	-0.03802379792456752	-0.066687929877647706	-0.0339371664602459422	-0.035075287255172829	-0.0340275290552474345	-0.065362407313255248	-0.0371383283247668659	-0.0364823829290150982	-0.066488295140062667
4.54	-0.040806365746929064	-0.041411722579057142	-0.0379395627067943859	-0.065787967513561997	-0.041831703368009109	-0.037722720965220503	-0.066644004940210401	-0.0339594719535635416	-0.0349965968141113007	-0.0336406546121415698	-0.065413367998272931	-0.037077798626819943	-0.0361037652535848011	-0.066702081147292968
4.5449999999999999	-0.040787984284188428	-0.041222242961272216	-0.0377864102040488961	-0.065785895881670781	-0.041457297954038935	-0.037584742567072699	-0.066609904203477965	-0.0339814780959253512	-0.0348815586192465413	-0.0333625011758077796	-0.065467740728871091	-0.0369483505130981053	-0.0359219537226271053	-0.066885599754582967
4.5499999999999998	-0.040769391005367073	-0.041012041445967372	-0.0377235274223606744	-0.065784029806507426	-0.041068616410138353	-0.037617486159999828	-0.066580101656371934	-0.0340031628647391435	-0.0347257382761933611	-0.0332046642542443081	-0.065522622026163003	-0.0367041042438495942	-0.0359550342528524328	-0.067034521839351119
4.5549999999999997	-0.040750595194222116	-0.04080011568691335	-0.037751458560047015	-0.065781584851747151	-0.040694965724069033	-0.037818666061911096	-0.066550125941968238	-0.034024504384808806	-0.0345337949700471957	-0.0331730223993593432	-0.065575323300309523	-0.0363246981120569903	-0.036204431508624452	-0.067147149299793948
4.5600000000000005	-0.040731606605591521	-0.040604032339498001	-0.03786869240629394	-0.065777877655260102	-0.040363352690657891	-0.03817724023474726	-0.066516931251731148	-0.0340454809329165435	-0.0343236665897145134	-0.0332671499574595619	-0.06562347196532318	-0.0358347593286339508	-0.036655133381391913	-0.067224156729854769
4.5650000000000004	-0.040712435463747312	-0.040439264618579824	-0.038071807624725258	-0.065772321430791064	-0.040102309360332939	-0.038675200997515808	-0.066478964200431049	-0.0340660709429381302	-0.0341259221923313125	-0.0334804585185145503	-0.065665078783204806	-0.0353099964421368594	-0.037278551654393949	-0.067268158466813107
4.5700000000000003	-0.040693092459528229	-0.040318472049854485	-0.038355670272537103	-0.065764415044202722	-0.039937699444592104	-0.03928937686908905	-0.066435986706497934	-0.0340862530117514895	-0.0339774407071011217	-0.0338010274382628629	-0.065698570489649872	-0.0348628673321537309	-0.038037074564735669	-0.067283182710728323
4.5750000000000002	-0.040673588746233969	-0.040250643583589024	-0.038713675271281842	-0.0657537285671058	-0.039885127074587697	-0.03999315416707255	-0.066388745185093753	-0.0341060059061893696	-0.0339109358812112781	-0.0342129508789826951	-0.065722790046726538	-0.0346063487338556019	-0.038889213244454764	-0.067274127908111399
4.5800000000000001	-0.040653935934267655	-0.04024040824819131	-0.039138030644711496	-0.065739888134154095	-0.039946615880113792	-0.040758395022872985	-0.066338580435223671	-0.0341253085712717478	-0.0339442151375232008	-0.0346979440920329652	-0.065736969546036838	-0.0346084747567809403	-0.039794416069474772	-0.067246261461301
4.585	-0.040634146084517474	-0.040287678031716473	-0.039620068314876282	-0.065722562721576506	-0.040112964095434855	-0.041557747569298716	-0.066287056955088729	-0.0341441401399381183	-0.0340738854600867435	-0.0352369315259306562	-0.065740682667830868	-0.0348626319850346829	-0.040716913506426741	-0.067204800849654147
4.5899999999999999	-0.040614231700472467	-0.040387587074407209	-0.040150535239260208	-0.065701455158208744	-0.040367089610355259	-0.042367148048163415	-0.066235664428679844	-0.034162479944480446	-0.0342764122509221627	-0.0358113799334611281	-0.065733784631462691	-0.0352924326511562526	-0.041628222165196905	-0.06715459622237079
4.5949999999999998	-0.040594205719072232	-0.040530757975063181	-0.040719792697078471	-0.065676299279804897	-0.04068589314754072	-0.043167957905470172	-0.066185616655619018	-0.0341803075298568177	-0.0345158286035310135	-0.0364042218651791359	-0.065716347797125403	-0.035786508254379096	-0.042508151404140024	-0.06709991481993794
4.6000000000000005	-0.040574081500294166	-0.040703978741976696	-0.041317849093441529	-0.065646864626569505	-0.041042772503414941	-0.043948106493564357	-0.066137750422207897	-0.0341976026690426659	-0.0347543845826312518	-0.0370003136356507841	-0.065688600610605766	-0.0362402694472221307	-0.043344338295704553	-0.067044313657197157
4.6050000000000004	-0.0405538728154861177	-0.040891143465395055	-0.041934182694688198	-0.065612969440965093	-0.041411153613333601	-0.044701816705084958	-0.066092511536319098	-0.034214345380552545	-0.0349618332390351569	-0.0375864645556245812	-0.065650876559791632	-0.0365841780131913379	-0.044130500922584293	-0.066990578981663056
4.6100000000000003	-0.0405335938344573739	-0.041074142567955331	-0.042557371772258301	-0.065574501936043566	-0.041765081713606475	-0.045427825604062191	-0.066050007392173507	-0.0342305159482393849	-0.0351206180455351327	-0.0381511459180976018	-0.065603578363765343	-0.0367929259312487297	-0.044863752690980318	-0.066940709115113471
4.6150000000000002	-0.0405132591113433903	-0.041233742192369061	-0.043174625760499093	-0.065531448885111435	-0.042074898464051193	-0.046126348715887792	-0.066010103140266781	-0.034246094943450908	-0.0352263675100233621	-0.0386840315671329627	-0.065547160844442016	-0.036880642449561895	-0.045541473795387483	-0.066895920462499055
4.6200000000000001	-0.0404928835692658962	-0.04135108078969341	-0.043771380284718056	-0.065483929577748719	-0.04230366375275591	-0.046795343365156674	-0.065972539380153152	-0.0342610632495963246	-0.0352845816796807391	-0.0391755346216597083	-0.065482133909707129	-0.0368882694144012468	-0.046158390383777485	-0.066856663222116725
4.625	-0.0404724824838120076	-0.041410350087319	-0.04433115715640924	-0.065432232182290273	-0.042413275441464064	-0.047426909798266576	-0.065937051198218332	-0.0342754020891470306	-0.0353050717200904047	-0.0396164873405183319	-0.065409084864809506	-0.0368657510582705417	-0.046704616159695921	-0.066822641873959126
4.6299999999999999	-0.0404520714653614542	-0.041402164284475754	-0.044835876597625969	-0.065376848677907884	-0.042380752114305203	-0.048004875922227625	-0.065903470188918158	-0.0342890930530669674	-0.0352960345870600693	-0.0399980654791484402	-0.065328716938977092	-0.0368509099223624472	-0.047165350539515275	-0.066792843991555834
4.6349999999999998	-0.0404316664402941672	-0.04132597498104383	-0.045266731950454635	-0.065318503923984609	-0.042211866894901857	-0.048504593049096737	-0.065871792781902039	-0.0343021181326400395	-0.0352598062492070602	-0.0403119908740337503	-0.065241898586883697	-0.0368511002134733414	-0.047522584575332707	-0.066765587487716476
4.6399999999999997	-0.0404112836311145713	-0.041190034203421234	-0.045605603730444098	-0.065258174275619539	-0.041938559805574149	-0.048895557617159328	-0.065842200665085757	-0.0343144597536320525	-0.0351920187279343519	-0.0405509685095825439	-0.065149715992638508	-0.0368372780982094031	-0.047758541066930828	-0.066738599452010856
4.6450000000000005	-0.0403909395355320616	-0.041008978657746528	-0.045836829703302417	-0.065197091551845586	-0.04160230301284326	-0.049146640137531485	-0.065815023779382908	-0.0343261008126976664	-0.035084760766062874	-0.040709245097859606	-0.06505351954116704	-0.0367558055436489317	-0.047859876671446493	-0.06670913817558935
4.6500000000000004	-0.0403706509045418945	-0.040800621515697349	-0.045949009513164984	-0.065136729163260478	-0.041239045031640953	-0.049232686817507927	-0.065790644507449786	-0.0343370247159135674	-0.0349326929318421902	-0.0407831352876895729	-0.064954954164535831	-0.0365534251857024229	-0.047821258482594669	-0.066674163633585312
4.6550000000000002	-0.0403504347195529767	-0.040583567299315187	-0.045936459171259408	-0.065078768747729183	-0.040876670084086394	-0.049140522436081344	-0.065769353463128998	-0.0343472154192928934	-0.0347396848114617729	-0.0407713636526633425	-0.064855963766418948	-0.0362048348848038385	-0.047647076813079999	-0.066630551752154549
4.6600000000000001	-0.0403303081686131611	-0.040376035680553726	-0.045799976823244768	-0.065025047569737175	-0.040541310376207476	-0.048872364059806109	-0.06575118104501803	-0.0343566574711082457	-0.0345230482042552989	-0.0406751176859276917	-0.064758761654647584	-0.0357330983171995537	-0.04735074326951533	-0.06657533671558378
4.665	-0.0403102886217857885	-0.040195183602242761	-0.045546733340747234	-0.064977488938926681	-0.040261732234060339	-0.04844547340198763	-0.065735740913492107	-0.0343653360558257493	-0.0343129868939347107	-0.0404977860788874594	-0.06466576218051927	-0.035215276802378435	-0.046951898255038769	-0.066505956709647958
4.6699999999999999	-0.0402903936057340738	-0.040056151452703404	-0.045189314573772435	-0.064938019684114215	-0.040066227764216053	-0.047888206261154279	-0.06572212679246928	-0.0343732370394278614	-0.0341464180881983025	-0.0402444433676772916	-0.064579473446230516	-0.0347667761793238015	-0.046472485870166835	-0.066420475001271786
4.6749999999999998	-0.0402706407775733292	-0.039970701477308828	-0.044744146402613318	-0.064908480004904142	-0.039975653200629987	-0.047233855735184476	-0.065708898222436441	-0.0343803470158789882	-0.0340566502301619846	-0.0399212103398501192	-0.064502356535711342	-0.0345037275359227548	-0.045932829493352651	-0.066317751799270081
4.6799999999999997	-0.0402510478980535272	-0.0399458250685497269	-0.044229662844395438	-0.064890531649781013	-0.039999206464451864	-0.046514294516633979	-0.065694173136720324	-0.0343866533544667632	-0.0340627218329152441	-0.0395346507422857725	-0.064436662481614233	-0.0344968115650976949	-0.045348631661895682	-0.066197552172039476
4.6850000000000005	-0.0402316328041372962	-0.0399827318995528821	-0.04366459622114428	-0.064885570330097666	-0.040134400310986734	-0.045755220259673166	-0.065675819461300667	-0.0343921442477308111	-0.0341630183613069934	-0.0390913533384328639	-0.064384263123611936	-0.0347416842347564364	-0.04472944144327261	-0.066060588155881623
4.6900000000000004	-0.0402124133810413795	-0.040076494070876671	-0.043066683750568594	-0.064894647716989837	-0.040368049360967487	-0.044974020555404393	-0.065651712745681828	-0.0343968087596723761	-0.0343360481546960094	-0.0385978014935315572	-0.064346495126470778	-0.0351642518244672586	-0.04407875424308828	-0.06590850434993368
4.6950000000000003	-0.040193407533811273	-0.0402165360663718466	-0.042451937384335226	-0.064918407515103148	-0.040677433389295296	-0.044180335791454542	-0.065620011286704403	-0.0344006368739219519	-0.0345477720171058757	-0.0380605651322617278	-0.0643240368877437	-0.0356555295183777312	-0.043395606736872019	-0.065743821440633181
4.7000000000000002	-0.0401746331585012736	-0.0403879483755658544	-0.041834466297121341	-0.064957039189356594	-0.041034014942074706	-0.043378685986017905	-0.065579399445194856	-0.0344036195415262262	-0.0347619397677705101	-0.0374867782311306663	-0.064316835466610989	-0.036113153291624717	-0.042677317722343612	-0.065569849272265578
4.7050000000000001	-0.0401561081130336951	-0.0405731799046069114	-0.041226718476513055	-0.06501025206866992	-0.041408983777142723	-0.042572192869000368	-0.065529262080341121	-0.0344057487280040039	-0.0349492402488752136	-0.036884801687642724	-0.064324095168544442	-0.0364694285237601587	-0.041922896250164567	-0.065390571885506658
4.71	-0.0401378501878128786	-0.0407534779194427419	-0.040639943119250653	-0.065077271752751091	-0.041775413944522122	-0.041766404691807665	-0.065469770917075895	-0.0344070174593096882	-0.0350925159848880085	-0.036264924485154121	-0.064344331783931855	-0.0367003513713524546	-0.041136564615957547	-0.065210496347589365
4.7149999999999999	-0.0401198770761709506	-0.0409099107644312401	-0.040084671350921594	-0.065156859876086642	-0.042104363455811267	-0.040972362661971	-0.065401879431489301	-0.0344074198663354238	-0.0351873472406973601	-0.0356399304742070976	-0.064375487937848069	-0.0368205094483165997	-0.0403307876405459927	-0.06503445171347291
4.7199999999999998	-0.0401022063447227146	-0.0410245628998413012	-0.03957105643537626	-0.065247357172834015	-0.042360390942605712	-0.040208227781848191	-0.065327233197533117	-0.0344069512275776642	-0.0352387906460003547	-0.035025358078123365	-0.064415097023514648	-0.0368699596632310957	-0.0395281483373919208	-0.064867329185269599
4.7250000000000005	-0.0400848554037093458	-0.0410826094273072332	-0.039108986061117227	-0.065346748342072589	-0.042505755994444368	-0.039499020699566623	-0.065248009718364807	-0.0344056080095909459	-0.0352557991108503109	-0.0344393103708799951	-0.064460477132770867	-0.036895988921024017	-0.0387614158846911655	-0.064713770192470521
4.7300000000000004	-0.0400678414774091027	-0.041075062652568417	-0.038707956761396629	-0.065452745486967799	-0.042514837101231079	-0.038874390482148269	-0.06516670943931812	-0.0344033879048524402	-0.0352452425657827019	-0.0339017362012271795	-0.064508933242441581	-0.0369319421013737506	-0.0380713274909361019	-0.064577830725109965
4.7350000000000003	-0.0400511815746952959	-0.041000865466988903	-0.038376764319122317	-0.065562885110533176	-0.042387426712209158	-0.038364846335398964	-0.065085928665230928	-0.0344002898666635909	-0.0352076484481735874	-0.033433196226378869	-0.064557946058199156	-0.0369793230829741457	-0.0375020495447360007	-0.064462668735566554
4.7400000000000002	-0.0400348924598204713	-0.040866997307474382	-0.038123099780242253	-0.065674632122431029	-0.042147856137003902	-0.037997420260518372	-0.065008151525366335	-0.0343963141407220463	-0.0351364549217902627	-0.0330532373866355419	-0.064605329113641671	-0.0370026899433732209	-0.0370949632006652058	-0.0643703077673557
4.7450000000000001	-0.0400189906235053968	-0.040686574547355555	-0.037953143323411647	-0.065785483383924808	-0.041830892893081727	-0.037791985578731593	-0.064935596297366802	-0.0343914622930058105	-0.0350214019978977841	-0.0327786010947466254	-0.064649341194547275	-0.0369423946434394297	-0.0368821032570550796	-0.064301519867814237
4.75	-0.0400034922544118099	-0.040476268884280003	-0.037871224302186352	-0.065893063233937632	-0.041468245773212987	-0.037759185256581202	-0.064870138887251045	-0.0343857372336251473	-0.0348549845471904148	-0.0326215545224400586	-0.064688747808267704	-0.036740307785182091	-0.0368809095420584785	-0.064255847059773167
4.7549999999999999	-0.0399884132110748722	-0.040254406891983797	-0.03787958157031525	-0.065995204271260116	-0.041086134777531836	-0.037900182418718534	-0.064813316439643657	-0.0343791432363130566	-0.0346394729464688998	-0.0325886365912876232	-0.064722832083068412	-0.0363678170225838259	-0.0370916680061959041	-0.064231751614161901
4.7599999999999998	-0.0399737689943715987	-0.040040001117958673	-0.037978231920103904	-0.066090008303473614	-0.04071128183106246	-0.038207667618105947	-0.064766394404091855	-0.0343716859532450317	-0.0343915055272855376	-0.0326800429428221739	-0.064751361167083406	-0.035846511636183267	-0.0374981851483482028	-0.064226860946194641
4.7649999999999997	-0.039959574720598684	-0.039851961574835354	-0.038164946078385947	-0.066175884550731516	-0.040375584654315814	-0.038667262841186983	-0.064730468097040059	-0.0343633724249011645	-0.0341418058106403636	-0.0328897515554402982	-0.06477451823216393	-0.0352543116184201436	-0.0380712440504321592	-0.064238260000254673
4.7700000000000005	-0.0399458450952313841	-0.0397077150908943235	-0.038435337110270373	-0.06625156457511749	-0.04011367162023408	-0.039258808514182947	-0.064706567983164779	-0.0343542110847099059	-0.0339291012086721345	-0.0332063451542325871	-0.064792812292342045	-0.0347106462983952057	-0.0387736979100764568	-0.064262784035814658
4.7750000000000004	-0.0399325943874326771	-0.0396211614344931948	-0.038783070448918672	-0.066316095661166292	-0.039955589246113058	-0.039957644138423438	-0.064695744710337329	-0.0343442117582416227	-0.0337896393006882153	-0.0336143569542004725	-0.064806978296826446	-0.0343393911052041518	-0.0395658971311709318	-0.064297274610696456
4.7800000000000002	-0.0399198364053791034	-0.0396005266696632409	-0.039200193499191078	-0.066368816235947519	-0.039920159515273842	-0.040736337275354274	-0.06469912050738461	-0.0343333856567529327	-0.0337460644794183449	-0.0340958841687198199	-0.064817878696936126	-0.0342218386022235508	-0.0404104165147908858	-0.064338775863954015
4.7850000000000001	-0.0399075844724664496	-0.0396468286415675334	-0.039677552453394809	-0.066409318226689841	-0.040011297419947414	-0.041567117236252617	-0.064717902967317712	-0.0343217453649171199	-0.0338003654630508574	-0.0346321938554263524	-0.064826415403956249	-0.034364394394529864	-0.041275479047461607	-0.06438466191926779
4.79	-0.0398958514044556207	-0.0397535044706003415	-0.040205225693104918	-0.066437401956153271	-0.040216549924105509	-0.042424737744546665	-0.06475336263511423	-0.03430930482261527	-0.0339340194061663541	-0.0352050839709829105	-0.064833458266220834	-0.0347005491587123609	-0.0421368466255266588	-0.064432696374949216
4.7949999999999999	-0.0398846494876145379	-0.0399074493331567838	-0.040772876317733625	-0.066453029303793036	-0.040508839853355603	-0.043289050123061626	-0.064806776943861174	-0.0342960793007017777	-0.0341149942730269265	-0.0357978409931171422	-0.064839793349093318	-0.0351241833971081761	-0.0429781954328480333	-0.064481030746208845
4.7999999999999998	-0.0398739904579089991	-0.0400912189492393489	-0.041369927919710458	-0.066456280501582711	-0.040853334426525923	-0.044146484611833583	-0.064879341502630846	-0.0342820853707023256	-0.0343081581872525527	-0.0363957307276292052	-0.06484609173153692	-0.0355324143036142642	-0.0437901407651715855	-0.064528151392542137
4.8049999999999997	-0.0398638854812905308	-0.0402855698520996335	-0.041985504093496087	-0.066447319193915438	-0.041216680086628722	-0.044989891267226832	-0.064972047811614113	-0.0342673408684457186	-0.034484742688809858	-0.0369860498586700987	-0.064852897431912462	-0.0358567498827970886	-0.0445681714327087239	-0.064572785658115815
4.8100000000000005	-0.0398543451351254383	-0.0404713751595121494	-0.042608137112196734	-0.066426369369509797	-0.041571498356923838	-0.045816602387568981	-0.065085526151448684	-0.0342518648516784617	-0.0346278067874941188	-0.037557837948431683	-0.064860631516374629	-0.0360746683442261268	-0.0453098386021524483	-0.064613779370299649
4.8150000000000004	-0.0398453793908047059	-0.0406306025305076305	-0.043225329025709506	-0.066393706542389988	-0.041892477574093249	-0.046624998048302207	-0.065219854881694246	-0.0342356775517582511	-0.0347327742728031438	-0.0381013953915773529	-0.064869608410727548	-0.0362046721696281233	-0.0460116486078710958	-0.064649960580143689
4.8200000000000003	-0.0398369975975694457	-0.040747003910878925	-0.04382311861575734	-0.066349664163677663	-0.042149422498184327	-0.047410245986791473	-0.065374343049342755	-0.034218800319570525	-0.0348038353538838878	-0.0386077694747448699	-0.06488005986971967	-0.0362905346603069031	-0.0466662390688904374	-0.06468000871325195
4.8250000000000002	-0.039829208467582577	-0.0408074586425613299	-0.044385848911859523	-0.06629465471341	-0.042307605283204475	-0.048160247825224459	-0.065547301637286142	-0.034201255565862038	-0.0348479901233923902	-0.039068357897703945	-0.064892161886843835	-0.0363791165089882094	-0.0472605248357039841	-0.064702353371896305
4.8300000000000001	-0.0398220200622717508	-0.0408040875034126722	-0.044896324060695828	-0.066229203283304285	-0.042339345911969531	-0.048853081388680631	-0.06573582885371977	-0.0341830666962328782	-0.0348689825698416005	-0.0394747386744475105	-0.064906060001933177	-0.0364966872739164527	-0.0477754779539798356	-0.064715131184112209
4.835	-0.0398154397799646748	-0.040736082033516569	-0.045336481028569533	-0.06615398977919442	-0.042237680805558195	-0.049457191113473291	-0.065935644763144574	-0.0341642580410772459	-0.0348634134364394122	-0.0398187726840292002	-0.06492188896181985	-0.0366320119931511093	-0.0481879367689392052	-0.064716229911015064
4.8399999999999999	-0.0398094743448321845	-0.040609983324270854	-0.045688585125268002	-0.066069894263597031	-0.042018789193074473	-0.049935031887314615	-0.066141017814732812	-0.0341448547808097372	-0.0348207067810191178	-0.0400929513555754946	-0.06493978351359095	-0.0367351310713690216	-0.0484742939791517714	-0.064703443865006275
4.8449999999999998	-0.039804129797150557	-0.040438235379021824	-0.045936812152791468	-0.065978038612015828	-0.041711431837114702	-0.050249788543420946	-0.066344827493178429	-0.0341248828667592362	-0.0347272464268635706	-0.040290893781606923	-0.064959878265448444	-0.0367341416817206624	-0.048615234005760312	-0.064674751512918566
4.8500000000000005	-0.0397994114848889496	-0.040237080966221685	-0.046068945252091326	-0.065879816822788693	-0.041344958466403675	-0.050373499161882495	-0.066538800475309835	-0.0341043689381553054	-0.0345733371283443163	-0.040407853785214578	-0.064982296014133614	-0.036562858219117283	-0.048600171842339378	-0.064628704467565476
4.8550000000000004	-0.039795324056623992	-0.0400249652171371	-0.046077838819413392	-0.065776906281762188	-0.040946410321354503	-0.050294025586752531	-0.0667139402414781	-0.0340833402356723152	-0.0343604204551732142	-0.040441092513523614	-0.065007125628394925	-0.0361886008360622821	-0.048429984923932311	-0.064564888903978181
4.8600000000000003	-0.0397918714557786178	-0.039821617250628798	-0.045962320461077015	-0.065671253291689772	-0.040545541507788436	-0.050018416550565778	-0.066861141908796022	-0.0340618245120335554	-0.0341056358811944726	-0.040390009420920337	-0.06503439233346817	-0.0356320913701872018	-0.048117124832233597	-0.064484390659714641
4.8650000000000002	-0.0397890569161778995	-0.039647061649021448	-0.045727319838039581	-0.065565028372127887	-0.040179001288855095	-0.049571412381866572	-0.066971947947130997	-0.0340398499402107097	-0.033841389606354603	-0.04025599368527595	-0.065064024820963772	-0.0349736999754749322	-0.047683057738710265	-0.064390171284842477
4.8700000000000001	-0.0397868829589107884	-0.039519833690298225	-0.045383198313308057	-0.065460550164916691	-0.039887663244450941	-0.048989634203136559	-0.06703936276406247	-0.0340174450197832043	-0.0336090371680640071	-0.040042038022068732	-0.065095824720307811	-0.0343397841844204738	-0.047153837521443819	-0.064287252644305991
4.875	-0.03978535139048238	-0.039454426053573101	-0.044944446541376979	-0.065360180938683382	-0.039708466243403725	-0.048313519673386479	-0.067058614274488335	-0.0339946384820464626	-0.0334480323633654784	-0.039752223344598372	-0.065129444326813311	-0.0338663290016998849	-0.046555122138846715	-0.064182619833829176
4.8799999999999999	-0.0397844633022379787	-0.039458700063125324	-0.044428056197028962	-0.065266201115169848	-0.039665758438223361	-0.047579623992924477	-0.067027738879483759	-0.0339714591944773096	-0.0333842830244574234	-0.039391217369611318	-0.065164377884284888	-0.0336501539671007152	-0.045907962228279272	-0.064084789875841377
4.8849999999999998	-0.0397842190710366192	-0.0395321830980551903	-0.043851916570461353	-0.065180674197869538	-0.039765096302536713	-0.046815381093958114	-0.066947880716289371	-0.0339479360651790994	-0.0334225135516089293	-0.038963926208219824	-0.065199970120040412	-0.0337121180936023053	-0.045226305555291903	-0.064003054298143487
4.8899999999999997	-0.0397846183611484917	-0.0396659273769387785	-0.043233532577578659	-0.065105316181671434	-0.039990462546943412	-0.046037250977443711	-0.066823238238022682	-0.0339240979479376867	-0.0335459507327032977	-0.038475400257035642	-0.065235443287049468	-0.0339944493565019026	-0.044516586626296866	-0.063946476796847571
4.8950000000000005	-0.0397856601273482202	-0.0398441204659426645	-0.042589236986607493	-0.06504138431084314	-0.040307148195985586	-0.045252000528023311	-0.066660653893435155	-0.0338999735485220719	-0.033723162874452718	-0.037931037073940811	-0.065269941050426894	-0.0343925517164662038	-0.043779230502150395	-0.063922795167341756
4.9000000000000004	-0.0397873426191727762	-0.0400469758836029506	-0.041933922637344332	-0.064989598597875457	-0.0406717114191946227	-0.044460125958594143	-0.066468910475210929	-0.0338755913328603279	-0.0339186160303385501	-0.037337058869799962	-0.065302584687607277	-0.0348002564328515585	-0.043011538674657947	-0.063937418809344454
4.9050000000000002	-0.0397896633863112635	-0.0402538256905844946	-0.041281194080944176	-0.064950105916496823	-0.04104443580228708	-0.043660220389016053	-0.066257851656541884	-0.0338509794377121977	-0.0341024458647281041	-0.0367011823350989623	-0.065332534825038688	-0.0351449630114574531	-0.042211277595717904	-0.063992712370645765
4.9100000000000001	-0.0397926192850913431	-0.0404453035581470677	-0.040643760522036549	-0.064922491282459448	-0.041395636521692541	-0.042853245405100503	-0.066037469083574483	-0.0338261655844452499	-0.034256202055573409	-0.0360333509020630836	-0.065359050794393009	-0.0354017433738310144	-0.041380299893101117	-0.064087706822395184
4.915	-0.039796206486025735	-0.0406042845612225153	-0.040033871735640773	-0.064905835017959852	-0.041701724038950246	-0.042045936915517784	-0.065817088814205099	-0.0338011769964992654	-0.0343735480168259346	-0.0353463684516103309	-0.065381539929949655	-0.0355879817696791849	-0.0405276010077865826	-0.064218291590690802
4.9199999999999999	-0.039800420482380541	-0.0407162860086740531	-0.039463628455273086	-0.06489880888157098	-0.041936816157141851	-0.041252812823320102	-0.065604752381673887	-0.0337760403210983087	-0.0344567614909699182	-0.0346562629487395173	-0.065399590723601945	-0.0357450115940125949	-0.0396712860100267012	-0.064377839299426327
4.9249999999999998	-0.0398052560997266337	-0.040770356613099305	-0.03894506190202732	-0.064899799862853913	-0.042071066453616837	-0.040496446936899619	-0.065406837003851487	-0.033750781555736589	-0.0345109306424486103	-0.0339822240064835956	-0.065412986381991388	-0.0359134827759420611	-0.0388389983237023498	-0.064558127593100717
4.9299999999999997	-0.0398107075064343149	-0.040760687797173743	-0.038489953178106444	-0.064907047822177573	-0.042080571660167377	-0.039805913178073891	-0.065227911417210578	-0.0337254259799273473	-0.0345381415075650812	-0.0333460056639541617	-0.065421698441648084	-0.0361097667768437257	-0.0380665082810770298	-0.064750373983306171
4.9350000000000005	-0.0398167682250703288	-0.040688036804473957	-0.038109432034488406	-0.064918782729014759	-0.041960350686870516	-0.039213646553958072	-0.065070789466930005	-0.0336999980926621558	-0.0345338599014480386	-0.0327707665257193799	-0.065425863052029744	-0.0363119926464348403	-0.0373944382806653909	-0.064946199140225698
4.9400000000000004	-0.039823431144657661	-0.040559822660171026	-0.037813440080817425	-0.064933348737850699	-0.041727047307927679	-0.038751354438426073	-0.064936726393484343	-0.033674521555981155	-0.0344870391046838531	-0.0322794264577325607	-0.065425744760472466	-0.0364624173073349272	-0.0368635028951340972	-0.06513837516586722
4.9450000000000003	-0.039830688533756694	-0.040388758260591504	-0.037610158281494906	-0.064949305252938777	-0.041409142283429222	-0.038445867493700083	-0.064825700136547924	-0.0336490191450047774	-0.0343842057230873548	-0.0318927326650845484	-0.065421693758905429	-0.0364858248032273462	-0.0365090533109195069	-0.065321280740073602
4.9500000000000002	-0.0398385320543278259	-0.040191009068335561	-0.037505486280561582	-0.06496549882678499	-0.041035817207153564	-0.038315775132158384	-0.064736726720628532	-0.0336235127047240315	-0.0342162489183357486	-0.0316273188221940248	-0.065414102488834604	-0.0363163575757852751	-0.0363559692177537618	-0.065491053988648021
4.9550000000000001	-0.039846952776335329	-0.039984894345920791	-0.037502635109389933	-0.064981103564635157	-0.040634798423280091	-0.038369349310029266	-0.064668169994407788	-0.0335980231137903155	-0.0339854670683348097	-0.0314940785964238578	-0.065403366428579177	-0.0359236392263239798	-0.0364149210098599728	-0.065645489520479659
4.96	-0.0398559411930529966	-0.03979015581793731	-0.037601871028612039	-0.064995631136500415	-0.040237822598997573	-0.038603838603466655	-0.064618018329212508	-0.0335725702554873181	-0.0337100254722058835	-0.0314971401218112245	-0.065389852179071668	-0.0353318329904638246	-0.0366807371657660977	-0.065783758815457595
4.9649999999999999	-0.039865487237033018	-0.039626961376266648	-0.037800435442059719	-0.065008914176431321	-0.039884682044321483	-0.039005972415395218	-0.064584112431936287	-0.0335471729960081965	-0.0334234590892696602	-0.0316336223939615725	-0.065373874071851921	-0.0346261820254075377	-0.0371331639881145811	-0.065906041502005753
4.9699999999999998	-0.039875580296699526	-0.039513921213204227	-0.038092660355793916	-0.065021068612017152	-0.039619593666511976	-0.039553521009493366	-0.064564318127002467	-0.0335218491701008379	-0.0331682657466819198	-0.0318942028086084931	-0.065355678853530691	-0.0339398351669200995	-0.0377398247163982121	-0.066013143764397021
4.9750000000000005	-0.039886209233530151	-0.039465240938684015	-0.038470288169312815	-0.065032441312588112	-0.039481341398527994	-0.040217832343725289	-0.064556645207530006	-0.033496615574083982	-0.0329849201248390357	-0.0322643672147441608	-0.065335436835948833	-0.0334169368392294371	-0.0384607659984322163	-0.066106157292165509
4.9800000000000004	-0.039897362399788832	-0.039487909932305062	-0.03892297777130556	-0.065043549483941693	-0.039492825846903059	-0.040967187043823805	-0.064559318041487873	-0.0334714879661761003	-0.0329000829443122114	-0.0327260913035305143	-0.065313237359004237	-0.033161803624943877	-0.0392536933860448892	-0.066186186427335953
4.9850000000000003	-0.039909027656774873	-0.0395800036772128174	-0.039438936712232097	-0.065055017648004827	-0.039654049308914617	-0.041770548851051772	-0.064570805765704824	-0.0334464810740219973	-0.0329188627786336271	-0.0332596434742621457	-0.065289086463122811	-0.0331995469501406767	-0.0400789114028526489	-0.066254149268763109
4.9900000000000002	-0.039921192393553524	-0.0397308226296224684	-0.040005575929519191	-0.065067517029689456	-0.039940301220901176	-0.042601027701594345	-0.064589820195182494	-0.0334216086092436589	-0.0330244884020670454	-0.0338452121328876741	-0.065262905177099248	-0.0334719580580363644	-0.0409031313343886398	-0.066310644246296427
4.9950000000000001	-0.039933843546134601	-0.039922952632971431	-0.040610059550328234	-0.065081710927065235	-0.04030748065832379	-0.043438326367025907	-0.064615288784845691	-0.0333968832887886443	-0.0331852293321880492	-0.0344641321056582919	-0.065234527614939493	-0.0338699526135086221	-0.0417016439744614979	-0.066355867842293137
5.	-0.039946967617066525	-0.0401355863508040547	-0.041239633203789828	-0.06509820833811313	-0.040704640362779606	-0.04426965510161185	-0.064646308841287716	-0.0333723168627970493	-0.0333651030313910133	-0.0350995905685871543	-0.065203698965898671	-0.0342809235800947686	-0.042458752448375421	-0.066389570255140918
5.0049999999999999	-0.039960550695413969	-0.0403478771951441839	-0.041881663107705395	-0.065117526898457115	-0.041088005864213506	-0.045088950368734869	-0.064682088245290214	-0.0333479201486604674	-0.0335338168896754143	-0.0357368055773870633	-0.065170074311364985	-0.0346260399647057197	-0.0431666919047760308	-0.066411041307409385
5.0099999999999998	-0.039974578477087642	-0.0405411647636814854	-0.042523394964854364	-0.065140065156614162	-0.041427724615395304	-0.045894570673448335	-0.064721877524763314	-0.0333237030709012702	-0.0336726441721481704	-0.0363627685002181333	-0.065133219908817164	-0.0348756815782639861	-0.04382346265909896	-0.066419126094156683
5.0149999999999997	-0.039989036285496113	-0.040699758618298781	-0.043151527755391222	-0.065166083452066049	-0.041703839640427955	-0.0466858989678408	-0.06476489830112365	-0.0332996747064608928	-0.0337751805086420015	-0.03696571220602706	-0.06509261907902807	-0.0350446540059912713	-0.0444300864567003206	-0.066412276447656071
5.0200000000000005	-0.040003909092489436	-0.040811021961332672	-0.043751770882676588	-0.065195692215309923	-0.041897505828511333	-0.047459483998680236	-0.064810273823212581	-0.0332758433349494168	-0.0338438317168753504	-0.037534503098521233	-0.065047685069355346	-0.035174110232009766	-0.0449878152234177875	-0.066388648527761911
5.0250000000000004	-0.040019181539565123	-0.040865833320012084	-0.044308592567798553	-0.065228846400253138	-0.041988157683623414	-0.048205540056123753	-0.064856968246633766	-0.0332522164933773833	-0.0338839620344209649	-0.038058153904565679	-0.064997783198746165	-0.0353070147162468833	-0.0454958095817382786	-0.066346257477193984
5.0300000000000002	-0.040034837959307241	-0.040859758746020166	-0.044805355735129236	-0.065265344980859119	-0.041961128682197041	-0.048905757468987011	-0.064903742113308388	-0.0332288010348642241	-0.0338980266524240187	-0.038525614746383285	-0.064942264172163578	-0.0354639870209923161	-0.045949740932786937	-0.066283196227329371
5.0350000000000001	-0.040050862397029453	-0.040794169046518582	-0.04522496652883833	-0.06530483495002848	-0.041817906102702146	-0.049533321452132401	-0.064949131622796444	-0.0332056031907959994	-0.0338818947784617036	-0.038925925907210746	-0.0648805096392175	-0.0356277241094867786	-0.046341608174190139	-0.066197916727793526
5.04	-0.040067238632593302	-0.040676280956002295	-0.045551036706558009	-0.065346819953581673	-0.041577206603492468	-0.050055643125405624	-0.064991458230440782	-0.0331826286358874122	-0.033824892453682502	-0.039248718184709404	-0.064811989840262858	-0.035743295093816954	-0.046660781322016553	-0.06608955827413737
5.0449999999999999	-0.040083950202372464	-0.040517989977931755	-0.045769410692287631	-0.065390674422006116	-0.041265634082181457	-0.050439544995800944	-0.065028872494492342	-0.0331598825555915762	-0.0337138339014871274	-0.039484946978778938	-0.064736331556885704	-0.035735446747987297	-0.04689595110818128	-0.065958290457101372
5.0499999999999998	-0.040100980421333793	-0.040334366234209215	-0.045869774510087686	-0.06543566462102394	-0.040908532840053839	-0.050657718999651049	-0.065059431993733239	-0.0331373697152928914	-0.0335397864142426647	-0.039627672093061058	-0.064653392663510882	-0.035536259462734758	-0.047037402766846187	-0.065805620299907562
5.0549999999999997	-0.040118312405206046	-0.040142667242183895	-0.045846995511354403	-0.065480978196727581	-0.040529949626818062	-0.050694597416523929	-0.065081208275072569	-0.033115094530715266	-0.0333051112997860891	-0.039672672150100277	-0.064563337562107125	-0.035113461850715857	-0.047078958887781828	-0.065634598868742158
5.0600000000000005	-0.040135929092706099	-0.039961785667762113	-0.045701872255938767	-0.065525763336030014	-0.04015930066166466	-0.050549751688190232	-0.065092413556423612	-0.0330930611389791695	-0.0330278967450762549	-0.039618722400714471	-0.064466705972250768	-0.0344914994180451445	-0.047019075242878902	-0.065449857920945876
5.0650000000000004	-0.040153813267792587	-0.039811290060478256	-0.045441103849715768	-0.065569177489681953	-0.039835501126773848	-0.050237689689495771	-0.065091535960877683	-0.0330712734697465263	-0.0327414082249804569	-0.039467458243366181	-0.064364466316221118	-0.0337585297835539775	-0.046860849812758451	-0.065257418059287062
5.0700000000000003	-0.040171947581916394	-0.03970940154385298	-0.045076480202992638	-0.065610443773312789	-0.039602595814220182	-0.049784171824888308	-0.065077473500581047	-0.0330497353159009982	-0.0324876632943175496	-0.039222864896292367	-0.064258044667055592	-0.0330517729470760532	-0.046611007415771955	-0.065064240406180362
5.0750000000000002	-0.040190314576236387	-0.039670118916603598	-0.044623486437844215	-0.065648910945653016	-0.039498797421649457	-0.0492203438411041	-0.065049661457976509	-0.0330284504032244493	-0.0323065498754537931	-0.038890538366104801	-0.064149321224443251	-0.032518099504438346	-0.0462781701750729667	-0.064877543139864492
5.0800000000000001	-0.040208896703768928	-0.039700445458979224	-0.044099643647993378	-0.065684110738042041	-0.039545199319928191	-0.04857657323211323	-0.065008192796137306	-0.0330074224585463555	-0.0322242752887041031	-0.038476922204513578	-0.064040588685061209	-0.0322614242585914723	-0.0458708813523819532	-0.0647039642968626
5.085	-0.040227676351438312	-0.039798782705513342	-0.043522937686613144	-0.065715804868220726	-0.039738875746318328	-0.047877700113891277	-0.064953932882972917	-0.0329866552758614751	-0.0322458874358449559	-0.037988724327635223	-0.063934470567663745	-0.0323035302852775298	-0.0453958986428434593	-0.06454870765986493
5.0899999999999999	-0.040246635861995306	-0.03995514079225537	-0.042910618969932158	-0.065744013873080095	-0.040052263992930539	-0.04714068634305713	-0.064888624676272541	-0.0329661527799334427	-0.0323550591981581842	-0.037432664683146592	-0.063833802147415254	-0.0325817678338958778	-0.0448572022794190339	-0.064414840015227783
5.0949999999999998	-0.040265757555770138	-0.040153173871652401	-0.042278523314254936	-0.065769021284284405	-0.040439954316614732	-0.046374783339689623	-0.064814968100683971	-0.0329459190869260312	-0.0325208958218719203	-0.036815618451002755	-0.063741481514549259	-0.0329834069090234583	-0.0442559893982254158	-0.064302899233622505
5.1000000000000005	-0.040285023752225544	-0.040373356803264205	-0.041640914891677412	-0.065791349629357614	-0.040851894455252964	-0.04558369354636195	-0.064736641889367793	-0.0329259585616299292	-0.0327083645967716264	-0.0361451253318876	-0.063660302627099785	-0.0333939292977603775	-0.0435917034278450368	-0.064210918072934762
5.1050000000000004	-0.040304416791275508	-0.040596109987807256	-0.04101073048938927	-0.065811708829794294	-0.041246967438516396	-0.044768908967613897	-0.064658226015959717	-0.0329062758708821731	-0.0328879150556203351	-0.035430152973849753	-0.063592785316108011	-0.0337343605056334964	-0.0428639431473814088	-0.064134878781100514
5.1100000000000003	-0.04032391905433435	-0.040803765827812264	-0.040400034710578997	-0.065830921997371721	-0.041598751424138475	-0.043933401249307214	-0.06458498700747172	-0.0328868760328046399	-0.0330410776529954146	-0.0346819429624503998	-0.063541018437416267	-0.0339763201252263467	-0.0420749485514143544	-0.064069513235406892
5.1150000000000002	-0.040343512985061092	-0.040981108223264624	-0.039820484063063456	-0.065849837450175228	-0.041890554164862418	-0.04308495059146566	-0.064522511518248054	-0.032867764461520596	-0.0331610464563608434	-0.033914735746348177	-0.06350653146193973	-0.0341366598241114884	-0.0412322613572315725	-0.064009282948825529
5.1200000000000001	-0.040363181109763278	-0.041115272506040548	-0.039283634658324507	-0.065869238125269255	-0.04210588584279793	-0.042238513874735436	-0.064476211923749087	-0.0328489470070412923	-0.0332491752508962241	-0.0331461688008900677	-0.063490206836794463	-0.034258662527648366	-0.0403510773672345365	-0.063949337073600624
5.125	-0.040382906057424905	-0.041196148864106673	-0.038800996031600116	-0.065889759930856261	-0.042225006577523349	-0.041417131378872426	-0.064450769420820504	-0.032830429990048936	-0.0333093974089464499	-0.0323971733364744602	-0.063492240864569109	-0.0343868397472371763	-0.0394557411103704404	-0.063886263326029848
5.1299999999999999	-0.040402670579322694	-0.041217680333807047	-0.038383812144867013	-0.065911828902449162	-0.042232183447468923	-0.040651034745049483	-0.064449609412963196	-0.0328122202313382973	-0.0333428723453518969	-0.0316912618612909241	-0.063512155333480067	-0.0345424957262850308	-0.0385798271119983184	-0.063818507634717667
5.1349999999999998	-0.04042245756819576	-0.041179278408729392	-0.038042620411690728	-0.065935623719796629	-0.042126184620870256	-0.039974933951395352	-0.064474508214709067	-0.0327943250757157733	-0.0333448663547688134	-0.0310532000995578032	-0.063548856513820967	-0.034708395284616145	-0.0377643867544378457	-0.063746421896305668
5.1399999999999997	-0.040442250076933396	-0.041086221819703086	-0.037786685083229177	-0.065961065955180346	-0.041922277507831468	-0.039423918259831723	-0.06452540588614721	-0.0327767524101923821	-0.0333051019803792954	-0.0305071800674244083	-0.063600733222023663	-0.0348296083444151317	-0.0370542679549564636	-0.063671980799647456
5.1450000000000005	-0.040462031336747316	-0.040948748612584722	-0.037623415024869378	-0.065987836234463549	-0.041643985654951109	-0.039028845550651279	-0.064600454753179547	-0.0327595106763455945	-0.0332116521778553487	-0.0300747319207475139	-0.063665782091368843	-0.0348313198972477139	-0.0364928994247639038	-0.06359826857916742
5.1500000000000004	-0.040481784774794235	-0.040780623292344461	-0.037557861116033191	-0.066015411078975961	-0.041314493000936317	-0.038812277389178752	-0.064696281861264062	-0.032742608876764438	-0.0330571688230447362	-0.0297726977762538348	-0.063741746370261165	-0.0346467402764733788	-0.0361164290825669899	-0.063528864688359228
5.1550000000000002	-0.04050149403121662	-0.040598079191591753	-0.037592358147680378	-0.066043113077783456	-0.040956358456544372	-0.038785804046350544	-0.064808402239420702	-0.0327260565755316546	-0.0328452250810090525	-0.0296116111205651909	-0.063826254585815433	-0.0342452869293010304	-0.0359484246248080545	-0.063467253586341188
5.1600000000000001	-0.040521142975570322	-0.040419202590486791	-0.037726346022023186	-0.066070166402365929	-0.040597548182474051	-0.038949099506062941	-0.064931699134693201	-0.0327098638927381302	-0.032594173152544615	-0.0295947665223694258	-0.063916947064788693	-0.0336529239204093989	-0.0359963364742377734	-0.063416355431440831
5.165	-0.040540715722608834	-0.040263063003240736	-0.037956385007441162	-0.066095750392212516	-0.040275195680016103	-0.039290551083387925	-0.065060889601755429	-0.0326940414930647152	-0.0323363720308555675	-0.0297181361346763749	-0.064011581173670904	-0.0329578528056618958	-0.036250560768886372	-0.063378232734052868
5.1699999999999999	-0.040560196647395852	-0.040147969972355782	-0.038276368144714493	-0.066119045657041517	-0.040031561837489872	-0.039789077125879535	-0.065190913690100293	-0.0326786005685090536	-0.0321120136909530647	-0.0299711245011737278	-0.064108109677381288	-0.0322947333949510873	-0.0366863236439222824	-0.063353984644484778
5.1749999999999998	-0.040579570399719231	-0.040088946021574756	-0.038677920582691874	-0.066139269396121077	-0.03990412577085962	-0.040416781855833111	-0.065317213673741924	-0.0326635528153757193	-0.0319589186148659657	-0.0303379953385910297	-0.064204730257345976	-0.0318055707909489161	-0.037267927109954689	-0.063343804948280755
5.1799999999999997	-0.040598821917781771	-0.040095135090618915	-0.039150951475769822	-0.066155698966018937	-0.039915618990544695	-0.041142186550578109	-0.065435897215530216	-0.0326489104056902443	-0.0319018183134002639	-0.0307996926732275093	-0.064299907490049436	-0.0315892871819468784	-0.037954362243083133	-0.06334715747893478
5.1850000000000005	-0.040617936441145694	-0.040168017257558456	-0.039684289541314774	-0.066167684758001304	-0.040067848476284042	-0.041933733503909319	-0.065543799002305149	-0.0326346859532382588	-0.0319454601760060709	-0.0313357361506546265	-0.064392371125629711	-0.0316652200100180641	-0.038705064883213547	-0.063363014702571766
5.1900000000000004	-0.040636899522910552	-0.0403010818068868	-0.040266300089114885	-0.066174654926616464	-0.040340454318179309	-0.0427630984329593	-0.06563846707821761	-0.0326208924744727812	-0.0320744291049701323	-0.0319258968758937654	-0.06448109615064442	-0.0319718481788066905	-0.03948470466130922	-0.06339010934419796
5.1950000000000003	-0.040655697041106254	-0.040481183586159209	-0.040885365848375382	-0.066176115328879569	-0.040695877742952519	-0.043607732430808542	-0.065718103796021628	-0.0326075433445725436	-0.03225946633742961	-0.0325514384850779387	-0.064565270854684286	-0.0323999293789196746	-0.040266270697828845	-0.063427160781851403
5.2000000000000002	-0.040674315209285567	-0.040691170564594454	-0.041530128558437085	-0.066171648192574846	-0.041090619034993229	-0.04445211664761854	-0.065781489527906354	-0.0325946522489733205	-0.0324671786774551284	-0.0331958127601697992	-0.064644259052130748	-0.032838730228843548	-0.041032178078522257	-0.063473052839748213
5.2050000000000001	-0.040692740586303189	-0.04091272812181877	-0.042189435222919409	-0.066160912619053181	-0.041487711494779633	-0.045287443848648885	-0.065827912685210744	-0.0325822331307323563	-0.0326690338200016228	-0.0338448057507924136	-0.064717561915289834	-0.0332119219234775501	-0.041773513098036235	-0.063526953736435189
5.21	-0.040710960085271009	-0.041128292793478239	-0.042852003856003734	-0.066143649175217061	-0.041862201967097475	-0.046109743427600922	-0.065857124060083396	-0.0325703001341220498	-0.0328466108093431704	-0.0344862219336743607	-0.064784783757982267	-0.0334919243885594196	-0.042487793547697066	-0.063588379918098198
5.2149999999999999	-0.040728960981682101	-0.041321654522915426	-0.043505903164255208	-0.066119689695122145	-0.042196039373104422	-0.046916760242598361	-0.065869327783469658	-0.0325588675448830808	-0.032992158400433531	-0.0351092611678163637	-0.06484560476677731	-0.0336939466151165675	-0.04317576797380711	-0.063657212408115506
5.2199999999999998	-0.040746730920699081	-0.041477982125887668	-0.04413801043902226	-0.066088972150032761	-0.042468213200300638	-0.047704166516650606	-0.065865215076068701	-0.0325479497275981035	-0.0331053970117401417	-0.0357037819218799457	-0.064899762281290896	-0.0338567646219596264	-0.043837878499903784	-0.063733677271413157
5.2250000000000005	-0.040764257923604909	-0.04158445360510719	-0.044733653010233386	-0.066051559207682048	-0.042651397567831404	-0.048461934769413918	-0.065846039661874033	-0.0325375610606761233	-0.0331885452221093884	-0.0362596518940557504	-0.064947040912424431	-0.0340183670636533771	-0.044471093764767926	-0.063818301530317088
5.2300000000000004	-0.040781530393417642	-0.041631929589979187	-0.045276633966333151	-0.066007658031768158	-0.042720683735987418	-0.049171878935766567	-0.06581372441010424	-0.032527715869462016	-0.033241717677387569	-0.0367663613150001524	-0.064987270663836935	-0.0341944440983057018	-0.045066834102807623	-0.063911853245610396
5.2350000000000003	-0.040798537119673619	-0.041616842712155649	-0.045749781903655962	-0.065957638108790949	-0.042666850179462063	-0.049807348320793537	-0.065770977280792599	-0.032518428358006896	-0.0332603879517265378	-0.03721301448516593	-0.065020331366564166	-0.0343668782200537131	-0.045610563354035179	-0.064015270332148709
5.2400000000000002	-0.040815267282385757	-0.041542008803696705	-0.04613604961953114	-0.065902043554793974	-0.042500832481897927	-0.050335683067565989	-0.065721382022695372	-0.0325097125400517905	-0.033235825865471007	-0.0375887270245623458	-0.065046161206680015	-0.0344864830551337324	-0.046083250695379286	-0.06412957784870834
5.2450000000000001	-0.04083171045518778	-0.041415912782763508	-0.046420039045976023	-0.065841596542431099	-0.042245879094981072	-0.050723273160671317	-0.065669418033285351	-0.0325015821697885769	-0.033158482944198393	-0.0378833549703627813	-0.065064766955026251	-0.0344890481656366278	-0.046464375286683059	-0.064255788986175964
5.25	-0.040847856607676963	-0.041251229486694401	-0.046589689035636229	-0.065777189236966321	-0.041927104840969632	-0.050942098432499477	-0.065620358688843332	-0.0324940506729697514	-0.0330233247409674538	-0.0380883914189836353	-0.065076233700550173	-0.0343189986062443183	-0.046735649613422595	-0.064394782104171218
5.2549999999999999	-0.040863696106971153	-0.04106361773586915	-0.046637777040359694	-0.065709862893323518	-0.041568538508523607	-0.050975871588932406	-0.065580003422291207	-0.0324871310789392988	-0.0328352736807893332	-0.0381978141577500187	-0.065080732408170288	-0.0339533879773344318	-0.046884393856282337	-0.064547146566591575
5.2599999999999998	-0.040879219718498896	-0.040871044857489293	-0.046562893350754294	-0.065640774398171752	-0.041197339354070021	-0.050823789668484834	-0.065554220019767662	-0.0324808359541530804	-0.0326125118812753552	-0.0382086738187793293	-0.065078524381077112	-0.0334196041206743848	-0.04690561049457506	-0.064712995364812561
5.2649999999999997	-0.0408944186060432	-0.040693043044200625	-0.046369656264288481	-0.065571152293835098	-0.04084756362477233	-0.050500599002831884	-0.065548310804591555	-0.032475177337747211	-0.0323856951558907342	-0.0381212795656727053	-0.065069962564962136	-0.0328002593736931145	-0.046802223660970655	-0.064891753317256029
5.2700000000000005	-0.04090928433106271	-0.040549200232717394	-0.046068119265283709	-0.065502245878967323	-0.040558134108525053	-0.050032954020158679	-0.065566264850849476	-0.032470166679696455	-0.0321923278797759187	-0.0379389500236675509	-0.065055490405163123	-0.0322188039302693352	-0.046583493137011523	-0.065081944911561676
5.2750000000000004	-0.04092380885131593	-0.040456761598718004	-0.045672518679914335	-0.065435272024497549	-0.040366159963411045	-0.049453335382753227	-0.065610007252913873	-0.0324658147820827096	-0.0320674943724912234	-0.03766741674175896	-0.065035639463928492	-0.0318043968995883285	-0.046262114167883015	-0.065281022028282777
5.2800000000000002	-0.040937984518816327	-0.040427859722184529	-0.045199658006518999	-0.065371364631712322	-0.040299456335153098	-0.048793514243262138	-0.065678790696514817	-0.0324621317439655841	-0.0320340952365862602	-0.0373140581675017532	-0.065011027068530758	-0.0316468128297027221	-0.045850842245670606	-0.065485282987937342
5.2850000000000001	-0.040951804077148157	-0.040467220854184348	-0.044667279412056737	-0.065311531110455768	-0.040369987089467582	-0.048079451846392086	-0.065768879391836191	-0.0324591269103126325	-0.0320964974608254553	-0.0368871772737305789	-0.064982354828600143	-0.0317634159811609592	-0.045359559888539088	-0.065689934004138953
5.29	-0.040965260658174499	-0.040571195101355981	-0.044092726425575674	-0.065256618990555523	-0.040569219080754133	-0.047328779825376293	-0.065873642227498501	-0.0324568088254075011	-0.0322402621408634844	-0.0363955092546034833	-0.064950408003641596	-0.0320971371170769504	-0.044793522418947127	-0.065889327597491332
5.2949999999999999	-0.040978347778170903	-0.040728611614911597	-0.043492082318426389	-0.065207294108203974	-0.040869053581350694	-0.046551052340143275	-0.065984102894142572	-0.032455185191108901	-0.0324378495422408354	-0.0358480708624287418	-0.064916054632031422	-0.0325457701652516098	-0.044153163585016747	-0.066077380070234878
5.2999999999999998	-0.040991059333418797	-0.040923207045106686	-0.0428798227753006	-0.06516403014896537	-0.041231061534033686	-0.045750207944477986	-0.066089903579275076	-0.0324542628302831574	-0.0326575519930410957	-0.0352543655810476092	-0.064880242367006409	-0.0330045072330935801	-0.0434354543094663	-0.066248128331305463
5.3049999999999997	-0.041003389595294687	-0.041136543172470749	-0.042268894805204429	-0.065127108080207381	-0.041619409118575768	-0.044928310601827069	-0.066180547883792987	-0.0324540476556788891	-0.0328718817723676542	-0.0346248653920307136	-0.064843990438688532	-0.0334001549617147058	-0.042636516383632637	-0.066396346936630999
5.3100000000000005	-0.041015333204891743	-0.041350132065062668	-0.041671056163927395	-0.06509662342074229	-0.042007737233645179	-0.044089598491596273	-0.066246721757726745	-0.0324545446444534251	-0.0330625310856024574	-0.0339716197435176941	-0.064808374322395897	-0.0337053054056959401	-0.041755036019137331	-0.066518122213627743
5.3150000000000004	-0.041026885167211149	-0.041546276031051242	-0.041097289991587733	-0.065072499396861909	-0.042374821913485389	-0.043243986849140568	-0.066281466701001985	-0.0324557578184997958	-0.0332209627327010787	-0.0333088054104499784	-0.06477450161090771	-0.0339325872646551985	-0.040795946360608625	-0.066611280994113336
5.3200000000000003	-0.041038040844961287	-0.041708321320985833	-0.040558139712537418	-0.06505450461282936	-0.042694576351894498	-0.0424093173739859	-0.06628100435360571	-0.0324576902306578041	-0.0333455366618571719	-0.0326530299281147949	-0.064743479108212449	-0.0341159873156977617	-0.039773772931566256	-0.066675598178363216
5.3250000000000002	-0.041048795952003184	-0.041821514827271455	-0.040063870695755037	-0.065042274564858764	-0.042932588771257273	-0.041611811081702031	-0.066245080134000892	-0.0324603439568282455	-0.033437100370085233	-0.0320232349462476943	-0.064716372938645664	-0.0342882141682142581	-0.038714935972197808	-0.066712752769933059
5.3300000000000001	-0.041059146546480645	-0.04187489679858919	-0.039624434915264531	-0.065035336786888555	-0.043055844470152501	-0.040884446492967114	-0.06617678894224781	-0.0324637200939417128	-0.0334950396751720984	-0.0314401104863043037	-0.06469416505606231	-0.0344621997014251692	-0.0376582503951079232	-0.066726052847301416
5.335	-0.041069089023673855	-0.041863365532210961	-0.039249271656393865	-0.065033139399443619	-0.04304801405956249	-0.040263419634377559	-0.0660819449261978	-0.0324678187636672062	-0.0335152140603807485	-0.030925019397305103	-0.064677710535584144	-0.0346222112599682209	-0.0366529969849895193	-0.066719991948064182
5.3399999999999999	-0.041078620108614373	-0.041788581552909226	-0.038947006816140212	-0.065035082315835887	-0.042915620642599116	-0.0397833839211299883	-0.06596813662504114	-0.0324726391216802027	-0.0334904267416832265	-0.0304985303355543183	-0.064667700182457924	-0.0347265992546744397	-0.0357543671352789854	-0.066699722456980269
5.3449999999999998	-0.041087736848499908	-0.041658264684958022	-0.038725112668611625	-0.065040549527927558	-0.042680304468273537	-0.0394725931887817735	-0.065843651375844244	-0.0324781793722458127	-0.0334133424458881542	-0.0301787484241075791	-0.06466463226736402	-0.0347209466758905105	-0.0350167736302715605	-0.06667053279901341
5.3500000000000005	-0.041096436604946229	-0.041484689526452084	-0.038589569281943973	-0.065048940060708247	-0.042367021220276115	-0.0393491189339340666	-0.065716452360446358	-0.0324844367878121043	-0.0332810476041699719	-0.0299796938197959675	-0.064668795781321703	-0.0345579262586017852	-0.034486250292694968	-0.066637398422566556
5.3550000000000004	-0.041104717046112618	-0.041283471890971575	-0.038544546828750169	-0.065059694674092488	-0.04199952610341912	-0.0394189005099344773	-0.065593353653776702	-0.0324914077332503347	-0.0330997407711684433	-0.0299099918888665612	-0.064680265831804633	-0.0342186684585908778	-0.034193614543410504	-0.066604649794411498
5.3600000000000003	-0.041112576138737482	-0.041072921240287643	-0.038592121788228143	-0.065072315423066777	-0.04160403175990088	-0.03967572958806962	-0.06547947784355509	-0.0324990876943274802	-0.0328875782414859921	-0.0299720970967461434	-0.064698910057997584	-0.033729539945503902	-0.034150004620089039	-0.066575772581084157
5.3650000000000002	-0.041120012140118481	-0.040873322692484854	-0.038732053683597003	-0.065086375819707757	-0.041213853571817932	-0.040102748348924738	-0.065378015558349273	-0.0325074713099471026	-0.0326738685442399196	-0.0301621826224283275	-0.064724403557769411	-0.0331673845565821849	-0.034345819960118101	-0.06655333226951729
5.3700000000000001	-0.041127023590071922	-0.040705382313857617	-0.038961670138313923	-0.065101520463003096	-0.04086917986282285	-0.040674898441253981	-0.065290252459594174	-0.0325165524076547159	-0.032493871766828359	-0.030470708615223173	-0.064756249001900333	-0.03264665174566871	-0.034753205718578509	-0.066539000683289782
5.375	-0.041133609302903437	-0.040587669477381644	-0.039275915128444704	-0.065117454390514606	-0.040611764847061219	-0.041361914588577361	-0.065215796232599887	-0.0325263240418674847	-0.0323802655239234138	-0.0308835609551312263	-0.064793798428680956	-0.0322870415271420018	-0.035331346636392476	-0.066533655209646066
5.3799999999999999	-0.041139768359422716	-0.040533607964933372	-0.039667592289501424	-0.065133923796723059	-0.040476972125100456	-0.04213162744062528	-0.065152925519030025	-0.0325367785342616471	-0.0323541521079551446	-0.0313835563342790193	-0.064836273604580349	-0.0321716549733935679	-0.036033245462113188	-0.066537521358533877
5.3849999999999998	-0.041145500099031511	-0.040548961040196628	-0.040127783216642098	-0.065150690925796776	-0.040484762706160901	-0.042953324896851258	-0.065098990255269237	-0.0325479075157302072	-0.0324191901119288543	-0.0319520581352233188	-0.064882782661794034	-0.032315912646474044	-0.036812499305862387	-0.066550333279266044
5.3899999999999997	-0.041150804111915101	-0.040630744764940878	-0.040646359166516356	-0.065167506728302205	-0.040632223452731397	-0.043800763167879353	-0.065050811214816026	-0.0325597019693118079	-0.0325613180516616661	-0.0325704486728036598	-0.064932331805155111	-0.032664999196851383	-0.037628833740259022	-0.066571492989941953
5.3950000000000005	-0.041155680231364304	-0.040768079290771933	-0.041212460537714476	-0.065184085207997797	-0.040893160113810647	-0.044654304957874892	-0.065005048249347512	-0.0325721522734883552	-0.0327540311257511954	-0.0332212519109471025	-0.064983832049989241	-0.0331208180863199841	-0.038451651681271647	-0.066600215674180628
5.4000000000000004	-0.041160128526254495	-0.040944671164467092	-0.041814813076453093	-0.065200083286101232	-0.041227859876091051	-0.045501721469759115	-0.064958525989938749	-0.0325852482452529582	-0.0329667236908660743	-0.0338887822643520047	-0.065036102070521697	-0.0335820679318797699	-0.039261387504932739	-0.066635654226828094
5.4050000000000002	-0.041164149293706729	-0.041141795258568889	-0.042441789116636827	-0.065215089529797853	-0.041597421393049868	-0.046337411882104453	-0.064908519082825256	-0.0325989791823633638	-0.0331726008371490615	-0.0345592910356360577	-0.065087869203427693	-0.0339769745372838818	-0.040048858748247006	-0.06667700041278283
5.4100000000000001	-0.041167743051954333	-0.041340498043135184	-0.043081197040871772	-0.065228624296977831	-0.041971922124515479	-0.04716007592222088	-0.064853004911113648	-0.0326133339042173579	-0.0333534286576491429	-0.0352206750918792118	-0.065137771391450753	-0.0342770421622415701	-0.040813024272896363	-0.066723562041624201
5.415	-0.041170910533437038	-0.041522555217975912	-0.043719872991611771	-0.065240152802308291	-0.042326991817786852	-0.047969159236652653	-0.064790890200157513	-0.0326283007908150915	-0.0335002068644850936	-0.0358618890843683817	-0.065184363313368744	-0.0344917666575826458	-0.041557642106534603	-0.066774815365070387
5.4199999999999999	-0.041173652678143373	-0.041670872644177867	-0.044343231995840859	-0.065249111363301153	-0.042634477912675174	-0.048760676567274921	-0.064722209939299296	-0.0326438678193108464	-0.0336106237192606852	-0.0364722530314419453	-0.06522613008062654	-0.0346513126042728725	-0.042287367196964999	-0.066830429823845433
5.4249999999999998	-0.041175970627220279	-0.041770454116569173	-0.044934987662225342	-0.065254945690982814	-0.042859288766917831	-0.049523308801716222	-0.064648284526914587	-0.0326600225977004326	-0.0336851241936866805	-0.0370408637027095119	-0.065261511638921097	-0.0347859671890351778	-0.043003899269871874	-0.066890259100586325
5.4299999999999997	-0.041177865716868236	-0.041810294508851369	-0.045477250621141632	-0.065257158617370356	-0.042968686850057452	-0.050235895695546951	-0.064571806740631282	-0.0326767523952398858	-0.0337234208036639874	-0.0375562950514711569	-0.065288940349135303	-0.0349096007506437668	-0.043702865829703986	-0.066954289394468547
5.4350000000000005	-0.041179339472537613	-0.041785326147052102	-0.045951154293805644	-0.065255363204767716	-0.0429463999538237	-0.050867436249871683	-0.064496817953598579	-0.0326940441692482467	-0.0337226616135801111	-0.0380067082891324935	-0.065306893105332768	-0.0350113610776276072	-0.044372119386415804	-0.067022534495215323
5.4400000000000004	-0.041180393603441927	-0.041697169801112608	-0.0463380356583466	-0.065249335907879705	-0.042797625938854201	-0.051380275275381142	-0.064428527937480112	-0.032711884588007349	-0.0336777610028568715	-0.0383803931693936106	-0.065313957782434275	-0.0350571582414346328	-0.044991946748031773	-0.067094869362605385
5.4450000000000003	-0.041181029997401024	-0.04155335896136114	-0.046621042254805975	-0.065239063546502814	-0.042541110507615634	-0.051736253430146406	-0.064372939993436756	-0.0327302600495366007	-0.0335838310007754007	-0.0386666478609737559	-0.065308911855711791	-0.0350005950405734853	-0.04553730124361416	-0.067170801118726369
5.4500000000000002	-0.04118125071602683	-0.041365897767666724	-0.046786888357580408	-0.065224777500920203	-0.042198384173203692	-0.051904465217816891	-0.064336267256174988	-0.0327491566960892728	-0.0334400927173004974	-0.0388568052278318219	-0.065290808841869465	-0.0348010168146713374	-0.045981649128786506	-0.067249189488231078
5.4550000000000001	-0.04118105799026231	-0.041150203343592073	-0.046827395061065285	-0.065206968953438699	-0.041790972571688686	-0.051868397128609335	-0.064324167529030189	-0.0327685604242865824	-0.0332539848984687267	-0.0389451605065570656	-0.065259066012309431	-0.0344440710938939014	-0.04630152659771833	-0.067327947077797216
5.46	-0.041180454216283272	-0.040924608709278924	-0.046740461067214944	-0.065186380293511298	-0.041345706263695776	-0.051630116670407021	-0.064340877655076893	-0.0327884568908775541	-0.0330436619781003045	-0.0389295709596239035	-0.065213544943673215	-0.0339582519965234331	-0.046480615284414743	-0.067403770459203697
5.4649999999999999	-0.041179441951771091	-0.040709700279964414	-0.046530231038591553	-0.065163969994796843	-0.040900202819842488	-0.051210048936205811	-0.064388381710348166	-0.0328088315141842252	-0.0328371594808210948	-0.0388115822243465452	-0.065154615273879861	-0.0334197957835755201	-0.046512201397309727	-0.067471970252336171
5.4699999999999998	-0.041178023912563084	-0.04052669020965969	-0.046206423514120044	-0.065140851224965669	-0.040501890917456164	-0.05064240389892353	-0.064465782028244077	-0.0328296694713621579	-0.0326675043329568307	-0.038596064370627805	-0.065083191896074487	-0.0329392256055675763	-0.046399325277568747	-0.067526475027608129
5.4750000000000005	-0.041176202969685917	-0.040394695916295147	-0.045782987310013211	-0.065118207861490578	-0.040200060063838091	-0.049967821637698473	-0.064569039538121071	-0.0328509556916749591	-0.03256477681791766	-0.0382904722286969296	-0.065000737039137858	-0.032628855398351911	-0.046152643887689666	-0.067560073045454004
5.4800000000000004	-0.041173982146776386	-0.040327569630343284	-0.045276406307489161	-0.065097195006522591	-0.040034406685693755	-0.049225610865184844	-0.064691198925876261	-0.0328726748460473847	-0.0325478265807741594	-0.0379039378065131296	-0.06490922137358499	-0.032562172549228962	-0.045786761827575688	-0.067564924263088549
5.4850000000000003	-0.041171364617891423	-0.040331309311346791	-0.044704023360191424	-0.065078833971289283	-0.040023903549170322	-0.048447786975071839	-0.064823118676802732	-0.0328948113332236014	-0.0326189618637111919	-0.0374464313289609875	-0.064811042323040765	-0.0327454287304189267	-0.04531623644217414	-0.067533325333908142
5.4900000000000002	-0.041168353705709262	-0.040403002830207565	-0.044082699765913999	-0.065063913478603489	-0.040160096020641451	-0.047656193777170541	-0.064954608248172453	-0.0329173492629140097	-0.0327638580469541974	-0.0369281889560815763	-0.064708902748057774	-0.0331178246980265717	-0.044752454229586709	-0.067458651837046151
5.4950000000000001	-0.041164952880120908	-0.040531756685108723	-0.043427998299712662	-0.065052909062985635	-0.040409517432476492	-0.046862843471528558	-0.065075769559670429	-0.0329402724363658321	-0.0329566143297280402	-0.0363595181131982378	-0.064605658431580626	-0.0335794368889465798	-0.044102165987003403	-0.067336348682361071
5.5	-0.041161165757210349	-0.040701231260096709	-0.04275392425458023	-0.065045931109402322	-0.0407261112056121	-0.0460727184020163	-0.065178283112872264	-0.0329635643248384524	-0.0331676412136932358	-0.0357509849056330259	-0.064504147491808419	-0.0340299142615807879	-0.043367893529409643	-0.067164806195761215
5.5049999999999999	-0.041156996098619977	-0.040892635396701191	-0.042073126311947075	-0.065042708753155412	-0.041066788284190224	-0.045287861793912562	-0.065256391089750413	-0.0329872080465019005	-0.0333711223036050185	-0.0351138903967823465	-0.064407018115662797	-0.0343986563069596642	-0.042549932024426218	-0.066945956934399172
5.5099999999999998	-0.041152447811296471	-0.041086941361563144	-0.041397376186848474	-0.065042612389808428	-0.041399877576958084	-0.04451158009513038	-0.065307407216778483	-0.0330111863423093249	-0.0335494863565920849	-0.0344608727129243939	-0.064316572146801852	-0.0346566973548095112	-0.041649393927145728	-0.066685461411901913
5.5149999999999997	-0.041147524947610602	-0.0412658880762402	-0.040738121013152825	-0.065044712517535872	-0.041702081516700357	-0.043751795283280649	-0.065331699645203499	-0.0330354815514158906	-0.0336940228908066738	-0.0338064386836596948	-0.06423464071759599	-0.0348115097742888912	-0.040671650983192145	-0.066392416181256148
5.5200000000000005	-0.041142231705842592	-0.041412441232667724	-0.040106927420675544	-0.065047867899419552	-0.041949741923659214	-0.043022869741678617	-0.065332211093099249	-0.0330600755867328387	-0.033802473937797874	-0.0331672333412777457	-0.064162504377125363	-0.034891799999543822	-0.039629537927355854	-0.066078603335923304
5.5250000000000004	-0.041136572431023415	-0.041511769917664081	-0.039515694460399118	-0.065050832395438914	-0.042115387410049493	-0.042345544497973142	-0.06531366689397628	-0.0330849499112112358	-0.03387536669736969	-0.0325618957835600932	-0.064100864592315515	-0.0349298833346809888	-0.038545717016923531	-0.065757387637488207
5.5300000000000002	-0.04113055161612061	-0.041553056869492647	-0.038976584430136128	-0.065052367860667295	-0.042174707730526827	-0.041745025452217841	-0.065281658844894495	-0.0331100855154487729	-0.033912812835067712	-0.0320104211631534989	-0.064049867003472766	-0.0349468307671245298	-0.037453663509571893	-0.065442434352039466
5.5350000000000001	-0.041124173903554902	-0.041531308324101887	-0.03850168796501798	-0.0650513504830701	-0.042116946867316489	-0.04124772373138503	-0.065241781383998506	-0.03313546289720192	-0.0339128506495552488	-0.0315330427246490314	-0.064009170484853468	-0.0349431608469271581	-0.036396858529210361	-0.065146449467928487
5.54	-0.041117444087033034	-0.041448014001629035	-0.038102488675844623	-0.065046859709012947	-0.04194726850926042	-0.040877572276116182	-0.06519895033891302	-0.0331610620433688956	-0.0338717138119287756	-0.0311487505537157696	-0.063978050917058864	-0.0348971594281277361	-0.035425997569434545	-0.064880127166911618
5.5449999999999999	-0.041110367113680012	-0.041310400020624865	-0.037789216877222575	-0.065038242025299323	-0.0416793394761329	-0.04065296273321032	-0.065156972226282995	-0.0331868624149809331	-0.0337859375573488334	-0.0308736542931523364	-0.063955525366041819	-0.0347726433456897446	-0.03459432972896332	-0.064651434355849331
5.5499999999999998	-0.041102948086451798	-0.041130117973325925	-0.037570184421783512	-0.065025145689440277	-0.041327851039975201	-0.040585014524779322	-0.065118371394525895	-0.0332128429357069341	-0.0336557830080847559	-0.0307194523036730812	-0.063940481416479642	-0.0345355993742410497	-0.033951599258952159	-0.064465287132778817
5.5549999999999997	-0.041095192266808903	-0.040922332080214985	-0.037451183165265393	-0.065007526343838594	-0.040909631985383921	-0.04067722562948619	-0.065084435541201469	-0.0332389819843354373	-0.0334888791026481055	-0.030692271445840831	-0.063931797617830296	-0.0341749615298820944	-0.033537434115949572	-0.06432360104973782
5.5600000000000005	-0.041087105077627713	-0.040705293292666646	-0.037435018491629899	-0.06498562673525053	-0.040451504280260208	-0.040925970050851366	-0.065055413265428876	-0.0332652573916504903	-0.0333024577389540674	-0.0307920844790080034	-0.063928443897216999	-0.0337195072697864506	-0.033375364459086342	-0.064225642800283221
5.5650000000000004	-0.041078692106326873	-0.040499641024960006	-0.037521240323935389	-0.064959936101572223	-0.039996004383245665	-0.041321198070819035	-0.06503079040855086	-0.0332916464420655226	-0.03312258691223846	-0.0310128072134458586	-0.063929554683658446	-0.0332420501262185744	-0.033468827350935849	-0.064168582849061424
5.5700000000000003	-0.041069959108182371	-0.040326659771652708	-0.037706121598108248	-0.064931136022984753	-0.039598135426867091	-0.041847093182088663	-0.065009580738445417	-0.033318125880321765	-0.0329797131823148002	-0.031343050167380842	-0.063934471635672219	-0.032844644051111086	-0.033800322785856747	-0.064148144815090329
5.5750000000000002	-0.041060912009804425	-0.040205432412068728	-0.03798290843464891	-0.064900039709888038	-0.039313299314267336	-0.042482956322839615	-0.064990584588403293	-0.0333446719234949923	-0.0329014189227942572	-0.0317673806834804259	-0.063942756634607596	-0.0326260646483480199	-0.034334214522663586	-0.064159261024338614
5.5800000000000001	-0.041051556912747386	-0.04014961359405851	-0.038342322423757292	-0.064867531015051119	-0.039181947442777812	-0.043204759110415445	-0.064972589844455618	-0.0333712602784905414	-0.0329048485216068997	-0.0322678684905163619	-0.063954178665052058	-0.0326441930267171785	-0.035022668634025813	-0.064196666209154736
5.585	-0.041041900097222116	-0.040164896154192828	-0.038773240561990209	-0.064834508195964856	-0.039217435504152376	-0.043987495382626354	-0.064954508163116416	-0.0333978661651381636	-0.0329918201387007174	-0.0328256562875009425	-0.063968680150501682	-0.0328928016900757467	-0.03581330712620932	-0.064255385914068533
5.5899999999999999	-0.041031948025879189	-0.040248083486338467	-0.039263430016351371	-0.064801835918257919	-0.039402001139774477	-0.044807928339045172	-0.064935452676122017	-0.033424464344929665	-0.0331486945789606825	-0.0334223183828820035	-0.06398632925667985	-0.0333057781985877866	-0.036656746689416241	-0.064331098146859679
5.5949999999999998	-0.041021707347629493	-0.040388119696755981	-0.039800192723431254	-0.064770307451227133	-0.039693395823229825	-0.045646967119078738	-0.064914770966543933	-0.0334510291553734905	-0.033351005585450288	-0.0340408336955286194	-0.064007264776135232	-0.0337851785350645103	-0.037512436199157325	-0.064420363678391007
5.6000000000000005	-0.041011184901467901	-0.040568621686721195	-0.040370790903604598	-0.06474061766348888	-0.040040094690389469	-0.046490911215335584	-0.064892049511406645	-0.0334775345498708431	-0.0335707919434258622	-0.0346660865701090338	-0.064031639702031514	-0.0342366391938514266	-0.038351893739045817	-0.064520731208029066
5.6050000000000004	-0.041000387720264072	-0.040770775826335918	-0.040962578188973595	-0.064713346399190018	-0.040397277954058869	-0.047331107671008602	-0.064867104512242693	-0.0335039541429511484	-0.0337836200344688012	-0.0352849011902641501	-0.064059568729703427	-0.0345956315504004978	-0.03915920371226709	-0.064630728571173692
5.6100000000000003	-0.040989323034484187	-0.040975444210776179	-0.04156283998764729	-0.064688951141038441	-0.040734556305277349	-0.04816198757440334	-0.064839970581813836	-0.0335302612606396599	-0.0339728289693310639	-0.0358856978155772704	-0.064091083892307196	-0.0348370122551240771	-0.039929184860506595	-0.064749751331654899
5.6150000000000002	-0.040977998275805201	-0.041164135302100089	-0.042158432021995706	-0.064667767516233058	-0.041032436487413778	-0.048977847556509027	-0.064810894323968081	-0.033556428995667384	-0.0341300950691993665	-0.0364579213978108575	-0.064126101472569719	-0.0349695545020113063	-0.040663910619393082	-0.064877857222928866
5.6200000000000001	-0.040966421080584051	-0.041319536956061444	-0.042735376968543708	-0.064650016100811494	-0.041273399813723587	-0.049769082150459182	-0.064780335219358933	-0.0335824302671765103	-0.0342530780296671977	-0.0369914285941173924	-0.064164402293968824	-0.0350219638193236431	-0.041368348235535754	-0.065015471266144328
5.625	-0.040954599293142297	-0.041426632382250569	-0.043278616546780791	-0.064635814032338686	-0.041437503914658924	-0.050518850590980135	-0.064748971867944837	-0.0336082378845202725	-0.0343418738631251019	-0.0374760225277021924	-0.064205626480881939	-0.035027195721977642	-0.042045908846026748	-0.065163004659965671
5.6299999999999999	-0.040942540968827014	-0.041474641895909827	-0.04377210524631876	-0.064625190060083989	-0.041506959403332818	-0.051201313487317544	-0.064717707850296522	-0.033633824614708975	-0.0343959771879304128	-0.037901291835620961	-0.064249282756967371	-0.035009370662729659	-0.042694718699217092	-0.065320393487979548
5.6349999999999998	-0.040930254376808243	-0.041458893084308672	-0.044199365491557615	-0.06461810177933765	-0.041473721778672956	-0.051782453410816146	-0.064687668589723543	-0.03365916325301089	-0.0344127778615165183	-0.038256841455246097	-0.06429477129456272	-0.0349750023749007337	-0.043305382731361084	-0.065486573387473283
5.6399999999999997	-0.040917748002573184	-0.041381442737757361	-0.044544509580806777	-0.064614453881303482	-0.04134084154455865	-0.052223953610713483	-0.064660179047000973	-0.0336842266961816881	-0.034387894884554988	-0.038532905390524453	-0.064341418037868173	-0.034910076850876629	-0.043860818732768422	-0.065658924959023659
5.6450000000000005	-0.040905030550077691	-0.041250197672557297	-0.044793595962680901	-0.064614116307244826	-0.04111680928748977	-0.052489663529747835	-0.064636712271860724	-0.0337089880177664797	-0.034317206794797705	-0.038721225813591346	-0.06438851735434243	-0.034785467050582432	-0.044338334298873016	-0.065832751091451929
5.6500000000000004	-0.040892110943515706	-0.04107740154449264	-0.044936066176509356	-0.064616941257305782	-0.040811268831663116	-0.052553109540006769	-0.064618800978294713	-0.0337334205448961651	-0.0342000988181943038	-0.03881599703446629	-0.064435378934925851	-0.0345714527139211408	-0.044713542733789981	-0.066000877355068415
5.6550000000000002	-0.040878998328667865	-0.040878493805284858	-0.044965947576213183	-0.064622778110981741	-0.040438578144463487	-0.05240380449021963	-0.064607908251739754	-0.0337574979359853337	-0.0340429589840890595	-0.038814636663680951	-0.064481374219627158	-0.0342572997456820624	-0.044965123803827421	-0.066153491806305882
5.6600000000000001	-0.040865702073791332	-0.040671499207502278	-0.044882535217204369	-0.064631485495129312	-0.040026284742058702	-0.052050216849888322	-0.064605258782362134	-0.0337811942587304304	-0.0338614583249211293	-0.038718177658945172	-0.064525977435010417	-0.0338676189727398841	-0.045079057632613655	-0.066278348884090933
5.665	-0.040852231770013798	-0.040476271956862803	-0.0446903837049093	-0.064642939984891123	-0.039619805694616966	-0.051518276422582677	-0.064611638226307161	-0.0338044840678064785	-0.0336801085069360147	-0.038531169985743633	-0.064568796722041198	-0.0334665064112709517	-0.045051008745775888	-0.066361440442314401
5.6699999999999999	-0.040838597231195965	-0.040312885312552293	-0.044398612177202374	-0.064657041207804389	-0.039277075149995525	-0.050845835445173726	-0.064627175429674834	-0.0338273424816670086	-0.0335283433872153005	-0.038261111804813661	-0.064609591852341577	-0.033143916350307282	-0.044886093331160943	-0.066388176144792165
5.6749999999999998	-0.040824808493227847	-0.040199106931165076	-0.044019696593243661	-0.064673713385460042	-0.039054153279660665	-0.050074884605797655	-0.064651130756427012	-0.033849745257864568	-0.0334337990222467995	-0.0379175554415041465	-0.06464827661013257	-0.0329864158675818906	-0.044596170213815356	-0.066345016340537745
5.6799999999999997	-0.040810875812726375	-0.040147585639447017	-0.043568037627477916	-0.06469290353876566	-0.038988688539128254	-0.049243939931872907	-0.064681723773546215	-0.0338716688663289555	-0.0334149552815813524	-0.0375111128651628675	-0.064684905868391306	-0.0330441772784904838	-0.044195678596689007	-0.066221378928493073
5.6850000000000005	-0.040796809665103111	-0.040163648777179992	-0.043058617504777718	-0.064714576683716779	-0.039088865501560674	-0.0483826810627755	-0.064716043476080199	-0.0338930905600658651	-0.033475999638206616	-0.037052596549121539	-0.06471964942886581	-0.0333108864171208199	-0.043697499679072991	-0.066011528346971589
5.6900000000000004	-0.040782620741973712	-0.040244460470588207	-0.042505996726543294	-0.064738708386101776	-0.039332208132772776	-0.047509917881835306	-0.064750089670677103	-0.0339139884427696685	-0.0336060998765803584	-0.0365524766728122776	-0.064752756501230156	-0.0337271958589812496	-0.043110168599508987	-0.065716088315296296
5.6950000000000003	-0.040768319947882193	-0.040379846519969687	-0.041923782077580766	-0.064765275099373217	-0.039674567054700951	-0.046634817938686706	-0.064778988429535076	-0.0339343415328802826	-0.0337834084939115589	-0.0360207377472692082	-0.064784515962430711	-0.0342048597472881334	-0.042437162767068555	-0.065342833439674782
5.7000000000000002	-0.040753918396316401	-0.040554433394014575	-0.041324563233576067	-0.064794242862226259	-0.040065498117430899	-0.045760489721740958	-0.064797401799168722	-0.0339541298236549041	-0.0339820280999948502	-0.0354671091335168981	-0.064815218041183536	-0.0346581945281145925	-0.041678291947956788	-0.064906520857135906
5.7050000000000001	-0.04073942740499368	-0.040750146555794959	-0.040720204489008224	-0.0648255552233906	-0.040462524698340656	-0.044888657691004485	-0.064800111564848544	-0.0339733343388697162	-0.0341789941261256428	-0.0349015534076294695	-0.064845122718369644	-0.0350285232455156048	-0.040832710039784729	-0.064427704313978741
5.71	-0.040724858490397978	-0.040948069867476777	-0.040122313011007403	-0.064859121653042607	-0.04083679504611516	-0.044024192670293611	-0.064782706714237236	-0.0339919371838144917	-0.0343586515652463163	-0.0343348417769553503	-0.064874438969787417	-0.0352937159052913581	-0.039902844815103177	-0.063930684135139839
5.7149999999999999	-0.040710223361554256	-0.041129396665550873	-0.039542691159443184	-0.064894808067338539	-0.041168399247475467	-0.043178480947810854	-0.064742259975667192	-0.0340099215912930468	-0.0345132915865582178	-0.0337790321654393954	-0.064903317188334797	-0.0354630033354773556	-0.038898501338866781	-0.063440928666789969
5.7199999999999998	-0.040695533913028188	-0.041276168455611452	-0.038993610965551065	-0.06493243125582043	-0.041437652793956785	-0.042370894943015723	-0.064677858323689077	-0.03402727196239478	-0.0346406686933739234	-0.0332476896812919985	-0.064931854999688069	-0.0355628344533509527	-0.037840389153927943	-0.062982404881072393
5.7250000000000005	-0.040680802217143171	-0.041372754845650745	-0.038487810243908792	-0.064971758797985194	-0.041622024640636752	-0.041627965758902325	-0.064590867689211717	-0.0340439739018551589	-0.034740162072155172	-0.0327557428006203702	-0.064960114579259664	-0.0356212171451742531	-0.036762285538917613	-0.062575252812755726
5.7300000000000004	-0.040666040515410741	-0.041408186410378929	-0.038038185522961121	-0.065012515413747449	-0.041702469956571585	-0.040980324383929434	-0.064484863085335987	-0.0340600142478770871	-0.0348094831227756811	-0.032318941293155245	-0.064988147837152494	-0.035655855763454551	-0.035711041405479292	-0.06223413857545525
5.7350000000000003	-0.040651261209173795	-0.041378269879537194	-0.037657229709179039	-0.065054395681433158	-0.041672304713831792	-0.040458080377468299	-0.064365228435078229	-0.034075381096338114	-0.0348431836841374557	-0.031952961306405913	-0.065016024744502251	-0.0356677366442312052	-0.034743813903072625	-0.061967459496160481
5.7400000000000002	-0.040636476849466558	-0.041286169372890561	-0.037356316319188526	-0.065097081880720419	-0.041538698585467459	-0.040085873964470804	-0.064238503659219373	-0.0340900638193606221	-0.0348333567495792075	-0.0316722749442497049	-0.065043859788588962	-0.0356402050675484247	-0.033922395172451847	-0.061777400286105375
5.7450000000000001	-0.040621700126099354	-0.04114118655300021	-0.037144956549915557	-0.065140264659637922	-0.041315967447220776	-0.039879053403020236	-0.064111608309771151	-0.0341040530782739732	-0.0347722671037478283	-0.0314889519422871258	-0.065071832068272322	-0.0355444601719680419	-0.03330527428206858	-0.061660694436362667
5.75	-0.04060694385597966	-0.040956742690300316	-0.037030148739252945	-0.065183663556370491	-0.041019524388674428	-0.039842048071658217	-0.063991087676203817	-0.0341173408310458101	-0.0346562061545871253	-0.0314115791239724787	-0.06510019572232634	-0.03535212762014158	-0.032938891292688858	-0.06160985706227355
5.7549999999999999	-0.040592220970687153	-0.040748783049336196	-0.037015910150013804	-0.065227044302582207	-0.040667574776363141	-0.039969114563734733	-0.063882507590267571	-0.0341299203343065029	-0.0344894517122185513	-0.0314444660129065936	-0.065129278949841412	-0.0350522171648416321	-0.032850066326086712	-0.061614630831715662
5.7599999999999998	-0.040577544503322294	-0.040534948235252104	-0.037103042526123579	-0.065270230321173174	-0.040288048167569568	-0.04024669415049176	-0.063790078041731627	-0.0341417861401346918	-0.0342868582633009523	-0.0315872575218000342	-0.065159471512260107	-0.0346659189610037998	-0.033041516984000215	-0.061663415087112776
5.7649999999999997	-0.040562927574654576	-0.040333926803982776	-0.037289147743767182	-0.065313106785155922	-0.03992242820123657	-0.04065618703440738	-0.063716529270795822	-0.0341529340878116034	-0.0340736069071840925	-0.0318350083297024229	-0.065191202004955873	-0.0342514344923705588	-0.033491650848303985	-0.061744509930149531
5.7700000000000005	-0.040548383378599763	-0.040164251035147886	-0.037568882422395536	-0.065355616801048224	-0.039620840967952207	-0.041176229442027475	-0.063663213153583186	-0.0341633612907888767	-0.0338813133321115848	-0.032178701440689417	-0.065224907147257874	-0.0338933835523644428	-0.0341586625399587	-0.061847080267032911
5.7750000000000004	-0.040533925167059668	-0.040042325370292342	-0.037934416930075231	-0.065397750464105207	-0.03942997431083233	-0.041784250687085016	-0.063630368325035328	-0.0341730661191469446	-0.033741037374175855	-0.0326061269407867535	-0.065260995783771643	-0.033677464318344573	-0.034987801318068343	-0.061961812075783812
5.7800000000000002	-0.040519566234162985	-0.039980076060260976	-0.038376039211463805	-0.065439528485803011	-0.039380305108649134	-0.042457643924138269	-0.063617473384724388	-0.0341820481778504396	-0.033675296692573782	-0.0331029850838348902	-0.065299810262722467	-0.0336595611086028246	-0.0359199340637670347	-0.062081283794237
5.7850000000000001	-0.040505319899949049	-0.039982907670022426	-0.038882816855996012	-0.065480982681438821	-0.039478308434323727	-0.043174964877151871	-0.063623616219574257	-0.0341903082811298231	-0.0336921051099621308	-0.0336540475170738964	-0.065341587500803196	-0.0338441037612946375	-0.0368994426924739479	-0.062200106007437729
5.79	-0.040491199493540293	-0.040048665525581617	-0.039443209207797227	-0.065522135789403122	-0.039705797767242372	-0.043917250050729421	-0.063647822727627408	-0.0341978484233404661	-0.033783564685424683	-0.0342442066598935304	-0.065386421549928903	-0.0341832624936120219	-0.03788000219361353	-0.06231489404937399
5.7949999999999999	-0.040477218335853508	-0.040168060339571159	-0.040045516778319591	-0.065562982917075691	-0.040026395464640304	-0.044669149066376513	-0.063689307969649547	-0.0342046717466638814	-0.0339296290229136747	-0.0348592675696921042	-0.065434229040619185	-0.0345972253786052718	-0.0388275894057154483	-0.06242413518067745
5.7999999999999998	-0.040463389721902755	-0.040326438460175437	-0.040678077053078454	-0.065603476464991809	-0.040397180812350531	-0.045419377680180995	-0.06374763130737581	-0.0342107825060284384	-0.0341053005910724588	-0.03548638586893764	-0.065484718640032761	-0.0350044917282746535	-0.0397208249223523376	-0.062527999996661403
5.8049999999999997	-0.040449726902750096	-0.040506098787133112	-0.041329165753068418	-0.065643515780124225	-0.040780065920865177	-0.046160092143149802	-0.063822751159694288	-0.0342161860316329433	-0.0342880825462100237	-0.0361141215445769182	-0.065537365712816424	-0.0353475798939262035	-0.0405492286377359104	-0.062628131501143248
5.8100000000000005	-0.040436243067163416	-0.040688168361063491	-0.041986633738748727	-0.065682942130287455	-0.041146140802026947	-0.046885074604918771	-0.063914983884533465	-0.0342208886894591739	-0.0344627261015293857	-0.036732150788805488	-0.065591393713147857	-0.0356044589497127232	-0.0413101445660338172	-0.062727428576097328
5.8150000000000004	-0.040422951323042792	-0.040853690462108868	-0.042637388118466343	-0.065721538952138399	-0.041471039595347745	-0.047586986352209835	-0.064024876140775595	-0.034224897840158054	-0.0346218903405395842	-0.0373307448685893824	-0.06564576438958097	-0.0357842951594683048	-0.042005072900736918	-0.062829825948446344
5.8200000000000003	-0.040409864678679112	-0.040984544954471922	-0.043266893564331099	-0.065759036762058581	-0.041727580683861018	-0.048254312890299254	-0.064153003081127006	-0.0342282217966888567	-0.0347632833250275764	-0.0379001750661269334	-0.065699179502772312	-0.035912724243093202	-0.042636073518824703	-0.062940061874122905
5.8250000000000002	-0.040396996023909959	-0.04106511013777639	-0.043858906428466633	-0.065795121677998816	-0.041885589714098725	-0.048868925650064994	-0.06429970817369964	-0.034230869781081185	-0.0348852273444849582	-0.0384302255336210966	-0.065750097238156236	-0.0360146509489652548	-0.043202844414692387	-0.063063418735148508
5.8300000000000001	-0.040384358111239836	-0.041084740388443037	-0.044395641737202312	-0.065829446225696226	-0.041922136699984695	-0.049405306908685883	-0.064464806001858916	-0.0342328518806777645	-0.0349829030251021207	-0.0389099825065224275	-0.065796766611714641	-0.036101317060088186	-0.043701001725251571	-0.06320542132442599
5.835	-0.040371963536991331	-0.041039935179215887	-0.04485850070690986	-0.065861641040488705	-0.041833326294195927	-0.049832271036470735	-0.064647277470724144	-0.0342341790041993675	-0.0350468704816109698	-0.0393280141039207315	-0.065837282695200367	-0.036164602712415432	-0.044121909066702431	-0.063371483120640567
5.8399999999999999	-0.040359824722555445	-0.040934834444661459	-0.04522935841119975	-0.065891326265439514	-0.041635508148222023	-0.050117367007780798	-0.06484499628286861	-0.034234862837955656	-0.0350643607781592711	-0.039672964205171564	-0.065869664258819449	-0.036178448001032086	-0.044454069056290844	-0.063566501993836102
5.8449999999999998	-0.040347953895807642	-0.040779777566695714	-0.04549225305225035	-0.06591812189934993	-0.041354955081342524	-0.050233168042543247	-0.065054533539702827	-0.0342349158025031059	-0.0350228493401853822	-0.039934473652527776	-0.065891953379805263	-0.036106624339029433	-0.044685656229301123	-0.063794422091693796
5.8500000000000005	-0.040336363072756969	-0.040589004850097771	-0.04563517492759726	-0.065941657023154343	-0.041017120000960076	-0.050163713326108903	-0.065271089914002754	-0.0342343510100287426	-0.0349148228863293744	-0.040104241337104681	-0.065902333782600364	-0.03591600487460012	-0.044807405602120393	-0.064057795272822333
5.8550000000000004	-0.040325064039492886	-0.040378832101399003	-0.045651576547106497	-0.065961578614759135	-0.040644963959334677	-0.049908963591243769	-0.065488597947271935	-0.0342331822227121866	-0.0347423524153881886	-0.040176979998750382	-0.065899261432224003	-0.035592837436401703	-0.044814953917309673	-0.064357389166290956
5.8600000000000003	-0.04031406833449393	-0.040166728454405952	-0.045541253099122519	-0.065977561359886416	-0.040264629727794547	-0.049485596935302868	-0.065700018062292106	-0.0342314238122908677	-0.0345199580593118283	-0.040151031549832381	-0.065881597651065922	-0.035156952557084697	-0.044709926124080886	-0.064691894958015601
5.8650000000000002	-0.040303387231359026	-0.039970736670424126	-0.045310377896173898	-0.065989320242330838	-0.039909868338285912	-0.048923700820323434	-0.06589782147708604	-0.0342290907210253788	-0.0342743713411509062	-0.040028487896821123	-0.065848732360492237	-0.0346672576835940244	-0.044499477135101856	-0.065057782492008211
5.8700000000000001	-0.04029303172202044	-0.03980845750895493	-0.044970682557761419	-0.06599662752792181	-0.039619577324019967	-0.048260374450437576	-0.066074616336260357	-0.0342261984242310439	-0.0340404173934197917	-0.039814793012509361	-0.065800683592221994	-0.0342127503968953459	-0.044194466242496968	-0.065449332259493462
5.875	-0.0402830125004936	-0.03969529784633242	-0.044537979841311257	-0.065999334915290716	-0.039429942006221431	-0.047532271660042655	-0.066223838969131926	-0.0342227628945120066	-0.0338535067008997819	-0.039517938854416334	-0.06573815970847005	-0.0338880557879988247	-0.043806811839388519	-0.06585884672144935
5.8799999999999999	-0.040273339947215636	-0.039642272060343401	-0.044030370256358475	-0.065997400159703622	-0.03936604696388927	-0.046769274301474444	-0.066340410697702012	-0.0342188005678025342	-0.033740845157003467	-0.039147467496940352	-0.065662573118576233	-0.0337610349644586257	-0.043346769138477444	-0.066277014856364461
5.8849999999999998	-0.040264024114020341	-0.039653995320354088	-0.043466510763753392	-0.065990915643357698	-0.039435780886916085	-0.045990839616445636	-0.066421260018251164	-0.0342143283112894331	-0.0337145830297077394	-0.038713525437631746	-0.065575998639393154	-0.0338474651797338311	-0.042820867570609219	-0.066693383479316975
5.8899999999999997	-0.040255074709793299	-0.039727608009772945	-0.042864254989182973	-0.065980134613374475	-0.039626917196093728	-0.045205527130852182	-0.066465631835426781	-0.0342093633932576837	-0.0337697705811658959	-0.03822617935585042	-0.065481075575799063	-0.0341067199330312111	-0.042231052443412704	-0.067096884080753287
5.8950000000000005	-0.040246501086845603	-0.039853177482807012	-0.042239835294064274	-0.065965489669880223	-0.039909428275188865	-0.04441327095925693	-0.066475143439748187	-0.0342039234548719589	-0.0338879860106825364	-0.037695114774739101	-0.06538085929654816	-0.0344611241901267184	-0.041575263975597099	-0.067476375457875958
5.9000000000000004	-0.040238312228040395	-0.040015519755899565	-0.041607599902655795	-0.065947598024521574	-0.040244307458416813	-0.04360942282482089	-0.06645358939260174	-0.0341980264838753852	-0.0340448689328751421	-0.037129731468551469	-0.06527863452025468	-0.034828201068604379	-0.040849363695165451	-0.067821182852873855
5.9050000000000002	-0.040230516734700803	-0.040196626915117728	-0.040980189820574166	-0.065927249295954775	-0.040594655458046094	-0.042789472500420162	-0.066406532858321678	-0.0341916907901591869	-0.0342180990196220861	-0.036539552348676486	-0.065177707641709501	-0.035149475582441658	-0.04005007750263627	-0.068121630969351819
5.9100000000000001	-0.040223122815323062	-0.040377648823255596	-0.040368967922254887	-0.06590537405278277	-0.040931135388056859	-0.041953487586319767	-0.066340743116996541	-0.0341849349831288801	-0.0343925168932066096	-0.035934796036350914	-0.065081198333497064	-0.035404143488746129	-0.039178491181984813	-0.068369569783551145
5.915	-0.040216138275112573	-0.040540026066715304	-0.039784501656817362	-0.065882994494663895	-0.041228293539041613	-0.041109507468367635	-0.066263548943596403	-0.0341777779507662499	-0.0345607814121699122	-0.035326935021198006	-0.064991850827879235	-0.0356050067930931475	-0.03824356093306733	-0.068558875462799129
5.9199999999999999	-0.040209570506356673	-0.040666375657601395	-0.039236939709480419	-0.065861161872833058	-0.04145748996840097	-0.040275284360766665	-0.066182179990156694	-0.0341702388402630578	-0.0347201249561819964	-0.034729069414956084	-0.064911882667188418	-0.0357815878707902624	-0.037265026605737938	-0.068685881942376723
5.9249999999999998	-0.040203426479640534	-0.040742057299213925	-0.038736190813542515	-0.065840887735434206	-0.04158691176422819	-0.039477936512903787	-0.066103166585693187	-0.0341623370400796406	-0.0348673658354824464	-0.0341559841979053648	-0.064842883739885802	-0.0359592124744583013	-0.036275032146554313	-0.068749677155385126
5.9299999999999997	-0.04019771273590967	-0.040757529755542207	-0.038291886311280199	-0.065823077250682484	-0.041592616712231131	-0.038751389693269534	-0.066031861570353638	-0.0341540921632616236	-0.0349947865771402598	-0.0336238171334828628	-0.064785771922631352	-0.036142953528622113	-0.035317746152711116	-0.06875219608333562
5.9350000000000005	-0.040192435379375755	-0.040710403145416137	-0.037913166154855838	-0.065808472455809356	-0.041471592399844403	-0.03813199662077005	-0.065972132557714513	-0.0341455240318314731	-0.0350887770637688372	-0.0331493358364379045	-0.064740804685360064	-0.036311887233250109	-0.034446464149827257	-0.068698066499421848
5.9400000000000004	-0.040187600071258701	-0.040605834412446286	-0.037608357261717718	-0.065797611441284421	-0.041243599219034085	-0.037653316687853003	-0.06592624807103615	-0.034136652662056004	-0.0351317786419753652	-0.0327488951598068754	-0.064707639668838422	-0.03642407783554223	-0.033718146585613958	-0.068594206587345846
5.9450000000000003	-0.040183212024352887	-0.040454999511561232	-0.037384611465596438	-0.065790806683634613	-0.040939972111103745	-0.03734140124093385	-0.065894950129818781	-0.0341274982503796618	-0.0351067861842027552	-0.0324372084804807429	-0.06468543241595102	-0.036429176337269225	-0.033186044120632115	-0.068449222072068308
5.9500000000000002	-0.040179275998401698	-0.04027271460506195	-0.037247548538131137	-0.06578814264584736	-0.040590868921431025	-0.037211763017334028	-0.065877676985584151	-0.0341180811598049069	-0.0350029572253759688	-0.0322261077596366155	-0.064672956699359969	-0.036284696640792082	-0.032891761655930243	-0.068272688078729156
5.9550000000000001	-0.040175796296260565	-0.040075538677898984	-0.037200926899318519	-0.065789490026684354	-0.040221636853025658	-0.037268503017736129	-0.065872880747260429	-0.0341084219064948505	-0.0348207188527876985	-0.0321234797549062637	-0.064668732401511675	-0.035972471917650868	-0.032858516313242718	-0.068074416813868687
5.96	-0.040172776760824904	-0.039880798412819546	-0.03724635748325258	-0.065794532147673433	-0.039857455197812513	-0.037505210886321436	-0.065878379575023138	-0.0340985411463715504	-0.0345748519124062984	-0.0321325465621601494	-0.064671147438854768	-0.035511672249090865	-0.033087233750645329	-0.067863804089401565
5.9649999999999999	-0.04017022077269785	-0.039705987852001357	-0.03738308855816636	-0.065802798149386643	-0.039527979052925131	-0.037906778507544069	-0.065891691732716509	-0.034088459661483925	-0.0342942337007386722	-0.0322516098570322419	-0.064678563253857705	-0.034963718155937127	-0.03355648278576155	-0.06764932128800261
5.9699999999999998	-0.040168131248568276	-0.039567774640744044	-0.037607908462410368	-0.065813697892745766	-0.039266377266614174	-0.038451413491186291	-0.065910314264965549	-0.0340781983459239782	-0.0340174577745082362	-0.0324743064407071423	-0.064689397245152177	-0.0344239402912036015	-0.034226265647406178	-0.067438184506607242
5.9750000000000005	-0.040166510640269782	-0.039480317397927785	-0.0379152179590131869	-0.065826554490428907	-0.039103774781678492	-0.039112657642977848	-0.065931926809089045	-0.0340677781910776918	-0.0337847373900033188	-0.0327903389681533227	-0.064702179484222256	-0.0339977792083424742	-0.035044689305570371	-0.067236199301735879
5.9800000000000004	-0.040165360934488383	-0.03945318346460512	-0.0382972990426712864	-0.0658406318883295	-0.039062649421236649	-0.039861606264778495	-0.065954516821682513	-0.0340572202700078484	-0.0336282062161021838	-0.0331865649751247777	-0.064715584613462683	-0.0337672026816564601	-0.035955877681442249	-0.067047754669181891
5.9850000000000003	-0.040164683653087051	-0.039489498458192138	-0.0387447547821553371	-0.065855156532397049	-0.039150744195799604	-0.0406694872640296	-0.065976434139354006	-0.0340465457207807779	-0.0335640729663926794	-0.0336482662570386554	-0.064728442564940664	-0.0337618826911410234	-0.036907354650733325	-0.066875926414297712
5.9900000000000002	-0.040164479854013696	-0.039585046615508982	-0.0392470349218873725	-0.06586933361314516	-0.0393566278186802872	-0.041510399330892809	-0.065996389875646998	-0.034035775728566261	-0.0335898888929145494	-0.0341603934055170443	-0.064739733519724401	-0.0339509972782178387	-0.037855525924538276	-0.066722647093051274
5.9950000000000001	-0.040164750132760969	-0.039728834069827753	-0.0397929211910535658	-0.065882359499313586	-0.0396505436843732922	-0.042363657754662873	-0.066013417753552088	-0.0340249315063608489	-0.0336880740233979277	-0.034708593379126697	-0.064748573358390602	-0.034261020656408898	-0.038768596632690125	-0.066588904318455439
6.	-0.040165494624345258	-0.039905025023521826	-0.0403708445470289462	-0.065893432672685615	-0.0399929635779701348	-0.043215102437158347	-0.066026816061599679	-0.0340140342742076012	-0.0338338961409127265	-0.035279877743228904	-0.064754195865651859	-0.034609514306058817	-0.03962697423587705	-0.066474938011587836
6.0049999999999999	-0.040166713005775015	-0.040095425626493374	-0.0409689488103963886	-0.065901765750756201	-0.0403463547761874672	-0.044056905394388311	-0.066036086554243227	-0.034003105236811938	-0.0340041227168932499	-0.035862863583026111	-0.064755937328765954	-0.034936937174386714	-0.040421689487025705	-0.066380417283237904
6.0099999999999998	-0.040168404498978967	-0.040281475789822882	-0.0415748910850265044	-0.065906601067394218	-0.0406813516942176305	-0.044885748840249195	-0.066040883764322549	-0.0339921655594814329	-0.0341826660627266938	-0.036447602259921202	-0.064753228091201126	-0.03522241192866378	-0.041151555661961975	-0.06630458720107457
6.0150000000000006	-0.040170567874167397	-0.04044535780131818	-0.0421754589827121572	-0.065907231821615336	-0.0409732584167806977	-0.045699611406472513	-0.066040985126417955	-0.0339812363423474024	-0.0343613909379816592	-0.037025088264258114	-0.064745594235798592	-0.035479449967349249	-0.041819760205942292	-0.066246383743834063
6.0200000000000005	-0.040173201453601868	-0.0405708148159378	-0.042756164317475137	-0.065903030046786204	-0.041194668876954348	-0.046493757313759381	-0.066036289461921538	-0.033970338592858831	-0.0345366570612259478	-0.037586599676496094	-0.064732670979274387	-0.035736692807823922	-0.042430477527469619	-0.066204521290421068
6.0250000000000004	-0.040176303115751178	-0.040644585671222454	-0.043301019645802212	-0.065893481639256659	-0.041315072266724758	-0.047256860194663525	-0.066026848731523315	-0.033959493196571603	-0.034703967820530284	-0.03812305424857632	-0.064714227637058148	-0.036014073159991919	-0.042985998202773864	-0.066177560697278235
6.0300000000000002	-0.040179870299814332	-0.040658564256502677	-0.043792699037787863	-0.065878227467445132	-0.041311770379109812	-0.04796843915678799	-0.066012934999131341	-0.0339487208862913893	-0.0348536279660960801	-0.038624563861493677	-0.064690202236619838	-0.03630566554561439	-0.043484795447249667	-0.066163966986920412
6.0350000000000001	-0.040183900010594256	-0.040611632338193844	-0.044213217893908921	-0.065857108237201878	-0.041183163161845149	-0.048598771847143618	-0.065995140365891981	-0.0339380422096617711	-0.0349695163597314985	-0.039080330931910379	-0.064660742117432907	-0.036576128259575597	-0.043920839926811562	-0.066162163525787638
6.04	-0.040188388823708987	-0.040509884024329805	-0.044545143792698066	-0.065830209438327995	-0.040950868887763219	-0.04911198828827017	-0.065974501269590202	-0.033927477495324579	-0.0350314997678938133	-0.039478955162481028	-0.064626245303361302	-0.036770090277149141	-0.04428427433663358	-0.066170584273679511
6.0449999999999999	-0.040193332891130142	-0.040365026147145472	-0.044773196639094432	-0.065797901512582785	-0.040648454477869937	-0.049472099244229282	-0.065952629576245224	-0.033917046817813369	-0.0350205330823876562	-0.03980911974845349	-0.064587396266356308	-0.036828407194807985	-0.044563271768847513	-0.066187718015959868
6.0499999999999998	-0.040198727947041702	-0.040192023581937867	-0.044885955436515549	-0.065760869578552932	-0.040308165003210164	-0.049650533621887202	-0.065931822108490164	-0.03390676996137321	-0.034924741720458996	-0.040060525620233246	-0.064545189148330902	-0.036705174591757965	-0.044746598334048475	-0.06621213043490584
6.0549999999999997	-0.040204569314014612	-0.040007275459173626	-0.044877310878735648	-0.065720126846690782	-0.039956605854234839	-0.049632887285301365	-0.065915110195221449	-0.033896666382932275	-0.034744740355963641	-0.040224869688845244	-0.064500931788152889	-0.036382470880505957	-0.04482618585901902	-0.066242444683634059
6.0600000000000005	-0.040210851909496334	-0.039827712690065116	-0.044747324328110086	-0.065677006444312673	-0.039618915047429441	-0.049422563248480472	-0.065906205728568692	-0.033886755174478928	-0.034496669875982153	-0.040296643795583519	-0.064456225158409259	-0.035881505290830198	-0.044798981841062515	-0.066277262683492693
6.0650000000000004	-0.040217570252615944	-0.039670245420706429	-0.044502279030354122	-0.065633127837680681	-0.039323361285892767	-0.049039980248138785	-0.065909305061379889	-0.03387705502512585	-0.034211681356098232	-0.040273575445228277	-0.064412915064047577	-0.03526739968348457	-0.044667519049394083	-0.066315020822819986
6.0700000000000003	-0.040224718471308686	-0.039550798407181465	-0.044153903856824572	-0.065590336338004735	-0.039100727798048782	-0.048517646438298809	-0.065928730690468678	-0.033867584183165362	-0.033931104509133018	-0.040156628025571973	-0.064373016026437034	-0.034642374763932239	-0.044439013281568014	-0.066353795576621107
6.0750000000000002	-0.040232290309765017	-0.039482659830733049	-0.04371795074361933	-0.065550617098685876	-0.038979243399034204	-0.047892867897359763	-0.065968423344438233	-0.033858360418440908	-0.033697732645836989	-0.039949596705222017	-0.064338610819105587	-0.034123058154674074	-0.044123261455768851	-0.066391102836827231
[truncated: 385 more rows]
