# Supplementary material for: Stalled response near thermal equilibrium in periodically driven systems
Source: Nat Commun. 2024 Jan 4;15:294. doi: 10.1038/s41467-023-44487-2 (PMC10766978; doi:10.1038/s41467-023-44487-2)
Supplement: Supplementary file 3 — Source Data [file 41467_2023_44487_MOESM3_ESM.zip › source_data/SupplFig8a-d-theory.dat]

#t	MSz,eq,f_0=4,T=0.5	MSz,eq,f_0=4,T=1	Sx+,eq,f_0=4,T=0.5	Sx+,eq,f_0=4,T=1	MSz,neq,f_0=4,T=0.5	MSz,neq,f_0=4,T=1	Sx+,neq,f_0=4,T=0.5	Sx+,neq,f_0=4,T=1
0.	-0.00004469010078232	-0.00004469010078232	-0.00010548429254221099	-0.00010548429254221099	0.8998827813686749	0.8998827813686749	0.	0.
0.02	-0.00004370996770514079	-0.00004371169133800947	-0.00010550260318052526	-0.00010550282016690624	0.8994888145883067	0.8995242844952235	-5.2714763219157725e-9	-1.3283436721455225e-9
0.040000000000000001	-0.00004263605514060714	-0.00004266259519581609	-0.00010551699170320772	-0.00010552042591549372	0.8977440573737572	0.8983028843282592	-8.383405426749726e-8	-2.1638324579993564e-8
0.059999999999999998	-0.000041397576922270573	-0.000041520772035237215	-0.00010551735817898213	-0.00010553377729369053	0.8931329114577026	0.8957907870654429	-4.053693679678731e-7	-1.0898555317064213e-7
0.080000000000000002	-0.00003991183523306063	-0.000040255480524696646	-0.0001054906943987123	-0.0001055379698814585	0.8837097120838777	0.8913185499124899	-1.1899757838253688e-6	-3.3921060627716676e-7
0.10000000000000001	-0.000038120222795187946	-0.00003883207395516593	-0.00010542558746105875	-0.00010552690404434494	0.8678385545003755	0.8840444377926603	-2.6273275656285393e-6	-8.090053014860147e-7
0.12	-0.000036018447255139384	-0.0000372176311282677	-0.00010531682414661011	-0.00010549384037742401	0.8449194792044861	0.8730498926666995	-4.79585801329111e-6	-1.6261691336798544e-6
0.14000000000000001	-0.000033669179092442264	-0.00003538691139117432	-0.00010516843233974105	-0.0001054321151322264	0.8158335249710408	0.8574556741889807	-7.610951267318853e-6	-2.8974519384065213e-6
0.16	-0.00003119142948628508	-0.00003332790569370604	-0.00010499390003386782	-0.0001053359602978672	0.782921373774856	0.8365480563251637	-0.000010823151908253108	-4.7149286771060774e-6
0.17999999999999999	-0.00002873100830816483	-0.00003104610668803528	-0.00010481347069816733	-0.00010520133241521379	0.7495052851231826	0.8098992139641664	-0.000014066815902086003	-7.1424583178221235e-6
0.20000000000000001	-0.00002642435942119794	-0.00002856663676402377	-0.00010464966524954909	-0.00010502662320554188	0.7191589547285586	0.7774626551153078	-0.000016938217160683024	-0.000010204227034563213
0.22	-0.00002436887626323078	-0.00002593362089887842	-0.00010452271166019535	-0.0001048131185190274	0.6949988268092633	0.7396252459466971	-0.00001907377584669983	-0.000013877439595521906
0.23999999999999999	-0.000022606968317884385	-0.000023206661266401223	-0.00010444713120622275	-0.00010456509984261843	0.6791863629708216	0.6972030765290116	-0.000020207407722814432	-0.000018090757039730475
0.26000000000000001	-0.00002112380788243778	-0.00002045486173230949	-0.00010442982703421776	-0.0001042895438164965	0.672680851340119	0.6513784768689371	-0.000020202075418216926	-0.00002272910627999596
0.28000000000000003	-0.000019854669488335175	-0.000017749392733704047	-0.00010446936199353432	-0.00010399545614893954	0.6751797131541062	0.6035874785849553	-0.000019062021648094234	-0.000027644226680074974
0.29999999999999999	-0.000018698093276569024	-0.00001515590531306355	-0.00010455605882830018	-0.00010369295388471477	0.6851784051355755	0.5553774321900359	-0.00001693277712889103	-0.00003266912589256881
0.32000000000000001	-0.000017533347042363213	-0.00001272808761813379	-0.00010467294675729844	-0.00010339226022379308	0.7001445307277916	0.5082601120555571	-0.000014088643865033573	-0.000037633854754798486
0.34000000000000002	-0.000016241630244176843	-0.000010503316218390383	-0.00010479793886214756	-0.00010310278391442312	0.7168567897396608	0.46358483925192	-0.000010900110377099774	-0.00004237990265364329
0.35999999999999999	-0.000014728633214887388	-8.500807751048247e-6	-0.00010490749617801133	-0.00010283242042487086	0.7319426815258037	0.42244951922276264	-7.774698594133073e-6	-0.00004677105841421088
0.38	-0.00001294276466836791	-6.722102835942461e-6	-0.00010498130661153236	-0.00010258714858517961	0.7425465219579572	0.3856574857821488	-5.0767338365265965e-6	-0.000050699562804083004
0.40000000000000002	-0.000010882008620676642	-5.153279060247298e-6	-0.00010500660506347581	-0.00010237092562006569	0.7469343096678069	0.3537178724594725	-3.0480360415430024e-6	-0.00005408747197942388
0.41999999999999998	-8.585632582456967e-6	-3.7680845316974044e-6	-0.000104980433534696	-0.00010218582549194815	0.7447996316024311	0.3268795798214689	-1.7597237277060685e-6	-0.00005688405462776328
0.44	-6.113808429565317e-6	-2.5312111474001103e-6	-0.00010490883156818625	-0.00010203233211005043	0.737134581696668	0.3051851054576439	-1.1162039324130241e-6	-0.00005906058068598806
0.46000000000000002	-3.5241419415709238e-6	-1.4011226248409626e-6	-0.0001048033094760511	-0.00010190969197398678	0.7257196052240342	0.28853042102974624	-9.10106642396143e-7	-0.00006060400126377178
0.47999999999999998	-8.55089917854086e-7	-3.3212578638176263e-7	-0.00010467609611656969	-0.00010181624419547587	0.7124413248942792	0.2767195944435806	-9.059917376174221e-7	-0.00006151086016490632
0.5	1.8778471265386483e-6	7.243537174915114e-7	-0.00010453592417480144	-0.00010174967040279433	0.6986808679785735	0.2695065412450973	-9.231269229308017e-7	-0.00006178245805179357
0.52000000000000002	4.6732528571558975e-6	1.8191061253124192e-6	-0.00010438559993447314	-0.00010170713461219069	0.6849422566381423	0.2666199952411842	-8.936045929602024e-7	-0.00006142193533000895
0.54000000000000004	7.527113062897054e-6	3.0047398696200577e-6	-0.00010422183312159758	-0.00010168530885577854	0.6707874769214784	0.2677709048749248	-8.830605044379244e-7	-0.00006043361945430798
0.56000000000000005	0.000010415759402497131	4.3351196108657574e-6	-0.00010403717305494569	-0.0001016803026458885	0.6550668783480659	0.27264390055654375	-1.0703299932535631e-6	-0.00005882470629650832
0.57999999999999996	0.000013286441139448553	5.8641892157753105e-6	-0.00010382342974017068	-0.00010168753357007037	0.636379287016303	0.2808764599109701	-1.6895819220840097e-6	-0.000056609080833605014
0.59999999999999998	0.000016061775677585593	7.643792541064754e-6	-0.00010357552859335437	-0.00010170159260973779	0.6136403135837912	0.29203117675302404	-2.9475668267730024e-6	-0.00005381278635232361
0.62	0.000018659480438024344	9.720270823229862e-6	-0.00010329443798408829	-0.00010171616940364629	0.5865827416694522	0.3055681602817154	-4.939707671406475e-6	-0.00005048030468809972
0.64000000000000001	0.000021021639278716248	0.00001212989691765085	-0.0001029879496347037	-0.00010172410536512173	0.5560049960702711	0.3208257547668811	-7.594894434103804e-6	-0.00004668044721356218
0.66000000000000003	0.000023141966524571668	0.00001489358661232986	-0.00010266889038379871	-0.00010171763061050648	0.5236654136282625	0.3370178668901356	-0.000010671420484810199	-0.00004251037678439047
0.68000000000000005	0.000025079456220165214	0.000018011738607898097	-0.00010235149045746522	-0.0001016888098006198	0.4918698623187332	0.35325452479565306	-0.000013805496762606928	-0.00003809623110961842
0.70000000000000007	0.000026953160341925875	0.000021460374678729114	-0.00010204741623835439	-0.0001016301731982818	0.4629287478545906	0.368588479142501	-0.000016591270387788064	-0.00003358913885246538
0.71999999999999997	0.000028921218501393207	0.000025189832260990405	-0.00010176289899484744	-0.00010153545155682623	0.43868350449444116	0.382085004245104	-0.000018662027091580368	-0.000029156169754280162
0.73999999999999999	0.00003115192610103125	0.000029126987356626314	-0.00010149763283916088	-0.00010140028364954497	0.4202209940062436	0.3929057721732209	-0.000019750463530478045	-0.00002496684710466394
0.76000000000000001	0.00003379366927388604	0.00003318134264086305	-0.0001012453073274734	-0.00010122274289871219	0.4077814555944282	0.40039263244860007	-0.00001972242047422041	-0.000021177015403816925
0.78000000000000003	0.00003694696327116107	0.00003725443516441387	-0.00010099526610587817	-0.00010100354869060967	0.40079978226523433	0.4041352300790089	-0.000018590226421785113	-0.000017912735905780677
0.80000000000000004	0.000040640131524043715	0.00004125115345578131	-0.00010073484082670494	-0.00010074588911431166	0.3980244285285062	0.4040087018582899	-0.000016512380321731987	-0.000015257148984160952
0.82000000000000006	0.000044812432076804095	0.000045090993231684395	-0.0001004520592551344	-0.00010045486932685666	0.39770166112654404	0.40017383745991847	-0.000013778713400741682	-0.000013242748266575552
0.83999999999999997	0.000049312572259932324	0.00004871722457129822	-0.00010013835691028205	-0.00010013668653571085	0.3978434239790455	0.3930402844945402	-0.000010773145546579305	-0.000011850375938920798
0.85999999999999999	0.00005392136830040639	0.000052102411877358497	-0.00009979062853302129	-0.00009979769136519093	0.3965790794626727	0.38320107948655535	-7.908243627184635e-6	-0.00001101482079768332
0.88	0.00005840034938953316	0.00005524955430655282	-0.0000994117741182181	-0.00009944350987383212	0.3925293578698935	0.3713517521940694	-5.539309379633676e-6	-0.000010635619293062357
0.90000000000000002	0.00006255461983925635	0.000058189016722552936	-0.00009900922667739249	-0.00009907837142027857	0.385082785700079	0.358208373965806	-3.883000539657691e-6	-0.00001059087716796266
0.92000000000000004	0.00006628674189039854	0.000060972129387184735	-0.00009859182874036352	-0.00009870473042129853	0.3744591940915043	0.3444365159796037	-2.972500805127997e-6	-0.0000107517873663721
0.94000000000000006	0.0000696185308529592	0.00006366268784657714	-0.00009816633745036776	-0.00009832320669392244	0.361527051986441	0.330598528534271	-2.66932229286927e-6	-0.000010995930582733822
0.95999999999999996	0.00007267112491492473	0.00006632757466839946	-0.0000977351135608964	-0.00009793281823308838	0.34745099669344903	0.31712157963391596	-2.727095840100724e-6	-0.000011218165104353027
0.97999999999999998	0.00007561165850241258	0.00006902746683595642	-0.00009729598841129963	-0.00009753145118147221	0.33330915318095433	0.3042849075527808	-2.881691165934383e-6	-0.000011338661590213161
1.	0.00007858620924250445	0.00007180825686109331	-0.00009684433097546846	-0.00009711650308538365	0.3198052207997795	0.2922224606844692	-2.936614240904437e-6	-0.000011308197664957164
1.02	0.00008165973211145008	0.00007469355728910406	-0.00009637652993283748	-0.00009668563853874059	0.30713761779208054	0.2809365235105268	-2.82100899215059e-6	-0.000011111090564986753
1.04	0.000084778997584448	0.00007767857205343766	-0.00009589368713925924	-0.00009623759977688717	0.29502780083455643	0.2703185805195029	-2.609449002116427e-6	-0.000010766119574869102
1.06	0.0000877696149755087	0.00008072571596230975	-0.00009540417442353003	-0.00009577300971182387	0.28287700492318174	0.2601748766708124	-2.5008229603200685e-6	-0.000010325562275049322
1.0800000000000001	0.00009037321902287079	0.0000837625820420315	-0.00009492377103016154	-0.00009529508796801157	0.27000568692829374	0.2502552608801369	-2.7591852599512245e-6	-9.872174405605412e-6
1.1000000000000001	0.00009232166525918712	0.00008668306728054425	-0.00009447258585383306	-0.00009481017580245671	0.25591462950411764	0.2402844986071508	-3.6277404849096337e-6	-9.513730801196293e-6
1.1200000000000001	0.00009343008070127775	0.00008935251133893148	-0.00009406910271837062	-0.00009432794489066966	0.24049085595146974	0.22999511262349964	-5.239096190130061e-6	-9.374746670394332e-6
1.1400000000000001	0.00009367670873775848	0.00009161743030804755	-0.00009372318218277524	-0.00009386116435264865	0.22408607752585824	0.21916003313269597	-7.5530526764601045e-6	-9.58529747968998e-6
1.1599999999999999	0.00009323680055397711	0.00009331976257870903	-0.00009343078147336493	-0.00009342493618838477	0.20743766616999362	0.2076222440264717	-0.000010347221371131591	-0.000010267448406018007
1.1799999999999999	0.00009245586731207369	0.00009431454538162183	-0.00009317264256864527	-0.00009303538941317173	0.19146855047802913	0.1953177209647486	-0.0000132642564202222	-0.000011520572334781454
1.2	0.00009177473249752363	0.00009448883476382937	-0.00009291739711711749	-0.00009270793958983683	0.17705177715743448	0.18228782216197226	-0.000015894834902105588	-0.000013407548772381678
1.22	0.00009163670440944881	0.00009377883068993655	-0.00009262768331090035	-0.00009245534588967191	0.16482528235688185	0.16867828614287442	-0.00001786423844545429	-0.00001594420897115419
1.24	0.000092405439959197	0.00009218195187260093	-0.00009226718882031045	-0.0000922858910869229	0.15509921752171701	0.15472410078214213	-0.000018898038682835006	-0.000019094188629872387
1.26	0.00009430669443942064	0.00008976125405674783	-0.00009180714736503871	-0.0000922020305007228	0.14784832578734244	0.1407222595569536	-0.000018859657754209216	-0.000022770499826452837
1.28	0.000097392959342157	0.00008664104291417043	-0.00009123179721224582	-0.00009219978282675384	0.14275697804765916	0.12699699798495298	-0.000017765322777192226	-0.00002684380630366373
1.3	0.00010152720474526666	0.00008299442050347423	-0.0000905426323388501	-0.00009226898100371441	0.1392895887833782	0.1138636558767531	-0.000015782971305806882	-0.00003115595459821934
1.3200000000000001	0.00010638957309480933	0.00007902524832273679	-0.00008976066221377296	-0.00009239430906921787	0.13677774112612776	0.10159731487861955	-0.000013214144584407	-0.00003553622243594681
1.3400000000000001	0.00011151893824826402	0.00007494806695157762	-0.00008892501580655288	-0.0000925568816395088	0.1345267699213178	0.09041084426751488	-0.000010451227160431943	-0.000039817330332984594
1.3600000000000001	0.00011639795378782513	0.00007096959353639517	-0.00008808628483106845	-0.0000927360276058745	0.1319378556515364	0.08044450682287266	-7.905537005603532e-6	-0.0000438486125144535
1.3800000000000001	0.00012057119719481921	0.00006727459186013579	-0.00008729481228461664	-0.00009291094110413665	0.12862198351991275	0.07176665444867167	-5.916586534814643e-6	-0.00004750468280204888
1.4000000000000001	0.000123761097993803	0.00006401753530699995	-0.00008658709795606424	-0.00009306194802659246	0.12446767504894247	0.06438302432016926	-4.670347403568147e-6	-0.00005068911394756941
1.4199999999999999	0.00012593541385794312	0.00006132003291725455	-0.00008597555828687774	-0.00009317126770659727	0.11963269905000752	0.05825113698360847	-4.159574912267165e-6	-0.00005333371415436238
1.44	0.000127296174047553	0.00005927285402585575	-0.00008544611802899015	-0.00009322328319738072	0.11446074257400347	0.053296298471198045	-4.2042841140259415e-6	-0.0000553946885953495
1.46	0.0001281949524446896	0.0000579407611178416	-0.00008496469713296723	-0.00009320443687415065	0.10935682772544116	0.04942642210954865	-4.523770080079251e-6	-0.00005684724456987457
1.48	0.0001290093323524514	0.00005736823431245457	-0.0000844899039675149	-0.00009310292668619202	0.10466765319739738	0.04654390766986191	-4.831289023776383e-6	-0.00005768010878792429
1.5	0.00013002325425603325	0.00005758440643740046	-0.00008398744269665786	-0.00009290839463191613	0.10060067566128436	0.04455380099739117	-4.919849259150185e-6	-0.00005789111666433818
1.52	0.00013134243769389098	0.00005860595744449711	-0.00008344218951884904	-0.00009261178371994297	0.0971929542751506	0.04336820788593728	-4.718380205339466e-6	-0.00005748464355486562
1.54	0.0001328603385790378	0.0000604372188004312	-0.0000828652029731616	-0.00009220550325185307	0.09432419743376885	0.04290740351446909	-4.309909070776368e-6	-0.00005647126129305903
1.56	0.00013428045395952234	0.00006306726356295008	-0.00008229386184000577	-0.00009168398937379988	0.09176332318561327	0.04309831787211383	-3.910134821327965e-6	-0.00005486964279418939
1.5800000000000001	0.00013519475268650397	0.00006646431400289258	-0.00008178401905513903	-0.00009104467700608614	0.08923817246339721	0.04387118433068891	-3.808410404050372e-6	-0.0000527103834409337
1.6000000000000001	0.00013520660127290646	0.0000705684042244132	-0.00008139465131181865	-0.00009028930721870874	0.08651578657452928	0.045155199090178275	-4.2803661450896365e-6	-0.00005004103534521946
1.6200000000000001	0.00013406718469235904	0.00007528386469556782	-0.00008116848687545169	-0.0000894253833304959	0.08347443890617402	0.0468740980768056	-5.4940175574254014e-6	-0.00004693126724891993
1.6400000000000001	0.00013177831816324365	0.00008047373577851948	-0.00008111512142635454	-0.00008846747515276104	0.08014508370918441	0.04894260588734076	-7.441346705289395e-6	-0.000043476736438333745
1.6600000000000001	0.00012861924654501353	0.00008595846750984002	-0.00008120351838111442	-0.00008743798616507351	0.07670711659047262	0.05126469300928495	-9.923201783344258e-6	-0.000039800117471633534
1.6799999999999999	0.00012508569594701303	0.00009152098721427618	-0.0000813671702762215	-0.00008636698658463643	0.07344115333729877	0.05373441627116054	-0.000012593932307959735	-0.00003604792663837438
1.7	0.00012176862486445787	0.00009691925824653311	-0.00008151949113219254	-0.00008529081515472404	0.07065920489413273	0.056239755801233714	-0.00001504577244818742	-0.00003238241190295207
1.72	0.00011922111747928485	0.0001019058635653462	-0.00008157312032404588	-0.0000842493752290226	0.0686380529452025	0.05866930462248149	-0.00001689960518953362	-0.000028968812951671825
1.74	0.00011785336201668476	0.00010625226263432573	-0.00008145705374889934	-0.0000832823607118887	0.06757263813539931	0.06092100871114945	-0.00001787544736027777	-0.00002595951963961004
1.76	0.00011787033440637544	0.00010977375952130709	-0.00008112867983221552	-0.00008242496067919938	0.06755173339616552	0.0629115695176736	-0.000017833654837688133	-0.00002347770403793413
1.78	0.00011924660238506699	0.00011235049137287005	-0.00008058077339662936	-0.0000817038002984392	0.06854904275678615	0.06458480562821678	-0.0000167914762203833	-0.00002160348097077711
1.8	0.00012172956556071303	0.00011394027201271264	-0.00007984414995833674	-0.00008113389277439639	0.07042367079202869	0.06591736501495547	-0.000014921261232668501	-0.000020365322976418517
1.8200000000000001	0.00012487217933943205	0.00011458083728537508	-0.00007898524793383362	-0.00008071717895992908	0.07293132968661845	0.06692069333645123	-0.000012529474311620756	-0.000019738358662556624
1.8400000000000001	0.00012810452098427092	0.00011438141344287874	-0.00007809647544508157	-0.00008044287524965659	0.07575405628432776	0.06763895579373579	-0.000010009479157438789	-0.0000196496509932165
1.8600000000000001	0.0001308471667211589	0.00011350579937584048	-0.00007727808415131257	-0.00008028945305898786	0.07855436269374977	0.06814343753437901	-7.765042863105824e-6	-0.000019989077313917775
1.8800000000000001	0.00013264664139587867	0.00011215062845281532	-0.00007661429832845148	-0.00008022776067547152	0.08104772375095602	0.06852456313773125	-6.1170563847526434e-6	-0.000020623462330819688
1.9000000000000001	0.00013328904451618276	0.00011052281749015303	-0.00007615119673971731	-0.00008022465432427367	0.08307188664723257	0.06888292282236332	-5.223164837784861e-6	-0.000021411374108424647
1.9199999999999999	0.00013284463045020803	0.0001088195138649135	-0.00007588538598359457	-0.0000802465439106413	0.08462511157767252	0.06932055493276407	-5.043410578265192e-6	-0.00002221642783660446
1.94	0.00013162271520036851	0.00010721253451525263	-0.00007576857565139366	-0.00008026243102967522	0.08585575734475605	0.06993331913602738	-5.367689749099448e-6	-0.0000229177895807124
1.96	0.00013005675469508591	0.00010583786978128798	-0.00007572598796523437	-0.00008024624149027753	0.0870069127098581	0.07080467538227596	-5.893121815708541e-6	-0.000023417499212988557
1.98	0.0001285659595747534	0.00010478971701228733	-0.00007568104882112303	-0.00008017845454193946	0.08833731969484127	0.07200072836592546	-6.320403859924107e-6	-0.000023644964796174368
2.	0.00012743852054271495	0.00010411792502634986	-0.00007557806816624576	-0.00008004715641050488	0.09004364863295998	0.07356612284527538	-6.438010503564024e-6	-0.000023559374620636008
2.02	0.00012676205599789812	0.00010382767978566731	-0.00007539747882877913	-0.00007984868050634981	0.09220193199236104	0.07552033291950921	-6.175682833028728e-6	-0.00002315081131941636
2.04	0.0001264081983870227	0.00010388061797495444	-0.00007516138921316739	-0.0000795879518013886	0.09473752948555397	0.07785407302656526	-5.621055021566749e-6	-0.000022440607070701036
2.06	0.00012606977462423496	0.00010419712962798857	-0.0000749287931251328	-0.0000792785558595861	0.09742960374628576	0.08052592369117915	-4.998683871888326e-6	-0.000021481064902867904
2.0800000000000001	0.00012534574657637634	0.00010466020455955456	-0.0000747805225793474	-0.00007894243931027791	0.09995511059273561	0.08345973124053524	-4.612644664204739e-6	-0.000020354217079426797
2.1000000000000001	0.00012386056315924645	0.00010512160194447462	-0.00007479591053206056	-0.00007860905688749999	0.10197107701973189	0.08654379323736666	-4.759993109220605e-6	-0.000019168928041369626
2.1200000000000001	0.00012138829274482138	0.00010541121625117166	-0.00007502678460372776	-0.00007831374880477633	0.10321873772945503	0.0896331304934407	-5.635254407883821e-6	-0.000018055502889328544
2.1400000000000001	0.00011793901295235106	0.0001053501660902562	-0.00007547767127399725	-0.00007809519225628934	0.10361612265207616	0.09255610554782903	-7.2578072409667545e-6	-0.00001715713769212158
2.1600000000000001	0.00011377170507907754	0.00010476733669782488	-0.00007610042170160718	-0.00007799193424425339	0.10330188589243859	0.0951261427724148	-9.451721440780273e-6	-0.00001661809075790352
2.1800000000000002	0.00010932781108475454	0.00010351800057726757	-0.00007680568526845138	-0.00007803825886618714	0.10261119455013534	0.09715831307040819	-0.000011886865907098765	-0.00001656930313163707
2.2000000000000002	0.00010511508392922899	0.00010150203246100875	-0.00007748605249206284	-0.00007825990956431475	0.10199503316092158	0.09848922514043473	-0.000014162725495160507	-0.000017113153531602345
2.2200000000000002	0.00010158794223511326	0.0000986785359988601	-0.00007804150792547592	-0.00007867038348269981	0.1019161797367069	0.09899737301243226	-0.000015901257345835027	-0.000018309785375399796
2.2400000000000002	0.00009905979803024058	0.00009507378537008349	-0.00007839937201401186	-0.00007926854778795406	0.1027550006089156	0.09862029872716381	-0.000016820652648027898	-0.000020167660598794672
2.2600000000000002	0.00009765828559211858	0.00009078041132013669	-0.0000785257577962037	-0.00008003814496405418	0.10474179802474134	0.09736504639053459	-0.00001677941519210068	-0.000022640471585617087
2.2800000000000002	0.0000973160932296413	0.0000859475358460457	-0.00007842949330817009	-0.00008094938015299678	0.10791644290071466	0.09530954271561139	-0.00001579434140600578	-0.00002563132550575077
2.3000000000000003	0.00009778757982455251	0.00008076356994112085	-0.00007816019265341961	-0.00008196232270702664	0.11211230741795782	0.09259448078842064	-0.00001403831153045973	-0.000029003531415516064
2.3199999999999998	0.0000986893113436533	0.00007543498317407978	-0.0000778005631547185	-0.00008303145374004528	0.11696902514958761	0.08940741731718548	-0.000011817208983847709	-0.00003259586812412552
2.3399999999999999	0.00009956852985164421	0.0000701650218416694	-0.0000774517842213229	-0.0000841104809425342	0.12198603346440341	0.08596242924507877	-9.519681026643622e-6	-0.000036239356285906556
2.3599999999999999	0.00009999751796733746	0.0000651359356658956	-0.00007721218871194064	-0.0000851565774811488	0.12662329791879615	0.082479317034011	-7.538034883005143e-6	-0.00003977253902071808
2.3799999999999999	0.00009967465422159405	0.00006049701128040642	-0.00007715351893330594	-0.00008613344752883078	0.1304334182168284	0.07916588258899547	-6.174357579155805e-6	-0.00004305301591208857
2.3999999999999999	0.00009849780425518857	0.00005635909979624835	-0.00007730280286335139	-0.00008701297345466342	0.13318306952263684	0.07620553537366367	-5.562500131464507e-6	-0.00004596415097934923
2.4199999999999999	0.00009657864624989614	0.000052794884745574956	-0.00007763757028239379	-0.0000877755389476345	0.13491386190821897	0.07375089697980206	-5.638418202932221e-6	-0.00004841707738897101
2.44	0.00009419074556468229	0.000049843211679187454	-0.0000780966955747385	-0.00008840935983257206	0.13591520591033915	0.07192267497189797	-6.172533498964808e-6	-0.00005034902584010837
2.46	0.00009167408743279033	0.00004751548631072443	-0.00007860205420445378	-0.00008890925637769446	0.13662158086265172	0.07081216772392877	-6.849860549255622e-6	-0.000051719462938108486
2.48	0.00008933370377238566	0.00004580233339766573	-0.00007908231772193242	-0.0000892752833796347	0.13747603522320231	0.07048541517461138	-7.365994257491572e-6	-0.0000525055669270126
2.5	0.00008736336794163544	0.00004467918565299802	-0.00007949140783514853	-0.00008951153992337872	0.13880454931277675	0.070987123943864	-7.508742095246862e-6	-0.00005269831989574249
2.52	0.0000858077852414106	0.00004411004275950604	-0.00007981807971193847	-0.00008962535433852782	0.14072949552112457	0.07234290044307956	-7.208831951448802e-6	-0.000052300104485731174
2.54	0.00008456292388579875	0.00004404917660323539	-0.00008008638016417306	-0.00008962691311215006	0.14313359090022196	0.07455887916001865	-6.555289465954957e-6	-0.0000513242640177486
2.56	0.0000834095452019424	0.00004444100938891512	-0.00008034794543072471	-0.00008952929020881057	0.14567896870634894	0.07761845961840298	-5.775372935792455e-6	-0.00004979666264946907
2.5800000000000001	0.0000820744836962162	0.0000452187544311023	-0.00008066738547250151	-0.00008934873898121862	0.1478843356879026	0.08147654616298555	-5.1795218907020265e-6	-0.000047758868267340376
2.6000000000000001	0.0000803100055549391	0.00004630269222253583	-0.00008110315574953806	-0.00008910503420762715	0.14925416341420167	0.08605241082659627	-5.0769596015160905e-6	-0.00004527217008605935
2.6200000000000001	0.00007797204594985306	0.00004759913782882986	-0.00008168869374844539	-0.00008882160421115249	0.14943222126240988	0.09122301216146365	-5.680392534384866e-6	-0.00004242126211996102
2.6400000000000001	0.00007507090279357586	0.000049001183157206714	-0.00008242033338939645	-0.0000885251884368902	0.14832909319574306	0.0968191508661192	-7.031000143316329e-6	-0.000039316155522382734
2.6600000000000001	0.00007177346793500012	0.00005039209373009031	-0.00008325708623464412	-0.00008824481380023718	0.14617163800635938	0.10262698870518608	-8.97419957179511e-6	-0.00003609085921292417
2.6800000000000002	0.00006835585205940215	0.00005165175305342231	-0.000084132471527813	-0.00008801001468753078	0.14345236204781575	0.1083969514853666	-0.000011196948488411	-0.000032897723473903636
2.7000000000000002	0.00006512738722802692	0.0000526658115320079	-0.00008497315499221218	-0.0000878484149175222	0.14080203556812668	0.11386075480950457	-0.000013309669544039735	-0.000029897132377570333
2.7200000000000002	0.00006235605426624037	0.00005333636308625439	-0.00008571699046515387	-0.00008778300212418303	0.13883804932014232	0.1187553750131291	-0.000014939512214242294	-0.00002724335889720789
2.7400000000000002	0.000060217057873021245	0.000053592295304750675	-0.00008632515340598315	-0.00008782958778127123	0.13803678330646393	0.12285070568338499	-0.00001580599987037091	-0.000025068578950668803
2.7600000000000002	0.000058770061110621705	0.00005339720897758107	-0.00008678704065100099	-0.00008799499033627396	0.13865185774188163	0.12597608515392567	-0.000015767180700155617	-0.000023467878543490003
2.7800000000000002	0.000057959202479863346	0.000052753141664448335	-0.00008711939503485413	-0.00008827636769698115	0.14067646466052172	0.1280405035191533	-0.000014838800882217203	-0.00002248822259182196
2.8000000000000003	0.000057628654022263956	0.00005169921160459701	-0.00008736149608980607	-0.00008866187838143485	0.1438424120682651	0.12904239089741507	-0.000013191914813855815	-0.000022123644197997143
2.8199999999999998	0.00005755129439976865	0.00005030545831672681	-0.00008756723020435114	-0.00008913254359889795	0.14765761556778997	0.1290671930590425	-0.000011128403963894486	-0.000022317535746802224
2.8399999999999999	0.000057471415863573225	0.00004866321489540416	-0.00008779423319780421	-0.00008966491700381236	0.15149167610607098	0.1282737144794669	-9.02887819611153e-6	-0.000022971320906250406
2.8599999999999999	0.00005715894067355842	0.000046873971374637326	-0.00008809120338732771	-0.00009023402839606847	0.15471059566424006	0.12687254079698837	-7.272423158957548e-6	-0.00002395748186954782
2.8799999999999999	0.00005646354164890159	0.00004503872909725449	-0.00008848643210417394	-0.00009081608325904502	0.15683498730492879	0.12510105281954886	-6.1433723332403285e-6	-0.000025134288356364496
2.8999999999999999	0.000055350041024339894	0.000043249377980138574	-0.00008898171945126508	-0.00009139054332527249	0.1576691370578025	0.123199404701733	-5.756043350554731e-6	-0.000026359720281268517
2.9199999999999999	0.00005389982855494902	0.00004158288415095647	-0.00008955444686193464	-0.0000919414172980157	0.1573468264920962	0.12139064321644712	-6.028981585286581e-6	-0.000027502812586819713
2.94	0.000052277225942439625	0.00004009832654780421	-0.00009016701699240094	-0.00009245778335652603	0.1562730109174418	0.11986646401772949	-6.720553772351017e-6	-0.000028451641654571276
2.96	0.00005067530929830526	0.00003883626843862907	-0.00009077956949439558	-0.00009293369652413049	0.15498755093300068	0.118778517902031	-7.510089066070587e-6	-0.000029118084159081737
2.98	0.000049261903180246245	0.000037819678793597894	-0.00009136110285164573	-0.00009336768792536826	0.15400544040605674	0.11823408988711617	-8.092414871595753e-6	-0.000029440092163444346
3.	0.00004814108569855042	0.000037055608289906255	-0.00009189591892646396	-0.00009376205065895228	0.1536832566249474	0.11829451861287515	-8.256678655872002e-6	-0.00002938246968025134
3.02	0.00004733543122116516	0.00003653699655474642	-0.0000923848391268667	-0.0000941220540426575	0.1541376159791611	0.1189748439741543	-7.934535109185758e-6	-0.000028937045955910732
3.04	0.00004678728476627316	0.00003624424938016518	-0.00009284223175161856	-0.00009445516151031755	0.15522121407890485	0.1202437033965962	-7.214569308843085e-6	-0.000028122815726196754
3.06	0.00004637595801926697	0.000036146503657038875	-0.00009329025574887828	-0.00009477026878862091	0.1565558135149702	0.12202325358752801	-6.323260952131337e-6	-0.000026986164055813018
3.0800000000000001	0.00004594858661027421	0.00003620274062828516	-0.00009375164504349272	-0.00009507694163125112	0.15762179692343437	0.12418969662295072	-5.572412572413428e-6	-0.00002560081369224871
3.1000000000000001	0.00004536096137891165	0.000036363081616358675	-0.00009424256869300885	-0.00009538462285294445	0.15789623879754544	0.1265756642666854	-5.277379509933594e-6	-0.000024066724445638376
3.1200000000000001	0.00004451969898435131	0.00003657067362684631	-0.0000947675371693181	-0.0000957017972984783	0.1570104064685027	0.12897608164413688	-5.663001690526154e-6	-0.000022506942885557572
3.1400000000000001	0.00004341241919787033	0.000036764521991377927	-0.00009531820548091832	-0.00009603514522488683	0.1548756702877538	0.13115901144027578	-6.787495199650845e-6	-0.000021061455548370585
3.1600000000000001	0.00004211398525236568	0.00003688344053160488	-0.00009587664778170954	-0.00009638876692806852	0.151726655047564	0.1328822486157801	-8.515125117532975e-6	-0.000019877519972317495
3.1800000000000002	0.00004076614128732161	0.00003687098463034126	-0.00009642170329280228	-0.00009676360531736369	0.14806229194573475	0.1339151148053867	-0.000010549877886786659	-0.000019096731418036822
3.2000000000000002	0.0000395396229948411	0.00003668087230580903	-0.00009693565181878962	-0.00009715720697817018	0.14451155768761764	0.13406324068756742	-0.000012514831715243778	-0.00001884008891728551
3.2200000000000002	0.00003859377144477419	0.00003628208726443722	-0.00009740871771071383	-0.00009756392996519646	0.14167886796541498	0.13319260747562683	-0.000014044730939268506	-0.000019193267303190152
3.2400000000000002	0.00003804558704248529	0.00003566271773397667	-0.00009784036470726112	-0.0000979756268771126	0.14001793598824352	0.13124833961075746	-0.00001486249374846195	-0.000020194821790166356
3.2600000000000002	0.000037952192482101396	0.00003483170232969256	-0.00009823783555790984	-0.00009838272354537092	0.1397550480790455	0.1282641638175959	-0.000014826776891147019	-0.00002182985593817289
3.2800000000000002	0.000038304560942978615	0.000033818033262330966	-0.00009861306318389187	-0.00009877551199582427	0.14085860728840946	0.12436015318531476	-0.000013952107578177748	-0.000024030705053465167
3.3000000000000003	0.00003902952782074987	0.00003266751195375828	-0.00009897898870087668	-0.0000991454188487184	0.1430462082051595	0.11972893287213904	-0.000012406460714095105	-0.000026684662831790394
3.3200000000000003	0.00004000006770427567	0.000031437691337258054	-0.00009934603211338325	-0.00009948601985586792	0.14582918511462656	0.11461312874496583	-0.00001048588039847578	-0.000029647187520677272
3.3399999999999999	0.00004105635609313731	0.000030192000734767022	-0.00009971938909888729	-0.00009979364450870022	0.14860169584987304	0.1092786339856629	-8.561341228908642e-6	-0.00003275788902112618
3.3599999999999999	0.00004203844455761218	0.00002899412654484069	-0.00010009790222914353	-0.00010006752365960922	0.15077273737812577	0.103988714926462	-6.998304626203158e-6	-0.000035856263167464956
3.3799999999999999	0.00004282501799440608	0.00002790351971498726	-0.00010047506598831957	-0.00010030953899827261	0.15191458944548233	0.0989830697126599	-6.0648598523250716e-6	-0.00003879463085378933
3.3999999999999999	0.0000433658980173205	0.000026972516038505508	-0.00010084200092077395	-0.00010052370374829874	0.15187767854836495	0.09446415980825743	-5.85926632754304e-6	-0.000041446791950604836
3.4199999999999999	0.00004369501723169001	0.00002624512700553923	-0.00010119126455203002	-0.00010071552528059308	0.15082347441342414	0.09059113583610581	-6.287353841560967e-6	-0.00004371211052711002
3.44	0.00004391802714924572	0.000025757207882091838	-0.00010151986883786838	-0.00010089137832802587	0.1491602655109297	0.08748006720468124	-7.100140379222904e-6	-0.0000455157448594409
3.46	0.00004417987540027712	0.000025537499363363668	-0.0001018302884578459	-0.00010105797017088732	0.14741031396082183	0.08520827106959458	-7.97493422405333e-6	-0.000046806322168758385
3.48	0.00004462475251455635	0.000025608972617612632	-0.00010212926049674619	-0.00010122192663677295	0.14606058607275996	0.08382033150838528	-8.60796817950626e-6	-0.00004755251495018236
3.5	0.00004536012128110144	0.000025989949564204344	-0.00010242506048522506	-0.00010138948481443774	0.14544189989970402	0.08333371993187884	-8.790561035477247e-6	-0.00004773980643091967
3.52	0.00004643121661082368	0.00002669457564613715	-0.00010272426107605466	-0.00010156625216143088	0.1456575978290484	0.08374253460280325	-8.455175155572093e-6	-0.00004736837778116095
3.54	0.000047808099727949965	0.000027732359980701665	-0.00010302888143284265	-0.00010175698324577724	0.14656440865694476	0.08501858397138495	-7.689126262630438e-6	-0.000046452622145925105
3.56	0.00004938680639538325	0.00002910665850275386	-0.00010333468392095043	-0.00010196533271102142	0.14780371553768537	0.0871097482828075	-6.7165153273296044e-6	-0.00004502235049221346
3.5800000000000001	0.00005100739533548231	0.00003081216784061434	-0.00010363129130566512	-0.00010219356343236927	0.14888317099952988	0.08993623813387026	-5.847933914011988e-6	-0.000043125320481439466
3.6000000000000001	0.00005249035408473907	0.00003283173154110663	-0.000103904544350545	-0.00010244221922565977	0.14930266183281454	0.09338601343313767	-5.401322897558556e-6	-0.00004083030253983039
3.6200000000000001	0.00005368618297811445	0.00003513302732505888	-0.0001041408108514534	-0.00010270980749090168	0.14869955491195425	0.09731117461033673	-5.609600765955761e-6	-0.000038229535207135625
3.6400000000000001	0.00005452376968571741	0.000037665959619211655	-0.00010433192923070937	-0.00010299257135773434	0.14696717568155485	0.10152745740948108	-6.544313974180419e-6	-0.00003543920172202733
3.6600000000000001	0.00005503886573643186	0.000040361739108191034	-0.0001044788090047138	-0.00010328445214386053	0.14429879025181683	0.1058188617778188	-8.086064909660766e-6	-0.00003259660752660014
3.6800000000000002	0.00005537036722963329	0.000043134580719664	-0.00010459210554006316	-0.00010357733851158319	0.14113740364251803	0.1099487511927472	-9.954943392885343e-6	-0.00002985316953889337
3.7000000000000002	0.000055726411039090204	0.000045886606496316426	-0.00010468974374578004	-0.00010386165952227242	0.13805413115195558	0.11367743720149089	-0.00001178711705640488	-0.00002736316995725808
3.7200000000000002	0.00005633450866617377	0.000048515896944236635	-0.00010479244486641611	-0.0001041273060998505	0.13560501659213656	0.11678452809611486	-0.000013226079573929733	-0.00002526934767842448
3.7400000000000002	0.000057392178928281224	0.000050926818571904	-0.00010491890073349407	-0.00010436477530398165	0.1342119280654696	0.11909264708901852	-0.000013999320637754126	-0.000023687494067534476
3.7600000000000002	0.000059028045510599315	0.000053041010121506365	-0.00010508178282847772	-0.00010456635302946265	0.13408829076124829	0.12048812265291364	-0.000013966806096787595	-0.00002269289167322326
3.7800000000000002	0.0000612758248237676	0.00005480701498001035	-0.00010528505049848483	-0.00010472711452964754	0.13520815769444722	0.1209344067663182	-0.000013141862456656495	-0.000022311364079307267
3.8000000000000003	0.00006406139238943289	0.000056206695247371864	-0.00010552269671943757	-0.0001048455476828551	0.13731141787973586	0.12047538667023913	-0.000011688802287413439	-0.000022516817202672447
3.8200000000000003	0.00006720636986179163	0.00005725725069906547	-0.00010577923574392588	-0.00010492368730106178	0.13994530192908264	0.1192280323009293	-9.89699106478345e-6	-0.0000232356905758591
3.8399999999999999	0.00007045504913628767	0.000058008676830098685	-0.00010603243408657188	-0.00010496676283270928	0.1425483763246905	0.11736621854991107	-8.127217450934156e-6	-0.00002435718067470924
3.8599999999999999	0.00007352822772051905	0.00005853749145081639	-0.00010625841682554124	-0.00010498246772400486	0.14457482174407138	0.11509929797322113	-6.7316580871285605e-6	-0.000025746955467105195
3.8799999999999999	0.00007619543606663374	0.000058938221939575086	-0.00010643818283444496	-0.00010498002332386735	0.14563359045783164	0.11264959319551111	-5.9637602140024635e-6	-0.00002726167002937818
3.8999999999999999	0.00007834259489417545	0.000059314314807640705	-0.00010656336565575241	-0.00010496921932735087	0.1455954301547188	0.11023241176037313	-5.908469036802438e-6	-0.000028761937285550623
3.9199999999999999	0.00008000749398473495	0.00005976983750894095	-0.0001066388514620085	-0.00010495957382699614	0.1446227270024099	0.10804084045781032	-6.4621441831353e-6	-0.000030122265244610232
3.94	0.00008136739647986089	0.00006040276845213064	-0.00010668110339080968	-0.0001049596909644234	0.14310845759282562	0.10623600362659387	-7.371353537907196e-6	-0.00003123748667970619
3.96	0.00008268457854379177	0.0000613000388297642	-0.00010671299567614103	-0.00010497682763652886	0.14155125853960837	0.10494215242669928	-8.31333431352726e-6	-0.000032026065008293055
3.98	0.00008423158136764184	0.00006253398113012208	-0.00010675726616730466	-0.00010501663091368448	0.14041540936665378	0.10424515861085183	-8.986631019378865e-6	-0.000032431183102429515
4.	0.00008621949813963221	0.00006415955364500417	-0.00010683066212803639	-0.00010508298288311655	0.14001730162341705	0.10419276113377152	-9.18491559724609e-6	-0.00003242067739622167
4.0200000000000005	0.00008874398205992593	0.00006621166862449081	-0.00010693996243039784	-0.0001051778890471427	0.14045770614247644	0.1047951520654303	-8.841322928849221e-6	-0.000031986733315547596
4.04	0.00009175541261554376	0.00006870212807112816	-0.00010708026000601949	-0.00010530136496414202	0.1416021700169545	0.10602503048421193	-8.04163623012601e-6	-0.000031145911670620914
4.0600000000000005	0.00009505780330724036	0.00007161602144613033	-0.00010723566106517085	-0.00010545130688898148	0.14310823441277504	0.10781694956380831	-7.00704801241297e-6	-0.000029939626078286002
4.0800000000000001	0.00009834254665130587	0.00007490790886825569	-0.00010738261756034242	-0.00010562336915455475	0.1445003730131354	0.11006650876630687	-6.045809599022168e-6	-0.00002843471953902532
4.0999999999999996	0.00010125965663214098	0.00007849862946754893	-0.00010749580525891845	-0.00010581090692138469	0.14528832086512722	0.11263058205881692	-5.476486021591801e-6	-0.000026723370920393136
4.1200000000000001	0.00010351558772442599	0.00008227402526830525	-0.00010755546195158246	-0.00010600506919955915	0.14510620991182263	0.11533018594895393	-5.537418449772985e-6	-0.000024921289708923207
4.1399999999999997	0.00010496839375648516	0.00008608709936924791	-0.0001075538986038044	-0.0001061951335679151	0.1438289997008278	0.11795761510983127	-6.310675976746772e-6	-0.00002316313646050084
4.1600000000000001	0.00010568280513280412	0.00008976495797482192	-0.00010749858051118076	-0.00010636915119362237	0.1416195726091078	0.12028896250145832	-7.690924657085928e-6	-0.000021594432902885492
4.1799999999999997	0.00010592108701613981	0.00009312119372099471	-0.00010741041625515119	-0.00010651491432998598	0.13888548354923347	0.12210205147018072	-9.413072630295549e-6	-0.000020359929738083694
4.2000000000000002	0.00010607443587294863	0.00009597317620560222	-0.00010731805950413352	-0.00010662117510683269	0.13616501956075652	0.1231982928572561	-0.000011126097249586505	-0.00001958938401556745
4.2199999999999998	0.00010656403580929489	0.00009816226650107034	-0.00010725061056181194	-0.00010667895468540409	0.13398949111518108	0.12342543181011896	-0.000012482624741896758	-0.0000193827087317316
4.2400000000000002	0.00010774521551887227	0.00009957371501648956	-0.00010723113269393865	-0.00010668271665377614	0.1327662367735588	0.12269711801714804	-0.000013215302016664839	-0.000019797136762224755
4.2599999999999998	0.00010983512471615912	0.00010015244693169505	-0.0001072722653860647	-0.00010663116808064127	0.13270393642483885	0.12100522473809663	-0.000013185827126986887	-0.000020839058870715928
4.2800000000000002	0.00011286914178493017	0.00009991143413446229	-0.00010737407610402962	-0.0001065275105960683	0.13378044489536595	0.11842205847645611	-0.000012406416449108802	-0.000022462416076287888
4.2999999999999998	0.00011668588462116825	0.00009893087109830714	-0.00010752392744067011	-0.00010637908088199828	0.13574717126533928	0.11509177777596254	-0.000011037518615590722	-0.000024574117880665175
4.3200000000000003	0.00012094520194602607	0.00009734847100069105	-0.00010769844644543216	-0.00010619645904496462	0.13817016494499582	0.11121279785295837	-9.36155643995342e-6	-0.00002704535812515641
4.3399999999999999	0.00012518783496351897	0.00009534318187635129	-0.00010786794941813596	-0.0001059922382441223	0.140513048329526	0.10701487989457242	-7.72916860245236e-6	-0.000029726441372021647
4.3600000000000003	0.00012893815978027833	0.00009311584582734423	-0.00010800319553424029	-0.00010577970340791535	0.14225841151864074	0.10273539142474064	-6.479947962777493e-6	-0.000032462206982768045
4.3799999999999999	0.0001318303106341791	0.00009087047029241379	-0.0001080830692560302	-0.00010557164965453084	0.14304209861749914	0.09859874190128749	-5.854231802826e-6	-0.00003510543826406081
4.4000000000000004	0.00013371584839579715	0.00008879895508506643	-0.00010810059207460606	-0.00010537949779644817	0.14275475885438746	0.0948015779114533	-5.925815987034515e-6	-0.000037526558436777173
4.4199999999999999	0.0001347082908780961	0.00008707074297688842	-0.00010806474030086728	-0.00010521276697473376	0.1415679003573414	0.09150455540221042	-6.583857185542654e-6	-0.0000396190619903968
4.4400000000000004	0.00013514465652274913	0.00008582744109266793	-0.00010799724281479925	-0.00010507887551199928	0.13987244993348488	0.08882996017776339	-7.572249239856755e-6	-0.0000413011395507255
4.46	0.0001354815122489721	0.00008518138091520838	-0.00010792578110332737	-0.00010498318160172597	0.1381568810195502	0.08686346729402347	-8.569116807199701e-6	-0.0000425146002625983
4.4800000000000004	0.00013616683306004248	0.000085216514504122	-0.00010787625432803406	-0.00010492915143944863	0.13687225939932313	0.08565798745698411	-9.275541109104337e-6	-0.000043222428008253934
4.5	0.000137526992364416	0.0000859899592469765	-0.00010786642018252231	-0.00010491854827394385	0.13632390691561946	0.08523771950891464	-9.487404756388439e-6	-0.00004340620526541762
4.5200000000000005	0.0001396904581181158	0.00008753277636999779	-0.00010790202107183029	-0.00010495156113502522	0.13660762638434326	0.0856010136399302	-9.138378629775583e-6	-0.00004306432886568198
4.54	0.00014255466834364763	0.00008984906177672584	-0.00010797557198519481	-0.00010502682702943852	0.13759211885189868	0.0867212763380943	-8.312730526650793e-6	-0.00004221153726659168
4.5600000000000005	0.0001457989631997831	0.0000929130457162421	-0.0001080677787686156	-0.00010514133901301998	0.13894590530946715	0.0885458097148003	-7.228759618057101e-6	-0.000040879836800013904
4.5800000000000001	0.0001489484309077321	0.00009666458664256757	-0.00010815166838248105	-0.00010529027160499556	0.1402093968831524	0.0909931263492757	-6.192034075852475e-6	-0.00003912048489147892
4.6000000000000005	0.00015148812232918432	0.00010100415878726037	-0.00010819920747136288	-0.00010546679198760974	0.14090797238156325	0.09394988199729273	-5.52072226109261e-6	-0.000037006282577654965
4.6200000000000001	0.00015300758820057641	0.00010578908482055082	-0.00010818914524965825	-0.00010566195566907605	0.1406846791316447	0.09726905461773347	-5.456851991597373e-6	-0.00003463309093695578
4.6399999999999997	0.00015333145241680805	0.00011083319365336423	-0.0001081136196156517	-0.00010586480046929161	0.13941131148662753	0.10077124190713727	-6.09089474585704e-6	-0.00003211930178451992
4.6600000000000001	0.00015258427750466214	0.00011591206627524384	-0.00010798086987202067	-0.00010606274206404713	0.137233601380975	0.10425078231258747	-7.329613147999574e-6	-0.000029602078286123846
4.6799999999999997	0.00015116119860352737	0.00012077536390384579	-0.00010781283479845315	-0.00010624232921292667	0.13453048057839137	0.10748768796568225	-8.921363517827539e-6	-0.000027229635868051565
4.7000000000000002	0.00014961819709735305	0.00012516635127778563	-0.00010763872030624488	-0.00010639033732335434	0.13180592863017743	0.11026511135329939	-0.000010527298461372034	-0.000025149668905116734
4.7199999999999998	0.0001485279619327947	0.00012884684126957715	-0.000107487191388037	-0.00010649507976663582	0.12955791952155002	0.11239047836233719	-0.000011809118035602446	-0.00002349510205336098
4.7400000000000002	0.00014834932533222482	0.00013162390537874223	-0.00010737974457775293	-0.00010654772645474538	0.12816695616256474	0.11371696684729253	-0.000012504846044010512	-0.000022369354632312505
4.7599999999999998	0.00014933701452830275	0.0001333734985921569	-0.0001073265520531262	-0.00010654337361055116	0.12782524324119063	0.11416124765397648	-0.000012478146401654795	-0.00002183387451160314
4.7800000000000002	0.0001514961572105531	0.0001340562097201874	-0.00010732485644423217	-0.00010648163299808011	0.12850725529017928	0.11371374616323204	-0.000011740237077831887	-0.000021900531960661546
4.7999999999999998	0.0001545782402330613	0.0001337218315069435	-0.00010735959510413656	-0.00010636660460741993	0.1299761431227576	0.11243916274618307	-0.000010447709869060564	-0.00002253051765956669
4.8200000000000003	0.00015812051849256348	0.00013250195441983847	-0.00010740618015580607	-0.00010620623657691762	0.13182544795572435	0.11046719086761449	-8.876101786383671e-6	-0.000023639925274932338
4.8399999999999999	0.00016153540286963452	0.0001305925010050099	-0.00010743552517331987	-0.00010601121371179052	0.13355955850569617	0.10797556738976963	-7.36624654694029e-6	-0.000025110698175064957
4.8600000000000003	0.000164246438679146	0.00012823013947689071	-0.00010742087004677288	-0.00010579360629545501	0.1347081463709875	0.10516906507524981	-6.2460018184271575e-6	-0.00002680457268955288
4.8799999999999999	0.00016584226541965213	0.00012566726418697624	-0.00010734479299684452	-0.00010556552962899733	0.13494972991782023	0.10225839184378514	-5.743992618273007e-6	-0.000028577346969565337
4.9000000000000004	0.00016619652011674825	0.0001231496524102676	-0.00010720391585121877	-0.0001053380162980982	0.13420220457520787	0.09944224364336128	-5.924588538079077e-6	-0.000030291234655514514
4.9199999999999999	0.0001655035839011299	0.00012089941285531048	-0.00010700924712125531	-0.00010512021456903181	0.13264221986490146	0.09689437608234239	-6.671358685589603e-6	-0.00003182396615509752
4.9400000000000004	0.00016421400961905445	0.00011910405616731432	-0.00010678194847458343	-0.00010491893215392803	0.13064434347571605	0.09475605193107754	-7.726613843876229e-6	-0.0000330743181231474
4.96	0.00016289814733695145	0.00011791099919974683	-0.00010654636458186155	-0.00010473847248475142	0.12866651564462037	0.09313302619596855	-8.769770925683436e-6	-0.00003396458067062156
4.9800000000000004	0.00016209103200306782	0.00011742588106185448	-0.00010632301945270146	-0.00010458067371790601	0.12712585457645673	0.09209556688552076	-9.504330252069719e-6	-0.00003444095196930943
5.	0.0001621644637418814	0.00011771278020000398	-0.00010612363817943554	-0.00010444505817370444	0.12630080633532556	0.09167988295449078	-9.728099862200973e-6	-0.0000344729659386338
5.0200000000000005	0.0001632482059824237	0.00011879466498616036	-0.0001059489638206896	-0.00010432902254478495	0.1262751568939354	0.09188961599311525	-9.375156135022972e-6	-0.000034052886513667765
5.04	0.00016520367391048687	0.00012065300864717149	-0.00010578922110642803	-0.00010422803517428259	0.12692445061360202	0.09269658764197931	-8.528391524505454e-6	-0.00003319564567102547
5.0600000000000005	0.00016764963922348937	0.00012322629038667615	-0.00010562682663806608	-0.00010413584530494276	0.12794249984111855	0.09404064160974339	-7.403477003799127e-6	-0.0000319394537060973
5.0800000000000001	0.00017004230903580348	0.00012640795536408516	-0.00010544093301102514	-0.0001040447416945616	0.1289080002315631	0.09582907237465173	-6.303356959659636e-6	-0.000030346740535532632
5.1000000000000005	0.0001718066782093441	0.00013004519145676404	-0.00010521307142796464	-0.00010394591688165575	0.1293871665029223	0.09793669847581984	-5.545323811290731e-6	-0.00002850466246730978
5.1200000000000001	0.00017249543498202457	0.00013394044529865123	-0.00010493246170285506	-0.00010382999188916389	0.1290530542732845	0.10020800584268223	-5.37395075294411e-6	-0.000026524112511594705
5.1399999999999997	0.0001719269270323185	0.00013785774553939147	-0.00010459908854489031	-0.0001036877293701378	0.12778475239303955	0.10246282059064749	-5.8865002671746e-6	-0.00002453610890427565
5.1600000000000001	0.00017024798090227414	0.00014153543269413186	-0.00010422315136427121	-0.00010351091127487758	0.12570723814282406	0.10450654538770636	-7.0001637459085635e-6	-0.000022684709710231774
5.1799999999999997	0.00016789428499579753	0.00014470571628463189	-0.00010382102681757809	-0.00010329328912293985	0.12315443100477434	0.10614506713327508	-8.47542305624317e-6	-0.000021116257979682016
5.2000000000000002	0.00016546671118669083	0.00014711972273226642	-0.00010340949627037896	-0.00010303145050963698	0.12057221965886113	0.10720314314709337	-9.984820973059301e-6	-0.000019965725521690133
5.2199999999999998	0.00016357469046331322	0.00014857478377957567	-0.00010300056472724878	-0.00010272541096856054	0.11840119925850377	0.10754373142475904	-0.000011198833558026785	-0.00001934195891723627
5.2400000000000002	0.00016269790853261	0.0001489392930472055	-0.00010259850228231586	-0.00010237875886912279	0.1169770324327674	0.10708482162082847	-0.000011860863115409654	-0.00001931438544122032
5.2599999999999998	0.00016309374154734627	0.0001481701663005049	-0.00010219952267983153	-0.0001019982596398879	0.1164674069143046	0.10581028362802852	-0.000011836649488115579	-0.00001990386520648087
5.2800000000000002	0.00016475388735829154	0.0001463190987997301	-0.00010179364270366287	-0.00010159294683832207	0.11684655507712799	0.1037722563690268	-0.000011136523367006413	-0.000021079714563128793
5.2999999999999998	0.00016740548985131118	0.00014352619688468566	-0.00010136798718834246	-0.00010117285280610664	0.11790243434933327	0.10108442692432759	-9.913336742951731e-6	-0.00002276360722220237
5.3200000000000003	0.00017055748919458482	0.0001400024325082112	-0.00010091078137327668	-0.00010074761658572745	0.11927563046980459	0.09790762330976753	-8.435968397841324e-6	-0.00002483949420751707
5.3399999999999999	0.00017359745951262755	0.00013600477151854426	-0.000100415115585548	-0.00010032522192735278	0.12053211009768171	0.09443077185867914	-7.035941714517946e-6	-0.000027167393220786613
5.3600000000000003	0.00017593404005927324	0.0001318090079704623	-0.00009988128922571349	-0.00009991106241072597	0.12126466124944327	0.09085095013891711	-6.030261268000664e-6	-0.00002959828559990196
5.3799999999999999	0.00017715481387539102	0.0001276850548245011	-0.00009931659080349763	-0.00009950743003357305	0.12120068442661816	0.08735588775287316	-5.637086196292278e-6	-0.00003198754491141824
5.4000000000000004	0.00017714664874253331	0.00012387800615981515	-0.00009873217873570561	-0.0000991134172082698	0.12027963223995385	0.08411110867345345	-5.912747207695708e-6	-0.00003420512686127557
5.4199999999999999	0.00017612854537910557	0.00012059633607896817	-0.00009813809824651478	-0.00009872514401838714	0.11866759753461617	0.08125245935101005	-6.736402356939648e-6	-0.000036141821071154716
5.4400000000000004	0.0001745819975058145	0.00011800679124949519	-0.00009753852022331942	-0.00009833618967407034	0.11670207995203113	0.07888349419774834	-7.84945084749722e-6	-0.000037711844447171225
5.46	0.00017310895855533897	0.00011623429648213902	-0.000096929216563286	-0.00009793811738344348	0.11479065812129777	0.07707637721814066	-8.93270391958125e-6	-0.00003885271345414338
5.4800000000000004	0.00017227173903855414	0.00011536465735879548	-0.00009629819004056605	-0.00009752102091752902	0.11330212370149527	0.07587466610481931	-9.691805237998865e-6	-0.000039523603792738085
5.5	0.00017246127581884089	0.00011544790805879247	-0.00009562911562379396	-0.00009707407094604876	0.11248125756984385	0.07529647348719216	-9.926154921259441e-6	-0.0000397033511680869
5.5200000000000005	0.00017381554386279057	0.00011650061675049239	-0.0000949065367943357	-0.00009658608435316779	0.1124004537951922	0.07533688816986384	-9.57011419147136e-6	-0.000039388979631841274
5.54	0.00017619118443029837	0.00011850613459782821	-0.00009412156952712136	-0.00009604616953398983	0.11294837906316652	0.07596904382671482	-8.705383729230864e-6	-0.000038595270138950386
5.5600000000000005	0.00017918805473557457	0.00012141253593307035	-0.00009327672632944687	-0.00009544450824404291	0.11385347367494726	0.07714375260149557	-7.545368040118723e-6	-0.000037355470812087976
5.5800000000000001	0.0001822299757697343	0.0001251287843224882	-0.00009238817317054126	-0.0000947733152374064	0.11474225637589962	0.0787881301640395	-6.390638691695775e-6	-0.000035722838505375764
5.6000000000000005	0.0001846998086389628	0.0001295204251200504	-0.00009148371275438205	-0.00009402796812500752	0.11522893569594074	0.08080409420803722	-5.557439822216707e-6	-0.000033772316096097906
5.6200000000000001	0.00018610565552346095	0.0001344067652434884	-0.00009059580084393888	-0.00009320822365813393	0.1150196442723664	0.0830679663260241	-5.292134191059661e-6	-0.00003160133768804598
5.6399999999999997	0.00018622850825393986	0.00013956189427131283	-0.00008975109136566864	-0.00009231934403259852	0.11399943593133798	0.08543255473401505	-5.697537671625982e-6	-0.00002932859528117624
5.6600000000000001	0.00018519419496331363	0.0001447218101995679	-0.00008896023960448479	-0.00009137287154748584	0.11226800081123098	0.08773292439380459	-6.699866847421885e-6	-0.000027089700817152314
5.6799999999999997	0.0001834388641552464	0.00014959913504311185	-0.00008821220364832836	-0.00009038674739731268	0.11010868731447702	0.08979648047230408	-8.070509915111758e-6	-0.000025029124744172803
5.7000000000000002	0.00018158421243473898	0.00015390539103825863	-0.00008747538517943614	-0.00008938450807084769	0.10790492529196573	0.09145701324658191	-9.492574357838806e-6	-0.000023288591290230155
5.7199999999999998	0.00018027382336920295	0.00015737878201937703	-0.00008670494057446948	-0.00008839343272273062	0.10603816054252505	0.09257115781907066	-0.000010644894817366812	-0.000021993124913894093
5.7400000000000002	0.000180024194788063	0.00015981342737800313	-0.00008585356696961719	-0.00008744174386992577	0.10480026424006962	0.09303465813605438	-0.000011276128055965929	-0.00002123688661784625
5.7599999999999998	0.0001811208822388402	0.00016108474795281313	-0.00008488292910302392	-0.00008655522474756363	0.10433742569879235	0.09279530727203551	-0.00001125412117292846	-0.000021071456002194123
5.7800000000000002	0.0001835657545720057	0.00016116581745984375	-0.0000837737891373137	-0.00008575382132654363	0.10462707229466983	0.09185976803852162	-0.000010588419673811234	-0.00002149902650826858
5.7999999999999998	0.00018707250401759615	0.00016013114882825827	-0.00008253339788208857	-0.00008504886071870741	0.10548401753516018	0.09029267555715478	-9.428306921117473e-6	-0.000022472041841714607
5.8200000000000003	0.00019111267022929354	0.00015814716285681042	-0.00008119823792195489	-0.00008444140136923357	0.10659499428612265	0.08820815438799874	-8.036315351564837e-6	-0.000023899363681334948
5.8399999999999999	0.00019501869814984721	0.00015545159081034192	-0.0000798296213041488	-0.000083921964994824	0.10758295680652673	0.08575558107153729	-6.735212795805413e-6	-0.000025657592451262964
5.8600000000000003	0.0001981392492197376	0.00015232630024458862	-0.00007850056512383172	-0.000083471576757595	0.10809606247560993	0.08310253184444451	-5.83200850439476e-6	-0.000027605147377531637
5.8799999999999999	0.00020001423855104346	0.00014906884758108304	-0.00007727568580882929	-0.00008306376909419984	0.1079015431833116	0.08041806828893289	-5.535495370434201e-6	-0.000029596438011318804
5.9000000000000004	0.0002005113314199292	0.00014596737610603926	-0.00007619023134128872	-0.00008266706708198306	0.10695258278138531	0.07785888092113633	-5.895095889491575e-6	-0.00003149391690510678
5.9199999999999999	0.0001998675506171925	0.00014328175219002466	-0.00007523655066935961	-0.00008224749140415073	0.10540020241700941	0.07555966757413858	-6.786432499733292e-6	-0.00003317673009911548
5.9400000000000004	0.00019861690601107133	0.00014123177298063405	-0.00007436386753542659	-0.00008177075399545156	0.10354431123698571	0.0736279048533911	-7.950404351305941e-6	-0.00003454571488042989
5.96	0.00019743485054945112	0.00013999152716869285	-0.00007349137850348183	-0.00008120401542024145	0.1017446560138699	0.07214222685101616	-9.069157335173905e-6	-0.00003552532647625556
5.9800000000000004	0.0001969587813697959	0.00013968791445117555	-0.0000725294958341834	-0.000080517256406859	0.10032530421585761	0.07115312358823314	-9.850141241790557e-6	-0.00003606354755841588
6.	0.00019763700617406226	0.00014040100176583947	-0.00007140258517925357	-0.00007968444388795339	0.09949995838238268	0.07068460559578776	-0.00001009401311584271	-0.00003613093586246236
6.0200000000000005	0.00019963226391895813	0.00014216418729204292	-0.00007006829341748723	-0.00007868472431743674	0.09932977006235368	0.0707357405942787	-9.73530972660538e-6	-0.000035719777545104096
6.04	0.00020278513130746808	0.00014496286086505174	-0.00006853066770024061	-0.00007750385143983139	0.09971389755674107	0.07128141873436035	-8.854729488592356e-6	-0.000034843945004926015
6.0600000000000005	0.00020663847826633572	0.0001487312125663488	-0.00006684469055574171	-0.00007613595774596634	0.10041082802850711	0.07227223280371968	-7.663793274475714e-6	-0.000033539599665636814
6.0800000000000001	0.00021052763469272252	0.00015334791048739606	-0.00006510921057532973	-0.00007458561836151255	0.10109018296799531	0.07363388826154187	-6.461030825153415e-6	-0.0000318664008502086
6.1000000000000005	0.00021373450843837995	0.00015863240210825248	-0.00006344613329204861	-0.00007286995102197564	0.10141155295268774	0.07526701403508294	-5.561637084999904e-6	-0.000029908443564711422
6.1200000000000001	0.00021567902359081133	0.00016434439849380398	-0.00006196817506031808	-0.00007102028148462017	0.101115429182169	0.0770485423696733	-5.213260915774669e-6	-0.00002777383094268694
6.1400000000000006	0.00021609056668416265	0.00017018940893200486	-0.000060744160115339546	-0.00006908274021575126	0.10009838401528863	0.07883585605803016	-5.523309348212961e-6	-0.00002559169802455826
6.1600000000000001	0.0002150932729235259	0.0001758327161792179	-0.00005977491684960439	-0.00006711712303813591	0.0984432088338258	0.0804745614001782	-6.42584364914358e-6	-0.000023505752403517853
6.1799999999999997	0.00021316898006351018	0.00018092274598210467	-0.0000589898893642032	-0.00006519352005602454	0.09639116597353507	0.0818100008319832	-7.702059831257694e-6	-0.000021664039585657683
6.2000000000000002	0.00021101546458844708	0.00018512250814669594	-0.00005826553328047352	-0.00006338662111636276	0.09426898595750563	0.08270157428952032	-9.044821141731424e-6	-0.000020205607337767277
6.2199999999999998	0.00020935835714345783	0.00018814519169526068	-0.00005745758633037526	-0.00006176818215302497	0.09240029384242592	0.08303786500277706	-0.000010140852674014899	-0.00001924580069361495
6.2400000000000002	0.00020877868075898967	0.00018978793710955363	-0.000056436105767107366	-0.00006039872658998268	0.0910300413510154	0.0827498463933209	-0.000010743872559275825	-0.000018862710312278543
6.2599999999999998	0.00020959239281692928	0.00018995716526854785	-0.00005511498621913982	-0.00005931994541281262	0.09027682383624984	0.08181942729362716	-0.000010723817251618334	-0.000019087470814400557
6.2800000000000002	0.00021179050477289338	0.0001886801030206914	-0.0000534721933143362	-0.00005854926844717804	0.09011463426063002	0.08028140116196446	-0.000010089537589343231	-0.00001990049162746058
6.2999999999999998	0.00021503732296286002	0.0001861000850435493	-0.00005155903064601319	-0.000058077656510233316	0.09038069776428334	0.07821830791268491	-8.986942336558867e-6	-0.000021234427875735772
6.3200000000000003	0.00021872852693663575	0.00018245690992398924	-0.00004949585820792297	-0.00005787092896019523	0.09080795758404471	0.07574932986264421	-7.672564552153199e-6	-0.00002298316635259547
6.3399999999999999	0.00022211394292353468	0.0001780567476906188	-0.00004745079366458568	-0.00005787414040446663	0.09108208609813094	0.07301558745050632	-6.460982263789989e-6	-0.000025014823198116716
6.3600000000000003	0.0002244762443709014	0.00017323782910941488	-0.00004560091075597152	-0.00005801791787556102	0.09091725891654372	0.07016470097947844	-5.650015723113175e-6	-0.000027186119411243677
6.3799999999999999	0.000225326318675553	0.00016833802981683823	-0.000044083286455456555	-0.000058225433019768147	0.09013315713905637	0.06733717651424281	-5.440057706359468e-6	-0.00002935563639937812
6.4000000000000004	0.00022454951821306398	0.00016366883329688248	-0.00004295167793603481	-0.00005841882722324734	0.08870679598070873	0.06465628570127349	-5.874554814078975e-6	-0.00003139418904247245
6.4199999999999999	0.0002224420323432012	0.00015949779604879368	-0.00004215634356803541	-0.00005852431476589157	0.08677732450701334	0.062222017395187824	-6.82625840818323e-6	-0.00003319155432555185
6.4400000000000004	0.00021962002492659563	0.00015603936832887712	-0.00004155596234436594	-0.00005847568671653547	0.08460096591536344	0.06010873227911899	-8.035815690304635e-6	-0.00003465972315884419
6.46	0.00021683968495095032	0.00015345230911415286	-0.0000409565846148934	-0.00005821637339640952	0.08247493060560891	0.058365554941306144	-9.186564462481601e-6	-0.00003573348261885863
6.4800000000000004	0.00021479635716200804	0.000151841172568673	-0.00004016262702759901	-0.00005770050760821083	0.08065881884392748	0.057018330259803705	-9.987410917897539e-6	-0.000036369418677524836
6.5	0.00021396136607785564	0.00015125934393002397	-0.00003902448630629157	-0.00005689354407210857	0.07931581268736108	0.056072075114726	-0.000010239952883825659	-0.000036544404782963503
6.5200000000000005	0.00021448438490530644	0.00015171163257747622	-0.00003747341510388162	-0.00005577295625379767	0.07848247207601154	0.05551315063156993	-9.878804835703755e-6	-0.00003625441006232209
6.54	0.00021616519022906727	0.00015315525199902108	-0.00003553994140030283	-0.00005432938805620534	0.07806627280133938	0.05531075410820573	-8.983842062052185e-6	-0.00003551411959438291
6.5600000000000005	0.00021849304524205985	0.00015549895524201026	-0.000033353436951291654	-0.00005256841739258276	0.07786794390740294	0.05541770865534971	-7.765070945632877e-6	-0.00003435747536547169
6.5800000000000001	0.0002207546016321944	0.00015860103848530424	-0.00003111946835841913	-0.000050512814822423286	0.07762670427669276	0.05577086874496015	-6.5193329851859704e-6	-0.00003283885927075408
6.6000000000000005	0.0002222035612189772	0.0001622677819924217	-0.00002907365414424566	-0.000048204876808888334	0.07708383436130305	0.056291729802445706	-5.560866487513245e-6	-0.00003103427935947666
6.6200000000000001	0.00022225981144484585	0.00016625454071162994	-0.000027419106920354097	-0.000045708119857777915	0.07605154188660788	0.056887991061339	-5.138270308153658e-6	-0.000029041632859738337
6.6400000000000006	0.00022067703066004724	0.000170271940146249	-0.000026265665575619446	-0.00004310740841364489	0.07446558976842699	0.05745682006904169	-5.362784962523401e-6	-0.000026978978436171695
6.6600000000000001	0.00021761386297493846	0.0001739992571680595	-0.00002559394207811365	-0.000040506553074227483	0.07240112860039336	0.05789034955024172	-6.175320436238742e-6	-0.000024979850433491023
6.6799999999999997	0.00021357887315363267	0.00017710591140448603	-0.000025259120820276645	-0.00003802265490568568	0.07004511507265025	0.05808347876922407	-7.365901763239365e-6	-0.00002318506904213837
6.7000000000000002	0.00020927481425733104	0.00017928009971968022	-0.000025032120128926433	-0.000035777035441386106	0.06763770463096151	0.057943400757906875	-8.636382983934527e-6	-0.000021731248800680266
6.7199999999999998	0.00020540573086752205	0.00018026132992451818	-0.000024660912614482544	-0.00003388342170369212	0.06540616930649598	0.057399581864935136	-9.680899836772994e-6	-0.000020737162277572268
6.7400000000000002	0.000202509613948642	0.0001798716213455636	-0.000023931461186093328	-0.00003243495386191722	0.06351227361830607	0.05641241128416257	-0.000010258004060645492	-0.000020290014890392193
6.7599999999999998	0.00020085085714453962	0.00017803924210883527	-0.000022714561349094066	-0.00003149224693846294	0.06202289646613251	0.054978652504720935	-0.000010239673501552795	-0.000020434193169886582
6.7800000000000002	0.00020037799601318413	0.0001748096336865769	-0.000020993600077444678	-0.0000310748679787756	0.06090364037582335	0.05313229634044345	-9.634143263175814e-6	-0.00002116488522572832
6.7999999999999998	0.0002007406213306004	0.00017034065849791036	-0.000018872109835358194	-0.00003115803796167368	0.06003147387055404	0.05094036633905487	-8.58414700546215e-6	-0.000022428074133573394
6.8200000000000003	0.00020136211419908038	0.000164882825163584	-0.000016558817688862583	-0.00003167524124797434	0.05922346049557206	0.04849438297424486	-7.340572745343795e-6	-0.000024126997749524608
6.8399999999999999	0.00020156648141736854	0.00015874854953862007	-0.000014326893101853944	-0.00003252607596802597	0.05827916985406885	0.04589916744883508	-6.210359183490008e-6	-0.000026133703695806204
6.8600000000000003	0.0002007449438748329	0.0001522766607365142	-0.000012449080016568921	-0.000033587559008214476	0.05703076422052826	0.04326113608205438	-5.482881794402998e-6	-0.000028303294394499043
6.8799999999999999	0.00019852300067689578	0.00014579864223615785	-0.000011122089201395137	-0.00003472656228729354	0.05538827557641522	0.040678084389761685	-5.350981622496864e-6	-0.000030488163480438845
6.9000000000000004	0.00019487066361634719	0.0001396116384054175	-0.000010404947851509836	-0.0000358112104134066	0.05336416244683217	0.038231809822348806	-5.852906658700385e-6	-0.000032549981056337964
6.9199999999999999	0.00019010940349107897	0.00013396078828681551	-0.00001019634365244886	-0.00003671976044088341	0.0510664914713657	0.035984056164097666	-6.859050892555574e-6	-0.0000343681336373194
6.9400000000000004	0.0001848108960116907	0.00012903090203725807	-0.000010261287758440952	-0.00003734640522787231	0.04866306300416643	0.03397548007627386	-8.109953511918483e-6	-0.00003584439098302562
6.96	0.00017962942506444282	0.00012494560233180488	-0.000010296108775631024	-0.00003760428328201501	0.04633127138556348	0.03222683927196648	-9.289962275542234e-6	-0.00003690443368642381
6.9800000000000004	0.0001751304796221358	0.00012177113728469671	-0.000010007244157983356	-0.00003742653905870256	0.044212139320374294	0.030741436319066357	-0.000010109101229169938	-0.00003749736197556798
7.	0.00017166424031715471	0.00011952207454999537	-9.180531070177164e-6	-0.000036766496528534604	0.042380972262314694	0.029507961104066133	-0.000010369619773511831	-0.000037594405406842326
7.0200000000000005	0.00016930295855207382	0.00011816673352403251	-7.728162466534547e-6	-0.00003559792616242928	0.040837778114841114	0.028503145399705047	-0.000010006123044547504	-0.00003718785207336672
7.04	0.00016783973937066927	0.0001176311869875036	-5.709467882270968e-6	-0.00003391608413906959	0.03951458795112698	0.027693965096954022	-9.09782597766258e-6	-0.00003629082915591799
7.0600000000000005	0.00016684121626675996	0.000117801712503874	-3.323806733249114e-6	-0.00003173976203236466	0.03829562212742817	0.02703942088745777	-7.853561598205542e-6	-0.0000349380897133463
7.0800000000000001	0.0001657484044717236	0.00011852652281093992	-8.72566998389674e-7	-0.000029114069083786048	0.037046826443393945	0.026492149553481635	-6.56883081906648e-6	-0.00003318746180108223
7.1000000000000005	0.000164014167145125	0.00011961831942195829	1.3096616395838842e-6	-0.000026113142068932192	0.035650118540657166	0.0260002373042185	-5.5570564198462944e-6	-0.0000311211562454555
7.1200000000000001	0.00016124825016516147	0.00012085955397134475	2.9431872148264886e-6	-0.00002284153360778202	0.0340343707984956	0.025509603175155916	-5.067563624340353e-6	-0.000028845789606874147
7.1400000000000006	0.00015732441809618327	0.00012201209734301861	3.884673843276986e-6	-0.000019432805849220225	0.03219309797267662	0.024967182152322527	-5.214822350972997e-6	-0.000026489870663828235
7.1600000000000001	0.00015240826747184562	0.00012283220294010203	4.171272772465556e-6	-0.000016044010407244183	0.030181922101502185	0.024324874511016403	-5.94574681615518e-6	-0.00002419774001701102
7.1799999999999997	0.000146894666832444	0.0001230902546500633	4.00944791904358e-6	-0.000012845376170321743	0.028097041441874474	0.023543890738651742	-7.058323142536586e-6	-0.000022119605029375256
7.2000000000000002	0.00014128294514493598	0.00012259310160962422	3.7144082330217265e-6	-0.000010005620467145161	0.026044093554715667	0.02259880839975721	-8.262686665296804e-6	-0.00002039830594203671
7.2199999999999998	0.00013603957102186116	0.0001212053257047193	3.625043320062415e-6	-7.674605025360793e-6	0.02410947688096015	0.02148049259474353	-9.259913836005633e-6	-0.000019154539996205547
7.2400000000000002	0.00013149124272231508	0.00011886516684431912	4.022290880459378e-6	-5.9661563382903124e-6	0.02234249026055145	0.020197115621961668	-9.813148302387158e-6	-0.000018473086478926895
7.2599999999999998	0.00012776772357565503	0.00011559145230049305	5.068747971687313e-6	-4.944309646008675e-6	0.02075037472111466	0.018772862837873296	-9.796343682400138e-6	-0.000018392757225639094
7.2800000000000002	0.00012479300044990956	0.00011147969799428276	6.775376676048116e-6	-4.615750064848647e-6	0.01930383073167854	0.017244438488872298	-9.21718767738732e-6	-0.00001890217829277421
7.2999999999999998	0.00012231560548276555	0.0001066880284961609	8.995899034779908e-6	-4.92989397149528e-6	0.017949291243072856	0.015656011251129115	-8.215434340911926e-6	-0.00001994223208154507
7.3200000000000003	0.00011997063299277016	0.00010141585837002163	0.000011450780719140561	-5.786305275876587e-6	0.016624785716601316	0.014053580210487035	-7.036673101591722e-6	-0.000021414471532352778
7.3399999999999999	0.00011736691067129463	0.00009587963382402395	0.000013783706921227705	-7.047564834509977e-6	0.015276596323624984	0.012479790540698208	-5.980725328225738e-6	-0.000023193568132872364
7.3600000000000003	0.00011418607053683873	0.0000902900029053885	0.000015647005996779077	-8.554796059122294e-6	0.013873306259824627	0.010969997098751107	-5.3292017759466075e-6	-0.000025141248783514902
7.3799999999999999	0.00011026867944950715	0.00008483373155622692	0.000016798045525775326	-0.00001014298810966779	0.0124132629998553	0.009549977621240801	-5.2681378827015716e-6	-0.000027119310752602682
7.4000000000000004	0.00010565740633443369	0.00007966203682827967	0.000017175239280821473	-0.000011653914753449697	0.010922630577601766	0.008235286380023831	-5.8312377041356775e-6	-0.00002900000416116722
7.4199999999999999	0.00010057852643405847	0.00007488537141772803	0.000016922907235943934	-0.000012945480053888736	0.009444590193787607	0.007031934843604151	-6.886941523322321e-6	-0.00003067301525402478
7.4400000000000004	0.00009536833148514693	0.00007057350323111119	0.000016353371264976957	-0.000013897360947345301	0.008024138522024628	0.005937941422401687	-8.175757280080788e-6	-0.00003204915731069663
7.46	0.00009037434705412455	0.00006675915927339466	0.00001586148172942507	-0.000014413598940926585	0.006694629584477919	0.004945295399355743	-9.382845895779759e-6	-0.000033061480155177554
7.4800000000000004	0.00008586717033747436	0.00006344348246329102	0.000015823349046680516	-0.000014423212210176048	0.005470590751924949	0.004041979339362508	-0.000010219032407280952	-0.00003366478456644681
7.5	0.00008198625770460032	0.0000606018967450067	0.00001650886875507062	-0.000013879976573486798	0.004347882268455235	0.0032138302158117044	-0.000010486957196571335	-0.00003383451898914558
7.5200000000000005	0.0000787246215774201	0.00005818948534460736	0.00001802392308899794	-0.000012762345435393883	0.0033093930875142115	0.002446145522288377	-0.000010121138820170142	-0.00003356583276465332
7.54	0.00007594582139686241	0.00005614550327595123	0.000020286526410177806	-0.00001107413892695819	0.0023333806403371404	0.0017250301330140403	-9.200277038259514e-6	-0.000032873250308746
7.5600000000000005	0.00007342457739738398	0.000054397074599710186	0.000023038400748448998	-8.846202438192352e-6	0.0014017879856180059	0.0010385237250184968	-7.932340285158956e-6	-0.000031791076894814024
7.5800000000000001	0.00007090377509289607	0.000052862425417784445	0.000025895021015696096	-6.138761297359694e-6	0.0005064035975913962	0.0003775500299370519	-6.611817334336938e-6	-0.000030374287763971822
7.6000000000000005	0.00006815880483585084	0.0000514541588440175	0.00002843323374400549	-3.043722291930169e-6	-0.00034878375829362285	-0.00026330237076008505	-5.551479181424359e-6	-0.000028699319119731756
7.6200000000000001	0.00006505449369524307	0.00005008308012607648	0.000030301339666496542	3.1424524835618e-7	-0.0011498253692713986	-0.0008852085817466872	-5.001230355446064e-6	-0.0000268639148238459
7.6400000000000006	0.0000615766376641667	0.0000486629231151656	0.000031319257305078166	3.7792767547686575e-6	-0.0018788701774879605	-0.001484837731626922	-5.078282791676043e-6	-0.000024985052745804705
7.6600000000000001	0.00005782625551805515	0.000047116022410322574	0.000031531381062653485	7.169925534495153e-6	-0.0025215316514420097	-0.0020545086437524034	-5.734834643901081e-6	-0.00002319406463999771
7.6799999999999997	0.000053979549630711596	0.0000453795593870967	0.00003119104794872792	0.000010289766998307351	-0.003072371587651379	-0.0025828831450963024	-6.776064465271667e-6	-0.000021628447294599814
7.7000000000000002	0.00005023092835291954	0.00004341157776464822	0.0000306847755185255	0.000012943011031336517	-0.003536333958593376	-0.003056241277617554	-7.919737872351154e-6	-0.000020420553809826514
7.7199999999999998	0.000046740755668743417	0.00004119565201857212	0.000030427098181376588	0.00001495384003954379	-0.003926025840903362	-0.0034602605808089835	-8.873423330200519e-6	-0.00001968425224577216
7.7400000000000002	0.000043602576290457406	0.00003874304901862692	0.000030760103907307045	0.000016186829916063224	-0.0042564570756032875	-0.0037820729680569437	-9.404613128703116e-6	-0.000019501510850305202
7.7599999999999998	0.00004083333679423309	0.00003609154348813245	0.00003187942783683502	0.000016564857996992707	-0.004539386125183616	-0.0040122474578082445	-9.389161396525879e-6	-0.000019911394005515097
7.7800000000000002	0.00003838218163426978	0.00003330070297455341	0.00003379402152566575	0.00001608081617276118	-0.004779000623435398	-0.004146301056898103	-8.8342674552499e-6	-0.000020903845178521787
7.7999999999999998	0.00003615124737956267	0.000030444274590028878	0.00003632052428333256	0.000014800450174360822	-0.004969990336420724	-0.004185408844213799	-7.876892333151466e-6	-0.000022419794911921528
7.8200000000000003	0.00003402309062049926	0.000027601012788669164	0.00003911426256878146	0.000012855548106313467	-0.005098542559247516	-0.004136159761352677	-6.757657433074455e-6	-0.00002435775108318428
7.8399999999999999	0.000031890310483823914	0.000024845630839113172	0.000041739706666836445	0.000010428916296525677	-0.005146258122434937	-0.004009431942585289	-5.769754471653086e-6	-0.000026585540913317207
7.8600000000000003	0.000029681963848078068	0.000022241421673265677	0.00004377531104428834	7.734357992892943e-6	-0.005096138384623624	-0.003818661167363029	-5.187647638433052e-6	-0.000028954784814738555
7.8799999999999999	0.00002737997278503141	0.00001983554980758515	0.00004493057213931304	4.9956333003659e-6	-0.004938723299709862	-0.003577881277180526	-5.191224697735826e-6	-0.000031315337693384345
7.9000000000000004	0.00002501986815062894	0.000017657287417952435	0.000045137490090030175	2.427972929804005e-6	-0.004675866199977038	-0.0032999020188205185	-5.8102023461199624e-6	-0.000033527374365019
7.9199999999999999	0.000022675298859548314	0.000015718810362751153	0.00004457958226985189	2.2443585428670685e-7	-0.00432029235851081	-0.0029948825246234084	-6.911389057582783e-6	-0.00003546977125200609
7.9400000000000004	0.000020432481341822615	0.000014017763848885666	0.00004364458313663637	-1.4522117556291844e-6	-0.0038909716532605667	-0.0026694125331940496	-8.235294636803797e-6	-0.00003704455430917757
7.96	0.000018364666188998073	0.000012540702080456216	0.000042819270485043486	-2.472829940464104e-6	-0.0034063299549300695	-0.0023260847059721275	-9.467694960811889e-6	-0.000038178094038343965
7.9800000000000004	0.000016515154077916133	0.000011266639792545142	0.000042565109064522506	-2.7420680886823518e-6	-0.002878136896433466	-0.0019634652836276333	-0.000010319924662738041	-0.00003882024347902832
8.	0.000014892080453298194	0.000010170211283727153	0.00004321101926951734	-2.1972565420609434e-6	-0.0023082312155360595	-0.0015763545749913638	-0.000010594781970249783	-0.00003894271790420839
8.0199999999999996	0.000013473155471154847	9.224397845055403e-6	0.00004488329568866108	-8.056306188786394e-7	-0.0016888684721175823	-0.0011562840440857843	-0.000010226433181902871	-0.000038536514473338034
8.0400000000000009	0.000012216103226001216	8.401457830037787e-6	0.000047475823687140076	1.4244796999124203e-6	-0.0010062832523296933	-0.00069205753693427	-9.293782800382628e-6	-0.00003761804033361255
8.0600000000000005	0.000011071702489461875	7.676224882789713e-6	0.00005066894790278649	4.461687627169082e-6	-0.0002464563383150871	-0.00017087293291128368	-8.003619845993568e-6	-0.000036217135247545025
8.0800000000000001	9.995700867838341e-6	7.025187954529509e-6	0.0000539890445816298	8.226726212378399e-6	0.0005986821230232493	0.00042076633693467443	-6.649922009392849e-6	-0.00003439160974053572
8.0999999999999996	8.958453633475037e-6	6.428344486872542e-6	0.00005691837778172826	0.000012600391761012554	0.0015266470498074673	0.0010954807099027456	-5.544743602430729e-6	-0.00003222145790311872
8.120000000000001	7.949481242120596e-6	5.869177721957774e-6	0.000059026563697268456	0.000017410826747548362	0.0025236098996126457	0.0018632052269322078	-4.939183141294029e-6	-0.00002981569343392871
8.1400000000000006	6.976469239940303e-6	5.33614606746116e-6	0.000060094551889162975	0.00002245275999993139	0.0035684975351200215	0.0027294643513598414	-4.952087892594613e-6	-0.000027299967222866277
8.1600000000000001	6.058670520206171e-6	4.8220134061689664e-6	0.000060172523375487215	0.000027479131344186204	0.004640682599407463	0.003693456119372596	-5.540558096947973e-6	-0.000024821015819118068
8.1799999999999997	5.218287603895411e-6	4.324303946294278e-6	0.00005956129286835902	0.0000322256611366895	0.005728264788425548	0.004746913146664431	-6.5162834691311874e-6	-0.00002253167418236574
8.1999999999999993	4.472830970420962e-6	3.844741862766347e-6	0.00005871978200376291	0.000036431846934198694	0.00683336119178817	0.005873798945502802	-7.604066023005331e-6	-0.00002057859604801618
8.2200000000000006	3.8309560170690665e-6	3.3883334737126817e-6	0.00005813854668968288	0.00003986747142110772	0.007972359612736808	0.007051245908319754	-8.51754419175466e-6	-0.00001908728111431866
8.2400000000000002	3.292114337462694e-6	2.962086642179619e-6	0.000058219643576315795	0.000042358449533387785	0.009171150171798372	0.00825176121867156	-9.028321297784028e-6	-0.000018148045092451586
8.2599999999999998	2.8488408027944463e-6	2.5735676309185076e-6	0.00005918885349690037	0.00004380701096417542	0.010456833586610315	0.009446427618561294	-9.01407224536051e-6	-0.000017805713008342712
8.2799999999999994	2.4900309428540024e-6	2.2295528003078546e-6	0.00006104924616049153	0.0000442021428669636	0.011847944553251832	0.01060855007942913	-8.481558985466614e-6	-0.00001805515629059157
8.3000000000000007	2.2039211558592603e-6	1.9350118005176033e-6	0.00006357709560732867	0.00004361839099964155	0.013345394946173981	0.011717069204023602	-7.565124869774283e-6	-0.000018843478732966147
8.3200000000000003	1.9801080119948002e-6	1.6925687131128782e-6	0.00006636186558483472	0.000042203802539192385	0.014926692199879514	0.01275912831761647	-6.500734147097439e-6	-0.000020078131534744922
8.3399999999999999	1.8104601829124242e-6	1.5024626682491034e-6	0.00006889220606755209	0.000040160074753218896	0.016546287026142612	0.013731414139648214	-5.575400541403132e-6	-0.00002163901918975325
8.3599999999999994	1.6891133750553392e-6	1.362917028983487e-6	0.00007068044755169783	0.000037719167888958685	0.018144137923443365	0.014640198175729837	-5.057002186523507e-6	-0.0000233921000131269
8.3800000000000008	1.6119412230459023e-6	1.2707584179959992e-6	0.00007139874213861579	0.00003512055606779979	0.019661911266917114	0.015500279352067792	-5.119861222497278e-6	-0.000025202151711020042
8.4000000000000004	1.5759657220836722e-6	1.222114930736594e-6	0.00007098292009946073	0.00003259221100203518	0.02106229867963408	0.016333191345038543	-5.790184204414306e-6	-0.000026943066786057522
8.4199999999999999	1.5790565086751941e-6	1.2130532527839406e-6	0.00006966221038003891	0.000030336878411457547	0.02234412453530612	0.017165068380550184	-6.933407892342579e-6	-0.000028504944780964736
8.4399999999999995	1.6199901286894703e-6	1.2400665169164232e-6	0.0000679000201936009	0.00002852374193175484	0.023546713229121923	0.01802448678035385	-8.290048611760617e-6	-0.000029798066068099913
8.4600000000000008	1.6986455520787643e-6	1.3003752512675917e-6	0.00006626836913841348	0.000027284513259180293	0.024741426715674673	0.018940466386728763	-9.546304799319146e-6	-0.00003075439047261965
8.4800000000000004	1.8159776016202746e-6	1.3920413892548206e-6	0.00006530182222543497	0.00002671245397065413	0.02601346665653047	0.019940676708557013	-0.000010413755169901015	-0.00003132747859877504
8.5	1.97348386220808e-6	1.5139151237310984e-6	0.00006537362396542036	0.000026862770545965536	0.027439721074368345	0.021049783847216046	-0.000010695147807750812	-0.0000314917294509089
8.5199999999999996	2.172084972426049e-6	1.6654404283475201e-6	0.00006661693989065019	0.000027753099562906236	0.029068004456997965	0.022287815812287944	-0.000010324630259354178	-0.0000312416465796583
8.5400000000000009	2.4105886199825105e-6	1.8463433158990942e-6	0.00006889689490119704	0.00002936328098122338	0.03090152847320509	0.023668422755593076	-9.380242040844475e-6	-0.00003059156464552858
8.5600000000000005	2.6841793403010547e-6	2.056225197961287e-6	0.00007183419623754657	0.00003163420151182547	0.03289190887143784	0.025196964604798436	-8.069022598390546e-6	-0.000029575945478666307
8.5800000000000001	2.983614504857617e-6	2.2940868537495664e-6	0.00007488223056821283	0.00003446610661255092	0.034944251111662133	0.026868466740214283	-6.684322253801557e-6	-0.000028250023849344167
8.5999999999999996	3.295831826855418e-6	2.557820373526756e-6	0.00007745315045135934	0.00003771736769835709	0.036936569107471305	0.028665634035523746	-5.5381219859888966e-6	-0.000026690277660081603
8.620000000000001	3.6062659101096623e-6	2.8437265571668596e-6	0.00007906904306716356	0.00004120517067502222	0.0387511550110749	0.030557283176750643	-4.88123843967833e-6	-0.000024993953558548416
8.6400000000000006	3.902357826087669e-6	3.1461390592062743e-6	0.00007949289001495592	0.00004470984396938851	0.04030898450009776	0.03249770426609998	-4.8352445325582685e-6	-0.000023276755341501056
8.6600000000000001	4.176967556108509e-6	3.457255630802563e-6	0.00007879097479403465	0.00004798441597646389	0.04159446834346947	0.03442753815034973	-5.361136010847094e-6	-0.00002166787483403736
8.6799999999999997	4.430248777777142e-6	3.767278340950775e-6	0.00007730309605368076	0.000050770339782518355	0.042660705867976774	0.03627668812466519	-6.276508760591143e-6	-0.00002030188454525747
8.7000000000000011	4.669191982341067e-6	4.0649360857761636e-6	0.00007553577402601647	0.00005281909694046135	0.04361371749243698	0.03796951908175019	-7.312660974494864e-6	-0.00001930764240916075
8.7200000000000006	4.905044025393438e-6	4.338398295988651e-6	0.00007402119888308131	0.00005391773627143032	0.044582427454777585	0.039432128702520795	-8.188907652740955e-6	-0.000018795206621971904
8.7400000000000002	5.14952702728702e-6	4.576494684075835e-6	0.00007318669773629821	0.000053914718253335333	0.04568460390336787	0.040600883498619594	-8.680735247865187e-6	-0.00001884261846237225
8.7599999999999998	5.410926535951428e-6	4.770056198510893e-6	0.00007326254483773429	0.000052741322670292655	0.04699722223739478	0.04143086951130828	-8.667558542043945e-6	-0.00001948497625923649
8.7799999999999994	5.6909052142236265e-6	4.913123514235346e-6	0.00007423708817581372	0.00005042393129812003	0.04853611282229615	0.04190263380257951	-8.155746293719631e-6	-0.000020708192186384353
8.8000000000000007	5.982688755490655e-6	5.003765033183233e-6	0.00007585913109952188	0.000047083996330945016	0.05024757442938375	0.04202576236333093	-7.277187465373931e-6	-0.000022449054914755456
8.8200000000000003	6.271204042882581e-6	5.0443212391886256e-6	0.00007768751279335042	0.00004292516853113023	0.05201445385633044	0.04183847512186536	-6.263478966029006e-6	-0.000024601859434640564
8.8399999999999999	6.5356197617319565e-6	5.041027471316419e-6	0.00007918736090389732	0.00003821006144180308	0.05367884099363984	0.041403343820855275	-5.395872723057326e-6	-0.000027030331951777634
8.8599999999999994	6.75421313888058e-6	5.003116760498017e-6	0.00007986257247010642	0.00003323142643091367	0.0550802312724498	0.04080013801533262	-4.936168696367756e-6	-0.000029582404651330648
8.8800000000000008	6.910498154339121e-6	4.941615680632063e-6	0.00007939511687623034	0.00002828333106894247	0.05610128298992052	0.0401173654250228	-5.053640134835581e-6	-0.00003210497850519987
8.9000000000000004	6.998570390361829e-6	4.8680830813839075e-6	0.00007774615466211582	0.000023637114443162416	0.05670661789254433	0.039444130982145484	-5.771395799778514e-6	-0.00003445623201543548
8.9199999999999999	7.0254547276141596e-6	4.793503540771132e-6	0.00007517811341245478	0.00001952491895046005	0.05695918221890487	0.03886354011685031	-6.953713389294008e-6	-0.000036514044767676975
8.9399999999999995	7.009313279773297e-6	4.7274593564202524e-6	0.00007218563118496249	0.000016131287145551137	0.05700644116450438	0.03844822208718186	-8.341101915059257e-6	-0.000038180289843623864
8.9600000000000008	6.974169197291305e-6	4.677606853303527e-6	0.00006936133883023465	0.00001359141666718536	0.05704135864591184	0.03825789747508428	-9.619999473854595e-6	-0.0000393817244888652
8.9800000000000004	6.9431672740806735e-6	4.6494062557600675e-6	0.0000672450774925394	0.000011993601600481202	0.05725252306475659	0.03833844532149377	-0.000010501988040048391	-0.00004006876109148836
9.	6.9325527434877645e-6	4.646015567045321e-6	0.00006620044669777076	0.000011383193345781994	0.057778612339187935	0.0387217151174665	-0.000010789580070629274	-0.00004021350935644157
9.0199999999999996	6.947766626345978e-6	4.668258756338752e-6	0.00006634109408983986	0.000011765882590137916	0.058676739097266485	0.039425360092769805	-0.000010416653099792254	-0.000039808248307705644
9.0400000000000009	6.982183388206831e-6	4.714606743151163e-6	0.00006751079564497042	0.000013108963599023636	0.05990839732798033	0.04045217925540807	-9.46107306608676e-6	-0.00003886504955437398
9.0600000000000005	7.018584131175927e-6	4.781155063293317e-6	0.0000693158619571888	0.000015340270282811837	0.06134460615375834	0.04178878087604195	-8.12975829788686e-6	-0.00003741674060314417
9.0800000000000001	7.033264440105376e-6	4.861631905805481e-6	0.00007120904253796153	0.000018345520896195794	0.06279170461804262	0.04340376466584493	-6.715881835749285e-6	-0.00003551884064159329
9.0999999999999996	7.00219129080081e-6	4.947512720729207e-6	0.0000726175478262277	0.00002196575018070843	0.06403646109453386	0.04524600838482003	-5.531280109158848e-6	-0.00003325158168915318
9.120000000000001	6.9077138352873545e-6	5.028339859754328e-6	0.00007308942486796665	0.000025997178678630487	0.06490169016251023	0.04724395992527385	-4.827164781395248e-6	-0.00003072073158982662
9.1400000000000006	6.743597120716654e-6	5.092334812299762e-6	0.00007241396265509984	0.000030196037580283348	0.06529545935348689	0.049306969974435455	-4.7268526064935126e-6	-0.0000280557903349718
9.1600000000000001	6.516431387352397e-6	5.127338033695305e-6	0.00007067209047393473	0.00003429029613904047	0.06523568414538704	0.05132953676485758	-5.195007340265474e-6	-0.00002540437921407155
9.1799999999999997	6.242931650941582e-6	5.1220219070842e-6	0.00006819866500190523	0.00003799882732211843	0.0648409018663273	0.053198807612179155	-6.054592390585336e-6	-0.000022922360398931857
9.2000000000000011	5.944419030451809e-6	5.067217632700313e-6	0.00006547521536066053	0.00004105649765855927	0.06429228388330552	0.05480485020843131	-7.042911236554859e-6	-0.00002076033051276734
9.2200000000000006	5.640732223941691e-6	4.957114773140855e-6	0.00006299546115134826	0.00004324154672664836	0.06378225429453481	0.05605228939705358	-7.884590725677095e-6	-0.000019048336630917787
9.2400000000000002	5.3455468403889605e-6	4.790072854821632e-6	0.00006114538670003648	0.000044400220512409475	0.06346622668222318	0.05687123482512651	-8.358784335164501e-6	-0.000017881535295453038
9.2599999999999998	5.064080456579513e-6	4.568847217347903e-6	0.00006012252391746156	0.000044463610739935456	0.06342815811652346	0.05722530796991315	-8.346566760416936e-6	-0.000017309660261619894
9.2799999999999994	4.793212448060978e-6	4.300164736954296e-6	0.000059901243708917164	0.000043453205348821855	0.06366382807208631	0.05711512925029102	-7.853951945444463e-6	-0.000017332438153416302
9.3000000000000007	4.523553132953482e-6	3.993742258861708e-6	0.00006024231412969122	0.000041474297479888016	0.06408216401756427	0.05657668628049369	-7.010525696521513e-6	-0.000017901706415314933
9.3200000000000003	4.242853298290278e-6	3.66096613754912e-6	0.00006074454686489594	0.0000386991963887129	0.06452441361496702	0.05567519701536624	-6.04378635751118e-6	-0.000018929434421857016
9.3399999999999999	3.940035122039892e-6	3.3135047126181323e-6	0.0000609355925494902	0.00003534418547635681	0.06480031201167165	0.054495996248539375	-5.2296065306613215e-6	-0.000020299658340419008
9.3599999999999994	3.6088946325807955e-6	2.9620984898151573e-6	0.000060390472022021834	0.00003164484511907811	0.06473663315422899	0.0531343535415803	-4.824168373829331e-6	-0.000021881845875568038
9.3800000000000008	3.250354717798646e-6	2.615689000830074e-6	0.00005885107510746777	0.0000278337430845218	0.06422693857272467	0.051685957800767006	-4.9921566490067636e-6	-0.00002354343066467291
9.4000000000000004	2.8723946089427597e-6	2.280945291280545e-6	0.000056308192315824903	0.000024123069351735982	0.06326629974915907	0.050239256145485835	-5.753941129221115e-6	-0.00002515996808593926
9.4199999999999999	2.487595652474346e-6	1.962159782684257e-6	0.00005301291705549827	0.000020693164815135484	0.061956834093028955	0.048870164248301595	-6.972816161969321e-6	-0.00002662223917227193
9.4399999999999995	2.1092825476994952e-6	1.661431764574643e-6	0.00004940979168836149	0.000017686544232901698	0.06048053758719506	0.04763908296473151	-8.389257739960034e-6	-0.000027840394197972893
9.4600000000000008	1.7478438724100429e-6	1.379039040704606e-6	0.00004601646779439545	0.00001520617650854952	0.05904956292250874	0.04658977491759569	-9.68977187874024e-6	-0.00002874573506246277
9.4800000000000004	1.4085779024419657e-6	1.113907056514856e-6	0.00004329299504757257	0.00001331647192244354	0.05785197646886843	0.04574949295334341	-0.000010585725807046742	-0.00002929096019182484
9.5	1.0915606856094066e-6	8.641077528796843e-7	0.00004153846386929434	0.00001204551938571976	0.05700895653163363	0.04512976875405069	-0.000010879230781242914	-0.00002944968736984577
9.5199999999999996	7.931873673233083e-7	6.273459562609165e-7	0.00004083318515385715	0.000011387463862122654	0.05655126963945668	0.04472740211364605	-0.000010503846117349786	-0.000029215904649802332
9.5400000000000009	5.086088788741306e-7	4.0141173820462447e-7	0.00004102825554144094	0.000011304382491650507	0.0564159001783327	0.04452538186728647	-9.537352443565774e-6	-0.000028603746205525468
9.5600000000000005	2.342381297336835e-7	1.845884620633673e-7	0.0000417794160360235	0.000011727515874920843	0.05646135826880788	0.04449367530682316	-8.186743072077291e-6	-0.00002764769803864696
9.5800000000000001	-3.0400692466811064e-8	-2.399232610924309e-8	0.00004262254605382977	0.000012558180679262862	0.05650003756957451	0.04459001478448602	-6.745243198143065e-6	-0.000026403040362619644
9.5999999999999996	-2.8204495555423195e-7	-2.240647749007007e-7	0.00004308270049035725	0.00001366908872579278	0.056343548819671824	0.044760965706968414	-5.524701837785747e-6	-0.00002494605558608264
9.620000000000001	-5.145221308375617e-7	-4.1403873322856054e-7	0.000042793971108334285	0.000014907078562643436	0.05585106916010886	0.04494365652818299	-4.776711497833059e-6	-0.000023373306253872164
9.6400000000000006	-7.207164799094099e-7	-5.909439804407122e-7	0.00004159379869593626	0.000016098362309704435	0.054965709096748284	0.045068561392493	-4.626103798810224e-6	-0.000021799165937825342
9.6600000000000001	-8.948199305876026e-7	-7.505503803467353e-7	0.00003955776504788469	0.00001705722018087712	0.05372567449957941	0.04506362012250299	-5.040805195804149e-6	-0.00002035083557995086
9.6799999999999997	-1.0338694984425369e-6	-8.876945769822264e-7	0.000036963285866685173	0.000017598561803668897	0.052246702468210025	0.04485973763236205	-5.848665623491982e-6	-0.000019160368820657554
9.7000000000000011	-1.1379648369285727e-6	-9.968141199197357e-7	0.000034199749468753486	0.000017553900453728223	0.05068407907062237	0.04439733463916857	-6.79254772630455e-6	-0.000018353800141193406
9.7200000000000006	-1.209222298959235e-6	-1.0726423274319282e-6	0.00003165997300165633	0.000016789162746727015	0.049189016855871806	0.04363318603186741	-7.602053122716986e-6	-0.000018038272306354744
9.7400000000000002	-1.2500392109158508e-6	-1.1109618315691479e-6	0.00002964585427716453	0.000015221662220963201	0.04787264237879145	0.04254640814045408	-8.059798889492224e-6	-0.000018288919796579544
9.7599999999999998	-1.2613968739738826e-6	-1.1092712149631418e-6	0.000028306845651003524	0.000012832918409724778	0.046784570239464245	0.0411423067091995	-8.048441899293946e-6	-0.000019137886991278498
9.7799999999999994	-1.241792055097755e-6	-1.0672081425349176e-6	0.000027615746947597388	9.67421131344755e-6	0.04590710535577778	0.03945301182655549	-7.573674738935626e-6	-0.000020567919163064896
9.8000000000000007	-1.1871378244296933e-6	-9.866097717874816e-7	0.000027379609344062807	5.86299646016142e-6	0.04516328620398772	0.03753442825081846	-6.762919697878971e-6	-0.000022512270583915995
9.8200000000000003	-1.09171013946225e-6	-8.711714392417041e-7	0.000027283045155178915	1.5703249706222302e-6	0.04443660931824241	0.03545987482892035	-5.839825070066951e-6	-0.000024861323397283607
9.8399999999999999	-9.499163034179275e-7	-7.257637459312984e-7	0.000026960568736136595	-2.998424577026166e-6	0.04359989888616938	0.03331159368882872	-5.075235177079716e-6	-0.000027474712612422808
9.8599999999999994	-7.583100470582094e-7	-5.555498408459235e-7	0.000026088387302442177	-7.625668721999849e-6	0.04254861351804816	0.03117178199058185	-4.720132128920227e-6	-0.000030196473544104625
9.8800000000000008	-5.170014646150117e-7	-3.6507864302502896e-7	0.000024475049150304485	-0.000012102411415591455	0.04123051172501534	0.02911477104422711	-4.935023889697559e-6	-0.00003287022406522544
9.9000000000000004	-2.2966040935794636e-7	-1.57508981154645e-7	0.00002212222951934979	-0.00001624438882739044	0.039661906823442075	0.027201495250642648	-5.73785545978129e-6	-0.00003535179010831972
9.9199999999999999	9.81575273232852e-8	6.59410363308302e-8	0.000019231243925281523	-0.000019901896453111177	0.03792369177382838	0.025476676167900923	-6.9910844102625e-6	-0.000037517738585708164
9.9399999999999995	4.6180990022498713e-7	3.062956430581714e-7	0.000016150089051587867	-0.000022963396410540925	0.03613787933483756	0.02396846621137849	-8.43512058129527e-6	-0.00003926954877010536
9.9600000000000008	8.603167406720798e-7	5.669034285446088e-7	0.000013280166163901372	-0.0000253543357365674	0.03443347949034467	0.02268984974597551	-9.756377832438303e-6	-0.00004053420514506177
9.9800000000000004	1.297866705070215e-6	8.533499702757236e-7	0.00001097571507063066	-0.00002703324402506613	0.03291389354654399	0.02164095123935098	-0.000010665811365362355	-0.00004126259120588992
10.	1.7834130753244753e-6	1.1732410330207965e-6	9.464841557310833e-6	-0.000027987158126677525	0.031635018625688134	0.02081150040087133	-0.000010964983183487964	-0.000041427178845919846
10.02	2.328360758481311e-6	1.5358646057385588e-6	8.805961704661688e-6	-0.000028227949699455347	0.030597218420874938	0.02018294829763635	-0.000010587091329210347	-0.00004102025589317525
10.040000000000001	2.942866355027579e-6	1.9517033015724794e-6	8.880837725505254e-6	-0.000027790438018428294	0.029749808058973367	0.019730015435682854	-9.609909289508173e-6	-0.00004005346584369458
10.06	3.6316879203219434e-6	2.4317423053922635e-6	9.421536111483457e-6	-0.000026732421859719277	0.02900537850986441	0.0194217145178323	-8.240680459484212e-6	-0.000038558867354191974
10.08	4.390937087894435e-6	2.986517100701293e-6	0.000010068974160974827	-0.00002513605478551026	0.028261345664858117	0.01922209096313937	-6.772890133404088e-6	-0.00003659113025482712
10.1	5.207293453307763e-6	3.624881390813906e-6	0.000010456579390454907	-0.000023109384420983055	0.027425081000447687	0.019091043485735995	-5.518547906531015e-6	-0.000034229929512971937
10.120000000000001	6.060750346607103e-6	4.352554106283006e-6	0.000010301540910439657	-0.000020786470756407164	0.02643666734281387	0.018985607130941894	-4.729625598984415e-6	-0.00003158116807461012
10.140000000000001	6.930576532749378e-6	5.17061553417246e-6	9.476093586088737e-6	-0.000018324429801485576	0.025282179226802315	0.018861984718027146	-4.532275956617776e-6	-0.000028775492974034188
10.16	7.802514509681935e-6	6.074236951820115e-6	8.03355622629756e-6	-0.000015896161621740688	0.023992884388222814	0.018678397169380197	-4.897332054930797e-6	-0.000025962824018873067
10.18	8.674400587578329e-6	7.0519974282530875e-6	6.180916301911054e-6	-0.000013678467909022929	0.022631341314763104	0.018398523233774524	-5.657099513014369e-6	-0.000023302378661083244
10.200000000000001	9.557986996098116e-6	8.086113874018044e-6	4.211330123325666e-6	-0.000011836594600505144	0.021270533628405072	0.017994998021092518	-6.559594364003723e-6	-0.00002094886080975505
10.220000000000001	0.000010476307572933034	9.153759340242291e-6	2.4224306887607358e-6	-0.000010507564326399588	0.019973779676663507	0.017452253191532843	-7.339081972310618e-6	-0.0000190367657720535
10.24	0.000011457429087917242	0.00001022939350351308	1.0447476704667158e-6	-9.785478273268919e-6	0.018781003264615983	0.016768008888409746	-7.7814524182518e-6	-0.000017665664408870506
10.26	0.000012526205554030006	0.000011287755682149569	1.942111053162979e-7	-9.711861996495371e-6	0.01770329532710544	0.015952993231618785	-7.770870012492904e-6	-0.000016889445763465196
10.279999999999999	0.00001369580075813159	0.000012306978360084472	-1.47505532660435e-7	-0.000010273045708526416	0.01672487633907133	0.015028890593186446	-7.312735261809838e-6	-0.000016711685462344325
10.300000000000001	0.000014960781197361638	0.000013271244063426887	-1.2598973752817044e-7	-0.000011404869284485541	0.015810440886633893	0.014024950768874602	-6.532435675206806e-6	-0.000017087828382442036
10.32	0.000016293806338148488	0.000014172542129460028	1.7853659170204497e-8	-0.000013003308418858199	0.014915841343751525	0.01297397216178535	-5.649998924856298e-6	-0.000017933272471678296
10.34	0.000017648030209131072	0.000015011324460456574	2.3554149742704414e-9	-0.000014938506668728821	0.014000109008753014	0.011908421298112686	-4.931563168777045e-6	-0.000019135272644562565
10.359999999999999	0.000018966494616144684	0.000015796114906077437	-4.247528764732359e-7	-0.000017069438649701884	0.013036415348019881	0.010857289075725467	-4.623290121650187e-6	-0.000020566161586886455
10.380000000000001	0.00002019751700483175	0.000016542313651420834	-1.4158666205334045e-6	-0.00001925692375817719	0.012019146258382685	0.009844006428161627	-4.881880368266063e-6	-0.000022095682924534832
10.4	0.000021311926079386163	0.000017270516855827254	-2.9745541597248244e-6	-0.000021373620029143303	0.010964713940466587	0.00888546047986323	-5.723130910091929e-6	-0.000023600980471363703
10.42	0.000022315817190359885	0.000018004651072582412	-4.947502977046452e-6	-0.00002331058155399965	0.009905596393987776	0.0079919460362233	-7.008785861587337e-6	-0.00002497364765556624
10.44	0.00002325326140616785	0.00001877013764958732	-7.062837574232608e-6	-0.00002498070266259507	0.008879762907425	0.0071677847316444455	-8.479151351241515e-6	-0.00002612395754134566
10.460000000000001	0.000024197278413829994	0.00001959219575515074	-9.001504588631868e-6	-0.00002631979906861285	0.007919530707997651	0.006412332546925401	-9.820400536169428e-6	-0.000026982847591379183
10.48	0.000025232034452893204	0.000020494295217872786	-0.000010476707948939501	-0.000027286213103600842	0.007043720317301501	0.005721143250831013	-0.000010742897955232848	-0.000027502421455060096
10.5	0.000026431732346980315	0.000021496702094803406	-0.000011298412600868469	-0.000027859756802011554	0.006254986458928092	0.0050871270467434185	-0.000011047523696434204	-0.00002765571099953764
10.52	0.000027841279822348367	0.000022615028433245595	-0.00001141105311538716	-0.00002804060856934357	0.005541922318147928	0.0045016152849105	-0.000010667075984915921	-0.000027436287788594618
10.540000000000001	0.000029462352758208102	0.000023858706536366824	-0.00001090245096601369	-0.000027848522724675958	0.004884272098501758	0.003955299008136833	-9.679390586385663e-6	-0.0000268580845572532
10.56	0.000031247851875062184	0.000025229355526639956	-9.985109876559925e-6	-0.000027322438844888387	0.004259434122896614	0.0034390452904899606	-8.29211764398156e-6	-0.00002595552558920801
10.58	0.000033107773267265845	0.00002671909182830946	-8.950918924189848e-6	-0.000026520314775954444	0.003648682755445997	0.002944610282550174	-6.7991910586461316e-6	-0.000024783797675728987
10.6	0.00003492804174802991	0.000028308948143358687	-8.103846198013583e-6	-0.000025518771670006874	0.0030416832144769617	0.002465264242648521	-5.512919495642818e-6	-0.000023418842616160208
10.620000000000001	0.000036599446303805354	0.000029967693653354515	-7.684565809102522e-6	-0.000024411953439263217	0.0024381065663931227	0.001996326121149664	-4.685661423720834e-6	-0.000021956445037009717
10.640000000000001	0.00003804820759309793	0.00003165146780645418	-7.809683522565485e-6	-0.000023308901558304466	0.0018459190297465055	0.0015355794777029478	-4.444725583352922e-6	-0.00002050966699193349
10.66	0.000039257129022408365	0.00003330471004721375	-8.446912198754189e-6	-0.000022328781572205413	0.00127716781659101	0.001083515398920712	-4.7635372557233165e-6	-0.000019203903683076218
10.68	0.00004026947534340674	0.000034862834572328305	-9.434004729685412e-6	-0.00002159353246939683	0.0007431013015494981	0.0006433313949456174	-5.478470614702025e-6	-0.00001816907435764135
10.700000000000001	0.00004117491610511099	0.00003625690746937273	-0.000010531733130201835	-0.00002121798948994668	0.0002505444669015019	0.00022061896933126945	-6.342325516468057e-6	-0.000017528972521099065
10.720000000000001	0.00004208341103984375	0.00003742020437071645	-0.000011490629051214588	-0.000021298234439900095	-0.0001993880578447932	-0.00017729413299146142	-7.0937442602002034e-6	-0.00001738856259038017
10.74	0.00004309548046426808	0.000038296001075270116	-0.00001211173282092862	-0.00002189971806477439	-0.000610282549299735	-0.0005423162919271602	-7.52171187396174e-6	-0.000017820880905358087
10.76	0.00004427605552390273	0.00003884541173929913	-0.00001228921679473786	-0.0000230473119777928	-0.000987938671069972	-0.0008667638523077344	-7.511828783464617e-6	-0.000018855890629608022
10.779999999999999	0.00004563647367992079	0.000039053752267526124	-0.000012030639159825427	-0.000024719564235385633	-0.0013374582995078137	-0.0011445399016468349	-7.069229133365489e-6	-0.000020473800650977977
10.800000000000001	0.000047127391952646396	0.00003893397513869949	-0.000011454622748299586	-0.000026848837295549	-0.0016608395203052046	-0.0013720913021859113	-6.317384274512276e-6	-0.0000226047425826275
10.82	0.00004864481034547532	0.00003852627527766008	-0.000010766405321153334	-0.000029327753398628286	-0.0019557603262296067	-0.0015489455127962396	-5.472912943583339e-6	-0.00002513535254291345
10.84	0.000050050581665897404	0.000037893871068328454	-0.000010212479093885295	-0.000032020835172842324	-0.002215954361569486	-0.0016777245353739605	-4.797542825952863e-6	-0.000027921124641005327
10.859999999999999	0.00005120589851391818	0.000037115907263041576	-0.000010019669692278181	-0.00003477896703069288	-0.00243318763409882	-0.0017636633513274718	-4.53296087804532e-6	-0.000030801999895294836
10.880000000000001	0.00005201099051186782	0.00003627905542818415	-0.000010331444551415963	-0.00003745378695408432	-0.002600296212686128	-0.0018137760788887838	-4.832392915137448e-6	-0.000033618051522945526
10.9	0.00005243899071418038	0.00003546949057962019	-0.000011160679945386705	-0.000039909495151193613	-0.0027142022616547055	-0.0018358738457739234	-5.709733034285299e-6	-0.00003622249989289171
10.92	0.000052550798190496666	0.000034766521767063426	-0.00001237726080801873	-0.00004203060706395435	-0.002777641520737265	-0.001837630211471743	-7.026116453278576e-6	-0.00003849040057625506
10.94	0.000052483557361935134	0.00003423846568257881	-0.000013737681481414317	-0.00004372543362618248	-0.0027987820430213062	-0.0018258290357906022	-8.521705642896188e-6	-0.000040322710588247035
10.960000000000001	0.00005241601266435357	0.00003394065347147936	-0.00001494702016643046	-0.0000449261100089154	-0.0027888502847361074	-0.001805848943607968	-9.88229555146336e-6	-0.00004164657663071219
10.98	0.000052522942908898174	0.00003391496234447187	-0.00001573178681904487	-0.00004558657381736618	-0.0027587461647577615	-0.001781369571350975	-0.000010817498112347757	-0.00004241333356830809
11.	0.000052932710592805125	0.00003419004833359652	-0.000015902279133099594	-0.00004567999429873408	-0.002715906750241459	-0.001754245758820409	-0.000011127392355818249	-0.00004259582181116661
11.02	0.000053697459928432414	0.00003478150132009025	-0.000015392166951132895	-0.00004519689644908209	-0.002662355153599816	-0.0017244895645510726	-0.000010744342107040929	-0.000042186356915819435
11.040000000000001	0.00005478008821509453	0.00003569137474658471	-0.000014271867222498226	-0.00004414476111698413	-0.0025943470935558357	-0.0016903188248846158	-9.746307241854907e-6	-0.000041196181396318766
11.06	0.000056059685356676996	0.000036906888272998195	-0.00001273535234185058	-0.000042549327902742565	-0.002503627827781689	-0.0016482631311469272	-8.341485146311627e-6	-0.0000396566258720339
11.08	0.00005735641679454251	0.00003839850586465767	-0.000011060104568412108	-0.000040457244591038994	-0.0023800124466942536	-0.0015933513109738621	-6.824429371020402e-6	-0.00003762157932466716
11.1	0.000058473718094703404	0.00004011800101029292	-9.543621231771293e-6	-0.0000379391423522297	-0.002214630586818649	-0.0015194271035667898	-5.507876739896964e-6	-0.00003517027444237527
11.120000000000001	0.000059248724450010654	0.00004199745723038634	-8.429434284711095e-6	-0.00003509175171467448	-0.0020027859550399733	-0.0014196409841595269	-4.644585872697434e-6	-0.00003240892586850539
11.140000000000001	0.00005959526595542506	0.000043950297325003035	-7.844854073513032e-6	-0.000032037452999579354	-0.0017453204175685172	-0.0012871383330499587	-4.362879817492444e-6	-0.000029469567759423282
11.16	0.00005952399291945996	0.000045875260724362595	-7.772202305820214e-6	-0.000028919851345001954	-0.0014479103554829505	-0.0011159074149000741	-4.63849711859033e-6	-0.00002650469847224398
11.18	0.00005913302934048503	0.00004766368121213521	-8.06267839810438e-6	-0.000025894694772044265	-0.001118649311504531	-0.0009016778738785507	-5.311531572668157e-6	-0.000023677156000263594
11.200000000000001	0.0000585745769299932	0.00004920952886351555	-8.485002426849152e-6	-0.000023116646324174397	-0.0007650098587856197	-0.0006426981926267799	-6.139229732353343e-6	-0.00002114592156324267
11.220000000000001	0.00005801065850017096	0.00005042072376220307	-8.790146954373084e-6	-0.000020723761396517542	-0.00039141190588228795	-0.00034020078540687666	-6.864346331756805e-6	-0.000019049926557808912
11.24	0.00005757162630915391	0.000051229577157225956	-8.773014554843203e-6	-0.000018822513983060815	1.7897743464537938e-6	1.5926140853363326e-6	-7.278795291638812e-6	-0.000017492896844523045
11.26	0.00005732650738371845	0.00005160018545573665	-8.318364257674029e-6	-0.000017476406236935225	0.0004176929360875315	0.00037596975551643585	-7.269545436578865e-6	-0.00001653235350901084
11.279999999999999	0.00005726901882041906	0.00005153127332208057	-7.4254431292602595e-6	-0.00001670042736831939	0.0008609007846686882	0.0007746476987333721	-6.8414872270864465e-6	-0.000016174977625635283
11.300000000000001	0.00005731990671087726	0.00005105412169859088	-6.2097056834066965e-6	-0.00001646216166507913	0.0013348413205926499	0.0011889264156271322	-6.1162851757045776e-6	-0.000016378953191041896
11.32	0.000057345050506679514	0.000050226390571086645	-4.880916432310363e-6	-0.00001668874297219199	0.0018391538069276244	0.001610846212722196	-5.307344417661378e-6	-0.000017062235337329695
11.34	0.000057187524757536896	0.0000491234403901674	-3.698024628341417e-6	-0.00001727768658143277	0.002368071008673235	0.002034146354951516	-4.6722538250274284e-6	-0.000018114538501019637
11.359999999999999	0.00005670872618440041	0.00004782897320046326	-2.905665177598048e-6	-0.000018109210864007515	0.0029106660674496207	0.002454898543883024	-4.448540871220921e-6	-0.00001941049490205798
11.380000000000001	0.00005582904934268776	0.000046426517213505435	-2.665159414445473e-6	-0.000019057950921191484	0.0034533857118381485	0.00287177863644792	-4.786257042122102e-6	-0.000020821820746708277
11.4	0.00005455525758859137	0.0000449927004901849	-3.000392173717483e-6	-0.000020002681767082624	0.0039844074570503	0.0032860123711231874	-5.697611633347549e-6	-0.000022227127084866477
11.42	0.00005298342848708316	0.000043592651759112045	-3.779334230980612e-6	-0.000020833473886625574	0.004498359531462248	0.0037010708091516262	-7.043220242877328e-6	-0.000023518869119830183
11.44	0.00005127461065753359	0.000042277398833402165	-4.741193299663847e-6	-0.000021456359948539988	0.004999459985768128	0.004122199292387983	-8.563060735527914e-6	-0.000024607600139394116
11.460000000000001	0.000049611512412635465	0.00004108286667207608	-5.561149145848595e-6	-0.000021795999968002666	0.005501626569029285	0.004555849636976925	-9.942422721232456e-6	-0.000025424094928186587
11.48	0.00004815164960260471	0.000040029988928937206	-5.930443453318844e-6	-0.000021797003047846096	0.006025346152023749	0.005009060785021951	-0.000010890018496014859	-0.000025920054608692618
11.5	0.000046991154077352166	0.00003912548522088845	-5.627986450628449e-6	-0.000021424555453278726	0.0065922613855387505	0.005488808063482731	-0.000011205018783735565	-0.00002606806975740101
11.52	0.000046146463174810776	0.000038362967741679716	-4.568509088801918e-6	-0.00002066487970057297	0.007218935872544327	0.006001322418980988	-0.000010819321913031028	-0.000025861371787664798
11.540000000000001	0.00004555458740977392	0.00003772418234455279	-2.8218437296762325e-6	-0.000019525854683460656	0.007911240702402138	0.006551372842969346	-9.811067104515661e-6	-0.00002531369630449317
11.56	0.000045089930997243634	0.000037180331557220704	-6.015924714674519e-7	-0.000018037893018809457	0.008660767283835016	0.007141510133883334	-8.389125284298564e-6	-0.000024459349995789435
11.58	0.0000445948611415029	0.00003669355044045432	1.7781117721152133e-6	-0.000016254918561263467	0.009444699498211508	0.007771289080436817	-6.848825054513546e-6	-0.000023353336035646186
11.6	0.00004391881248963558	0.0000362186955605155	3.974401703171716e-6	-0.000014255031320288585	0.010230127360400297	0.00843651837123506	-5.503451442734193e-6	-0.000022071168829467604
11.620000000000001	0.00004295629440151015	0.00003570565020248868	5.70122442813789e-6	-0.000012140211394184833	0.010982354795000178	0.009128630022055977	-4.606180948187833e-6	-0.00002070781751547539
11.640000000000001	0.00004167169376723603	0.000035102331023178734	6.802756993584672e-6	-0.000010034236882289587	0.011674785758198651	0.009834306150310421	-4.2862286091425815e-6	-0.000019375091744403168
11.66	0.00004010233745452306	0.0000343584885898286	7.289047468307474e-6	-8.077938912320109e-6	0.012296807025591057	0.010535538093240041	-4.521397664573491e-6	-0.000018196776618452856
11.68	0.00003834003805082356	0.00003343021383155203	7.322651785479574e-6	-6.421084053130895e-6	0.012856734748344234	0.011210301649751769	-5.155186077554109e-6	-0.000017301010342293566
11.700000000000001	0.00003649973616281498	0.00003228480168023071	7.164541779560357e-6	-5.2106578778329116e-6	0.013378971702641393	0.011833988228803775	-5.9489790143327014e-6	-0.0000168098490684732
11.720000000000001	0.00003468697786420742	0.00003090532565962235	7.100137036367222e-6	-4.576160360324295e-6	0.013896659966253102	0.012381614896501508	-6.649399590762765e-6	-0.00001682669163444937
11.74	0.000032973489882252525	0.000029294039454075255	7.36731628128759e-6	-4.613602913925021e-6	0.014442229306981453	0.012830647791128356	-7.051135894265388e-6	-0.000017423126819512058
11.76	0.000031385129521833436	0.00002747367581882987	8.101532052874139e-6	-5.370903597086258e-6	0.015038230777177478	0.013164052006651989	-7.04246107978002e-6	-0.0000186275370495526
11.779999999999999	0.000029902198307945283	0.000025485969586317495	9.305359761023442e-6	-6.8378503211673355e-6	0.015690290187951123	0.013373005369453583	-6.62804199625526e-6	-0.000020418062331355362
11.800000000000001	0.000028469852528669785	0.000023387295871838292	0.000010845210656634438	-8.94333804531029e-6	0.0163835319720898	0.013458675603294017	-5.927837126838063e-6	-0.000022721991474916993
11.82	0.000027015585411819276	0.00002124203956379062	0.000012476414062598913	-0.000011561108112588292	0.017083575509189642	0.013432616074217925	-5.152218347916063e-6	-0.000025422296068036083
11.84	0.000025470238035360708	0.000019114931901195832	0.000013896103272190797	-0.000014523128726281543	0.01774283141850515	0.013315659391493425	-4.5548855801741855e-6	-0.000028370246877789832
11.859999999999999	0.00002378805244937354	0.00001706384894191027	0.000014817937833655004	-0.0000176378162447372	0.018311790760453864	0.013135570137877419	-4.369494971569914e-6	-0.000031401509412482594
11.880000000000001	0.000021960445834914427	0.000015134356808596562	0.00001505345512447136	-0.00002070925813595225	0.01875316283085824	0.0129240116391756	-4.743195900910055e-6	-0.00003435240465882698
11.9	0.00002001880120543192	0.000013356714062895019	0.000014576166179556746	-0.0000235538095224287	0.01905473398523976	0.012713480231589339	-5.6867078194680355e-6	-0.000037073371024643276
11.92	0.000018024627546721262	0.000011745349730127718	0.000013543805723934338	-0.000026011691256284816	0.019236053129646328	0.01253474840738732	-7.060203419194578e-6	-0.00003943783793263148
11.94	0.000016050291284102392	0.000010300285707168437	0.000012266451612541723	-0.000027952925808607802	0.019345685873379603	0.012415107499906422	-8.60343494529339e-6	-0.0000413461901685398
11.960000000000001	0.000014157566728390999	9.009709388721081e-6	0.000011129533008648131	-0.000029278468813122275	0.019449481062381316	0.012377421593364801	-0.000010001069180562403	-0.000042725736170985345
11.98	0.000012381754009103702	7.85293133396492e-6	0.000010498108836309844	-0.000029918324933081303	0.019613874829398047	0.01243978939615483	-0.000010960785062323367	-0.00004352828844591674
12.	0.000010725824878081667	6.80318406818302e-6	0.000010631310198246322	-0.000029828691449087426	0.019889463631710742	0.012615503575904071	-0.000011280748243553434	-0.00004372708794416511
12.02	9.164569375154743e-6	5.830007409074113e-6	0.00001162542780919078	-0.000028989890901703013	0.020298781202365734	0.012912995685950423	-0.000010892363536605756	-0.00004331450180353953
12.040000000000001	7.655776549013378e-6	4.901224030150645e-6	0.000013392405420353494	-0.000027406243021232995	0.02083028006656201	0.01333553409812605	-9.873998990189554e-6	-0.000042301382614466335
12.06	6.154617111546593e-6	3.98467960611139e-6	0.000015675560240696203	-0.000025108250040141875	0.021439521433989795	0.013880574904088476	-8.435312879062512e-6	-0.00004071833636469951
12.08	4.627407939506188e-6	3.049985031433996e-6	0.00001810322056208792	-0.00002215662427269038	0.022058173267048	0.014538830197117518	-6.872550269427353e-6	-0.00003861848114385623
12.1	3.061017553843838e-6	2.0704503349295627e-6	0.000020275004317209288	-0.00001864684909777397	0.0226100760952434	0.015293293423095418	-5.499655888837067e-6	-0.000036080644532658575
12.120000000000001	1.4649158924293381e-6	1.0252528141399282e-6	0.000021861999724648754	-0.000014712265188670642	0.023030821569773197	0.016118614555547597	-4.570244666702688e-6	-0.0000332114384765832
12.140000000000001	-1.348352320245195e-7	-9.833402751824213e-8	0.000022690046811714933	-0.000010523338312617972	0.023284687443077545	0.016981296812430165	-4.2143174409027035e-6	-0.000030144430330293387
12.16	-1.7070666379241683e-6	-1.3030471474747263e-6	0.000022777188114244304	-6.281066483861103e-6	0.023372906567146037	0.017841130834557295	-4.4115197273875465e-6	-0.000027034894957507312
12.18	-3.227580221345531e-6	-2.5806123353132983e-6	0.0000223142797910076	-2.2035960171895742e-6	0.02333068509033357	0.01865405337944637	-5.008467626946812e-6	-0.000024049503534874237
12.200000000000001	-4.687134520569062e-6	-3.9120963760029364e-6	0.000021600203372314035	1.4930791609313305e-6	0.023214929918373105	0.01937623996159668	-5.770402849088107e-6	-0.000021351677894334626
12.220000000000001	-6.0929306630845065e-6	-5.269886349371905e-6	0.000020956496775541663	4.617470060389728e-6	0.023087528323029564	0.019968822407159442	-6.447591513914091e-6	-0.00001908482343009216
12.24	-7.463917208560268e-6	-6.621140391186101e-6	0.00002064632229670169	7.0237269902452966e-6	0.02299925288589979	0.02040232735637598	-6.837351748576964e-6	-0.000017356669956104104
12.26	-8.822075607006697e-6	-7.93212987621371e-6	0.000020814570291725106	8.627142316916495e-6	0.022977843513407672	0.020659904442318165	-6.829200562395371e-6	-0.000016228004073919514
12.280000000000001	-0.000010182525925271166	-9.172629056966242e-6	0.0000214569346873838	9.410908104697904e-6	0.02302199978065077	0.020738691527745268	-6.427599024160961e-6	-0.00001570805412918992
12.300000000000001	-0.000011545240263982779	-0.000010319513589554761	0.000022420317233586736	9.423285998709437e-6	0.02310180337779616	0.02064914791285154	-5.750892634339807e-6	-0.000015757063341719055
12.32	-0.00001289083294157405	-0.000011358990205524906	0.000023434672889638303	8.766690774007335e-6	0.023165482941996482	0.020412683574212987	-5.006586653634958e-6	-0.00001629483861273411
12.34	-0.00001418232850384004	-0.000012287270882042616	0.000024174023510361466	7.581760144099135e-6	0.02315181346743632	0.020058243849582803	-4.444722167427855e-6	-0.000017212918695279814
12.359999999999999	-0.000015373613634400915	-0.000013109867618141774	0.000024338599812426	6.029891353486808e-6	0.023006232705452503	0.019618592761154633	-4.295347907117244e-6	-0.000018387742191564404
12.380000000000001	-0.00001642318952268355	-0.00001383990822248614	0.000023740919830691758	4.27712421252972e-6	0.02269703213315984	0.019126908400581073	-4.702958526727795e-6	-0.00001969268173865449
12.4	-0.000017309281314308806	-0.000014495932036396505	0.000022370512499734035	2.4811256021803276e-6	0.022226654435769485	0.018614064110855966	-5.676958623852842e-6	-0.000021007673719846537
12.42	-0.00001804066599778772	-0.000015099558693513157	0.000020412282563233683	7.818851147953996e-7	0.021633572778656244	0.0181067263238378	-7.0771442855695085e-6	-0.000022226035668475023
12.44	-0.000018658340875946915	-0.000015673297359794235	0.000018207184427599844	-7.041213409182147e-7	0.020983205557968784	0.017626219954835147	-8.643001685824486e-6	-0.000023258696472730955
12.460000000000001	-0.000019226680072601934	-0.00001623863437709431	0.00001616660122093188	-1.8870154944463605e-6	0.020350753033768713	0.01718801356063709	-0.000010058466183642407	-0.000024036407874693328
12.48	-0.000019817079305994535	-0.00001681443512169759	0.000014669828263188535	-2.7047145557746913e-6	0.019802006677151776	0.016801646267402937	-0.000011030061523102213	-0.000024510608490692153
12.5	-0.00002048950140935326	-0.000017415631344979655	0.00001397579860929252	-3.123045740733931e-6	0.019378063835501957	0.01647093353792043	-0.000011354860786068943	-0.000024653556266162333
12.52	-0.000021276892591326725	-0.00001805213852673109	0.000014168067722019552	-3.135396064026427e-6	0.019087211426866684	0.01619432834413329	-0.00001096374997215771	-0.000024458202131524194
12.540000000000001	-0.000022175701009560252	-0.000018727952867203942	0.00001513883945721189	-2.7622731020043883e-6	0.018904529166452515	0.01596536366779891	-9.935370410932021e-6	-0.000023938091642781647
12.56	-0.000023144531686077094	-0.00001944040753932721	0.000016612078789464763	-2.050887595229868e-6	0.0187785270079655	0.015773152076467387	-8.480270523604996e-6	-0.000023127377860041715
12.58	-0.00002411226956464926	-0.000020179616167564194	0.000018204220305821292	-1.0746048287898726e-6	0.01864370589408065	0.015602962129914058	-6.895740742049534e-6	-0.000022080822365003506
12.6	-0.00002499524771078281	-0.000020928189548517304	0.000019514771638131203	6.813389617076223e-8	0.0184368438506369	0.015436924940579456	-5.496488998587448e-6	-0.000020873463062950724
12.620000000000001	-0.00002571957828934738	-0.000021661370088459984	0.000020226111714155348	1.256026472856096e-6	0.018112922083517898	0.015254943305078452	-4.53659100655336e-6	-0.000019599450315655316
12.640000000000001	-0.000026241478616492327	-0.000022347775149336196	0.000020181506498643254	2.3490072183734827e-6	0.017655610314669376	0.015035875653308484	-4.1467407356751874e-6	-0.000018369421301439942
12.66	-0.000026558285123906167	-0.000022950955327022475	0.000019414712992695267	3.19498154711664e-6	0.01707880168403251	0.014759040828900288	-4.308226192009228e-6	-0.000017305744117724196
12.68	-0.000026706640673897382	-0.00002343192924417739	0.000018123837048378326	3.6397435965658293e-6	0.01641933307128966	0.014406029401484262	-4.870521536417554e-6	-0.000016535095686039865
12.700000000000001	-0.000026749594789296897	-0.00002375272189672386	0.000016603712118438304	3.540093518841444e-6	0.015724379335179485	0.013962709053692065	-5.6024662703984765e-6	-0.000016178230583403533
12.720000000000001	-0.00002675786351846103	-0.000023880695594500343	0.000015162231960480054	2.7792896669067346e-6	0.015038183282234724	0.013421186523714143	-6.25776116691043e-6	-0.000016337495765479738
12.74	-0.00002679105129346034	-0.000023793151217297325	0.000014044353366206023	1.2828692460973618e-6	0.014391805147169923	0.012781372123313347	-6.636220122882347e-6	-0.00001708356239917443
12.76	-0.000026883165023543868	-0.000023481388141599527	0.00001337877854629386	-9.68092717714252e-7	0.01379769361260593	0.01205174312223742	-6.628547003379839e-6	-0.000018443705298888587
12.780000000000001	-0.00002703479817579627	-0.000022953286434130563	0.000013153540602174802	-3.9295351276931434e-6	0.013249249826781436	0.011248977126958408	-6.239012993322041e-6	-0.000020394345941970933
12.800000000000001	-0.000027212922001149293	-0.00002223363929285275	0.000013221390821220683	-7.495286112685188e-6	0.012724633844487238	0.010396344759302472	-5.58443659006726e-6	-0.00002286011842464934
12.82	-0.000027358362417601993	-0.00002136193764306765	0.000013333550994047564	-0.00001150697500649314	0.012193681317105399	0.009521061822320728	-4.869610585940095e-6	-0.000025720355056177606
12.84	-0.000027400165767987192	-0.00002038795666994786	0.000013198126752664142	-0.000015771367118918038	0.011626538175808636	0.008651092061159238	-4.341129466268413e-6	-0.000028822003339246973
12.859999999999999	-0.00002727457665792323	-0.000019366071689046315	0.000012554680755217282	-0.000020081545397330772	0.011002236029860116	0.007812040288155407	-4.225676738549091e-6	-0.00003199628967614625
12.880000000000001	-0.00002694433387972638	-0.000018349504677647698	0.000011249242402363427	-0.00002423755944536787	0.010315066051789721	0.007024718206523449	-4.66531777142366e-6	-0.00003507561904094535
12.9	-0.000026412403291341288	-0.000017385580463794846	9.287971245114358e-6	-0.000028062781835921894	0.009576714180690584	0.006303732876203033	-5.668299980842074e-6	-0.00003790752992525793
12.92	-0.000025724659339261607	-0.00001651263958651663	6.8487294549406645e-6	-0.000031413880491165254	0.008813136187394882	0.005657145526014035	-7.0941004542053485e-6	-0.00004036377257989917
12.94	-0.000024959418424454484	-0.00001575871692633006	4.242115578349996e-6	-0.00003418428413414035	0.00805702772538271	0.005086994297411164	-8.681899816903422e-6	-0.000042344165774883424
12.960000000000001	-0.00002420702752884102	-0.00001514165304743608	1.8333483007372314e-6	-0.000036302578794881806	0.00733859988145178	0.004590341921432041	-0.000010114801571698494	-0.0000437762241944106
12.98	-0.00002354670256689433	-0.000014670071849413272	-4.828405692545274e-8	-0.000037728059791327056	0.006677963793081888	0.0041605064817027936	-0.000011098063061771064	-0.0000446122955547299
13.	-0.00002302789473020362	-0.00001434464045412606	-1.1849599347701488e-6	-0.00003844568781458688	0.006081347528768703	0.0037882205385608744	-0.000011427585505548204	-0.00004482607051306856
13.02	-0.000022660333033998423	-0.000014159161567276564	-1.5148563235649809e-6	-0.000038462199156609876	0.0055415257108449925	0.0034625862625826767	-0.000011033713210813813	-0.000044409994910543586
13.040000000000001	-0.00002241355558170576	-0.000014101258021293771	-1.1417871608258417e-6	-0.0000378043719262912	0.005041500055328939	0.003171807919337261	-9.995400825676674e-6	-0.000043374531924056825
13.06	-0.000022225123259366765	-0.000014152632032662361	-3.1120701804383854e-7	-0.000036519640931157764	0.004560035965424134	0.002903763921631128	-8.524179982185461e-6	-0.000041749541476555796
13.08	-0.000022016068380796384	-0.000014289083110792193	6.448867669131168e-7	-0.00003467847542919605	0.004077656598349289	0.002646520396979959	-6.918504182732067e-6	-0.00003958734108175559
13.1	-0.00002171072428367676	-0.000014480621636506727	1.3864663240224502e-6	-0.000032377241831382724	0.0035816454984288135	0.0023888863688366012	-5.493940652061976e-6	-0.00003696633654899971
13.120000000000001	-0.00002125581084323656	-0.000014692090403883031	1.6491350651385276e-6	-0.00002973976420529107	0.0030686623881318637	0.0021210701185635865	-4.505049302752593e-6	-0.00003399355785080567
13.140000000000001	-0.0000206326100987319	-0.000014884664317533289	1.3070250743890232e-6	-0.000026915642081905733	0.002544202670061058	0.0018354247241825334	-4.083135983183435e-6	-0.00003080418248350705
13.16	-0.000019858196879402198	-0.000015018411280296003	3.9395043998770676e-7	-0.00002407378943224688	0.002019331420065975	0.0015271854721730378	-4.210951082686255e-6	-0.0000275563969113032
13.18	-0.0000189761991742965	-0.00001505577806078004	-9.214014873199931e-7	-0.000021390718126495264	0.0015062101832326112	0.0011950320516425405	-4.740589701800424e-6	-0.000024420874460828523
13.200000000000001	-0.0000180414995164254	-0.000014965495864460929	-2.3930446003765627e-6	-0.00001903464088194008	0.0010142067921412269	0.0008412885824528728	-5.44425131504821e-6	-0.000021565629031149164
13.220000000000001	-0.000017104503119506767	-0.000014726122601108169	-3.7668118640098484e-6	-0.000017148033071482502	0.0005477989065385199	0.0004716274890931682	-6.078878505268618e-6	-0.000019138606932834793
13.24	-0.00001619930798694714	-0.000014328392473418989	-4.842097074514963e-6	-0.000015832220662605762	0.00010657045376790665	0.00009426225422019954	-6.446655799734164e-6	-0.000017251463211739014
13.26	-0.000015337854267729332	-0.000013775787558098024	-5.514600847226142e-6	-0.000015137361240334521	-0.00031313288018794454	-0.0002812422102614679	-6.439420247009593e-6	-0.00001596799343690127
13.280000000000001	-0.000014510190532913635	-0.000013083204780075475	-5.7954105557536e-6	-0.000015059837972056768	-0.0007156867559434616	-0.0006453034758680062	-6.061267367304032e-6	-0.000015299549442406005
13.300000000000001	-0.000013689836294643222	-0.00001227408476230219	-5.805913459189409e-6	-0.000015547112658905024	-0.001103669306366738	-0.000989531965491604	-5.427568204919152e-6	-0.00001520789445202661
13.32	-0.000012842652315164382	-0.000011376704368417594	-5.749930866983039e-6	-0.000016508276723870054	-0.0014760985568214664	-0.001307606597725661	-4.740545842858853e-6	-0.000015614109792339137
13.34	-0.000011937240033381573	-0.000010420411541504107	-5.866250949010515e-6	-0.00001782753783010679	-0.0018279924183976632	-0.001595715026353289	-4.24354420552146e-6	-0.000016411023457350228
13.359999999999999	-0.000010954479731172776	-9.43242415430285e-6	-6.368350249904604e-6	-0.0000193778749531291	-0.002151511471893516	-0.001852572579781973	-4.1601042865139684e-6	-0.00001747645078010745
13.380000000000001	-9.893598406039938e-6	-8.435537782005357e-6	-7.38356174098029e-6	-0.000021032830310580393	-0.002438483452052935	-0.0020791140337806375	-4.630068159534455e-6	-0.00001868513049646467
13.4	-8.772621334412684e-6	-7.446814678339561e-6	-8.908802357424279e-6	-0.000022675419146234385	-0.0026835487314887624	-0.002277983891234252	-5.660668632282147e-6	-0.000019918176016781847
13.42	-7.62260326210443e-6	-6.4771372988120545e-6	-0.00001079969391778386	-0.000024204027190696703	-0.002886739550360645	-0.0024529426195578786	-7.1111140843090775e-6	-0.000021069738654676335
13.44	-6.477415175354176e-6	-5.531422239610679e-6	-0.000012800732794413121	-0.000025535734109808104	-0.0030543486774507007	-0.0026082768735064877	-8.72024135168679e-6	-0.00002205117730685416
13.460000000000001	-5.362888083212738e-6	-4.60928257805257e-6	-0.000014608305187792145	-0.000026607744726139885	-0.003197602452325177	-0.0027482679195145808	-0.000010170229123668273	-0.00002279331743154986
13.48	-4.2893601196278715e-6	-3.7059633508449505e-6	-0.0000159453296458968	-0.0000273776229759219	-0.003329604417865895	-0.002876744223213639	-0.000011164966649576089	-0.000023247438152541555
13.5	-3.249920420464145e-6	-2.81342794960521e-6	-0.000016624916237779625	-0.000027822912376480375	-0.0034616553661499577	-0.002996725057543481	-0.000011499111284043605	-0.00002338554743970874
13.52	-2.2242126310748845e-6	-1.921523292761827e-6	-0.000016589350395763416	-0.000027940564746509845	-0.0036000808600797386	-0.0031101519395320557	-0.000011102444915828453	-0.00002320036296113361
13.540000000000001	-1.186004140618314e-6	-1.0191912036990204e-6	-0.00001592054504085648	-0.00002774642349773615	-0.003744349475230481	-0.0032177021293875066	-0.000010054271661108426	-0.00002270524866337519
13.56	-1.1210598763976379e-7	-9.571668836683563e-8	-0.000014822308315226297	-0.000027274833909887768	-0.0038869297782715617	-0.0033186813133130925	-8.56719079913253e-6	-0.000021934181313259488
13.58	1.0099350553597079e-6	8.57990538356228e-7	-0.000013575779664231428	-0.00002657828546560057	-0.004015064402434133	-0.0034109988062078177	-6.94092657457939e-6	-0.00002094164463003963
13.6	2.1778655932111814e-6	1.8480982853119948e-6	-0.000012473823542553909	-0.000025726832208953446	-0.004114198263515548	-0.0034912359972709243	-5.4919947402643e-6	-0.0000198021755735418
13.620000000000001	3.3761118385305134e-6	2.8765876505928337e-6	-0.000011749480983707885	-0.00002480688872227373	-0.0041721263653059495	-0.0035548251222553185	-4.4754633457317646e-6	-0.000018609123272446664
13.640000000000001	4.582210535145427e-6	3.940122975805322e-6	-0.000011520594630901997	-0.000023918873804144923	-0.004182425462196482	-0.003596358249320499	-4.023178559229155e-6	-0.000017472041844636817
13.66	5.775753373993168e-6	5.029220287240037e-6	-0.000011768990798601543	-0.00002317310786894753	-0.0041459137272182745	-0.0036100422015868726	-4.1191902390758545e-6	-0.000016512066498909224
13.68	6.946262299103024e-6	6.127941440113843e-6	-0.00001235863863009895	-0.000022683436489871644	-0.004069745626491618	-0.003590299617467724	-4.617997677110414e-6	-0.000015854700052005488
13.700000000000001	8.09713094040131e-6	7.214374309407406e-6	-0.000013082526924690995	-0.000022558349443952422	-0.0039647234506486415	-0.003532485668911143	-5.294941321493579e-6	-0.000015619773555585487
13.720000000000001	9.244544504959296e-6	8.262122064073597e-6	-0.000013721053885856714	-0.000022889961320185243	-0.003841928587795463	-0.0034336448850228966	-5.910026845308341e-6	-0.000015909016091334916
13.74	0.000010412012812894664	9.242878554905306e-6	-0.000014096179785162786	-0.0000237420667918465	-0.003709739006593236	-0.0032931833377953437	-6.267692702667321e-6	-0.00001679261747091023
13.76	0.000011622221192537676	0.000010129908475210924	-0.000014111055571107978	-0.00002513934026175755	-0.00357194291066749	-0.0031132994428786673	-6.260858609398164e-6	-0.000018297121772097578
13.780000000000001	0.00001288833405811865	0.000010901937660738526	-0.000013770158629294784	-0.00002706021190328881	-0.003427247031682532	-0.0028990273932120755	-5.893457181221692e-6	-0.000020397496010613023
13.800000000000001	0.000014206957643041969	0.0000115467137973369	-0.00001317832736713759	-0.000029435630732049873	-0.0032701487376372547	-0.002657815451903814	-5.279485710333093e-6	-0.00002301584218666254
13.82	0.000015554874308331656	0.00001206345478927887	-0.00001251884152460261	-0.000032154707311493166	-0.00309290304612973	-0.002398675510005501	-4.6187299525030806e-6	-0.000026027840781351252
13.84	0.00001689130631094241	0.000012463629350541454	-0.000012012495536064201	-0.00003507644566203934	-0.002888115259818861	-0.0021310606448896184	-4.151464629909438e-6	-0.000029276007630553682
13.859999999999999	0.000018166525597801344	0.00001276995298389039	-0.000011863018030059736	-0.000038045108854807674	-0.0026513028025330816	-0.0018637032134808389	-4.098293420227867e-6	-0.00003258698381782151
13.880000000000001	0.000019335833241739726	0.000013013961562226228	-0.000012199403827623803	-0.000040905904108581176	-0.0023826560695576547	-0.001603644079754095	-4.597023798225513e-6	-0.000035789130486927625
13.9	0.000020375481258566544	0.000013232851701727218	-0.00001303089754496778	-0.00004351793605189543	-0.0020873172485759623	-0.0013556077156827951	-5.6540033110084875e-6	-0.00003872701375766651
13.92	0.000021295041059208708	0.000013466338618374088	-0.000014231427516211078	-0.00004576255398287635	-0.0017739076253129415	-0.0011217654238731755	-7.128215731626739e-6	-0.00004127069811355537
13.94	0.000022140756954883473	0.000013754095209135127	-0.00001556298845017578	-0.000047546748361059504	-0.0014517237551889578	-0.0009018276469462824	-8.75811725972469e-6	-0.00004331948339310541
13.960000000000001	0.000022987491677756067	0.000014134012406932805	-0.00001673270760141731	-0.00004880255051958966	-0.0011276606470180441	-0.0006933496615981697	-0.00001022487564776063	-0.00004480116668595357
13.98	0.000023921491277560452	0.000014641195663585742	-0.000017464717592945915	-0.00004948411849203823	-0.0008040664756003001	-0.0004921304637406519	-0.000011230918892311036	-0.000045668709768376516
14.	0.000025019326302434212	0.00001530737971481447	-0.000017564806705758532	-0.000049564317185618606	-0.0004782743464224714	-0.0002926188715093895	-0.000011569594979941641	-0.00004589631344928864
14.02	0.000026328501037848708	0.000016160338730095098	-0.00001696315761343788	-0.00004903228641405373	-0.00014384580921267498	-0.00008829203753148431	-0.00001117010457416392	-0.00004547653140690412
14.040000000000001	0.00002785377181352179	0.00001722288622002202	-0.00001572967689638581	-0.00004789293901540978	0.00020697570044663443	0.00012797975667235237	-0.000010112133973008239	-0.000044419430894026605
14.06	0.00002955228534016509	0.000018511182014471555	-0.000014060677799399395	-0.00004616868316124797	0.0005803676471751724	0.00036353503725712903	-8.609426869549296e-6	-0.00004275408774138496
14.08	0.000031340227200711825	0.000020032281341896066	-0.000012236986327695932	-0.00004390297906786283	0.0009784815363428061	0.0006254331628911928	-6.963076918032674e-6	-0.00004053196211927964
14.1	0.00003311173211344906	0.0000217811614672413	-0.000010558482958955884	-0.00004116465674851494	0.0013983386820200605	0.0009198383374996371	-5.49063132375463e-6	-0.000037830983524168366
14.120000000000001	0.00003476628890096944	0.000023737806939298252	-9.270240914190193e-6	-0.000038051325783928025	0.0018326268358522554	0.0012512851787302736	-4.447690342349115e-6	-0.00003475857357918599
14.140000000000001	0.000036236078332542665	0.000025865236409438636	-8.503351319810967e-6	-0.00003468988484167517	0.0022722190455375705	0.0016219051699663965	-3.966577183982394e-6	-0.00003145154501685895
14.16	0.000037503637097595976	0.000028109472998148774	-8.250234137070772e-6	-0.00003123233462933118	0.002709445756525119	0.0020307654997513197	-4.03249334604703e-6	-0.00002807108201348629
14.18	0.000038604268707097275	0.000030402254404855317	-8.380056707216259e-6	-0.0000278459891138015	0.003140827181486802	0.002473514722885846	-4.502143696190613e-6	-0.00002479199270693716
14.200000000000001	0.00003961377965761147	0.000032666695879609174	-8.684688451258377e-6	-0.000024698689766621343	0.0035682816867933956	0.0029425107546601366	-5.153807606579061e-6	-0.000021787020854005615
14.220000000000001	0.00004062653763513213	0.000034825281637991336	-8.938173797844255e-6	-0.000021941323859763875	0.003998473011253943	0.003427512085558827	-5.750387986758475e-6	-0.000019208737104040602
14.24	0.0000417301926209959	0.000036808765900629604	-8.953649935116028e-6	-0.00001969114985683217	0.004440559299667972	0.003916864444261013	-6.098468296121412e-6	-0.000017172692453387277
14.26	0.000042982679146952024	0.000038564165664384045	-8.626580335402775e-6	-0.00001801954268091059	0.0049029823749176145	0.004398967870509905	-6.092003378618588e-6	-0.000015745513988646382
14.280000000000001	0.00004439574781624871	0.0000400602302617225	-7.958196440707892e-6	-0.000016946644089640438	0.005390103359428678	0.00486372664803199	-5.734774431955287e-6	-0.000014940352901388155
14.300000000000001	0.00004592808319438366	0.00004128950477582559	-7.056510503156927e-6	-0.000016443483233999207	0.00589953484615556	0.005303702119997834	-5.139473373918276e-6	-0.000014720060260562038
14.32	0.000047490129984006985	0.00004226704318489316	-6.1144495240208336e-6	-0.000016440224153059787	0.006420989689424852	0.005714792707117683	-4.50357155659839e-6	-0.000015006514693061119
14.34	0.00004896151542641383	0.00004302658997443616	-5.3669660617194605e-6	-0.000016838016269760486	0.006937319644870281	0.006096404600262949	-4.0644425388460025e-6	-0.000015693379608443014
14.359999999999999	0.000050219695095922906	0.00004361539568823668	-5.032782263211525e-6	-0.00001752174577943167	0.0074280405549722985	0.0064511926520973255	-4.0399421082573395e-6	-0.00001665947220069359
14.380000000000001	0.00005117487149069514	0.00004408875496065195	-5.25196856785646e-6	-0.000018371602719599088	0.007874943065188477	0.006784510151497089	-4.566016410181939e-6	-0.000017780633446721857
14.4	0.000051802062963678315	0.00004450501941417118	-6.0362210720172e-6	-0.000019272330749628086	0.008268432223322079	0.007103708145401976	-5.64824544247396e-6	-0.00001893900690232969
14.42	0.00005215877443037269	0.00004492144509320743	-7.2503459670209686e-6	-0.000020119892835705164	0.008612413355095251	0.0074173915678822306	-7.1454272013943905e-6	-0.000020029532151030077
14.44	0.000052379338798940476	0.000045390926179880596	-8.636152197023637e-6	-0.000020825849156793226	0.008925534196220586	0.007734696029130548	-8.795601880453381e-6	-0.000020964025181461027
14.460000000000001	0.00005264547321711846	0.00004595948700027023	-9.873964707676622e-6	-0.00002131999022365038	0.009237817072881516	0.008064612353677518	-0.000010278846415535709	-0.000021673451869103815
14.48	0.00005314236104087822	0.00004666433498960181	-0.000010661473734635977	-0.000021551793419237358	0.009583597105936212	0.008415361624839756	-0.000011296042060771717	-0.000022109008197892195
14.5	0.000054013984191712204	0.000047532276685607644	-0.000010785379106308384	-0.00002149118217849946	0.009992972943884808	0.008793810750835247	-0.000011639167733361639	-0.000022242515705537215
14.52	0.000055328801647347214	0.00004857833656677978	-0.000010168980141380332	-0.000021128934896454013	0.010484033525619364	0.009204914872927832	-0.00001123682578486021	-0.00002206649659173468
14.540000000000001	0.000057061811610000304	0.000049804477119845104	-8.889125540467144e-6	-0.00002047694711477353	0.011057512322110746	0.00965117657344856	-0.00001016911436292583	-0.00002159414217436096
14.56	0.00005909625469621172	0.0000511983941926371	-7.161032512422165e-6	-0.000019568404490257355	0.01169510258492226	0.010132122168218596	-8.650991504005384e-6	-0.000020859239386209434
14.58	0.00006124702599811373	0.000052732452598693884	-5.2913630848164315e-6	-0.000018457776105395895	0.01236244121903053	0.01064381224986735	-6.985010843481781e-6	-0.00001991597262510047
14.6	0.00006330393067011561	0.000054362933814966975	-3.6057368472842147e-6	-0.000017220385962740624	0.01301692768379983	0.011178427163333823	-5.4898281606093725e-6	-0.00001883836971640983
14.620000000000001	0.00006508486724449108	0.000056029891665756464	-2.368053917239666e-6	-0.0000159511635541201	0.013618710445080527	0.011723998268272636	-4.421599835878793e-6	-0.000017719008526743057
14.640000000000001	0.00006648204469590392	0.000057658046031299306	-1.7171841411627644e-6	-0.000014762021132245766	0.014141336025307991	0.012264391193454302	-3.9130699547809965e-6	-0.000016666452409896864
14.66	0.0000674854191050899	0.000059159260456175366	-1.6420754875590837e-6	-0.000013777195854719636	0.014578311742249283	0.012779681193474248	-3.9504571125143455e-6	-0.000015800775934593194
14.68	0.00006817715583795668	0.00006043717813610919	-2.0002620202553e-6	-0.000013125921010092879	0.014943583462704666	0.013247076746262304	-4.392489324506337e-6	-0.000015246564881959889
14.700000000000001	0.00006870216906899377	0.00006139442333002094	-2.568439503157209e-6	-0.000012932087124635513	0.015266380036039306	0.013642518298197086	-5.02019813135887e-6	-0.000015123055898440605
14.720000000000001	0.00006922601045330504	0.00006194230564196796	-3.106452490204086e-6	-0.00001330123323176745	0.015582509144110761	0.01394297515851121	-5.5992295532714635e-6	-0.000015531729510936384
14.74	0.0000698917138720981	0.00006201218143091654	-3.417625253714036e-6	-0.000014306240125176316	0.015924601227967464	0.01412927521524048	-5.938210305907031e-6	-0.000016542656560101498
14.76	0.00007078452872844082	0.00006156670874389132	-3.3937844630758777e-6	-0.000015974198858773598	0.016313464046258334	0.014189065147175037	-5.932085619082377e-6	-0.00001818195316304637
14.780000000000001	0.00007191037042208807	0.000060608559761452955	-3.0386267228485383e-6	-0.000018277584271549085	0.01675216037682863	0.014119303062588509	-5.584495642979099e-6	-0.000020423331090608208
14.800000000000001	0.00007319134957679698	0.00005918417136120833	-2.466908114937794e-6	-0.00002113254835590623	0.01722391557140105	0.013927645501592822	-5.0068904502216e-6	-0.00002318643519711205
14.82	0.0000744798292809745	0.00005738105128459509	-1.8795856048061023e-6	-0.000024405673524891357	0.017694515507304588	0.01363228019696963	-4.3945412858486344e-6	-0.000026343255851617346
14.84	0.00007559030831331437	0.00005531881233683328	-1.5177122120603025e-6	-0.00002792828448242413	0.018119305137783728	0.01326014489101279	-3.9820764842230655e-6	-0.000029731765745343603
14.859999999999999	0.00007634517576465415	0.00005313585704153941	-1.6017061065397347e-6	-0.000031515284036127205	0.01845404079847206	0.012843919263859058	-3.984779134856616e-6	-0.000033173890837197916
14.880000000000001	0.00007662577089247033	0.000050974746630441084	-2.2678102826669016e-6	-0.00003498435904194211	0.018667612624707907	0.012418495927108723	-4.53689352180403e-6	-0.000036493850455225385
14.9	0.00007641519202669109	0.000048969325192579955	-3.5187940643244286e-6	-0.00003817172445518284	0.018753268605376405	0.012017700726835993	-5.643339524835452e-6	-0.00003953320186278845
14.92	0.00007581708731284886	0.000047235718912756	-5.207328511676893e-6	-0.000040942073296281556	0.01873423334072039	0.011671840893553822	-7.162763678827231e-6	-0.00004216035256789871
14.94	0.0000750396851411913	0.000045867893730607235	-7.0629083025643006e-6	-0.000043192343656707335	0.0186606956784257	0.011406321930945715	-8.832756311462825e-6	-0.00004427416056783564
14.960000000000001	0.00007434724188123462	0.000044937127658152	-8.756737104150146e-6	-0.00004485054120438018	0.018598318290843976	0.011241237497386508	-0.000010332229365871899	-0.00004580280379137052
14.98	0.00007399472387327249	0.00004449392955524273	-9.983090992417786e-6	-0.00004587173519258484	0.018611976279360978	0.011191608240555376	-0.000011360438769987208	-0.0000466999512028669
15.	0.0000741663680409174	0.00004457070314600357	-0.000010531596796651307	-0.000046233451287200395	0.018749901435913905	0.011267860527508819	-0.000011707939868065728	-0.00004694038138528669
15.02	0.00007493322856969198	0.00004518368484825609	-0.000010333310423775522	-0.000045932245006226475	0.01903223706707507	0.011476171759985236	-0.00001130272115624176	-0.000046516786068454075
15.040000000000001	0.00007623638521281758	0.000046333183314463684	-9.47453374573115e-6	-0.000044982530180600124	0.01944597167435797	0.011818421975290778	-0.000010225319590436802	-0.000045438825400730824
15.06	0.00007789793586412277	0.000048001775053927474	-8.177866243551946e-6	-0.000043417943483934244	0.0199470515923503	0.012291646407617783	-8.691971368312285e-6	-0.00004373474210355189
15.08	0.00007965990721787209	0.000050150794388689086	-6.752095569751676e-6	-0.000041294728482832984	0.02046990775297452	0.012887061644035393	-7.006773385393521e-6	-0.000041455063778387406
15.1	0.00008124586046233813	0.00005271615296021714	-5.518383795796519e-6	-0.0000386958633534548	0.020943180723931518	0.013588925173954299	-5.489561785816815e-6	-0.000038677162271601954
15.120000000000001	0.00008243005227801584	0.000055605136453938915	-4.730978266559316e-6	-0.000035734033802935325	0.021307766563624046	0.014373656628323949	-4.397072642481486e-6	-0.000035508789886712095
15.140000000000001	0.00008309191304353552	0.00005869615667030436	-4.5177033600772234e-6	-0.00003255127198863544	0.021531337706358112	0.015209744547239673	-3.862420887267121e-6	-0.00003208838021880442
15.16	0.00008323767467491589	0.00006184322660019814	-4.859628906840697e-6	-0.00002931340824548162	0.02161443911805964	0.016058913964558084	-3.87271942357172e-6	-0.000028580162548193046
15.18	0.0000829849898272409	0.0000648859949738376	-5.6127586978489035e-6	-0.00002619858027969106	0.021586876901233898	0.01687878722441586	-4.288551478602161e-6	-0.000025163182153460802
15.200000000000001	0.00008252030655532906	0.00006766461783033901	-6.5591130389507205e-6	-0.00002338077535245174	0.021496811679183332	0.017626855831751314	-4.8935278323005815e-6	-0.00002201503652795667
15.220000000000001	0.0000820447955221254	0.00007003702869473105	-7.4686704362644785e-6	-0.000021011206834328682	0.021396652496848988	0.018265119138347757	-5.455894190101827e-6	-0.000019293012928043056
15.24	0.00008172321064239008	0.00007189501297343289	-8.15614314607489e-6	-0.000019201470082503056	0.021329565789833874	0.018764429311130995	-5.7862253836057285e-6	-0.000017116563396393127
15.26	0.00008164565854572927	0.00007317550181316625	-8.522085928740019e-6	-0.000018012269283896928	0.021319301943111477	0.019107575905212608	-5.780414906280044e-6	-0.000015555027142077996
15.280000000000001	0.00008180793537159505	0.00007386477411654784	-8.572870397769998e-6	-0.000017450009641266522	0.021364909176246956	0.019290478156621303	-5.441971250187892e-6	-0.000014623105903048699
15.300000000000001	0.00008211275016859344	0.00007399527431099632	-8.417708887997738e-6	-0.00001747132157979931	0.021440999607027122	0.019321392160979584	-4.881161751674442e-6	-0.000014284389283308036
15.32	0.00008239155583657859	0.00007363665438181205	-8.243558132130122e-6	-0.000017993569504491826	0.021503509079894022	0.019218552799913576	-4.291163969736975e-6	-0.00001446115553364622
15.34	0.00008244412696429875	0.00007288371844564403	-8.271267953077738e-6	-0.000018908340399081687	0.02150017203903021	0.019006963177670113	-3.904005946228585e-6	-0.000015047516029828684
15.359999999999999	0.00008208978719235762	0.00007184396915738477	-8.699574152093456e-6	-0.000020094993506284092	0.02138404966818088	0.018715056493212576	-3.932560392731055e-6	-0.000015922961866124768
15.380000000000001	0.000081220129679541	0.00007062670964655926	-9.647725797789908e-6	-0.00002143223778189539	0.02112737156556427	0.018371760092522334	-4.509516817336547e-6	-0.000016964197713532445
15.4	0.0000798390531492367	0.0000693346487061493	-0.00001111183239772114	-0.000022806826587518875	0.020731917108711372	0.018004223910955186	-5.639233295744883e-6	-0.0000180542559935784
15.42	0.00007807496219074697	0.0000680581139996278	-0.000012951196146961322	-0.000024119368746060397	0.020231966888771217	0.01763624944945379	-7.1802353309209784e-6	-0.000019088809677124898
15.44	0.00007615638318685752	0.00006687148470130487	-0.000014914204670438583	-0.00002528776679535081	0.0196876127413871	0.01728732168136998	-8.869631032322437e-6	-0.000019980140610222977
15.460000000000001	0.00007435618392351111	0.00006583128594354018	-0.00001669847212132177	-0.0000262489491532246	0.019169920515643233	0.016972099056057316	-0.000010385098386363418	-0.00002065940044747045
15.48	0.00007292304489875497	0.00006497542046447817	-0.00001802538073902942	-0.000026959504210334845	0.018742951756453175	0.01670022381555501	-0.0000114241956424748	-0.00002107775890186644
15.5	0.00007202208711534586	0.00006432312964993508	-0.00001870553345622283	-0.000027395682064266196	0.018448429643501185	0.016476344678767144	-0.000011776004736209638	-0.000021206900370721163
15.52	0.00007169900709510612	0.00006387540580872773	-0.000018679619264988926	-0.00002755307876050597	0.018296771900676176	0.01630027775133847	-0.00001136788615340184	-0.000021039182144779822
15.540000000000001	0.00007187226510801233	0.00006361569570334123	-0.000018029551339207863	-0.000027446183714474563	0.01826558279832855	0.016167262231076052	-0.000010280840199936782	-0.000020587631960357008
15.56	0.0000723527434346313	0.00006351083847746901	-0.00001695989326783241	-0.00002710785306180755	0.018305303347833313	0.016068294151909773	-8.732439574428869e-6	-0.000019885839661932787
15.58	0.0000728881439756238	0.00006351227454526437	-0.00001575146359901892	-0.000026588661995216955	0.018351116337773164	0.015990544901877655	-7.028401129474866e-6	-0.00001898767906133326
15.6	0.00007322445531106076	0.00006355765124662037	-0.000014694248681159844	-0.00002595597784071487	0.01833892541206293	0.015917892739881062	-5.489808270073187e-6	-0.000017966671384518168
15.620000000000001	0.00007316857203826233	0.0000635730413511191	-0.000014016334996135835	-0.00002529247273060152	0.018221194264110608	0.0158316160087602	-4.373999836993831e-6	-0.000016914660307626686
15.640000000000001	0.00007263185256111397	0.00006347607885891125	-0.000013831491639538376	-0.00002469365933849552	0.017977511092013794	0.015711314960656392	-3.8144169018215106e-6	-0.000015939309785702405
15.66	0.00007164077313912246	0.00006318037364957119	-0.000014122196473068864	-0.000024263914565810434	0.017616561000001904	0.015536137560089673	-3.798954316697138e-6	-0.000015159793153720377
15.68	0.0000703148790554549	0.00006260152394352449	-0.000014759814239167178	-0.00002411043577777042	0.017169853753654974	0.015286366488926785	-4.1898955944381255e-6	-0.000014700009079926608
15.700000000000001	0.00006882396986068477	0.00006166480461825997	-0.000015550194608295325	-0.00002433478103528663	0.016680484840960266	0.014945357565653043	-4.773270349163239e-6	-0.000014678887453873352
15.720000000000001	0.00006733980663658671	0.000060314102363518234	-0.000016288385487699857	-0.00002502219505977823	0.01619092454900179	0.014501691189560456	-5.3197903194806976e-6	-0.00001519797659520478
15.74	0.00006599453920868839	0.000058520946978761156	-0.000016808764529134884	-0.00002622980721642514	0.015732910400470125	0.013951227274366642	-5.641889402089231e-6	-0.00001632753173933157
15.76	0.00006485318335339281	0.000056291795483252396	-0.000017021641524555048	-0.000027975767058605207	0.015321182263007866	0.013298604847371047	-5.636369681427124e-6	-0.000018093485866296392
15.780000000000001	0.00006390333044371518	0.00005367145036454072	-0.000016931483258193612	-0.000030231996639192997	0.014951682614400396	0.01255769434445932	-5.306616515459133e-6	-0.000020468445130299205
15.800000000000001	0.00006306222108753695	0.00005074097742723583	-0.000016634943957763996	-0.00003292300280721747	0.014604037963947812	0.011750667006265978	-4.761769578360365e-6	-0.00002336963689676719
15.82	0.0000621990494707999	0.00004760976610253904	-0.000016299239348748287	-0.00003593192064644828	0.014247562288792601	0.010905682866089755	-4.193011966668655e-6	-0.000026665305498003755
15.84	0.00006116844672388227	0.000044403040379182326	-0.000016123678314769013	-0.000039112992104269384	0.013849574560612987	0.010053602002113485	-3.8299063347127315e-6	-0.000030188769193934
15.860000000000001	0.00005984917902326524	0.00004124748425803791	-0.000016289913951841257	-0.00004230780584027387	0.013384427146415473	0.009224419733644452	-3.883065672503707e-6	-0.00003375712415264526
15.880000000000001	0.00005818007296235578	0.000038258086772709534	-0.000016910036953557374	-0.00004536165297989831	0.012841286477262763	0.008444180753059813	-4.483760657145037e-6	-0.00003719037486690233
15.9	0.000056183468823113334	0.00003552867942962988	-0.000017985643520372093	-0.000048136670073433536	0.012228501167374806	0.0077329240607831706	-5.635877759296639e-6	-0.00004032706205265282
15.92	0.00005396698746723148	0.00003312729042543037	-0.00001939282159049645	-0.00005051979858672864	0.011572746721024258	0.0071038566286491436	-7.19784851806479e-6	-0.00004303399228809014
15.94	0.00005169983416746829	0.000031095996903728173	-0.000020902903642702384	-0.00005242532006092776	0.010912574593784852	0.006563606851829358	-8.906267952924401e-6	-0.00004520968093419284
15.960000000000001	0.00004956985037347259	0.00002945394638863879	-0.000022235658255995305	-0.000053793147741647256	0.010288261527012234	0.006113189795123539	-0.000010437515895849134	-0.00004678280072742185
15.98	0.0000477360127757222	0.000028201852559426712	-0.000023127720668808603	-0.0000545847974821243	0.00973151811861569	0.005749261892693492	-0.000011487386199957695	-0.00004770783023361746
16.	0.00004629160896868421	0.000027326454518274996	-0.00002339467646621799	-0.000054779020733114585	0.009258366318431547	0.005465317187080267	-0.000011843441758909999	-0.00004796019769171397
16.02	0.000045246500730731584	0.00002680392053537418	-0.00002297180887124763	-0.000054368680877980684	0.008866703715623096	0.005252614411413418	-0.000011432402145885651	-0.00004753276349438761
16.039999999999999	0.000044529417904491116	0.000026602231741961728	-0.000021927718411038756	-0.00005335899220807536	0.0085383180659573	0.00510085975892054	-0.000010335645163037728	-0.00004643379458760486
16.059999999999999	0.00004400723917827325	0.000026679688168632966	-0.000020450414294655517	-0.0000517725224260294	0.00824424754061266	0.0049981311637735774	-8.772371221928675e-6	-0.00004469262935802618
16.080000000000002	0.000043518165850119634	0.00002698702202361251	-0.000018805184599449855	-0.00004964846912518085	0.007952382473243987	0.004931529552159093	-7.0499238867992515e-6	-0.00004235865179146763
16.100000000000001	0.000042911229474907354	0.000027466452531068374	-0.000017271861913932212	-0.000047047695777317114	0.007635432771887947	0.00488725805225083	-5.490543748280807e-6	-0.00003950675555933758
16.120000000000001	0.00004208199330678359	0.000028049816704694357	-0.000016076414891801145	-0.000044060606580004265	0.007277154802094695	0.004850598612151247	-4.352281805180362e-6	-0.00003624586782217685
16.140000000000001	0.000040993401785638836	0.000028662242442908524	-0.000015338163094280602	-0.000040805154260122505	0.0068749539937785105	0.004806910126267069	-3.768865197573113e-6	-0.00003271599827976102
16.16	0.00003967541278410166	0.00002922583476007856	-0.000015050467872955222	-0.000037424192600061685	0.006438229589693175	0.004742550131985514	-3.7288676558844795e-6	-0.000029084437725567552
16.18	0.00003820663060945205	0.00002966589471141144	-0.00001509707236706161	-0.000034076329902113335	0.0059836986435006555	0.004646098625064069	-4.096129762537612e-6	-0.000025534545404860343
16.199999999999999	0.000036686938698020004	0.000029918457363774624	-0.000015293508614549678	-0.00003092125860347914	0.005529786161530453	0.004509579631768752	-4.658623192277305e-6	-0.00002224843450403862
16.219999999999999	0.00003520967028499336	0.000029936534232668892	-0.000015440331757112045	-0.000028104313884039637	0.005091779681943772	0.004329215113913878	-5.190014110324667e-6	-0.00001938912335129653
16.240000000000002	0.00003384128556230639	0.000029695867708395888	-0.000015371518069932574	-0.00002573815793343112	0.004678999408435646	0.004105841286222636	-5.504639122765203e-6	-0.000017079930947036775
16.260000000000002	0.000032609981751334436	0.000029196270167034147	-0.000014992342004572877	-0.000023891200920412393	0.0042939635978794565	0.0038444584927119258	-5.499388968453037e-6	-0.000015391998938670093
16.280000000000001	0.00003150334546739151	0.00002845876084804198	-0.000014302498033646929	-0.000022584580223092526	0.003933240978596053	0.0035531199212936156	-5.17790372470913e-6	-0.000014341816052466585
16.300000000000001	0.000030476086993633676	0.000027521166063473092	-0.000013396117276873168	-0.000021793114757067997	0.0035897264551033982	0.003241671344289729	-4.6482467900716144e-6	-0.000013893426177647911
16.32	0.000029463664083238526	0.000026431443544629036	-0.000012443073832555591	-0.00002145389845614592	0.0032553751729554113	0.0029203518224166607	-4.099699436684883e-6	-0.000013969173247049642
16.34	0.000028399749927336037	0.000025241150699626624	-0.00001165156975112562	-0.000021477616961662095	0.002923833646641828	0.002598647026271472	-3.75948468819163e-6	-0.000014463283775015083
16.359999999999999	0.000027234073006783657	0.00002400000548824597	-0.000011217289581400049	-0.000021760306041002377	0.0025923570835264193	0.002284512647690635	-3.836095879102545e-6	-0.000015255634877022565
16.379999999999999	0.000025946992218898923	0.00002275234998278397	-0.000011267828490621172	-0.000022192699489718677	0.0022625856933428056	0.0019840119088438985	-4.4594106119484606e-6	-0.000016222546760733932
16.399999999999999	0.000024556801901964058	0.000021533565741082703	-0.000011816581106770962	-0.000022673015175526273	0.0019399650798349512	0.00170113216488054	-5.633227122981628e-6	-0.00001725090605716979
16.420000000000002	0.000023117257830814034	0.00002037203181541452	-0.000012740778865782487	-0.00002310300632780659	0.0016319998479935962	0.0014381962198717435	-7.215606715412778e-6	-0.000018233960714492578
16.440000000000001	0.000021703992116528216	0.00001928640506165039	-0.00001379950505487899	-0.000023401296263819102	0.0013458275226516383	0.001195917073947451	-8.942702024628422e-6	-0.0000190854879073126
16.460000000000001	0.000020394646499283922	0.000018287676916972395	-0.000014687342964308107	-0.000023500987925827274	0.0010860813830490294	0.0009738783871265707	-0.000010489534892684115	-0.000019736855128722216
16.48	0.000019249079622171186	0.000017379844434420918	-0.000015108577769752687	-0.000023352194435360583	0.0008537863407261695	0.0007708770535170451	-0.000011550073163747938	-0.0000201392482745323
16.5	0.000018296080380688693	0.000016560982114040156	-0.000014847774485212943	-0.00002292313684795804	0.0006465873228172543	0.0005852685857045075	-0.00001191031884943031	-0.000020264253128998794
16.52	0.0000175291954788466	0.000015824329280329304	-0.000013819164083056168	-0.000022200997367536742	0.0004600136865663835	0.0004152733682768894	-0.000011496338840347314	-0.00002010408701328561
16.539999999999999	0.000016910914383880413	0.000015159337210176103	-0.000012086897493898054	-0.000021192648970352578	0.00028918730466555775	0.0002592342299660551	-0.000010390125338799222	-0.00001967162292267188
16.559999999999999	0.00001638308928658905	0.000014552652618214258	-9.853472970458644e-6	-0.00001992529188782146	0.00013038809959409222	0.0001158202025118185	-8.812079859709228e-6	-0.00001900025071184842
16.580000000000002	0.00001588123699564064	0.000013989036032602235	-7.415815254557028e-6	-0.00001844693855972158	-0.000017967252914709974	-0.00001582650951558426	-7.071366008063715e-6	-0.00001814352939065495
16.600000000000001	0.000015349698862498208	0.000013452229531827919	-5.094772299881628e-6	-0.000016826582838602933	-0.00015518612769833325	-0.0001360026296707279	-5.491744782331489e-6	-0.000017174483145936123
16.620000000000001	0.000014753647702634132	0.00001292580210346015	-3.155584534909306e-6	-0.00001515374540876818	-0.000278980773605938	-0.0002444175395117199	-4.3318273699794905e-6	-0.000016184262228619833
16.640000000000001	0.000014084303988584999	0.00001239401204153089	-1.7450785760081178e-6	-0.000013536893249705242	-0.00038663278331981784	-0.0003402320324809927	-3.7255909624952843e-6	-0.00001527971947572375
16.66	0.000013356272597517086	0.000011842728701310139	-8.660740122901133e-7	-0.000012100012784520807	-0.00047612047320530433	-0.0004221661060105964	-3.6621933976249747e-6	-0.000014579273600382771
16.68	0.00001259911835619343	0.00001126043901785418	-3.9305677125037414e-7	-0.00001097647642695271	-0.0005467742097560291	-0.0004886784512558041	-4.006899678536587e-6	-0.000014206341924453763
16.699999999999999	0.000011846927343851094	0.000010639313504101408	-1.180208371539572e-7	-0.00001029946762734191	-0.0005993040266758824	-0.0005382141072541053	-4.55014030527383e-6	-0.000014279800007233924
16.719999999999999	0.000011129115259023356	9.976220434255643e-6	1.901383968195815e-7	-0.000010188826090658544	-0.0006353172259347418	-0.0005695030147581544	-5.067193122131565e-6	-0.000014901536571978444
16.740000000000002	0.000010464297905099417	9.273478595577871e-6	7.272797345624131e-7	-0.000010735313436169351	-0.0006565901286490987	-0.0005818712883860019	-5.3739650191779345e-6	-0.000016142246910666536
16.760000000000002	9.857764607254978e-6	8.539078833380734e-6	1.6074124814763975e-6	-0.000011984740983101618	-0.0006643802595680885	-0.0005755052628887673	-5.36896523964187e-6	-0.00001802787973772628
16.780000000000001	9.302287144976287e-6	7.786140317269439e-6	2.8351957285065724e-6	-0.000013925548521856557	-0.0006590071215539299	-0.0005515978853942177	-5.055355468694164e-6	-0.000020530046732297456
16.800000000000001	8.781521858391721e-6	7.031524973450795e-6	4.301933102088216e-6	-0.0000164835367703742	-0.0006398256409146705	-0.000512320079058554	-4.540170840974052e-6	-0.00002356357092573833
16.82	8.27500185562688e-6	6.293775958745663e-6	5.806379994785006e-6	-0.00001952610255425273	-0.0006055922214722484	-0.0004605995056923979	-4.010877409001991e-6	-0.000026992882587269614
16.84	7.763614845871736e-6	5.5907737725877655e-6	7.098367606164725e-6	-0.00002287577931330558	-0.0005551033530296255	-0.0003997438472677204	-3.692475963315667e-6	-0.00003064653641679945
16.859999999999999	7.234482224446431e-6	4.9376078671097244e-6	7.939580402656769e-6	-0.000026330136029954513	-0.0004878932689824615	-0.0003329921297058708	-3.7914706144991713e-6	-0.0000343366979364919
16.879999999999999	6.684243085584267e-6	4.345088574883957e-6	8.171247759317335e-6	-0.000029683339347185355	-0.00040472961955519447	-0.00026309426861496145	-4.436662979175136e-6	-0.00003787910485145439
16.899999999999999	6.11989066330044e-6	3.819109828610423e-6	7.772584013514814e-6	-0.00003274465876833415	-0.0003076674783299268	-0.00019199949069023477	-5.6312386787054085e-6	-0.000041109296929566054
16.920000000000002	5.556684403131195e-6	3.3608187336388845e-6	6.889281238261542e-6	-0.00003535074646162822	-0.0001995463878785323	-0.00012069053953005446	-7.23351121677413e-6	-0.000043892557010996774
16.940000000000001	5.013509482600165e-6	2.9673571625677475e-6	5.8153738308917635e-6	-0.000037370816084697164	-0.00008304897471891826	-0.000049154383936316086	-8.978962516497285e-6	-0.00004612717329878451
16.960000000000001	4.5071595823083555e-6	2.632867568897213e-6	4.92827414750101e-6	-0.00003870590889488259	0.00004031480840011116	0.000023549987446549625	-0.000010541200591054664	-0.00004774243791126999
16.98	4.047577468666574e-6	2.3494904544797904e-6	4.597165402687122e-6	-0.0000392846601253029	0.00017085010358297315	0.00009917307095973109	-0.000011612310298035906	-0.000048693747097890784
17.	3.635559316514932e-6	2.1081795757797045e-6	5.0941245662078285e-6	-0.00003905826651253389	0.00031065132567837506	0.00018013975924118298	-0.00001197669435830048	-0.00004895725279368215
17.02	3.2632405246597844e-6	1.899271056960386e-6	6.530790146944991e-6	-0.00003799695582589405	0.0004628872249839411	0.00026940959527963913	-0.000011559756236254488	-0.00004852601456078223
17.039999999999999	2.9167342627916086e-6	1.712833075228035e-6	8.831365239576807e-6	-0.000036089494205016564	0.0006306100651320276	0.000370321626796419	-0.000010444012993878065	-0.00004740883371323521
17.059999999999999	2.5799580524103626e-6	1.5388803333613848e-6	0.000011745940479341639	-0.00003334634647413308	0.0008154526209299904	0.00048639705593847365	-8.851350019815066e-6	-0.00004563211415941401
17.080000000000002	2.2386542473586524e-6	1.3675628415153277e-6	0.00001490505957527949	-0.00002980609222587019	0.001016668489950456	0.0006210686847404869	-7.092747421912006e-6	-0.00004324424752818175
17.100000000000001	1.8835720677362057e-6	1.1894338751008301e-6	0.00001790817584566361	-0.000025543608920293822	0.0012309506399764108	0.0007773179560496864	-5.493388604292635e-6	-0.00004032117648137295
17.120000000000001	1.5118766366459516e-6	9.95867492233025e-7	0.000020423531469866818	-0.000020677469719492027	0.0014532193053689337	0.0009572301272628795	-4.3125529932824136e-6	-0.00003697103614210051
17.140000000000001	1.1263958481567486e-6	7.796329914299354e-7	0.000022266749732534756	-0.000015373274855034623	0.0016781405783141722	0.0011615221782395747	-3.684435374273892e-6	-0.00003333534397050749
17.16	7.331887079869059e-7	5.355517574357059e-7	0.000023432523607603702	-9.839712174131054e-6	0.001901785221463878	0.0013891436222697837	-3.5986903595401116e-6	-0.00002958444363006478
17.18	3.3855079400426406e-7	2.610850642032052e-7	0.000024074840366380244	-4.315428477031364e-6	0.0021228074238339666	0.0016370758017946081	-3.921884283128213e-6	-0.00002590606356650131
17.199999999999999	-5.342203035348235e-8	-4.3335465891091336e-8	0.0000244500334492558	9.527369888488008e-7	0.0023427755471955134	0.0019004382488685405	-4.446449447015999e-6	-0.000022487827524294277
17.219999999999999	-4.420423246334002e-7	-3.743899312346465e-7	0.000024843306077040767	5.736655004817136e-6	0.00256559467552217	0.0021729430885183247	-4.949779454448938e-6	-0.000019496746010918016
17.240000000000002	-8.298593434571278e-7	-7.264164001849278e-7	0.000025496529897295884	9.853239832086674e-6	0.002796185903423484	0.0024476380415877825	-5.24940507809302e-6	-0.000017060178184150583
17.260000000000002	-1.2213313260939226e-6	-1.0923344068713862e-6	0.00002655043663487502	0.000013184189406634922	0.0030387374196946862	0.0027177862108851043	-5.24463825227363e-6	-0.000015252692155521912
17.280000000000001	-1.6208067162392671e-6	-1.4647468055485447e-6	0.00002801051953485574	0.00001568498432703307	0.00329494437804994	0.002977689568937055	-4.938538838953911e-6	-0.000014091563064658319
17.300000000000001	-2.030413596730578e-6	-1.836984038207521e-6	0.000029742311330135406	0.000017382269000454728	0.0035626958038222425	0.003223291715120837	-4.437158627763321e-6	-0.000013541056595943384
17.32	-2.4484887538022754e-6	-2.2039025438634707e-6	0.00003149758556526343	0.00001836193361686624	0.0038356279886346267	0.0034524766627326807	-3.9262295215569145e-6	-0.000013523300106162346
17.34	-2.8691034034349886e-6	-2.5623483334737865e-6	0.00003296862842914725	0.000018752061376320082	0.0041038420789281755	0.0036650728235140383	-3.6286398251239127e-6	-0.000013932347700311402
17.359999999999999	-3.283060526297285e-6	-2.9112962161438205e-6	0.00003386327300094142	0.0000187049818444251	0.004355883676153675	0.0038626359650612567	-3.7490260748463913e-6	-0.000014648208906312604
17.379999999999999	-3.6804284306697222e-6	-3.251738190074615e-6	0.00003398816641421734	0.00001838144551771674	0.0045817839315444205	0.0040481052870690115	-4.415122334159015e-6	-0.000015548691421485856
17.400000000000002	-4.054177659085531e-6	-3.5864102822506933e-6	0.0000333207074314567	0.000017938283956940254	0.004776521976374799	0.00422541116102223	-5.62987265087876e-6	-0.00001651821318098398
17.420000000000002	-4.40384687026924e-6	-3.919431119266789e-6	0.00003204422161201381	0.000017519579256816036	0.004942779535351902	0.004399082097363861	-7.251561674481491e-6	-0.000017453733940978505
17.440000000000001	-4.737735729254856e-6	-4.255897196962417e-6	0.000030525376427866156	0.000017250647865745046	0.005091708833103532	0.004573870428598662	-9.015074032895246e-6	-0.000018268448575932715
17.460000000000001	-5.072426780398266e-6	-4.601456145831151e-6	0.000029233171636657763	0.000017233978452037995	0.005241024247382884	0.004754399477339826	-0.000010592551737095054	-0.000018893959419533942
17.48	-5.429498225743736e-6	-4.961864743201715e-6	0.00002862463265385441	0.000017546410982574522	0.005410857034114943	0.004944829085822621	-0.000011674143896921068	-0.000019281500225383692
17.5	-5.830400359108606e-6	-5.342532598164434e-6	0.000029034218724232418	0.000018237081049831568	0.005618689291910071	0.005148536781713627	-0.000012042618645270622	-0.00001940258846844158
17.52	-6.29093420861572e-6	-5.7480511186856384e-6	0.00003059576285804136	0.00001932585779766872	0.0058747854730137935	0.005367814396142864	-0.000011622706208731974	-0.00001924932202476664
17.539999999999999	-6.816666164296953e-6	-6.181708872757298e-6	0.00003321039885361759	0.00002080214648767035	0.006179157401228811	0.005603582633018621	-0.000010497465626044169	-0.000018834427630972153
17.559999999999999	-7.400461125861686e-6	-6.6449968457869175e-6	0.00003656505281496296	0.000022624027039192004	0.0065207935757276	0.005855128755600647	-8.890307507751147e-6	-0.00001819109526622693
17.580000000000002	-8.023209833193467e-6	-7.137112302237395e-6	0.000040201942788865725	0.00002471779144254476	0.006879680196525064	0.006119876107806394	-7.114084460185495e-6	-0.000017372569796055576
17.600000000000001	-8.658229977784374e-6	-7.654478895877394e-6	0.000043629017836421994	0.000026978064648939466	0.007231556762229005	0.006393200314943161	-5.495453273376272e-6	-0.000016451392450941477
17.620000000000001	-9.27842672692902e-6	-8.190318240715372e-6	0.00004644265101197538	0.000029268889123305016	0.007554224367667387	0.006668318180860498	-4.2943820512694015e-6	-0.000015518062329531696
17.640000000000001	-9.863831787647398e-6	-8.734337782898021e-6	0.00004842206197207522	0.00003142645288434325	0.007833270995851606	0.006936293754363001	-3.6452538525109484e-6	-0.000014678705197355342
17.66	-0.000010406842108294865	-9.27264333227209e-6	0.000049564979456254764	0.00003326450954714128	0.008065226435366517	0.007186230688515695	-3.5381394167690287e-6	-0.00001405111953772006
17.68	-0.000010913639036932461	-9.78803206527908e-6	0.00005006071952789197	0.00003458381109246383	0.008257389565318464	0.007405741894827724	-3.840791986386158e-6	-0.000013758425743789059
17.699999999999999	-0.000011401854560670108	-0.00001026084721605374	0.00005021951666491898	0.000035186736610818726	0.008424882822031717	0.007581787242595954	-4.347524969547316e-6	-0.00001391966746265993
17.719999999999999	-0.000011895506689830213	-0.000010670537975168675	0.00005038350801452931	0.000034897400753849	0.008586097053078636	0.007701922839628711	-4.837745588854905e-6	-0.000014637310038679817
17.740000000000002	-0.00001241848986990643	-0.00001099793246564734	0.000050840445320441256	0.000033585729674141365	0.008757693422489317	0.007755896395163476	-5.130539429105225e-6	-0.00001598270551885102
17.760000000000002	-0.00001298794232468601	-0.000011227999171169725	0.00005175543975538404	0.00003119167834271561	0.008950169303030818	0.007737368322405773	-5.125989708447835e-6	-0.000017981980340765912
17.780000000000001	-0.000013608825531143132	-0.00001135261112072061	0.00005313169209701173	0.00002774390755888187	0.009164838823847016	0.0076453953291645985	-4.827060399476232e-6	-0.000020605832587977996
17.800000000000001	-0.000014270946098629812	-0.000011372660932945654	0.00005480674871107895	0.000023367059973119686	0.009392859965333887	0.007485264875791115	-4.338862027136506e-6	-0.000023766673974785543
17.82	-0.000014949343418046544	-0.00001129892527945002	0.0000564855418579675	0.000018273986711214775	0.009616617927426059	0.007268375898826265	-3.845468330255979e-6	-0.000027325044436037478
17.84	-0.000015608486140029992	-0.000011151378571863306	0.000057805963735517774	0.000012743415775561532	0.009813392297122057	0.007011112519026465	-3.567757862961462e-6	-0.00003110462930509166
17.859999999999999	-0.000016210121639382248	-0.000010957107478544592	0.00005842767661914774	7.08797373085362e-6	0.009960846654783221	0.006732957950704214	-3.7086132174625117e-6	-0.00003491257513632209
17.879999999999999	-0.0000167238184021129	-0.000010747387090709476	0.0000581293798485152	1.620193115174813e-6	0.010043441560062706	0.006454312739683639	-4.3948019932053925e-6	-0.000038560318812530775
17.900000000000002	-0.000017138008171730617	-0.000010554667985551781	0.000056892015375183464	-3.375986562974815e-6	0.010058276455490631	0.006194521990584153	-5.629092027223593e-6	-0.000041880433760632656
17.920000000000002	-0.000017467927790628593	-0.00001041013186891254	0.00005493843341476433	-7.66337354132264e-6	0.010018307812594728	0.0059704795372705665	-7.269756514787163e-6	-0.000044736772759312194
17.940000000000001	-0.00001775658268621594	-0.000010342177916505125	0.00005270494007659689	-0.000011058243192965415	0.009951110873428402	0.005795944013470391	-9.05105732989e-6	-0.00004702752421261337
17.960000000000001	-0.000018066988477694573	-0.000010375851422490193	0.00005074416119548441	-0.000013427795600617809	0.009892893868093734	0.005681477964107447	-0.00001064362167416145	-0.00004868273114219466
17.98	-0.000018467670039512194	-0.000010532949583879935	0.00004958946626929782	-0.000014682344707105219	0.00987959158802779	0.005634779042693449	-0.00001173561399171978	-0.00004965881857926622
18.	-0.000019016006666273452	-0.000010832395173022039	0.000049625301002074706	-0.000014766521868575346	0.00993797551098072	0.00566112958645987	-0.000012108135357772869	-0.00004993273682497369
18.02	-0.00001974394963967483	-0.000011290449343411958	0.00005099760148834824	-0.00001365300247954951	0.010079199575752467	0.0057637248022299305	-0.000011685233797766961	-0.00004949777464596469
18.039999999999999	-0.00002064912809172154	-0.000011920404627908198	0.000053579637029835386	-0.000011340982153291445	0.010296006652493367	0.005943716596855261	-0.000010550526019736692	-0.00004836227859781811
18.059999999999999	-0.000021693339151954713	-0.000012731530508714638	0.00005699764555352933	-7.860182327854376e-6	0.010564061163528477	0.0061999061581661215	-8.928985913444682e-6	-0.00004655164029009876
18.080000000000002	-0.000022809864482632876	-0.000013727232610660711	0.0000607154321535536	-3.2796480235801296e-6	0.010847463102814904	0.006528125117151587	-7.135390517433554e-6	-0.000044113035102161435
18.100000000000001	-0.000023919263962239723	-0.000014902635595918923	0.00006416464001761595	2.280982047771118e-6	0.011107585331790973	0.00692045945943711	-5.497917770798573e-6	-0.00004112151206907444
18.120000000000001	-0.000024949747199872638	-0.000016242092646831238	0.0000668860855817345	8.64155222780675e-6	0.011312852439817117	0.007364579526816945	-4.277244179281544e-6	-0.00003768522558585084
18.140000000000001	-0.00002585528442346445	-0.000017717389795864392	0.0000686351447840681	0.000015557599154077264	0.011446165994204777	0.007843510102849616	-3.6079145281198263e-6	-0.0000339471141152219
18.16	-0.00002662528177642751	-0.000019287523481573817	0.00006941765123498376	0.000022727224215926195	0.011507570487238165	0.00833615726031399	-3.480341063136772e-6	-0.0000300805451070786
18.18	-0.000027283690366234495	-0.00002090074667161188	0.00006945453949566429	0.00002981111993327218	0.011511953075642713	0.008818763579990688	-3.763357388838356e-6	-0.00002627765303217153
18.199999999999999	-0.000027879501395571687	-0.000022499048102289095	0.00006909883432823387	0.0000364645211408356	0.011483369648654457	0.009267198951502098	-4.253045181052396e-6	-0.000022731209875174704
18.219999999999999	-0.000028472272695057525	-0.000024024472318591423	0.00006873445140207579	0.000042375573608690765	0.011448050187085454	0.009659691299220473	-4.730729475500313e-6	-0.00001961323294976907
18.240000000000002	-0.000029116180227174907	-0.000025426000474428118	0.00006868011938015768	0.00004730162960674262	0.011427742763780098	0.009979392580566807	-5.016985678607685e-6	-0.000017055116833480992
18.260000000000002	-0.000029845625074698002	-0.00002666542842306148	0.00006911492434299661	0.00005109490583806322	0.01143458506809844	0.010216174361155402	-5.012638614749338e-6	-0.000015134004405183176
18.280000000000001	-0.00003066510252381244	-0.000027720967364315326	0.00007003722064395202	0.00005371206538538777	0.011468340517696515	0.010367273123155224	-4.7205618176891e-6	-0.000013868274391349807
18.300000000000001	-0.00003154549424128889	-0.000028588030098757005	0.00007126361093836736	0.000055207245347879845	0.011516453858765397	0.010436759273037772	-4.2449640191413105e-6	-0.000013222223440538454
18.32	-0.000032427977351083074	-0.000029277503729581536	0.00007246841129684042	0.000055712596573945746	0.011556913398969864	0.010434125183866582	-3.768332102589185e-6	-0.000013117522401495167
18.34	-0.00003323553038083794	-0.00002981238646156583	0.00007325767448152264	0.00005541273720889238	0.011563444753362823	0.010372450202057727	-3.5096311690962595e-6	-0.000013447803226138781
18.359999999999999	-0.00003389079195391534	-0.000030223811129154876	0.00007326665510875943	0.00005451921767152944	0.011512194320466063	0.010266575868071405	-3.6700961597493497e-6	-0.000014092983612882753
18.379999999999999	-0.00003433762629584058	-0.00003054725615921948	0.0000722644833338078	0.000053249011862268645	0.011388723291302909	0.01013157533687879	-4.375622485580197e-6	-0.000014931150748975175
18.400000000000002	-0.00003456165152883336	-0.00003081936447717436	0.00007024212689481429	0.00005180854866740086	0.011193657472568997	0.009981623973956988	-5.628862382743037e-6	-0.000015847236526720518
18.420000000000002	-0.00003460270405748339	-0.000031075450778469656	0.00006745230138281031	0.000050382922118412125	0.010944925883340144	0.009829246436830969	-7.288093258261358e-6	-0.00001673875285166068
18.440000000000001	-0.000034552396302765415	-0.00003134758133385087	0.00006437521799517515	0.0000491290349364515	0.01067498354789393	0.00968485404233287	-9.086929974060529e-6	-0.000017519328269567107
18.460000000000001	-0.000034534868609498115	-0.00003166305671841356	0.00006161036771328735	0.0000481713539162602	0.010423245598172126	0.009556481024923024	-0.00001069443921034419	-0.0000181208109251383
18.48	-0.00003467632178229311	-0.00003204316064284515	0.00005972832376719622	0.000047599286043601473	0.010226180314510464	0.009449650993488112	-0.000011796755337059291	-0.00001849450597156494
18.5	-0.000035073334380073856	-0.000032502097297318404	0.00005913156738898902	0.00004746558255066056	0.010108380438627228	0.00936733191587359	-0.000012173282476915008	-0.000018611886531633587
18.52	-0.000035768715238177814	-0.00003304608970840704	0.00005996133385845357	0.00004778547547385147	0.010076993458937556	0.009309957811390653	-0.000011747378264488249	-0.000018464948057150124
18.539999999999999	-0.000036739761862738514	-0.00003367264214568929	0.00006206606929942209	0.00004853642154421826	0.010120378874681304	0.009275506398193517	-0.000010603231478275465	-0.0000180662790722652
18.559999999999999	-0.000037901222803351684	-0.00003436998606013047	0.00006503460011517247	0.00004965841431628101	0.010210978680418823	0.009259627234909397	-8.967414352005165e-6	-0.000017448871874853333
18.580000000000002	-0.00003912378799418667	-0.00003511674166682603	0.00006829122226964441	0.000051054887070639345	0.010311966843638866	0.009255818372667509	-7.156676580739348e-6	-0.00001666566119599141
18.600000000000001	-0.0000402654797459713	-0.00003588185020267617	0.00007123653940408038	0.00005259432881180624	0.010386403956094553	0.009255655048648868	-5.500762050135449e-6	-0.00001578872220631239
18.620000000000001	-0.000041207451259679716	-0.00003662488050319991	0.00007339582623103274	0.00005411293883344512	0.010406347236395878	0.009249085113418053	-4.261074681279775e-6	-0.000014907945235286986
18.640000000000001	-0.00004188196734602873	-0.00003729690050972229	0.00007452531446984935	0.00005541899539796039	0.01035887147877289	0.009224824510862586	-3.572296900557483e-6	-0.000014128808248976276
18.66	-0.00004228334334442982	-0.00003784221921272476	0.00007464328258772013	0.000056300066668804754	0.010247196896529401	0.009170908461889688	-3.4251132841720162e-6	-0.000013568612496536132
18.68	-0.000042460661795044726	-0.00003820139482297068	0.0000739873631549046	0.0000565345350991153	0.010087336547099215	0.009075466793428319	-3.6893384259177944e-6	-0.000013350347052706613
18.699999999999999	-0.00004249778747720999	-0.000038315865464846024	0.00007292515114812723	0.00005590874773028991	0.00990218026679047	0.00892777317206127	-4.162716627577421e-6	-0.000013593420406102905
18.719999999999999	-0.00004248799581619833	-0.00003813427240316066	0.00007184933283041837	0.00005424001872919984	0.009715042899545287	0.008719547373858704	-4.628400762589493e-6	-0.000014401080235045523
18.740000000000002	-0.00004250923964058537	-0.00003761996608371043	0.00007108070406536256	0.000051403561647606416	0.00954409771134624	0.008446366842507927	-4.908394844199018e-6	-0.00001584551991394887
18.760000000000002	-0.000042604594795766155	-0.0000367584380578122	0.00007079503363201747	0.0000473587225612661	0.009398566628513868	0.008108905410380285	-4.904237238625696e-6	-0.000017953175666119586
18.780000000000001	-0.00004277134169540483	-0.00003556283414262129	0.00007098494213630338	0.00004216783708546467	0.009277171353521334	0.0077136347161492515	-4.618716057618841e-6	-0.000020693888788679413
18.800000000000001	-0.00004296074780629349	-0.00003407567977318033	0.00007146271836805616	0.00003600109361441248	0.009168984666103375	0.007272671014389766	-4.155175309908859e-6	-0.00002397763724267137
18.82	-0.000043088698872600976	-0.00003236571663600402	0.00007190327280907488	0.000029123709049336713	0.009056414441509482	0.006802650143109715	-3.694582024135805e-6	-0.000027660988837591334
18.84	-0.0000430553628356319	-0.000030520135385044944	0.0000719199158035292	0.000021866795682114052	0.00891970723426952	0.0063228052083578535	-3.454078227167824e-6	-0.00003156265771978946
18.859999999999999	-0.000042770554900792015	-0.0000286339250941164	0.00007116096764069183	0.00001458842041746098	0.008742158256684313	0.0058526784434628516	-3.633350777628919e-6	-0.00003548469450993101
18.879999999999999	-0.00004218018555038266	-0.00002679888452390066	0.00006941113077418909	7.63417162444747e-6	0.008515085452314435	0.005409999713613179	-4.357510956801825e-6	-0.000039234216587654405
18.900000000000002	-0.00004128738670640738	-0.000025094699884411118	0.00006667480214741864	1.3058580802346493e-6	0.008241400026019806	0.005009168096566629	-5.629151703752353e-6	-0.0000426408812775718
18.920000000000002	-0.00004016034119018527	-0.00002358353848799475	0.00006321143456165618	-4.156612354520232e-6	0.007936419422951231	0.004660539412045169	-7.306568767366932e-6	-0.00004556721785039666
18.940000000000001	-0.00003892069261310556	-0.000022308349449335924	0.000059498169724742146	-8.579712542142057e-6	0.007625018940902378	0.004370466599409336	-9.122706877033224e-6	-0.0000479114508020285
18.960000000000001	-0.00003771366842806334	-0.000021294038799284803	0.00005612098988985144	-0.000011850356789384255	0.007335610518660032	0.0041418610681891125	-0.000010745029328814787	-0.000049604509778025756
18.98	-0.00003666979945596873	-0.000020550187162911872	0.00005362891067276229	-0.000013904550480282107	0.007092964602741262	0.003974980836785465	-0.000011857598220836425	-0.00005060396074089911
19.	-0.00003587145196737991	-0.00002007399576204633	0.00005239992154056288	-0.000014715596627551153	0.006912298772861549	0.0038681862222527635	-0.000012238093178110004	-0.00005088762653895988
19.02	-0.0000353334948251863	-0.000019852496650741494	0.000052554503058786846	-0.000014285643805852125	0.006796152433453525	0.0038184899085298278	-0.000011809173961458799	-0.0000504490544391816
19.039999999999999	-0.000035001188096242126	-0.00001986354361499933	0.000053930631258760684	-0.000012642742318194359	0.0067343668305041215	0.003821824244631437	-0.000010655614647727137	-0.000049296118454027054
19.059999999999999	-0.00003476449700224501	-0.000020075583959259393	0.00005612151321667779	-9.843926514293056e-6	0.006706856243325745	0.003873033330724562	-9.005618152332394e-6	-0.00004745313437194873
19.080000000000002	-0.000034485923779888873	-0.000020446648162293833	0.00005857144462629813	-5.9832481926623044e-6	0.0066886115014783715	0.003965666888841012	-7.177951657437643e-6	-0.00004496595839283857
19.100000000000001	-0.00003403558633502688	-0.0000209233572161385	0.000060712426593085046	-1.2021277500668791e-6	0.0066558969702468825	0.004091708852359911	-5.50396705596637e-6	-0.00004190861784093175
19.120000000000001	-0.00003332308042484881	-0.000021440974731016243	0.000062103823127043	4.302001230242674e-6	0.006591906837877765	0.004241411842428479	-4.2458139984674235e-6	-0.000038389156816458854
19.140000000000001	-0.000032315219020434335	-0.00002192550646126066	0.00006252824591570419	0.000010273555741917357	0.006490034343265791	0.004403414064348345	-3.5382906575586012e-6	-0.00003455183360773273
19.16	-0.00003103472898037953	-0.000022298451676317908	0.00006201457749456357	0.00001640746820781191	0.006353886814221951	0.004565267451611851	-3.3722896973471464e-6	-0.00003057299356024209
19.18	-0.000029543556252101128	-0.00002248402288154499	0.00006079258088827095	0.000022370646141066437	0.006194622488219112	0.004714396350227679	-3.61851387436574e-6	-0.00002664919819014841
19.199999999999999	-0.00002791927996495125	-0.000022417669044653194	0.00005920669894120366	0.00002783435285709644	0.006027001582614661	0.004839355706174008	-4.076271078035703e-6	-0.000022978443168980987
19.219999999999999	-0.000026232563738953155	-0.000022053965978081128	0.000057618592050848766	0.000032511450317786804	0.005865428681213466	0.004931121710771268	-4.5304574197982725e-6	-0.00001973784701491939
19.240000000000002	-0.00002453064788489248	-0.000021371803384549793	0.000056319290444658423	0.00003618984530176488	0.005720763986140387	0.004984093518235324	-4.8044478025159105e-6	-0.000017062907013505718
19.260000000000002	-0.000022829375401848317	-0.000020375475355002042	0.00005546466478901275	0.00003875396896428983	0.0055983053928362865	0.004996550783963874	-4.800467575002311e-6	-0.000015033342236064293
19.280000000000001	-0.000021114379792469736	-0.0000190915199441505	0.00005504367353920994	0.00004018973868433736	0.005497129034657306	0.004970477448651262	-4.521224053663229e-6	-0.000013668553225860608
19.300000000000001	-0.000019350251591046088	-0.000017562393991175963	0.00005488402182832182	0.000040573583836272655	0.0054107796657122545	0.004910853165994665	-4.069231381239409e-6	-0.000012932710645550196
19.32	-0.000017494810469438095	-0.000015838774956928595	0.00005469351269759094	0.00004005043033727784	0.005329090707059693	0.004824646061849503	-3.623999758173074e-6	-0.000012746823879811924
19.34	-0.00001551455815634097	-0.000013972249754180478	0.00005412944235662645	0.00003880737313805966	0.00524075447237838	0.00471976898410614	-3.4009330659752203e-6	-0.00001300388476281863
19.359999999999999	-0.000013397252304921278	-0.000012009569800373117	0.00005288468475079276	0.00003704894489806904	0.005136204340639838	0.004604198169443667	-3.5982634759978706e-6	-0.000013583520164287547
19.379999999999999	-0.000011158091853588524	-9.98890904276545e-6	0.00005077634017355385	0.000034977482490460224	0.005010349778873432	0.00448534828986113	-4.34040051450828e-6	-0.00001436393866746648
19.400000000000002	-8.83700295506279e-6	-7.937988334671559e-6	0.000047817433482462226	0.000032779525888088494	0.00486459271397388	0.004369703214179648	-5.6299302164145265e-6	-0.000015230478376713433
19.420000000000002	-6.486505036827633e-6	-5.873656707110203e-6	0.00004424585520616758	0.000030617432668936915	0.0047074042772776775	0.0042626463017184325	-7.325179437922232e-6	-0.000016081144116261402
19.440000000000001	-4.153240809427271e-6	-3.802499443596966e-6	0.000040489008154026673	0.000028624705344461633	0.004552912852087116	0.004168419164983142	-9.158400731404178e-6	-0.000016829977715178998
19.460000000000001	-1.8600529437341786e-6	-1.7221478583692835e-6	0.00003706573802501332	0.000026903628195497014	0.004417677367218878	0.004090148961915621	-0.000010795413772700613	-0.00001740907824932527
19.48	4.0373551397502314e-7	3.7691355566701355e-7	0.00003445681970262058	0.00002552425100985416	0.004316680783219236	0.004029904346693874	-0.000011918169133122943	-0.00001776983962884922
19.5	2.679702602819227e-6	2.509164790979654e-6	0.000032987606499557785	0.000024524198884714075	0.004259857749430275	0.003988757957023688	-0.000012302596542967305	-0.000017883709638816112
19.52	5.026485049746312e-6	4.691576855918272e-6	0.00003275432890991453	0.000023909079778950323	0.004250017896030134	0.003966844703787547	-0.000011870651053543291	-0.000017742595521057144
19.539999999999999	7.499552962146744e-6	6.94092236108338e-6	0.00003360547339993014	0.00002365339941799061	0.004282400513841834	0.003963410837374941	-0.000010707704199618164	-0.000017358955164184514
19.559999999999999	0.000010131047042388753	9.27094669308835e-6	0.00003517822524069801	0.00002370193475849341	0.004345798504387067	0.003976851168936618	-9.043619425910603e-6	-0.0000167655867976492
19.580000000000002	0.000012916526625957424	0.000011689481040224917	0.00003698483080077007	0.000023971531110077092	0.00442511042162261	0.004004733305818194	-7.199223121946791e-6	-0.00001601512130559041
19.600000000000001	0.00001581423635250814	0.000014195588050465538	0.00003853269757352766	0.00002435333976538361	0.004504904933406241	0.0040438104765648355	-5.507514720188252e-6	-0.000015179186335852142
19.620000000000001	0.000018758227434422968	0.00001677686219731229	0.00003944471836428628	0.00002471566582285755	0.0045730676318293025	0.004090030667684436	-4.231407231660957e-6	-0.000014347105059803485
19.640000000000001	0.000021680407529290268	0.000019407088753855576	0.00003953942273894323	0.000024907890135268822	0.004623346344146814	0.004138561174159266	-3.5057946357361196e-6	-0.000013623781969639948
19.66	0.000024532536365581844	0.000022044623062550593	0.000038847211062145804	0.00002476632605528859	0.004656046706333335	0.00418386395410584	-3.321717921821239e-6	-0.000013126133597077665
19.68	0.000027300272720978368	0.000024632077336541814	0.00003756845698539586	0.000024123187565415577	0.004676978490642825	0.004219873444499718	-3.5506811688041197e-6	-0.000012977166756242747
19.699999999999999	0.000030005774069399153	0.00002709811043636348	0.00003599847146556162	0.000022819747640131878	0.0046953274728273675	0.004240333947036056	-3.993462884362026e-6	-0.000013296829491708478
19.719999999999999	0.0000326992473054867	0.00002936212954247054	0.00003444463180885778	0.000020723901029950058	0.004721150835404849	0.00423933435297883	-4.436622780934702e-6	-0.000014189331784669043
19.740000000000002	0.00003544198033138145	0.00003134232305769662	0.000033152697067311625	0.00001775061123749085	0.004762968551235589	0.004212024769798081	-4.704852177261131e-6	-0.000015727866192435805
19.760000000000002	0.00003828480566229376	0.000032966555145092326	0.00003225321633348322	0.000013881548409364007	0.004825782453496276	0.004155419379027675	-4.701038250471036e-6	-0.000017939286266768434
19.780000000000001	0.00004124719549559551	0.00003418444839485405	0.000031735691075796313	9.178621218547346e-6	0.004909818633719527	0.004069111601306333	-4.427811796468592e-6	-0.000020792613985700755
19.800000000000001	0.0000443026155240091	0.000034977971804654564	0.00003145422604468021	3.7862473311919386e-6	0.0050102283213922716	0.003955694779816509	-3.986889906177555e-6	-0.000024195359167475907
19.82	0.0000473748120639048	0.00003536765971549316	0.00003116293183336574	-2.080330490570234e-6	0.005117847215206158	0.003820728165404282	-3.556385307993971e-6	-0.00002800003213610933
19.84	0.0000503476862870736	0.0000354125529656808	0.00003057431171588094	-8.159240859035896e-6	0.005220955297283083	0.0036722115678224795	-3.3500436411313582e-6	-0.00003202027836643794
19.859999999999999	0.000053089094186684317	0.00003520381142275567	0.0000294310703325371	-0.000014173201444923054	0.005307860125291304	0.003519685347277715	-3.564730107677856e-6	-0.000036052985875894756
19.879999999999999	0.000055486279378953616	0.00003485389066355579	0.00002757998766575555	-0.000019860207050633613	0.005370004439180438	0.003373186122423584	-4.324229646957952e-6	-0.00003990094711051634
19.900000000000002	0.00005748632448631226	0.00003448432366949478	0.000025032162059395268	-0.00002499695216069113	0.005405024657235997	0.003242312347976015	-5.631170222519837e-6	-0.000043390966470070074
19.920000000000002	0.000059128912763822574	0.00003421506902411259	0.00002198811721137016	-0.000029411320868015636	0.00541877477755972	0.003135585357046571	-7.343921347152354e-6	-0.000046384366320524284
19.940000000000001	0.000060555631725478324	0.000034157297162866456	0.000018809051234025664	-0.000032984002428771886	0.005425213904875904	0.0030601719153231675	-9.194022367996053e-6	-0.00004877954908963568
19.960000000000001	0.00006198642851483172	0.000034410008395027516	0.0000159347041098952	-0.0000356421359113796	0.005443705302218104	0.0030219186624788437	-0.000010845611529003822	-0.000050508468881918594
19.98	0.00006366819625071674	0.00003505962421232359	0.000013773840985503138	-0.00003734912648637355	0.005494436352005443	0.003025574542763529	-0.000011978491321268771	-0.00005152994432690001
20.	0.00006581227262379913	0.00003618098372807334	0.00001260438679357497	-0.00003809456315880638	0.005593441628250579	0.0030750529113695844	-0.00001236681815112268	-0.000051822743690407894
