# Supplementary material for: Stalled response near thermal equilibrium in periodically driven systems
Source: Nat Commun. 2024 Jan 4;15:294. doi: 10.1038/s41467-023-44487-2 (PMC10766978; doi:10.1038/s41467-023-44487-2)
Supplement: Supplementary file 3 — Source Data [file 41467_2023_44487_MOESM3_ESM.zip › source_data/Fig1-theory.dat]

#t	eq,f_0=1.6,T=0.1	eq,f_0=1.6,T=0.2	eq,f_0=1.6,T=0.4	eq,f_0=3.2,T=0.1	eq,f_0=3.2,T=0.2	eq,f_0=3.2,T=0.4	neq,f_0=1.6,T=0.1	neq,f_0=1.6,T=0.2	neq,f_0=1.6,T=0.4	neq,f_0=3.2,T=0.1	neq,f_0=3.2,T=0.2	neq,f_0=3.2,T=0.4
0.	-0.02595865248535336	-0.02595865248535336	-0.02595865248535336	-0.02595865248535336	-0.02595865248535336	-0.02595865248535336	0.6945123715724626	0.6945123715724626	0.6945123715724626	0.6945123715724626	0.6945123715724626	0.6945123715724626
0.0050000000000000001	-0.025949927941606034	-0.02594992693497404	-0.025949926679390344	-0.02594993198473909	-0.025949927958353713	-0.025949926936028073	0.6941990455469222	0.6942135241888049	0.6942172003135754	0.6941408921443597	0.6941988046608527	0.6942135090283726
0.01	-0.025941853644541595	-0.025941833874772786	-0.025941828612793677	-0.025941934032707618	-0.02594185500656134	-0.025941833962318306	0.6930161906038901	0.6932606562070213	0.6933257238822581	0.6920221404618341	0.6929993483746141	0.6932595736517304
0.014999999999999999	-0.025934516188536056	-0.025934411020570692	-0.025934380662726974	-0.025934952747243764	-0.025934533492212152	-0.02593441217329633	0.690305226087827	0.6914556228274821	0.6917876969939152	0.685529858300991	0.6901159470379155	0.6914430135522932
0.02	-0.025928031025970164	-0.02592771179414226	-0.025927607975675747	-0.025929397231437095	-0.02592813299486732	-0.025927718944114265	0.6853393370389509	0.6884946155445013	0.6895207543791632	0.6718358002134561	0.6843314792963819	0.688423945420119
0.025000000000000001	-0.025922493788905595	-0.025921803572106904	-0.025921539084928447	-0.02592558415024596	-0.025922883231775842	-0.0259218327802957	0.677745750486265	0.6840128242102409	0.6864143314606708	0.649685694007708	0.6742096627183052	0.683747617868
0.029999999999999999	-0.02591792350262486	-0.025916761056035104	-0.025916205765625006	-0.025923510593817155	-0.02591904169022298	-0.025916852227205547	0.6678146219383724	0.6776410943999006	0.6823351130077778	0.6205854432174479	0.6583622825908578	0.6768704000699032
0.035000000000000003	-0.025914229288726415	-0.025912655719126185	-0.02591164212292303	-0.02592275678985287	-0.025916842613279617	-0.025912891066283843	0.6565457791506722	0.6690679242149605	0.6771339155067888	0.5886856691651166	0.6357494768132637	0.6671950796657172
0.040000000000000001	-0.025911221729482892	-0.025909543141293054	-0.025907882956022203	-0.02592258775046283	-0.025916437901855285	-0.025910069777390826	0.645403688446442	0.6580983523036855	0.6706538403511494	0.5594458480375158	0.6059553262515426	0.6541155599328101
0.044999999999999998	-0.025908667270261004	-0.025907450652482615	-0.02590496149245692	-0.02592218874290679	-0.025917845610790215	-0.02590850362032968	0.6358838537857867	0.6447006236999973	0.6627394454367861	0.5378943986449327	0.5693688660240871	0.6370698168849568
0.050000000000000003	-0.025906363569598936	-0.02590636784849354	-0.025902906640809124	-0.025920907398738056	-0.02592092230896178	-0.025908288186758707	0.6290625660220682	0.6290326316934541	0.653246578952826	0.527316717799833	0.5272124087251504	0.6155983123134458
0.055	-0.025904206450495574	-0.02590624209786045	-0.0259017399615478	-0.025918420573427976	-0.02592536980118728	-0.025909483835028967	0.6252831958402418	0.6114431937914842	0.6420524126896158	0.5286439183797728	0.4813973627701822	0.5894032030602774
0.059999999999999998	-0.02590222463641198	-0.025906980172179662	-0.025901472599369667	-0.025914814067376817	-0.02593077592270876	-0.025912100933818037	0.6240651568863005	0.5924477024330049	0.6290651186348839	0.5403635973630859	0.4342402794864325	0.5584020226659246
0.065000000000000002	-0.025900570177399614	-0.02590845584898931	-0.025902102448708123	-0.025910578793270127	-0.02593667778461736	-0.025916088159613545	0.6242533514355426	0.5726824620844889	0.6142325696659786	0.5587987841555905	0.38811602370419634	0.52276850837512
0.070000000000000007	-0.02589946632983144	-0.02591052211995232	-0.02590361183065343	-0.025906500698598085	-0.025942629187929486	-0.025921326072727076	0.6243672922795062	0.5528457386261587	0.5975494297641784	0.5788609125761899	0.3451403317875157	0.48295335828977337
0.074999999999999997	-0.025899129825616624	-0.02591302583039875	-0.025905965938886364	-0.025903427919242245	-0.02594825474613682	-0.025927627737205843	0.6230490064478761	0.5336351816719311	0.5790620444661625	0.5953929285796373	0.30695476897504964	0.4396792312304492
0.080000000000000002	-0.025899697184487203	-0.025915822366627195	-0.025909112262272944	-0.025901976627613905	-0.025953280386435445	-0.025934747246348793	0.6194575149837668	0.5156905375611609	0.5588706542870382	0.604789096270035	0.2746448574569766	0.39390725785938924
0.085000000000000006	-0.025901186285813935	-0.025918788364573005	-0.02591298111472774	-0.025902322835710666	-0.025957539276119167	-0.025942395784324987	0.6134569552054918	0.4995479519737287	0.5371286292588412	0.6061019565356172	0.24877770097307092	0.3467763566622128
0.089999999999999997	-0.02590350919198974	-0.025921831126457212	-0.025917487305130004	-0.025904208371656114	-0.025960959601823583	-0.025950263527412178	0.6055242226681421	0.4856087026207272	0.5140386478522204	0.6009481505591429	0.2295161224102825	0.29952102979529227
0.095000000000000001	-0.025906526742756505	-0.025924894217294294	-0.025922532872416096	-0.025907152869009954	-0.025963543806963984	-0.025958044564598538	0.5964292409988389	0.47412203172033696	0.4898459953824197	0.5922599277621279	0.21675820946310226	0.25337712435418086
0.10000000000000001	-0.025910115451722712	-0.025927959331451478	-0.02592801070651185	-0.025910733612129762	-0.02596534811687792	-0.025965461380655277	0.5868408449502532	0.4651796858327579	0.4648294061015712	0.5826261723126067	0.21025962124369782	0.20948737873540615
0.105	-0.02591421424962296	-0.025931044853063235	-0.025933808788618444	-0.025914779288979478	-0.0259664681065124	-0.025972285476216994	0.5770295944962454	0.45871913007633974	0.43929008819298676	0.573057659151047	0.20971192236059263	0.16881881274065527
0.11	-0.02591883160598456	-0.02593420160002019	-0.02593981472612791	-0.025919399043780877	-0.025967032386177247	-0.025978351412330784	0.5667817751732778	0.4545330056939928	0.41353972377968223	0.5626377140731399	0.2147661366487158	0.1321020344705808
0.115	-0.0259240134108369	-0.025937506156578465	-0.02594592023621056	-0.025924853514020265	-0.025967203181445606	-0.02598356279594241	0.555547672193906	0.4522837283331112	0.387888307014814	0.5491181159252387	0.22500367967212706	0.09979874767834102
0.12	-0.025929789852940897	-0.02594105212001439	-0.025952025249884415	-0.025931337770335544	-0.025967179988441638	-0.02598789016994666	0.5427566155339857	0.451523522138424	0.3626326642195861	0.5302172847480132	0.23986753450332085	0.07209901053234145
0.125	-0.025936129197598218	-0.025944939644600037	-0.025958041361724655	-0.025938790957498636	-0.025967200757791582	-0.025991362097117367	0.5281632513726752	0.45172103093739885	0.3380463957782816	0.5050689819205747	0.2585765830596235	0.048945173169566994
0.13	-0.025942923264097372	-0.025949263918359455	-0.02596389443014527	-0.02594684803962028	-0.025967534642407	-0.02599405164991681	0.5120696608689137	0.4522955053477111	0.31437180683132937	0.47507030200225076	0.2800550620808748	0.030075854047651115
0.13500000000000001	-0.025950013109391882	-0.025954103607549434	-0.025969526227535886	-0.025954970014579786	-0.025968461960861347	-0.025996060889174177	0.4953185394222037	0.4526583039272449	0.2918141780456495	0.4436224538850884	0.3029135271264906	0.015081401090527326
0.14000000000000001	-0.02595724183518348	-0.02595951070106801	-0.025974895134915472	-0.025962670077519515	-0.025970241115851174	-0.025997505742286764	0.4790591561807137	0.4522593275621286	0.2705384980864082	0.41494079409601153	0.32551174007538297	0.0034621553883005182
0.14499999999999999	-0.025964507707160026	-0.025965503375445412	-0.025979975960142777	-0.025969699275180478	-0.025973068065792783	-0.02599850311459001	0.4643906386174465	0.4506336686599892	0.2506685640051302	0.39265967526565027	0.34611370013847653	-0.005317803010039122
0.14999999999999999	-0.02597179276874919	-0.02597206329921901	-0.025984759023157993	-0.025976108801115092	-0.025977039329348053	-0.025999161292889476	0.45202673180005903	0.44744206359244076	0.232288177398308	0.37888311738890806	0.3631134955463828	-0.01178646676038263
0.155	-0.025979156122742233	-0.025979138139265983	-0.025989248691018686	-0.025982195482431525	-0.025982131359494	-0.02599957393376992	0.44209461925556776	0.44249847734609815	0.21544403758817143	0.3738391839089922	0.3752792040000092	-0.016431755700719662
0.16	-0.025986697092097874	-0.025986649033410327	-0.025993461559058094	-0.025988378743700243	-0.02598820546152462	-0.02599981732302811	0.4341174558058283	0.4357796969644733	0.2001498638689488	0.375952935497485	0.38194637350139954	-0.01968161727055525
0.16500000000000001	-0.025994504638569758	-0.02599450172315019	-0.02599742446496272	-0.02599505002723354	-0.025995039062997136	-0.025999950220114827	0.42717448429537275	0.42741490410713234	0.18639126436351072	0.382199057366992	0.38310322213255393	-0.021894906262737483
0.17000000000000001	-0.02600261406778207	-0.026002599227555264	-0.026001172495343713	-0.026002430104097796	-0.02600237476580359	-0.026000015463096854	0.42019003504646796	0.41765698622375785	0.17413090023623348	0.38878963935086386	0.37934405588087283	-0.02336063472618801
0.17500000000000002	-0.026010989624514147	-0.02601085363679472	-0.026004747105692633	-0.026010487194772017	-0.026009972721728745	-0.026000042555397923	0.41226387170343204	0.406840710580535	0.1633135582167406	0.3922270812050187	0.37171000643684615	-0.024302899845936084
0.17999999999999999	-0.02601954084800514	-0.026019194883919	-0.026008194431007756	-0.02601897112553712	-0.026017651983680744	-0.026000050614176866	0.4029289280638587	0.3953348868749568	0.15387082788456644	0.390423306637546	0.3614676491210508	-0.024888999872335435
0.185	-0.02602816374085673	-0.026027575090532093	-0.026011563821176992	-0.026027562154195612	-0.026025311732868265	-0.026000051263221684	0.39223746004890997	0.38349587923815326	0.1457251703929629	0.38330377192756443	0.349884543112094	-0.025238730403746874
0.19	-0.02603678370409353	-0.026035968025649704	-0.02601490659653025	-0.026036047044456098	-0.026032930405332333	-0.02600005124939364	0.38064589116478426	0.37162852067781044	0.1387932523289134	0.3725020779699949	0.33804745940578	-0.02543343510765945
0.19500000000000001	-0.02604537581282749	-0.026044364109725746	-0.026018274987541647	-0.02604440667889133	-0.026040546396516612	-0.026000054720960085	0.36875989787102637	0.35995829657215667	0.13298849554414502	0.36032863923737596	0.3267450055558995	-0.025523939313285234
0.20000000000000001	-0.026053951109845583	-0.026052762068211752	-0.026021721199640302	-0.026052762068211752	-0.02604822662186279	-0.026000065216859044	0.3570586923505035	0.34861636864837775	0.12822285758926247	0.34861636864837775	0.3164142109424202	-0.02553695327461149
0.20500000000000002	-0.02606251679725956	-0.02606115874520507	-0.026025296530249542	-0.026061216801293054	-0.02605602923942982	-0.026000087478020552	0.3457118726746423	0.3376371776407711	0.12440790704918103	0.33798236706395973	0.30713820326599806	-0.025479873885686337
0.20999999999999999	-0.026071032695897108	-0.026069538770786743	-0.0260290504602885	-0.026069686513910485	-0.026063965926919643	-0.026000129210274996	0.3345501255431592	0.32696721067148005	0.1214552946614493	0.3277171301436431	0.2986803840131502	-0.025344150179246974
0.215	-0.02607939001036679	-0.026077865802232727	-0.026033029646377936	-0.026077814316779104	-0.026071968773052154	-0.02600020290805509	0.32318697844376204	0.31648294061338517	0.11927674658929263	0.3162564883191776	0.2905455992294337	-0.02510753443246435
0.22	-0.02608742999059804	-0.026086076957269968	-0.02603727675277542	-0.02608504752165454	-0.026079867619693938	-0.026000327791711998	0.31123456556489076	0.3060156515118867	0.1177837227466357	0.3020449170971597	0.28206502260783634	-0.024735643286291308
0.22500000000000001	-0.02609500132198784	-0.02609408179141169	-0.026041829083290214	-0.026090879724143024	-0.02608738481111616	-0.026000531819791825	0.2985216627472592	0.29538057391528605	0.11688689227158525	0.2844424082928171	0.2725038903553447	-0.02418331956320281
0.23000000000000001	-0.026102032864026115	-0.02610176666843824	-0.02604671700279956	-0.026095148506600274	-0.02609415401353351	-0.026000853613491127	0.28521928548026415	0.2844073392367884	0.11649558090750986	0.2642207099770506	0.26118732044508225	-0.02339631947685769
0.23500000000000001	-0.026108585345639278	-0.02610900458658154	-0.026051962174434225	-0.02609820903695905	-0.026099766221435065	-0.026001343982607197	0.27181845933339743	0.2729683169940067	0.11651734101416844	0.24335922069009766	0.24763013108610557	-0.022313841180957434
0.23999999999999999	-0.026114852380430247	-0.026115669506114696	-0.026057575680133633	-0.026100870507335314	-0.026103838709746037	-0.026002066591382142	0.25897373250762035	0.26100119902902175	0.11685778325083343	0.22428166475608766	0.23164642042464992	-0.02087233736443982
0.245	-0.02612110507789438	-0.02612165316870864	-0.02606355613581484	-0.02610414048734293	-0.026106093419248234	-0.026003097185035535	0.24728574211937746	0.24852256395647662	0.11742078833017142	0.20900344381106495	0.21341043032499693	-0.01901089165182613
0.25	-0.026127600297436486	-0.02612688160535081	-0.026069887953247578	-0.0261089176073205	-0.026106424327769037	-0.026004520764357497	0.2371122276282511	0.23563028221401397	0.1181091865205276	0.19858845994696955	0.19344730941625457	-0.016678169216054382
0.255	-0.026134486212994464	-0.026131328299739822	-0.026076539932968046	-0.026115737962347643	-0.026104933334930566	-0.02600642620329451	0.2284696997813582	0.22249441636790326	0.11882595152311842	0.19299497261569434	0.17255086735126524	-0.013840582416018703
0.26000000000000001	-0.026141738409101774	-0.026135021469895773	-0.026083464389639426	-0.02612460433973849	-0.026101922838329593	-0.02600889809827607	0.2210457575144915	0.2093383357588721	0.11947590518778445	0.1911815931571874	0.15164842263102835	-0.010490883995515132
0.26500000000000001	-0.02614915089203517	-0.02613804407142705	-0.026090597006959027	-0.02613491715872201	-0.026097847507870104	-0.026012006127813545	0.21430858467685784	0.19641352347958738	0.11996787334768133	0.19137551159575725	0.13164971841320244	-0.006655995127118879
0.27000000000000002	-0.026156391650372594	-0.026140526590061185	-0.026097857588905527	-0.02614557345980879	-0.02609324120788231	-0.026015792837348225	0.2076777934445716	0.18397248515220072	0.1202171758707738	0.19151343368502208	0.1133194564040729	-0.0024026060536458844
0.27500000000000002	-0.026163110003650483	-0.026142634037028052	-0.026105151816295257	-0.026155295015126777	-0.026088641340696977	-0.026020261427507373	0.20070313947361879	0.17224402713733084	0.12014828239823863	0.189841252442639	0.0972007220490049	0.002160928964121494
0.28000000000000003	-0.026169057038246308	-0.026144549407662403	-0.02611237403467604	-0.02616311171052189	-0.02608452994286736	-0.026025365635155725	0.19318920557100952	0.16141408319907125	0.11969742640092967	0.18548085060222086	0.0835964487267587	0.006887559584991886
0.28500000000000003	-0.02617416645874925	-0.026146456040846037	-0.026119410998956503	-0.026168754769213598	-0.026081301399273244	-0.026031003959808115	0.1852192962170204	0.1516136582002172	0.11881495083089882	0.17865630318567619	0.07259776939414966	0.01159986060254806
0.28999999999999998	-0.02617855653368004	-0.02614852090882773	-0.026126146393135003	-0.02617270999418852	-0.026079255886371326	-0.02603702015412555	0.1770735781532432	0.14291385470253526	0.11746716357607248	0.17042426843666134	0.06413826659501	0.01610327680045304
0.29499999999999998	-0.02618245128351291	-0.026150880145057696	-0.026132465844540227	-0.02617589533019369	-0.026078609982988374	-0.026043211032506768	0.16908384157911477	0.1353267813146761	0.11563751185176208	0.16207396730417195	0.058052779309472	0.02020287705141925
0.29999999999999999	-0.02618605783304946	-0.02615362740786452	-0.026138262076242164	-0.026179158831965133	-0.0260795129273566	-0.02604934137986347	0.16149080838453667	0.1288106114021137	0.11332693947197006	0.15453867275473968	0.054125317933520795	0.02372139600782958
0.30499999999999999	-0.02618945479190869	-0.026156805232330202	-0.026143439801336155	-0.02618284744740445	-0.026082057982425917	-0.026055164335869418	0.15435920895296737	0.12327713032665105	0.11055336368492871	0.1480690781198643	0.052118440022081616	0.026515937335696387
0.31	-0.026192539216782256	-0.02616039944545111	-0.02614791996717605	-0.026186608634799984	-0.02608628166437015	-0.026060444442058843	0.14757467600303345	0.1186005766540999	0.10735028991002094	0.1422282387250281	0.051783176790357904	0.02849084410898441
0.315	-0.026195056039901004	-0.02616433695020734	-0.026151643007573423	-0.026189494352897743	-0.026092148020798824	-0.026064979896320773	0.14091426539576507	0.11462718250181006	0.10376466262910117	0.13615499261968744	0.05285333469866073	0.02960490034238265
0.32000000000000001	-0.02619670250981746	-0.026168487532022625	-0.026154570850798146	-0.026190364382279684	-0.026099520348462944	-0.026068620650210282	0.13415840526047126	0.11118530821013736	0.09985411841749431	0.1289977980077713	0.05503109775052058	0.02987205733070888
0.32500000000000001	-0.02619726768299467	-0.0261726705480103	-0.02615668754904165	-0.026188461003359722	-0.026108128543265396	-0.02607127979283552	0.12719846488256417	0.10809628218892661	0.09568385421772753	0.12035918041231858	0.05797283623336495	0.029356025243343065
0.33000000000000002	-0.02619674556051864	-0.026176667180975426	-0.026157998524238477	-0.026183874489326044	-0.026117545701870293	-0.026072936973686865	0.12009533519692311	0.10518593860447045	0.0913233454335186	0.11053779572681588	0.06128470757067561	0.028160061304266983
0.33500000000000002	-0.026195366529914593	-0.02618023824128483	-0.026158528548578162	-0.026177614659391148	-0.026127190292649004	-0.026073634082212662	0.11306500457585841	0.10229644801480006	0.0868431433115168	0.10042894067764577	0.06453607410118178	0.02641391135072829
0.34000000000000002	-0.02619352895372324	-0.026183146338052056	-0.026158318679905677	-0.026171240677153255	-0.02613636711694271	-0.026073464667461924	0.10640066701670023	0.09929751674488968	0.08231195238461111	0.09115239213200992	0.06729403634445047	0.024260029762929843
0.34500000000000003	-0.026191660553097948	-0.02618517990263925	-0.026157422441722318	-0.026166285787625927	-0.026144349707427576	-0.026072559384325088	0.1003685313922553	0.0960956110249973	0.07779414254567842	0.08363805767039623	0.06917482987332436	0.021840949468624676
0.35000000000000003	-0.026190067994710835	-0.026186175487498266	-0.026155901569284854	-0.026163774969066935	-0.026150490919268077	-0.026071069988243475	0.09512024367986532	0.09263975545863996	0.07334779440685399	0.0783650941455349	0.06989987436384075	0.01928913091060404
0.35499999999999998	-0.026188830585140342	-0.026186034447758546	-0.02615382163872282	-0.026163971067623658	-0.02615433386397767	-0.026069154122380887	0.09065009606068956	0.08892278216213409	0.06902331902373578	0.075293128839579	0.06933974618059065	0.016719959866290098
0.35999999999999999	-0.02618777156826347	-0.026184730807986018	-0.026151247861253762	-0.026166327576289502	-0.026155690151489667	-0.026066962517384246	0.08680437569595702	0.08497762914475723	0.06486264082398288	0.07392182830380828	0.06753136102137777	0.014227948450431318
0.36499999999999999	-0.02618651454655947	-0.02618230873478702	-0.026148241269236434	-0.026169615755619935	-0.026154661021165072	-0.02606462946350439	0.08333464941283734	0.08086920656068808	0.06089889072706675	0.07342859427152604	0.06466214318851064	0.011885729903321058
0.37	-0.026184608046347823	-0.026178870132865014	-0.026144855455722045	-0.026172251510491275	-0.026151596230498845	-0.026062266704366493	0.07997712073929031	0.0766831822464168	0.05715652770560374	0.07288365911453693	0.06102617432464234	0.00974517025250608
0.375	-0.026181676948233246	-0.02617455482767427	-0.02614113396484263	-0.02617280999669949	-0.02614700621854067	-0.026059960364270756	0.07653304009018681	0.07251352809429447	0.053651791908778126	0.071528797637142	0.056965916401159125	0.007839837653497519
0.38	-0.02617754264494176	-0.026169517038618625	-0.026137108374693054	-0.026170549529518947	-0.026141455405234975	-0.02605777020585063	0.07292236329979947	0.06845069428383485	0.0503933896404454	0.06902597263444588	0.052815447364573775	0.006188127494296949
0.38500000000000001	-0.026172260558908943	-0.026163902124750667	-0.02613279707267038	-0.02616565090509269	-0.02613546435443967	-0.026055730411101822	0.06919073748219395	0.06457188847368005	0.047383317475779535	0.0655382599489961	0.0488572504543989	0.004796480439684458
0.39000000000000001	-0.02616606012482342	-0.02615782699988923	-0.026128204697446176	-0.02615900984396234	-0.026129438769123627	-0.026053851138983126	0.06546928348223516	0.060934311348791806	0.04461774659586716	0.06158584584543285	0.045297498295574626	0.0036622991384991296
0.39500000000000002	-0.026159219901612	-0.026151366520001065	-0.026123322211131846	-0.026151718563914062	-0.02612363065657854	-0.026052120278562383	0.06190751962966792	0.057571558539797174	0.042087906009794146	0.05776592687490409	0.04225820302596915	0.0027763298710709906
0.40000000000000002	-0.026151938816448332	-0.026144546955961145	-0.026118127566664734	-0.026144546955961145	-0.026118127566664734	-0.026050505035998383	0.05860917066426802	0.05449291387020799	0.039780922095638535	0.05449291387020799	0.039780922095638535	0.002124407640397164
0.40500000000000003	-0.026144259150135515	-0.02613734667574614	-0.026112586944409953	-0.026137659049897198	-0.02611286219825683	-0.02604895322915713	0.05559478712529323	0.051685004794119305	0.03768058978295509	0.05186168753718999	0.0378362768157727	0.001688561234553184
0.41000000000000003	-0.026136067830357903	-0.026129703467283716	-0.026106656543005372	-0.026130626782081365	-0.026107636076933605	-0.026047394392569877	0.05280104239904165	0.04911524507918508	0.03576806630483097	0.049649964919471795	0.036335344363186056	0.00144754236583447
0.41500000000000004	-0.026127168544462603	-0.026121527455185162	-0.026100284917084448	-0.02612269271930656	-0.026102154714617545	-0.026045741003959122	0.05011286947763552	0.046736566841633964	0.03402249091455835	0.04743400028599572	0.035141601431924324	0.0013768885130281405
0.41999999999999998	-0.026117389700436817	-0.026112718140512005	-0.026093415853461505	-0.0261131782945092	-0.026096074627761406	-0.026043890318733696	0.047414598957526616	0.0444930419801263	0.03242154288350585	0.04478081868487051	0.03408431950035916	0.001448661475090058
0.42499999999999999	-0.026106678343354353	-0.026103183602729035	-0.026085991763613675	-0.02610186667818305	-0.026089062481249644	-0.02604172742112688	0.04464017775923004	0.04232603328311296	0.030941955381911603	0.041453993269191095	0.032975320663303984	0.001631029440024221
0.42999999999999999	-0.026095134983660805	-0.026092859361364882	-0.026077957541306776	-0.02608915187512524	-0.02608086253887065	-0.02603913013919371	0.04180229394879999	0.04018046771950491	0.029560004614637623	0.03753815821191721	0.0316303838922382	0.0018878820153984573
0.435	-0.026082972399153526	-0.026081723978691417	-0.026069264789830397	-0.026075850546452357	-0.026071361729818276	-0.02603597638466996	0.03898854548030556	0.03801071392658506	0.028251992108213834	0.03341031883029062	0.02989443081267473	0.0021786827329728017
0.44	-0.026070421057664803	-0.026069808475425355	-0.026059876265867886	-0.026062794794352945	-0.026060635474188194	-0.026032154224822128	0.036327620886049544	0.035785442241649215	0.0269947337179943	0.029577838019377942	0.027666686823087195	0.002458765049195649
0.44500000000000001	-0.02605763061169948	-0.02605719728067645	-0.026049770322296332	-0.026050460795600253	-0.026048956621905914	-0.02602757454424026	0.033941541398520514	0.0334908342363011	0.02576606227780717	0.02648422286835247	0.02491973331825045	0.002680255794300295
0.45000000000000001	-0.026044614608550395	-0.026044019805257543	-0.026038945068947973	-0.02603881543459289	-0.026036757583180296	-0.02602218552069096	0.031903625096335	0.031131652238238345	0.024545342545528596	0.024377094984014445	0.021706286910822273	0.0027937542073268734
0.45500000000000002	-0.026031259863939754	-0.02603043357978998	-0.026027421919529368	-0.026027393846337874	-0.026024550600562732	-0.026015987392748262	0.03021592450049353	0.028729983055921	0.023313988086850115	0.02326350288907276	0.018150374753268732	0.002750798961513007
0.46000000000000002	-0.026017391446968793	-0.02601660174086681	-0.02601524816718076	-0.026015524871554167	-0.026012826689457837	-0.026009045284587085	0.02881069875099466	0.02632186942384412	0.022055961033555265	0.022928019585162402	0.014424457672078183	0.002507022417939705
0.46500000000000002	-0.02600286236122339	-0.026002668904088477	-0.026002498241717308	-0.026002617611845986	-0.026001961843865117	-0.026001497384829063	0.02757325471463286	0.02395242297605576	0.02075822840474874	0.02299241403327835	0.010718762201475256	0.0020257356052013516
0.47000000000000003	-0.025987627555586746	-0.025988739728433647	-0.025989273357029257	-0.02598842150625429	-0.02599215510182556	-0.025993555782058066	0.026378629245752048	0.021670255761970996	0.01941114402697509	0.023017446421601983	0.0072113040256931195	0.0012815371874102637
0.47500000000000003	-0.02597176683954595	-0.02597486370554789	-0.025975699359565372	-0.025973142050411523	-0.025983409339014732	-0.02598549791560349	0.025130560493095883	0.019522102498862163	0.018008723989154176	0.02264003866620679	0.00404586739441886	0.0002634324881437243
0.47999999999999998	-0.02595544337650677	-0.025961028226729518	-0.025961922733346913	-0.025957313805142244	-0.025975549782189886	-0.025977647942086415	0.023789032458591843	0.017548337647886717	0.016548786615597184	0.021698954155032413	0.0013214752987805098	-0.001023077385006916
0.48499999999999999	-0.02593881831013057	-0.025947160324892884	-0.02594810488999545	-0.025941469899407196	-0.025968264827921948	-0.02597034917531772	0.02237573936879141	0.01577979321539826	0.01503293520418551	0.020279154720133957	-0.0009073224922701781	-0.0025553947600861354
0.48999999999999999	-0.025921968915299978	-0.025933136157333128	-0.02593441505300751	-0.025925810678110617	-0.02596115210333524	-0.02596393074654931	0.020955955792320024	0.014235960482162056	0.013466372708518439	0.018644138067442775	-0.002622904507509516	-0.004294979789100064
0.495	-0.025904857847996662	-0.025918796554229472	-0.025921022208951924	-0.02591008868906851	-0.025953758122447233	-0.025958673236297893	0.019605844660215515	0.012924405804432697	0.011857550983492612	0.017098471005723297	-0.003834221319755554	-0.006190252942338367
0.5	-0.025887373303794602	-0.025903966779502817	-0.02590808671886772	-0.025893774683327268	-0.02594560818049784	-0.025954778747304702	0.018379622160689026	0.011841099704875142	0.010217671525770574	0.0158572112711011	-0.004567351440941586	-0.008180937771713762
0.505	-0.02586942228224063	-0.02588847878614103	-0.025895752240434722	-0.025876407748942176	-0.02593623049031585	-0.025952350415666438	0.017288937978684433	0.010971353098274888	0.008560067947842965	0.014973126062346524	-0.004859223479956522	-0.010203278045287582
0.51000000000000001	-0.025851031626443047	-0.02587219437517662	-0.025884138593830777	-0.025857967580498513	-0.025925182897925964	-0.025951384717263937	0.01630042422744211	0.010291140324595553	0.006899510919828499	0.014330920285344158	-0.004755254678339177	-0.012195411585894805
0.51500000000000001	-0.025832403388361617	-0.025855027542707066	-0.025873336111937796	-0.02583909713496241	-0.025912091045891483	-0.025951777495534605	0.015350716988596965	0.009768712708800021	0.005251482573148208	0.01369918466597431	-0.004310430941478892	-0.014102175126712328
0.52000000000000002	-0.025813884797247458	-0.025836963866097247	-0.02586340186124753	-0.02582101106059848	-0.02589670325649519	-0.025953342036022977	0.014372927738505497	0.009366514693444152	0.0036314685931401088	0.012827067373197752	-0.0035924164202343484	-0.015878749397088686
0.52500000000000002	-0.025795848895136843	-0.025818074211224874	-0.025854357925870423	-0.025805022018067537	-0.025878959590895256	-0.025955835407853206	0.013324617611838185	0.009043464898753722	0.0020543124034501058	0.011557644311361453	-0.002684584652064125	-0.01749279304993453
0.53000000000000003	-0.025778530159133724	-0.025798519703434376	-0.025846191741818608	-0.0257918568223057	-0.025859061514541468	-0.025958988173586738	0.012206057509679697	0.008757634572472067	0.0005336676748242709	0.009907057078880167	-0.0016865139754756106	-0.018924995148805995
0.53500000000000003	-0.025761893891084967	-0.025778545233714943	-0.025838858280609833	-0.0257811543929684	-0.025837517788573745	-0.025962532609486094	0.011061017180530739	0.008469249593800878	-0.0009184258311057611	0.008063136133042253	-0.0007097793641744274	-0.02016823192872792
0.54000000000000004	-0.025745611110247972	-0.025758460085183718	-0.025832283734257864	-0.025771470669261293	-0.02581513766260721	-0.025966225611243947	0.009960106984074613	0.008143791366770927	-0.0022918307283950126	0.006304630875874646	0.0001319173036633363	-0.02122569309464242
0.54500000000000004	-0.02572916152781909	-0.025738606548961828	-0.0258263702628983	-0.025760774958256506	-0.02579295040276521	-0.025969864077255222	0.008974506208767555	0.007754831072002009	-0.0035784648709962577	0.004892131536474616	0.0007371816333909022	-0.02210842208399339
0.55000000000000004	-0.02571202746952407	-0.025719320191022473	-0.02582100133704726	-0.0257471495809756	-0.025772052237457366	-0.02597329227610523	0.008151014782327336	0.007286162015698264	-0.004772329519024059	0.003985840606216071	0.0010326041005589669	-0.022832698340966483
0.55500000000000005	-0.025693905242586666	-0.02570088789949617	-0.025816047234003568	-0.025729421965997288	-0.02575341091394446	-0.02597640211023451	0.007496975815059346	0.006732840252597901	-0.005869431917858329	0.0036102616642866778	0.000985070641723488	-0.023417603785700857
0.56000000000000005	-0.02567485580951922	-0.025683511079918318	-0.025811370320094344	-0.02570760993024081	-0.02573768004884254	-0.02597912805366963	0.006978797879775362	0.0061009091724158575	-0.00686762651813996	0.0036566055766933114	0.0006066468426283202	-0.023882995546163747
0.56500000000000006	-0.025655333435406092	-0.025667280803139274	-0.025806829851370457	-0.025683095311326787	-0.02572507708667626	-0.025981438832421665	0.006533556230087504	0.005405827579044713	-0.007766401101835473	0.003913074163941037	-0.000049643979549731515	-0.024247985586251176
0.57000000000000006	-0.025636064439792175	-0.02565216941023822	-0.02580228613745839	-0.025658358996120654	-0.025715357216416334	-0.025983327743460276	0.006089919981377551	0.004669868550786573	-0.008566633432176216	0.004124103483004449	-0.0009016992369188896	-0.024529928270919373
0.57500000000000007	-0.025617802190508368	-0.02563803975018311	-0.025797604021819756	-0.025636159904516183	-0.025707881727947125	-0.02598480305619018	0.005591728978586594	0.0039189315826966414	-0.00927034135142988	0.004074315976213199	-0.001854070716254208	-0.024743850126244145
0.57999999999999996	-0.02560104832384552	-0.025624669914982072	-0.025792655724760232	-0.025618385121222133	-0.025701750262221226	-0.025985879394344703	0.005015678553901462	0.0031792664734085034	-0.009880445238841053	0.003667864854332268	-0.0028131867876901306	-0.024902222519246852
0.58499999999999996	-0.025585865516554344	-0.025611788968752273	-0.025787323166177777	-0.025605184955060516	-0.025695954822124403	-0.02598657049718277	0.004375979887054168	0.0024745437738002626	-0.010400557101944544	0.002958935668446669	-0.0036988621399915572	-0.025014971407173955
0.58999999999999997	-0.025571876503333833	-0.025599118181031787	-0.025781499929747945	-0.025594951272753175	-0.025689520578182527	-0.025986883387643017	0.0037142968000857604	0.0018235636290437444	-0.010834805870578439	0.002112771650312241	-0.0044508961501889405	-0.02508962970819849
0.59499999999999997	-0.02555845570068157	-0.025586412531426458	-0.025775093048813716	-0.02558514809604448	-0.025681616279352146	-0.025986813759217395	0.003079958562305248	0.0012387311229527763	-0.011187704085485651	0.00132200641054998	-0.005031355590721567	-0.025131558631506366
0.59999999999999998	-0.025545028921416944	-0.025573498211146465	-0.025768024788311965	-0.025573498211146465	-0.02567163472905613	-0.02598634232492338	0.0025092250277737004	0.0007252932011452967	-0.011464057338597707	0.0007252932011452967	-0.005424100033348249	-0.025144187948543395
0.60499999999999998	-0.025531354409340817	-0.02556030288061999	-0.025760234569150296	-0.025558985995616228	-0.02565925385310917	-0.02598543192634449	0.0020115442800139743	0.00028125725451414244	-0.011668914597881374	0.00035996914966426874	-0.005633168492098436	-0.025129247669434338
0.60999999999999999	-0.025517672124380986	-0.02554687612953034	-0.025751681134459393	-0.025542373933892668	-0.025644488991686587	-0.025984025350009314	0.0015670230684898118	-0.00010210601224476187	-0.011807554900463084	0.00015521299682837164	-0.005681082801402986	-0.02508698301080142
0.61499999999999999	-0.025504656248298195	-0.02553339786453075	-0.0257423449938665	-0.02552608355406298	-0.025627738675457673	-0.02598204401523708	0.0011352287605043802	-0.00043925427019407895	-0.011885503736139644	-0.000038571941838549256	-0.005607300656483537	-0.025016360350790905
0.62	-0.025493172946536705	-0.02552017251270325	-0.025732231105799332	-0.025513352860809697	-0.02560981301690209	-0.025979387953321012	0.0006719464296623609	-0.0007489149420764722	-0.01190857067939194	-0.00039002843684594196	-0.005466277027588291	-0.02491528401834324
0.625	-0.025483924585466382	-0.025507607474629455	-0.025721371672809065	-0.025506824842696844	-0.025591921335726037	-0.025975937754564207	0.0001476969286509193	-0.0010522304284592658	-0.01188289840989716	-0.0010125772653666598	-0.005324112453356983	-0.02478085201627663
0.63	-0.02547712734353852	-0.025496175657744532	-0.02570982883695852	-0.02550717646836442	-0.025575590609662645	-0.02597155936098282	-0.0004394233616324614	-0.0013705982645035204	-0.011815012203239255	-0.0019083717729458279	-0.005252790113035945	-0.024609682253873562
0.63500000000000001	-0.025472374245839043	-0.02548636433511373	-0.02569769697941396	-0.025512599458061877	-0.02556249558756439	-0.025966112648842993	-0.001062136359329495	-0.0017233681811304156	-0.011711858365356197	-0.0029633529876293106	-0.0053216587828224735	-0.024398337958993672
0.64000000000000001	-0.025468756228957282	-0.025478615669668133	-0.025685104261047115	-0.02551947558314374	-0.025554207550626363	-0.025959464578713214	-0.0016741722225070282	-0.002125639269817136	-0.011580820084536548	-0.003996628206327443	-0.005587016471393466	-0.024143869668015086
0.64500000000000002	-0.025465190675152925	-0.025473267158777037	-0.025672213001428135	-0.025523799325966406	-0.025551905324991235	-0.025951507196131703	-0.002227451516395973	-0.0025864553512414713	-0.011429699981254288	-0.004832636071509126	-0.006081962127461683	-0.02384447002416309
0.65000000000000002	-0.025460817883111612	-0.02547050185377717	-0.025659218495158145	-0.025522566990878518	-0.025556122696637176	-0.025942179889727912	-0.0026890130467429434	-0.0031076896066097974	-0.011266660439103246	-0.005358672518827396	-0.006809419111948111	-0.023500206713147554
0.65500000000000003	-0.025455314302041513	-0.025470317558679623	-0.0256463459182383	-0.025514659042907235	-0.02556661124387439	-0.025931494095190237	-0.0030517172399826126	-0.0036838230157408072	-0.01110011572192905	-0.005551984639715957	-0.007740795181773372	-0.023113761422050218
0.66000000000000003	-0.025449017476243566	-0.025472521078734208	-0.02563384508981097	-0.025501157081023112	-0.0255823672636799	-0.025919557252300877	-0.003335869804350456	-0.004302667631771513	-0.01093857391388145	-0.005480581732810311	-0.008821083606440506	-0.022691065816899437
0.66500000000000004	-0.025442821454634966	-0.025476748684813415	-0.025621983025352093	-0.025485116692701853	-0.025601816230885675	-0.025906591612976003	-0.003581839632021029	-0.004946906706675691	-0.010790431666885071	-0.005283594729507925	-0.009979017738231379	-0.022241699869031628
0.67000000000000004	-0.0254378684640031	-0.025482508734606793	-0.025611034435349317	-0.025470703021733168	-0.025623094613737848	-0.025892942905406616	-0.003836081950145405	-0.005596174092332349	-0.010663730200006603	-0.005130694331999867	-0.01113924311531748	-0.021778915575310562
0.67500000000000004	-0.02543513597175396	-0.02548923844295194	-0.025601270567182	-0.02546172278297501	-0.025644343151165275	-0.02587907431832486	-0.004135108972617513	-0.006229320283486616	-0.010565886369067622	-0.005164237578875037	-0.012233150184726737	-0.02131917997956283
0.68000000000000005	-0.025435078125340228	-0.025496365185860136	-0.02559294702657223	-0.025460073180931766	-0.025663937166028026	-0.02586554303194114	-0.004493318594942463	-0.006826528449221849	-0.01050341718531473	-0.005444885035227113	-0.013206025069096844	-0.020881198083410307
0.68500000000000005	-0.025437478539247573	-0.025503363588110745	-0.025586291412323364	-0.025464976869437352	-0.025680616658746682	-0.025852959485986357	-0.004899668112046455	-0.00737103408554626	-0.01048167916438747	-0.005931137902714916	-0.014019844627946618	-0.02048447061466229
0.69000000000000006	-0.025441581845360713	-0.025509802243981576	-0.025581491718805752	-0.025473507912647096	-0.025693520069222892	-0.025841933202069334	-0.00532445283536484	-0.007850327142203933	-0.010504644709820647	-0.006506522050838931	-0.014652517452822816	-0.020147544257601478
0.69500000000000006	-0.025446438268921484	-0.02551537707531655	-0.025578686477129003	-0.025482058572918492	-0.025702153226445385	-0.025833012369887616	-0.005732822785910967	-0.008256832174013726	-0.010574736020710442	-0.007036964624113136	-0.015095139704627067	-0.01988619606081769
0.70000000000000007	-0.025451303002662972	-0.025519930952221156	-0.025577957505053105	-0.025487894404111762	-0.025706333393870493	-0.025826626558714913	-0.006099038209879799	-0.008588139131736724	-0.010692732771442174	-0.007426189780990095	-0.015348861145620915	-0.01971183322091906
0.70499999999999996	-0.02545592709658899	-0.025523460666866046	-0.025579325923001085	-0.025490150442736496	-0.025706141530869798	-0.02582304206247764	-0.006416001249654638	-0.008846883853108063	-0.01085776346037611	-0.0076478765442768055	-0.015422513313667433	-0.01963036827312156
0.70999999999999996	-0.02546063768253791	-0.02552611261461936	-0.02558275179355811	-0.02549007377570791	-0.025701901342122302	-0.02582233731548383	-0.00669712229274242	-0.009040360902377191	-0.011067382644716415	-0.007750590969074062	-0.015331546251161171	-0.01964174885539767
0.71499999999999997	-0.025466186630219833	-0.025528168019943967	-0.025588137394919372	-0.02549053541211912	-0.025694187136310557	-0.025824401990255322	-0.006970370115543953	-0.009179911826086476	-0.011317728289271077	-0.007838366935989976	-0.01509823931103065	-0.01974019962208063
0.71999999999999997	-0.02547342460466625	-0.02553001790951342	-0.025595333793318006	-0.02549488880326649	-0.025683846964329172	-0.025828958817559197	-0.007266750490254065	-0.00928009275743541	-0.011603746234418212	-0.00803035279956842	-0.01475265773340701	-0.01991510280294296
0.72499999999999998	-0.02548292470285864	-0.02553212793751236	-0.025604150083252272	-0.025505475126439334	-0.025672015019289646	-0.02583560306128405	-0.007607428969366649	-0.009357607315361095	-0.011919463274489998	-0.00840955637667417	-0.014333445654730369	-0.020152336440614826
0.72999999999999998	-0.02549471325377929	-0.02553499402973443	-0.025614364455717218	-0.02552244706380881	-0.025660081223706176	-0.025843851936970433	-0.007994643739318068	-0.009430006386277744	-0.012258287173516092	-0.00898290858850027	-0.01388735562006621	-0.0204358297040416
0.73499999999999999	-0.02550822964434309	-0.025539091642797693	-0.025625736155525804	-0.025543614743381602	-0.02564959120553625	-0.025853195565570898	-0.008410332382296482	-0.009514205945617346	-0.01261331137613796	-0.009675988442177489	-0.013466560043652542	-0.02074909136610434
0.73999999999999999	-0.025522531554220636	-0.02554482375207733	-0.025638017402523066	-0.02556541955651512	-0.025642069896554313	-0.02586314218105813	-0.008822977664557818	-0.009624943917773694	-0.012977604034642562	-0.010365882080225246	-0.0131233933137129	-0.021076512733931144
0.745	-0.02553664560284438	-0.02555247461024699	-0.025650964463683378	-0.02558440513610024	-0.025638793713356155	-0.02587325266876534	-0.009199424445957824	-0.009773361882282089	-0.013344464766213142	-0.010931117620375653	-0.012903170561006391	-0.02140432090910778
0.75	-0.02554990888929898	-0.02556217688512247	-0.02566434724637464	-0.025598399362120234	-0.025640567387094505	-0.02588316230647775	-0.00951664628540836	-0.009965928019083883	-0.013707637561056665	-0.011292476992341528	-0.012836765369897002	-0.021721139600991618
0.755	-0.025562174100567825	-0.025573898355484306	-0.025677957003525757	-0.025607049723747183	-0.02564757453941173	-0.025892590093593373	-0.009769260400991027	-0.010203892817183393	-0.01406147369939284	-0.011432854434857169	-0.01293515873252923	-0.022018183886561234
0.76000000000000001	-0.02557382096736912	-0.025587450990061114	-0.025691611965446854	-0.02561177662692272	-0.025659354387398	-0.025901337825743852	-0.009970740023213326	-0.010483386494511485	-0.014401043690330882	-0.011398311743059194	-0.013187785727885827	-0.022289161314990005
0.76500000000000001	-0.02558558506466585	-0.025602520822206976	-0.02570516091263398	-0.025615280407057985	-0.02567491482278609	-0.025909281954688963	-0.010148342923580751	-0.010796147329217954	-0.014722201573449353	-0.01128421024937447	-0.013565267777651747	-0.022529972203453222
0.77000000000000002	-0.025598267867587027	-0.02561871290889433	-0.02571848485980201	-0.025620654074826582	-0.025692944698804166	-0.025916361370807252	-0.010333443710786237	-0.011130749588591619	-0.015021608095705009	-0.011206450243059145	-0.014025605193211289	-0.022738301005870553
0.77500000000000002	-0.02561243214564748	-0.025635603089962856	-0.025731497124753262	-0.025630256366665976	-0.02571205903399199	-0.02592256380384792	-0.010550456664682387	-0.011474115591243025	-0.015296721180057572	-0.011260980181921914	-0.014521864281582747	-0.02291317570655506
0.78000000000000003	-0.025628201145037822	-0.025652787885684526	-0.025744142106226456	-0.025644792600498196	-0.025731011768788854	-0.025927912831255968	-0.010808467852164893	-0.01181307089480439	-0.015545762805177044	-0.011486387177740235	-0.015009263188158246	-0.023054551064895568
0.78500000000000003	-0.025645243833062485	-0.025669925500010803	-0.025756393099369234	-0.025663136089898047	-0.025748835821604088	-0.0259324567382494	-0.011099019087354238	-0.012135734111265234	-0.01576767110823148	-0.01185055550148468	-0.015450239412252377	-0.023162950364437725
0.79000000000000004	-0.02566294387739422	-0.025686763702903067	-0.025768249446906116	-0.025683016846668384	-0.025764902793707828	-0.025936259833294516	-0.011400880421328462	-0.012432603204639198	-0.01596204545734355	-0.012270313311219182	-0.015817089804698897	-0.023239182874045677
0.79500000000000004	-0.02568066388198392	-0.025703153313837268	-0.02577973327047731	-0.025702130704276308	-0.02577891921952534	-0.025939396348447073	-0.011689450828130386	-0.01269727957729969	-0.016129090679299032	-0.012651452927634593	-0.01609261025782669	-0.02328414204778643
0.80000000000000004	-0.025697983048081248	-0.025719048298403574	-0.025790885962626072	-0.025719048298403574	-0.025790885962626072	-0.02594194674713608	-0.011946632686384318	-0.01292683495136366	-0.01626956480760878	-0.01292683495136366	-0.01626956480760878	-0.023298682471087455
0.80500000000000005	-0.025714817332423676	-0.02573449478240902	-0.02580176455538655	-0.02573359590253219	-0.02580104412484849	-0.025943996087469973	-0.012167420527662752	-0.013121861037839739	-0.016384732827019372	-0.013078261518142491	-0.016349788863710885	-0.023283570641171317
0.81000000000000005	-0.0257313933281503	-0.025749611697963023	-0.025812438025067913	-0.02574672656522697	-0.025809820750595153	-0.025945633999010786	-0.012361190274127297	-0.013286248753428067	-0.016476327075974347	-0.013139752852377153	-0.01634343198335226	-0.023239504372909288
0.81500000000000006	-0.025748103702001778	-0.02576456568976128	-0.025822983550406756	-0.02576002646112289	-0.025817776655585378	-0.025946955778965653	-0.01254758752291178	-0.013426732835063812	-0.0165465133307564	-0.013184317299557116	-0.01626844137249962	-0.023167196395697275
0.82000000000000006	-0.025765309202264452	-0.025779542755719063	-0.02583348271666957	-0.025775010956217356	-0.025825550979517577	-0.02594806406509748	-0.012748548597774412	-0.013552224087843274	-0.0165978602102232	-0.013296343067194306	-0.01615000699050189	-0.02306751809602094
0.82500000000000007	-0.02578316863234831	-0.02579471915487227	-0.025844017653430598	-0.025792440745152783	-0.025833794858194443	-0.02594907047938487	-0.012979343630725977	-0.013672948925470883	-0.01663330847215929	-0.013536131128548257	-0.016019432789203362	-0.02294169808472228
0.83000000000000007	-0.025801567177987872	-0.02581023441549347	-0.02585466710856554	-0.025811980326233226	-0.025843090814173728	-0.025950096560879193	-0.013242190896722295	-0.013799432185879852	-0.016656136084004944	-0.013911681740682942	-0.015911863274312835	-0.022791566317282973
0.83499999999999996	-0.02582016968505545	-0.02582616959264202	-0.02586550249365443	-0.025832407382785354	-0.02585386410600282	-0.025951273243010622	-0.01352518004078115	-0.013941393330166993	-0.016669914707415974	-0.01437410852062597	-0.01586256033774698	-0.022619827303163503
0.83999999999999997	-0.02583856503550794	-0.02584253388060821	-0.025876583982404052	-0.025852238870548216	-0.02586630365537737	-0.025952738126033274	-0.013806902560461144	-0.014106667330641285	-0.016678453500565835	-0.01483968008509999	-0.01590198584040913	-0.02243033566944652
0.84499999999999997	-0.025856426577117748	-0.02585926193949522	-0.02588795679769008	-0.025870377682184156	-0.025880317081395147	-0.02595462991087585	-0.014064585496901682	-0.014300292249323296	-0.01668572696131833	-0.015224356005963243	-0.0160506290522793	-0.022228335238734725
0.84999999999999998	-0.02587361642892832	-0.025876222741824877	-0.02589964787608471	-0.02588645493102475	-0.025895540789911277	-0.025957079657980157	-0.014282261678895914	-0.014523907742904168	-0.016695784918599618	-0.01547259208913244	-0.016314993644587925	-0.02202061144359052
0.85499999999999998	-0.025890199399422265	-0.025893238641933082	-0.02591166314143125	-0.025900811545710518	-0.025911410579747274	-0.0259601990504011	-0.014456039658913959	-0.014775572474100876	-0.016712644679463068	-0.015571754830240885	-0.016686091436145987	-0.021815500267851555
0.85999999999999999	-0.02590637596215592	-0.02591011129336007	-0.0259239856407317	-0.025914241791303524	-0.025927276769094607	-0.025964066554795485	-0.01459501145784515	-0.015050037865223896	-0.01674016762727109	-0.01555320225337962	-0.017141082628739222	-0.02162269967975396
0.86499999999999999	-0.025922372405510957	-0.025926649658231698	-0.02593657478720814	-0.02592763469247216	-0.02594253131270963	-0.02596871318388256	-0.014717783441270638	-0.015339429542627393	-0.016781925026644107	-0.01548259216014553	-0.01764763278285863	-0.02145284589592775
0.87	-0.025938336550607174	-0.025942695131752607	-0.025949366910645276	-0.025941619364126013	-0.02595671171488596	-0.025974110276403603	-0.014845795656319003	-0.01563421254222777	-0.016841060129209127	-0.015439618628791243	-0.018169650212501824	-0.02131684863174054
0.875	-0.025954281751095234	-0.02595813978519065	-0.025962277232942865	-0.025956334233353796	-0.0259695585483396	-0.025980162072721726	-0.014995648489714164	-0.015924274680386506	-0.01692015554878236	-0.015489679577582825	-0.018672763227388686	-0.02122502435602114
0.88	-0.025970100217919772	-0.025972935520960933	-0.025975203272396604	-0.02597143866580574	-0.025981022545259493	-0.02598670563623783	-0.015173302185845599	-0.01619996415802463	-0.017021115945878882	-0.015657953571012528	-0.019128272065463775	-0.021186116785123933
0.88500000000000001	-0.025985633360669218	-0.025987093908997783	-0.025988029545524392	-0.025986373988827312	-0.025991233411591895	-0.025993519727171368	-0.015372542299211823	-0.016452956112381165	-0.01714507605643447	-0.01592040838263961	-0.0195150771629862	-0.021206337140496297
0.89000000000000001	-0.026000757958100036	-0.02600067805951314	-0.026000633297662477	-0.02600071145277921	-0.02600044947664836	-0.026000342656100763	-0.015578298420328355	-0.01667688055732008	-0.017292342876080086	-0.016217732942508646	-0.019819827908641112	-0.0212885791095188
0.89500000000000002	-0.026015441362970564	-0.026013788772334078	-0.026012890873407107	-0.02601436919011012	-0.026009005031006067	-0.026006897249045622	-0.015773189931874286	-0.01686770021518984	-0.01746237840545211	-0.01648328969605027	-0.02003597066319856	-0.021431954023968438
0.90000000000000002	-0.02602973989954798	-0.026026547396305128	-0.02602468425488012	-0.02602759506069336	-0.02601726486742865	-0.02601291934046498	-0.015944425003110274	-0.017023865629146134	-0.017653826006072064	-0.01666963215870475	-0.020162449373439	-0.021631747284606484
0.90500000000000003	-0.02604374660313835	-0.026039077573460242	-0.026035907264741857	-0.026040765914740718	-0.026025587793537527	-0.026018185196781157	-0.01608843993397607	-0.01714629048201218	-0.017864579515579817	-0.01676376715876213	-0.02020263667553475	-0.021879824780020467
0.91000000000000003	-0.026057518705349635	-0.02605148764432873	-0.026046470958592683	-0.02605412368435437	-0.026034295692946192	-0.02602253331468961	-0.01621186041591413	-0.017238185100273463	-0.018091890341645586	-0.016789601851340062	-0.020163793714587874	-0.022165434737562766
0.91500000000000004	-0.026071023295959346	-0.02606385519511704	-0.026056307815374914	-0.026067569579985992	-0.026043643104417	-0.02602587717371637	-0.01632868154435002	-0.017304769531139904	-0.0183325043328815	-0.01679897775607183	-0.020057071619830204	-0.022476277475401155
0.92000000000000004	-0.02608413153520291	-0.026076215122119852	-0.0260653744622582	-0.02608062474786331	-0.02605378414929354	-0.026028207441887954	-0.016454698882480454	-0.017352870376275524	-0.018582817772843284	-0.016852568017173455	-0.019897818468208553	-0.022799671776747285
0.92500000000000004	-0.026096669928835636	-0.026088552593302023	-0.026073652823118628	-0.02609262020057992	-0.02606473828417079	-0.026029584287725713	-0.01660118267715608	-0.017390397635185004	-0.0188390406598858	-0.01699492100448361	-0.019705764408390412	-0.023123642074535728
0.93000000000000005	-0.026108507569468437	-0.026100802200403166	-0.026081149734753957	-0.026103054701800552	-0.026076362432116456	-0.026030122252089765	-0.016770282027458273	-0.017425705272999706	-0.019097355613117376	-0.017234106173209057	-0.019504566404122858	-0.023437783438995777
0.93500000000000005	-0.026119635411626627	-0.02611285418909192	-0.02608789521124367	-0.026111917717169527	-0.026088342093239573	-0.02602997115497168	-0.01695412027938829	-0.017466862473138486	-0.019354062161716413	-0.017537671042746228	-0.019320272494181792	-0.02373381928247332
0.94000000000000006	-0.02613019399446552	-0.026124567792977497	-0.02609393963773198	-0.026119769312156055	-0.026100214676995852	-0.02602929661615796	-0.017137929955969806	-0.0175208953290915	-0.019605698535410467	-0.01784751925148597	-0.01917856794683166	-0.024005832254315965
0.94500000000000006	-0.026140431819493482	-0.026135790439795022	-0.026099350231637255	-0.026127535372073234	-0.026111431802234214	-0.026028263101370873	-0.017305737168426316	-0.017593089245363677	-0.019849135976821024	-0.018104168064427148	-0.01910115485283482	-0.02425020545457518
0.95000000000000007	-0.026150611054909317	-0.026146380235485437	-0.026104207120408323	-0.02613614903323751	-0.026121454123204775	-0.026027021296522238	-0.017446170904597994	-0.017686456760819865	-0.020081643614849747	-0.01826752934889741	-0.01910211449318205	-0.024465348028226946
0.95500000000000007	-0.02616089998991648	-0.026156228110053487	-0.026108599356292034	-0.02614619957676934	-0.026129857486495652	-0.026025700431323292	-0.0175562928696755	-0.017801463707359515	-0.02030092469522408	-0.018327740918700645	-0.019185340874051587	-0.024651293170810294
0.95999999999999996	-0.026171295563613965	-0.026165275748692162	-0.026112621130587932	-0.02615768540641663	-0.026136420899113392	-0.026024405207635364	-0.01764235582466904	-0.017936067290723907	-0.020505127183570115	-0.018306406011526163	-0.01934391791116115	-0.024809250881119568
0.96499999999999997	-0.026181609086857818	-0.026173526122962722	-0.026116368375185564	-0.026169934441896567	-0.026141170737037655	-0.02602321638448239	-0.01771742581239793	-0.01808606236729261	-0.02069283328691736	-0.0182498667528734	-0.019561681726045662	-0.024941179485177198
0.96999999999999997	-0.026191528229420988	-0.026181044921663295	-0.026119935859772996	-0.026181768518232996	-0.02614437089751949	-0.02602219383996778	-0.017796664086835515	-0.01824567411150617	-0.020863033252453478	-0.01821468178340492	-0.019816457385849726	-0.02504941676217076
0.97499999999999998	-0.026200739184899874	-0.026187953003241376	-0.026123414819489477	-0.026191940870998583	-0.02614646744238382	-0.026021380987359417	-0.017891841012533796	-0.018408294209160105	-0.02101508896566827	-0.018247218204928337	-0.020083958695319433	-0.025136389614685225
0.97999999999999998	-0.026209061730800724	-0.026194411592543015	-0.026126891086494543	-0.026199703004438496	-0.026148009247011723	-0.02602080964830291	-0.018007139607082667	-0.018567244554948167	-0.02114869251501973	-0.018364942984019743	-0.0203413017595594	-0.025204404301668107
0.98499999999999999	-0.026216535295037893	-0.026200602904909196	-0.026130443654079214	-0.026205191632615917	-0.026149568185454847	-0.026020504768540557	-0.018137990635866897	-0.01871646723185514	-0.02126382417386938	-0.018549858734180875	-0.020569446637248474	-0.02525550851999887
0.98999999999999999	-0.026223412218700677	-0.026206709071427626	-0.026134143574298465	-0.026209387472510514	-0.02615167498374905	-0.026020488620298227	-0.01827340307197378	-0.018851072848313236	-0.021360713325721807	-0.018758441721423994	-0.02075439852703865	-0.02529141158179947
0.995	-0.026230058565983844	-0.02621289182616349	-0.02613805307883423	-0.026213677183650967	-0.026154775740632078	-0.026020784327004623	-0.01840066237678817	-0.018967717340496296	-0.021439804853609013	-0.018941775264935085	-0.020887418758280717	-0.025313448219135382
1.	-0.02623680552641492	-0.026219274733901725	-0.026142224815602064	-0.026219274733901725	-0.026159204871139367	-0.026021418656253327	-0.018510346428259272	-0.01906480799319698	-0.021501732521656925	-0.01906480799319698	-0.020964689592259625	-0.025322573599787783
1.0050000000000001	-0.026243812377882213	-0.026225929121380075	-0.026146701108238565	-0.026226750400289413	-0.026165165848857388	-0.02602242406087551	-0.01859976015615093	-0.019142556171900544	-0.02154729995353918	-0.01911762855763998	-0.020986854620858975	-0.02531938062294767
1.01	-0.02625099368899569	-0.026232864529609476	-0.026151513169278627	-0.026235788757080946	-0.02617271187739779	-0.026023839919967037	-0.01867372348398627	-0.019202897086708123	-0.021577468985796378	-0.019117541557900058	-0.020958698059385036	-0.025304134512317774
1.0150000000000001	-0.026258040449176304	-0.02624002444523595	-0.026156680228748456	-0.02624523190723101	-0.026181723336780514	-0.026025712860113497	-0.018742589120326197	-0.019249290854191387	-0.0215933544512941	-0.019102830516445603	-0.020889014781785432	-0.02527682349286355
1.02	-0.026264534241378028	-0.02624728813762846	-0.026162208575808636	-0.02625345580199568	-0.026191885888756643	-0.026028095942994336	-0.01881819975869342	-0.01928641162958405	-0.02159622382790241	-0.01911896663943818	-0.020790518932456648	-0.025237227479038848
1.0249999999999999	-0.026270117516765345	-0.026254479368996518	-0.02616809055029179	-0.02625903188648344	-0.02620268043527944	-0.02603104641498267	-0.018909216908626875	-0.01931972976653946	-0.021587499670137907	-0.01920022284079098	-0.020679489798952615	-0.025185008817484006
1.03	-0.02627465205993004	-0.026261382306687623	-0.0261743035610279	-0.02626141005607159	-0.026213400807471293	-0.026034621660974	-0.019017649524839142	-0.01935500023643054	-0.021568762337062376	-0.019354294776859696	-0.02057481138198473	-0.02511982975472953
1.0349999999999999	-0.02627829346337315	-0.02626776402532827	-0.026180809245800366	-0.026261234061045073	-0.026223213556365893	-0.026038873031368717	-0.01913806241184805	-0.019397688871724342	-0.02154175026245826	-0.01955869950712	-0.02049617869551452	-0.02504149989050673
1.04	-0.026281444241878782	-0.026273401640261325	-0.026187552919811494	-0.02626008777511339	-0.02623126398454675	-0.02604383736649835	-0.01925978158508867	-0.01945239128697456	-0.02150835492158236	-0.019771240798496667	-0.020461532568788042	-0.024950152886550545
1.0449999999999999	-0.026284605200928166	-0.026278110709993086	-0.026194463480876548	-0.026259842209032398	-0.026236814892403232	-0.026049526369673323	-0.019371050559450993	-0.019522318533157557	-0.02147060778032244	-0.019947823649817682	-0.02048416984865189	-0.024846444831409558
1.05	-0.026288188361149427	-0.026281770591515576	-0.026201453945113896	-0.02626196557739862	-0.02623938624258419	-0.02605591449487927	-0.019463362086154373	-0.01960892881252613	-0.021430656913856098	-0.020058142672672315	-0.020570283188787373	-0.024731757223978055
1.0549999999999999	-0.02629236360509803	-0.02628434239720897	-0.026208422771867895	-0.026267049896197162	-0.026238855284590155	-0.026062926680780012	-0.019534380675460938	-0.019711769638482764	-0.021390731684912664	-0.020094193191763456	-0.020717716853653673	-0.02460837684244615
1.06	-0.026296992021682314	-0.026285876283691036	-0.026215256097349017	-0.026274619888630935	-0.026235484980541256	-0.026070427963702264	-0.019588596263194293	-0.01982856056826532	-0.021353094877444335	-0.020071561349708805	-0.020916397835700686	-0.024479615354316423
1.065	-0.026301669222927298	-0.02628650678941087	-0.02622183093226662	-0.026283234342555944	-0.0262298721246457	-0.026078217538814882	-0.019635616577390838	-0.019955501846368445	-0.021319982946089763	-0.020024541393435125	-0.021150336102507772	-0.024349826997397416
1.0700000000000001	-0.026305869036819553	-0.02628643725425062	-0.02622801929219686	-0.02629092009204993	-0.026222834184274985	-0.026086029955376355	-0.01968666811636072	-0.02008775249457704	-0.021293536467502705	-0.019995223864998034	-0.021400560400044746	-0.024224286884762275
1.075	-0.026309141614831902	-0.026285916296674997	-0.026233693127780268	-0.02629590422187886	-0.026215271857400246	-0.02609354559172014	-0.019750478554219138	-0.02021999516713316	-0.021275724316221413	-0.02001808203164558	-0.021648123627006775	-0.02410890817164432
1.0800000000000001	-0.02631128981117424	-0.02628521035638154	-0.026238729816402857	-0.026297378917301863	-0.02620804521444653	-0.02610041124766501	-0.019830094213264742	-0.020347000881148988	-0.021268266345968578	-0.02010581446340103	-0.02187644912734478	-0.024009803354357484
1.085	-0.026312446461844503	-0.026284576272156416	-0.026243017882212533	-0.026295875414703553	-0.02620188774324939	-0.02610626973569649	-0.019921962389608902	-0.02046412266927062	-0.021272560235230106	-0.020244319849417092	-0.02207266701212494	-0.023932729189517773
1.0900000000000001	-0.02631301579407022	-0.02628423698675159	-0.026246462542715454	-0.02629300327962621	-0.026197363849406474	-0.02611079514198962	-0.02001765559591301	-0.0205676749245872	-0.02128961847560934	-0.020400133911908105	-0.02222799059206259	-0.023882488007832162
1.095	-0.026313505498699874	-0.02628436222108231	-0.026248990651308503	-0.02629072183401852	-0.026194860356082775	-0.026113728569242326	-0.020107412856799806	-0.020655184119862672	-0.021320021126385032	-0.020535650097081366	-0.022337443414120174	-0.023862380380213204
1.1000000000000001	-0.026314322915890677	-0.02628505482257688	-0.02625055462498338	-0.02629055240033005	-0.026194595593432162	-0.026114908300315775	-0.02018395905781343	-0.020725518137368393	-0.021363888906959692	-0.020623794286898603	-0.022399320948765396	-0.023873806377305132
1.105	-0.026315615936643083	-0.02628634278763921	-0.026251135016680287	-0.0262930436339285	-0.02619663028925363	-0.026114288855862478	-0.020245153812717447	-0.02077891161888675	-0.021420879539203824	-0.020656730400379138	-0.02241470236753231	-0.02391609133111406
1.1100000000000001	-0.026317214496801303	-0.02628817676785268	-0.026250741506105797	-0.026297590107067743	-0.026200869923115825	-0.02611194536634837	-0.020294636871801	-0.02081690426418275	-0.021490208177524797	-0.020647597630934867	-0.02238718953747235	-0.023986570689621452
1.115	-0.026318692051082785	-0.026290433056344452	-0.026249412226985337	-0.026302614019419992	-0.026207055854829596	-0.02610806257565595	-0.020340350785152138	-0.020842202013759192	-0.02157069054645374	-0.020625880402120787	-0.022322896971435403	-0.02408091770915623
1.1200000000000001	-0.026319528072177984	-0.026292922337194914	-0.02624721150325296	-0.026306113279831532	-0.02621475068770651	-0.026102910846133264	-0.02039146445403306	-0.020858463204289978	-0.021660805343594852	-0.020626928396853515	-0.0222305757446816	-0.02419365123486726
1.125	-0.02631931473282094	-0.026295404551844294	-0.02624422621051643	-0.02630647053382327	-0.02622333061637379	-0.026096813902010033	-0.020454784544172967	-0.020870008432942455	-0.02175877083619182	-0.02067783673525222	-0.022121643449600027	-0.02431873104938751
1.1300000000000001	-0.026317925242695415	-0.026297609846006466	-0.026240561092588984	-0.026303190326738	-0.02623200190407858	-0.026090114140951106	-0.0205320563708813	-0.020881457516120895	-0.021862629583974374	-0.02078547975164801	-0.022009837650528365	-0.02445014180462804
1.135	-0.026315569377068363	-0.02629926463371722	-0.026236333432843147	-0.026297144163090088	-0.026239857199782224	-0.026083141013731558	-0.020619301751433998	-0.020897310044912402	-0.02197033495458203	-0.020933465684269886	-0.02191025204421352	-0.02458238238727301
1.1400000000000001	-0.026312710651127807	-0.026300120513605984	-0.02623166750021213	-0.026290168318261135	-0.02624597767598657	-0.026076186510384142	-0.020708460160838334	-0.020921504436871095	-0.02207983353815971	-0.021089910719050663	-0.021837683598774024	-0.024710808367254384
1.145	-0.026309884038460254	-0.026299982491661662	-0.02622668916215074	-0.026284276601983247	-0.0262495696545385	-0.026069489764329396	-0.02079055322853844	-0.020957007690855085	-0.022189138589521224	-0.021221038702857818	-0.02180449565085581	-0.024831810666228173
1.1500000000000001	-0.026307493450648808	-0.026298732222049977	-0.02622152099084831	-0.02628091593600178	-0.026250105463892063	-0.026063230801576572	-0.020859017664458437	-0.021005496626430413	-0.022296391033695517	-0.02130336707429028	-0.021818487290774725	-0.02494284436536322
1.155	-0.026305666385685322	-0.026296342208032737	-0.026216278097885248	-0.026280525203021564	-0.026247427669703574	-0.026057531970773144	-0.02091197819242185	-0.021067185377299985	-0.022399906139255563	-0.021330470024210006	-0.021881400643948938	-0.025042341796038793
1.1599999999999999	-0.026304212823990463	-0.02629287824317787	-0.02621106483152256	-0.026282434017179515	-0.026241781812966613	-0.02605246479123112	-0.02095277923967704	-0.021140832231120565	-0.022498205481738268	-0.021314113270338143	-0.021988577437774708	-0.025129552199627092
1.165	-0.026302698571249356	-0.026288489537557167	-0.026205972373895575	-0.02628507270646758	-0.02623376534211862	-0.026048059814018695	-0.020988689608578776	-0.021223926523968945	-0.02259003511847332	-0.021280493692668524	-0.022129910084219866	-0.025204348258375923
1.1699999999999999	-0.02630060854847088	-0.02628338834253138	-0.026201077193337665	-0.026286488257758627	-0.02622420938054025	-0.0260443174201116	-0.02102821663437448	-0.02131302268489484	-0.022674371869568742	-0.02126175299532655	-0.022291787195482228	-0.02526703144924156
1.175	-0.02629754340722789	-0.026277822747469277	-0.026196440246652686	-0.026285083902879702	-0.02621403086666746	-0.02604121804674569	-0.021077938147485698	-0.021404163850177658	-0.022750420204716057	-0.021284047406046645	-0.022459430326824133	-0.025318157382775666
1.1799999999999999	-0.026293372778516996	-0.026272047166261327	-0.02619210678992936	-0.026280297641722333	-0.02620409608212471	-0.026038730937225443	-0.021140053082108062	-0.021493328338517352	-0.022817602483969954	-0.0213566528330715	-0.022618990588391147	-0.025358392077317576
1.185	-0.026288279254585052	-0.026266294754423377	-0.026188106643422426	-0.02627283891251687	-0.02619512377331441	-0.026036821019124908	-0.02121167635643222	-0.021576839302575132	-0.022875545243419382	-0.021468140718032783	-0.022758990588731747	-0.02538840220497363
1.19	-0.02628267436110959	-0.026260754887292206	-0.026184454762794473	-0.026264325105405176	-0.02618763615779183	-0.026035453872621198	-0.021286170703116898	-0.021651696099361056	-0.02292406392501541	-0.0215921597527638	-0.02287101152618931	-0.025408777284244108
1.1950000000000001	-0.026277027276277076	-0.026255557392843576	-0.026181151990872398	-0.026256546353853022	-0.026181949267125887	-0.026034598951351413	-0.0213558841158284	-0.021715807615148776	-0.022963147999122024	-0.021699228563459294	-0.022949782371871688	-0.0254199793547186
1.2	-0.02627168235276041	-0.026250763958823885	-0.02617818589589156	-0.026250763958823885	-0.02617818589589156	-0.026034231290972366	-0.021415108536958542	-0.021768125819110442	-0.022992947887093513	-0.021768125819110442	-0.022992947887093513	-0.025422315243690114
1.2050000000000001	-0.026266736583530566	-0.02624636631937013	-0.026175531639317785	-0.026247307698198018	-0.026176294938319355	-0.026034331925603532	-0.021462138596355314	-0.02180868811833002	-0.023013764513905258	-0.021792672892399105	-0.02300077887454214	-0.02541592743654822
1.21	-0.026262016431223157	-0.026242290512253505	-0.026173152854487586	-0.026245520116067452	-0.02617606700346345	-0.02603488716919037	-0.021499780063428515	-0.02183857932651293	-0.023026041747833605	-0.021783109799648162	-0.022975990263435837	-0.02540080118797081
1.2150000000000001	-0.026257156343491662	-0.026238406516530935	-0.026171002552913287	-0.02624400969886898	-0.026177144429236274	-0.02603588684198251	-0.021534210573819573	-0.021859820970386096	-0.023030361443622003	-0.021762515836480284	-0.02292370132407108	-0.025376787376549036
1.22	-0.026251748657231688	-0.026234542661255335	-0.026169024105210093	-0.026241167924405832	-0.026179031527404837	-0.026037321461090078	-0.02157259653967235	-0.021875191544395593	-0.023027440318788873	-0.021758675677655142	-0.022851443766746915	-0.025343642314554146
1.2250000000000001	-0.026245508788605508	-0.026230504085867936	-0.02616715236543561	-0.02623582247611002	-0.026181116035735162	-0.02603917839452847	-0.021620307804717704	-0.021887980419802285	-0.023018127479348054	-0.021793104336681076	-0.022769026100225083	-0.02530108689910995
1.23	-0.026238389242904538	-0.02622609410004199	-0.026165315018627275	-0.026227747765452968	-0.026182713317241632	-0.026041437024142505	-0.021678813997749187	-0.02190168311124602	-0.023003401094150583	-0.021871707782916347	-0.02268802912719713	-0.025248887716081962
1.2350000000000001	-0.026230594043144474	-0.026221136589369302	-0.02616343422958034	-0.02621774105138142	-0.026183139189531517	-0.026044063093831154	-0.021745150572126767	-0.0219196565621155	-0.022984362524104174	-0.021982309970972273	-0.022620772743417616	-0.025186961523284687
1.24	-0.026222490238080723	-0.026215496885305046	-0.02616142865444153	-0.02620721849127918	-0.02618180565575078	-0.026047002643649255	-0.021813165737554603	-0.021944767057518813	-0.02296222617591415	-0.02210055035859529	-0.022578770578116147	-0.025115501513442506
1.2450000000000001	-0.026214460650581806	-0.026209098118345764	-0.026159215845406245	-0.026197590497837372	-0.026178320057052257	-0.026050176233273964	-0.02187595429813287	-0.021979074977656905	-0.022938303501665865	-0.022200364770295335	-0.022570932416515515	-0.025035118663456434
1.25	-0.026206763150866872	-0.026201930321696883	-0.026156715033619563	-0.026189748604308907	-0.026172559277607373	-0.02605347449006657	-0.02192843635476227	-0.022023604045280015	-0.022913979928858533	-0.022263485462474038	-0.02260197632697604	-0.024946984562820566
1.2550000000000001	-0.02619944921698037	-0.02619405056806975	-0.026153850219673137	-0.026183829673369415	-0.02616469320952813	-0.026056756284489526	-0.021969127468764758	-0.02207823426762339	-0.022890684085934584	-0.02228479874712344	-0.022671547051331616	-0.02485295439316607
1.26	-0.026192364180600915	-0.02618557402538389	-0.026150553440741048	-0.026179246142646145	-0.026155146873208523	-0.026059850909395395	-0.0220005640501644	-0.022141737894458564	-0.022869849462669	-0.022273300650209788	-0.022774347592798082	-0.024755642147521743
1.2650000000000001	-0.02618522175189195	-0.026176657566647152	-0.02614676802622918	-0.026174921635309763	-0.026144511857809603	-0.026062565383037983	-0.02202831059659668	-0.022211951467272548	-0.02285286955458176	-0.022249174849663194	-0.022901248322803068	-0.024658417457487466
1.27	-0.026177722914518434	-0.026167478935329624	-0.026142451609394827	-0.026169683442995098	-0.0261334343798465	-0.02606469731872204	-0.022058885741515013	-0.02228605224142328	-0.022841048491403997	-0.0222371659364868	-0.02304101106821211	-0.02456529741259257
1.2750000000000001	-0.026169674506391776	-0.026158215056104748	-0.026137578639809367	-0.02616271853326961	-0.02612251137454416	-0.026066052728576077	-0.02209731212979024	-0.02236089125305104	-0.022835550017489225	-0.022257306654051276	-0.023182112589782655	-0.024480719419257342
1.28	-0.026161060705034857	-0.02614902279308401	-0.026132142148500206	-0.02615390501976981	-0.026112217424315805	-0.02606646683648681	-0.022145220039856892	-0.022433331915066045	-0.02283734834130642	-0.02231648212488771	-0.023314220881264513	-0.02440920211265677
1.2849999999999999	-0.026152038604720255	-0.026140024500637484	-0.026126154557376952	-0.026143828818328902	-0.02610287042451036	-0.026065824801067866	-0.022200298644250327	-0.02250055138371352	-0.02284718467667345	-0.02240547506335152	-0.02342909445796503	-0.02435492711657193
1.29	-0.026142863620773317	-0.026131299475391546	-0.026119647396037025	-0.026133468531139514	-0.0260946305950684	-0.026064078601431347	-0.02225732531624407	-0.02256027741787325	-0.022865533172817844	-0.022503453504328003	-0.023520911687985	-0.02432129860597524
1.2949999999999999	-0.026133782678389793	-0.026122881292038425	-0.02611266988444726	-0.02612374414611719	-0.026087520480671336	-0.02606125654877319	-0.022310291255541702	-0.022610950063030703	-0.022892579346700536	-0.022587152660572322	-0.02358619660826839	-0.024310552409443895
1.3	-0.026124943452718142	-0.026114760241410472	-0.0261052864478893	-0.026115172142994733	-0.026081453237892266	-0.026057463055334858	-0.0223547097978654	-0.022651810282913246	-0.022928213135151383	-0.022639792840008575	-0.023623559429795493	-0.0243234854805124
1.3049999999999999	-0.0261163536435097	-0.026106889745136384	-0.026097573335235307	-0.026107743233225112	-0.026076260335133567	-0.026052868195794807	-0.022389233996685423	-0.022682924176678217	-0.022972037393325824	-0.022656438149407813	-0.023633437018422986	-0.02435935791717118
1.31	-0.026107898813049323	-0.02609919559959773	-0.026089614598270645	-0.02610100259979601	-0.026071714903229976	-0.026047688728840487	-0.022416068841552	-0.02270515189062621	-0.023023391250400885	-0.02264513117185356	-0.023617941579269202	-0.024415987012571895
1.315	-0.026099404865120163	-0.026091587028068172	-0.026081497745786577	-0.026094266023205498	-0.02606755137254386	-0.026042163990573207	-0.02244009303914221	-0.022720066987163688	-0.023081386387183832	-0.022624126276153744	-0.023580836702069886	-0.024490014715500462
1.3200000000000001	-0.026090717299870027	-0.02608396862683908	-0.026073309404315223	-0.026086903670062795	-0.02606348473431982	-0.02603653092880264	-0.022466999852783373	-0.022729828032700825	-0.02314495320507641	-0.022615522292160302	-0.02352757659212433	-0.02457729697618199
1.325	-0.026081764756157356	-0.026076252280930978	-0.026065131296764802	-0.02607859780037268	-0.02605923336328181	-0.02603100232606986	-0.022501112008011862	-0.022737002558930734	-0.023212893147820234	-0.022636632788442503	-0.023465278278174777	-0.024673344463954867
1.3300000000000001	-0.026072581152419325	-0.0260683679988488	-0.026057036796317372	-0.026069454748342307	-0.02605454767680572	-0.026025751125632636	-0.022543717877386567	-0.022744346372253883	-0.02328393318551961	-0.022692595845829958	-0.023402463947052067	-0.02477374287684141
1.335	-0.026063279574843456	-0.026060272469480172	-0.026049088236089934	-0.026059905255134144	-0.02604924319978698	-0.02602090215700014	-0.022592627166748747	-0.02275454875277267	-0.0233567786683325	-0.022774321897420603	-0.023348434442051726	-0.024874495568359477
1.3400000000000001	-0.0260539943693899	-0.026051954129018028	-0.026041335067608497	-0.026050457731697736	-0.026043231898913763	-0.026016530959658554	-0.022643121051977824	-0.022769964647534884	-0.02343016133278531	-0.022862997027005623	-0.02331223360905153	-0.024972255235213854
1.345	-0.0260448219903619	-0.02604343378382231	-0.026033812876237454	-0.026041458388341866	-0.02603654206140716	-0.026012668222042488	-0.022689844298258564	-0.022792364952854922	-0.02350288007814948	-0.022938250188204622	-0.023301326604560503	-0.02506443718616047
1.3500000000000001	-0.02603578784461882	-0.026034760421948595	-0.026026543189329097	-0.026032977989945773	-0.026029317075436494	-0.026009307771915544	-0.022728830003580645	-0.022822741057690873	-0.023573833085858448	-0.02298566336134964	-0.02332028741680111	-0.025149227774180386
1.355	-0.026026850089794107	-0.02602600268116143	-0.026019533960181387	-0.02602484371778608	-0.02602178860329866	-0.026006416044485635	-0.022758905225349284	-0.02286119656636276	-0.023642040799207394	-0.023001095917488352	-0.023369881112512217	-0.02522551438688737
1.3600000000000001	-0.026017933380498057	-0.026017237312443927	-0.02601278058052563	-0.02601676595728069	-0.026014228424728867	-0.02600394134384141	-0.022782044694617705	-0.022906946739045034	-0.023706660107235464	-0.022991526433788927	-0.02344685979040872	-0.025292767566819155
1.365	-0.026008973956963104	-0.026008536616435072	-0.026006267265557888	-0.026008496354311243	-0.026006891522439773	-0.02600182178449305	-0.022802604098151682	-0.022958427311677628	-0.023766990716248996	-0.02297277259439594	-0.023544569725815912	-0.0253509032530366
1.3700000000000001	-0.025999954320910238	-0.02599995702341193	-0.025999968664854534	-0.025999956314697672	-0.025999966243158406	-0.025999991367955368	-0.022825693538468368	-0.023013494316087926	-0.023822475114145415	-0.022964244730382687	-0.02365418792398591	-0.025400146649360442
1.375	-0.025990910909435477	-0.025991530676247373	-0.02599385157482395	-0.025991276130522156	-0.02599354380725755	-0.025998384100297655	-0.022855246879778857	-0.023069681272491475	-0.02387269373986712	-0.02298161047399711	-0.023766208607182475	-0.025440911541717154
1.3800000000000001	-0.02598191095702547	-0.025983261179994343	-0.02598787665839297	-0.025982711969672518	-0.025987611319524002	-0.02599693634907089	-0.02289252187068219	-0.023124473796021047	-0.02391735699057522	-0.023030126125673688	-0.023871774991939983	-0.025473701938157893
1.385	-0.025973010884450042	-0.02597512383931396	-0.025982000110043788	-0.025974478426177637	-0.025982064330314105	-0.025995587783460592	-0.022935660437440487	-0.023175564971230394	-0.02395629557358288	-0.023102284874141545	-0.02396358713208858	-0.02549903768890627
1.3900000000000001	-0.025964219262633894	-0.025967069964100472	-0.02597617523546195	-0.025966599331519784	-0.025976730635831263	-0.025994281278882526	-0.022980497159647346	-0.02322106518057025	-0.023989450484004776	-0.02318134893885018	-0.0240363201998385	-0.025517402492835274
1.395	-0.025955485272922373	-0.02595903434120642	-0.025970353941675905	-0.025958869687081304	-0.025971397288564266	-0.025992962141574042	-0.023022242401707995	-0.023259652933985374	-0.024016863603812846	-0.02324863859998082	-0.024086657003176047	-0.02552921116719298
1.4000000000000001	-0.025946719835116556	-0.025950944770413764	-0.025964488153979615	-0.025950944770413764	-0.02596583612536755	-0.02599157695894316	-0.023057319784212705	-0.023290664285666098	-0.024038669607369417	-0.023290664285666098	-0.024113118489864433	-0.025534792800867828
1.405	-0.02593783999667008	-0.025942732559676294	-0.02595853118908038	-0.025942504932259487	-0.025959827081540567	-0.025990072335183072	-0.023084661036682868	-0.023314124981316176	-0.024055089546975453	-0.02330344912800552	-0.02411586762900688	-0.025534386960986363
1.4099999999999999	-0.02592881615004859	-0.025934342937727662	-0.025952439119506076	-0.02593342630830539	-0.025953181250026686	-0.02598839374536251	-0.02310604122209288	-0.02333073117252974	-0.024066426195206814	-0.023293465869171123	-0.024096597296319387	-0.025528151083290467
1.415	-0.025919699318756633	-0.025925744367808916	-0.02594617216216249	-0.02592389065620645	-0.02594576611939589	-0.0259864847416771	-0.02312538112692506	-0.023341782928569633	-0.024073060948566826	-0.023275423412371585	-0.02405852535332584	-0.025516178243472847
1.4199999999999999	-0.02591061221964871	-0.025916935708535975	-0.02593969611455406	-0.025914368876891282	-0.02593753349609282	-0.025984286771627046	-0.023147263636371908	-0.023349072503566194	-0.024075451854787967	-0.023267154215145226	-0.02400643369256504	-0.02549852543833893
1.425	-0.025901702533058207	-0.025907950130619407	-0.025932983845847562	-0.02590544370307435	-0.025928546731442275	-0.025981739910330714	-0.02317518952453376	-0.023354729034415808	-0.024074132119931757	-0.02328270090382855	-0.023946621130657535	-0.02547525308448387
1.4299999999999999	-0.02589307595861554	-0.025898854789762088	-0.025926016827622474	-0.0258975281836871	-0.025918999323197703	-0.025978784849587176	-0.023210249516720283	-0.023361024747202978	-0.02406970828802992	-0.023326412326171112	-0.02388661488726676	-0.025446476439248907
1.435	-0.025884740373399617	-0.02588974560860319	-0.025918786662018075	-0.025890632025585416	-0.02590921406831518	-0.025975366495226207	-0.02325076737309942	-0.023370154849294236	-0.024062857176402882	-0.023391298128692704	-0.02383452668715616	-0.025412428817995217
1.44	-0.025876590299266793	-0.0258807371930288	-0.02591129653516259	-0.025884319543006074	-0.02589961348189282	-0.025971439461250256	-0.02329305149560286	-0.023384012155909642	-0.024054320608105494	-0.02346258974629028	-0.02379805693201274	-0.025373534599030134
1.4450000000000001	-0.02586844225046937	-0.025871948823404194	-0.025903562493942385	-0.025877879551895362	-0.02589065966466793	-0.025966975567144623	-0.023332895074450518	-0.02340398475164279	-0.024044897025590387	-0.023524219973264652	-0.023783314567436493	-0.02533048696981896
1.45	-0.025860107704847656	-0.025863488397334117	-0.025895614418354595	-0.025870608303031395	-0.02588277341380584	-0.025961973102416866	-0.02336718125178476	-0.023430806990075867	-0.024035429212880658	-0.023564805943948962	-0.023793757307468997	-0.02528432135033381
1.4550000000000001	-0.025851474589141242	-0.025855436854743577	-0.025887496544110235	-0.025862085831270143	-0.02587625276677871	-0.02595646710688934	-0.023394993967965603	-0.023464488647259404	-0.024026787608106642	-0.023581105890453063	-0.02382958157041839	-0.02523647106249709
1.46	-0.025842565041909068	-0.025847835730730163	-0.02587926738606302	-0.025852368073541316	-0.025871214156235285	-0.02595053927127035	-0.023417889244586012	-0.02350433448177105	-0.024019849055405707	-0.02357867001221367	-0.023887767009548998	-0.025188788302343404
1.4650000000000001	-0.02583354429221231	-0.025840679966853464	-0.025870998926562663	-0.025842039565590242	-0.025867572299370326	-0.025944325418348645	-0.023439276133268426	-0.02354905003409578	-0.02401547131080471	-0.023569965849964875	-0.02396275671092447	-0.025143512518136284
1.47	-0.025824670504784642	-0.02583391710234762	-0.025862774967498184	-0.025832067966810864	-0.025865061132731747	-0.025938018097720443	-0.02346312321913637	-0.023596914048971934	-0.024014464147749295	-0.023570158544987216	-0.024047543119950297	-0.025103171725136018
1.4750000000000001	-0.025816197795280185	-0.02582745277082226	-0.025854688601004226	-0.025823445138429987	-0.025863284691921673	-0.025931861883642854	-0.02349243947933931	-0.023645987867800346	-0.024017558451601705	-0.023591312893778645	-0.024134832443224705	-0.025070411310953455
1.48	-0.025808268699990793	-0.025821161395812864	-0.025846838829266815	-0.02581673091061864	-0.02586178002454445	-0.02592613973435056	-0.023528111191194336	-0.023694329802951417	-0.0240253751794269	-0.023637209933797795	-0.024218003995875717	-0.025047759212682028
1.4850000000000001	-0.025800844345750435	-0.025814900359150888	-0.025839326451779058	-0.02581174008378545	-0.025860075680960378	-0.025921150313315593	-0.023568582695202615	-0.02374018733453412	-0.024038396413902242	-0.02370160470809349	-0.02429171603509384	-0.0250373535041989
1.49	-0.025793708136129804	-0.025808525776115112	-0.02583224942885166	-0.02580757169559474	-0.025857736308142164	-0.025917178272188902	-0.023610516114573644	-0.023782149213915	-0.024056940884579707	-0.023771098075076737	-0.024352156053088672	-0.025040673828550485
1.4950000000000001	-0.025786545606326716	-0.02580190824022159	-0.025825698010182536	-0.02580296830342915	-0.02585439198378357	-0.025914461633591065	-0.02365012566804582	-0.023819249659543677	-0.02408114621192801	-0.02383091967147841	-0.024397032106270564	-0.025058326192482563
1.5	-0.025779068708954227	-0.02579494728850421	-0.025819749973633482	-0.025796808842279563	-0.025849756831498944	-0.02591316188977168	-0.02368461556217988	-0.023851024837256724	-0.02411095972874557	-0.023870534127322495	-0.024425434927802716	-0.02508992697195301
1.5050000000000001	-0.025771135495335617	-0.025787583674866298	-0.02581446634048506	-0.025788529872427603	-0.02584364386189098	-0.02591334262100413	-0.023713175259407335	-0.023877526231803125	-0.02414613907292596	-0.02388698068170071	-0.02443768221946182	-0.025134115451702407
1.51	-0.02576281940048125	-0.02577980869406731	-0.025809887912420094	-0.025778363084083485	-0.0258359821171743	-0.02591496106574544	-0.023737212506646503	-0.023899296425506006	-0.024186262894250226	-0.023885504790784176	-0.024435210912286367	-0.02518869824399734
1.5150000000000001	-0.02575439927643135	-0.02577166976051747	-0.025806032911901793	-0.02576732774862394	-0.025826838839696536	-0.02591787441150434	-0.023759780699682872	-0.023917311472448397	-0.024230751082203322	-0.023877706300668974	-0.024420530006017287	-0.025250900706949873
1.52	-0.02574626687597964	-0.025763271318535435	-0.0258028959082072	-0.02575692419961775	-0.025816444328433476	-0.02592185937904369	-0.023784410032154892	-0.02393289231045766	-0.02427889302950331	-0.023877469459960568	-0.02439719742531044	-0.025317678460230954
1.5250000000000001	-0.025738780265867078	-0.025754770126749732	-0.025800448089174984	-0.025748558684765686	-0.025805211324001938	-0.025926640911778306	-0.023813762590643463	-0.02394758721207991	-0.024329881721982652	-0.023895601527014247	-0.02436974686541372	-0.0253860326689371
1.53	-0.02573212012767544	-0.025746364216554483	-0.025798638811222203	-0.025742920856845933	-0.025793735768928003	-0.025931924253985654	-0.02384863372412371	-0.023963029226029248	-0.024382850988214418	-0.023935375308292157	-0.0243434742341888	-0.025453277833420284
1.5350000000000001	-0.025726212667795127	-0.025738275503455015	-0.02579739824512557	-0.025739653428567294	-0.025782764199766793	-0.025937424731733875	-0.023887711333878844	-0.02398077696566124	-0.02443691310656665	-0.023991407755530127	-0.02432401040978406	-0.02551722737179412
1.54	-0.025720756512091755	-0.02573072711619733	-0.025796640848154622	-0.025737511246454514	-0.025773117772096416	-0.0259428909188609	-0.02392817680776582	-0.024002152852762446	-0.02449119415352395	-0.024052487127381547	-0.02431666670117348	-0.02557628405347077
1.5449999999999999	-0.02571534342551759	-0.025723917795870733	-0.025796269344263583	-0.025734899710728884	-0.025765575370216096	-0.02594811896883465	-0.023966855988048624	-0.024028097959260555	-0.02454486493588074	-0.02410653568540199	-0.024325634905268918	-0.025629442572898634
1.55	-0.025709622232098054	-0.025717996834682205	-0.02579617888652389	-0.025730499164450443	-0.025760735762403567	-0.025952958013316246	-0.024001424874124686	-0.024059064522416997	-0.02459716599357868	-0.02414511396577083	-0.024353222572007567	-0.025676225404109958
1.5549999999999999	-0.02570344180316469	-0.025713043547625027	-0.025796261106133315	-0.025723736631359004	-0.02575889380307087	-0.02595730812481492	-0.024031220582846083	-0.024094964283286696	-0.024647425884703516	-0.024165953125901796	-0.02439935323680855	-0.025716578782711014
1.56	-0.025696920890030447	-0.025709054896088993	-0.025796407811509565	-0.0257150059515978	-0.025759968826120052	-0.02596111316877635	-0.024057409679827144	-0.024135182782422774	-0.024695072667119622	-0.0241733261662653	-0.02446151641739428	-0.02575075424391724
1.565	-0.025690417802117588	-0.025705943585435313	-0.025796514177168228	-0.02570559724244287	-0.025763509621361286	-0.02596435097221693	-0.024082493928358897	-0.024178658320182313	-0.024739639089580302	-0.024176513123218744	-0.024535213781586115	-0.025779195226050756
1.5700000000000001	-0.025684404516052875	-0.025703547048135565	-0.025796481343037036	-0.025697297839368704	-0.025768774324443692	-0.025967022833505743	-0.02410933370099768	-0.02422401259257641	-0.024780762445882912	-0.024186574894599366	-0.0246147755133543	-0.025802440717631676
1.575	-0.025679285431181864	-0.025701645746366273	-0.02579621841984265	-0.025691708276192854	-0.025774857972124136	-0.02596914376236695	-0.02414003408575823	-0.024269711462835204	-0.024818180307680612	-0.024212079669354576	-0.024694301605145245	-0.025821051003542792
1.5800000000000001	-0.02567523058216027	-0.025699987748611035	-0.025795643957314953	-0.02568951902356047	-0.025780828234827635	-0.025970734195354343	-0.024175120714364298	-0.02431423122707066	-0.02485172344221628	-0.024255407463371282	-0.024768473900899618	-0.02583555545029281
1.585	-0.025672096676281318	-0.02569831590919684	-0.02579468697471046	-0.025690135648806116	-0.02578583537860893	-0.025971813416289083	-0.024213347168223508	-0.024356208381718602	-0.024881307167386745	-0.024311636447448434	-0.024833077313961685	-0.02584641924627632
1.5900000000000001	-0.02566947495473714	-0.025696394226928185	-0.025793287676219943	-0.02569189642877364	-0.02578918006212567	-0.025972394574502723	-0.024252210749965218	-0.024394557646905676	-0.02490692223621007	-0.02437077366025773	-0.024885201510775935	-0.025854024780819853
1.595	-0.025666847383500342	-0.025694030795818397	-0.025791397978111946	-0.025692760561705226	-0.025790341631163675	-0.025972481028596117	-0.02428893790264689	-0.024428551113501524	-0.024928626114859766	-0.024422027228236432	-0.02492320074781977	-0.0258586633674919
1.6000000000000001	-0.025663785760617806	-0.0256910957615375	-0.02578898196243318	-0.0256910957615375	-0.02578898196243318	-0.025972063714269043	-0.024321518620570116	-0.02445785825954599	-0.02494653525849892	-0.02445785825954599	-0.02494653525849892	-0.025860533761163703
1.605	-0.025660115567601463	-0.02568753348651747	-0.02578601634684351	-0.025686249098754325	-0.025784943037740097	-0.025971119301319418	-0.024349399438535067	-0.024482550674787912	-0.024960818724317844	-0.024476313227700296	-0.024955606350817186	-0.02585974498119476
1.6100000000000001	-0.02565598515197217	-0.02568336851955938	-0.025782491024946067	-0.025678774408649116	-0.02577825198281941	-0.02596960903444617	-0.0243736174391963	-0.024503076477825687	-0.024971693210702972	-0.02448135711917101	-0.024951652493772205	-0.02585632208415976
1.615	-0.025651815045805035	-0.025678705009929245	-0.025778409689427923	-0.025670283947212533	-0.025769138307734474	-0.025967478322468034	-0.02439636122681987	-0.02452020859173173	-0.024979419387560806	-0.02448142362264792	-0.024936718096234354	-0.025850214598790743
1.6200000000000001	-0.025648141638969214	-0.02567371913384913	-0.025773790504718366	-0.025662909691551	-0.025758057206359347	-0.025964657334360448	-0.024420124580999267	-0.024534969813956125	-0.024984299193308798	-0.024486434454074685	-0.024913655280615055	-0.025841308279495438
1.625	-0.02564540928491515	-0.025668644220498662	-0.025768666750010962	-0.025658476630705064	-0.025745702599754273	-0.025961063058956253	-0.02444675971130744	-0.0245485374412879	-0.024986673624798148	-0.024503999585572936	-0.02488608203608228	-0.02582944159851134
1.6300000000000001	-0.025643792478428722	-0.025663748821736443	-0.02576308731155039	-0.025657721257387307	-0.025732987720717252	-0.025956603456522648	-0.024476795142599612	-0.024562131911818254	-0.024986920443918762	-0.024536357006071183	-0.024858209397165563	-0.025814428888173088
1.635	-0.025643124479198733	-0.025659309022966075	-0.025757116869773996	-0.02565997976693351	-0.025720973907257975	-0.025951184421484037	-0.024509292763766923	-0.02457689733483681	-0.02498545117643844	-0.02457969910415869	-0.02483447815469527	-0.0257960921052493
1.6400000000000001	-0.025642963733811558	-0.025655577641023563	-0.025750835607588125	-0.025663522536041237	-0.02571074273890019	-0.025944720208556725	-0.024542285418248044	-0.024593785722886848	-0.024982706793487325	-0.02462622329412125	-0.024819014852792903	-0.025774302596978944
1.645	-0.025642767087273182	-0.025652754169622875	-0.02574433826627881	-0.025666312667760535	-0.025703229959708702	-0.025937147656477876	-0.02457358135172334	-0.024613459425657604	-0.024979151551722988	-0.024667598039142452	-0.02481500750731486	-0.025749032769115516
1.6500000000000001	-0.0256420955220425	-0.02565095990601169	-0.02573773239992915	-0.025666784791625152	-0.025699061759784536	-0.02592844389421688	-0.024601590977504514	-0.02463622601362399	-0.024975264628315532	-0.024698057212127332	-0.02482417020113062	-0.02572041505456203
1.655	-0.025640773249235093	-0.025650222260655105	-0.025731135730101475	-0.025664362160186426	-0.0256984418556844	-0.025918646215997754	-0.024625871166536435	-0.02466201591080261	-0.024971529417647735	-0.02471610443179079	-0.024846467474408617	-0.025688802183938653
1.6600000000000001	-0.025638945811972964	-0.02565047078857707	-0.025724672578951908	-0.025659627989807032	-0.02570112424303602	-0.025907871568728282	-0.024647225017771238	-0.024690406070748364	-0.024968420643032313	-0.024724715692799337	-0.024880191228289314	-0.02565481902409888
1.665	-0.02563701883485053	-0.0256515453476531	-0.02571846945534521	-0.0256541471568349	-0.025706476793858336	-0.02589633188343488	-0.024667352231400652	-0.024720684819233136	-0.024966389752007462	-0.024730237092280206	-0.02492235993695226	-0.025619393242736117
1.6699999999999999	-0.025635496473650706	-0.025653214601774364	-0.02571264997438366	-0.025649938679475816	-0.025713610266372457	-0.02588434073770861	-0.024688179856844093	-0.02475194603656921	-0.02496584936909868	-0.02474015624429563	-0.024969305386072865	-0.025583751214875758
1.675	-0.025634774575690134	-0.025655201464510367	-0.025707329392022298	-0.025648686776714662	-0.025721530623012086	-0.02587230705755795	-0.02471111000134644	-0.02478319702199611	-0.024967157830714785	-0.024760206519732736	-0.025017274343347752	-0.025549368292957154
1.6799999999999999	-0.025634967881657676	-0.025657211400581876	-0.02570260911654751	-0.025650979647526117	-0.025729274971038153	-0.025860713118357408	-0.024736470193656105	-0.024813464375116997	-0.02497060497831378	-0.02479189365479933	-0.025062906724564394	-0.025517869475740033
1.685	-0.025635844851439937	-0.025658959793833102	-0.025698571602921338	-0.025655980449469543	-0.025736007339742177	-0.025850076980167412	-0.024763391018837084	-0.02484188543385628	-0.02497640040384178	-0.024831768086861404	-0.02510352580232139	-0.02549088691031519
1.69	-0.025636900363695158	-0.025660195569028335	-0.025695276033110188	-0.025661746281548086	-0.02574106958178469	-0.025840903159724808	-0.024790158526326166	-0.024867777732549123	-0.024984665209479336	-0.024872944678843073	-0.025137248492065167	-0.025469892182613505
1.6950000000000001	-0.025637535337825958	-0.02566071948966141	-0.025692755132229284	-0.025666016085048596	-0.025743996806967085	-0.025833628789108477	-0.02481488069112893	-0.024890683904151664	-0.024995428069697515	-0.02490800172329293	-0.025162968534984308	-0.025456030462983087
1.7	-0.02563726848082236	-0.02566039664124079	-0.025691013371477285	-0.025667050323173034	-0.02574451293430165	-0.025828574557671676	-0.024836187188140516	-0.024910393172419845	-0.0250086260003452	-0.02493174130421809	-0.025180277685826067	-0.025449986793227432
1.7050000000000001	-0.025635899550543788	-0.025659163297003556	-0.02569002667744314	-0.02566419799367455	-0.02574252128348246	-0.025825909502232434	-0.024853701158039344	-0.024926942500274222	-0.025024109799325154	-0.024942793255120044	-0.025189378768923857	-0.025451910217948476
1.71	-0.025633568618522635	-0.025657028592498774	-0.025689743622383788	-0.025658085256309814	-0.025738100275723944	-0.025825636052823193	-0.024868135555132134	-0.024940600719862465	-0.025041653689153315	-0.02494386463299423	-0.02519102183652064	-0.025461409796615805
1.7150000000000001	-0.025630692946940294	-0.0256540713161569	-0.02569008793239648	-0.025650419357009426	-0.025731507606831263	-0.025827597375462856	-0.02488100188006226	-0.024951838196303325	-0.02506096832399707	-0.02494077278234425	-0.025186469685092017	-0.025477621098402885
1.72	-0.025627801672895814	-0.02565043186697639	-0.02569096203894204	-0.025643411333519293	-0.025723189149262256	-0.025831504309739944	-0.024894039614824993	-0.02496128359831269	-0.025081716070288272	-0.024940422591368475	-0.025177476595651543	-0.025499327253966465
1.7250000000000001	-0.025625324901593305	-0.025646299276625577	-0.02569225132732101	-0.0256389298511546	-0.02571378236242635	-0.025836975487212907	-0.02490857051285131	-0.024969668919129412	-0.02510352735631198	-0.024948201764529134	-0.02516624731475794	-0.025525109191562163
1.73	-0.025623417251009833	-0.025641893334433827	-0.02569382870938755	-0.025637719648891236	-0.025704099515915433	-0.02584358248043117	-0.024925023465345558	-0.02497776447960171	-0.02512601691427495	-0.024965850460615596	-0.025155335506374703	-0.02555349743556699
1.7350000000000001	-0.02562188833253378	-0.025637442375725517	-0.025695559165148183	-0.02563909730092848	-0.025695075718249152	-0.02585089225307197	-0.02494281898145735	-0.024986307296256213	-0.02514879888782228	-0.024990934383072677	-0.025147447194846094	-0.025583102312535605
1.74	-0.02562026881764428	-0.02563315813567887	-0.02569730395091651	-0.025641287416339545	-0.025687673025070756	-0.025858501237422192	-0.024960649534696126	-0.024995928488122054	-0.025171500013486236	-0.02501817889059057	-0.025145139504462472	-0.02561270811679774
1.7450000000000001	-0.025617981986303426	-0.02562921001972773	-0.025698924248266385	-0.025642177827848833	-0.02568274570155216	-0.025866058157297266	-0.02497702075852531	-0.02500708752161981	-0.025193770363982092	-0.02504181310533496	-0.025150446968611975	-0.025641326535039793
1.75	-0.02561455019200468	-0.025625701880232873	-0.02570028411526232	-0.025640103604900634	-0.025680890052997566	-0.025873275360660607	-0.0249908250267642	-0.02502002209583982	-0.02521529142398182	-0.025057728328414495	-0.02516451437892695	-0.02566821274298001
1.7550000000000001	-0.025609760315249495	-0.025622654594165357	-0.025701252687274113	-0.025634388687622713	-0.025682317252730905	-0.025879930341187154	-0.025001737036005417	-0.02503472158778761	-0.025235781522123177	-0.02506473829642148	-0.025187343232143233	-0.025692852628330303
1.76	-0.0256037336574036	-0.025619997208031757	-0.02570170565054269	-0.02562555962423334	-0.02568678944166345	-0.025885860110785017	-0.025010310173419127	-0.025050928991800996	-0.02525499884484224	-0.02506482133171017	-0.02521774506224185	-0.025714931410972263
1.7650000000000001	-0.025596877244575846	-0.025617568184016053	-0.02570152607162982	-0.025615213769860458	-0.025693642886360876	-0.025890951244900543	-0.025017756458616817	-0.025068171726315886	-0.025272742398021155	-0.0250624349921153	-0.025253534333698906	-0.025734293254471293
1.77	-0.025589727836893415	-0.0256151266346019	-0.02570060470851699	-0.025605516532929144	-0.025701892456705067	-0.02589512803197077	-0.025025487378966742	-0.02508581671922364	-0.025288851361450215	-0.025062990005125844	-0.025291910128227107	-0.025750899364794265
1.7750000000000001	-0.025582736495802262	-0.025612371831763063	-0.025698839954571336	-0.025598382724287775	-0.025710383571185984	-0.025898340513190312	-0.025034573693269516	-0.02510314123550008	-0.025303203305661742	-0.02507077451224617	-0.025329911874809243	-0.025764789534892363
1.78	-0.025576071698234264	-0.025608968178271563	-0.025696137577539805	-0.0255946152890068	-0.025717945524535494	-0.025900553531001874	-0.025045327272958457	-0.02511940907447175	-0.025315711722271782	-0.025087086835361396	-0.025364822508560023	-0.0257760497910669
1.7850000000000001	-0.025569522771989258	-0.0256045724993281	-0.02569241041530202	-0.025593439414542438	-0.025723508447177884	-0.02590173735326781	-0.025057177141519442	-0.025133942373146853	-0.02532632326958638	-0.02510955890722038	-0.025394433574611828	-0.025784787060857958
1.79	-0.02556254977233894	-0.02559886092506974	-0.025687578181336712	-0.025592727960836916	-0.025726167912249527	-0.0259018600610244	-0.025068894062523526	-0.025146181780682998	-0.025335015066948425	-0.02513312786265889	-0.025417152702973112	-0.02579111068161436
1.7949999999999999	-0.02555446426239974	-0.02559155349559305	-0.02568156751831835	-0.02558980809786594	-0.025725203999645393	-0.02590088168202277	-0.025079066762864415	-0.025155731112556232	-0.025341792293153115	-0.025152123332880527	-0.025431989964437966	-0.025795120019045242
1.8	-0.025544671769433012	-0.02558243550924656	-0.025674312419599978	-0.02558243550924656	-0.025720076151300633	-0.025898749993629705	-0.025086633308850255	-0.025162385567909593	-0.02534668626347171	-0.025162385567909593	-0.025438486124301867	-0.025796897321340762
1.8049999999999999	-0.025532886796036977	-0.025571375178009552	-0.025665755116000385	-0.02556955991540894	-0.02571041878638211	-0.02589539797346377	-0.0250912682994425	-0.025166144394797776	-0.025349753080703627	-0.025162612945341802	-0.025436642710015705	-0.02579650505134607
1.81	-0.025519244917032842	-0.025558337160823185	-0.025655847499050484	-0.025551710084789375	-0.025696057468266236	-0.025890743013593842	-0.025093497765308014	-0.02516720932366816	-0.02535107288047772	-0.025154713440739485	-0.025426891999697443	-0.025793987196720585
1.815	-0.025504269228478017	-0.025543391071042768	-0.025644553120522304	-0.025530920302926766	-0.025677054427177253	-0.0258846882076952	-0.025094510572559736	-0.02516596955162534	-0.025350749620816272	-0.025143190758518688	-0.025410115694589945	-0.02578937436449504
1.8200000000000001	-0.025488692081061477	-0.02552671337842257	-0.02563184977002073	-0.025510119639367754	-0.02565377743877746	-0.02587712624316125	-0.025095731088329576	-0.025162973303659214	-0.02534891130087387	-0.025133626599256918	-0.02538769127753311	-0.02578269274882325
1.825	-0.02547318516132748	-0.025508580673212943	-0.025617732586540477	-0.0254920497910131	-0.02562696941025713	-0.025867946645184516	-0.025098302811234735	-0.02515888583057878	-0.02534571043416017	-0.02513059154402268	-0.025361520197604598	-0.025773977249569917
1.8300000000000001	-0.02545809705631922	-0.025489352457930527	-0.025602217604743134	-0.025478114455133635	-0.02559778192077531	-0.0258570472691901	-0.025102679830791653	-0.0251544346746979	-0.025341324548275097	-0.025135826016655233	-0.025333979637650463	-0.02576328903525075
1.835	-0.0254433080742254	-0.02546944274425771	-0.025585345573038886	-0.02546776057312058	-0.02556773222350407	-0.025844350932369378	-0.025108492120083124	-0.025150345186732887	-0.02533595643844864	-0.025147651293118335	-0.025307749742473715	-0.025750737591350305
1.8400000000000001	-0.025428269032842864	-0.025449281698215965	-0.025567185809903224	-0.025458735575089323	-0.025538557897672065	-0.02582982778968642	-0.025114736210883615	-0.025147272058749472	-0.025329833869567005	-0.025161910368275305	-0.025285506632611022	-0.02573650667121708
1.845	-0.025412212153844507	-0.02542927095314923	-0.02554783979184062	-0.02544804108155594	-0.02551197748192004	-0.025813523348290526	-0.025120201498870634	-0.02514573504155534	-0.025323208405871447	-0.025173830094806685	-0.025269529843578047	-0.025720882492309624
1.8500000000000001	-0.025394451914229153	-0.02540973827127582	-0.025527444098106485	-0.0254330906945677	-0.02548940708856388	-0.025795590750342805	-0.0251239531730508	-0.025146067956172108	-0.025316353055789213	-0.025179851922808524	-0.025261324888250683	-0.025704280999694188
1.855	-0.025374663992114417	-0.02539089823562324	-0.02550617228370385	-0.02541265104925521	-0.025471710360428095	-0.02577632411015884	-0.025125691119821388	-0.02514838890642533	-0.025309558457866626	-0.02517880244072924	-0.025261375776607146	-0.02568726922118043
1.8600000000000001	-0.02535304202313039	-0.025372825150788005	-0.025484235225856196	-0.025387356614028363	-0.025459054175621203	-0.02575618744748	-0.02512586647205005	-0.025152596330543966	-0.02530312740899167	-0.025172230433040125	-0.02526910417863302	-0.025670574080060005
1.865	-0.025330269189057265	-0.025355442390980754	-0.025461879503882918	-0.025359678112196297	-0.02545090541451127	-0.02573583160662595	-0.025125522004575917	-0.025158391048073367	-0.02529736765122291	-0.025163921695517417	-0.02528303861107943	-0.02565507119678881
1.8700000000000001	-0.025307296278208907	-0.025338529619309744	-0.02543938344055355	-0.0253332240335397	-0.02544615460847161	-0.025716090322422613	-0.025125908093630852	-0.02516532005260592	-0.02529258298782976	-0.025158625170747698	-0.02530112722238149	-0.025641747050718013
1.875	-0.025284987504861252	-0.025321746431861032	-0.025417050563620723	-0.025311404430082483	-0.025443315690203094	-0.02569794731956437	-0.02512800524802319	-0.025172834662404105	-0.0252890629847078	-0.025160222055859265	-0.025321094666245603	-0.025631631119804012
1.8800000000000001	-0.02526376244022469	-0.025304668796061306	-0.025395200440083327	-0.0252958853623107	-0.025440741452794458	-0.025682469879940988	-0.02513213465120452	-0.025180354425249914	-0.02528707171476198	-0.02517000065058251	-0.025340754750021833	-0.025625700448531602
1.885	-0.025243387422480876	-0.025286833562578794	-0.025374157083459855	-0.025285614503337526	-0.025436808813424583	-0.025670710852462555	-0.02513782086640484	-0.02518732883989174	-0.025286836196513514	-0.025185939691109833	-0.025358229424519773	-0.025624766703116367
1.8900000000000001	-0.025223021088682768	-0.025267786316903188	-0.02535423541373217	-0.025277037018499145	-0.02543005345363314	-0.025663589597092914	-0.025143971266173605	-0.025193290908025932	-0.02528853533463912	-0.025203482775860243	-0.025372067100755645	-0.02562936320786575
1.895	-0.025201510815707245	-0.025247128543942187	-0.025335726526380435	-0.02526543020901779	-0.025419256895804498	-0.0256617705463082	-0.025149298298221056	-0.02519789893026985	-0.02529229025818891	-0.0252173973254034	-0.025381282606259613	-0.025639654014722527
1.9000000000000001	-0.02517782862006571	-0.025224560996524988	-0.025318882758971914	-0.025246673532234847	-0.025403503532993733	-0.025665562899571365	-0.025152810649673358	-0.025200965052293064	-0.025298156945126236	-0.02522375045351149	-0.025385352656771432	-0.025655386265257853
1.905	-0.025151481274506112	-0.025199920825717804	-0.02530390368736044	-0.025218737916665852	-0.02538222933404095	-0.025674863859529398	-0.02515418520832834	-0.02520247039955136	-0.025306121904008726	-0.02522122752698049	-0.025384197954117182	-0.025675899955234338
1.9100000000000001	-0.025122741578377874	-0.025173210192408355	-0.025290924203143324	-0.025182501762536134	-0.025355279633715117	-0.025689159986487835	-0.025153890515494295	-0.025202567133408193	-0.025316101456347946	-0.02521152878645967	-0.025378171809671602	-0.02570019702619645
1.915	-0.025092606039827943	-0.025144613764466757	-0.025280005701140633	-0.025141685398770288	-0.02532298279866712	-0.02570758845014224	-0.02515302275749499	-0.02520156766867689	-0.025327944847956006	-0.02519883428140355	-0.02536806041534082	-0.02572705799350022
1.9199999999999999	-0.025062472143232713	-0.0251145020174809	-0.02527113114539039	-0.025101734043584498	-0.025286231465176168	-0.025729046090614882	-0.025152910220019024	-0.02519992106285553	-0.025341441053479546	-0.025188384744099093	-0.02535508472974223	-0.02575518350113089
1.925	-0.025033634953297825	-0.02508341709574775	-0.02526420441484959	-0.025067787698588306	-0.025246545585996896	-0.025752323768811806	-0.025154627475435464	-0.025198176707254993	-0.025356328777096444	-0.025184504169139928	-0.025340880899734776	-0.02578333376031271
1.9299999999999999	-0.025006794580023455	-0.02505203868774382	-0.025259053907426172	-0.025042523701517935	-0.025206075609073855	-0.025776239690084194	-0.025158607810916507	-0.025196936275574768	-0.02537230884741016	-0.025188875672069518	-0.02532742837703815	-0.025810441855024808
1.935	-0.024981785310726676	-0.025021129299959248	-0.025255439965905048	-0.02502501030832828	-0.02516749676141335	-0.025799748836699183	-0.025164513149794183	-0.02519679650416409	-0.025389058001000667	-0.0251999810304649	-0.025316897000288517	-0.02583568571987932
1.94	-0.02495765168686202	-0.02499146148976004	-0.025253065343449198	-0.025011202381834824	-0.02513375616736405	-0.0258220143489046	-0.025171411275469974	-0.025198287532769748	-0.02540624297408272	-0.02521398006124527	-0.02531140112823226	-0.025858514757718744
1.9450000000000001	-0.02493304461916821	-0.024963733565688175	-0.025251587697705666	-0.024995724530731647	-0.025107670910451012	-0.025842437193217657	-0.025178175415640117	-0.025201813640041357	-0.02542353387937988	-0.02522645474689779	-0.025312681676942173	-0.025878636922854706
1.95	-0.024906776955581474	-0.024938484025927955	-0.02525063301638446	-0.02497401057743074	-0.025091434038776766	-0.025860649408016103	-0.025183935943868384	-0.02520760449034397	-0.02544061601765294	-0.02523412418535749	-0.025321777904916628	-0.025895978217894952
1.9550000000000001	-0.0248783246431314	-0.024916017361581243	-0.025249808933620266	-0.02494400201911903	-0.025086145753626464	-0.025876481586562583	-0.025188412201005827	-0.025215684753814884	-0.025457199525103287	-0.025235933042660332	-0.02533878109038045	-0.02591062829660733
1.96	-0.024848088422870843	-0.024896353722546824	-0.02524871707187898	-0.02490700640622088	-0.02509151341314229	-0.02588991667960329	-0.025192013021128747	-0.0252258678190523	-0.02547302654524672	-0.025233339946140496	-0.02536275895890409	-0.02592278409971959
1.9650000000000001	-0.02481731081896209	-0.02487921187986926	-0.02524696380036686	-0.024867516700250794	-0.025105828318533384	-0.02590104058367417	-0.02519567792355369	-0.025237775535201235	-0.02548787589381969	-0.025229821889132635	-0.02539189261636303	-0.02593269977902964
1.97	-0.02478765246872855	-0.024864029427889556	-0.025244169092581804	-0.02483184486634164	-0.025126234549853358	-0.025909996779093773	-0.025200514396668372	-0.02525088137288635	-0.025501565422911206	-0.02522965718349891	-0.025423793194556843	-0.025940647151487542
1.9750000000000001	-0.024760558454340182	-0.02485001767535751	-0.0252399734505527	-0.02480571725378629	-0.02514919965656815	-0.02591694882965954	-0.025207359913459248	-0.02526457032805068	-0.025513952463481065	-0.025236239593042675	-0.025455901361215293	-0.025946887622835875
1.98	-0.02473665327571073	-0.02483624301906644	-0.025234043108372642	-0.024791647897230804	-0.02517103529512043	-0.025922051719344044	-0.025216438202179524	-0.02527820645379879	-0.02552493282523516	-0.02525054735343645	-0.025485853675798642	-0.02595165436870693
1.9850000000000001	-0.024715426718800924	-0.024821723285896307	-0.025226073911228667	-0.024787432159473727	-0.025188326733310933	-0.025925431125673335	-0.025227255151730597	-0.025291198661854836	-0.02553443886246716	-0.025270570573389793	-0.025511731759883326	-0.02595514252528794
1.99	-0.024695368541948308	-0.024805527122692655	-0.025215794378769703	-0.024786737085254407	-0.025198197303305945	-0.0259271687817383	-0.025238782588512143	-0.025303057161357886	-0.025542437084907773	-0.02529209367924021	-0.025532169664057535	-0.025957504940496014
1.9950000000000001	-0.024674515300284656	-0.02478686644157465	-0.025202968502952505	-0.024781542864404135	-0.02519841430213703	-0.025927291838554696	-0.025249851404997144	-0.02531343573064327	-0.025548925719164017	-0.025310422890181428	-0.025546348301752994	-0.02595885133554152
2.	-0.024651193967342323	-0.024765174869905017	-0.025187398805449485	-0.024765174869905017	-0.025187398805449485	-0.025925764355250975	-0.025259589443628102	-0.025322157864467627	-0.02555393252402637	-0.025322157864467627	-0.02555393252402637	-0.02595924925178237
2.0049999999999999	-0.024624672860311957	-0.02474015617510366	-0.025168846983687494	-0.024734673380825717	-0.02516413686465616	-0.025922400839413412	-0.02526773390023044	-0.025329220737849423	-0.025557468794148195	-0.025326301531017906	-0.025554960983175085	-0.025958683841081607
2.0100000000000002	-0.024595486647180257	-0.024711880159708637	-0.02514745423809973	-0.024691960093157217	-0.025128631581829954	-0.02591725187222334	-0.025274715908247942	-0.025334820970866607	-0.02555974937699559	-0.02532453434215825	-0.025550029445796946	-0.025957269255875576
2.0150000000000001	-0.02456527893634706	-0.024680680760902362	-0.02512291605056647	-0.024643327615353264	-0.025081194745593	-0.025909809474444417	-0.025281480256480207	-0.025339274409979337	-0.025560749367693987	-0.02532056765698077	-0.025539855005641116	-0.02595483186597601
2.02	-0.024536244280639847	-0.02464725631326874	-0.025095320256613998	-0.02459750616938176	-0.025023433905657	-0.025899787128848648	-0.02528913324914052	-0.0253430457714948	-0.025560646123363867	-0.025318884825326002	-0.025525734822208858	-0.025951332044570386
2.0249999999999999	-0.024510307305391728	-0.02461255643304802	-0.025064659681817505	-0.024562292002699507	-0.02495791945013109	-0.025886623773573852	-0.025298522623968176	-0.02534667043997713	-0.02555956011970109	-0.02532300155790754	-0.025509297499825584	-0.025946612574455352
2.0300000000000002	-0.024488420108329245	-0.02457775915093397	-0.02503132041092341	-0.02454143938802711	-0.024888584701818935	-0.0258700596440102	-0.02530994473338634	-0.025350729132016747	-0.02555778556212161	-0.025334148702616927	-0.02549262491243044	-0.025940680590228474
2.0350000000000001	-0.024470169589790695	-0.024544074327747883	-0.02499529419774247	-0.024533018687774542	-0.02481986824356608	-0.02584916189346066	-0.025323045621702227	-0.025355748681860524	-0.025555414778526752	-0.0253508565292174	-0.0254777882867573	-0.025933253701877986
2.04	-0.02445402288209988	-0.02451270630456834	-0.02495697856731068	-0.02453069750415517	-0.024756814660790046	-0.025823344821516603	-0.025337022222057536	-0.025362188057036418	-0.025552710047397086	-0.02536990341413096	-0.02546687163463353	-0.02592424308462467
2.0449999999999999	-0.024437946391312353	-0.02448467954837731	-0.024916781993046064	-0.024526502509445155	-0.024704020808212306	-0.025791930554140766	-0.02535095213312426	-0.02537037019645876	-0.02554991279885361	-0.025387748027486157	-0.025461508538972718	-0.02591354520149253
2.0499999999999998	-0.02442023541971474	-0.02446073292133204	-0.02487520187442633	-0.02451400060788501	-0.024664916641475812	-0.025754330751582708	-0.02536415470833676	-0.025380454697619237	-0.02554727584024671	-0.02540189460589113	-0.02546263735869919	-0.025901119675132624
2.0550000000000002	-0.0244002000548135	-0.024441237988413075	-0.024832818016334794	-0.02449060840225141	-0.02464117554974745	-0.025710157529448545	-0.025376431070610498	-0.025392426808325104	-0.025545056604016833	-0.02541167037449306	-0.025470358334351934	-0.02588702539989629
2.06	-0.024378464895349488	-0.024426162874331945	-0.024790280396055884	-0.02445854965482665	-0.02463249231870608	-0.025659355485802848	-0.02538810926851428	-0.025406108232068174	-0.02554350898033162	-0.02541832947276197	-0.02548396721537544	-0.025871456855685145
2.065	-0.02435677112380603	-0.024415086209237005	-0.02474829101982096	-0.024424294279458816	-0.02463676977064952	-0.025602338304425647	-0.02539989045877329	-0.025421187211569916	-0.02554287408605889	-0.025424550012015094	-0.025502146365990876	-0.02585477337871076
2.0699999999999998	-0.024337331517765633	-0.02440725703386554	-0.024707580283858364	-0.024396426571217735	-0.0246506146679415	-0.025540103617550557	-0.025412556594301295	-0.025437262230910085	-0.025543370522894546	-0.025433435681040943	-0.025523243795420314	-0.025837512348335635
2.0750000000000002	-0.0243219543181945	-0.02440168958528348	-0.024668878922856227	-0.024382296445911746	-0.024669966818645778	-0.025474293408672383	-0.025426648232046246	-0.025453892041228214	-0.025545184835421335	-0.025447265826658776	-0.02554555654578718	-0.025820377474325775
2.0800000000000001	-0.024311271379347892	-0.02439727812301532	-0.024632887255206563	-0.024384631905967805	-0.02469069306777452	-0.02540716839447698	-0.025442238015220567	-0.025470644765402745	-0.02554846296283011	-0.025466467907715777	-0.025567555364270692	-0.025804196524596822
2.085	-0.024304402242104957	-0.024392916637161203	-0.024600243914078695	-0.024399848456121136	-0.02470904186178592	-0.02534147646938163	-0.02545889312120472	-0.025487140238078	-0.0255533034629228	-0.02548935235171422	-0.025588023559495868	-0.025789848971781777
2.0899999999999999	-0.02429922014548294	-0.024387610620290212	-0.02457149649410711	-0.024419177879940072	-0.024721929648325015	-0.025280217013030445	-0.025475841016115962	-0.025503081849982238	-0.0255597531660932	-0.025512810482819774	-0.02560611477429776	-0.02577817192621081
2.0950000000000002	-0.024293124387955615	-0.02438057175097187	-0.024547076487790177	-0.02443209853786719	-0.024727085922065	-0.025226329742018674	-0.02549226376920815	-0.02551827632347822	-0.025567805701532813	-0.02553360375353723	-0.02562135225818916	-0.025769859960566955
2.1000000000000001	-0.02428400742581562	-0.02437128999042531	-0.02452728052690271	-0.02443029764842772	-0.024723109323196255	-0.025182360336227772	-0.025507595826356137	-0.02553264156358526	-0.025577403057525247	-0.025549573814641853	-0.02563359614254511	-0.025765378248696926
2.105	-0.024271041246642977	-0.0243595802972171	-0.02451225933014533	-0.024410549602094562	-0.02470948738300917	-0.025150166345588122	-0.02552171086003483	-0.02554620379040128	-0.025588440034156758	-0.025560303643822956	-0.025643000060876938	-0.025764906937835907
2.1099999999999999	-0.024254995283469347	-0.024345602583024185	-0.024502014983261513	-0.024375808749308267	-0.02468661631054478	-0.02513072059572609	-0.025534937807014216	-0.025559085609614583	-0.025600771166779817	-0.0255671358720584	-0.025649969370819706	-0.025768327854796432
2.1150000000000002	-0.02423797003889771	-0.02432985392753488	-0.02449640636167113	-0.0243343516514814	-0.024655832431665716	-0.025124046664527767	-0.02554791187392616	-0.025571486736980346	-0.02561421948245227	-0.025572640728476214	-0.025655123800098538	-0.02577525461501572
2.1200000000000001	-0.024222630571115476	-0.02431313213523384	-0.024495161768977432	-0.024296980252636737	-0.024619439035281868	-0.0251292895026343	-0.025561322077597516	-0.025583659042258	-0.025628586326506633	-0.025579672547280965	-0.025659259574340374	-0.025785097309658275
2.125	-0.024211213723789825	-0.024296470297633082	-0.02449789730385645	-0.02427292823137017	-0.024580686092226533	-0.025144894447826974	-0.02557565253615117	-0.025595877652682963	-0.025643661471453444	-0.02559029285127584	-0.025663301163934983	-0.0257971463236198
2.1299999999999999	-0.024204696503271384	-0.024281043811111156	-0.024504139139332755	-0.024266164353406137	-0.02454364166073925	-0.02516884870964686	-0.0255910177307871	-0.025608410163467984	-0.025659232786914732	-0.02560502052244743	-0.025668231728249107	-0.02581065811913848
2.1350000000000002	-0.02420246864709263	-0.02426805455039627	-0.02451334781342025	-0.0242740216298031	-0.024512892131817673	-0.025198934882682142	-0.025607152812200367	-0.025621486491348974	-0.025675094885110397	-0.025622790585633926	-0.025674995296730025	-0.025824928684512954
2.1400000000000001	-0.024202639396442453	-0.024258601263903088	-0.02452494275935169	-0.02428880182593643	-0.024493035616034844	-0.02523295452818533	-0.025623551437719706	-0.025635272382590966	-0.025691056332032586	-0.025641597745534275	-0.025684373533820404	-0.025839346002968624
2.145	-0.024202832608813143	-0.024253549772619967	-0.024538325591381093	-0.024301275836878678	-0.024487996317482587	-0.025268895881737398	-0.025639681363556977	-0.0256498497760247	-0.02570694520030802	-0.025659418495377624	-0.025696854556869233	-0.025853419085900345
2.1499999999999999	-0.024201134463112683	-0.024253419806027916	-0.02455290104110965	-0.024304303854854884	-0.02450027807526607	-0.025305036985103536	-0.02565518455243795	-0.025665206865695143	-0.02572261291077944	-0.025674960571967376	-0.02571252588028866	-0.025866786050370807
2.1550000000000002	-0.024196830521246198	-0.024258305818217394	-0.024568094844848856	-0.024295300614234804	-0.024530355221697116	-0.02533998926756771	-0.025669988619865722	-0.02568123966855342	-0.025737936449102168	-0.02568801035973655	-0.025731029441597435	-0.02587920655530175
2.1600000000000001	-0.024190674890892723	-0.024267845897590398	-0.024583368263341763	-0.02427706549812409	-0.024576413282137853	-0.02537269469389729	-0.02568430007651461	-0.02569776525244519	-0.02575281914310544	-0.025699373933587347	-0.02575160560385654	-0.025890544691972845
2.165	-0.024184602356924226	-0.02428124595182024	-0.024598229236276616	-0.02425690025982658	-0.024634564491727292	-0.025402392254538542	-0.02569849401112423	-0.025714544832143398	-0.02576719024512035	-0.025710501435939042	-0.025773224899383287	-0.02590074774254422
2.1699999999999999	-0.024180976693364654	-0.024297357074493778	-0.024612240418097724	-0.024244086362428825	-0.02469949704372918	-0.025428568342501123	-0.02571294769895184	-0.025731313189970077	-0.025781003585916923	-0.025722906766357505	-0.02579477318143439	-0.02590982481006237
2.1750000000000003	-0.02418163694975507	-0.02431479479335191	-0.024625024505117006	-0.024246221200169137	-0.024765356213904945	-0.025450902312264045	-0.025727882820416853	-0.025747809829401152	-0.025794235560597702	-0.025737547823269723	-0.025815236135150903	-0.02591782778797545
2.1800000000000002	-0.02418710778516103	-0.02433208237309342	-0.0246362673528845	-0.024265718410480763	-0.024826589531246956	-0.025469214783878234	-0.025743277477502276	-0.02576380723741157	-0.0258068826804405	-0.025754409478545702	-0.025833834084013498	-0.02592483584050286
2.185	-0.024196308091324788	-0.024347798213670696	-0.024645719408444792	-0.024298256946506013	-0.02487854610779172	-0.02548342298866978	-0.025758881288019172	-0.02577913258648216	-0.025818958886312093	-0.025772509877542128	-0.02585008331149317	-0.025930943647852624
2.19	-0.024206898686819318	-0.024360709726024648	-0.024653195958035987	-0.024334234974086637	-0.024917754677833418	-0.02549350505694195	-0.025774322308883352	-0.02579368079127414	-0.02583049277564921	-0.025790348709117745	-0.02586378983511249	-0.02593625312274807
2.1949999999999998	-0.024216133981892336	-0.024369881365348747	-0.024658576629876076	-0.024362547849056466	-0.024941935939094242	-0.025499473657567537	-0.02578925487777628	-0.025807418523918536	-0.02584152485151861	-0.025806552145630223	-0.02587500079177883	-0.025940868044942063
2.2000000000000002	-0.024221871301029124	-0.02437475044257216	-0.02466180450538341	-0.02437475044257216	-0.02494987687448096	-0.025501358659425488	-0.025803484177173035	-0.025820380125318294	-0.025852104862330763	-0.025820380125318294	-0.025883942140858287	-0.025944890989389433
2.2050000000000001	-0.024223347296456418	-0.024375168884953176	-0.024662885090173475	-0.024367914098960847	-0.02494129877203451	-0.02549919828134376	-0.02581702085292508	-0.025832657102325587	-0.025862289267197112	-0.02583190992503515	-0.025890963356364517	-0.025948421955990272
2.21	-0.024221442906897938	-0.024371411336028468	-0.024661885286180046	-0.024345518972709007	-0.024916808026665384	-0.025493038327271973	-0.025830053149818007	-0.025844383115528034	-0.025872138835644997	-0.02584190901694161	-0.02589649752334373	-0.025951558181754597
2.2149999999999999	-0.02421834912140595	-0.024364150251120962	-0.024658932394109077	-0.024316319484597136	-0.024877955046157047	-0.02548293939537198	-0.025842856446489083	-0.025855716265382113	-0.025881716372371237	-0.025851497539531268	-0.025901034409510682	-0.025954394689909243
2.2200000000000002	-0.024216752130898387	-0.02435439830540446	-0.02465421306647434	-0.024291318320436107	-0.02482735870255962	-0.025468992255426676	-0.02585568053646091	-0.02586682033503133	-0.025891084547667403	-0.025861715228922177	-0.025905097341820664	-0.025957025181883135
2.2250000000000001	-0.02421883615032238	-0.02434341909748423	-0.024647972029600285	-0.02427961373915524	-0.02476879464068935	-0.025451341760042222	-0.02586866007982249	-0.025877846609370952	-0.025900303812171913	-0.025873141713372	-0.025909213061087417	-0.025959542896935715
2.23	-0.024225491783343253	-0.02433260988392752	-0.02464051030253269	-0.024284859703866336	-0.024707114268708037	-0.025430219519525194	-0.02588178171857535	-0.02588891795927668	-0.025909430379560654	-0.02588573682764169	-0.025913867556206786	-0.025962041049706747
2.2349999999999999	-0.024236048000202137	-0.024323364867034895	-0.024632182566338243	-0.024304161718222302	-0.024647883002356916	-0.025405984920848553	-0.025894915133858325	-0.02590011690877288	-0.025918514272531754	-0.025898972909206733	-0.02591944960309493	-0.02596461241854318
2.2400000000000002	-0.02424862240150237	-0.02431693303924257	-0.02462339328426524	-0.024329868018389062	-0.024596716317580026	-0.025379172683850437	-0.025907886390083668	-0.025911479184375048	-0.025927597444360274	-0.025912159498902538	-0.025926194370742624	-0.025967347620938934
2.2450000000000001	-0.024260919608442923	-0.024314288587686278	-0.02461459114898746	-0.024353068814148195	-0.02455842859619334	-0.025350542850548344	-0.02592055565187368	-0.02592299364369208	-0.02593671200963943	-0.025924765194809796	-0.025934146402311842	-0.025970331618869
2.25	-0.024271140555068557	-0.024316032328452374	-0.024606261446519204	-0.024367061217366436	-0.02453622667691295	-0.02532112590916712	-0.025932865298397195	-0.025934608526176284	-0.02594587864145083	-0.025936590069118026	-0.02594315906619957	-0.025973638105950395
2.2549999999999999	-0.024278657890476743	-0.02432233867302036	-0.024598915987867925	-0.024369598261856255	-0.024531201670087783	-0.025292252052410542	-0.025944843220575716	-0.025946242879176122	-0.025955105216223715	-0.02594775721308028	-0.025952935453647755	-0.025977321708905387
2.2600000000000002	-0.02428422839265887	-0.024332955015069494	-0.024593080379332898	-0.024363521127582794	-0.024542272467206295	-0.025265550314937175	-0.025956567655056904	-0.025957801100967418	-0.02596438580868772	-0.025958574839113315	-0.02596309967785546	-0.025981408439253503
2.2650000000000001	-0.024289680803492884	-0.024347251329397943	-0.024589278588920894	-0.024355769176315895	-0.024566564647991417	-0.025242902110325642	-0.025968114802110465	-0.02596918807990261	-0.02597370015407	-0.025969346876713827	-0.02597327670182619	-0.02598588554926863
2.27	-0.024297189192274107	-0.024364309769537	-0.024588015020649327	-0.02435491783066808	-0.02460006417943892	-0.025226336452117977	-0.02597951503868827	-0.025980322505038737	-0.02598301369856034	-0.02598020951920173	-0.025983158650982843	-0.02599069276059633
2.2749999999999999	-0.02430838997120534	-0.02438303906084467	-0.02458975462173265	-0.024367775632827885	-0.024638333926143414	-0.025217862530253977	-0.025990737764687515	-0.025991146498037597	-0.025992278347657254	-0.02599106292472013	-0.02599254433860145	-0.025995717487382917
2.2800000000000002	-0.024323680723272265	-0.02440229718766078	-0.024594901895088818	-0.02439625299689842	-0.024677122993696052	-0.025219249530352504	-0.02600171079025815	-0.02600163055716457	-0.02600143399183139	-0.02600163672564501	-0.026001350079979713	-0.026000796805427263
2.2850000000000001	-0.02434199338392261	-0.024421007743610938	-0.024603780030321692	-0.024436086024945947	-0.024712786102648956	-0.025231781325961298	-0.02601236283613483	-0.026011773669860308	-0.026010410838247525	-0.026011661239475813	-0.026009598040399304	-0.026005728180750764
2.29	-0.02436114918745291	-0.024438259111094075	-0.024616611644773627	-0.024478305635648196	-0.02474251090056101	-0.025256029806457695	-0.02602266559921415	-0.026021599155208814	-0.026019132507838435	-0.026021045304627347	-0.026017391298662353	-0.026010289240548927
2.2949999999999999	-0.024378653965183256	-0.02445337996783823	-0.02463350277965098	-0.024512769174442832	-0.02476439911522947	-0.025291698318742176	-0.026032652154157745	-0.026031147253349474	-0.026027519774888777	-0.026029951219012745	-0.02602488366437553	-0.026014264429177966
2.3000000000000003	-0.024392610238953734	-0.02446598837134575	-0.02465443176794485	-0.024531950932569657	-0.024777461958801376	-0.02533758026485442	-0.026042401330858077	-0.026040465689270268	-0.02603549474133912	-0.02603872566301747	-0.02603224932821378	-0.026017473968689798
2.3050000000000002	-0.02440239434583957	-0.024476014227277364	-0.024679244344348275	-0.02453345344653178	-0.024781582103683628	-0.025391655954954222	-0.02605199549289632	-0.026049599468563056	-0.02604298516416262	-0.026047730058230828	-0.02603965449102392	-0.026019799096473104
2.31	-0.02440885870589611	-0.02448369622530724	-0.024707655901928895	-0.024520677598098624	-0.024777475077876965	-0.025451318367055137	-0.026061472378767162	-0.026058581095412075	-0.02604992860545353	-0.026057152351802698	-0.026047231201492615	-0.026021197844143668
2.315	-0.024413998144710816	-0.0244895546912649	-0.02473926115735311	-0.024501656135731836	-0.02476665957771255	-0.025513685838943614	-0.02607079494816496	-0.026067422302805825	-0.02605627606343403	-0.0260668821261781	-0.026055053070066978	-0.026021707784079227
2.3199999999999998	-0.024420204670386043	-0.024494341883328774	-0.02477355074882302	-0.024486245294470896	-0.024751423317798355	-0.02557593843716623	-0.02607985577544842	-0.026076108274415755	-0.02606199477499709	-0.026076517542230143	-0.026063113276318134	-0.02602143553934055
2.3250000000000002	-0.02442938724730729	-0.024498971701224715	-0.024809933568621073	-0.024482425237687736	-0.02473475163372251	-0.025635612263275036	-0.026088516845901393	-0.02608459519406584	-0.026067069955173987	-0.026085527722316745	-0.026071307070742147	-0.026020536222620592
2.3300000000000001	-0.024442297510369315	-0.024504432027570924	-0.024847763041092902	-0.02449327154774553	-0.024720173703054172	-0.025690802207541674	-0.02609666766468371	-0.02609281173024558	-0.026071505346316946	-0.02609350432560872	-0.026079423266092288	-0.02601918814967638
2.335	-0.024458326185877045	-0.024511685067737796	-0.024886365192422287	-0.024516136655048943	-0.024711481899701022	-0.02574025144426024	-0.02610427371535581	-0.026100664697152425	-0.026075322573343274	-0.026100363606517095	-0.026087151100570402	-0.026017568532796735
2.3399999999999999	-0.02447583354466956	-0.024521563774654774	-0.024925066275412137	-0.024544328996698093	-0.024712301934623697	-0.02578333474939197	-0.026111390713757343	-0.026108048609658065	-0.026078559421384012	-0.026106384858088555	-0.026094108885617168	-0.02601583455457062
2.3450000000000002	-0.02449285193252568	-0.02453467504412602	-0.024963217912369596	-0.024570186051318017	-0.024725541391540033	-0.02581996351257639	-0.02611813647264832	-0.026114858204914534	-0.026081267249967597	-0.026112074705920384	-0.02609989731452999	-0.026014112001356216
2.3500000000000001	-0.024507864581386218	-0.02455132191438278	-0.025000218153874584	-0.0245880374403173	-0.02475281522464018	-0.025850448907018868	-0.026124632164855062	-0.026121002345856983	-0.02608350781994114	-0.02611793564331516	-0.026104172407268353	-0.02601249141079433
2.355	-0.024520368090865306	-0.024571456561233503	-0.025035527435510446	-0.024596074163775072	-0.024794008769489444	-0.025875357056687188	-0.026130938230990768	-0.02612641721877635	-0.026085349829679763	-0.026124238713900832	-0.026106722731064767	-0.026011030126075346
2.3599999999999999	-0.024531031502307087	-0.02459467283436138	-0.025068679048026142	-0.024596808937572028	-0.024847145673300104	-0.025895380473544605	-0.02613701247805567	-0.026131076573626663	-0.026086865437683317	-0.02613087733668269	-0.02610752812493013	-0.02600975799045056
2.3650000000000002	-0.024541411168204876	-0.024620241525517172	-0.02509928432438655	-0.024596155409047662	-0.024908649635996698	-0.025911238471103975	-0.026142709912318807	-0.02613499706471236	-0.026088126998019566	-0.026137353676455533	-0.026106778902567303	-0.026008684524198942
2.3700000000000001	-0.024553326034514735	-0.024647184530344743	-0.025127033218450376	-0.024601298114660736	-0.024973946918173597	-0.025923609371723777	-0.026147828470502576	-0.02613823753418019	-0.02608920416568964	-0.026142926440464016	-0.026104847298948918	-0.026007805981173523
2.375	-0.024568117554737822	-0.02467437737432636	-0.025151691265015576	-0.024617835048779464	-0.025038225266734614	-0.02593309082685217	-0.026152185870484138	-0.026140892175813127	-0.02609016145403561	-0.02614690170757394	-0.026102221048575562	-0.02600711135945033
2.3799999999999999	-0.02458607663703123	-0.02470066517138016	-0.02517309406181688	-0.024647204358763088	-0.025097120410035714	-0.025940181514412713	-0.026155696753333915	-0.026143078627603282	-0.02609105625754519	-0.02614896556261905	-0.02609942223496027	-0.026006587021785776
2.3850000000000002	-0.024606273928103748	-0.02472497620674593	-0.025191140418289727	-0.02468568288601477	-0.025147163467176537	-0.025945276996490723	-0.026158414901066726	-0.02614492285976344	-0.026091937299012546	-0.026149389051249503	-0.02609693584535554	-0.026006219973466665
2.3900000000000001	-0.024626872798877777	-0.024746419916932678	-0.025205785206112503	-0.024725669422299014	-0.02518594422170923	-0.025948673514311658	-0.026160518077534712	-0.026146543062292638	-0.026092843424673443	-0.026148968787676103	-0.026095162828637043	-0.026006000047776034
2.395	-0.024645799943640172	-0.024764360765516948	-0.025217032760351362	-0.024758669368682835	-0.025212054837141694	-0.025950575058901006	-0.02616223866770543	-0.026148034599633645	-0.02609380265583436	-0.026148716452093636	-0.026094399031255912	-0.02600592130871481
2.3999999999999999	-0.0246615016449293	-0.024778464495272826	-0.025224931452171452	-0.024778464495272826	-0.025224931452171452	-0.0259511006174113	-0.026163768334899827	-0.02614945766266528	-0.02609483140941507	-0.02614945766266528	-0.02609483140941507	-0.026005982951293024
2.4050000000000002	-0.024673494635497784	-0.024788716891829425	-0.025229569811432144	-0.024783176589108467	-0.025224705171565137	-0.02595028980340494	-0.026165176194418074	-0.026150828741085107	-0.026095933819807952	-0.026151518618520858	-0.026096539563834287	-0.026006189904177603
2.4100000000000001	-0.02468251728691972	-0.02479541687169081	-0.02523107433782478	-0.024775765068380518	-0.0252121321610466	-0.025948106099660972	-0.026166373763629274	-0.026152116628682408	-0.0260971011270942	-0.026154598288932195	-0.02609949317460316	-0.02600655324234852
2.415	-0.024690238309999623	-0.024799145811114143	-0.025229608912778635	-0.02476298830788518	-0.025188618250573787	-0.025944437761082368	-0.026167141292167417	-0.026153243389516898	-0.02609831113764856	-0.026157857520360223	-0.026103542037513798	-0.026007090407727838
2.4199999999999999	-0.02469863428831161	-0.024800714672960456	-0.025225375516472078	-0.024753027122900416	-0.025156300231254675	-0.025939097177082336	-0.026167206278583963	-0.026154090456428632	-0.02609952780838423	-0.0261602176024789	-0.026108402962600752	-0.026007825113481826
2.4250000000000003	-0.024709269023869943	-0.024801090887278554	-0.0252186157697821	-0.024752429112306233	-0.025118102656404902	-0.025931820305449618	-0.026166343214450265	-0.026154509653314235	-0.026100701050008807	-0.026160780949362323	-0.026113654697734606	-0.026008786671863838
2.4300000000000002	-0.024722752862177618	-0.02480130881871777	-0.025209612666984536	-0.024763672358287088	-0.025077668601028016	-0.02592226873795346	-0.026164452861778518	-0.026154338333837745	-0.026101766882053457	-0.026159184243013625	-0.026118755433915265	-0.026010008343815904
2.435	-0.024738590477254654	-0.024802370830160042	-0.025198691753234522	-0.02478457133836856	-0.025039083805519315	-0.02591003800857277	-0.026161587362490173	-0.02615341705869998	-0.02610264809627777	-0.026155697184924165	-0.026123093975937563	-0.026011524188344043
2.44	-0.024755459339336837	-0.024805149334012934	-0.02518622094828623	-0.02480969569586028	-0.025006385419004875	-0.025894676701587842	-0.02615791236910915	-0.026151607500953102	-0.026103255588225655	-0.02615103064011373	-0.02612607384991562	-0.02601336384748232
2.4449999999999998	-0.024771781918469654	-0.024810302243935857	-0.02517260824363732	-0.024832872467798563	-0.024982949617910907	-0.02587572132300788	-0.02615362601054691	-0.026148807872778602	-0.026103490492935116	-0.02614598478011996	-0.02612721306995487	-0.026015544826793753
2.4500000000000002	-0.024786351854570142	-0.024818213614385486	-0.025158296621968057	-0.024849566322489216	-0.024970934364545602	-0.02585275110423911	-0.026148871661042544	-0.026144963351105013	-0.02610324720592586	-0.0261411174837907	-0.026126229921784816	-0.026018062226503744
2.4550000000000001	-0.024798780463449088	-0.02482896766903056	-0.025143755774415775	-0.024858363729942375	-0.024970958748763792	-0.025825464165325294	-0.026143680552794726	-0.02614006979368426	-0.02610241728503058	-0.026136553665155476	-0.026123085923369784	-0.026020876621171644
2.46	-0.02480961651685168	-0.024842358753574323	-0.02512947051693511	-0.024861315257913786	-0.024982115406774523	-0.025793771281882552	-0.02613796510549602	-0.026134170289617304	-0.026100894118297743	-0.02613197323618196	-0.02611797253345259	-0.026023901849491504
2.4649999999999999	-0.024820110703586792	-0.02485793368137352	-0.02511592620599886	-0.024863167311630043	-0.025002284336576808	-0.02575789614317637	-0.026131562852767153	-0.026127345424172034	-0.02609857812148059	-0.02612676185134959	-0.02611124969039846	-0.02602699564625806
2.4700000000000002	-0.024831712705786484	-0.024875058163647268	-0.025103591879143	-0.024869640641135025	-0.02502861822171023	-0.02571846298331031	-0.026124311358995192	-0.026119699194847187	-0.026095382113860165	-0.026120275645168282	-0.02610335966980079	-0.026029956885883714
2.4750000000000001	-0.024845482203330674	-0.02489299655091408	-0.025092902234569975	-0.024885154636570837	-0.02505804551328694	-0.025676546699985554	-0.026116122090111965	-0.026111343068629913	-0.02609123643547246	-0.02611213181306213	-0.02609474234533501	-0.02603253312626245
2.48	-0.024861637681479982	-0.02491099406309929	-0.025084239847244904	-0.024910794083830356	-0.025087679194927482	-0.025633660615194766	-0.0261070208233034	-0.026102380683244088	-0.026086093332414333	-0.02610239948388924	-0.026085769989121405	-0.026034440653852006
2.4849999999999999	-0.024879427600657807	-0.024928352451986203	-0.025077919137464055	-0.024943524052958882	-0.025115085465163056	-0.02559166557398849	-0.026097136312990262	-0.02609289528432096	-0.02607993016365404	-0.026091580140933966	-0.026076708417301742	-0.026035396285534997
2.4900000000000002	-0.024897384143032903	-0.024944492727783762	-0.025074173526429846	-0.024977219557254897	-0.025138420738535533	-0.025552601031532823	-0.026086643114638153	-0.026082941340821626	-0.026072751075342977	-0.02608036967960372	-0.026067702555018803	-0.026035156432649642
2.4950000000000001	-0.024913859242595073	-0.024959001361763676	-0.025073146932529877	-0.025005058468520042	-0.02515647307061556	-0.02551846013324582	-0.02607568675862281	-0.02607254106995038	-0.026064586936746608	-0.026069331621176663	-0.026058780428467394	-0.02603355567997408
2.5	-0.024927626773511458	-0.024971658671085424	-0.025074890320411252	-0.025022068338450217	-0.02516864915481989	-0.025490949363164286	-0.026064327246496575	-0.026061685954585335	-0.026055493513755593	-0.026058662086571583	-0.026049869308018954	-0.026030535847954908
2.5049999999999999	-0.024938319166470876	-0.024982449626727094	-0.025079363482882987	-0.025026781549363775	-0.02517494008640999	-0.025471281599116314	-0.026052526140399056	-0.026050342807444286	-0.02604554804177244	-0.026048149507236693	-0.026040819436020903	-0.026026158084500844
2.5100000000000002	-0.02494654383277581	-0.02499155811139208	-0.025086441699733897	-0.02502162157080285	-0.025175885849865985	-0.02546004519319782	-0.026040180440078574	-0.026038463526189895	-0.02603484452005141	-0.026037316859563422	-0.026031432982460596	-0.026020594707625112
2.5150000000000001	-0.02495364673383118	-0.02499934592312442	-0.025095926461320847	-0.025012047580466806	-0.025172544182866494	-0.025457172566531353	-0.026027184639506172	-0.026025997357899826	-0.02602348816029031	-0.02602566736420922	-0.0260214976039387	-0.02601410285471458
2.52	-0.024961214508080636	-0.025006317924300303	-0.02510755913075498	-0.025004630695435733	-0.025166456117772566	-0.025462006611676625	-0.02601348993985427	-0.026012904215104785	-0.026011589470341337	-0.026012926125899727	-0.02601082461867692	-0.026006986522729605
2.5249999999999999	-0.02497050271787432	-0.02501307502305569	-0.025121036277579036	-0.02500460901976987	-0.02515958929110012	-0.025473440832234937	-0.025999131438079262	-0.02599916735530197	-0.025999258439597404	-0.02599916021274006	-0.025999290965841092	-0.025999555754784322
2.5300000000000002	-0.024982010690251844	-0.025020257373044287	-0.025136025443877733	-0.025013967598051984	-0.025154232551708594	-0.02549009650170391	-0.025984210363621182	-0.025984803593047272	-0.025986599226582155	-0.025984706034792894	-0.02598688162995261	-0.02599209108509364
2.5350000000000001	-0.02499536503434687	-0.025028481326334992	-0.025152180268433383	-0.025030997895712368	-0.0251528146780019	-0.025510499435141817	-0.025968842169369535	-0.025969869240745857	-0.02597370564980869	-0.025969947289833446	-0.025973725325438707	-0.0259848185896223
2.54	-0.025009541813237016	-0.025038275109757056	-0.025169154146921006	-0.02505143911898774	-0.025157631788503235	-0.025533227812548756	-0.02595309968464307	-0.02595446026774092	-0.02596065767031544	-0.025955083611757388	-0.025960112061979145	-0.025977897337733303
2.5449999999999999	-0.025023317919343147	-0.025050019575604175	-0.025186611893221612	-0.025070453505269527	-0.02517049789487169	-0.025557015839355258	-0.025936982967287466	-0.02593870579929125	-0.025947518946084925	-0.02594002422791779	-0.025946479246082992	-0.025971417979406657
2.5500000000000003	-0.02503576319523746	-0.02506390122805763	-0.02520423914327112	-0.025084496270617564	-0.02519237877883312	-0.025580810857935263	-0.025920433158441798	-0.025922755051142953	-0.0259343354477937	-0.025924454511773533	-0.025933356754869512	-0.025965409372588927
2.5550000000000002	-0.025046590060998904	-0.025079884516955274	-0.025221749476533762	-0.02509248004229342	-0.025223112444764557	-0.025603790625701686	-0.025903385070715126	-0.025906759003979523	-0.0259211350582632	-0.025908035386509293	-0.025921273176268737	-0.025959849652165422
2.56	-0.02505624527493784	-0.02509770869915973	-0.025238889404890847	-0.025096037009354057	-0.025261327826670402	-0.02562535190685843	-0.025885833476098137	-0.025890849329144244	-0.02590792803612955	-0.02589064710391656	-0.02591064242425221	-0.02595467861580495
2.565	-0.02506572218904495	-0.02511691133032441	-0.025255441491704334	-0.02509890222916864	-0.025304623696702867	-0.025645082036680252	-0.025867879035676798	-0.02587511795179941	-0.02589470820460725	-0.025872571193454735	-0.025901663309690293	-0.025949809250503875
2.5699999999999998	-0.025076164349210336	-0.025136876175487717	-0.025271225921449477	-0.025105552336159995	-0.025349974147865096	-0.02566272321025739	-0.025849725237025983	-0.025859600862951172	-0.025881454724309267	-0.02585450560328417	-0.025894264222458767	-0.025945137222630577
2.5750000000000002	-0.025088404294769055	-0.02515689908454286	-0.02528610085449373	-0.02511942307858707	-0.02539423631552327	-0.025678136391123502	-0.02583161740866269	-0.025844269212668608	-0.025868134319431243	-0.025837346947721992	-0.025888108227863596	-0.025940547955405218
2.5800000000000001	-0.0251026130531125	-0.025176262434824858	-0.02529996188433745	-0.02514132549946461	-0.025434604600773368	-0.025691268959191504	-0.025813743179658885	-0.02582902945020852	-0.02585470384431919	-0.025821778127336895	-0.025882649564203376	-0.025935921441468435
2.585	-0.02511820349341332	-0.02519430799114902	-0.02531274087783839	-0.02516883820923534	-0.025468898782986804	-0.025702128043852152	-0.025796138151929975	-0.02581373269153061	-0.025841113098429954	-0.0258078443524727	-0.025877215122986078	-0.025931135214287034
2.5899999999999999	-0.025134033225289343	-0.02521049954121584	-0.02532440443093461	-0.025197122625058795	-0.02549565792388328	-0.02571076004747469	-0.02577864613364868	-0.025798192050617178	-0.025827307818648802	-0.02579477271375843	-0.02587108273461255	-0.02592606600661308
2.5950000000000002	-0.025148827496294504	-0.025224469647351293	-0.025334952119573123	-0.025220816140805815	-0.025514087228733846	-0.025717236065482603	-0.025760962912736933	-0.025782205703574528	-0.025813232796482906	-0.025781179679403014	-0.02586353979598526	-0.02592059063586308
2.6000000000000001	-0.025161651574211987	-0.025236048093588228	-0.025344414672060077	-0.025236048093588228	-0.0255239397918304	-0.025721642576910578	-0.025742754626675093	-0.025765583035260733	-0.025798835081876945	-0.025765583035260733	-0.02585392197061668	-0.025914586636036095
2.605	-0.02517224956103488	-0.02524527204221599	-0.025352852137308205	-0.025241739680789667	-0.025525409012709735	-0.02572407673975947	-0.025723805881589443	-0.02574817117197719	-0.025784067244179417	-0.025746992534788824	-0.025841644011081275	-0.025907933142619195
2.6099999999999999	-0.025181128268501815	-0.025252379096009723	-0.02536035207520807	-0.025239882126215807	-0.02551907743332271	-0.025724645740287575	-0.025704135828974337	-0.025729879258872632	-0.025768890662923965	-0.025725364014950798	-0.02582623926184729	-0.02590051255080066
2.6150000000000002	-0.025189363280391112	-0.025257784645917578	-0.02536702775169917	-0.02523482255111617	-0.02550593043279108	-0.025723469815192596	-0.02568402840506265	-0.025710697821177457	-0.02575327881650465	-0.02570174761013717	-0.025807420580162804	-0.025892213513860965
2.6200000000000001	-0.025198203987216995	-0.02526204479445163	-0.025373016282737155	-0.02523171778068368	-0.02548740773152419	-0.025720688717048315	-0.025663953736913315	-0.025690710498435704	-0.025737220525117028	-0.02567799993429617	-0.02578516391505798	-0.025882935919638625
2.625	-0.02520862895709956	-0.02526580656365915	-0.02537847663918291	-0.02523461688150809	-0.02546543752481062	-0.025716471461633254	-0.025644403289192465	-0.02567009562277839	-0.02572072308586554	-0.025656080770347853	-0.025759798315083925	-0.025872598553399472
2.6299999999999999	-0.02522102421600354	-0.025269748442009767	-0.025383587398995672	-0.025245005049602073	-0.025442385946359912	-0.025711029109550917	-0.025625703991000854	-0.02564911586555508	-0.02570381521326759	-0.02563722672443212	-0.025732067775241303	-0.025861150175353186
2.6350000000000002	-0.025235105759453456	-0.02527451639883764	-0.02538854411502274	-0.02526152713273034	-0.02542087063697897	-0.025704630010509735	-0.02560789263895031	-0.02562809569577444	-0.025686549668245087	-0.025621437014632244	-0.025703121197411152	-0.025848584626510525
2.6400000000000001	-0.025250101954780255	-0.025280662512049055	-0.025393556157368418	-0.0252809205545739	-0.025403437142179897	-0.025697616292191406	-0.02559070870607955	-0.025607388533567046	-0.025669005424640044	-0.02560752937212444	-0.02567439842584131	-0.025834960205832813
2.645	-0.025265104851457606	-0.02528859428473596	-0.025398842890917636	-0.0252995484079786	-0.025392165893753472	-0.02569041935701944	-0.025573712293823304	-0.025587337715968873	-0.025651289186503928	-0.025593691830674274	-0.02564741608731297	-0.025820422787611753
2.6499999999999999	-0.02527944246910262	-0.02529854182265307	-0.025404629064478483	-0.025314810686527137	-0.025388328879909633	-0.025683570810671012	-0.02555648092033658	-0.025568236994412043	-0.02563353603555847	-0.025578250839557216	-0.025623502911833684	-0.025805230843045864
2.6550000000000002	-0.025292932664448216	-0.02531054727583478	-0.025411139322545524	-0.025325986571583758	-0.02539221201743357	-0.025677703826662398	-0.025538807332296114	-0.025550296661823124	-0.02561590896215109	-0.025560367117119127	-0.025603563413292982	-0.025789778675242684
2.6600000000000001	-0.025305935436487334	-0.025324477063608825	-0.025418591808995916	-0.02533437103568316	-0.02540315666228892	-0.025673538959331214	-0.02552081930303207	-0.025533620402921148	-0.025598597022763694	-0.025540451180176747	-0.025587940630339007	-0.025774611992566178
2.665	-0.025319195552839492	-0.025340053574919447	-0.025427190918055658	-0.025342746643357398	-0.0254197876276264	-0.02567184862473944	-0.025502968198564034	-0.025518195919728356	-0.02558181188289072	-0.025520162035934983	-0.02557640699637161	-0.025760428020307875
2.6699999999999999	-0.025333538568159498	-0.025356900304342556	-0.025437119362862724	-0.025354329159762597	-0.02544033548230823	-0.025673396740981895	-0.025485878249365664	-0.025503899962446827	-0.025565782557343177	-0.025501916529813776	-0.025568263536557542	-0.025748051678211058
2.6750000000000003	-0.025349534767711655	-0.025374593243774515	-0.025448529871118685	-0.025371463440863527	-0.02546295352452959	-0.025678854918344443	-0.025470102509630818	-0.025490516242631538	-0.025550748260164905	-0.02548796656799013	-0.025562498400472183	-0.02573838113958065
2.6800000000000002	-0.02536726124916871	-0.02539271169048147	-0.025461536967939118	-0.025394535060831502	-0.02548596332044188	-0.025688703814321298	-0.025455877148552603	-0.025477763221879862	-0.025536949428150164	-0.02547933122679943	-0.02555795483766049	-0.02573230125707702
2.685	-0.02538625926202538	-0.025410882965126915	-0.02547620944653088	-0.02542163767403699	-0.025508007145718027	-0.025703136187421628	-0.02544298002222517	-0.025465328049178074	-0.025524617180513607	-0.025475088828196643	-0.02555347619637911	-0.025730571780471587
2.69	-0.02540570640525051	-0.025428817290410733	-0.025492564228503357	-0.02544926668108675	-0.025528117898363827	-0.025721983878805397	-0.02543076649021829	-0.025452902838969383	-0.025513961705544576	-0.025472489922744555	-0.025548016153479233	-0.025733707221747507
2.6949999999999998	-0.025424732134034674	-0.025446330814296203	-0.02551056234572681	-0.025473732064188924	-0.025545730706068647	-0.025744691108927572	-0.025418382749779513	-0.025440219820412724	-0.02550516029231868	-0.02546792350517959	-0.025540716815196	-0.025741873196874623
2.7000000000000002	-0.02544274552830232	-0.025463356205637507	-0.02553010770752196	-0.025492567905323428	-0.02556066051155314	-0.02577034902928837	-0.025405078591746635	-0.025427082422685758	-0.025498345910950185	-0.02545826865159421	-0.02553096389451691	-0.025754826051935863
2.7050000000000001	-0.02545964576790467	-0.025479941304287674	-0.025551049137353326	-0.02550534305502569	-0.025573063600091137	-0.025797792230261317	-0.02539049717667472	-0.02541338991257201	-0.025493597343993424	-0.025442042299973863	-0.02551842897553382	-0.02577191590398742
2.71	-0.025475840956138775	-0.02549623700029185	-0.025573185879288297	-0.02551369766667625	-0.025583393115996004	-0.02582574106593558	-0.025374826972299817	-0.025399153666316874	-0.02549093184743146	-0.025419979287465727	-0.025503106184880643	-0.025792158531482475
2.7149999999999999	-0.025492078300017755	-0.025512475963526567	-0.025596276418275523	-0.025520694377777743	-0.02559235129718493	-0.025852960401347245	-0.02535875159110757	-0.025384503531358613	-0.025490301153854575	-0.02539487923505934	-0.025485345709631298	-0.025814363299139303
2.7200000000000002	-0.025509158591714695	-0.025528944195662363	-0.025620050082197112	-0.02552967889042561	-0.025600835338662708	-0.025878401043113106	-0.02534320810333326	-0.025369683099379096	-0.02549159133084575	-0.025370666189963708	-0.025465880199639412	-0.025837289176955467
2.7250000000000001	-0.025527649915617914	-0.02554594775175219	-0.025644220561256568	-0.025543032974464128	-0.025609869959009674	-0.02590129640063872	-0.025329041713751256	-0.025355033208578178	-0.025494626611924687	-0.025350892860055634	-0.02544583267290097	-0.02585979467334983
2.73	-0.025547712928625663	-0.025563777421824262	-0.02566850025223223	-0.025561377779284	-0.0256205184500686	-0.025921201041367123	-0.025316693840963633	-0.02534096375235209	-0.025499176886307137	-0.02533733842093976	-0.02542668695012469	-0.02588095212716144
2.7349999999999999	-0.02556909890806032	-0.025582674620289642	-0.02569261425356637	-0.025583607025524452	-0.025633766453302953	-0.025937973959894636	-0.025306051851659208	-0.025327914967209778	-0.025504968138735117	-0.025329416566760823	-0.025410196222881064	-0.025900109662089103
2.7400000000000002	-0.02559130452719524	-0.025602802071509344	-0.025716312916115966	-0.025607636594240903	-0.02565038096997454	-0.02595172176757186	-0.02529652028442883	-0.025316310787975017	-0.02551169483793795	-0.025324632359664517	-0.025398207437648635	-0.025916899600125862
2.7450000000000001	-0.02561380370939182	-0.02562422292420092	-0.025739382075446317	-0.025631396927945263	-0.025670762370263233	-0.02596272236500601	-0.02528727994210419	-0.025306508462839786	-0.02551903312695191	-0.025319747990220954	-0.0253923963843414	-0.025931204626203696
2.75	-0.02563625581020991	-0.02564689148096345	-0.025761650410303875	-0.025653610265409105	-0.02569482584408391	-0.025971348101653746	-0.0252776284126168	-0.025298750142065052	-0.025526653686041595	-0.02531209319776607	-0.025393944575266895	-0.025943099249772568
2.7549999999999999	-0.025658612554471997	-0.025670657630115175	-0.025782993728894622	-0.02567412566956417	-0.025721959746640797	-0.02597800149650873	-0.025267270470481704	-0.025293123156995664	-0.02553423330291588	-0.025300566708148765	-0.025403234340630357	-0.02595278398979103
2.7600000000000002	-0.025681094984491188	-0.025695285275931304	-0.025803336319651204	-0.025693801275694983	-0.02575109754858815	-0.025983069499291862	-0.025256449971055292	-0.025289535658322385	-0.025541464454604416	-0.02528607560481112	-0.025419665994727593	-0.025960525317322156
2.7650000000000001	-0.02570406329528799	-0.025720482779395693	-0.025822649768519085	-0.025714043483536526	-0.025780903257560873	-0.02598689643676848	-0.025245871372679286	-0.025287712762457233	-0.02554806252657349	-0.025271303654462625	-0.025441680862849203	-0.02596660849433188
2.77	-0.025727840195251456	-0.02574594113402659	-0.025840949812083826	-0.025736172453083964	-0.025810022811343283	-0.025989772279438925	-0.025236431568195345	-0.025287215354755938	-0.025553770614005267	-0.025259808455360733	-0.025467002174860868	-0.02597130522430757
2.7749999999999999	-0.025752562664393373	-0.02577137397837995	-0.02585829185852118	-0.02576083133299629	-0.025837324771843945	-0.02599193158964218	-0.025228853767334993	-0.025287479818559895	-0.025558362123600138	-0.025254623332896572	-0.02549301753903503	-0.025974854545552824
2.7800000000000002	-0.025778123043642603	-0.025796553154939027	-0.02587476577785576	-0.0257876808606599	-0.025862062140355496	-0.02599355877902417	-0.025223362217540287	-0.02528787329161814	-0.025561641595544957	-0.025256817525091534	-0.025517174946013833	-0.025977453739869486
2.7850000000000001	-0.025804221129879238	-0.0258213345294669	-0.025890490462726203	-0.025815549898800732	-0.025883926685250688	-0.025994796323692466	-0.025219534782302346	-0.025287756716193835	-0.025563444283871674	-0.0252646965001992	-0.025537278027966806	-0.025979255737048217
2.79	-0.02583049878906598	-0.025845670836453442	-0.025905608518368765	-0.02584299714658255	-0.025903011575365304	-0.025995753765964864	-0.02521640828041201	-0.02528654754747978	-0.02556363507376553	-0.02527418727446444	-0.02555162959591354	-0.025980369970155202
2.7949999999999999	-0.025856691031099114	-0.025869610723670347	-0.025920281282588536	-0.02586898300554876	-0.025919723383803703	-0.025996516346570245	-0.025212807795563973	-0.02528377530969644	-0.025562107289060575	-0.025280327271407665	-0.02555904276645845	-0.025980864388014998
2.8000000000000003	-0.02588272275763683	-0.025893285246282108	-0.02593468422487477	-0.025893285246282108	-0.02593468422487477	-0.025997152849798574	-0.02520777414464841	-0.025279125384096355	-0.025558781867872558	-0.025279125384096355	-0.025558781867872558	-0.025980767061382172
2.8050000000000002	-0.025908710742623204	-0.025916884432867025	-0.0259490026443009	-0.02591648674312215	-0.02594864790365736	-0.025997722721173205	-0.025200922089124306	-0.025272468462836373	-0.02555360727402982	-0.025268987384124128	-0.02555050213964175	-0.025980066403652687
2.81	-0.025934877803879392	-0.02594062723662415	-0.025963427489106246	-0.025939611593124044	-0.02596243362913634	-0.0259982827956959	-0.025192590738053664	-0.025263874348336997	-0.025546560377454678	-0.0252512820216393	-0.025534238131084287	-0.025978709460946076
2.815	-0.02596142610983225	-0.025964728477571804	-0.025978151063467767	-0.02596360929693196	-0.025976866191414476	-0.02599889411616454	-0.025183726843160552	-0.025253609194359514	-0.02553764838549622	-0.02522992589174243	-0.02551045883934178	-0.025976598074875488
2.8199999999999998	-0.025988432496673656	-0.025989366561613134	-0.02599336237346268	-0.02598891623668371	-0.025992706580786784	-0.02599962935961154	-0.02517554114517294	-0.02524211541695915	-0.025526911744104364	-0.025210019089416568	-0.025480170968388012	-0.025973583085165487
2.8250000000000002	-0.02601581513753637	-0.026014655904015836	-0.026009241897512587	-0.02601530412531397	-0.026010563014736483	-0.026000581320521625	-0.025169067630319234	-0.025229974129172942	-0.02551442775740516	-0.02519591637544831	-0.025445015837151364	-0.02596945723440799
2.8300000000000001	-0.02604338362411435	-0.02604062789070708	-0.026025955647963676	-0.026042096325768024	-0.026030788170361936	-0.026001872674977534	-0.02516479959455286	-0.02521785163218318	-0.02550031450471344	-0.02518958203545608	-0.0254072811367375	-0.02596394817324654
2.835	-0.026070941300861808	-0.026067223538156877	-0.026043648517821455	-0.026068611281908106	-0.02605338862132787	-0.02600366678808786	-0.025162546445612666	-0.02520643418877201	-0.02548473447837497	-0.025190052040109268	-0.02536975372382921	-0.025956714006085867
2.8399999999999999	-0.0260983827192566	-0.026094299525317725	-0.026062437072648294	-0.026094556761227315	-0.02607798575425483	-0.026006178537336645	-0.02516156037045858	-0.025196358266261053	-0.02546789724398296	-0.02519416604406623	-0.02533538788721231	-0.025947345117162963
2.8450000000000002	-0.026125733910430438	-0.026121647072275652	-0.026082402136914134	-0.026120162161353412	-0.026103861209453395	-0.026009682966661916	-0.025160870533125552	-0.025188145484729998	-0.025450060361748395	-0.025198055559953695	-0.02530684569485508	-0.025935377316867333
2.8500000000000001	-0.026153114110608364	-0.026149020729704934	-0.026103581712190037	-0.026146007764587934	-0.026130090932049	-0.026014518168094268	-0.02515968650562022	-0.025182151601731366	-0.02543152783124682	-0.025198687211910285	-0.02528604120637301	-0.02592032208844231
2.855	-0.0261806372566963	-0.026176172229778916	-0.02612596491907741	-0.02617265191176458	-0.026155733791198423	-0.02602107748251861	-0.02515771696779799	-0.025178536683949673	-0.025412645453479273	-0.02519495137151558	-0.02527383789885904	-0.02590171902401725
2.8599999999999999	-0.02620830165349389	-0.026202883712993442	-0.026149487738917416	-0.026200223891475933	-0.02618001689393283	-0.026029785624505634	-0.02515528877022757	-0.025177259768086692	-0.025393792753639687	-0.025188045957573648	-0.02526998999142234	-0.025879212425424004
2.8650000000000002	-0.026235925029954674	-0.026228995064396902	-0.02617403131176852	-0.026228162407404807	-0.026202465043324723	-0.02604105461162374	-0.025153224183576878	-0.025178097030871177	-0.025375371463832005	-0.025181085581108587	-0.025273317873939136	-0.02585264788444742
2.8700000000000001	-0.02626316625496068	-0.02625442150234591	-0.02619942340279479	-0.026255253518509932	-0.026222950249046858	-0.026055219226915543	-0.025152518022176065	-0.02518067900445189	-0.025357790990907396	-0.025177999638496058	-0.02528202680071272	-0.025822175910633807
2.875	-0.026289638406159298	-0.026279159448033978	-0.026225443380671367	-0.026280039738492182	-0.026241668685203435	-0.026072458210717034	-0.02515393004458191	-0.02518454038991381	-0.02534145173092472	-0.02518196895155174	-0.025294055590115473	-0.02578834051766836
2.8799999999999999	-0.02631507308448283	-0.026303280562293935	-0.02625183068556472	-0.026301507047228317	-0.026259070358957068	-0.026092715116410023	-0.025157648107042217	-0.025189175564885417	-0.025326727463761314	-0.025193917079937924	-0.02530737210499924	-0.02575212495874734
2.8850000000000002	-0.02633946262178589	-0.026326915348740255	-0.02627829635344339	-0.02631974454448742	-0.02627576802471833	-0.026115638907165298	-0.025163162192265203	-0.025194093528426217	-0.025313948295423692	-0.02521177087999756	-0.02532018109082361	-0.025714928821759665
2.8900000000000001	-0.02636310521268559	-0.026350228773399507	-0.026304536776785493	-0.026336173500850074	-0.026292443671916407	-0.026140565383020713	-0.025169412961973302	-0.02519886724462558	-0.025303385656378654	-0.025231018055981744	-0.025331048096362566	-0.025678462932909315
2.895	-0.026386515510316576	-0.026373390961762565	-0.026330248590016182	-0.026353135419901797	-0.026309761393439837	-0.026166553993023138	-0.025175165581120658	-0.025203173718156956	-0.025295240691353863	-0.025246399585305546	-0.025338960915850608	-0.025644569331940252
2.8999999999999999	-0.026410224822086253	-0.0263965462884857	-0.02635514342638222	-0.026373011312780133	-0.02632828874536623	-0.02619248107270215	-0.025179462411869503	-0.025206822411473324	-0.025289637011621895	-0.025253897408310293	-0.025343352130757807	-0.0256149965905218
2.9050000000000002	-0.026434549276356533	-0.026419784172713495	-0.026378961326868584	-0.02639727209861918	-0.02634842541658007	-0.026217174220652145	-0.025181975875933345	-0.02520977067765438	-0.02528661828627125	-0.025252148885820617	-0.025344101091157673	-0.025591176970519058
2.9100000000000001	-0.026459424504716337	-0.02644311471895247	-0.026401481780452367	-0.026425816628855747	-0.026370337498493424	-0.02623955967807989	-0.02518312631369026	-0.025212125713337166	-0.025286150610997957	-0.025242882354479225	-0.025341526291115364	-0.025574054071310106
2.915	-0.026484383825971246	-0.02646645204457067	-0.026422531695171957	-0.026456845175290775	-0.026393897355417976	-0.026258790557786012	-0.025183922170430362	-0.025214133190000133	-0.02528812910293008	-0.025230318604563012	-0.025336371526778013	-0.025563996101051357
2.9199999999999999	-0.026508701428313138	-0.026489607699039887	-0.02644198997719835	-0.02648741952981557	-0.026418632791084126	-0.02627433017429048	-0.02518558484528093	-0.02521615331160469	-0.02529238780229512	-0.02521965650243174	-0.02532978193033226	-0.025560805928774858
2.9250000000000003	-0.026531650990538804	-0.026512295950574947	-0.026459788763008873	-0.026514600183108025	-0.02644369474355997	-0.026285978595273072	-0.025189104611275586	-0.02521862569359194	-0.02529871175950723	-0.025215111185824864	-0.025323259002697593	-0.025563813990178406
2.9300000000000002	-0.026552773825141616	-0.02653415182306766	-0.026475911651594693	-0.026536654088620975	-0.026467859767064384	-0.026293846087158936	-0.025194902898588126	-0.025222025239065058	-0.025306850154981804	-0.025218380770654452	-0.025318577462971822	-0.02557202272923782
2.935	-0.026572040693966455	-0.02655476156409567	-0.026490389486348204	-0.026553698870447243	-0.026489590373758656	-0.026298288791104924	-0.025202729666667624	-0.025226812110062086	-0.025316529412387483	-0.025228293218186464	-0.025317643159656438	-0.025584265933487102
2.94	-0.02658983665801282	-0.026573703711611045	-0.02650329433112068	-0.02656749765964699	-0.0265071779075084	-0.02629982678780591	-0.025211822007246015	-0.0252333798964335	-0.02532746547662262	-0.025241672825524135	-0.025322275990007307	-0.025599352002666474
2.9449999999999998	-0.02660677492361253	-0.02659059717189684	-0.02651473228504182	-0.026580599286086876	-0.02651898038792074	-0.02629906298012235	-0.025221243958560263	-0.025242007047796874	-0.025339374682272844	-0.025254838682185754	-0.02533392251928311	-0.025616172169484752
2.9500000000000002	-0.026623415944294872	-0.026605150917636163	-0.02652483571210403	-0.02659524817676557	-0.02652373486054658	-0.026296615432283846	-0.025230265415142075	-0.025252817329062826	-0.025351982889318076	-0.02526504428957408	-0.025353342115889542	-0.025633767537194287
2.9550000000000001	-0.026640004167092394	-0.026617208448481276	-0.026533755354454677	-0.02661245992182631	-0.026520876293890043	-0.026293068967321805	-0.02523863682993777	-0.025265755123033355	-0.02536503277697154	-0.025271404075794982	-0.025380353993430894	-0.025651358648146452
2.96	-0.02665632777076529	-0.02662677960130296	-0.026541652679746622	-0.026631537155934006	-0.0265107588374752	-0.02628894617923342	-0.02524666491613541	-0.025280580398172676	-0.025378289347033702	-0.025275119661972545	-0.02541374939656247	-0.025668346664790134
2.9649999999999999	-0.026671762678898002	-0.02663405323234249	-0.026548692702221374	-0.026650181780054016	-0.02649468403554383	-0.02628469454867317	-0.02525506905678054	-0.025296885809144576	-0.025391543792111344	-0.025279000543057425	-0.02545143507257981	-0.025684296574765886
2.9700000000000002	-0.026685495329012453	-0.026639386953667406	-0.02655503742521485	-0.02666523941262203	-0.02647470619049114	-0.02628068499573449	-0.025264674823347932	-0.025314134896685825	-0.025404615939057403	-0.025286403177528692	-0.025490786590940596	-0.02569891152377451
2.9750000000000001	-0.026696848374316066	-0.026643274071144526	-0.026560839983138327	-0.02667393616032578	-0.026453276903391918	-0.02627721733877662	-0.025276059325692497	-0.02533171650822037	-0.025417355495777314	-0.025299862328264304	-0.025529100448269504	-0.02571200491446845
2.98	-0.026705583736602017	-0.026646292070366197	-0.026566239512326187	-0.026675213284435388	-0.026432853052817656	-0.02627452902761724	-0.02528928467159737	-0.0253490075561458	-0.02542964232297145	-0.025319876002952726	-0.025563998879757483	-0.025723474368954887
2.9849999999999999	-0.026712052430891618	-0.026649040140164514	-0.026571356749199852	-0.026670534659770866	-0.026415588592710402	-0.026272804614600576	-0.025303828115171467	-0.02536543507457461	-0.025441385932069783	-0.025344419936392866	-0.025593680069965975	-0.0257332796090611
2.9900000000000002	-0.026717112675106416	-0.02665207443056955	-0.026576290336586504	-0.02666361501085921	-0.02640317116870677	-0.02627218438598101	-0.025318743212219552	-0.025380529521532084	-0.025452524384018765	-0.025369565974337652	-0.025616987532289668	-0.025741424929562287
2.9950000000000001	-0.026721833279684096	-0.026655848972519075	-0.0265811138119216	-0.02665907317070131	-0.026396792382319154	-0.026272771268826274	-0.025332991142431597	-0.025393963833187618	-0.025463022735697807	-0.02539098451814821	-0.025633344650251685	-0.025747946156656945
3.	-0.026727095332989823	-0.026660668180222457	-0.026585873251453954	-0.026660668180222457	-0.026397193551212856	-0.026274635551838066	-0.025345809143865927	-0.02540557577138744	-0.025472871153802222	-0.02540557577138744	-0.025642632296578767	-0.02575290163664919
3.0049999999999999	-0.026733252322565407	-0.026666654657888075	-0.026590585550970637	-0.02666991311176003	-0.02640471877372858	-0.026277817167536577	-0.025356970390632207	-0.025415373574617282	-0.0254820827913504	-0.025412516055785168	-0.02564507967180522	-0.025756366725042622
3.0100000000000002	-0.026739985817606896	-0.026673734406738835	-0.02659523733428479	-0.02668551681307432	-0.026419324866749562	-0.02628232534756055	-0.025366838998323392	-0.02542352631403894	-0.025490691499966984	-0.025413444823258937	-0.025641209133551116	-0.025758431316375452
3.0150000000000001	-0.026746416280849717	-0.026681640613626455	-0.026599784494607658	-0.026703791270570584	-0.0264405296372923	-0.026288135447503826	-0.025376206640498288	-0.025430340817508956	-0.02549874943182854	-0.02541182911959339	-0.02563184154813209	-0.02575920008257948
3.02	-0.02675142835194344	-0.026689936534828537	-0.026604152389628342	-0.02671997600029073	-0.02646731711514241	-0.026295182703516443	-0.025385979891741947	-0.025436227146991532	-0.025506324568770222	-0.02541168078034539	-0.025618137770702345	-0.02575879521300959
3.0249999999999999	-0.02675408198996591	-0.026698056852939026	-0.026608236727572513	-0.02673006789435225	-0.02649805434775591	-0.026303352697540687	-0.025396842993211453	-0.02544165503540806	-0.025513498201915574	-0.025416050811756123	-0.02560162823988933	-0.025757361523700964
3.0300000000000002	-0.026753942879908003	-0.026705364806595383	-0.02661190519780855	-0.026732321474202573	-0.026530497554450753	-0.026312468459884525	-0.02540902712533899	-0.02544710470972384	-0.025520362373057947	-0.025425974913592535	-0.025584173187241117	-0.025755073774287266
3.0350000000000001	-0.026751201342459792	-0.02671121953068391	-0.026614999914853853	-0.02672767046149528	-0.026561957550967855	-0.02632227454305365	-0.02542226779690133	-0.025453016916871643	-0.025527017278016872	-0.025440364872787755	-0.02556781097740654	-0.025752145834628926
3.04	-0.02674654302919596	-0.02671504526182584	-0.02661734075756398	-0.026718987396339492	-0.026589642315168898	-0.026332419192060214	-0.025435949935870884	-0.02545974805200114	-0.02553356862193394	-0.025456769575023564	-0.025554496160733745	-0.025748840911686957
3.0449999999999999	-0.026740837822371865	-0.026716392575953513	-0.026618729693470625	-0.02670970384639267	-0.0266111106766356	-0.02634243701895041	-0.025449367201776468	-0.02546753629902302	-0.025540124907001967	-0.02547250774319532	-0.025545787793578346	-0.02574548133442174
3.0500000000000003	-0.026734778867819702	-0.026714982556599452	-0.02661895617732154	-0.026702435552398835	-0.026624699785811553	-0.026351736352281514	-0.025461988192595927	-0.02547648323273112	-0.025546794625908607	-0.025485670263963405	-0.025542589103240403	-0.025742455425831423
3.0550000000000002	-0.02672861203501893	-0.0267107278111304	-0.026617803695928283	-0.026698061712320795	-0.026629781063346514	-0.026359597420409935	-0.025473632647189895	-0.025486552652807186	-0.02555368333166001	-0.025495702955822246	-0.025545030585234534	-0.025740217930584137
3.06	-0.026722053827206625	-0.026703728659731026	-0.02661505748936886	-0.02669547019283929	-0.026626768058660856	-0.02636518911130343	-0.02548450241327195	-0.025497585343178444	-0.025560890560340555	-0.0255034813298658	-0.02555253000606915	-0.025739279679044748
3.065	-0.026714423456177475	-0.026694247207479236	-0.02661051340189248	-0.026691998272311477	-0.026616903344411916	-0.026367612189114126	-0.025495065949671637	-0.025509325944759347	-0.025568506601887468	-0.025510915427766047	-0.02556399037341008	-0.025740182226668996
3.0700000000000003	-0.026704936828152954	-0.0266826651593081	-0.026603987697234096	-0.026684452336997403	-0.026601926401772228	-0.026365974273445524	-0.025505844563338813	-0.025521456836387502	-0.025576609148018663	-0.025520204038213003	-0.02557805410069863	-0.025743454775408618
3.0750000000000002	-0.026693049860134675	-0.026669432634557864	-0.02659532751230802	-0.0266704323459248	-0.02658373587670678	-0.02635949564540758	-0.02551718077091479	-0.02553363391707647	-0.0255852598967556	-0.02553293745943431	-0.02559333531078676	-0.02574955422349923
3.0800000000000001	-0.026678716074999796	-0.026655015086383536	-0.026584421431292037	-0.026649507283416266	-0.026564121150449902	-0.026347635222362747	-0.025529075249798593	-0.025545520096995768	-0.02559450125511815	-0.025549341666621213	-0.025608586533243622	-0.025758794529432003
3.085	-0.026662451049848792	-0.026639844314037656	-0.02657120946438393	-0.026623678868113225	-0.026544587456319796	-0.02633021495754603	-0.02554115511527571	-0.02555681360821586	-0.025604353346713703	-0.02556801055955801	-0.025622793006857807	-0.025771277524333263
3.0899999999999999	-0.02664517049623636	-0.0266242780436775	-0.026555691550620757	-0.026596763771713963	-0.026526263947459074	-0.026307512610825815	-0.025552787512358725	-0.025567269522519264	-0.025614811585210333	-0.025586341575693165	-0.025635209901147017	-0.025786841648105845
3.0950000000000002	-0.02662786383011099	-0.026608571008705072	-0.02653793361958342	-0.026572910223728614	-0.02650987128244092	-0.0262802922517873	-0.025563294951566447	-0.025576713900234027	-0.025625845101870753	-0.025601517438968803	-0.025645363608453316	-0.02580504524146472
3.1000000000000001	-0.026611237130211053	-0.026592859047011266	-0.026518070287342436	-0.026555003886423352	-0.026495726714652647	-0.026249752263763484	-0.025572187693866693	-0.025585050737957773	-0.025637396301022186	-0.025611546025547015	-0.025653034839466952	-0.02582519535113029
3.105	-0.02659547064316651	-0.02657715650496972	-0.026496303456802064	-0.026543680514433024	-0.026483771170224473	-0.026217390962865916	-0.025579324160957206	-0.02559226235621619	-0.025649381752894128	-0.025615911784728614	-0.025658235304671456	-0.02584642210870777
3.1099999999999999	-0.02658018324437987	-0.02656136620702926	-0.02647289644239183	-0.026537215075357005	-0.026473609431629457	-0.026184813938105077	-0.025584942593199933	-0.025598404117299533	-0.02566169451985136	-0.025615681600198732	-0.025661184454338588	-0.025867785919994307
3.1150000000000002	-0.026564609384061688	-0.0265453003988292	-0.02644816370805245	-0.026532224702338954	-0.026464559963885803	-0.026153525470536454	-0.02558955780084778	-0.025603594447396596	-0.02567420786280597	-0.025613099811236453	-0.02566228862183677	-0.025888394820327714
3.1200000000000001	-0.02654791020782863	-0.026528710368110112	-0.026422456826322435	-0.02652496277510258	-0.0264557151735777	-0.026124751000044105	-0.025593765888064193	-0.0256080011217319	-0.025686780112470563	-0.025610779679414452	-0.025662121555340853	-0.025907506538494947
3.125	-0.02652948975934493	-0.026511321864183243	-0.026396147744287883	-0.02651274057444607	-0.026446016242183883	-0.026099326529745878	-0.025598032374363793	-0.02561182471982858	-0.02569926034382696	-0.025610747691263345	-0.025661402158017856	-0.025924595237924845
3.1299999999999999	-0.026509190696712356	-0.026492872973593304	-0.026369610788012362	-0.02649482179330892	-0.02643434907873888	-0.026077669113768485	-0.025602543060009173	-0.02561528011970094	-0.025711494389548957	-0.02561375893731139	-0.025660961881593624	-0.025939374131362693
3.1350000000000002	-0.026487302680602905	-0.02647315079475276	-0.026343204983067234	-0.026472380177496913	-0.026419668064723012	-0.02605981943076601	-0.025607168591056703	-0.025618576911755533	-0.025723330688663858	-0.02561919813276338	-0.025661691175288263	-0.025951777504607764
3.1400000000000001	-0.026464400822927548	-0.02645202312629185	-0.026317258187346922	-0.02644768341088935	-0.026401148646475525	-0.02604553145609189	-0.025611546235157018	-0.025621899711337166	-0.025734625497592197	-0.025625529719518078	-0.025664454294023947	-0.025961914655046946
3.145	-0.02644109821867543	-0.02642946149586328	-0.02629205424395854	-0.026423027151174807	-0.026378354606762924	-0.026034379376264592	-0.025615239087872433	-0.02562538956206121	-0.02574524708434858	-0.025631002108715138	-0.025669969051240065	-0.02597001157653807
3.1499999999999999	-0.0264178189074483	-0.02640555230893808	-0.026267823928089854	-0.026399889605683124	-0.02635138256228692	-0.02602585677847546	-0.025617910298345224	-0.0256291279356554	-0.025755078664570663	-0.02563430640067619	-0.025678665431368698	-0.025976354328161498
3.1550000000000002	-0.026394675469943576	-0.02638049385681381	-0.026244739967682815	-0.026378542112560632	-0.02632092752212904	-0.026019453178799203	-0.025619451123772508	-0.025633125135335468	-0.02576401999424245	-0.0256350070209321	-0.02569055941603328	-0.02598124310757862
3.1600000000000001	-0.026371485673485576	-0.026354578546190974	-0.02622291595122628	-0.026358145567736184	-0.026288219213385818	-0.026014703228415006	-0.02562002131978607	-0.025637314982433497	-0.025771987683533417	-0.025633666410669408	-0.02570519144039375	-0.025984960622369102
3.165	-0.02634790696631004	-0.026328161964102637	-0.026202408567127862	-0.026337229662386913	-0.026254819802729385	-0.026011211331177314	-0.02561999032398834	-0.025641557273254303	-0.025778914418322692	-0.025631652863682616	-0.02572166699706078	-0.025987754156309262
3.1699999999999999	-0.02632362535692042	-0.026301622877400437	-0.026183222388658046	-0.026314371844458034	-0.026222333646180086	-0.026008658036647477	-0.025619799670093597	-0.025645648540688473	-0.025784747359487166	-0.025630670846952145	-0.025738798818388794	-0.025989828397808386
3.1750000000000003	-0.026298518965219984	-0.026275320262449775	-0.02616531633482385	-0.026288845753475197	-0.026192121480333272	-0.02600679513955937	-0.025619793453844072	-0.025649340315796573	-0.025789446031878695	-0.025632113670836017	-0.025755305849911248	-0.025991345419073754
3.1800000000000002	-0.02627273068331342	-0.026249554218853582	-0.026148610982346346	-0.02626099414096164	-0.026165105936392964	-0.026005435214688993	-0.025620077199531886	-0.025652362775821124	-0.025792980020042496	-0.025636426588547923	-0.02577000200723202	-0.025992428567403195
3.185	-0.0262466238407097	-0.026224536781203508	-0.026132996042154476	-0.026232134730192536	-0.026141707367747097	-0.026004439508852808	-0.025620460139766536	-0.02565445084988534	-0.025795326765224086	-0.025642758044805918	-0.025781920537795475	-0.025993167852042805
3.19	-0.026220645159398374	-0.0262003764706768	-0.026118337504701217	-0.026203996474840837	-0.026121892142137098	-0.026003706428309056	-0.025620509393688196	-0.0256553697866969	-0.025796469718479483	-0.025649143692370577	-0.025790356049276677	-0.025993625263612895
3.1950000000000003	-0.026195159625755898	-0.026177077686115217	-0.026104484164310424	-0.026177966071095952	-0.026105282125905977	-0.026003161605926153	-0.025619702425943736	-0.02565493777625223	-0.025796397056713716	-0.025653206625909558	-0.025794842109793707	-0.025993839140348925
3.2000000000000002	-0.026170332087506697	-0.02615455357419069	-0.026091273424314006	-0.02615455357419069	-0.026091273424314006	-0.026002749735966592	-0.025617623042627154	-0.02565304408397032	-0.02579510111812128	-0.02565304408397032	-0.02579510111812128	-0.025993827142684178
3.2050000000000001	-0.026146104259098895	-0.02613264937576204	-0.026078536442309192	-0.02613331124288313	-0.02607913299327073	-0.026002427925274272	-0.02561412638684089	-0.025649661863218154	-0.02579257866303543	-0.02564791381659021	-0.025791003121867894	-0.02599358764553585
3.21	-0.02612226823574392	-0.02611117247780766	-0.026066102787704302	-0.02611315838698223	-0.026068066571297236	-0.026002160101668087	-0.025609409255689577	-0.025644855095932905	-0.02578883201435496	-0.02563851103005261	-0.0257825586295256	-0.025993099469267783
3.2149999999999999	-0.02609859403315758	-0.026089925216481603	-0.02605380484704338	-0.026092914266134484	-0.02605726944203422	-0.026001911941055795	-0.025603957198012315	-0.025638779005542834	-0.025783871075143853	-0.02562677227895001	-0.025769954128408025	-0.025992319915630564
3.2200000000000002	-0.026074948522032158	-0.02606873652771893	-0.026041482225424784	-0.026071807391842946	-0.026045978875818807	-0.02600164576329502	-0.025598385923812996	-0.025631673095991184	-0.025777716155163027	-0.025615217771392088	-0.025753620708782426	-0.025991181124224577
3.2250000000000001	-0.026051353083241312	-0.02604748867516696	-0.02602898635596298	-0.026049738945090353	-0.02603354320281507	-0.02600131488649706	-0.025593236454161342	-0.025623846112465674	-0.02577040146008298	-0.025606021909606595	-0.025734307051209982	-0.02598958489227595
3.23	-0.026027961389598436	-0.02602613562637248	-0.026016185446250086	-0.026027184519982094	-0.026019508350894508	-0.02600085704665342	-0.025588803568997866	-0.025615652997196845	-0.02576197900648738	-0.025600228108986083	-0.02571311281814805	-0.025987396387298686
3.2349999999999999	-0.02600497930494524	-0.02600471047784741	-0.02600296976736176	-0.02600483014491234	-0.026003702797109285	-0.02600018674992337	-0.025585063355834083	-0.025607465320578345	-0.02575252262783769	-0.02559749319577684	-0.025691437615600814	-0.025984437710211528
3.2400000000000002	-0.025982574512953147	-0.025983320828348543	-0.02598925713737213	-0.025983186670874594	-0.025986286455798	-0.025999186920330732	-0.02558172398854459	-0.025599638312892255	-0.025742131642030028	-0.025596418038304838	-0.02567082431863697	-0.025980483086633862
3.2450000000000001	-0.025960822531670855	-0.02596213302682175	-0.025974998285101043	-0.025962388209399292	-0.025967730762560846	-0.025997701016177294	-0.025578375429186215	-0.025592478866164576	-0.025730933677865078	-0.025595225119287177	-0.02565272122048658	-0.02597525853229176
3.25	-0.025939712474738655	-0.025941348282143548	-0.025960181625689152	-0.025942236126699072	-0.025948721015586942	-0.025995527907442348	-0.025574678712780987	-0.02558621913856682	-0.025719086126965014	-0.025592482775821275	-0.025638232892073447	-0.02596844992135706
3.2549999999999999	-0.025919204313654586	-0.025921175077379923	-0.025944836868068543	-0.025922426250328343	-0.02593000658228204	-0.025992423029578705	-0.025570523717663444	-0.02558099947839284	-0.025706775721630996	-0.025587650193681637	-0.025627944087249593	-0.025959723974940934
3.2600000000000002	-0.02589930432151321	-0.025901802730790666	-0.02592903683748368	-0.02590283355068595	-0.02591224780210019	-0.025988110153705328	-0.025566096817439474	-0.025576862599577473	-0.02569421585391641	-0.025581304458850193	-0.025621870982771095	-0.025948766002424913
3.2650000000000001	-0.02588011689655244	-0.025883380253338875	-0.025912896959385548	-0.025883716472965165	-0.02589590543758033	-0.0259823077477035	-0.02556183147382043	-0.025573758928085374	-0.025681641450427686	-0.02557498779899284	-0.025619538035911077	-0.025935335440186152
3.27	-0.02586184190105542	-0.02586600322395046	-0.02589657202530329	-0.02586573125047897	-0.02588119421200546	-0.02597477151539507	-0.0255582560907481	-0.025571561420347725	-0.025669301487082144	-0.025570691817874705	-0.02562013277808989	-0.025919334953947562
3.2749999999999999	-0.02584471235949555	-0.025849709751683624	-0.025880250135367856	-0.025849710525862876	-0.02586809473502915	-0.02596534995594858	-0.02555579195222189	-0.02557008724205072	-0.02565744953418612	-0.025570089456629114	-0.02562267840470745	-0.025900881819225875
3.2800000000000002	-0.02582889733133288	-0.025834485130756132	-0.025864144050288612	-0.02583626106465228	-0.02585640305322166	-0.02595404348820316	-0.025554576998277557	-0.025569123436457137	-0.025646333015179153	-0.02557374663615966	-0.025626181265491405	-0.025880363716167018
3.2850000000000001	-0.02581441586969965	-0.02582027371323425	-0.02584848053165204	-0.02582536007481133	-0.025845796407123818	-0.02594105207627462	-0.025554388410686524	-0.025568453853476156	-0.02563618208629587	-0.025580666867932273	-0.02562973715485157	-0.02585845838253797
3.29	-0.025801108785076816	-0.025806995838591248	-0.025833488537888985	-0.025816200142256326	-0.0258359006899446	-0.025926794473862983	-0.02555470444493267	-0.02556788491026108	-0.025627199150176472	-0.025588492333827435	-0.0256325996933273	-0.02583610087852413
3.2949999999999999	-0.025788691414774842	-0.02579456730937138	-0.025819387315875186	-0.0258074284828927	-0.025826352357535227	-0.025911886583503085	-0.025554890861411415	-0.025567268088676057	-0.025619549976337655	-0.025594359396211963	-0.02563422142799794	-0.025814394257226942
3.3000000000000003	-0.0257768717258839	-0.025782918827345253	-0.025806375448206617	-0.0257976816524156	-0.025816852029013015	-0.025897076910138005	-0.025554442160799332	-0.025566517427688843	-0.02561335721680719	-0.02559599684917811	-0.025634277571812854	-0.025794476116016984
3.3050000000000002	-0.02576548401106321	-0.02577201296280099	-0.025794621780250798	-0.025786155189327583	-0.025807208947893893	-0.025883150315992667	-0.025553181175160432	-0.025565620661935448	-0.025608696809066116	-0.025592565575439534	-0.025632678898644935	-0.02577736853368619
3.31	-0.025754577657871362	-0.025761856584898917	-0.025784258888677778	-0.025772972282057965	-0.025797375938110732	-0.025870821844564504	-0.025551336285894708	-0.025564643103874518	-0.025605597406285464	-0.025584964032804587	-0.025629577065454424	-0.025763845660927716
3.315	-0.025744418144456167	-0.02575250719590921	-0.02577537941904038	-0.025759205158169034	-0.025787474173785203	-0.025860645597629253	-0.025549464619338883	-0.02556372386269491	-0.02560404263154116	-0.025575530917503093	-0.025625363061042565	-0.02575434841184123
3.3200000000000003	-0.02573539556257636	-0.025744072247856763	-0.025768035278816343	-0.025746493828059856	-0.02577780617254169	-0.025852958198571505	-0.025548251161034687	-0.025563064527505987	-0.025603975675933737	-0.02556719879696821	-0.025620657141819412	-0.025748961265648237
3.3250000000000002	-0.025727878373202506	-0.025736701235545185	-0.02576223938204701	-0.02573638027619988	-0.025768853808717376	-0.025847864962973567	-0.02554826460946852	-0.02556291099833838	-0.025605305587549167	-0.025562378189914057	-0.02561628586372289	-0.025747448296655227
3.3300000000000001	-0.025722076347802995	-0.025730571110342458	-0.02575796944116056	-0.02572968305226247	-0.025761255676484462	-0.02584526456821116	-0.02554976832940168	-0.02556352970271138	-0.025607914540627573	-0.02556209106346718	-0.025613238186917346	-0.025749331187164815
3.335	-0.025717972012803295	-0.025725866301008517	-0.025755173204584876	-0.025726241579354627	-0.025755755426148767	-0.025844899370557818	-0.025552658359668034	-0.02556517996743497	-0.025611665418929386	-0.025565775219106975	-0.025612588915749742	-0.025753985515122674
3.3399999999999999	-0.02571534729711698	-0.025722755331280604	-0.025753774536323205	-0.025725112121366744	-0.025753112426883367	-0.02584641567538158	-0.02555654396356759	-0.025568084825237564	-0.025616409164273015	-0.0255717564320051	-0.025615377674233043	-0.025760733359762186
3.3450000000000002	-0.025713890028145732	-0.025721366668681175	-0.02575367980138665	-0.025725050515903854	-0.025753973110823163	-0.025849420545311256	-0.02556092921487457	-0.025572403035268608	-0.02562199149405214	-0.025578056349907938	-0.02562244161329734	-0.02576891738877378
3.3500000000000001	-0.02571333305254337	-0.025721766971154653	-0.025754784127938198	-0.025725046155591333	-0.025758719036610127	-0.025853526790207238	-0.02556541993246104	-0.02557820554640164	-0.025628258746996407	-0.02558317670965087	-0.025634223972117683	-0.0257779502032964
3.355	-0.02571356797995249	-0.02572394516807705	-0.025756977235161828	-0.025724717597771517	-0.025767331421747832	-0.02585838312985487	-0.02556987686419199	-0.025585459859055013	-0.02563506275008084	-0.025586619784828398	-0.025650611204483302	-0.025787339794412525
3.3599999999999999	-0.02571468759033855	-0.02572780556322802	-0.025760148624202523	-0.025724453376824448	-0.02577932599928664	-0.02586369052613013	-0.025574460140617886	-0.025594025431680368	-0.025642264699069432	-0.02558902568795211	-0.025670867512057115	-0.02579669613946389
3.3650000000000002	-0.02571694012760209	-0.02573317213072349	-0.025764192016803057	-0.0257252602505145	-0.025793798905479195	-0.02586920781691369	-0.025579551612407724	-0.02560366212825715	-0.02564973810849046	-0.02559191006588069	-0.025693715266043925	-0.025805725332868772
3.3700000000000001	-0.025720613924861576	-0.025739804361741187	-0.025769008989443894	-0.025728361687895558	-0.025809582086258862	-0.025874750317610506	-0.025585586495898458	-0.02561405168045921	-0.02565737091924469	-0.02559707875665723	-0.025717553013914266	-0.025814217083865335
3.375	-0.0257258990555347	-0.025747422761711714	-0.02577451179253431	-0.0257346651625083	-0.025825458022589377	-0.02588018459284401	-0.025592859021589053	-0.025624829662219403	-0.02566506686218539	-0.025605879922983788	-0.02574074080045449	-0.025822029937936346
3.3799999999999999	-0.02573278335878007	-0.025755740065235264	-0.025780625369631938	-0.025744285823426555	-0.025840360258952352	-0.025885421727364372	-0.025601377477896627	-0.02563562332495383	-0.025672746173129094	-0.02561853636982362	-0.025761856163172236	-0.025829076962393706
3.3850000000000002	-0.02574102843537413	-0.025764493116039115	-0.025787288606915596	-0.025756357977258722	-0.025853502240783855	-0.025890410542352093	-0.02561082779313659	-0.025646089585569014	-0.025680345746100577	-0.025633864421324135	-0.02577984897169287	-0.02583531330498229
3.3900000000000001	-0.02575023948218536	-0.025773470489279325	-0.02579445485222996	-0.025769295777964083	-0.0258644176617662	-0.025895131506240357	-0.02562066466406845	-0.025655947830347595	-0.025687818801944057	-0.02564960729448932	-0.025794078054168387	-0.025840726125742293
3.395	-0.02576000193310994	-0.025782532135581238	-0.025802091749575432	-0.02578141936030009	-0.025872933185946346	-0.025899591623446058	-0.02563029728910255	-0.025665003722527793	-0.02569513414154102	-0.025663289558562265	-0.02580426114997727	-0.025845326883296067
3.3999999999999999	-0.025770026553595175	-0.02579161904389459	-0.02581018044014723	-0.02579161904389459	-0.0258791110430052	-0.025903820314315863	-0.02563929516229872	-0.025673162184038728	-0.02570227504696914	-0.025673162184038728	-0.025810390145930468	-0.025849145723311952
3.4050000000000002	-0.02578024050114111	-0.02580075255398702	-0.025818714186117465	-0.025799738283437887	-0.02588319442103952	-0.025907866162945162	-0.025647530415456022	-0.025680429447271638	-0.02570923789035429	-0.025678802671087103	-0.025812656954068435	-0.025852227660520772
3.4100000000000001	-0.02579078751215745	-0.025810024152560666	-0.025827696478206603	-0.025806560353982558	-0.025885572769732246	-0.025911794346644725	-0.025655201685348065	-0.025686905152282533	-0.025716030507855408	-0.025681196545094015	-0.025811415099770224	-0.025854630280757622
3.415	-0.025801941546309333	-0.025819577360740798	-0.0258371386929709	-0.025813449505653438	-0.025886766691015035	-0.025915684525993986	-0.025662734668029277	-0.02569276594767408	-0.02572267039474042	-0.025682331083411558	-0.025807179805591118	-0.025856422759033958
3.4199999999999999	-0.02581397525446179	-0.025829583888308603	-0.02584705737074646	-0.025821784316137998	-0.025887418266473606	-0.025919628935148393	-0.025670603902968575	-0.025698242285455038	-0.02572918277619419	-0.025684431495798646	-0.025800650265569054	-0.025857686056767425
3.4250000000000003	-0.02582704185784253	-0.02584021680226945	-0.025857471190206375	-0.025832414720134648	-0.025888265319593477	-0.025923730345362002	-0.025679149964058897	-0.025703590452029974	-0.025735598606839268	-0.025689117017578488	-0.025792723974846696	-0.025858514198137388
3.4300000000000002	-0.025841118800142136	-0.02585162403686156	-0.025868397720985953	-0.025845404763451096	-0.02589008047477156	-0.025928099466351672	-0.025688463688327258	-0.025709062492362888	-0.025741952549147153	-0.025696867660618707	-0.02578446837321771	-0.025859016503650897
3.435	-0.025856029224680836	-0.025863905908145243	-0.025879850041993127	-0.025860163740731783	-0.025893570530675487	-0.02593285119963234	-0.025698375400887364	-0.025714877371422855	-0.025748280976907408	-0.025707037379289765	-0.025777025955805184	-0.02585932054650057
3.44	-0.025871520946718435	-0.02587710002767721	-0.025891833321051553	-0.025875827275811787	-0.02589925552759553	-0.025938098992207947	-0.025708540700781532	-0.02572119704424761	-0.025754620043969244	-0.02571830976140032	-0.025771457583340127	-0.025859575363522878
3.4450000000000003	-0.025887360725139405	-0.025891175918447983	-0.025904341462475916	-0.025891651918501877	-0.025907367727128813	-0.025943946430017965	-0.0257185786698056	-0.025728110662773213	-0.025761003851384908	-0.02572929991553168	-0.02576856476142443	-0.025859954085766156
3.4500000000000002	-0.02590340156705307	-0.025906039856482328	-0.02591735394515133	-0.025907256436411782	-0.02591781259956846	-0.025950475290450234	-0.02572820559797983	-0.025735628827072744	-0.025767462738559524	-0.025739051859976575	-0.02576875323261036	-0.02586065468759005
3.4550000000000001	-0.02591959833878927	-0.02592154848181205	-0.025930832995697414	-0.02592265512952733	-0.025930210859517227	-0.025957729726272447	-0.025737316521694236	-0.025743687911845933	-0.02577402171795217	-0.0257473034847922	-0.025771989111991914	-0.025861897100576226
3.46	-0.025935972405382767	-0.025937528159688857	-0.0259447212696859	-0.02593811393589634	-0.02594400528955879	-0.025965697264106212	-0.02574599071049457	-0.025752162675071678	-0.02578069907052126	-0.025754486557440847	-0.025777858645162875	-0.025863914713264453
3.4649999999999999	-0.025952548503883077	-0.025953796356350554	-0.025958940245559715	-0.025953914689498682	-0.025958591282847266	-0.025974288936690317	-0.025754426201293448	-0.02576088416143678	-0.02578750512213539	-0.02576149656616743	-0.02578569914959679	-0.025866938579340366
3.4700000000000002	-0.025969297722775144	-0.025970181480232116	-0.025973389564103277	-0.025970136864731277	-0.025973429312965642	-0.025983322911684138	-0.025762832809232174	-0.025769659608164866	-0.025794441230514872	-0.02576931496490205	-0.02579474828024781	-0.025871173784371336
3.4750000000000001	-0.025986115496423826	-0.02598653846283561	-0.02598794755977071	-0.025986556851138674	-0.02598811567084603	-0.025992517778527374	-0.02577132535612855	-0.02577829151757998	-0.025801499026443832	-0.02577859436878611	-0.025804267777956528	-0.02587676949908704
3.48	-0.026002845522333302	-0.026002758434581753	-0.026002473214259636	-0.026002722997688205	-0.026002409071758395	-0.026001502140629622	-0.025779856382661163	-0.025786593919888513	-0.025808659968260306	-0.025789335492443305	-0.02581362234795511	-0.025883787005258466
3.4849999999999999	-0.026019337299038815	-0.026018771897689683	-0.026016809702663974	-0.026018188341557776	-0.026016223446192595	-0.026009845192328775	-0.025788212313224926	-0.025794404752178875	-0.02581589527909589	-0.025800796027559778	-0.025822316129374988	-0.0258921726087505
3.4900000000000002	-0.026035506847764577	-0.02603454567682021	-0.02603078958854498	-0.02603278285884924	-0.02602959981819254	-0.026017108018693686	-0.025796073727577445	-0.025801594015076507	-0.02582316633503957	-0.025811718397284772	-0.025829999536190546	-0.025901743615657735
3.4950000000000001	-0.026051366547899225	-0.026050074617298805	-0.02604424155661183	-0.026046753548714805	-0.026042667266156498	-0.026022908302393396	-0.02580311601622076	-0.025808067885750248	-0.025830425553778305	-0.025820797283382824	-0.025836459686675046	-0.02591219425830056
3.5	-0.026067004665850928	-0.026065369512405227	-0.02605699836551644	-0.0260606717420949	-0.02605559921564019	-0.026026984444939828	-0.025809110922818724	-0.02581376929889352	-0.02583761779487892	-0.02582715274059805	-0.025841603822199917	-0.025923124222359782
3.5049999999999999	-0.026082521641045308	-0.026080443076898267	-0.026068905489303924	-0.02607515253593771	-0.026068568765255293	-0.026029242127955047	-0.02581399047318246	-0.02581867570154866	-0.025844682227616912	-0.025830600949377187	-0.02584544122707646	-0.02593408620677974
3.5100000000000002	-0.0260979541086159	-0.026095295933016672	-0.026079829736691793	-0.026090526326611085	-0.026081705465057614	-0.026029769438474435	-0.025817851824423373	-0.025822794770080305	-0.02585155455855159	-0.025831663975438533	-0.025848066593579636	-0.025944642966153446
3.5150000000000001	-0.026113225888664337	-0.026109904530568415	-0.026089667037277955	-0.02610661909894467	-0.026095055486483686	-0.026028815562352363	-0.0258209053138311	-0.025826158861344487	-0.025858169451435282	-0.025831355582275766	-0.025849646289190134	-0.025954421076688775
3.52	-0.02612815316007843	-0.02612421269214669	-0.026098348597832513	-0.02612276846952311	-0.026108547199227016	-0.02602673934500717	-0.02582338839396912	-0.025828818867704703	-0.025864462930110698	-0.025830809193006562	-0.02585040794020292	-0.025963149729097277
3.5249999999999999	-0.026142504140625154	-0.02613812808363572	-0.026105844773248333	-0.02613810134075605	-0.026121964948582075	-0.026023942878672098	-0.0258254787276414	-0.02583083797566296	-0.0258703745419693	-0.02583087072700174	-0.025850632564665715	-0.025970677752720366
3.5300000000000002	-0.026156085521297445	-0.02615152439964968	-0.026112166250491245	-0.026151933539975893	-0.02613493575765127	-0.02602080804817014	-0.025827237150151686	-0.02583228561568406	-0.025875849079846813	-0.02583183275978713	-0.025850646710569324	-0.025976968666460713
3.5350000000000001	-0.02616881415758225	-0.02616424946640747	-0.026117362467606913	-0.026164063431506134	-0.02614693694702846	-0.026017650159801294	-0.025828596980070624	-0.025833231673413934	-0.025880837711349018	-0.025833420561267643	-0.025850809690250002	-0.025982079164831275
3.54	-0.026180739936395844	-0.026176138826266328	-0.026121517524492606	-0.026174817533044386	-0.02615733584303977	-0.02601469498986835	-0.02582939783043625	-0.02583374086267445	-0.02588529843635083	-0.02583498804409317	-0.025851489179934538	-0.02598612925730057
3.5449999999999999	-0.02619200861559738	-0.026187033671963407	-0.02612474412542767	-0.026184860542439868	-0.02616547163567728	-0.02601207766971769	-0.025829448103025728	-0.02583386710303505	-0.025889195871956615	-0.025835797388097815	-0.025853019609185804	-0.025989271994514555
3.5500000000000003	-0.026202780048588524	-0.02619680123557503	-0.026127176277352414	-0.026194872331765363	-0.026170778639121563	-0.026009856705987024	-0.02582859407874706	-0.025833647849863646	-0.025892500435161926	-0.025835278313692835	-0.025855644230422522	-0.025991668323476665
3.5550000000000002	-0.02621313688098259	-0.026205354968913235	-0.026128961528377268	-0.026205218025415436	-0.026172928837245816	-0.026008035018612284	-0.02582677387302571	-0.025833098590184064	-0.025895187046059365	-0.02583320989045096	-0.0258594527958739	-0.025993469571535643
3.56	-0.026223024252250652	-0.026212671283215083	-0.02613025347181984	-0.02621573100693021	-0.02617194943101859	-0.026006581303255356	-0.0258240398450056	-0.025832208059976696	-0.02589723350326843	-0.02582979402000696	-0.025864336509469718	-0.02599480752819843
3.565	-0.026232249818890305	-0.026218799570393737	-0.026131205089316007	-0.02622569648879694	-0.026168266124092857	-0.026005447698523435	-0.025820542090674036	-0.02583093500932793	-0.0258986186894178	-0.025825605805786054	-0.025869981871312675	-0.02599579059913878
3.5700000000000003	-0.026240549456962883	-0.026223862983545086	-0.02613196330234826	-0.0262340664936231	-0.02616264671948751	-0.026004582299685233	-0.02581647671925068	-0.025829207391705463	-0.025899320753032487	-0.025821422790283707	-0.025875911340892913	-0.025996504009270158
3.5750000000000002	-0.026247696477374488	-0.026228049016412115	-0.02613266488716712	-0.026239868145673206	-0.026156062724134187	-0.026003936809090206	-0.025812013387743228	-0.02582692461968691	-0.0258993153920947	-0.025817954616991802	-0.02588155785209172	-0.025997012200529395
3.5800000000000001	-0.02625361167607178	-0.026231590910433773	-0.026133433718364737	-0.026242686970606683	-0.026149521869208093	-0.026003470455033165	-0.025807224654411175	-0.02582396308211983	-0.02589857434180718	-0.02581552874318229	-0.025886345414153886	-0.025997362037195083
3.585	-0.026258426228519458	-0.02623474269915608	-0.026134379163267014	-0.02624301371871453	-0.026143929318229283	-0.026003151483216757	-0.02580204279724498	-0.025820184629252518	-0.025897064150874703	-0.025813848941481567	-0.02588974863196225	-0.025997585930786927
3.5899999999999999	-0.026262463650239282	-0.02623775170494598	-0.026135595361831177	-0.026242218598984804	-0.026140010717500148	-0.02600295734029131	-0.025796264953765136	-0.02581544737888303	-0.025894745320783574	-0.02581197999258898	-0.02589131794068526	-0.025997704391215952
3.5950000000000002	-0.026266139167099845	-0.026240832325112044	-0.02613716109260127	-0.026242088592217095	-0.026138296100552256	-0.026002874370738817	-0.02578961257538388	-0.025809618053604166	-0.02589157188194292	-0.025808624953626652	-0.025890674639337374	-0.025997727762269187
3.6000000000000001	-0.026269812865136546	-0.026244144208610806	-0.026139139935662446	-0.026244144208610806	-0.026139139935662446	-0.02600289757473575	-0.025781829393572337	-0.025802585061978175	-0.025887491487381745	-0.025802585061978175	-0.025887491487381745	-0.025997657021888308
3.605	-0.02627365705335015	-0.026247776900893773	-0.026141580487050325	-0.026249063029944206	-0.026142746325295795	-0.026003030777958396	-0.025772783308913704	-0.02579427152759456	-0.02588244611495981	-0.02579320365821728	-0.02588147812270368	-0.02599748355348165
3.6099999999999999	-0.02627759453788234	-0.026251742142158873	-0.026144516444593428	-0.026256423980917903	-0.026149175398614298	-0.026003287445122873	-0.02576253188606276	-0.025784647305552078	-0.025876373476969985	-0.025780642228837143	-0.025872387976993306	-0.025997187756650556
3.6150000000000002	-0.026281335013706445	-0.026255974395876704	-0.02614796646366874	-0.026264849788713497	-0.02615832061193994	-0.026003692302375835	-0.02575132188094792	-0.025773738680964428	-0.025869209234274958	-0.02576589352878296	-0.025860056978099854	-0.025996736293866528
3.6200000000000001	-0.026284495172004006	-0.026260339719434204	-0.02615193376593957	-0.026272529392855726	-0.026169863050698842	-0.026004283882210755	-0.02573951743566837	-0.025761634064866857	-0.02586089009285562	-0.02575047325194748	-0.025844474116310818	-0.025996077695745443
3.625	-0.026286752162820164	-0.02626465248419506	-0.026156405568922673	-0.02627793836529765	-0.026183225614966697	-0.02600511802208523	-0.025727481137663016	-0.025748483871235083	-0.02585135781614764	-0.02573585745137616	-0.025825869016468297	-0.025995136017310676
3.6299999999999999	-0.026287966716961507	-0.026268698517398353	-0.0261613524835175	-0.026280409649695576	-0.026197562308041236	-0.02600627217842635	-0.025715453840622588	-0.025734493166561585	-0.025840564111105073	-0.02572292114271002	-0.025804784398058105	-0.025993802324445755
3.6350000000000002	-0.026288228501304235	-0.026272262059572473	-0.026166728092955914	-0.026280275727836522	-0.026211816697158143	-0.026007850099222195	-0.025703481063359082	-0.02571990675444382	-0.025828476238096684	-0.025711662585732206	-0.025782090731763446	-0.02599192410513409
3.6400000000000001	-0.02628781186517365	-0.02627515289780418	-0.02617246897090895	-0.026278587137876272	-0.026224861309307016	-0.026009985880437684	-0.025691415277398717	-0.025704987907324065	-0.02581508305950779	-0.025701305800544506	-0.02575890929752183	-0.025989293387390634
3.645	-0.02628706567068581	-0.026277229657861147	-0.026178495408537037	-0.026276617014404296	-0.02623569072441102	-0.026012845716466133	-0.025678994578061793	-0.025689993501894895	-0.025800401093608382	-0.025690678578138577	-0.02573644358011973	-0.025985635535504963
3.6499999999999999	-0.026286282802404935	-0.026278415843271247	-0.026184713090241146	-0.026275367457308785	-0.02624360669215268	-0.026016624864859162	-0.025665970241414857	-0.02567514927151429	-0.025784480002213006	-0.025678706074851974	-0.025715763979233412	-0.02598060239892593
3.6550000000000002	-0.02628559903624392	-0.02627870670448917	-0.026191015880439705	-0.026275223907003216	-0.026248329238503326	-0.026021536794291318	-0.025652236343363184	-0.02566062888741833	-0.025767406844466104	-0.025664869764435883	-0.02569761843328492	-0.02597377542153683
3.6600000000000001	-0.026284958066934542	-0.02627816690149146	-0.026197289760515267	-0.026275842337600646	-0.026250000240058108	-0.026027791695899482	-0.025637910294453246	-0.02564653967323188	-0.02574930840856394	-0.025649493443461315	-0.02568233040642414	-0.02596468572694522
3.665	-0.026284154309415608	-0.02627692053942716	-0.02620341779797412	-0.026276292269920908	-0.026249094232316132	-0.02603556312199901	-0.025623327351627048	-0.025632916378465573	-0.025730351016506888	-0.02563374920742847	-0.025669802705530282	-0.0259528578138571
3.6699999999999999	-0.026282936455168673	-0.02627513605967831	-0.026209285861448748	-0.02627541394093911	-0.026246283869365467	-0.02604494483608799	-0.025608941879573743	-0.025619723127247272	-0.025710737396631527	-0.025619339056119055	-0.025659600927042257	-0.025937879892101712
3.6750000000000003	-0.02628113288204239	-0.02627300859297119	-0.026214788645436752	-0.026272296460582142	-0.026242309139305583	-0.026055904647593588	-0.02559516364027484	-0.025606862761306304	-0.025690700523193145	-0.025607888244636216	-0.025651070521626785	-0.025919496311284946
3.6800000000000002	-0.02627875187450337	-0.026270741979536296	-0.02621983546956536	-0.026266738096827013	-0.026237878988017667	-0.02606824661047409	-0.02558218652253475	-0.025594192332634814	-0.025670494692913003	-0.025600193641724153	-0.025643449761991198	-0.025897707042515143
3.685	-0.02627601705386036	-0.026268532078838003	-0.0262243552942874	-0.026259493667071004	-0.02623361060659643	-0.026081595138332078	-0.02556987935067874	-0.025581543276047634	-0.02565038448346608	-0.02559562794032356	-0.025635961820502498	-0.025872849328003454
3.69	-0.026273320054319815	-0.026266552467540057	-0.026228300459556878	-0.02625212390545799	-0.026229997971601936	-0.02609541209147025	-0.025557795316269397	-0.025568744599076362	-0.02563063254628301	-0.02559208857852956	-0.025627886140502862	-0.02584563271861746
3.6950000000000003	-0.026271103879803963	-0.02626494323305583	-0.026231648798228705	-0.02624645268787549	-0.026227398401411785	-0.02610905010496538	-0.025545314784976434	-0.025555647189637643	-0.02561148736156512	-0.025586658835495702	-0.02561861596699871	-0.025817105271749043
3.7000000000000002	-0.026269720261100176	-0.02626380327697588	-0.026234403976292613	-0.026243893841286003	-0.026226028731669918	-0.02612183441354579	-0.025531877690939033	-0.025542147116971933	-0.025593172088045634	-0.02557670162529559	-0.02560770803293808	-0.025788546078223753
3.7050000000000001	-0.026269317139416985	-0.026263186294225773	-0.026236594130040657	-0.026244959703048684	-0.026225966322948494	-0.026133155507838034	-0.025517215391184997	-0.0255282056969032	-0.025575875472437903	-0.025560879138001345	-0.025594927144012382	-0.025761302121720467
3.71	-0.02626980050094882	-0.02626310036658032	-0.02623826906576973	-0.026249107591328508	-0.02622715246649034	-0.026142550634322144	-0.025501484216466055	-0.02551386418878912	-0.025559745480099635	-0.025539718919577015	-0.025580285842999297	-0.025736606340935424
3.7149999999999999	-0.026270884570349304	-0.026263510910696036	-0.02623949642724169	-0.02625494526972794	-0.026229396941131876	-0.02614975556338847	-0.025485239176027366	-0.025499251310841527	-0.025544885934010705	-0.025515528562797613	-0.025564077945519095	-0.025715420124871158
3.7200000000000002	-0.02627220935446059	-0.026264346572319422	-0.026240357301621473	-0.026260748066563075	-0.026232383309780036	-0.026154717665115478	-0.025469251574521998	-0.025484582271916918	-0.025531356078337095	-0.025491598567400367	-0.025546903610210142	-0.025698334550932702
3.7250000000000001	-0.026273478377415227	-0.026265507578674376	-0.02624094172468696	-0.026265113763599017	-0.026235675947584237	-0.026157572863704324	-0.025454241995030824	-0.025470148653758042	-0.025519172681139117	-0.025470934557681728	-0.02552968115363101	-0.02568554496869059
3.73	-0.026274563407346713	-0.02626687605639225	-0.026241344474178373	-0.02626745187115108	-0.026238732611716702	-0.02615859788957053	-0.025440637882521534	-0.025456299157085548	-0.025508314099745754	-0.025455126062076693	-0.0255136351908964	-0.02567689193474438
3.7349999999999999	-0.026275539805226816	-0.026268327871773772	-0.026241661429661885	-0.026268081916178077	-0.026240930629761	-0.02615815278249767	-0.02542845230492178	-0.025443411900101694	-0.02549872566325268	-0.025443922081756557	-0.025500241549491223	-0.02567194627929586
3.7400000000000002	-0.026276645616640407	-0.026269745587417827	-0.026241986653260593	-0.026267968185057205	-0.0262416182995001	-0.026156626940424026	-0.02541732677643754	-0.02543185967350138	-0.025490325763962072	-0.02543560325265368	-0.02549110159361607	-0.025670111077913022
3.7450000000000001	-0.02627818461085531	-0.02627103205089078	-0.026242410229947617	-0.02626827985647195	-0.02624020089086841	-0.026154397222995306	-0.025406716204990035	-0.0254219704561391	-0.025483012159693612	-0.025427840055986445	-0.02548772401298178	-0.025670717333658333
3.75	-0.026280409800984717	-0.02627212385037894	-0.026243016813981054	-0.026269951251872457	-0.026236257793017338	-0.026151801228945244	-0.025396143079767584	-0.025413986709328432	-0.025476668132355003	-0.025418665356930693	-0.025491223549350427	-0.02567309907757694
3.7549999999999999	-0.026283428216968285	-0.02627300340557348	-0.02624388476572396	-0.02627335583089787	-0.02622966526089223	-0.026149124677036027	-0.025385423569748915	-0.025408028388145588	-0.025471168289754213	-0.025407264200655328	-0.02550200139667948	-0.025676642951589383
3.7600000000000002	-0.026287160084333346	-0.02627370799070601	-0.026245085731025502	-0.02627816933179566	-0.026220680143616178	-0.026146599522939535	-0.025374776981501892	-0.0254040657268452	-0.025466383913006867	-0.02539435221408769	-0.02551952129476973	-0.02568081428707118
3.7650000000000001	-0.02629136759136165	-0.0262743338105762	-0.026246684508184792	-0.026283458735297294	-0.026209941645064	-0.026144408846032613	-0.02536477147369009	-0.02540190787384791	-0.02546218782993195	-0.025382014060482534	-0.025542293220801093	-0.02568516533351318
3.77	-0.02629574513199349	-0.026275033629135178	-0.026248739058628644	-0.02628798467209013	-0.02619837802262278	-0.02614269503445056	-0.02535611976599216	-0.025401211724791865	-0.025458458835155982	-0.025373015417680157	-0.02556810214671199	-0.02568933212339128
3.7749999999999999	-0.0263000417531238	-0.026276007410907274	-0.026251300539337545	-0.026290660120513197	-0.02618704850278265	-0.02614156875783456	-0.025349396360673883	-0.02540151187577164	-0.02545508568805701	-0.02536973927713711	-0.025594408326928143	-0.025693025560265807
3.7800000000000002	-0.026304173774083218	-0.026277486699448648	-0.02625441326172408	-0.02629105647015493	-0.026176979184817695	-0.02614111720037305	-0.0253447820444094	-0.025402268428748286	-0.02545197071074121	-0.025373037909296695	-0.025618770750345438	-0.025696020724318584
3.7850000000000001	-0.02630828451417817	-0.026279714562442102	-0.02625811450866389	-0.026289760330497534	-0.026169047121672985	-0.026141410803604954	-0.025341940916977543	-0.025402925868789186	-0.025449032990388913	-0.025381482336562355	-0.025639154778266223	-0.02569814681091648
3.79	-0.02631272115978143	-0.02628292349305943	-0.026262434166240002	-0.026288339748936084	-0.02616393583533745	-0.02614250827557961	-0.025340095510011425	-0.025402974574782012	-0.02544621117180165	-0.025391545186459107	-0.025654062443728386	-0.025699278900790583
3.7949999999999999	-0.026317927008040955	-0.02628731357710854	-0.026267394148213236	-0.026288840712032954	-0.026162150746841972	-0.026144459889324245	-0.025338290494870908	-0.02540200700123951	-0.025443465811291494	-0.02539882853678213	-0.02566251155851694	-0.025699331986719937
3.8000000000000003	-0.026324283148234512	-0.02629303274523507	-0.026273007609162083	-0.02629303274523507	-0.026164062446886772	-0.026147309182341	-0.025335750326259225	-0.025399762502376484	-0.025440781254585824	-0.025399762502376484	-0.025663940517998047	-0.02569825728891016
3.8050000000000002	-0.02633195951663869	-0.026300160420467285	-0.026279277957017105	-0.026301748339612706	-0.026169942860766814	-0.026151093142075386	-0.025332185706573914	-0.02539615703403071	-0.025438166998725163	-0.025392962562870935	-0.02565812014478464	-0.02569604076744567
3.81	-0.026340836072435956	-0.02630869565331101	-0.026286197687951384	-0.026314548166609688	-0.026179967895736272	-0.026155840865941513	-0.025327919307208076	-0.02539129568341654	-0.02543565849993781	-0.025379755352124028	-0.02564512867672049	-0.02569270377868544
3.815	-0.026350529268442134	-0.026318550956504	-0.026293747076872653	-0.026329817766144094	-0.026194173837517216	-0.02616157054761559	-0.02532377594610282	-0.025385466953623242	-0.02543331739450435	-0.02536373157123086	-0.025625409255694315	-0.025688305940372455
3.8200000000000003	-0.026360517262143574	-0.0263295532616661	-0.026301892765960497	-0.02634532058105663	-0.026212371989701836	-0.026168284484485188	-0.025320781986912597	-0.02537911846366408	-0.02543123110543459	-0.02534941268124337	-0.025599889114815106	-0.025682950401581747
3.8250000000000002	-0.026370315877462244	-0.02634145330271876	-0.026310586302868567	-0.026359042155115166	-0.02623404726071297	-0.026175961650593126	-0.025319799901454075	-0.025372814982307066	-0.02542951181227774	-0.025340507593233353	-0.0255700995299139	-0.025676791789501514
3.8300000000000001	-0.026379635549398334	-0.026353943932668683	-0.02631976269097182	-0.02636992643104653	-0.026258287555298986	-0.02618454728506467	-0.02532124779330598	-0.025367181957207195	-0.025428294762017106	-0.025338606772244563	-0.0255382064498474	-0.025670047030169972
3.835	-0.026388459026320442	-0.02636668635786624	-0.026329339028603984	-0.02637814005960997	-0.0262837993332295	-0.02619393899944852	-0.02532500815757998	-0.02536284065109547	-0.02542773589327064	-0.025342938538597887	-0.025506866305492582	-0.025663008879482523
3.8399999999999999	-0.026397013512892552	-0.026379341416513796	-0.02633921333504071	-0.026384820611134376	-0.02630904494321452	-0.02620396925204942	-0.025330544412568354	-0.025360343609014322	-0.025428008732448895	-0.025351104433685885	-0.025478879541164512	-0.025656061189318527
3.8450000000000002	-0.026405650697528274	-0.02639160154186498	-0.02634926369018876	-0.026391515395571472	-0.026332486776906562	-0.02621438485692936	-0.02533716370515106	-0.02536012013131365	-0.02542930049981277	-0.02536026089500604	-0.02545671410246829	-0.02564969352917512
3.8500000000000001	-0.026414679729538437	-0.02640321860872961	-0.026359347853135463	-0.026399542821385666	-0.02635286551570087	-0.026224825659992408	-0.02534431783413271	-0.025362439897932555	-0.02543180733983337	-0.025368251969358442	-0.02544205706449131	-0.025644510774977
3.855	-0.02642421502934735	-0.02641402371079003	-0.026369303569016168	-0.026409460079211695	-0.02636941421555046	-0.026234806664200066	-0.025351827494404972	-0.025367399155066726	-0.025435728573731418	-0.025374372082261912	-0.025435559513145613	-0.025641230948137035
3.8599999999999999	-0.026434097819931633	-0.026423936708037863	-0.026378949817050565	-0.026420789255531322	-0.026381938796851055	-0.026243710448460727	-0.025359947258107574	-0.025374929244262923	-0.025441259876677	-0.025379569985391513	-0.025436852794611792	-0.025640662694897457
3.8650000000000002	-0.026443925769300516	-0.02643296537676621	-0.026388089281865593	-0.026432098574912227	-0.026390759908567648	-0.026250798916874412	-0.02536925033822982	-0.0253848233559773	-0.025448585326193023	-0.025386054946963974	-0.025444790779884773	-0.02564365364002157
3.8700000000000001	-0.026453186145919398	-0.02644119549344833	-0.02639651232772154	-0.0264414446366394	-0.026396566742556367	-0.026255253862130016	-0.02538038106862938	-0.02539677529280736	-0.025457868368240464	-0.02539643465168407	-0.025457793969536735	-0.025651004059357645
3.875	-0.026461448654056325	-0.02644877389934935	-0.026404002701044108	-0.02644709170163971	-0.026400249230750107	-0.026256252816471908	-0.025393772357956496	-0.025410423802471386	-0.025469241913092067	-0.025412633787790448	-0.025474173030402326	-0.025663348155138814
3.8799999999999999	-0.026468548335828204	-0.026455886690913352	-0.026410345063728344	-0.02644832859517217	-0.026402754732504488	-0.02625307892639244	-0.025409438157298334	-0.025425396989676493	-0.02548279799873668	-0.02543492327033298	-0.025492364909237716	-0.02568101741978211
3.8850000000000002	-0.02647468461820524	-0.02646273454500797	-0.02641533426108927	-0.02644605506129242	-0.026404983912117014	-0.026245251530187724	-0.02542692557326403	-0.02544135258666267	-0.02549857771992386	-0.02546148929470407	-0.025511073427760825	-0.0257039141891729
3.8900000000000001	-0.026480384481280542	-0.026469507118105265	-0.026418785964079254	-0.026442732488866343	-0.026407719281906057	-0.026232650914871213	-0.025445454346614937	-0.025458010943891062	-0.02551656236800206	-0.02548891900783572	-0.025529337511112804	-0.025731432719779002
3.895	-0.026486326783287377	-0.02647635852244669	-0.026420548027179205	-0.026441563436709777	-0.026411574107006463	-0.026215602206438454	-0.025464196040911886	-0.025475178437537382	-0.025536666896225288	-0.025513513452871367	-0.025546553791461847	-0.025762463183670488
3.8999999999999999	-0.026493086670516773	-0.026483385962814247	-0.02642051162373131	-0.02644526695671864	-0.026416952950163324	-0.026194885794511624	-0.025482580348520443	-0.02549275976949989	-0.025558736849312667	-0.025532759883127108	-0.025562471137313896	-0.025795496925989016
3.9050000000000002	-0.02650090194413812	-0.026490613552978003	-0.0264186210249807	-0.026455032659753863	-0.026424020465454025	-0.026171658016955965	-0.0255004989171014	-0.025510758534948573	-0.025582549723056524	-0.025546239919886173	-0.025577165383077347	-0.025828822055172364
3.9100000000000001	-0.026509560714417756	-0.026497983026311116	-0.026414880841735402	-0.02647004101571954	-0.02643267831989928	-0.026147292279747325	-0.025518322319911104	-0.02552926647983201	-0.025607821333736885	-0.025555679510620988	-0.025590997729108722	-0.025860767516811486
3.915	-0.026518461246648205	-0.02650535251289505	-0.02640935969071175	-0.026487700625742273	-0.02644255115909371	-0.02612317714578284	-0.0255367296685058	-0.025548442959461595	-0.02563421721325861	-0.02556421577886831	-0.02560455902248833	-0.025889935231363497
3.9199999999999999	-0.026526822332468312	-0.026512503856109915	-0.026402189586621987	-0.026504588944663107	-0.026452982817694107	-0.026100522269291826	-0.025556431343801755	-0.02556848707288853	-0.025661368390290148	-0.025575151191734705	-0.025618602008035497	-0.02591536325406164
3.9250000000000003	-0.026533957473109125	-0.02651915820664203	-0.02639356085415201	-0.026517773926692762	-0.026463045561799056	-0.026080218582394496	-0.02557790681906188	-0.025589605633617788	-0.025688890293351516	-0.02559069990639516	-0.02563396265818514	-0.025936587240897514
3.9300000000000002	-0.026539500381048922	-0.026524998981677622	-0.02638371291814556	-0.02652587117282609	-0.026471570140440964	-0.026062778370729157	-0.02560126267167889	-0.025611980456958276	-0.025716403047712055	-0.025611335832449116	-0.025651468980337218	-0.025953601367672385
3.935	-0.026543496046906916	-0.026529700769309827	-0.026372921859247403	-0.026529320259379662	-0.026477213057737557	-0.026048354001440274	-0.025626251756916588	-0.025635738414260468	-0.025743551235571382	-0.025636000081145967	-0.02567183286259224	-0.025966748197733532
3.94	-0.026546332266485353	-0.026532962325641053	-0.026361486013411612	-0.02652989628280611	-0.02647858459676173	-0.02603681275532529	-0.025652421437684203	-0.025660927442366675	-0.025770021291901406	-0.025662878069898566	-0.02569552274999414	-0.025976579592025265
3.9450000000000003	-0.026548547755908498	-0.026534541270416646	-0.02634971107532563	-0.026529831829925528	-0.026474454891035795	-0.026027836359466924	-0.02567931299916798	-0.025687501343348042	-0.025795555091246015	-0.025690254533622593	-0.025722628496065287	-0.025983726560658796
3.9500000000000002	-0.02655059374398889	-0.026534287273964632	-0.026337896114437306	-0.026530914753523288	-0.026464024262163707	-0.026021017229443555	-0.025706627206456802	-0.02571531578077511	-0.025819958856957398	-0.025717112760406575	-0.02575275401228399	-0.02598880139234833
3.9550000000000001	-0.026552639486818647	-0.02653216953418523	-0.026326321655888704	-0.02653381787000103	-0.026447192527598803	-0.026015933949487043	-0.025734295378910806	-0.02574413716752328	-0.025843107172036806	-0.025743344660918502	-0.02578499342892856	-0.025992339085223023
3.96	-0.026554495580978478	-0.026528293651737745	-0.026315240584703664	-0.026537841739495124	-0.02642472077716641	-0.026012200014424888	-0.025762439199396865	-0.025773664809665555	-0.025864942466173216	-0.025769574152409335	-0.025818038211091975	-0.025994773186128854
3.9650000000000003	-0.026555685172442105	-0.026522903353039255	-0.026304872186039982	-0.02654114740863609	-0.026398190452217557	-0.026009488249911727	-0.02579124964258723	-0.02580356455911975	-0.025885470800810884	-0.02579671094251206	-0.025850414581239472	-0.025996435615599403
3.9700000000000002	-0.02655563725356585	-0.026516364400238236	-0.026295399218760142	-0.026541417591288197	-0.026369742468987517	-0.026007537408655853	-0.025820846995300992	-0.02583350966259263	-0.025904755022657336	-0.025825431812475323	-0.025880784677667235	-0.025997569728452016
3.9750000000000001	-0.026553930243798658	-0.026509131285026327	-0.02628696759396738	-0.026536777231962915	-0.02634168269272477	-0.026006148034778246	-0.025851187116848313	-0.025863222318557803	-0.025922906402913594	-0.025855795258712	-0.025908207238733317	-0.02599834833574929
3.98	-0.026550494025936098	-0.026501700946992102	-0.026279688024644924	-0.0265267197505747	-0.026316099190822662	-0.026005173350483506	-0.02588205452661471	-0.025892508632423015	-0.025940075759385676	-0.02588714825702736	-0.025932274526258684	-0.02599889158965762
3.9849999999999999	-0.026545688788374835	-0.026494560451686418	-0.026273638928927315	-0.026512653775133347	-0.026294613145453775	-0.026004509000288622	-0.025913142585619383	-0.025921280695144343	-0.025956444826525954	-0.02591840077654306	-0.025953106355487227	-0.025999282301350412
3.9900000000000002	-0.026540218073737205	-0.026488136360515516	-0.02626886988908452	-0.02649765355626928	-0.026278304149039516	-0.026004083786064718	-0.025944180631742225	-0.025949562103542503	-0.025972218353879924	-0.025948578715758223	-0.025971243535642126	-0.025999578032706947
3.9950000000000001	-0.026534896371405894	-0.026482752377598884	-0.02626540506183697	-0.026485365831143942	-0.02626777044150927	-0.026003852337180514	-0.025975043603701748	-0.025977476460313956	-0.025987617126873832	-0.025977354525700328	-0.025987506766520587	-0.025999820263403358
4.	-0.026530357639814185	-0.026478599563667854	-0.026263246073165273	-0.026478599563667854	-0.026263246073165273	-0.026003789976814767	-0.026005785874461236	-0.026005221225800675	-0.026002871852156745	-0.026005221225800675	-0.026002871852156745	-0.026000041346307498
