# Supplementary material for: Stalled response near thermal equilibrium in periodically driven systems
Source: Nat Commun. 2024 Jan 4;15:294. doi: 10.1038/s41467-023-44487-2 (PMC10766978; doi:10.1038/s41467-023-44487-2)
Supplement: Supplementary file 3 — Source Data [file 41467_2023_44487_MOESM3_ESM.zip › source_data/SupplFig5-theory.dat]

#t	A,eq,beta=0.08,f_0=3.2,T=0.2	A,eq,beta=0.12,f_0=3.2,T=0.2	A,eq,beta=0.16,f_0=3.2,T=0.2	A,eq,beta=0.2,f_0=3.2,T=0.2	A,neq,beta=0.08,f_0=3.2,T=0.2	A,neq,beta=0.12,f_0=3.2,T=0.2	A,neq,beta=0.16,f_0=3.2,T=0.2	A,neq,beta=0.2,f_0=3.2,T=0.2
0.	-0.02595865248535336	-0.00184152649411827	0.026305509632801496	0.05747003284550839	0.6945123715724626	0.6480410281167791	0.5921026657528891	0.5279731025730925
0.0050000000000000001	-0.025949927958353713	-0.0018257855059931147	0.02629730512485048	0.0574681952499839	0.6941988046608527	0.6477572611240061	0.5918639196449855	0.527796346282103
0.01	-0.02594185500656134	-0.001810829309699238	0.026289202467109207	0.057470201531353605	0.6929993483746141	0.646694252408564	0.5909982845232525	0.5271386520333571
0.014999999999999999	-0.025934533492212152	-0.0017969398418896997	0.026280963485320337	0.05747603962525835	0.6901159470379155	0.6442138862666246	0.5890827541558753	0.5257460880896271
0.02	-0.02592813299486732	-0.0017845592212334096	0.02627226945946929	0.05748566725214384	0.6843314792963819	0.6393504061309793	0.58547634872708	0.523230040576058
0.025000000000000001	-0.025922883231775842	-0.0017742614602205492	0.0262627801545045	0.057498974100981995	0.6742096627183052	0.630967110784685	0.5794212860399449	0.519126609578318
0.029999999999999999	-0.02591904169022298	-0.0017666812037107171	0.026252199061404222	0.057515740862481075	0.6583622825908578	0.6179634086776232	0.5701748154885972	0.5129733496034603
0.035000000000000003	-0.025916842613279617	-0.0017624064319457678	0.026240336041181485	0.057535609004952325	0.6357494768132637	0.5995056014843644	0.5571551762309226	0.5043940886710888
0.040000000000000001	-0.025916437901855285	-0.0017618544237260226	0.0262271562216358	0.05755807504075894	0.6059553262515426	0.5752384852041922	0.5400767292600857	0.4931786561848143
0.044999999999999998	-0.025917845610790215	-0.0017651605622812981	0.02621280420152679	0.05758251878346119	0.5693688660240871	0.5454268583736882	0.5190452933226526	0.4793424865420252
0.050000000000000003	-0.02592092230896178	-0.0017721118167515152	0.026197596605283154	0.057608266973709236	0.5272124087251504	0.5109846892472768	0.4945891519620471	0.4631529978762829
0.055	-0.02592536980118728	-0.0017821472327656904	0.026181983332057863	0.05763468372939135	0.4813973627701822	0.4733766264728339	0.46761499431717557	0.44511586319556884
0.059999999999999998	-0.02593077592270876	-0.0017944283231193995	0.026166486097166795	0.05766127100350242	0.4342402794864325	0.434413466973867	0.4392974710328114	0.4259233849378858
0.065000000000000002	-0.02593667778461736	-0.0018079604149555928	0.02615162881552155	0.05768775893211102	0.38811602370419634	0.3959949083384691	0.41092887750448387	0.40637618898618094
0.070000000000000007	-0.025942629187929486	-0.0018217313354709076	0.026137875573847995	0.05771416904935839	0.3451403317875157	0.3598654313840516	0.3837645681888328	0.3872951456827739
0.074999999999999997	-0.02594825474613682	-0.001834832380228842	0.02612558807730517	0.057740841469558594	0.30695476897504964	0.3274378353859837	0.3588967749858809	0.36944087354636573
0.080000000000000002	-0.025953280386435445	-0.0018465375855820578	0.026115007462323113	0.057768426760435004	0.2746448574569766	0.2997107292189799	0.3371767139999286	0.35345363836861043
0.085000000000000006	-0.025957539276119167	-0.001856334498156597	0.02610625821837395	0.057797850453740925	0.24877770097307092	0.27727477344094653	0.3191882434770275	0.3398190765498385
0.089999999999999997	-0.025960959601823583	-0.0018639150788491194	0.02609936711163439	0.05783026050815412	0.2295161224102825	0.26037987748367175	0.3052623254136029	0.3288578101128818
0.095000000000000001	-0.025963543806963984	-0.0018691440310301165	0.026094288412235066	0.05786696541850329	0.21675820946310226	0.2490271653517886	0.2955140629842829	0.3207319554700491
0.10000000000000001	-0.02596534811687792	-0.001872022876956088	0.026090927890936286	0.05790936490111409	0.21025962124369782	0.24305343119772663	0.28988363165527425	0.315459724966526
0.105	-0.0259664681065124	-0.0018726636941556083	0.026089160724371056	0.05795886900638948	0.20971192236059263	0.24218648550670105	0.28816709443282235	0.3129304948531588
0.11	-0.025967032386177247	-0.0018712794708506345	0.026088841428635157	0.05801679794792255	0.2147661366487158	0.24606211992175037	0.2900303141428941	0.3129158617195034
0.115	-0.025967203181445606	-0.0018681906280393359	0.026089806495824545	0.058084256104025886	0.22500367967212706	0.25420474972218027	0.2950068916913563	0.31507616100136676
0.12	-0.025967179988441638	-0.001863840443192566	0.026091872269466212	0.058161980708135594	0.23986753450332085	0.26598365731031454	0.30248794832875625	0.31896562926125466
0.125	-0.025967200757791582	-0.001858806697632321	0.026094831718659745	0.05825017827248297	0.2585765830596235	0.2805651490250162	0.31171657163367356	0.32404196341842206
0.13	-0.025967534642407	-0.001853794244292644	0.02609845409935001	0.05834837706635777	0.2800550620808748	0.2968865802050062	0.32180156269509497	0.3296866922765485
0.13500000000000001	-0.025968461960861347	-0.0018495953696017738	0.02610249088392568	0.0584553366679137	0.3029135271264906	0.31367807229972466	0.3317623232041828	0.33524099295733556
0.14000000000000001	-0.025970241115851174	-0.001847013264913305	0.02610668970638078	0.05856905873973133	0.32551174007538297	0.3295485045121134	0.34060863451281037	0.3400573815688549
0.14499999999999999	-0.025973068065792783	-0.0018467576244177025	0.026110815604730712	0.05868693085281247	0.34611370013847653	0.3431333743040205	0.3474470319865173	0.3435620142948559
0.14999999999999999	-0.025977039329348053	-0.001849335712853469	0.026114676174925334	0.05880600644108023	0.3631134955463828	0.35327813461636176	0.35159333673154614	0.34531701280404614
0.155	-0.025982131359494	-0.0018549701736248494	0.026118145325972102	0.05892338547972471	0.3752792040000092	0.3592114621917574	0.3526639908113733	0.34506950714834533
0.16	-0.02598820546152462	-0.0018635707895242127	0.026121179997491032	0.05903662555007009	0.38194637350139954	0.36065895680026483	0.3506212539642359	0.34277553777815895
0.16500000000000001	-0.025995039062997136	-0.0018747713635816152	0.026123825741548104	0.05914409606282401	0.38310322213255393	0.35786328923935895	0.3457592221284845	0.3385925244432256
0.17000000000000001	-0.02600237476580359	-0.001888021506964997	0.026126209935969123	0.059245197760427484	0.37934405588087283	0.3515061281296953	0.3386345178240089	0.3328418165203016
0.17500000000000002	-0.026009972721728745	-0.0019027061908815516	0.026128524442737413	0.05934040227481647	0.37171000643684615	0.34255716553433024	0.32996037554947105	0.32594999537030467
0.17999999999999999	-0.026017651983680744	-0.0019182605253168464	0.02613100157923172	0.059431109628417654	0.3614676491210508	0.33209328983998565	0.3204899800507782	0.3183816046792385
0.185	-0.026025311732868265	-0.0019342538994693262	0.02613388770035353	0.05951935910727133	0.349884543112094	0.32113088911130144	0.31091273211390585	0.31057587940140213
0.19	-0.026032930405332333	-0.0019504310419799153	0.026137417639390013	0.05960744970355023	0.33804745940578	0.3105001669657841	0.301778356920167	0.30289664481178885
0.19500000000000001	-0.026040546396516612	-0.0019667106696928363	0.026141791465751577	0.05969752843877047	0.3267450055558995	0.3007713955626694	0.29345330223280547	0.2955997716299506
0.20000000000000001	-0.02604822662186279	-0.001983150490014029	0.02614715341786823	0.05979119481475937	0.3164142109424202	0.2922279129877992	0.28610592794278367	0.28881833505403365
0.20500000000000002	-0.02605602923942982	-0.0019998896893387657	0.026153572200552807	0.05988915738334125	0.30713820326599806	0.2848737306321386	0.2797135009041956	0.2825630878630165
0.20999999999999999	-0.026063965926919643	-0.002017078976131501	0.026161022445361788	0.05999097195564002	0.2986803840131502	0.27846439660636485	0.27408454940430127	0.27673515292241846
0.215	-0.026071968773052154	-0.002034806926177335	0.02616936891186689	0.060094892596041234	0.2905455992294337	0.2725548480884014	0.2688928280944626	0.27114832641489217
0.22	-0.026079867619693938	-0.002053031952496563	0.026178357385315276	0.06019787201762247	0.28206502260783634	0.26656319626517144	0.26372177572460187	0.2655591047696433
0.22500000000000001	-0.02608738481111616	-0.002071531765220829	0.026187618188604156	0.060295748257298484	0.2725038903553447	0.2598513272458642	0.2581191575720108	0.259702682612391
0.23000000000000001	-0.02609415401353351	-0.002089884551940349	0.026196688481028192	0.060383639629666475	0.26118732044508225	0.25182021170033436	0.2516597935894509	0.25333234524727494
0.23500000000000001	-0.026099766221435065	-0.0021074948126945407	0.026205056944541158	0.060456534541737564	0.24763013108610557	0.24201061784387876	0.2440103852140352	0.24625813281626566
0.23999999999999999	-0.026103838709746037	-0.0021236689545295296	0.0262122288438075	0.060510011052546386	0.23164642042464992	0.23019179859895866	0.23498625023002387	0.23837917044731108
0.245	-0.026106093419248234	-0.00213773158775743	0.026217802128543678	0.06054096879817453	0.21341043032499693	0.21641657674671522	0.22458775699014719	0.229703667573325
0.25	-0.026106424327769037	-0.0021491576446488175	0.026221539083460633	0.06054822587570293	0.19344730941625457	0.20102523373090372	0.21300645770267784	0.22035205016196935
0.255	-0.026104933334930566	-0.0021576857081319106	0.02622341627446488	0.060532844862898366	0.17255086735126524	0.1845932458812923	0.2005976044582342	0.21054199715773564
0.26000000000000001	-0.026101922838329593	-0.00216338076677871	0.02622363997189194	0.06049810945185311	0.15164842263102835	0.167834790912364	0.18782476234434983	0.2005583677457034
0.26500000000000001	-0.026097847507870104	-0.0021666304967204804	0.02622262374297896	0.060449159534473496	0.13164971841320244	0.15148754483464394	0.17518993037584338	0.1907146043829958
0.27000000000000002	-0.02609324120788231	-0.002168081342115558	0.026220935696927117	0.06039237653850519	0.1133194564040729	0.1362082709419428	0.16316565642018385	0.18131380461484725
0.27500000000000002	-0.026088641340696977	-0.0021685388154491295	0.026219230405629804	0.06033466124729224	0.0972007220490049	0.12250173658161695	0.15214302473037017	0.17261674793113166
0.28000000000000003	-0.02608452994286736	-0.0021688629212405666	0.026218182005380723	0.0602827476968467	0.0835964487267587	0.11069175909224988	0.14240272592433265	0.1648212914425819
0.28500000000000003	-0.026081301399273244	-0.0021698834915061214	0.02621843062753136	0.06024265514429363	0.07259776939414966	0.10092938380682422	0.1341088508070001	0.15805397164445983
0.28999999999999998	-0.026079255886371326	-0.0021723465980397903	0.026220546769707042	0.06021931755415303	0.06413826659501	0.09322457017011139	0.12731946420445742	0.15237167124659481
0.29499999999999998	-0.026078609982988374	-0.0021768891173098207	0.026225010847040493	0.06021637205157691	0.058052779309472	0.08748587112613082	0.12200576133109058	0.14776961797361718
0.29999999999999999	-0.0260795129273566	-0.002184029034437326	0.026232200382541704	0.060236052435227394	0.054125317933520795	0.083555795824423	0.11807238800145083	0.14419187811591497
0.30499999999999999	-0.026082057982425917	-0.002194155879366586	0.02624237604416058	0.06027912749794404	0.052118440022081616	0.08123497798593127	0.11537409275756744	0.14154148939372377
0.31	-0.02608628166437015	-0.002207508123900078	0.026255659823967582	0.06034484306648082	0.051783176790357904	0.08029361447232593	0.11372697591229639	0.1396888593589169
0.315	-0.026092148020798824	-0.0022241311127672763	0.026272003395682208	0.060430862202109595	0.05285333469866073	0.08047279558372696	0.11291531273963189	0.13847851470640124
0.32000000000000001	-0.026099520348462944	-0.0022438190286874216	0.02629115117781854	0.060533238269233985	0.05503109775052058	0.08148112686923208	0.11269678902542199	0.13773535919853283
0.32500000000000001	-0.026108128543265396	-0.0022660560600773756	0.02631260952345876	0.060646487667540244	0.05797283623336495	0.08299345562386151	0.11280975620566887	0.137272063143088
0.33000000000000002	-0.026117545701870293	-0.0022899823829383103	0.026335638585312425	0.06076383966774915	0.06128470757067561	0.08465830719298871	0.11298562319796225	0.13689896065228885
0.33500000000000002	-0.026127190292649004	-0.002314414774150224	0.026359283899122513	0.06087771939072862	0.06453607410118178	0.08611834243477115	0.11296771547360049	0.13643690379190943
0.34000000000000002	-0.02613636711694271	-0.0023379441737704943	0.0263824581531314	0.06098046432651749	0.06729403634445047	0.08704368044747707	0.11253516784571392	0.13573214413996837
0.34500000000000003	-0.026144349707427576	-0.0023591112341144445	0.026404069880905164	0.061065196865644614	0.06917482987332436	0.08717227790259399	0.11152752594327987	0.1346709324195243
0.35000000000000003	-0.026150490919268077	-0.0023766310802452364	0.02642317869135609	0.06112670176423589	0.06989987436384075	0.08634692204583942	0.10986394515393488	0.13319071669517168
0.35499999999999998	-0.02615433386397767	-0.0023896128825311174	0.02643914317065445	0.061162120925361135	0.06933974618059065	0.08453730503506471	0.107551252130027	0.1312850326607367
0.35999999999999999	-0.026155690151489667	-0.0023977126876272917	0.026451724817020305	0.061171300949227736	0.06753136102137777	0.08183934013325342	0.10467786157109575	0.12900048618929535
0.36499999999999999	-0.026154661021165072	-0.0024011758100595092	0.026461122040116195	0.061156709692419264	0.06466214318851064	0.07845113358283859	0.10139463319801309	0.12642620568902252
0.37	-0.026151596230498845	-0.002400761055088559	0.02646792845905006	0.0611229478772465	0.06102617432464234	0.07463255388743617	0.0978874707402564	0.12367803629506116
0.375	-0.02614700621854067	-0.0023975760941418837	0.026473030704497594	0.06107597842038105	0.056965916401159125	0.07065969885239404	0.09434826357120994	0.12088084393633738
0.38	-0.026141455405234975	-0.002392874755791224	0.026477474005104206	0.06102224534513534	0.052815447364573775	0.06678518850836943	0.09095013643839951	0.11815226825653986
0.38500000000000001	-0.02613546435443967	-0.0023878661506142626	0.026482325066114427	0.06096784554303119	0.0488572504543989	0.06321109707522529	0.08783056451169816	0.11559028914788867
0.39000000000000001	-0.026129438769123627	-0.002383567790827325	0.026488553186289048	0.0609178652137265	0.045297498295574626	0.060076008935573695	0.08508302339297616	0.11326557684394795
0.39500000000000002	-0.02612363065657854	-0.0023807120355674623	0.026496938019465833	0.06087592714672543	0.04225820302596915	0.05745353435691121	0.08275563780432997	0.11121834705184094
0.40000000000000002	-0.026118127566664734	-0.002379697928120887	0.02650800185998001	0.06084394183471449	0.039780922095638535	0.055357797826797076	0.08085431787315638	0.1094587023308515
0.40500000000000003	-0.02611286219825683	-0.0023805737758402076	0.026521959476201482	0.06082202917571937	0.0378362768157727	0.05375175184470642	0.07934804578850894	0.1079692828826504
0.41000000000000003	-0.026107636076933605	-0.0023830389832173514	0.0265386800746536	0.06080857835638899	0.036335344363186056	0.052555794409678766	0.07817485346857067	0.10670932444018827
0.41500000000000004	-0.026102154714617545	-0.0023864626912008602	0.026557662424407727	0.06080043113357101	0.035141601431924324	0.05165611839109926	0.07724810058967298	0.10561967776965923
0.41999999999999998	-0.026096074627761406	-0.00238992658396442	0.026578032544498312	0.06079319326302008	0.03408431950035916	0.05091376563223938	0.07646350533495515	0.10462873835366575
0.42499999999999999	-0.026089062481249644	-0.002392304728036756	0.02659857979510347	0.060781686010479105	0.032975320663303984	0.05017602933847635	0.0757077204767163	0.10365938921856994
0.42999999999999999	-0.02608086253887065	-0.0023923903502225687	0.02661784757298734	0.060760535306380634	0.0316303838922382	0.04929140045059429	0.07486895463417692	0.1026368994546443
0.435	-0.026071361729818276	-0.002389066361764529	0.02663428600762369	0.06072485986019877	0.02989443081267473	0.048127730148125755	0.07384926679064692	0.10149729314152864
0.44	-0.026060635474188194	-0.0023814961411329776	0.026646456188285046	0.06067097235471197	0.027666686823087195	0.04659115701051547	0.07257700279259346	0.10019518064889696
0.44500000000000001	-0.026048956621905914	-0.0023692920628258078	0.02665325357761994	0.060596970131321266	0.02491973331825045	0.04464155876829348	0.0710169047730317	0.09870968360182969
0.45000000000000001	-0.026036757583180296	-0.0023526128066701938	0.026654101812479066	0.06050308588544888	0.021706286910822273	0.04229991867841581	0.06917526001823723	0.09704712847255328
0.45500000000000002	-0.026024550600562732	-0.0023321542722215586	0.02664906679706146	0.060391707306857445	0.018150374753268732	0.03964465175468328	0.06709835742589272	0.09523973004871497
0.46000000000000002	-0.026012826689457837	-0.0023090305032386683	0.026638858893961424	0.060267050477093916	0.014424457672078183	0.036797194421165136	0.06486427303826292	0.09334040356380287
0.46500000000000002	-0.026001961843865117	-0.002284577009523582	0.026624722592771096	0.060134559058343466	0.010718762201475256	0.033900610863688785	0.06256991444518027	0.09141480323838733
0.47000000000000003	-0.02599215510182556	-0.0022601321065497874	0.026608245109477745	0.06000016625055503	0.0072113040256931195	0.031096974137610124	0.06031648841720559	0.08953231072269693
0.47500000000000003	-0.025983409339014732	-0.002236852088115922	0.026591134311734693	0.05986957520323082	0.00404586739441886	0.02850897704420377	0.05819662223454962	0.08775776117631055
0.47999999999999998	-0.025975549782189886	-0.0022155957310547557	0.02657501568952652	0.05974768349703227	0.0013214752987805098	0.02622900362644131	0.05628536198004425	0.08614522392589397
0.48499999999999999	-0.025968264827921948	-0.0021968851468245685	0.026561281181163764	0.05963821646336228	-0.0009073224922701781	0.02431600876466595	0.054635755954470275	0.08473439182709495
0.48999999999999999	-0.02596115210333524	-0.0021809268199742887	0.026550999369931074	0.05954356948955659	-0.002622904507509516	0.022798295571657218	0.05327837444619094	0.08354939261503362
0.495	-0.025953758122447233	-0.0021676661324598976	0.026544876990542244	0.059464813330305996	-0.003834221319755554	0.021679296016733386	0.052223346474084345	0.08259935087847735
0.5	-0.02594560818049784	-0.0021568503627348704	0.026543251637697284	0.05940179846744184	-0.004567351440941586	0.02094366126805481	0.05146338495383165	0.08187988237436804
0.505	-0.02593623049031585	-0.0021480840762179996	0.026546095719322094	0.0593533020208201	-0.004859223479956522	0.020561861622898796	0.05097664521670333	0.08137484056468164
0.51000000000000001	-0.025925182897925964	-0.0021408715074266336	0.026553019392058293	0.059317183787523715	-0.004755254678339177	0.020492581799734587	0.0507288601264031	0.08105793833162243
0.51500000000000001	-0.025912091045891483	-0.0021346492949842334	0.026563271716492483	0.059290545322403174	-0.004310430941478892	0.02068317654805288	0.050674804481049426	0.08089420986554394
0.52000000000000002	-0.02589670325649519	-0.0021288180097027236	0.026575750889021182	0.05926990794300883	-0.0035924164202343484	0.02106920936506068	0.050759622472629114	0.08084155709425297
0.52500000000000002	-0.025878959590895256	-0.0021227816003319524	0.026589042544583025	0.05925143525524056	-0.002684584652064125	0.021574574592546053	0.050920810599164534	0.08085276809678749
0.53000000000000003	-0.025859061514541468	-0.002115999965951753	0.02660150616751323	0.05923121949355989	-0.0016865139754756106	0.022113789579007108	0.051091607984761034	0.08087835479472016
0.53500000000000003	-0.025837517788573745	-0.002108052025067549	0.02661142083786678	0.05920562909524784	-0.0007097793641744274	0.02259758371224045	0.0512061634032042	0.08087032447817111
0.54000000000000004	-0.02581513766260721	-0.0020986973036221427	0.026617183013734978	0.059171683582818956	0.0001319173036633363	0.022941845047728136	0.051206173521242376	0.08078662435496328
0.54500000000000004	-0.02579295040276521	-0.002087917499264429	0.02661752583767916	0.05912739277964945	0.0007371816333909022	0.02307853557040833	0.05104791813025222	0.08059560116152212
0.55000000000000004	-0.025772052237457366	-0.002075920231626865	0.02661171122580099	0.059071984698652914	0.0010326041005589669	0.02296591798125111	0.050708078568677276	0.08027956539879141
0.55500000000000005	-0.02575341091394446	-0.0020630969852443275	0.026599643093295662	0.05900595991287673	0.000985070641723488	0.0225950436210716	0.05018672588782728	0.07983658464435017
0.56000000000000005	-0.02573768004884254	-0.002049942760065795	0.02658186723403917	0.05893094889757087	0.0006066468426283202	0.02199032087277581	0.04950650974991872	0.07927998844191259
0.56500000000000006	-0.02572507708667626	-0.0020369587910416083	0.026559455436132962	0.05884939949959767	-0.000049643979549731515	0.02120385109507314	0.048708152691862634	0.07863563666559895
0.57000000000000006	-0.025715357216416334	-0.0020245648374596138	0.026533804950121847	0.05876416453279442	-0.0009016992369188896	0.020305233117799783	0.04784340483422081	0.07793756618526372
0.57500000000000007	-0.025707881727947125	-0.002013041845572908	0.026506405102367257	0.05867807825177775	-0.001854070716254208	0.01936975901098515	0.04696719796051446	0.0772229716343894
0.57999999999999996	-0.025701750262221226	-0.0020025131530342147	0.02647862350501813	0.058593600517540756	-0.0028131867876901306	0.018467895659371854	0.046130664695643225	0.07652748999036678
0.58499999999999996	-0.025695954822124403	-0.001992959674576659	0.02645154807763522	0.05851257692973788	-0.0036988621399915572	0.01765789919936158	0.04537609403667003	0.0758814907271328
0.58999999999999997	-0.025689520578182527	-0.001984257003684643	0.026425897989342993	0.05843612694728278	-0.0044508961501889405	0.016982004758094096	0.04473411503454215	0.07530767409167803
0.59499999999999997	-0.025681616279352146	-0.001976221410661846	0.026401997083638138	0.05836464353950483	-0.005031355590721567	0.016465514628513825	0.04422276538026776	0.07481991656317193
0.59999999999999998	-0.02567163472905613	-0.001968655232143658	0.02637979326580589	0.05829787388410217	-0.005424100033348249	0.01611759439251581	0.04384778886018087	0.07442308415808128
0.60499999999999998	-0.02565925385310917	-0.0019613868561909114	0.026358907002665924	0.05823505027454839	-0.005633168492098436	0.01593265534616832	0.043603519921061436	0.07411348719441732
0.60999999999999999	-0.025644488991686587	-0.0019543038563109697	0.02633869800848323	0.05817504822840032	-0.005681082801402986	0.015891642435279255	0.043473950898036864	0.0738797350226008
0.61499999999999999	-0.025627738675457673	-0.0019473787398714315	0.026318346634077817	0.058116558164790375	-0.005607300656483537	0.01596312395586543	0.04343390212955796	0.07370389523499815
0.62	-0.02560981301690209	-0.0019406855384890378	0.02629695126189461	0.0580582627739461	-0.005466277027588291	0.016104603122721627	0.04345050429921192	0.07356299543590736
0.625	-0.025591921335726037	-0.0019344033513580994	0.02627364243905066	0.05799901192243743	-0.005324112453356983	0.016264791506870033	0.043485356859405244	0.07343096740034624
0.63	-0.025575590609662645	-0.0019288018143532781	0.02624770795498907	0.05793798135420761	-0.005252790113035945	0.016387568186257737	0.04349767532430944	0.0732810888341266
0.63500000000000001	-0.02556249558756439	-0.0019242051525451827	0.026218712704135713	0.057874794156251866	-0.0053216587828224735	0.016417912699294948	0.0434484615580126	0.07308882816314623
0.64000000000000001	-0.025554207550626363	-0.0019209368148982579	0.026186587858418115	0.05780958029803366	-0.005587016471393466	0.016309297860703793	0.04330528736360546	0.07283478867368458
0.64500000000000002	-0.025551905324991235	-0.0019192544360320096	0.026151661822792244	0.05774295438274748	-0.006081962127461683	0.016031129597135062	0.04304683658726414	0.07250726605068147
0.65000000000000002	-0.025556122696637176	-0.0019192914936259496	0.026114614958281518	0.05767590662889011	-0.006809419111948111	0.015574269108175732	0.04266612673495969	0.07210387598784984
0.65500000000000003	-0.02556661124387439	-0.0019210232767746028	0.02607636003155053	0.05760962342630968	-0.007740795181773372	0.0149528686797225	0.042171497905534316	0.07163183779656777
0.66000000000000003	-0.0255823672636799	-0.0019242685107407603	0.02603787335244005	0.05754527360657966	-0.008821083606440506	0.01420176356423891	0.04158501308254199	0.07110679815515042
0.66500000000000004	-0.025601816230885675	-0.001928726261296128	0.026000017179804373	0.05748380625475671	-0.009979017738231379	0.01337009092326835	0.040938650970810966	0.0705504439678764
0.67000000000000004	-0.025623094613737848	-0.0019340360963832303	0.025963394886593452	0.05742580104339998	-0.01113924311531748	0.012512980602831262	0.04026927392372638	0.06998744301303303
0.67500000000000004	-0.025644343151165275	-0.0019398434737262261	0.02592826683086165	0.05737139500000727	-0.012233150184726737	0.01168354454422656	0.03961357208568043	0.06944235699465684
0.68000000000000005	-0.025663937166028026	-0.0019458540365732693	0.02589453423627424	0.057320287956218144	-0.013206025069096844	0.010926899764405803	0.03900397563566947	0.0689370718001862
0.68500000000000005	-0.025680616658746682	-0.0019518677044027836	0.025861780237760697	0.057271811259985324	-0.014019844627946618	0.010276958031988612	0.03846604516327789	0.06848905070380559
0.69000000000000006	-0.025693520069222892	-0.0019577916942823204	0.025829348016562503	0.0572250359275687	-0.014652517452822816	0.00975572585871123	0.03801733498710875	0.06811044769686407
0.69500000000000006	-0.025702153226445385	-0.001963637201738232	0.025796436481607	0.057178897515133394	-0.015095139704627067	0.009374250107252303	0.037667365004592473	0.06780791561183508
0.70000000000000007	-0.025706333393870493	-0.001969506080752176	0.025762200724248653	0.0571323220068941	-0.015348861145620915	0.009134206004276352	0.037418205404649976	0.06758285337601164
0.70499999999999996	-0.025706141530869798	-0.0019755722962146918	0.025725852463350147	0.057084345084474256	-0.015422513313667433	0.009029335404103783	0.037265243662962376	0.06743185369156615
0.70999999999999996	-0.025701901342122302	-0.0019820599432088656	0.025686760775364016	0.05703422233758432	-0.015331546251161171	0.009046321538214738	0.03719788421091058	0.06734720077147878
0.71499999999999997	-0.025694187136310557	-0.0019892169640461583	0.025644553341695114	0.05698152838939822	-0.01509823931103065	0.009165091034922778	0.0372001467524918	0.06731738304159793
0.71999999999999997	-0.025683846964329172	-0.001997282632074285	0.0255992130215747	0.05692623879163148	-0.01475265773340701	0.009358884419945002	0.03725131682363596	0.06732768830682591
0.72499999999999998	-0.025672015019289646	-0.0020064481793603123	0.02555115550881765	0.05686878204655626	-0.014333445654730369	0.009594678152565183	0.03732691498007555	0.06736100773322987
0.72999999999999998	-0.025660081223706176	-0.0020168136966416984	0.025501264887418502	0.05681004383893521	-0.01388735562006621	0.009834607987394033	0.037400251325438484	0.06739896870443342
0.73499999999999999	-0.02564959120553625	-0.002028349596902769	0.02545086038011645	0.05675130567108497	-0.013466560043652542	0.010038858967552987	0.03744469766197535	0.0674234378969466
0.73999999999999999	-0.025642069896554313	-0.0020408751173076885	0.025401574703507235	0.05669410868218813	-0.0131233933137129	0.010170022902457719	0.03743655465358836	0.06741829996147218
0.745	-0.025638793713356155	-0.002054066387163922	0.025355144234064098	0.05664005046177037	-0.012903170561006391	0.010198278360572464	0.037358088048530524	0.06737126671532484
0.75	-0.025640567387094505	-0.002067500377899338	0.02531313944500681	0.05659054362337794	-0.012836765369897002	0.01010617551497739	0.03720008080831779	0.06727536896986783
0.755	-0.02564757453941173	-0.002080729575852366	0.0252766900322779	0.05654658166130931	-0.01293515873252923	0.009891627157798764	0.03696322572231594	0.0671297848395442
0.76000000000000001	-0.025659354387398	-0.002093370220557204	0.025246269805620565	0.0565085619583892	-0.013187785727885827	0.009568104944602121	0.036657922753507204	0.06693978402391834
0.76500000000000001	-0.02567491482278609	-0.002105180683403456	0.025221594058267426	0.056476204080334276	-0.013565267777651747	0.009161905719761086	0.03630247847460532	0.06671578083275109
0.77000000000000002	-0.025692944698804166	-0.0021161097503703957	0.025201650109005023	0.05644857728427332	-0.014025605193211289	0.008707296760734284	0.03592015581922704	0.06647170962762099
0.77500000000000002	-0.02571205903399199	-0.0021263056614292965	0.02518484368474713	0.056424223951102394	-0.014521864281582747	0.008240927784550203	0.03553579975287998	0.06622308030054386
0.78000000000000003	-0.025731011768788854	-0.002136089861246452	0.025169216127400383	0.05640134584100446	-0.015009263188158246	0.007796885973187834	0.035172767751773755	0.06598509181305096
0.78500000000000003	-0.025748835821604088	-0.0021459082428159893	0.025152679970645922	0.056378013787650665	-0.015450239412252377	0.007403269226219117	0.03485065995963485	0.06577108926781823
0.79000000000000004	-0.025764902793707828	-0.0021562742261330495	0.02513323233279473	0.056352368167745824	-0.015817089804698897	0.007080476188970324	0.03458400779575712	0.06559149880806886
0.79500000000000004	-0.02577891921952534	-0.00216771351739754	0.025109127582026353	0.056322791510857395	-0.01609261025782669	0.006840869960776883	0.03438178919648026	0.06545323010219546
0.80000000000000004	-0.025790885962626072	-0.0021807134965984814	0.025079011556600708	0.05628804867437013	-0.01626956480760878	0.006689223221091924	0.03424748354623966	0.06535944474725588
0.80500000000000005	-0.02580104412484849	-0.0021956745743042195	0.025042031194945063	0.05624739852024236	-0.016349788863710885	0.006623386401606575	0.03417937319381074	0.06530956591857322
0.81000000000000005	-0.025809820750595153	-0.0022128588821413303	0.02499793280160906	0.056200681655821566	-0.01634343198335226	0.006634836802934221	0.03417090140407365	0.06529943863890497
0.81500000000000006	-0.025817776655585378	-0.002232334145146638	0.02494715078172713	0.05614838240146286	-0.01626844137249962	0.006709053021735627	0.03421104930985473	0.06532161500086274
0.82000000000000006	-0.025825550979517577	-0.0022539170984173487	0.024890871043581595	0.05609165304697698	-0.01615000699050189	0.006825926748591043	0.034284839317166166	0.0653658041526178
0.82500000000000007	-0.025833794858194443	-0.0022771295791484745	0.02483103631721394	0.056032279610551045	-0.016019432789203362	0.006960600858013937	0.034374159645516586	0.06541956464438671
0.83000000000000007	-0.025843090814173728	-0.00230118795656206	0.024770253008101893	0.0559725662604365	-0.015911863274312835	0.007085140357433434	0.03445909469851928	0.0654693057451331
0.83499999999999996	-0.02585386410600282	-0.0023250479122504343	0.02471156901853021	0.05591512469743302	-0.01586256033774698	0.007171249628775215	0.034519820780240074	0.06550159720506914
0.83999999999999997	-0.02586630365537737	-0.0023475173033824974	0.02465812234482254	0.05586257592391624	-0.01590198584040913	0.007193857405939285	0.034538909698353076	0.06550467753090156
0.84499999999999997	-0.025880317081395147	-0.0023674294907434675	0.024612704555635367	0.05581720007759663	-0.0160506290522793	0.007134922628500698	0.03450365039025233	0.06546993678934207
0.84999999999999998	-0.025895540789911277	-0.0023838444865766474	0.024577324376791318	0.055780595081655504	-0.016314993644587925	0.006986490864990761	0.0344078612772884	0.06539308287903012
0.85499999999999998	-0.025911410579747274	-0.0023962275771939752	0.02455287369301684	0.05575341481783181	-0.016686091436145987	0.0067520669483356385	0.034252713862480653	0.06527472271660929
0.85999999999999999	-0.025927276769094607	-0.002404555860910092	0.02453897873017254	0.05573524503827256	-0.017141082628739222	0.006445822183161479	0.034046330472806405	0.06512020972983652
0.86499999999999999	-0.02594253131270963	-0.002409324734840512	0.024534068044511928	0.05572464261045457	-0.01764763278285863	0.00608984733174278	0.033802264275919126	0.06493878867228371
0.87	-0.02595671171488596	-0.0024114593026434133	0.024535627702060157	0.055719322861880576	-0.018169650212501824	0.0057102692502650045	0.03353726996990632	0.06474223977795267
0.875	-0.0259695585483396	-0.0024121641357280985	0.02454056858924578	0.05571644650141355	-0.018672763227388686	0.005333293735962554	0.03326890828687034	0.0645433222184742
0.88	-0.025981022545259493	-0.002412756528742691	0.024545617128639206	0.055712943367226146	-0.019128272065463775	0.004982057339041157	0.033013465990317764	0.06435431320256249
0.88500000000000001	-0.025991233411591895	-0.0024145212869155393	0.024547658022213314	0.05570581723299006	-0.0195150771629862	0.00467472306883732	0.032784476442296206	0.06418585115116546
0.89000000000000001	-0.02600044947664836	-0.00241860640591937	0.024543992359311834	0.05569239733596427	-0.019819827908641112	0.0044237830356271355	0.03259189732428122	0.06404616671449631
0.89500000000000002	-0.026009005031006067	-0.002425959107320393	0.02453250956240956	0.0556705272930766	-0.02003597066319856	0.004236218082253789	0.03244182872377261	0.06394067448674333
0.90000000000000002	-0.02601726486742865	-0.0024372881422467544	0.024511795077244172	0.05563870106408721	-0.020162449373439	0.00411406657836654	0.032336575930812725	0.06387183338420233
0.90500000000000003	-0.026025587793537527	-0.0024530337482414843	0.024481202977431737	0.055596163440166796	-0.02020263667553475	0.004055027571090951	0.03227487117116686	0.06383917241427814
0.91000000000000003	-0.026034295692946192	-0.0024733302307807644	0.02444091534419959	0.05554298869988579	-0.020163793714587874	0.004052887182546199	0.03225213687296207	0.06383940977071421
0.91500000000000004	-0.026043643104417	-0.002497955625731717	0.024391993086911673	0.05548013847203678	-0.020057071619830204	0.004097743560277056	0.03226076496613996	0.06386664657688444
0.92000000000000004	-0.02605378414929354	-0.0025262759794509766	0.02433640161237203	0.05540948338740352	-0.019897818468208553	0.004176171840715038	0.032290472139643686	0.0639126701852506
0.92500000000000004	-0.02606473828417079	-0.00255720572198488	0.024276975985388784	0.055333758942791904	-0.019705764408390412	0.004271586246067458	0.03232884563198744	0.06396743562502008
0.93000000000000005	-0.026076362432116456	-0.0025892161516712473	0.02421728135708065	0.05525642084236703	-0.019504566404122858	0.0043650888652647345	0.032362198075368026	0.06401979164499637
0.93500000000000005	-0.026088342093239573	-0.0026204251800752308	0.02416133275620717	0.05518137463818045	-0.019320272494181792	0.004437009225983963	0.03237679049201501	0.06405847204359195
0.94000000000000006	-0.026100214676995852	-0.0026487874869047623	0.024113167910582437	0.055112580729860354	-0.01917856794683166	0.004469122535371469	0.03236036335134503	0.06407328985782205
0.94500000000000006	-0.026111431802234214	-0.0026723741388617528	0.024076313935771226	0.05505357396078664	-0.01910115485283482	0.00444723133083667	0.032303766629592584	0.06405637577432244
0.95000000000000007	-0.026121454123204775	-0.002689692655776134	0.024053239185845728	0.05500697489048838	-0.01910211449318205	0.004363521303387494	0.0322023582117511	0.0640032313616053
0.95500000000000007	-0.026129857486495652	-0.0026999693842456817	0.024044913011140825	0.054974091026820715	-0.019185340874051587	0.004218008534668842	0.03205681177820681	0.06391336060499711
0.95999999999999996	-0.026136420899113392	-0.002703313786826371	0.024050588328202185	0.05495469812290313	-0.01934391791116115	0.0040185803231807884	0.031873080089196454	0.06379031702605414
0.96499999999999997	-0.026141170737037655	-0.002700715677937152	0.024067869709282857	0.0549470527727672	-0.019561681726045662	0.0037795547144232403	0.03166147742250776	0.06364114047895036
0.96999999999999997	-0.02614437089751949	-0.00269387988586971	0.024093050414383383	0.05494813079414346	-0.019816457385849726	0.0035191612500521828	0.031435093500740106	0.06347530840405442
0.97499999999999998	-0.02614646744238382	-0.002684953266963952	0.024121628490468987	0.054954032809217124	-0.020083958695319433	0.0032566516660842227	0.031207924603103558	0.06330343356590865
0.97999999999999998	-0.026148009247011723	-0.0026762232711816016	0.02414887562930482	0.0549604684786584	-0.0203413017595594	0.003009755778371004	0.03099313547356068	0.06313596750349233
0.98499999999999999	-0.026149568185454847	-0.0026698578718731517	0.024170344315944805	0.05496323190566849	-0.020569446637248474	0.002792943187836021	0.030801751884103782	0.06298211673087378
0.98999999999999999	-0.02615167498374905	-0.0026677239617653257	0.024182246491785395	0.05495860671649502	-0.02075439852703865	0.002616594717897657	0.03064189659241092	0.0628490800440372
0.995	-0.026154775740632078	-0.0026712841270796197	0.024181694402069548	0.05494367525668041	-0.020887418758280717	0.0024868961907718867	0.030518508073041635	0.06274161464297484
1.	-0.026159204871139367	-0.0026815456416236193	0.02416683715471638	0.05491653659693036	-0.020964689592259625	0.0024061311152714353	0.03043338191700075	0.06266187078532892
1.0050000000000001	-0.026165165848857388	-0.0026990270427815323	0.024136942184550023	0.054876452691641604	-0.020986854620858975	0.0023730666078349578	0.030385363947636253	0.06260941302882866
1.01	-0.02617271187739779	-0.0027237153891448433	0.0240924593521803	0.05482393893112593	-0.020958698059385036	0.002383244715983692	0.030370581112548325	0.06258136473386
1.0150000000000001	-0.026181723336780514	-0.002755006292747576	0.024035075099358587	0.0547607989050459	-0.020889014781785432	0.0024291481418820043	0.030382685138127537	0.06257265340918484
1.02	-0.026191885888756643	-0.002791643232882921	0.023967727175104772	0.05469008212341694	-0.020790518932456648	0.002500356930039605	0.030413168416632583	0.06257637587813782
1.0249999999999999	-0.02620268043527944	-0.0028316955886095565	0.02389452121773659	0.05461592839429979	-0.020679489798952615	0.0025839120800551724	0.03045186036029027	0.06258432418146258
1.03	-0.026213400807471293	-0.002872627109567988	0.023820483760393113	0.05454326371306834	-0.02057481138198473	0.0026651156559864466	0.030487702153351767	0.06258770195651682
1.0349999999999999	-0.026223213556365893	-0.0029114979851443566	0.02375111304754643	0.05447733598267017	-0.02049617869551452	0.0027288955671850874	0.030509820518097447	0.06257801408986073
1.04	-0.02623126398454675	-0.0029453087208116606	0.023691748882260073	0.054423122434089206	-0.020461532568788042	0.0027616525312504827	0.03050879547396473	0.06254804222904294
1.0449999999999999	-0.026236814892403232	-0.0029714395680642577	0.023646857259256228	0.054384691277455884	-0.02048416984865189	0.002753253998139681	0.030477892343754504	0.06249275245749679
1.05	-0.02623938624258419	-0.002988087407331655	0.02361938185372035	0.05436463696128286	-0.020570283188787373	0.0026986656708565416	0.03041396826225534	0.06240995207760666
1.0549999999999999	-0.026238855284590155	-0.00299458137481323	0.023610320765478674	0.0543637115799717	-0.020717716853653673	0.0025987296816821865	0.030317811896798913	0.06230054273455746
1.06	-0.026235484980541256	-0.0029914862085249246	0.023618633002887756	0.054380736961293766	-0.020916397835700686	0.002459835183403562	0.030193823802826557	0.06216830473346036
1.065	-0.0262298721246457	-0.0029804694783223578	0.02364148568383672	0.054412813914767016	-0.021150336102507772	0.0022925837560656	0.030049131895123083	0.06201926238816911
1.0700000000000001	-0.026222834184274985	-0.00296398388600906	0.02367476062327825	0.05445577256904586	-0.021400560400044746	0.002109858396670017	0.029892380793843584	0.06186077865086506
1.075	-0.026215271857400246	-0.0029448638448328485	0.023713684952786158	0.054504757728369435	-0.021648123627006775	0.0019248253483519226	0.029732481554211248	0.0617005735725241
1.0800000000000001	-0.02620804521444653	-0.0029259396108297186	0.023753448803005995	0.05455483090962816	-0.02187644912734478	0.0017493087938338613	0.02957755805322942	0.061545845048363836
1.085	-0.02620188774324939	-0.002909739826677237	0.0237897125515854	0.05460149381435928	-0.02207266701212494	0.0015927612363039732	0.029434218877088043	0.061402608224346004
1.0900000000000001	-0.026197363849406474	-0.0028983066200885628	0.023818961856565065	0.05464108078602017	-0.02222799059206259	0.0014618255093558842	0.029307171521413464	0.06127529259425459
1.095	-0.026194860356082775	-0.002893107887670492	0.023838717275958883	0.0546710110633175	-0.022337443414120174	0.0013603330322135444	0.029199116774245918	0.0611665718240969
1.1000000000000001	-0.026194595593432162	-0.0028950103988711687	0.023847633542951	0.05468992117014344	-0.022399320948765396	0.0012895323530258958	0.029110828371142698	0.061077366523997416
1.105	-0.02619663028925363	-0.0029042754970077496	0.023845529308611457	0.054697708124096404	-0.02241470236753231	0.0012483717715015765	0.029041329883077803	0.0610069558884337
1.1100000000000001	-0.026200869923115825	-0.0029205511776031062	0.023833376342350384	0.05469550759388995	-0.02238718953747235	0.001233733150941324	0.028988111690556366	0.06095315180270132
1.115	-0.026207055854829596	-0.0029428538068194737	0.023813255699410025	0.054685614619085644	-0.022322896971435403	0.0012405990476148303	0.028947369494540007	0.060912516313426646
1.1200000000000001	-0.02621475068770651	-0.002969554269803309	0.023788265505979154	0.054671336644952384	-0.0222305757446816	0.0012622109629033948	0.028914279041154078	0.06088062845776815
1.125	-0.02622333061637379	-0.002998401872760713	0.023762348561597302	0.0546567577776141	-0.022121643449600027	0.0012903282328539582	0.028883340330895506	0.06085242011001472
1.1300000000000001	-0.02623200190407858	-0.0030266288644740856	0.023740004920105105	0.054646395922104296	-0.022009837650528365	0.0013157105796186993	0.0288488226443238	0.06082259708730402
1.135	-0.026239857199782224	-0.0030511720400726388	0.023725870227652802	0.054644753812704165	-0.02191025204421352	0.0013289085743471863	0.028805317121844698	0.060786140329231346
1.1400000000000001	-0.02624597767598657	-0.003069020544998077	0.02372417593876059	0.05465579807562433	-0.021837683598774024	0.001321349980262474	0.02874835997292124	0.060738847722743405
1.145	-0.0262495696545385	-0.0030776531125441464	0.02373815612632437	0.05468243753653094	-0.02180449565085581	0.0012865740681789989	0.0286750384295893	0.060677841774342024
1.1500000000000001	-0.026250105463892063	-0.00307547791475583	0.023769511391403136	0.05472609778874257	-0.021818487290774725	0.0012213399553360166	0.028584453488370118	0.0606019475099923
1.155	-0.026247427669703574	-0.0030621583845151686	0.02381806067950504	0.05478648862781067	-0.021881400643948938	0.0011262874955028615	0.028477911414541132	0.06051185231204573
1.1599999999999999	-0.026241781812966613	-0.003038721421167973	0.023881687516403384	0.05486162763664112	-0.021988577437774708	0.0010059108141548413	0.02835876386589322	0.06040999884821663
1.165	-0.02623376534211862	-0.003007404466420366	0.023956616679793492	0.05494812433769006	-0.022129910084219866	0.0008678047998508143	0.02823190614705372	0.06030022360173104
1.1699999999999999	-0.02622420938054025	-0.0029712820817849555	0.024037963954578623	0.0550416652227952	-0.022291787195482228	0.0007213810131016002	0.028103041452920675	0.06018721504899088
1.175	-0.02621403086666746	-0.0029337811042537657	0.0241204251311097	0.05513759482918189	-0.022459430326824133	0.0005764084436676318	0.027977882678665137	0.0600759038961405
1.1799999999999999	-0.02620409608212471	-0.0028982141516409217	0.024198944698132344	0.05523147775374792	-0.022618990588391147	0.0004417437068547081	0.027861464099272388	0.05997089972764099
1.185	-0.02619512377331441	-0.0028674297780569564	0.024269237336654283	0.05531955102681949	-0.022758990588731747	0.0003244867276198087	0.027757676888753732	0.05987605699846325
1.19	-0.02618763615779183	-0.0028436167829260397	0.024328104717900735	0.055399021143348916	-0.02287101152618931	0.00022961178611193228	0.027669057140506756	0.05979420485759003
1.1950000000000001	-0.026181949267125887	-0.0028282420975175677	0.024373561174265514	0.055468205351163764	-0.022949782371871688	0.00015996992845636326	0.027596781689074954	0.059727029937150775
1.2	-0.02617818589589156	-0.0028220683365388828	0.02440482665055543	0.055526547042739426	-0.022992947887093513	0.00011648735694167692	0.027540790243590137	0.059675073422815264
1.2050000000000001	-0.026176294938319355	-0.0028251933677099507	0.024422254291485375	0.0555745445516849	-0.02300077887454214	0.00009839546554992959	0.027499955014458177	0.05963779786966741
1.21	-0.02617606700346345	-0.0028370727978263475	0.024427239716201036	0.05561362477875959	-0.022975990263435837	0.00010339230424350398	0.027472248479570985	0.059613691058079975
1.2150000000000001	-0.026177144429236274	-0.0028565161606864493	0.024422124079385068	0.05564597659478985	-0.02292370132407108	0.00012771918747366473	0.02745489859684083	0.059600394776472124
1.22	-0.026179031527404837	-0.0028816790435447857	0.024410069030384018	0.055674343672010795	-0.022851443766746915	0.00016621451751178302	0.027444553224086583	0.0595948660405415
1.2250000000000001	-0.026181116035735162	-0.0029100975487333647	0.024394862182620238	0.0557017701105043	-0.022769026100225083	0.00021245987661527074	0.02743749074642532	0.05959358875522647
1.23	-0.026182713317241632	-0.002938818806058705	0.024380616476323037	0.0557312988448963	-0.02268802912719713	0.0002591417229181577	0.0274299058523461	0.05959285015672613
1.2350000000000001	-0.026183139189531517	-0.00296466315338705	0.0243713585455438	0.055765640878097086	-0.022620772743417616	0.0002987002086474208	0.027418268868943736	0.05958907816656671
1.24	-0.02618180565575078	-0.002984609011341996	0.024370550962583865	0.05580685569246151	-0.022578770578116147	0.0003242278390997609	0.027399714558905323	0.0595792086164675
1.2450000000000001	-0.026178320057052257	-0.002996233905031078	0.024380639775189065	0.055856098700352005	-0.022570932416515515	0.0003304508648519452	0.027372381167077107	0.05956102609359133
1.25	-0.026172559277607373	-0.0029981017299611154	0.02440273658857301	0.055913490164101715	-0.02260197632697604	0.0003145389180377765	0.02733561307149535	0.05953341141595344
1.2550000000000001	-0.02616469320952813	-0.002989984355521425	0.024436518948536812	0.05597813812902105	-0.022671547051331616	0.0002765008358929133	0.027289969382057855	0.05949644037694285
1.26	-0.026155146873208523	-0.0029728526474053813	0.024480371766288977	0.05604831181305605	-0.022774347592798082	0.0002190455116306872	0.02723703567261013	0.059451310604123786
1.2650000000000001	-0.026144511857809603	-0.0029486473885795904	0.02453172346227602	0.05612172521337694	-0.022901248322803068	0.00014696148542076536	0.027179091739847325	0.05940011456665952
1.27	-0.0261334343798465	-0.002919907479540658	0.02458748381219377	0.05619586748054593	-0.02304101106821211	0.00006621246170232	0.02711872063656707	0.05934551120701358
1.2750000000000001	-0.02612251137454416	-0.0028893618727514336	0.024644481728825923	0.05626831422267197	-0.023182112589782655	-0.00001700330853753951	0.02705844360800588	0.05929036449782002
1.28	-0.026112217424315805	-0.0028595775676059833	0.024699825423368394	0.05633697017463438	-0.023314220881264513	-0.00009702807195559977	0.02700043944993319	0.05923741164803941
1.2849999999999999	-0.02610287042451036	-0.002832715036902165	0.0247511468846598	0.05640021957347044	-0.02342909445796503	-0.0001692528606607748	0.026946371528022647	0.0591890027230855
1.29	-0.0260946305950684	-0.0028103980533768433	0.02479672947824836	0.05645698570144773	-0.023520911687985	-0.00023035873163254096	0.026897315834347728	0.05914692740856006
1.2949999999999999	-0.026087520480671336	-0.002793673755761197	0.02483554136511314	0.056506718193808335	-0.02358619660826839	-0.000278356575146947	0.026853766205032215	0.059112322886521865
1.3	-0.026081453237892266	-0.002783026301603024	0.024867206418912834	0.05654933358761127	-0.023623559429795493	-0.00031251339442633854	0.02681568831334999	0.05908564453872066
1.3049999999999999	-0.026076260335133567	-0.0027784105418407245	0.02489194163022209	0.056585132918882425	-0.023633437018422986	-0.0003332411677034934	0.026782598536491745	0.059066679146646324
1.31	-0.026071714903229976	-0.002779284580753583	0.0249104806050862	0.05661471354904557	-0.023617941579269202	-0.00034199386747510267	0.026753652623719197	0.059054585951183604
1.315	-0.02606755137254386	-0.0027846360852221627	0.024923991298514907	0.05663888442585794	-0.023580836702069886	-0.0003411820909960644	0.026727738339270883	0.05904796045061032
1.3200000000000001	-0.02606348473431982	-0.002793012585685278	0.024933986030092767	0.056658587265059616	-0.02352757659212433	-0.0003340820402472657	0.026703573202190065	0.05904492507587237
1.325	-0.02605923336328181	-0.002802577552091684	0.024942215396735752	0.05667482204917749	-0.023465278278174777	-0.0003246927290897932	0.026679811553999216	0.05904325634196509
1.3300000000000001	-0.02605454767680572	-0.002811218505038818	0.024950536308114345	0.056688574116065725	-0.023402463947052067	-0.00031748844542834383	0.026655163879631186	0.05904055716731337
1.335	-0.02604924319978698	-0.0028167273826552033	0.024960748743178728	0.05670074154697936	-0.023348434442051726	-0.00031702893057217164	0.02662852585450881	0.05903447473995397
1.3400000000000001	-0.026043231898913763	-0.0028170545225099566	0.024974405918198016	0.05671206464828598	-0.02331223360905153	-0.0003274309212262204	0.02659910619083947	0.059022949791733996
1.345	-0.02603654206140716	-0.0028106077784187055	0.024992616833958054	0.05672306279659914	-0.023301326604560503	-0.000351766243141136	0.026566533485560075	0.05900446637669084
1.3500000000000001	-0.026029317075436494	-0.0027965364960403274	0.02501587451970855	0.05673398637959841	-0.02332028741680111	-0.0003915137219322781	0.02653091686127744	0.05897825854884091
1.355	-0.02602178860329866	-0.0027749220625949006	0.02504395087512133	0.05674479178755155	-0.023369881112512217	-0.00044622254735855954	0.026492837743890517	0.058944428463176046
1.3600000000000001	-0.026014228424728867	-0.002746807916426985	0.025075892751504073	0.056755144802896514	-0.02344685979040872	-0.0005135140847632471	0.02645326317648774	0.058903943382806224
1.365	-0.026006891522439773	-0.0027140455862474074	0.02511013151062768	0.056764452763837014	-0.023544569725815912	-0.0005894545526909422	0.026413392145068704	0.058858505054769625
1.3700000000000001	-0.025999966243158406	-0.0026789935023636574	0.025144686314431678	0.05677192012301038	-0.02365418792398591	-0.0006692086517356222	0.026374467298260772	0.05881031567856594
1.375	-0.02599354380725755	-0.002644152969563516	0.025177413724510118	0.05677661764599325	-0.023766208607182475	-0.0007477937533219875	0.026337595087802913	0.058761788730044444
1.3800000000000001	-0.025987611319524002	-0.002611837093044738	0.025206246210621633	0.05677755426623925	-0.023871774991939983	-0.0008207406660778811	0.026303612177481273	0.058715261152377914
1.385	-0.025982064330314105	-0.002583940996484521	0.025229374121127968	0.05677374302939157	-0.02396358713208858	-0.0008845306101490571	0.026273017885083245	0.058672753984270375
1.3900000000000001	-0.025976730635831263	-0.002561833819774216	0.0252453522802215	0.05676425760382483	-0.0240363201998385	-0.0009367778722717524	0.02624597079198984	0.05863580721373605
1.395	-0.025971397288564266	-0.0025463497328784865	0.02525314032738258	0.056748281482839974	-0.024086657003176047	-0.0009762127692558372	0.026222332052332802	0.05860539140130691
1.4000000000000001	-0.02596583612536755	-0.0025378327007683746	0.02525210400688349	0.05672515609356064	-0.024113118489864433	-0.0010025597192635577	0.026201732893280257	0.05858188209468957
1.405	-0.025959827081540567	-0.0025361901042219425	0.02524200842788143	0.05669443494924073	-0.02411586762900688	-0.0010163992192156503	0.02618364788965823	0.05856507730058963
1.4099999999999999	-0.025953181250026686	-0.002540926462761012	0.025223025570047304	0.05665594798829237	-0.024096597296319387	-0.001019067006496109	0.026167464040265154	0.05855424229798444
1.415	-0.02594576611939589	-0.002551151413194415	0.025195761675665593	0.05660987353777403	-0.02405852535332584	-0.0010125979751233033	0.026152543579333627	0.058548175564522034
1.4199999999999999	-0.02593753349609282	-0.002565578614634817	0.02516129096281665	0.05655680622664565	-0.02400643369256504	-0.0009996811622568905	0.02613828267827764	0.05854529910660596
1.425	-0.025928546731442275	-0.002582548567272432	0.025121166016460927	0.05649780029953527	-0.023946621130657535	-0.0009835662481304161	0.026124167737677926	0.058543781174306274
1.4299999999999999	-0.025918999323197703	-0.0026001123904827402	0.025077368672774623	0.05643436301186107	-0.02388661488726676	-0.0009678614320659856	0.02610982681836467	0.05854169621923183
1.435	-0.02590921406831518	-0.0026162001061148885	0.025032173910008757	0.05636837614838024	-0.02383452668715616	-0.0009561939342680177	0.026095068551746883	0.05853721605132739
1.44	-0.02589961348189282	-0.0026288660005207042	0.024987924305094698	0.056301937240312655	-0.02379805693201274	-0.0009517631697689652	0.026079898122526948	0.05852881118907069
1.4450000000000001	-0.02589065966466793	-0.0026365654383328713	0.02494674666604533	0.05623713355867006	-0.023783314567436493	-0.0009568805412046228	0.026064502394043426	0.05851542903008869
1.45	-0.02588277341380584	-0.0026383910628500337	0.02491027049760338	0.05617578445964701	-0.023793757307468997	-0.0009726244935799077	0.026049204015531787	0.0584966125457793
1.4550000000000001	-0.02587625276677871	-0.0026341989090797606	0.02487941495038231	0.056119201924629596	-0.02382958157041839	-0.0009987191460826981	0.026034394116450414	0.058472533016487305
1.46	-0.025871214156235285	-0.0026245889339535458	0.024854291900539692	0.05606801843736778	-0.023887767009548998	-0.0010336734295218722	0.026020460026646396	0.05844393021605497
1.4650000000000001	-0.025867572299370326	-0.0026107533694478303	0.024834237162068236	0.056022115401772495	-0.02396275671092447	-0.0010751305032304526	0.026007724985673462	0.05841197581420612
1.47	-0.025865061132731747	-0.0025942454361380565	0.02481794705622932	0.055980660606581883	-0.024047543119950297	-0.0011203178116542625	0.02599641130235571	0.05837809205252257
1.4750000000000001	-0.025863284691921673	-0.0025767339014389884	0.02480367784606308	0.05594223937947583	-0.024134832443224705	-0.0011664795302646115	0.025986630201300567	0.058343762869760084
1.48	-0.02586178002454445	-0.002559796069629131	0.0247894644374715	0.055905048812569316	-0.024218003995875717	-0.0012112075694545492	0.025978394447064394	0.05831036885175213
1.4850000000000001	-0.025860075680960378	-0.0025447756046443498	0.024773326457456064	0.05586712065555064	-0.02429171603509384	-0.0012526385634082475	0.02597164591443159	0.05827906498672804
1.49	-0.025857736308142164	-0.002532706220141522	0.024753445575350055	0.055826544153733	-0.024352156053088672	-0.0012895276842159404	0.025966289621848403	0.058250706720522905
1.4950000000000001	-0.02585439198378357	-0.002524285969342093	0.02472831123692807	0.05578167048326381	-0.024397032106270564	-0.0013212338907655332	0.025962227182307347	0.05822581941495802
1.5	-0.025849756831498944	-0.0025198810652657232	0.024696839971659317	0.055731290433152385	-0.024425434927802716	-0.0013476558817240747	0.025959384796092926	0.058204600861792403
1.5050000000000001	-0.02584364386189098	-0.002519540353232306	0.024658475696946187	0.05567478292288715	-0.02443768221946182	-0.0013691501739659761	0.025957732873866723	0.058186945766888855
1.51	-0.0258359821171743	-0.0025230083291488603	0.024613275628275668	0.05561223224580155	-0.024435210912286367	-0.0013864495307539678	0.025957295734515662	0.05817248364042275
1.5150000000000001	-0.025826838839696536	-0.0025297331981695248	0.02456197965278969	0.05554450714814244	-0.024420530006017287	-0.0014005866482029584	0.02595815060874528	0.05816062546238349
1.52	-0.025816444328433476	-0.0025388750528554517	0.024506051946498367	0.05547328736820609	-0.02439719742531044	-0.0014128176660172915	0.025960415717880134	0.058150618155720805
1.5250000000000001	-0.025805211324001938	-0.0025493264514927405	0.024447674334681153	0.05540101675707896	-0.02436974686541372	-0.0014245343577021046	0.025964227922472452	0.05814160805727923
1.53	-0.025793735768928003	-0.0025597620039255874	0.024389664125340254	0.05533076085671619	-0.0243434742341888	-0.001437153748278592	0.025969711727460876	0.05813271454908973
1.5350000000000001	-0.025782764199766793	-0.0025687329694088733	0.024335288501297483	0.055265954623476346	-0.02432401040978406	-0.0014519800255547205	0.025976943457943005	0.05812311271720934
1.54	-0.025773117772096416	-0.002574814943782487	0.02428795770200552	0.05521004471053005	-0.02431666670117348	-0.0014700458033959777	0.02598591696809934	0.05811211989379496
1.5449999999999999	-0.025765575370216096	-0.0025768002413908316	0.024250804441827797	0.05516605854124075	-0.024325634905268918	-0.0014919558133739811	0.02599651953422879	0.058099276418415315
1.55	-0.025760735762403567	-0.0025739042865436557	0.02422619684558687	0.055136162538576707	-0.024353222572007567	-0.0015177701413649678	0.026008527220434233	0.058084407687442094
1.5549999999999999	-0.02575889380307087	-0.002565935966996133	0.024215275848169984	0.055121293095346816	-0.02439935323680855	-0.0015469673916299388	0.026021626439302843	0.05806765444295049
1.56	-0.025759968826120052	-0.002553378051727548	0.024217633624223075	0.05512094416594742	-0.02446151641739428	-0.0015785134345332782	0.026035462069696112	0.058049462496032
1.565	-0.025763509621361286	-0.0025373439021585844	0.024231234359926836	0.055133168385996446	-0.024535213781586115	-0.001611030018084447	0.026049703918466127	0.058030531256753184
1.5700000000000001	-0.025768774324443692	-0.0025194162295605993	0.024252616792379344	0.055154799542343286	-0.0246147755133543	-0.0016430225053004337	0.02606411624703082	0.058011730107268025
1.575	-0.025774857972124136	-0.0025014141393781657	0.024277331920500723	0.055181849941698065	-0.024694301605145245	-0.0016731057249961781	0.026078613390211745	0.057993999142391776
1.5800000000000001	-0.025780828234827635	-0.002485154920051284	0.02430050033890063	0.05520999792654711	-0.024768473900899618	-0.0017001725168395983	0.02609328935265591	0.057978253055404765
1.585	-0.02578583537860893	-0.0024722676954971796	0.024317355295753743	0.055235072518557	-0.024833077313961685	-0.001723476711182275	0.02610841801305757	0.05796530322124744
1.5900000000000001	-0.02578918006212567	-0.0024640853399136727	0.024323673819917013	0.05525346343242141	-0.024885201510775935	-0.001742635129903898	0.02612442844075949	0.05795580526635291
1.595	-0.025790341631163675	-0.002461606853300681	0.024316063925772628	0.05526242193222786	-0.02492320074781977	-0.0017575760262589094	0.026141863194731916	0.057950231053380916
1.6000000000000001	-0.02578898196243318	-0.002465499786358984	0.02429213597926719	0.05526025312311637	-0.02494653525849892	-0.0017684677013204038	0.026161325857951563	0.05794885816358843
1.605	-0.025784943037740097	-0.002476106723929761	0.024250616161510943	0.05524641988921221	-0.024955606350817186	-0.001775653941535336	0.02618341984667143	0.05795176817726789
1.6100000000000001	-0.02577825198281941	-0.002493428754737856	0.024191453015500738	0.055221578758564475	-0.024951652493772205	-0.0017796096627087526	0.02620867722814101	0.0579588471526765
1.615	-0.025769138307734474	-0.002517077001214615	0.02411593197117346	0.05518755327865695	-0.024936718096234354	-0.0017809168866679882	0.026237476800747683	0.05796978634304087
1.6200000000000001	-0.025758057206359347	-0.0025462057704812423	0.024026763075546857	0.055147231328982804	-0.024913655280615055	-0.0017802512518968266	0.026269956263091386	0.05798408651168846
1.625	-0.025745702599754273	-0.002579462479976274	0.023928064146275466	0.05510436115265245	-0.02488608203608228	-0.0017783641823887802	0.026305932684936414	0.05800107324691014
1.6300000000000001	-0.025732987720717252	-0.0026150024214400915	0.023825147879130867	0.05506322643414269	-0.024858209397165563	-0.0017760466798549643	0.026344854551301828	0.0580199316867336
1.635	-0.025720973907257975	-0.0026506108736520304	0.023724054936434626	0.05502820662876848	-0.02483447815469527	-0.0017740680311303157	0.02638581114457221	0.05803976599418401
1.6400000000000001	-0.02571074273890019	-0.002683945197507402	0.023630855403837202	0.05500326822972388	-0.024819014852792903	-0.001773095051361348	0.0264276156816589	0.05805968212979977
1.645	-0.025703229959708702	-0.002712861893621176	0.02355083950157029	0.05499146963849081	-0.02481500750731486	-0.001773610021737323	0.026468957589868412	0.058078884099441265
1.6500000000000001	-0.025699061759784536	-0.00273574964195739	0.02348778555229939	0.05499457785774856	-0.02482417020113062	-0.0017758514814091436	0.02650859455518292	0.058096767318049615
1.655	-0.0256984418556844	-0.0027517749592349174	0.0234434875092051	0.05501287807897662	-0.024846467474408617	-0.0017797970359462675	0.026545538972809278	0.0581129911017206
1.6600000000000001	-0.02570112424303602	-0.002760973877166812	0.023417643498839315	0.05504521148067775	-0.024880191228289314	-0.0017851931133688857	0.02657919502087196	0.05812751656427286
1.665	-0.025706476793858336	-0.0027641775575939077	0.023408092403733448	0.055089220278886575	-0.02492235993695226	-0.0017916206587132958	0.026609420488773686	0.05814060457543881
1.6699999999999999	-0.025713610266372457	-0.002762812584799328	0.023411294237765837	0.05514173420089575	-0.024969305386072865	-0.001798576223636771	0.02663651144446526	0.05815277743668948
1.675	-0.025721530623012086	-0.002758643483113647	0.02342291614257101	0.05519921316085164	-0.025017274343347752	-0.0018055480794393274	0.026661126273260897	0.05816475429519406
1.6799999999999999	-0.025729274971038153	-0.002753520842153124	0.023438405622979264	0.05525816792505394	-0.025062906724564394	-0.0018120742652372754	0.026684172990578185	0.058177372546613745
1.685	-0.025736007339742177	-0.002749175073007067	0.023453478624077102	0.05531550474334976	-0.02510352580232139	-0.0018177786069320315	0.02670668165974095	0.05819150602069007
1.69	-0.02574106958178469	-0.0027470692414212896	0.02346449486138644	0.055368768991145456	-0.025137248492065167	-0.0018223876125762638	0.026729677280515403	0.05820798718785346
1.6950000000000001	-0.025743996806967085	-0.002748304987442105	0.023468722766117032	0.05541628721778841	-0.025162968534984308	-0.0018257343988698474	0.026754061956137852	0.05822753671690148
1.7	-0.02574451293430165	-0.0027535661602723317	0.02346451037676557	0.055457221913528795	-0.025180277685826067	-0.0018277560561491184	0.026780510538554875	0.05825070078170023
1.7050000000000001	-0.02574252128348246	-0.0027630839990621285	0.023451380659828915	0.05549155836645054	-0.025189378768923857	-0.0018284893453224785	0.02680938173759215	0.058277795320955374
1.71	-0.025738100275723944	-0.002776612811451579	0.02343006441815061	0.05552004048660974	-0.02519102183652064	-0.0018280673313271789	0.02684064670314886	0.058308857232650224
1.7150000000000001	-0.025731507606831263	-0.002793413701918057	0.023402474520182587	0.05554406598601333	-0.025186469685092017	-0.0018267170834139076	0.026873838964013227	0.058343604980878254
1.72	-0.025723189149262256	-0.0028122538854709316	0.023371614547298494	0.055565544529230605	-0.025177476595651543	-0.0018247562538301154	0.026908032682347857	0.05838141459716749
1.7250000000000001	-0.02571378236242635	-0.0028314384350007406	0.023341405723841396	0.05558671848590264	-0.02516624731475794	-0.001822584461889562	0.026941859552904734	0.05842132045382434
1.73	-0.025704099515915433	-0.0028488974856670434	0.023316410657071535	0.055609946667314905	-0.025155335506374703	-0.0018206643357340845	0.026973577189174622	0.05846205206232619
1.7350000000000001	-0.025695075718249152	-0.0028623514867696263	0.023301434424271586	0.05563745749907103	-0.025147447194846094	-0.0018194874151662467	0.027001201753898592	0.0585021169864364
1.74	-0.025687673025070756	-0.0028695655280210203	0.02330099861201783	0.055671088576991	-0.025145139504462472	-0.0018195227483537467	0.02702271205124344	0.058539934461165774
1.7450000000000001	-0.02568274570155216	-0.002868677637432102	0.023318718255113335	0.05571204191394502	-0.025150446968611975	-0.0018211515411413262	0.027036317891234393	0.05857401401713103
1.75	-0.025680890052997566	-0.002858548164188187	0.023356664425588054	0.05576069401474708	-0.02516451437892695	-0.001824598935040449	0.027040761381667347	0.05860315962009768
1.7550000000000001	-0.025682317252730905	-0.0028390424337661137	0.023414848998645668	0.05581650155846759	-0.025187343232143233	-0.0018298808480137236	0.027035592190188012	0.05862666634210811
1.76	-0.02568678944166345	-0.002811150464341043	0.0234909886468545	0.05587803219695071	-0.02521774506224185	-0.0018367850210605666	0.027021341595813996	0.05864446922915641
1.7650000000000001	-0.025693642886360876	-0.002776883526492037	0.023580660486286986	0.055943125488382914	-0.025253534333698906	-0.0018448975629098364	0.026999531670106082	0.05865720826011482
1.77	-0.025701892456705067	-0.0027389607998950056	0.02367785213793756	0.05600915782658621	-0.025291910128227107	-0.0018536711170902172	0.026972499519395378	0.0586661904386206
1.7750000000000001	-0.025710383571185984	-0.0027003751642385356	0.023775779539231753	0.056073359225867855	-0.025329911874809243	-0.0018625156528758898	0.02694307584837111	0.058673255038060174
1.78	-0.025717945524535494	-0.002663963531625067	0.023867763473582982	0.056133120119811274	-0.025364822508560023	-0.0018708861770814673	0.026914202452315166	0.05868057094937382
1.7850000000000001	-0.025723508447177884	-0.002632086370692094	0.023947962819049172	0.05618623676732472	-0.025394433574611828	-0.0018783465940733423	0.026888581496406418	0.05869040656825068
1.79	-0.025726167912249527	-0.0026064608752706933	0.0240118478787644	0.05623106867484589	-0.025417152702973112	-0.0018846015227571868	0.026868419933472953	0.058704909171806825
1.7949999999999999	-0.025725203999645393	-0.002588128983874496	0.024056408705650803	0.05626660902498623	-0.025431989964437966	-0.00188950057062882	0.026855285227700757	0.058725916221031654
1.8	-0.025720076151300633	-0.002577503878062727	0.024080176163468723	0.05629248861681453	-0.025438486124301867	-0.00189302666557436	0.026850048882081097	0.05875480400648488
1.8049999999999999	-0.02571041878638211	-0.0025744344124140313	0.02408315996351498	0.056308940065717704	-0.025436642710015705	-0.00189528026088636	0.02685287753213857	0.058792367797783955
1.81	-0.025696057468266236	-0.002578247538450272	0.02406678186077339	0.0563167431495513	-0.025426891999697443	-0.0018964665864623616	0.026863238899815088	0.058838726586587384
1.815	-0.025677054427177253	-0.002587760693521045	0.024033825358395842	0.056317159513302774	-0.025410115694589945	-0.0018968865952097675	0.02687991336385079	0.05889325411457654
1.8200000000000001	-0.02565377743877746	-0.0026012878788802297	0.023988361895038866	0.05631185201899804	-0.02538769127753311	-0.00189692637332137	0.02690102918181718	0.058954551414270945
1.825	-0.02562696941025713	-0.0026166852260540276	0.023935572546898362	0.05630277663297208	-0.025361520197604598	-0.0018970365644803058	0.026924157866595234	0.059020487124091664
1.8300000000000001	-0.02559778192077531	-0.002631484617185193	0.023881384923441898	0.05629203651227006	-0.025333979637650463	-0.001897694520716697	0.026946504856726897	0.0590883324882087
1.835	-0.02556773222350407	-0.0026431399347335433	0.023831897217042146	0.05628169913759341	-0.025307749742473715	-0.0018993482040109092	0.02696520427949545	0.05915500321953994
1.8400000000000001	-0.025538557897672065	-0.0026493624271526116	0.023792652255590137	0.0562735939744525	-0.025285506632611022	-0.001902350681584862	0.02697768206301287	0.05921739187820933
1.845	-0.02551197748192004	-0.002648468887915708	0.02376791327317168	0.05626912279260712	-0.025269529843578047	-0.0019069026818106908	0.026982009423001715	0.059272741838939345
1.8500000000000001	-0.02548940708856388	-0.0026396394032578976	0.02376012838896377	0.056269119685799576	-0.025261324888250683	-0.0019130223545656664	0.0269771541761005	0.0593189919255989
1.855	-0.025471710360428095	-0.002623001979111368	0.02376972416463116	0.0562737893236233	-0.025261375776607146	-0.001920553541287509	0.026963063389266646	0.05935502115586052
1.8600000000000001	-0.025459054175621203	-0.0025995226674058606	0.023795260026544193	0.05628273302952886	-0.02526910417863302	-0.001929209990130114	0.02694056635116175	0.05938074717217341
1.865	-0.02545090541451127	-0.002570748298232294	0.023833862403335106	0.056295051068565714	-0.02528303861107943	-0.001938640661450493	0.026911142566236952	0.059397069538562
1.8700000000000001	-0.02544615460847161	-0.0025384885843332265	0.023881794849795083	0.05630949453401934	-0.02530112722238149	-0.0019484967278342682	0.02687662887204849	0.05940568444725908
1.875	-0.025443315690203094	-0.0025045218445179764	0.02393502484073261	0.05632463569035509	-0.025321094666245603	-0.001958484715199635	0.026838935832260633	0.05940881846542872
1.8800000000000001	-0.025440741452794458	-0.0024703769927649738	0.023989696391698217	0.05633903037679386	-0.025340754750021833	-0.0019683983523157574	0.026799818499227912	0.05940893259343527
1.885	-0.025436808813424583	-0.0024372072701020556	0.024042473667470005	0.05635135566440028	-0.025358229424519773	-0.0019781292113059566	0.02676071861498628	0.05940843860455718
1.8900000000000001	-0.02543005345363314	-0.0024057449976528063	0.024090759921582952	0.0563605158484007	-0.025372067100755645	-0.001987660537246875	0.026722675910484325	0.0594094547777898
1.895	-0.025419256895804498	-0.002376315413038006	0.02413281364007203	0.0563657172474087	-0.025381282606259613	-0.0019970497861920926	0.026686297335013057	0.05941361388094624
1.9000000000000001	-0.025403503532993733	-0.0023488874591551887	0.024167786418330547	0.05636651624378885	-0.025385352656771432	-0.0020064045763024973	0.02665177133145856	0.05942192606185132
1.905	-0.02538222933404095	-0.0023231446210193866	0.024195703011059794	0.05636284576435173	-0.025384197954117182	-0.002015855282448248	0.026618915711398326	0.059434694271261135
1.9100000000000001	-0.025355279633715117	-0.002298565464159999	0.02421739796913448	0.05635502372822663	-0.025378171809671602	-0.0020255262119310362	0.02658724992950831	0.0594514795136251
1.915	-0.02532298279866712	-0.002274509095449314	0.02423441721063265	0.05634374388842105	-0.02536806041534082	-0.002035506636966531	0.026556084611729747	0.05947111608330917
1.9199999999999999	-0.025286231465176168	-0.0022503041473136776	0.02424888741927251	0.05633004611533683	-0.02535508472974223	-0.0020458231139790944	0.026524622646753652	0.05949178079437268
1.925	-0.025246545585996896	-0.0022253405622778438	0.024263351527093677	0.05631526068112866	-0.025340880899734776	-0.002056415480713214	0.026492066829463343	0.05951112264252619
1.9299999999999999	-0.025206075609073855	-0.002199161361151436	0.024280564910674655	0.05630092055695719	-0.02532742837703815	-0.0020671204886500254	0.02645772884203926	0.059526458224723695
1.935	-0.02516749676141335	-0.002171546977077693	0.024303245668937073	0.05628863800346816	-0.025316897000288517	-0.002077668708506876	0.026421132957892658	0.059535032061215215
1.94	-0.02513375616736405	-0.0021425785011083423	0.024333777311877462	0.05627994744625376	-0.02531140112823226	-0.002087701137281876	0.02638210470639996	0.05953432903200605
1.9450000000000001	-0.025107670910451012	-0.0021126607202028953	0.024373878562651254	0.05627612580583177	-0.025312681676942173	-0.0020968102493057776	0.02634082997594217	0.05952240924285508
1.95	-0.025091434038776766	-0.0020824857392524924	0.0244242836773821	0.05627801268726945	-0.025321777904916628	-0.0021046045840093963	0.026297866072422404	0.05949821731481616
1.9550000000000001	-0.025086145753626464	-0.002052928353325452	0.024484507338754666	0.05628586248943161	-0.02533878109038045	-0.002110786666784526	0.02625408811827722	0.05946180554579218
1.96	-0.02509151341314229	-0.002024885851427397	0.02455277905866866	0.056299263161889025	-0.02536275895890409	-0.0021152248066542544	0.02621056649144078	0.05941441288539814
1.9650000000000001	-0.025105828318533384	-0.001999099409077191	0.02462620314840592	0.05631714749410078	-0.02539189261636303	-0.002117996246306441	0.026168392616463133	0.05935836528860171
1.97	-0.025126234549853358	-0.0019760070403106096	0.02470113299614261	0.056337902590858475	-0.025423793194556843	-0.002119386538793825	0.02612849185600184	0.05929680441558627
1.9750000000000001	-0.02514919965656815	-0.0019556686952774596	0.02477367266804302	0.0563595581857572	-0.025455901361215293	-0.0021198457396617775	0.026091470561953396	0.05923329636432416
1.98	-0.02517103529512043	-0.0019377760090919659	0.024840176444245573	0.056380015150814686	-0.025485853675798642	-0.002119917648152779	0.02605753296361445	0.05917140110517269
1.9850000000000001	-0.025188326733310933	-0.001921728590494873	0.024897631102115087	0.056397270298284084	-0.025511731759883326	-0.002120165215992806	0.026026478264448615	0.05911428417041241
1.99	-0.025198197303305945	-0.00190674207402332	0.02494386500423417	0.0564096034568946	-0.025532169664057535	-0.002121110746098126	0.0259977631356088	0.059064426845120706
1.9950000000000001	-0.02519841430213703	-0.0018919558421326547	0.024977597111695265	0.05641571149697958	-0.025546348301752994	-0.002123198057128286	0.025970601767154967	0.059023453866759626
2.	-0.025187398805449485	-0.0018765237314550213	0.024998384933956102	0.056414791966773695	-0.02555393252402637	-0.0021267724996676617	0.02594407757000693	0.05899206582833071
2.0049999999999999	-0.02516413686465616	-0.0018596807174852984	0.025006502963219428	0.05640655177371185	-0.025554960983175085	-0.002132075367655502	0.025917248674613903	0.058970100636448884
2.0100000000000002	-0.025128631581829954	-0.0018408469510570848	0.025003058129637396	0.056391412382454785	-0.025550029445796946	-0.002139194533110015	0.025889265613746153	0.05895633264641213
2.0150000000000001	-0.025081194745593	-0.0018196266582143914	0.02498957786897039	0.056370135590348	-0.025539855005641116	-0.0021481102557418244	0.025859438832721116	0.058949097382768316
2.02	-0.025023433905657	-0.0017959577214100488	0.02496834051755479	0.05634415963169042	-0.025525734822208858	-0.0021585996486249703	0.02582736300164081	0.058945915248158266
2.0249999999999999	-0.02495791945013109	-0.0017701357998629438	0.024942084738259748	0.0563153073681619	-0.025509297499825584	-0.0021702570002386894	0.025792975498893977	0.05894398797987007
2.0300000000000002	-0.024888584701818935	-0.0017428854879295626	0.024913984945199762	0.05628579998095293	-0.02549262491243044	-0.002182468000126385	0.025756623594416227	0.05894025871732292
2.0350000000000001	-0.02481986824356608	-0.0017152496431862216	0.02488714361668999	0.05625781059624028	-0.0254777882867573	-0.002194509102047754	0.02571900225265403	0.058932031228404236
2.04	-0.024756814660790046	-0.0016885283275366873	0.024864455427752646	0.05623345809331946	-0.02546687163463353	-0.0022055892072577795	0.025681105808689177	0.05891697926402616
2.0449999999999999	-0.024704020808212306	-0.0016640397426522311	0.024848134957183722	0.056214439817909606	-0.025461508538972718	-0.0022149969204398826	0.02564404862045751	0.05889356251983731
2.0499999999999998	-0.024664916641475812	-0.001642897815008351	0.024839476887624983	0.05620185822810374	-0.02546263735869919	-0.0022222133837736333	0.025608881466617443	0.05886114773097865
2.0550000000000002	-0.02464117554974745	-0.0016258238303806308	0.02483876181638562	0.05619611367439841	-0.025470358334351934	-0.0022269914146707294	0.025576420436823795	0.05882001804460966
2.06	-0.02463249231870608	-0.0016130505315509322	0.024845342267368006	0.05619690461414671	-0.02548396721537544	-0.002229374820626889	0.02554713308612675	0.058771244802913014
2.065	-0.02463676977064952	-0.001604333326588834	0.02485786272606759	0.05620332504145295	-0.025502146365990876	-0.0022296597696471678	0.02552109932767787	0.05871645974649237
2.0699999999999998	-0.0246506146679415	-0.0015990460283991914	0.024874538449441225	0.05621402879837527	-0.025523243795420314	-0.00222831856884358	0.025498039664407512	0.058657582555410336
2.0750000000000002	-0.024669966818645778	-0.0015963195933458262	0.024893424836773738	0.05622742347710828	-0.02554555654578718	-0.0022259119900580196	0.025477388694031287	0.05859655646178593
2.0800000000000001	-0.02469069306777452	-0.0015951848919858052	0.024912637596637886	0.05624186135605325	-0.025567555364270692	-0.0022230105132349225	0.025458390370155203	0.05853512952596588
2.085	-0.02470904186178592	-0.0015946951991249992	0.02493051312882471	0.056255805530198495	-0.025588023559495868	-0.0022201344486634826	0.02544019813160774	0.05847470031384955
2.0899999999999999	-0.024721929648325015	-0.0015940194132198031	0.024945716129350516	0.056267960492613935	-0.02560611477429776	-0.00221771413814548	0.025421970754905904	0.05841623102215094
2.0950000000000002	-0.024727085922065	-0.001592506988210908	0.024957306635308873	0.05627736477558744	-0.02562135225818916	-0.00221606673730876	0.02540295975776541	0.058360221215717135
2.1000000000000001	-0.024723109323196255	-0.001589729814827594	0.02496477689882436	0.05628344811945072	-0.02563359614254511	-0.0022153847883086505	0.025382586160178407	0.05830673083635831
2.105	-0.02470948738300917	-0.0015855067908831853	0.02496806480886372	0.0562860574744568	-0.025643000060876938	-0.0022157323689450904	0.025360504768597976	0.058255440385675906
2.1099999999999999	-0.02468661631054478	-0.0015799153382508586	0.02496754751506136	0.056285455775751246	-0.025649969370819706	-0.0022170459573705435	0.025336654014264066	0.05820573747198947
2.1150000000000002	-0.024655832431665716	-0.0015732916438696697	0.024964016753571662	0.05628229576527634	-0.025655123800098538	-0.0022191387728209416	0.025311289121004957	0.05815682081154971
2.1200000000000001	-0.024619439035281868	-0.0015662184620866741	0.024958635606477333	0.05627756911359311	-0.025659259574340374	-0.0022217090329296994	0.0252849958733806	0.058107814208349845
2.125	-0.024580686092226533	-0.0015594962723496672	0.024952874326658055	0.05627252960156021	-0.025663301163934983	-0.0022243542137474993	0.025258681098443956	0.05805788338353205
2.1299999999999999	-0.02454364166073925	-0.0015540908293042088	0.024948419871313347	0.056268588865367244	-0.025668231728249107	-0.0022265949059316107	0.025233533705333443	0.0580063476695475
2.1350000000000002	-0.024512892131817673	-0.0015510487199143627	0.02494705050655873	0.056267184783543825	-0.025674995296730025	-0.00222791279093026	0.025210947036186548	0.05795277683759332
2.1400000000000001	-0.024493035616034844	-0.0015513749581454032	0.02495046642259274	0.05626962661907733	-0.025684373533820404	-0.002227806424579401	0.025192391773383466	0.05789706133977726
2.145	-0.024487996317482587	-0.0015558763440668205	0.024960075218959304	0.056276927953304426	-0.025696854556869233	-0.0022258641799706084	0.02517923365162525	0.057839443125542
2.1499999999999999	-0.02450027807526607	-0.001564992351135717	0.024976751224478993	0.056289647530667314	-0.02571252588028866	-0.0022218451626850005	0.02517250645285042	0.05778049564158776
2.1550000000000002	-0.024530355221697116	-0.0015786556353159038	0.025000615548966734	0.05630776632065863	-0.025731029441597435	-0.0022157488186856857	0.025172676822556066	0.05772104753453028
2.1600000000000001	-0.024576413282137853	-0.0015962330966280522	0.025030903987747388	0.05633063118280819	-0.02575160560385654	-0.0022078488067682213	0.02517946144426826	0.05766205558328451
2.165	-0.024634564491727292	-0.0016165826062809522	0.02506598306342239	0.056356986790430934	-0.025773224899383287	-0.0021986730778260086	0.02519176066249749	0.05760444617344179
2.1699999999999999	-0.02469949704372918	-0.0016382208334122623	0.025103533422767565	0.056385097842945715	-0.02579477318143439	-0.0021889302571848875	0.02520774442328808	0.0575489557652293
2.1750000000000003	-0.024765356213904945	-0.001659553708867798	0.02514086070135209	0.056412939689617136	-0.025815236135150903	-0.0021794035627037958	0.02522507503548967	0.057496003399686725
2.1800000000000002	-0.024826589531246956	-0.0016790990634660656	0.025175248987153325	0.056438417878413825	-0.025833834084013498	-0.002170845126588495	0.025241203510701932	0.05744561999975436
2.185	-0.02487854610779172	-0.0016956430959278474	0.02520426639832548	0.056459573995120374	-0.02585008331149317	-0.0021638991910361664	0.025253658672372947	0.057397443438613915
2.19	-0.024917754677833418	-0.0017083081923111292	0.02522596607109236	0.05647474703806127	-0.02586378983511249	-0.0021590663025108326	0.02526026793725117	0.057350772293456316
2.1949999999999998	-0.024941935939094242	-0.0017165467311757664	0.02523897631431078	0.05648267949888279	-0.02587500079177883	-0.0021567026772021025	0.025259290305893446	0.057304661403374924
2.2000000000000002	-0.02494987687448096	-0.0017200965897136292	0.025242513763299727	0.05648257549523096	-0.025883942140858287	-0.0021570378369053507	0.02524948144132205	0.05725804097267603
2.2050000000000001	-0.02494129877203451	-0.0017189354235882443	0.025236368008272052	0.05647412753370549	-0.025890963356364517	-0.002160191768858818	0.025230130520621796	0.05720984541890578
2.21	-0.024916808026665384	-0.0017132584987172952	0.025220895611656365	0.056457526799144814	-0.02589649752334373	-0.0021661779319975677	0.025201104519956812	0.057159143482922024
2.2149999999999999	-0.024877955046157047	-0.0017034867643450802	0.025197034825455523	0.056433461978094034	-0.025901034409510682	-0.0021748871329657507	0.025162912960691973	0.05710526296771968
2.2200000000000002	-0.02482735870255962	-0.0016902933605434302	0.02516632120990751	0.05640309896595795	-0.025905097341820664	-0.0021860574185157567	0.02511677448154019	0.05704790027495097
2.2250000000000001	-0.02476879464068935	-0.0016746217105341721	0.025130860525489254	0.05636802466179768	-0.025909213061087417	-0.002199244929621747	0.02506463799806995	0.05698719856652093
2.23	-0.024707114268708037	-0.0016576617685448178	0.02509321048960646	0.05633013782004262	-0.025913867556206786	-0.0022138171386564326	0.025009099974778334	0.05692377365361645
2.2349999999999999	-0.024647883002356916	-0.0016407589184346762	0.025056145429909464	0.05629148099869686	-0.02591944960309493	-0.002228988505520173	0.02495317794048711	0.056858669134787716
2.2400000000000002	-0.024596716317580026	-0.0016252546216928626	0.02502232429183876	0.05625402729227767	-0.025926194370742624	-0.002243906080114654	0.024899949795123652	0.05679323485800129
2.2450000000000001	-0.02455842859619334	-0.0016122912288740656	0.02499393303740609	0.056219455651220954	-0.025934146402311842	-0.0022577715929325893	0.024852129805440683	0.05672894295650183
2.25	-0.02453622667691295	-0.0016026374775066081	0.02497239794372133	0.05618895898748312	-0.02594315906619957	-0.002269967321129558	0.02481169177457868	0.056667175428550036
2.2549999999999999	-0.024531201670087783	-0.0015965892821366257	0.02495824767833416	0.05616312365535188	-0.025952935453647755	-0.0022801477794137004	0.02477964076588114	0.05660902697492666
2.2600000000000002	-0.024542272467206295	-0.0015939712095376067	0.024951147375546757	0.0561418993556585	-0.02596309967785546	-0.002288272603303084	0.024755979242189197	0.05655516168208352
2.2650000000000001	-0.024566564647991417	-0.001594224895191731	0.0249500686038159	0.05612465448591243	-0.02597327670182619	-0.00229457987898684	0.0247398438630576	0.05650574517769913
2.27	-0.02460006417943892	-0.0015965442877670655	0.02495352639648015	0.05611029412041278	-0.025983158650982843	-0.002299519181822401	0.02472974355572047	0.056460453721570915
2.2749999999999999	-0.024638333926143414	-0.0016000148610263647	0.024959818106771888	0.05609741165693755	-0.02599254433860145	-0.002303670116469036	0.024723824519063943	0.05641854663887079
2.2800000000000002	-0.024677122993696052	-0.001603728884906281	0.024967225271023425	0.0560844491807547	-0.026001350079979713	-0.0023076661212495394	0.02472011245492646	0.05637898200548639
2.2850000000000001	-0.024712786102648956	-0.001606867785012133	0.024974167758097375	0.05606985024109552	-0.026009598040399304	-0.002312132380699153	0.024716713076958732	0.05634055596070713
2.29	-0.02474251090056101	-0.001608755506215835	0.024979316017816333	0.05605219687953249	-0.026017391298662353	-0.0023176379513118028	0.024711971875902985	0.0563020497497203
2.2949999999999999	-0.02476439911522947	-0.001608891497732752	0.024981671188091522	0.05603032798913497	-0.02602488366437553	-0.002324658172210294	0.024704600014613023	0.05626237263024217
2.3000000000000003	-0.024777461958801376	-0.0016069713157555337	0.02498061999794938	0.056003438378120156	-0.02603224932821378	-0.002333543003157181	0.024693770831775073	0.05622069181720661
2.3050000000000002	-0.024781582103683628	-0.0016029002942220955	0.024975967587341507	0.05597115810497537	-0.02603965449102392	-0.0023444881192585714	0.024679187449300036	0.056176542470508295
2.31	-0.024777475077876965	-0.0015968030554826763	0.024967949173050966	0.05593361048544201	-0.026047231201492615	-0.002357507210050803	0.0246611197949497	0.056129911476178046
2.315	-0.02476665957771255	-0.0015890291957528667	0.024957220905662512	0.05589144514873306	-0.026055053070066978	-0.0023724057201582878	0.0246404091778966	0.056081288649510085
2.3199999999999998	-0.024751423317798355	-0.0015801530792610354	0.02494483013702491	0.05584584012577219	-0.026063113276318134	-0.002388758420905856	0.02461843904886305	0.056031678376917
2.3250000000000002	-0.02473475163372251	-0.0015709629468266147	0.024932164186335835	0.05579846472467784	-0.026071307070742147	-0.002405896095370402	0.024597069836853443	0.055982564139803875
2.3300000000000001	-0.024720173703054172	-0.0015624312120192632	0.024920873269321783	0.0557513934932524	-0.026079423266092288	-0.0024229106294120914	0.024578532027881125	0.05593581844762375
2.335	-0.024711481899701022	-0.0015556544850004028	0.024912757752804625	0.055706961848663264	-0.026087151100570402	-0.002438692506827241	0.024565265183396624	0.055893552366770294
2.3399999999999999	-0.024712301934623697	-0.0015517512911259756	0.02490960602117251	0.055667557823055124	-0.026094108885617168	-0.0024520173891633404	0.024559686378010905	0.05585790371001709
2.3450000000000002	-0.024725541391540033	-0.0015517126090768753	0.024912974417356282	0.05563535444955956	-0.02609989731452999	-0.0024616934814941562	0.024563879599701206	0.0558307732458409
2.3500000000000001	-0.02475281522464018	-0.0015562189828254996	0.0249239216190445	0.05561200509102113	-0.026104172407268353	-0.00246676315446112	0.024579226855906917	0.055813534956591526
2.355	-0.024794008769489444	-0.0015654641892937538	0.024942743878946814	0.0555983465042838	-0.026106722731064767	-0.0024667223131349648	0.02460604807508023	0.05580676611048843
2.3599999999999999	-0.024847145673300104	-0.0015790444279526307	0.02496878763299496	0.0555941721910809	-0.02610752812493013	-0.0024616934844555907	0.024643356368419703	0.055810056632971644
2.3650000000000002	-0.024908649635996698	-0.001595965158327963	0.025000417152565884	0.05559813885843131	-0.026106778902567303	-0.002452485468583607	0.024688833756170665	0.055821953515162746
2.3700000000000001	-0.024973946918173597	-0.0016147791730629728	0.025035173818199627	0.05560784404874018	-0.026104847298948918	-0.0024405059850772398	0.02473907286921517	0.0558400690781841
2.375	-0.025038225266734614	-0.0016338168584274424	0.02507009490509707	0.055620068930301116	-0.026102221048575562	-0.0024275511290699305	0.024790034321877263	0.05586133886812063
2.3799999999999999	-0.025097120410035714	-0.0016514342714174061	0.02510210110875784	0.055631135505455974	-0.02609942223496027	-0.0024155433949563316	0.024837590107280393	0.05588237417690194
2.3850000000000002	-0.025147163467176537	-0.001666207405817605	0.025128347166426798	0.055637302982050184	-0.02609693584535554	-0.0024063001179091	0.02487800613827147	0.055899834649431546
2.3900000000000001	-0.02518594422170923	-0.0016770362258026977	0.02514646378359721	0.0556351335656514	-0.026095162828637043	-0.0024013845846836135	0.024908266635105807	0.055910755536688915
2.395	-0.025212054837141694	-0.0016831653840358837	0.025154677168798316	0.05562178669696656	-0.026094399031255912	-0.00240204525958282	0.02492622393094116	0.05591279374157415
2.3999999999999999	-0.025224931452171452	-0.0016841573892651843	0.025151841989095213	0.055595235192266244	-0.02609483140941507	-0.0024092109543427122	0.024930623975012785	0.055904389725832795
2.4050000000000002	-0.025224705171565137	-0.0016798603468955037	0.02513744433034697	0.055554419534894615	-0.026096539563834287	-0.0024234948187631627	0.02492108389868879	0.05588486312707231
2.4100000000000001	-0.0252121321610466	-0.001670400893207961	0.02511162135131222	0.05549935894101802	-0.02609949317460316	-0.002445166973613101	0.024898082795666385	0.055854461898434425
2.415	-0.025188618250573787	-0.001656211936942508	0.025075213127718224	0.055431221576914214	-0.026103542037513798	-0.0024740777707926956	0.02486298505568004	0.05581437095727759
2.4199999999999999	-0.025156300231254675	-0.0016380808649096763	0.025029822644246812	0.05535233150455831	-0.026108402962600752	-0.002509544830522535	0.024818065955185986	0.05576666642037929
2.4250000000000003	-0.025118102656404902	-0.0016171825924311926	0.024977826442171232	0.05526607109451864	-0.026113654697734606	-0.0025502504839305176	0.024766470899933363	0.055714187851808206
2.4300000000000002	-0.025077668601028016	-0.0015950513051976602	0.02492226734553068	0.05517663891412356	-0.026118755433915265	-0.0025942200320234793	0.024712031966651043	0.055660304205194494
2.435	-0.025039083805519315	-0.001573454922077803	0.02486658559928269	0.05508865173919151	-0.026123093975937563	-0.0026389476208363246	0.024658901690630477	0.055608573291106855
2.44	-0.025006385419004875	-0.0015541714154608094	0.024814205054769948	0.05500662920689672	-0.02612607384991562	-0.0026816928542095723	0.024611038979361812	0.055562332760190444
2.4449999999999998	-0.024982949617910907	-0.0015387146509633094	0.02476806231665999	0.05493444997972033	-0.02612721306995487	-0.0027198972406612234	0.024571662571041614	0.055524295502294686
2.4500000000000002	-0.024970934364545602	-0.0015280922432921486	0.024730208232285562	0.054874892708059536	-0.026126229921784816	-0.00275160313749737	0.02454282538709127	0.05549623446268831
2.4550000000000001	-0.024970958748763792	-0.001522673666126978	0.024701592840119635	0.05482935772985913	-0.026123085923369784	-0.002775743660049062	0.024525228558597907	0.05547882174528119
2.46	-0.024982115406774523	-0.001522202335276392	0.024682074037588916	0.05479781298949908	-0.02611797253345259	-0.002792224319321763	0.024518302789605925	0.055471642764061295
2.4649999999999999	-0.025002284336576808	-0.0015259278274785699	0.024670608768770235	0.054778945834103296	-0.02611124969039846	-0.0028018037198347667	0.024520490448081796	0.05547335938206525
2.4700000000000002	-0.02502861822171023	-0.0015327978645963086	0.024665538352297924	0.05477045883326655	-0.02610335966980079	-0.002805848237468887	0.024529614732203105	0.05548196674715597
2.4750000000000001	-0.02505804551328694	-0.0015416487955083546	0.024664882384283143	0.054769435319202614	-0.02609474234533501	-0.0028060524202588055	0.02454323483734418	0.055495084269900886
2.48	-0.025087679194927482	-0.001551357179149115	0.024666590800211358	0.054772712999892614	-0.026085769989121405	-0.002804190598888686	0.02455893282375454	0.05551023517446683
2.4849999999999999	-0.025115085465163056	-0.001560942545552923	0.024668741376483203	0.05477722637104875	-0.026076708417301742	-0.0028019257430404163	0.024574523227790423	0.05552508864173846
2.4900000000000002	-0.025138420738535533	-0.0015696284373046092	0.02466969109683238	0.054780297916545595	-0.026067702555018803	-0.0028006733557402615	0.024588200108812696	0.055537654207871906
2.4950000000000001	-0.02515647307061556	-0.001576873719554714	0.024668192951731595	0.05477986949869401	-0.026058780428467394	-0.002801507614883076	0.02459863875054401	0.055546426817487976
2.5	-0.02516864915481989	-0.0015823841538034939	0.024663483729682467	0.05477467035111008	-0.026049869308018954	-0.0028050979674979102	0.02460506188036665	0.0555504843612411
2.5049999999999999	-0.02517494008640999	-0.0015861106426347288	0.02465534213582516	0.054764319857034824	-0.026040819436020903	-0.0028116689697171068	0.024607273165870452	0.05554954027883373
2.5100000000000002	-0.025175885849865985	-0.001588237778436554	0.02464411418867709	0.05474936393861804	-0.026031432982460596	-0.002820980121428336	0.024605657992211816	0.055543953551646194
2.5150000000000001	-0.025172544182866494	-0.0015891645512399952	0.024630704007735198	0.05473124422320253	-0.0260214976039387	-0.0028323251395144973	0.02460115242968125	0.05553469779093823
2.52	-0.025166456117772566	-0.0015894776706720942	0.024616530466180255	0.05471219943384037	-0.02601082461867692	-0.0028445524781519544	0.02459518321510825	0.055523290345405193
2.5249999999999999	-0.02515958929110012	-0.001589916199690133	0.024603450762726076	0.05469509872591844	-0.025999290965841092	-0.0028561123174686035	0.024589581458349625	0.055511681457662394
2.5300000000000002	-0.025154232551708594	-0.0015913235430604106	0.02459364814660908	0.05468320704766582	-0.02598688162995261	-0.0028651408915673715	0.024586468181551864	0.05550210256880626
2.5350000000000001	-0.0251528146780019	-0.0015945797817068755	0.024589472803092878	0.05467988395484081	-0.025973725325438707	-0.0028695999794830828	0.02458810091043465	0.0554968725621016
2.54	-0.025157631788503235	-0.0016005066217964301	0.024593218029868472	0.054688222476398485	-0.025960112061979145	-0.0028674916068054746	0.0245966631452263	0.055498163079537734
2.5449999999999999	-0.02517049789487169	-0.001609743465626848	0.02460682003235924	0.05471064784664779	-0.025946479246082992	-0.0028571544335762714	0.024613984003305524	0.0555077321801815
2.5500000000000003	-0.02519237877883312	-0.0016226091168777134	0.024631499434317503	0.05474851907762613	-0.025933356754869512	-0.002837610894762444	0.02464120356498554	0.05552665127787922
2.5550000000000002	-0.025223112444764557	-0.001638984616120035	0.024667412015574593	0.05480180339632431	-0.025921273176268737	-0.002808882008330851	0.024678446480803397	0.05555506992502443
2.56	-0.025261327826670402	-0.0016582645774180396	0.024713418921249047	0.05486890874113317	-0.02591064242425221	-0.002772152359176576	0.024724607050066297	0.05559207611672613
2.565	-0.025304623696702867	-0.0016794121287483138	0.024767085127361345	0.05494674470715637	-0.025901663309690293	-0.0027296894474604398	0.02477734781954151	0.055635703545151974
2.5699999999999998	-0.025349974147865096	-0.0017011150140531439	0.024824950641228496	0.05503103162993496	-0.025894264222458767	-0.0026845074852876313	0.024833353381645155	0.05568310618514669
2.5750000000000002	-0.02539423631552327	-0.0017219969990402086	0.024883016467654503	0.05511680717563038	-0.025888108227863596	-0.0026398734799526233	0.024888784910263095	0.05573087412225885
2.5800000000000001	-0.025434604600773368	-0.0017408168569828376	0.024937304850013303	0.05519902235331384	-0.025882649564203376	-0.0025988159410220927	0.02493980367400713	0.055775423919682494
2.585	-0.025468898782986804	-0.0017566000077495708	0.024984339444610332	0.055273102599261145	-0.025877215122986078	-0.0025637761400569836	0.024983019034282287	0.05581338209740377
2.5899999999999999	-0.02549565792388328	-0.001768684283048009	0.025021448335854495	0.05533537976344704	-0.02587108273461255	-0.002536459288155763	0.025015770554795046	0.05584189699124623
2.5950000000000002	-0.025514087228733846	-0.0017766976174236901	0.02504688015156038	0.05538335761701988	-0.02586353979598526	-0.002517854043370845	0.025036236441952454	0.055858850693433035
2.6000000000000001	-0.0255239397918304	-0.0017805044457155025	0.025059791714652696	0.05541582679518275	-0.02585392197061668	-0.0025083381056657753	0.025043425384390142	0.055862978987220674
2.605	-0.025525409012709735	-0.0017801567867532894	0.025060188609717173	0.05543287274685649	-0.025841644011081275	-0.002507785121802471	0.025037131251503218	0.05585392711760413
2.6099999999999999	-0.02551907743332271	-0.0017758727163801993	0.02504888034880607	0.05543581710928888	-0.02582623926184729	-0.002515618100018519	0.025017911844297806	0.055832267582263805
2.6150000000000002	-0.02550593043279108	-0.0017680472636230349	0.02502746750672013	0.05542710863697682	-0.025807420580162804	-0.0025307971103068943	0.024987109943993436	0.055799487952693
2.6200000000000001	-0.02548740773152419	-0.0017572833740566282	0.024998329691438566	0.05541015151110468	-0.02578516391505798	-0.0025517710928229472	0.024946885623413326	0.055757933378317345
2.625	-0.02546543752481062	-0.0017444164017732366	0.02496454942822148	0.05538904385070355	-0.025759798315083925	-0.0025764560592827514	0.024900191025054065	0.05571067308987614
2.6299999999999999	-0.025442385946359912	-0.0017304991887763987	0.024929705257206107	0.05536820902421102	-0.025732067775241303	-0.0026023129987009373	0.02485061081871403	0.05566126373908272
2.6350000000000002	-0.02542087063697897	-0.0017167225072843894	0.024897507612769747	0.05535193711697738	-0.025703121197411152	-0.002626574641409358	0.024802026796606473	0.05561340834014783
2.6400000000000001	-0.025403437142179897	-0.0017042701894209927	0.0248713239574486	0.055343899570575214	-0.02567439842584131	-0.002646608354309438	0.02475813876614608	0.05557054991868348
2.645	-0.025392165893753472	-0.0016941415698896935	0.02485371014268241	0.05534673231676892	-0.02564741608731297	-0.002660326458464464	0.024721953465421137	0.05553547493246968
2.6499999999999999	-0.025388328879909633	-0.0016869970812701774	0.024846087799572175	0.05536178016522252	-0.025623502911833684	-0.002666510775917845	0.02469539034139711	0.055510012471607625
2.6550000000000002	-0.02539221201743357	-0.0016830786938291699	0.02484866077931518	0.055389053968591076	-0.025603563413292982	-0.002664941074804725	0.02467911784993981	0.05549489212346412
2.6600000000000001	-0.02540315666228892	-0.0016822254536300943	0.02486057118554878	0.055427390824899	-0.025587940630339007	-0.0026562989414044367	0.024672643235186302	0.05548977635584856
2.665	-0.0254197876276264	-0.0016839653501080477	0.024880212146311167	0.05547475586423203	-0.02557640699637161	-0.002641908308256037	0.024674586829351877	0.05549343574139521
2.6699999999999999	-0.02544033548230823	-0.0016876416394823721	0.024905583756348805	0.05552860312958985	-0.025568263536557542	-0.002623418768556069	0.02468302881893129	0.055504008338683755
2.6750000000000003	-0.02546295352452959	-0.0016925335355409902	0.02493460353514242	0.05558622382363607	-0.025562498400472183	-0.0026025239277239114	0.02469583276272827	0.055519284155814724
2.6800000000000002	-0.02548596332044188	-0.0016979490321509393	0.02496533291640143	0.05564503795168389	-0.02555795483766049	-0.0025807603466718584	0.02471089864717196	0.05553697287113063
2.685	-0.025508007145718027	-0.001703286378321719	0.024996122779077857	0.05570281271471766	-0.02555347619637911	-0.0025593889147351857	0.024726342709817644	0.05555493358659938
2.69	-0.025528117898363827	-0.0017080710792527023	0.025025698605458165	0.05575780829440076	-0.025548016153479233	-0.0025393385932331565	0.024740622189164254	0.0555713596802678
2.6949999999999998	-0.025545730706068647	-0.0017119769216228356	0.02505320405972168	0.05580885869101014	-0.025540716815196	-0.002521190446111458	0.024752622552560524	0.055584917979776556
2.7000000000000002	-0.02556066051155314	-0.0017148367860701608	0.02507821302019984	0.05585539647427754	-0.02553096389451691	-0.0025051867138580694	0.024761715084888978	0.05559484257473846
2.7050000000000001	-0.025573063600091137	-0.0017166459079445257	0.025100713646331114	0.055897429840226644	-0.02551842897553382	-0.002491256619301429	0.02476778475194168	0.05560098323874544
2.71	-0.025583393115996004	-0.001717558407134284	0.025121066652761283	0.05593548012059262	-0.025503106184880643	-0.0024790545485305327	0.024771226061521656	0.055603808542918694
2.7149999999999999	-0.02559235129718493	-0.0017178772024178572	0.025139941944618972	0.055970488014503314	-0.025485345709631298	-0.00246800782304205	0.024772907054964273	0.05560436458687795
2.7200000000000002	-0.025600835338662708	-0.0017180371166688434	0.025158240176581286	0.05600369682587879	-0.025465880199639412	-0.0024573720510641917	0.024774105226949908	0.055604191380737446
2.7250000000000001	-0.025609869959009674	-0.0017185802639224372	0.025177006005258597	0.05603652037942549	-0.02544583267290097	-0.0024462934095354195	0.024776420423195257	0.055605199623860735
2.73	-0.0256205184500686	-0.0017201210883649727	0.025197336321815915	0.05607040179886313	-0.02542668695012469	-0.0024338799285091328	0.024781665770126894	0.05560951045512729
2.7349999999999999	-0.025633766453302953	-0.0017232960288104861	0.02522028045834164	0.05610666746458183	-0.025410196222881064	-0.002419287076112045	0.024791728651159656	0.055619260141263144
2.7400000000000002	-0.02565038096997454	-0.0017286919866438355	0.02524672468646328	0.05614637994430904	-0.025398207437648635	-0.0024018231144045414	0.024808385667467858	0.0556363729167164
2.7450000000000001	-0.025670762370263233	-0.0017367525472359673	0.02527725708420245	0.056190196880693176	-0.0253923963843414	-0.002381071685747971	0.024833059844699235	0.055662312038132
2.75	-0.02569482584408391	-0.0017476737404833094	0.025312025111596685	0.05623825058843646	-0.025393944575266895	-0.002357011212004783	0.02486653463297273	0.055697833790260234
2.7549999999999999	-0.025721959746640797	-0.001761318113326256	0.02535062172000574	0.05629007231388512	-0.025403234340630357	-0.0023300907483559206	0.02490868300607723	0.05574278798587468
2.7600000000000002	-0.02575109754858815	-0.0017771852176486388	0.025392050515151164	0.056344588537530264	-0.025419665994727593	-0.0023012166977684147	0.024958306288413314	0.05579602028125154
2.7650000000000001	-0.025780903257560873	-0.0017944657408869977	0.025434809064873564	0.056400207328956974	-0.025441680862849203	-0.002271627893892961	0.025013172565526057	0.05585542307408702
2.77	-0.025810022811343283	-0.0018121748872637845	0.025477089194768893	0.05645499011337608	-0.025467002174860868	-0.0022426824223790187	0.02507028412754072	0.05591814803451971
2.7749999999999999	-0.025837324771843945	-0.0018293252049238857	0.025517043812863644	0.05650687726006123	-0.02549301753903503	-0.002215621281668819	0.025126312732852003	0.05598094555600481
2.7800000000000002	-0.025862062140355496	-0.0018450829737447045	0.025553041831066835	0.05655391856879407	-0.025517174946013833	-0.002191383176566306	0.025178073901890034	0.056040557460511814
2.7850000000000001	-0.025883926685250688	-0.0018588654062671336	0.025583843401559028	0.056594461488621815	-0.025537278027966806	-0.002170515963749451	0.02522290795249982	0.05609407906416794
2.79	-0.025903011575365304	-0.001870367240940015	0.025608667949719374	0.05662726926690072	-0.02555162959591354	-0.0021531847516106863	0.025258893086617128	0.056139228625603325
2.7949999999999999	-0.025919723383803703	-0.0018795340911725	0.0256271714718582	0.05665156737340383	-0.02555904276645845	-0.0021392424564246524	0.025284894280563307	0.05617450196015228
2.8000000000000003	-0.02593468422487477	-0.001886512428836252	0.02563937520680097	0.05666703697035957	-0.025558781867872558	-0.002128319490011477	0.02530050767757325	0.05619922646163437
2.8050000000000002	-0.02594864790365736	-0.0018916019731589403	0.025645589089016048	0.05667378174368932	-0.02555050213964175	-0.0021199007015224513	0.025305974309591004	0.05621354690091946
2.81	-0.02596243362913634	-0.0018952231874076293	0.02564635761309839	0.05667228920403408	-0.025534238131084287	-0.002113377157382102	0.025302115606007394	0.0562183722529448
2.815	-0.025976866191414476	-0.0018978983901840457	0.025642433854444077	0.05666339466235214	-0.02551045883934178	-0.002108077652745509	0.025290304057358184	0.05621529562516171
2.8199999999999998	-0.025992706580786784	-0.0019002343927483035	0.025634767824438395	0.05664824210402137	-0.025480170968388012	-0.002103295273731992	0.02527244290019652	0.056206479918929915
2.8250000000000002	-0.026010563014736483	-0.001902890315205581	0.02562448356305234	0.05662822713392264	-0.025445015837151364	-0.002098326269669877	0.025250902986237812	0.05619449158996016
2.8300000000000001	-0.026030788170361936	-0.0019065185621839177	0.025612819546337207	0.05660490720751152	-0.0254072811367375	-0.0020925312972581503	0.025228365263389604	0.05618207104118671
2.835	-0.02605338862132787	-0.0019116803889409402	0.02560102119340276	0.056579874480131014	-0.02536975372382921	-0.0020854140846500095	0.025207549962247004	0.056171850509630306
2.8399999999999999	-0.02607798575425483	-0.0019187555474696452	0.02559019880604535	0.05655460321877745	-0.02533538788721231	-0.0020766957803416784	0.025190870086478714	0.05616605926309926
2.8450000000000002	-0.026103861209453395	-0.0019278777447923675	0.02558118755511002	0.05653029899404617	-0.02530684569485508	-0.0020663551057047854	0.025180099181777698	0.056166275617012325
2.8500000000000001	-0.026130090932049	-0.0019389236547860936	0.025574453487550317	0.05650778223413358	-0.02528604120637301	-0.002054613030479291	0.025176157019861395	0.0561732821230532
2.855	-0.026155733791198423	-0.0019515623299687726	0.025570074130024698	0.05648743030176036	-0.02527383789885904	-0.00204186336966595	0.025179076992610124	0.05618705267258949
2.8599999999999999	-0.02618001689393283	-0.0019653463698466	0.02556779230421839	0.0564691840864846	-0.02526998999142234	-0.002028573577340609	0.02518814693365618	0.05620686116732656
2.8650000000000002	-0.026202465043324723	-0.0019798122121819427	0.025567115341055418	0.05645260680446241	-0.025273317873939136	-0.0020151887396379063	0.02520215413691927	0.0562314701971145
2.8700000000000001	-0.026222950249046858	-0.001994560941255398	0.025567423127797206	0.056436972975604155	-0.02528202680071272	-0.0020020633093359654	0.025219647379562334	0.056259347720813084
2.875	-0.026241668685203435	-0.0020093062503378657	0.02556805799663493	0.056421366841427706	-0.025294055590115473	-0.0019894284688875387	0.02523915286643359	0.05628886946971044
2.8799999999999999	-0.026259070358957068	-0.002023890807968999	0.025568387052692182	0.05640477773861676	-0.02530737210499924	-0.0019773895948373716	0.025259321678286064	0.0563184840502412
2.8850000000000002	-0.02627576802471833	-0.002038279339201049	0.025567841656391928	0.056386188732083384	-0.02532018109082361	-0.0019659432488376588	0.025279017431443212	0.056346834978541885
2.8900000000000001	-0.026292443671916407	-0.002052536840300287	0.02556594413183944	0.05636465979168779	-0.025331048096362566	-0.0019550044838733305	0.02529736406928867	0.05637284341363629
2.895	-0.026309761393439837	-0.0020667976577892068	0.02556232984887557	0.05633940731860946	-0.025338960915850608	-0.001944438620047136	0.02531376988025395	0.05639575783595401
2.8999999999999999	-0.02632828874536623	-0.0020812289276299738	0.025556768071977213	0.05630987970503294	-0.025343352130757807	-0.0019340941513265762	0.025327935264037177	0.056415175932472264
2.9050000000000002	-0.02634842541658007	-0.0020959909751316974	0.025549181052202396	0.056275826015264895	-0.025344101091157673	-0.0019238345722478079	0.025339845769313137	0.05643104255332278
2.9100000000000001	-0.026370337498493424	-0.002111197177717759	0.02553965920566136	0.05623735306871972	-0.025341526291115364	-0.0019135673058026255	0.02534975049010377	0.05644362702044761
2.915	-0.026393897355417976	-0.0021268757914571445	0.02552847057440051	0.05619496543899636	-0.025336371526778013	-0.0019032682043834707	0.025358127534851095	0.05645348316018403
2.9199999999999999	-0.026418632791084126	-0.0021429361078151555	0.025516063957395096	0.05614958278098589	-0.02532978193033226	-0.0018930004569771004	0.025365640425729474	0.05646139556338493
2.9250000000000003	-0.02644369474355997	-0.0021591414321172407	0.02550306558319628	0.05610252871922755	-0.025323259002697593	-0.0018829268574836197	0.025373089605780795	0.05646831509911084
2.9300000000000002	-0.026467859767064384	-0.0021750927010995846	0.025490267306951746	0.056055484418766496	-0.025318577462971822	-0.0018733136214825518	0.02538136019200517	0.05647528520494999
2.935	-0.026489590373758656	-0.0021902299228572517	0.02547859926036853	0.05601039772168351	-0.025317643159656438	-0.0018645218088066816	0.025391361044923656	0.056483358216435464
2.94	-0.0265071779075084	-0.0022038631658370246	0.025469073551595944	0.0559693371575749	-0.025322275990007307	-0.0018569796878325443	0.025403944635590772	0.0564934994601156
2.9449999999999998	-0.02651898038792074	-0.002215246359040875	0.025462683653791757	0.0559342836254734	-0.02533392251928311	-0.0018511289608606342	0.02541979838870041	0.05650647853545155
2.9500000000000002	-0.02652373486054658	-0.002223699179983318	0.02546025376047023	0.055906866137381946	-0.025353342115889542	-0.0018473436698369196	0.025439311375362948	0.05652275407680575
2.9550000000000001	-0.026520876293890043	-0.00222876157668931	0.025462256103071294	0.05588807244119429	-0.025380353993430894	-0.0018458341061034402	0.02546244324481207	0.056542369135686756
2.96	-0.0265107588374752	-0.0022303393610244456	0.025468643153138175	0.055877992324248414	-0.02541374939656247	-0.0018465634750180551	0.025488642274265096	0.056564883609657314
2.9649999999999999	-0.02649468403554383	-0.00222878604492445	0.025478756475423334	0.05587566482045931	-0.02545143507257981	-0.0018492106755084985	0.025516858753477027	0.056589370262611634
2.9700000000000002	-0.02647470619049114	-0.0022248819496772194	0.025491357841623343	0.055879086071222106	-0.025490786590940596	-0.0018531994257222151	0.02554567052272082	0.056614487658846635
2.9750000000000001	-0.026453276903391918	-0.00221971355051905	0.025504783189749504	0.05588539212993025	-0.025529100448269504	-0.0018577862498726139	0.025573491829193353	0.056638620661676575
2.98	-0.026432853052817656	-0.0022144990571780175	0.025517170761876432	0.055891178755063005	-0.025563998879757483	-0.0018621744211391145	0.02559880204931001	0.05666005799889746
2.9849999999999999	-0.026415588592710402	-0.0022104228223325576	0.02552669117496355	0.05589288437250364	-0.025593680069965975	-0.0018656140729920005	0.02562032860127319	0.056677167871387615
2.9900000000000002	-0.02640317116870677	-0.0022085239679705397	0.025531721171840938	0.055887159496319394	-0.025616987532289668	-0.0018674625861213603	0.025637147337032942	0.05668854036768026
2.9950000000000001	-0.026396792382319154	-0.0022096494807342976	0.025530941222901983	0.05587117267281683	-0.025633344650251685	-0.0018672024581990714	0.025648703342890475	0.05669308388205605
3.	-0.026397193551212856	-0.0022144513582896116	0.025523375381884365	0.05584284059562203	-0.025642632296578767	-0.001864432259947871	0.025654783258496905	0.05669008137925304
3.0049999999999999	-0.02640471877372858	-0.002223393705349177	0.025508411780780386	0.05580099732556648	-0.02564507967180522	-0.0018588533872621494	0.025655477156798112	0.05667922256521885
3.0100000000000002	-0.026419324866749562	-0.002236738967198223	0.025485839372154057	0.055745522456692315	-0.025641209133551116	-0.0018502723181873244	0.025651156900366404	0.0566606266995279
3.0150000000000001	-0.0264405296372923	-0.0022544974202001952	0.025455915795494923	0.05567743113308131	-0.02563184154813209	-0.0018386287552733217	0.02564247741839955	0.05663486018566576
3.02	-0.02646731711514241	-0.00227634611021006	0.02541945075016873	0.055598900949977645	-0.025618137770702345	-0.001824046901022053	0.02563038586720893	0.05660293885061509
3.0249999999999999	-0.02649805434775591	-0.002301548489103003	0.025377859451953935	0.05551318886519181	-0.02560162823988933	-0.0018068919693437074	0.025616108348929738	0.05656629408449406
3.0300000000000002	-0.026530497554450753	-0.002328925612365809	0.025333125857830624	0.055424392411657496	-0.025584173187241117	-0.0017878011599762394	0.025601081973849724	0.05652668142586653
3.0350000000000001	-0.026561957550967855	-0.0023569297665827784	0.025287630268967555	0.05533704280851047	-0.02556781097740654	-0.0017676559940929628	0.02558681674361733	0.056486023168470456
3.04	-0.026589642315168898	-0.0023838402243735106	0.025243844801833476	0.05525557542457258	-0.025554496160733745	-0.0017474790326780349	0.02557470407093498	0.056446200061863176
3.0449999999999999	-0.0266111106766356	-0.0024080447917986954	0.025203964401336466	0.05518377956983516	-0.025545787793578346	-0.0017282707719445472	0.025565821577604383	0.05640883084247121
3.0500000000000003	-0.026624699785811553	-0.002428320308120321	0.025169582893394576	0.0551243525991771	-0.025542589103240403	-0.0017108352351436064	0.025560795965935742	0.05637508906893317
3.0550000000000002	-0.026629781063346514	-0.002444016651045394	0.025141512045812896	0.05507865573132656	-0.025545030585234534	-0.0016956528879065777	0.025559766025602337	0.05634559717135082
3.06	-0.026626768058660856	-0.002455092291920229	0.025119780332848427	0.05504670315175383	-0.02555253000606915	-0.0016828378200962925	0.02556244658354261	0.05632041211042438
3.065	-0.026616903344411916	-0.0024620163608258675	0.025103775673084333	0.055027346556362405	-0.02556399037341008	-0.0016721769847941096	0.025568256853097614	0.05629908928529978
3.0700000000000003	-0.026601926401772228	-0.0024655989867879424	0.02509245554086762	0.0550185771660168	-0.02557805410069863	-0.0016632186727028894	0.025576463567754903	0.05628079486955639
3.0750000000000002	-0.02658373587670678	-0.0024668162139290252	0.02508455328877619	0.055017866664976794	-0.02559333531078676	-0.0016553711304527134	0.025586301619958965	0.05626443630059612
3.0800000000000001	-0.026564121150449902	-0.0024666691206370055	0.025078743799326942	0.055022493837256825	-0.025608586533243622	-0.0016479862444005314	0.025597058157654097	0.05624879100727939
3.085	-0.026544587456319796	-0.002466085230463836	0.02507376601112716	0.05502983255446845	-0.025622793006857807	-0.0016404222947447083	0.025608124366292274	0.056232625426804864
3.0899999999999999	-0.026526263947459074	-0.0024658521972608085	0.025068516649519767	0.055037594375119986	-0.025635209901147017	-0.0016320917757737506	0.0256190257232423	0.05621480346859503
3.0950000000000002	-0.02650987128244092	-0.0024665711765659323	0.02506212827397141	0.05504402351739676	-0.025645363608453316	-0.001622502504554015	0.025629439015315822	0.056194384753696654
3.1000000000000001	-0.026495726714652647	-0.002468622691065973	0.02505403529987346	0.05504803969689467	-0.025653034839466952	-0.0016112967220615634	0.025639199150166117	0.05617071079239265
3.105	-0.026483771170224473	-0.0024721434293152864	0.02504402368120711	0.05504932218532811	-0.025658235304671456	-0.001598288616968667	0.025648295396005914	0.056143474889981365
3.1099999999999999	-0.026473609431629457	-0.0024770148860035054	0.025032257879484668	0.05504832974332016	-0.025661184454338588	-0.0015834983255819787	0.025656856414793962	0.056112770715392696
3.1150000000000002	-0.026464559963885803	-0.002482864370928704	0.02501928198717205	0.055046255502757206	-0.02566228862183677	-0.0015671801876357067	0.0256651252441001	0.056079115265263706
3.1200000000000001	-0.0264557151735777	-0.002489077602799139	0.02500599710255886	0.055044921232506865	-0.025662121555340853	-0.001549843696352009	0.025673427419525514	0.056043443557310335
3.125	-0.026446016242183883	-0.002494822235649695	0.02499361994592897	0.055046619035931534	-0.025661402158017856	-0.0015322651951660323	0.025682136099947104	0.0560070734531508
3.1299999999999999	-0.02643434907873888	-0.0024990854410027173	0.024983624265006138	0.05505390832132485	-0.025660961881593624	-0.0015154844999933118	0.025691636467798228	0.05597163817434547
3.1350000000000002	-0.026419668064723012	-0.0025007363909523347	0.024977655694322327	0.05506937206296381	-0.025661691175288263	-0.0015007720151127336	0.02570228829303347	0.055938980959171956
3.1400000000000001	-0.026401148646475525	-0.0024986317352070327	0.024977397792029205	0.055095333216093945	-0.025664454294023947	-0.0014895419502396643	0.025714382712659363	0.05591100304985648
3.145	-0.026378354606762924	-0.0024917790864416264	0.024984364778950028	0.05513353741491705	-0.025669969051240065	-0.0014831863092741025	0.025728090487102184	0.05588945799852634
3.1499999999999999	-0.02635138256228692	-0.00247955062888788	0.024999618790495386	0.05518482773122864	-0.025678665431368698	-0.001482825520806576	0.02574340631443505	0.05587569792889752
3.1550000000000002	-0.02632092752212904	-0.002461899008875804	0.025023457253770538	0.0552488674729418	-0.02569055941603328	-0.0014890176698425495	0.025760104660600077	0.055870401701597565
3.1600000000000001	-0.026288219213385818	-0.002439493590698938	0.025055166712361826	0.05532399050055496	-0.02570519144039375	-0.0015015184378193145	0.02577772931332634	0.05587334185226696
3.165	-0.026254819802729385	-0.002413699626833504	0.025092953836230038	0.055407252537140406	-0.02572166699706078	-0.0015191984893108146	0.02579563333799138	0.05588325957503649
3.1699999999999999	-0.026222333646180086	-0.0023863792869821326	0.025134115880844427	0.055494710712131225	-0.025738798818388794	-0.0015401766879340232	0.025813067382424337	0.05589790039196936
3.1750000000000003	-0.026192121480333272	-0.0023595743551340373	0.025175417490084485	0.05558188711640969	-0.025755305849911248	-0.0015621340076222552	0.025829292139591	0.05591421856824835
3.1800000000000002	-0.026165105936392964	-0.0023351828574245765	0.025213554238759903	0.05566431103057825	-0.02577000200723202	-0.0015826930060058417	0.025843679547334172	0.055928705839938066
3.185	-0.026141707367747097	-0.0023147319423630634	0.025245559573809175	0.05573801641440408	-0.025781920537795475	-0.0015997333362248957	0.02585577422553271	0.05593776674652541
3.19	-0.026121892142137098	-0.002299289838955213	0.025269060081048705	0.05579990317003227	-0.025790356049276677	-0.001611567028495337	0.025865306203229407	0.055938064534732795
3.1950000000000003	-0.026105282125905977	-0.0022894937974166124	0.025282366526953107	0.055847930878577576	-0.025794842109793707	-0.0016169752489932046	0.025872165504882104	0.0559267928166559
3.2000000000000002	-0.026091273424314006	-0.002285633712335393	0.025284455394014763	0.05588116910226464	-0.02579510111812128	-0.0016151645329503545	0.025876359118391572	0.05590186827645706
3.2050000000000001	-0.02607913299327073	-0.002287729617098987	0.025274920477532582	0.05589975561035491	-0.025791003121867894	-0.0016057164547017247	0.02587796993434343	0.055862067210959765
3.21	-0.026068066571297236	-0.0022955625911479445	0.02525395800653859	0.05590480884842975	-0.0257825586295256	-0.0015885878669551871	0.025877129821810983	0.05580713221988062
3.2149999999999999	-0.02605726944203422	-0.0023086481747187273	0.025222407540729026	0.05589831484367544	-0.025769954128408025	-0.0015641839997324479	0.025874010113322233	0.05573785635558826
3.2200000000000002	-0.026045978875818807	-0.0023261714206429607	0.025181821501257983	0.05588297915441315	-0.025753620708782426	-0.0015334836912467785	0.025868825266627423	0.05565612170876205
3.2250000000000001	-0.02603354320281507	-0.002346929006313	0.0251344946818946	0.055862018000764076	-0.025734307051209982	-0.0014981524795972942	0.025861840395510555	0.055564844464828615
3.23	-0.026019508350894508	-0.0023693381086123087	0.025083370095743282	0.0558388697171012	-0.02571311281814805	-0.0014605504685603497	0.02585337147735235	0.05546777607871394
3.2349999999999999	-0.026003702797109285	-0.0023915605468082402	0.025031766482914247	0.055816837856461896	-0.025691437615600814	-0.0014235523483847091	0.02584376942575106	0.05536914031832184
3.2400000000000002	-0.025986286455798	-0.002411746350087016	0.024982946235978583	0.05579871722222282	-0.02567082431863697	-0.0013901632954905112	0.025833386125274357	0.0552731423645997
3.2450000000000001	-0.025967730762560846	-0.002428337694543176	0.02493962919106457	0.0557864812600463	-0.02565272122048658	-0.0013630176976537757	0.02582252968319903	0.05518344400203415
3.25	-0.025948721015586942	-0.002440329788774788	0.02490360418682945	0.055781104405165	-0.025638232892073447	-0.0013439272848666827	0.02581142274067151	0.05510272553478655
3.2549999999999999	-0.02593000658228204	-0.002447395005296439	0.02487555921017363	0.055782554338336975	-0.025627944087249593	-0.0013336394303412784	0.025800177295207605	0.05503243159495614
3.2600000000000002	-0.02591224780210019	-0.0024498391127991963	0.0248551569376022	0.055789935729390734	-0.025621870982771095	-0.0013318702259926202	0.02578879193153949	0.05497273509323065
3.2650000000000001	-0.02589590543758033	-0.0024484322878990114	0.024841284911972947	0.05580172657499866	-0.025619538035911077	-0.0013375546949772432	0.02577716740915806	0.05492268544660212
3.27	-0.02588119421200546	-0.00244419606572224	0.024832364940546334	0.05581603809855949	-0.02562013277808989	-0.0013491866318733996	0.025765130370216927	0.05488046765654755
3.2749999999999999	-0.02586809473502915	-0.002438216549175078	0.024826626771323242	0.05583084695797259	-0.02562267840470745	-0.001365131046266667	0.025752455469098205	0.05484369914825597
3.2800000000000002	-0.02585640305322166	-0.0024315157052101815	0.024822305941246594	0.05584417772309016	-0.025626181265491405	-0.0013838509404669058	0.025738881733832004	0.05480971799354713
3.2850000000000001	-0.025845796407123818	-0.00242497739314976	0.024817774125261257	0.055854237327139664	-0.02562973715485157	-0.0014040466553973455	0.025724125177487258	0.05477584592171882
3.29	-0.0258359006899446	-0.0024193090909234273	0.024811630605371365	0.05585951375623041	-0.0256325996933273	-0.0014247323741996055	0.025707893064347682	0.054739626346528986
3.2949999999999999	-0.025826352357535227	-0.0024150218426909416	0.024802778305110792	0.05585885062202032	-0.02563422142799794	-0.0014452732211846532	0.025689904817554187	0.05469903928301682
3.3000000000000003	-0.025816852029013015	-0.0024124193151958363	0.02479049223694108	0.05585150380477115	-0.025634277571812854	-0.001465394439847197	0.02566992158131978	0.05465268857223152
3.3050000000000002	-0.025807208947893893	-0.0024115936976397663	0.024774475712748923	0.0558371813719487	-0.025632678898644935	-0.0014851648464832092	0.025647783001823497	0.05459995055846289
3.31	-0.025797375938110732	-0.0024124287415980294	0.02475489597783411	0.05581606564109486	-0.025629577065454424	-0.0015049543720860458	0.025623447528022217	0.05454107175867294
3.315	-0.025787474173785203	-0.0024146095808641613	0.024732394913749272	0.055788816235377646	-0.025625363061042565	-0.0015253678897865725	0.0255970321685492	0.05447720630066204
3.3200000000000003	-0.02577780617254169	-0.002417637435841817	0.024708077429662342	0.055756553787272456	-0.025620657141819412	-0.0015471607070133276	0.02556884883945307	0.05441038942597856
3.3250000000000002	-0.025768853808717376	-0.0024208473456065146	0.024683484013331355	0.05572082370373787	-0.02561628586372289	-0.0015711417717361397	0.025539435700237246	0.054343447286460164
3.3300000000000001	-0.025761255676484462	-0.002423430818932877	0.024660548618181823	0.05568353633530702	-0.025613238186917346	-0.0015980674452802915	0.025509580605995764	0.05427984176667488
3.335	-0.025755755426148767	-0.002424473190718025	0.02464152612413649	0.05564687348338766	-0.025612588915749742	-0.001628523928342608	0.025480327536996014	0.05422344095533595
3.3399999999999999	-0.025753112426883367	-0.002423023787324281	0.024628851536291612	0.05561314412882869	-0.025615377674233043	-0.0016627969110725993	0.02545294620462448	0.054178196321893274
3.3450000000000002	-0.025753973110823163	-0.002418216984515462	0.02462488405652934	0.055584571390040874	-0.02562244161329734	-0.0017007404336163276	0.025428836691598514	0.05414770928007307
3.3500000000000001	-0.025758719036610127	-0.0024094446339776266	0.0246315155532781	0.055563006261951736	-0.025634223972117683	-0.001741682596999704	0.025409346984645923	0.05413469671508733
3.355	-0.025767331421747832	-0.0023965455996452943	0.02464969193928022	0.05554959440594753	-0.025650611204483302	-0.001784426813559239	0.025395510859022155	0.05414041946064981
3.3599999999999999	-0.02577932599928664	-0.0023799444993543688	0.024678980127219908	0.05554446046923715	-0.025670867512057115	-0.001827397117263563	0.025387760772169827	0.054164198680970825
3.3650000000000002	-0.025793798905479195	-0.0023606683143643846	0.024717354377846543	0.055546498552774846	-0.025693715266043925	-0.0018689224972658926	0.025385708697710528	0.05420317293502995
3.3700000000000001	-0.025809582086258862	-0.0023402119952053357	0.024761324599789226	0.05555334635919395	-0.025717553013914266	-0.0019075828357802721	0.025388084352557475	0.05425241007069602
3.375	-0.025825458022589377	-0.0023202933254798082	0.02480639513248016	0.05556157087523213	-0.02574074080045449	-0.0019424988191595047	0.025392864673700534	0.05430538625804453
3.3799999999999999	-0.025840360258952352	-0.002302588051203285	0.02484770239964923	0.05556702698199809	-0.025761856163172236	-0.0019734737532733203	0.025397549242044223	0.05435472634865848
3.3850000000000002	-0.025853502240783855	-0.0022885352375099153	0.02488062162605815	0.05556530185315268	-0.02577984897169287	-0.0020009692187122766	0.025399482847435706	0.05439302754581922
3.3900000000000001	-0.0258644176617662	-0.002279256046483081	0.024901185537400238	0.05555215132571748	-0.025794078054168387	-0.0020259665018364276	0.025396129151125553	0.05441359652198099
3.395	-0.025872933185946346	-0.0022755718241339014	0.024906275455507932	0.05552386737094418	-0.02580426114997727	-0.002049791136147142	0.025385248810855222	0.054411003901239895
3.3999999999999999	-0.0258791110430052	-0.002278071159019591	0.02489365294462048	0.05547756436342591	-0.025810390145930468	-0.002073957070466025	0.02536499578580729	0.0543814509751909
3.4050000000000002	-0.02588319442103952	-0.0022871688953273266	0.02486194995964925	0.055411407736826436	-0.025812656954068435	-0.0021000454468647774	0.02533398451004073	0.05432300350654947
3.4100000000000001	-0.025885572769732246	-0.002303113912054845	0.02481072124324545	0.055324814559968585	-0.025811415099770224	-0.002129597151669171	0.02529138517220165	0.054235753339142614
3.415	-0.025886766691015035	-0.0023259260430927953	0.024740602497865666	0.055218630668674246	-0.025807179805591118	-0.0021639825311803454	0.025237077175630614	0.05412192624361338
3.4199999999999999	-0.025887418266473606	-0.0023552716830163444	0.024653534146691775	0.055095246553559525	-0.025800650265569054	-0.002204220772137331	0.02517184171830345	0.05398589057109128
3.4250000000000003	-0.025888265319593477	-0.002390321233880686	0.024552928655541945	0.05495857719331157	-0.025792723974846696	-0.0022507553273290997	0.02509751885279993	0.053833972377900885
3.4300000000000002	-0.02589008047477156	-0.002429661595290345	0.02444361557919395	0.054813825359339874	-0.02578446837321771	-0.00230324185953407	0.025017017936500924	0.05367398368109629
3.435	-0.025893570530675487	-0.0024713436464772584	0.024331434216896278	0.05466699070127602	-0.025777025955805184	-0.002360446794878824	0.024934084884198193	0.053514438671365974
3.44	-0.02589925552759553	-0.002513107270456665	0.024222473929542177	0.05452417157742362	-0.025771457583340127	-0.002420351049012846	0.024852811256592954	0.05336355028736771
3.4450000000000003	-0.025907367727128813	-0.002552747513267807	0.02412213810999446	0.054390796739426754	-0.02576856476142443	-0.0024804834496501196	0.02477699160864817	0.05322821111230171
3.4500000000000002	-0.02591781259956846	-0.002588505852327012	0.024034324461982275	0.05427096899523664	-0.02576875323261036	-0.0025383986769143586	0.024709526012715248	0.05311320151078233
3.4550000000000001	-0.025930210859517227	-0.00261934705840643	0.023960983038819987	0.05416707160900652	-0.025771989111991914	-0.0025921362574895723	0.02465205767279331	0.05302080233372061
3.46	-0.02594400528955879	-0.0026450373378337504	0.023902144101618863	0.05407969454675913	-0.025777858645162875	-0.002640509502673976	0.02460492842895382	0.05295085055783705
3.4649999999999999	-0.025958591282847266	-0.002666035788718414	0.023856309912248738	0.05400783378567792	-0.02578569914959679	-0.002683166765598676	0.024567397721029224	0.0529011395149258
3.4700000000000002	-0.025973429312965642	-0.0026832829810331414	0.023820997928674894	0.0539492555130883	-0.02579474828024781	-0.0027204717791362324	0.024537988097373734	0.052867997470062766
3.4750000000000001	-0.02598811567084603	-0.0026979803578181354	0.023793246061107606	0.053900916629053996	-0.025804267777956528	-0.0027532994469955576	0.02451482611609231	0.052846894278952755
3.48	-0.026002409071758395	-0.002711415604147107	0.023769991402940928	0.053859373083089454	-0.02581362234795511	-0.00278282746841535	0.024495910899035026	0.05283299054639461
3.4849999999999999	-0.026016223446192595	-0.002724841604273112	0.02374833058417968	0.05382115214624259	-0.025822316129374988	-0.002810358030534761	0.024479308305927528	0.05282160710620648
3.4900000000000002	-0.02602959981819254	-0.0027393894580964606	0.0237257136909479	0.053783088926880655	-0.025829999536190546	-0.0028371673805148226	0.024463300723253187	0.05280862445958976
3.4950000000000001	-0.026042667266156498	-0.002755993930856791	0.023700115161717272	0.05374262820047858	-0.025836459686675046	-0.00286437021003021	0.02444651876473995	0.05279082157614111
3.5	-0.02605559921564019	-0.002775321065564021	0.023670193211531687	0.053698081575901994	-0.025841603822199917	-0.002892793115419989	0.02442806066927344	0.052766148465321315
3.5049999999999999	-0.026068568765255293	-0.0027976992985630582	0.02363542295415111	0.05364882060924119	-0.02584544122707646	-0.0029228623120389034	0.02440758783926879	0.052733914795321225
3.5100000000000002	-0.026081705465057614	-0.0028230605853767528	0.023596181038730804	0.05359538581078795	-0.025848066593579636	-0.0029545157521222395	0.024385380586316355	0.052694875931735004
3.5150000000000001	-0.026095055486483686	-0.002850896622604485	0.02355376981205557	0.05353949940311446	-0.025849646289190134	-0.002987147163044002	0.02436234591170597	0.05265120710533566
3.52	-0.026108547199227016	-0.0028802307834155604	0.0235103865510758	0.05348398137439282	-0.02585040794020292	-0.0030195830250542236	0.02433998188454396	0.05260636966730388
3.5249999999999999	-0.026121964948582075	-0.002909604453841343	0.02346905417605602	0.05343257704413801	-0.025850632564665715	-0.003050089967427412	0.024320311110534763	0.05256488234936076
3.5300000000000002	-0.02613493575765127	-0.002937083681062211	0.023433520359125035	0.05338970378873026	-0.025850646710569324	-0.003076417391081867	0.024305789746366786	0.05253200801822524
3.5350000000000001	-0.02614693694702846	-0.002960312095223206	0.02340809677871048	0.05336011323242776	-0.025850809690250002	-0.0030959019556551608	0.024299175640260576	0.05251335132817752
3.54	-0.02615733584303977	-0.002976661719299666	0.02339736421721424	0.053348451254569884	-0.025851489179934538	-0.003105686978346037	0.02430331040189046	0.05251434507815891
3.5449999999999999	-0.02616547163567728	-0.0029835409856473886	0.023405651706145097	0.053358699965062525	-0.025853019609185804	-0.0031031125293610566	0.024320762131211607	0.0525396047826648
3.5500000000000003	-0.026170778639121563	-0.002978878383404584	0.02343625555306145	0.05339352204237386	-0.025855644230422522	-0.003086278033065108	0.02435331725355365	0.05259217356931816
3.5550000000000002	-0.026172928837245816	-0.0029617021005272468	0.023490508659855896	0.053453598784116214	-0.0258594527958739	-0.0030546657123998785	0.024401405015777197	0.05267276262693651
3.56	-0.02617194943101859	-0.0029326249199229	0.023566979958833424	0.05353712711841393	-0.025864336509469718	-0.003009598747118863	0.02446364165036177	0.05277917831230929
3.565	-0.026168266124092857	-0.00289400752871035	0.023661154615042906	0.05363966372413321	-0.025869981871312675	-0.0029542928028639063	0.02453671254450543	0.05290615280337269
3.5700000000000003	-0.02616264671948751	-0.00284967568162372	0.023765820671282033	0.0537544369610364	-0.025875911340892913	-0.0028934014270079775	0.02461571421338085	0.053045715832952825
3.5750000000000002	-0.026156062724134187	-0.0028042691990636717	0.023872099983605923	0.053873103422145054	-0.02588155785209172	-0.0028321910623311515	0.02469488606904347	0.05318807776991795
3.5800000000000001	-0.026149521869208093	-0.0027624723668084766	0.023970780563347376	0.053986775485083224	-0.025886345414153886	-0.0027756537536465344	0.024768490632945117	0.05332282086066294
3.585	-0.026143929318229283	-0.0027284004421174483	0.02405351346890626	0.0540870704977169	-0.02588974863196225	-0.0027278589101914353	0.02483156013095737	0.05344010971254292
3.5899999999999999	-0.026140010717500148	-0.0027052951220067887	0.024113573034566776	0.05416696634453422	-0.02589131794068526	-0.0026916836020666156	0.024880331748659185	0.05353167388491818
3.5950000000000002	-0.026138296100552256	-0.002695512206897833	0.024146131341460316	0.05422136027242677	-0.025890674639337374	-0.002668869192417354	0.024912360548837772	0.05359144696514318
3.6000000000000001	-0.026139139935662446	-0.002700668544852851	0.024148208450652967	0.05424734848409399	-0.025887491487381745	-0.0026602396986469493	0.02492642664337799	0.053615886837515093
3.605	-0.026142746325295795	-0.0027217872322670145	0.024118540264676035	0.05424431401437997	-0.02588147812270368	-0.0026659088724185114	0.02492239211556355	0.05360408259558028
3.6099999999999999	-0.026149175398614298	-0.0027593174006291287	0.024057559150672217	0.05421390958017422	-0.025872387976993306	-0.002685361558489843	0.024901123876858573	0.05355775136936422
3.6150000000000002	-0.02615832061193994	-0.0028129746196859746	0.023967557101306734	0.05415996765955545	-0.025860056978099854	-0.0027173771313051764	0.024864517584803587	0.05348116299402965
3.6200000000000001	-0.026169863050698842	-0.0028814338757375555	0.0238529475741625	0.05408829997408334	-0.025844474116310818	-0.0027598468710132206	0.024815568942571063	0.05338094567339892
3.625	-0.026183225614966697	-0.0029620014066046524	0.02372040834034954	0.05400630504692544	-0.025825869016468297	-0.0028096120767985553	0.02475837067758182	0.05326567086143166
3.6299999999999999	-0.026197562308041236	-0.0030504679720093778	0.02357863414731707	0.05392231802092859	-0.025804784398058105	-0.0028624916528031423	0.024697897142569553	0.05314512961729354
3.6350000000000002	-0.026211816697158143	-0.003141348310856883	0.023437516642552458	0.053844718476514675	-0.025782090731763446	-0.002913635787185436	0.024639500367915346	0.05302930638021318
3.6400000000000001	-0.026224861309307016	-0.0032285881726792777	0.02330680767841976	0.05378092856555376	-0.02575890929752183	-0.0029582119965996106	0.02458817518354442	0.05292719561887862
3.645	-0.02623569072441102	-0.0033065939731294893	0.023194609085574577	0.05373652240753885	-0.02573644358011973	-0.0029922449711407215	0.024547793987181755	0.0528457187401712
3.6499999999999999	-0.02624360669215268	-0.003371238464289401	0.023106185028984087	0.05371466795623657	-0.025715763979233412	-0.003013307985372	0.02452056887264049	0.052789009103412415
3.6550000000000002	-0.026248329238503326	-0.0034204722173136097	0.02304348442557508	0.05371602146603495	-0.02569761843328492	-0.0030208053851525085	0.02450691659284408	0.05275822153151295
3.6600000000000001	-0.026250000240058108	-0.0034543613527647926	0.023005443690933467	0.05373904304034224	-0.02568233040642414	-0.003015780206459505	0.024505724864719344	0.05275184505743312
3.665	-0.026249094232316132	-0.0034746453088305915	0.02298882016272228	0.05378058081135667	-0.025669802705530282	-0.0030003948127458892	0.02451486064115076	0.05276634969016834
3.6699999999999999	-0.026246283869365467	-0.0034840803194181114	0.022989172535494387	0.05383653568442174	-0.025659600927042257	-0.0029773283736028227	0.024531711691071812	0.052796948232933905
3.6750000000000003	-0.026242309139305583	-0.0034858252751581624	0.023001687662613943	0.05390246413182139	-0.025651070521626785	-0.002949284486117669	0.02455361355484367	0.05283830255384519
3.6800000000000002	-0.026237878988017667	-0.003482999382826316	0.023021740835215455	0.053974055791145024	-0.025643449761991198	-0.0029186813922839434	0.024578117809381843	0.0528850962893986
3.685	-0.02623361060659643	-0.0034784110086785304	0.023045232077478512	0.05404748596104889	-0.025635961820502498	-0.002887498742435513	0.02460313509840855	0.05293247274959092
3.69	-0.026229997971601936	-0.0034743945199005285	0.023068797932428373	0.054119668476436476	-0.025627886140502862	-0.002857219136651625	0.0246270100433282	0.05297636883821123
3.6950000000000003	-0.026227398401411785	-0.003472696276547434	0.023089972707477577	0.05418842933814398	-0.02561861596699871	-0.0028288154479260037	0.024648568535091637	0.05301376980676135
3.7000000000000002	-0.026226028731669918	-0.0034743843537155643	0.023107318783841188	0.054252606077809726	-0.02560770803293808	-0.0028027624396313846	0.024667149755190288	0.053042889346892594
3.7050000000000001	-0.026225966322948494	-0.003479784642190571	0.023120506947247314	0.05431206823781663	-0.025594927144012382	-0.0027790699626510144	0.024682616713497904	0.05306326516275505
3.71	-0.02622715246649034	-0.003488455029144531	0.023130321032865248	0.05436765580145955	-0.025580285842999297	-0.002757339422315768	0.02469533626231788	0.053075759509045785
3.7149999999999999	-0.026229396941131876	-0.0034992026713142528	0.023138579440122913	0.054421041688354425	-0.025564077945519095	-0.002736840526616296	0.02470612780698162	0.053082464356853175
3.7200000000000002	-0.026232383309780036	-0.003510137496260545	0.023147991454967914	0.05447453483948352	-0.025546903610210142	-0.002716599388177123	0.02471619060617871	0.05308652392611159
3.7250000000000001	-0.026235675947584237	-0.0035187503198693647	0.023161979192339012	0.05453084543015911	-0.02552968115363101	-0.002695488254860828	0.024727024047299262	0.053091894488424066
3.73	-0.026238732611716702	-0.003522017309954062	0.0231844812219998	0.05459282940110945	-0.0255136351908964	-0.002672314970383661	0.024740347484904397	0.05310305593969006
3.7349999999999999	-0.026240930629761	-0.0035165662485563665	0.02321971038408536	0.05466321706345467	-0.025500241549491223	-0.0026459247343723715	0.024758006110512782	0.05312467139958641
3.7400000000000002	-0.0262416182995001	-0.003498976401927226	0.023271789426001815	0.05474431860128195	-0.02549110159361607	-0.002615337641182331	0.024781827161310922	0.05316117073652156
3.7450000000000001	-0.02624020089086841	-0.0034662822128299796	0.023344181032304064	0.05483770149721997	-0.02548772401298178	-0.0025799370178738435	0.024813386678695055	0.05321623245530058
3.75	-0.026236257793017338	-0.0034166707547832005	0.023438907943699766	0.054943860815418744	-0.025491223549350427	-0.002539686514560858	0.02485368002773727	0.053292175522297536
3.7549999999999999	-0.02622966526089223	-0.00335021047390688	0.023555719132239528	0.05506194647752442	-0.02550200139667948	-0.0024953018051586257	0.02490275805959111	0.05338934714989527
3.7600000000000002	-0.026220680143616178	-0.0032693119960012624	0.02369151388621654	0.05518964576480402	-0.02551952129476973	-0.0024482749808810455	0.02495945982707585	0.05350566926128504
3.7650000000000001	-0.026209941645064	-0.0031786315815406693	0.023840354882208287	0.05532331116378564	-0.025542293220801093	-0.002400685521009149	0.02502138600738965	0.05363652876071063
3.77	-0.02619837802262278	-0.0030843412076590774	0.023994210327593718	0.05545835971242395	-0.02556810214671199	-0.00235482798024676	0.025085181231305525	0.053775125834137044
3.7749999999999999	-0.02618704850278265	-0.002992997655104289	0.024144244017371856	0.055589874346433144	-0.025594408326928143	-0.00231278389109726	0.02514705874226444	0.05391324762917586
3.7800000000000002	-0.026176979184817695	-0.0029104342136404074	0.024282222608671588	0.055713261907778214	-0.025618770750345438	-0.002276092685650488	0.025203391057014156	0.05404228563412893
3.7850000000000001	-0.026169047121672985	-0.002841042370666608	0.02440159516819549	0.05582480960434441	-0.025639154778266223	-0.0022456157422855966	0.025251177171694086	0.05415424613762607
3.79	-0.02616393583533745	-0.002787571053832125	0.02449801041318373	0.0559220352887409	-0.025654062443728386	-0.002221588283047513	0.025288280622507844	0.05424254637053708
3.7949999999999999	-0.026162150746841972	-0.002751326480429454	0.024569313640106755	0.05600381122456677	-0.02566251155851694	-0.002203782232096645	0.025313449599223548	0.05430250765977536
3.8000000000000003	-0.026164062446886772	-0.0027325373028654685	0.024615246379347543	0.05607030982669617	-0.025663940517998047	-0.002191688625058163	0.02532621135318316	0.054331578712719736
3.8050000000000002	-0.026169942860766814	-0.002730667497260621	0.024637099130273607	0.056122846133726416	-0.02565812014478464	-0.002184655829371168	0.025326750481358677	0.054329388417661856
3.81	-0.026179967895736272	-0.002744550377517937	0.02463748010021213	0.056163676847955715	-0.02564512867672049	-0.002181959521196525	0.025315847251147536	0.054297720649456246
3.815	-0.026194173837517216	-0.002772322566495861	0.024620230428652967	0.05619577978283229	-0.025625409255694315	-0.0021828125061940946	0.025294894891885678	0.054240442947264704
3.8200000000000003	-0.026212371989701836	-0.0028112328625520505	0.02459039365556977	0.056222604749904745	-0.025599889114815106	-0.002186342667408881	0.025265955570515353	0.05416334536888736
3.8250000000000002	-0.02623404726071297	-0.002857479602154465	0.024554072250508895	0.05624777557068566	-0.0255700995299139	-0.0021915772001560767	0.025231770552137007	0.05407379777300419
3.8300000000000001	-0.026258287555298986	-0.0029062675851430925	0.024518010910953132	0.05627473985310304	-0.0255382064498474	-0.0021974696704635316	0.025195630116816387	0.05398014660228258
3.835	-0.0262837993332295	-0.0029522280938772023	0.02448885531992082	0.0563064006309054	-0.025506866305492582	-0.0022029889577688845	0.025161050935089566	0.053890854714850486
3.8399999999999999	-0.02630904494321452	-0.002990190372592085	0.024472216957446558	0.05634480040279846	-0.025478879541164512	-0.00220725657877694	0.025131299072553438	0.05381350984276992
3.8450000000000002	-0.026332486776906562	-0.003016086529138393	0.024471832317390266	0.056390937859896795	-0.02545671410246829	-0.002209685437908434	0.025108893334322244	0.053753924081468486
3.8500000000000001	-0.02635286551570087	-0.0030276482557222207	0.024489122607493762	0.05644476767588815	-0.02544205706449131	-0.002210061739763134	0.025095261552578633	0.053715553736824614
3.855	-0.02636941421555046	-0.0030246233334247823	0.024523301995388165	0.05650537592923542	-0.025435559513145613	-0.002208535070860733	0.02509066546445865	0.053699369178625805
3.8599999999999999	-0.026381938796851055	-0.003008472235955841	0.024571942877633424	0.05657126886183381	-0.025436852794611792	-0.00220552600632333	0.025094389537353937	0.05370414884002655
3.8650000000000002	-0.026390759908567648	-0.002981738905224931	0.024631739551595373	0.05664068905292028	-0.025444790779884773	-0.0022015957346797612	0.025105083827534406	0.05372704517242485
3.8700000000000001	-0.026396566742556367	-0.0029473760440863533	0.024699203924997828	0.05671188718696799	-0.025457793969536735	-0.0021973274723552554	0.025121120785029257	0.05376423202156925
3.875	-0.026400249230750107	-0.0029082283688128003	0.024771142863604365	0.05678331330211177	-0.025474173030402326	-0.002193248972198328	0.025140869659698896	0.05381148978453698
3.8799999999999999	-0.026402754732504488	-0.0028667344824393265	0.024844904363154945	0.05685372553194615	-0.025492364909237716	-0.002189798746429405	0.025162862865961567	0.053864667487975124
3.8850000000000002	-0.026404983912117014	-0.0028248026607117474	0.024918460490178356	0.0569222328030693	-0.025511073427760825	-0.0021873218728421587	0.025185879431823505	0.05392002678986669
3.8900000000000001	-0.026407719281906057	-0.0027837850903466815	0.024990404752322722	0.05698829056981737	-0.025529337511112804	-0.0021860781356015215	0.025208984305641245	0.05397449786019204
3.895	-0.026411574107006463	-0.0027444960422855344	0.025059911225353795	0.057051663475171446	-0.025546553791461847	-0.0021862505228073792	0.025231549422551385	0.05402586884328739
3.8999999999999999	-0.026416952950163324	-0.002707252351184747	0.025126669785941816	0.057112363731043905	-0.025562471137313896	-0.0021879490161480775	0.025253263085784038	0.054072911219656274
3.9050000000000002	-0.026424020465454025	-0.0026719346872763027	0.025190795971251345	0.05717057240214542	-0.025577165383077347	-0.00219120928820538	0.025274122474935077	0.05411543099912322
3.9100000000000001	-0.02643267831989928	-0.002638071456724413	0.02525271552993509	0.05722655189729659	-0.025590997729108722	-0.0021959876570310797	0.025294403425679294	0.05415423665375949
3.915	-0.02644255115909371	-0.0026049411573312795	0.025313032997236373	0.05728055943455352	-0.02560455902248833	-0.002202153329708488	0.02531460813580148	0.05419102563617261
3.9199999999999999	-0.026452982817694107	-0.0025716827105799977	0.02537240061980495	0.05733277117635826	-0.025618602008035497	-0.0022094778654571726	0.025335398811081412	0.05422820440146365
3.9250000000000003	-0.026463045561799056	-0.0025374029740774474	0.02543140301234715	0.05738322466442009	-0.02563396265818514	-0.0022176213587587847	0.025357527898573075	0.05426866393551276
3.9300000000000002	-0.026471570140440964	-0.002501278304303397	0.025490464096883034	0.05743178407109693	-0.025651468980337218	-0.002226116910399197	0.025381770517755853	0.05431552843216051
3.935	-0.026477213057737557	-0.0024626586070187477	0.025549771962008805	0.057478130388405636	-0.02567183286259224	-0.002234361018031207	0.02540885365718606	0.05437187964569458
3.94	-0.02647858459676173	-0.0024211870199864548	0.02560921368539959	0.05752177834689547	-0.02569552274999414	-0.00224162655395795	0.025439367211148728	0.05444044338838086
3.9450000000000003	-0.026474454891035795	-0.0023769341337230446	0.025668322797456945	0.05756212300814027	-0.025722628496065287	-0.0022471210879576663	0.02547364497162371	0.05452322457079494
3.9500000000000002	-0.026464024262163707	-0.0023305115040526546	0.02572626333003537	0.05759851851981392	-0.02575275401228399	-0.0022501065545955804	0.025511625785216895	0.05462110665965779
3.9550000000000001	-0.026447192527598803	-0.002283095957426292	0.025781889356547086	0.05763038566289339	-0.02578499342892856	-0.0022500700941449686	0.025552738694968147	0.05473348565683938
3.96	-0.02642472077716641	-0.002236299365759081	0.025833906834994855	0.0576573328658391	-0.025818038211091975	-0.00224689816620813	0.025595877516333524	0.054858057571996514
3.9650000000000003	-0.026398190452217557	-0.0021918777651817457	0.025881120407588335	0.05767926254851787	-0.025850414581239472	-0.0022409820858095234	0.0256395144510502	0.054990880001013015
3.9700000000000002	-0.026369742468987517	-0.0021513618384471477	0.02592269514993531	0.05769643021006414	-0.025880784677667235	-0.0022331992386295774	0.02568194591097969	0.055126760673293945
3.9750000000000001	-0.02634168269272477	-0.0021157440351017845	0.025958341360616137	0.057709433922853055	-0.025908207238733317	-0.0022247700173629874	0.025721597826432196	0.05525991184311357
3.98	-0.026316099190822662	-0.0020853310276742884	0.025988360391301566	0.057719133924919216	-0.025932274526258684	-0.002217050889637686	0.025757287526194352	0.05538470988099474
3.9849999999999999	-0.026294613145453775	-0.0020597830965672368	0.026013552421404892	0.05772652441876485	-0.025953106355487227	-0.0022113471825047784	0.025788365474152006	0.05549637102571983
3.9900000000000002	-0.026278304149039516	-0.002038278987020464	0.026035040359394423	0.0577325907743723	-0.025971243535642126	-0.0022088036689080345	0.025814721342957404	0.05559140837606332
3.9950000000000001	-0.02626777044150927	-0.002019715152120364	0.02605407824379694	0.057738181405294714	-0.025987506766520587	-0.002210381178248194	0.02583669322195672	0.05566783331418132
4.	-0.026263246073165273	-0.002002872275964059	0.02607189054585618	0.05774391031798594	-0.026002871852156745	-0.002216886102778552	0.025854938917193083	0.055725150542962294
