# Supplementary material for: Stalled response near thermal equilibrium in periodically driven systems
Source: Nat Commun. 2024 Jan 4;15:294. doi: 10.1038/s41467-023-44487-2 (PMC10766978; doi:10.1038/s41467-023-44487-2)
Supplement: Supplementary file 3 — Source Data [file 41467_2023_44487_MOESM3_ESM.zip › source_data/SupplFig9a-f-numerics.dat]

#t	neq,f_0=0	neq,f_0=1.6,T=0.1	neq,f_0=1.6,T=0.2	neq,f_0=1.6,T=0.4	neq,f_0=3.2,T=0.1	neq,f_0=3.2,T=0.2	neq,f_0=3.2,T=0.4
0.	0.99999999999992628	0.99999999999992628	0.99999999999992628	0.99999999999992628	0.99999999999992628	0.99999999999992628	0.99999999999992628
0.0050000000000000001	0.99916576955884895	0.99916576955884895	0.99916576955884895	0.99916576955884895	0.99916576955884895	0.99916576955884895	0.99916576955884895
0.01	0.99666722779596717	0.9965153190425039	0.9966284412576133	0.99665754464485645	0.99605856576904306	0.99651150126382393	0.99662820010589936
0.014999999999999999	0.99251683477105668	0.99124081370449368	0.99217367104943055	0.99242979769447526	0.98741597633081168	0.9911418681200429	0.99216723382696803
0.02	0.98673527631325964	0.98214800638707533	0.9854026314091987	0.98639046694664223	0.96848306194175238	0.9814053746947704	0.98535212718915666
0.025000000000000001	0.9793512989776485	0.96833037204942984	0.97579689069719189	0.9784073379096635	0.93588217095635073	0.9651807134349587	0.97556933401476509
0.029999999999999999	0.97040148132678494	0.94979152778372367	0.96280700221248683	0.96831729458519766	0.89016934826129723	0.94029256899475966	0.96206560295382992
0.035000000000000003	0.95992994397524112	0.92771648855688715	0.94595417469014453	0.95593818926944474	0.83653273630315184	0.90500985516010934	0.94400742948878857
0.040000000000000001	0.94798800147868256	0.90424991722443737	0.92493070749868378	0.94108293902602425	0.78317107716134138	0.85853289174877046	0.92055679425549453
0.044999999999999998	0.93463375974988905	0.8818791184194894	0.89968286691083321	0.92357528159447588	0.73846146187527717	0.8013426549320275	0.89096083821937278
0.050000000000000003	0.91993166323678155	0.86268962747796918	0.87046100055516307	0.90326642712963301	0.70856125962755523	0.73529410371993942	0.85464995025817037
0.055	0.90395199659456649	0.84777105263038854	0.83782662601979618	0.88005164904192901	0.69624796459110438	0.66339978623737272	0.8113351831111355
0.059999999999999998	0.88677034602013194	0.83694327203954844	0.80261430636625908	0.85388570013167475	0.70073363205953165	0.58935070112312271	0.76109280579706584
0.065000000000000002	0.86846702578633816	0.82885110379293336	0.76585527505542839	0.82479585594172866	0.71793269319025166	0.51691273313528086	0.70442218504443144
0.070000000000000007	0.84912647581129641	0.82138867206939459	0.72867726312219094	0.79289140998456886	0.74113215351205752	0.44937270207600344	0.64226405018684685
0.074999999999999997	0.82883663632206073	0.81234010263783807	0.69219855315948608	0.75836859916425103	0.76242827733768648	0.38917234905738007	0.57597011128479569
0.080000000000000002	0.80768830582389506	0.80004078205772988	0.65743311374546576	0.72151022876716109	0.77498609348808001	0.33778535800170206	0.50722179941582834
0.085000000000000006	0.78577448865353505	0.78381785818693184	0.62521863304540459	0.68267967883282754	0.77527126590131412	0.29580668006934685	0.43790450002144138
0.089999999999999997	0.763189738396438	0.76403330693222871	0.59617243064666692	0.64230946807855571	0.76391089172074666	0.26317117584842731	0.36995219609260122
0.095000000000000001	0.74002950336623874	0.74173014833290674	0.57067386509532036	0.60088506897439942	0.74457020285247877	0.23940991586777038	0.30518375399907582
0.10000000000000001	0.71638948019505333	0.71806926017792216	0.54886761650726057	0.55892513862972226	0.72158905142366481	0.22387448960957701	0.24515435550271042
0.105	0.69236498136431113	0.69382183043222723	0.53068071497806457	0.51695968713921947	0.69777756014838532	0.21589164465734165	0.19104298976561021
0.11	0.66805032222175731	0.66912298638164236	0.51584706522353585	0.47550789484025557	0.67336122404026344	0.21483720009366447	0.14358999596477273
0.115	0.64353823268796695	0.6435578734520111	0.50393557393066346	0.43505728471632588	0.64631910102958345	0.22013428886827535	0.10308913665002598
0.12	0.61891929845930915	0.61651474853517307	0.49438073884913564	0.39604575894773492	0.6138429578122383	0.23118930770740864	0.069428990833488996
0.125	0.59428143607314465	0.58763831633851593	0.48651674218340746	0.35884765246467332	0.57427150941051064	0.24728525617100638	0.042170874925958258
0.13	0.56970940571763706	0.557175148737449	0.47961700915680922	0.32376449749619923	0.52853320527989411	0.26746074930418706	0.020646517512678063
0.13500000000000001	0.54528436515606416	0.52604925040478223	0.47294051592116781	0.2910206995228376	0.4802436779818795	0.29041360236692909	0.004058669493612963
0.14000000000000001	0.52108346759628876	0.49563582599509104	0.46578398461261339	0.2607638636474493	0.43441352878704703	0.3144744408909757	-0.0084290067631119132
0.14499999999999999	0.49717950578087067	0.46734727496455708	0.45753611829826662	0.2330691356602721	0.39564256627564098	0.33768866391675417	-0.017621446650280328
0.14999999999999999	0.47364060401010261	0.44221678332117997	0.44772725821718046	0.20794666838300938	0.36681985133607731	0.35801754908939282	-0.024244485885334087
0.155	0.45052995924405564	0.42063062057749096	0.43606647105960267	0.18535120286762438	0.34869845236366803	0.37362547917248795	-0.02891895549933847
0.16	0.4279056318709521	0.40227051560852417	0.42245894013467256	0.16519275655217247	0.34006774980681909	0.38317808530826836	-0.032152695744645826
0.16500000000000001	0.40582038618361904	0.38625085985485358	0.40699971643284338	0.14734751204438579	0.33815149809311523	0.38605926459708573	-0.034345350741849974
0.17000000000000001	0.38432158007790285	0.37139529892698919	0.38994454579439602	0.13166816803968739	0.33915542964981871	0.3824371882635485	-0.035800842100342414
0.17500000000000002	0.36345110298882505	0.3565741824785304	0.37166316446507075	0.11799321386662155	0.33909967964169202	0.37316242336013328	-0.03674327437092681
0.17999999999999999	0.34324536060834043	0.34100354358419016	0.35258367340181396	0.10615479134219569	0.33490203719517264	0.3595388001751349	-0.0373332233658214
0.185	0.32373530449782351	0.3244055011795895	0.33313749315990548	0.095984989607900556	0.32527802562887831	0.3430423098407317	-0.037682543521887678
0.19	0.30494650431331793	0.30697598584373209	0.31371299871959535	0.08732056675246537	0.31089856449046738	0.32506356824160043	-0.037866797746312922
0.19500000000000001	0.2868992600140915	0.28918965894245568	0.29462302559070369	0.080006200862565657	0.29367357781730985	0.30672335112036153	-0.037935089987315686
0.20000000000000001	0.26960875111990984	0.27154367687409836	0.27608812035601571	0.07389644373531945	0.2756232368095457	0.28877681628216106	-0.037917483285426171
0.20500000000000002	0.25308521982887156	0.25435605313278503	0.25823460553522082	0.068856588232240196	0.25797661495350543	0.27159623781269349	-0.037830374601650396
0.20999999999999999	0.23733418459977917	0.23769115668547619	0.24110471411338769	0.064762672737737032	0.24085379778426605	0.25521083062495742	-0.037680243372148092
0.215	0.2223566806477732	0.22141993518071179	0.22467522940991488	0.061500841399980355	0.22352840218946599	0.23938308492230692	-0.037466156294145639
0.22	0.20814952369283718	0.20536853697126128	0.20888095259971834	0.058966263907031594	0.20506691576245917	0.22370720399933552	-0.037181343587299263
0.22500000000000001	0.19470559324241668	0.18947978254706122	0.1936395606240956	0.057061798992069188	0.18504030756399126	0.20772018990067348	-0.036814093811347592
0.23000000000000001	0.18201413167486208	0.17391220065194366	0.17887477332957566	0.055696565231382493	0.16395500293875348	0.19101618541575902	-0.036348164971362597
0.23500000000000001	0.17006105542228911	0.15903318701573529	0.16453516749529451	0.054784562644864962	0.14316703564384331	0.1733501435962968	-0.035762889736471126
0.23999999999999999	0.15882927462352769	0.1453152532851904	0.15060654903785106	0.054243469135018263	0.12435896331575988	0.154711727607456	-0.035033165038928837
0.245	0.14829901772829185	0.13318877058272893	0.13711664418879069	0.053993715725636098	0.10893185779607312	0.13535029789282871	-0.034129555580563971
0.25	0.13844815767997728	0.12291492129591106	0.12413201504136058	0.053957922099034883	0.097635390761772828	0.11574090772004736	-0.033018791103126471
0.255	0.12925253648081059	0.11451919820181138	0.1117483863795565	0.054060747345654484	0.090502191376552243	0.096498073269465884	-0.031664971909764486
0.26000000000000001	0.1206862851470281	0.10779285543777356	0.1000766818745602	0.054229179102480561	0.086955324391582434	0.078261497426958662	-0.030031781120028557
0.26500000000000001	0.1127221362888447	0.10234910753822801	0.089227679241412269	0.054393247601775205	0.085960059846625997	0.06158679853590418	-0.028085900963770637
0.27000000000000002	0.10533172679520253	0.097714891060063869	0.079298113790817498	0.054487111417745308	0.086203574160668969	0.04686979777686065	-0.025801624069454392
0.27500000000000002	0.098485888363985252	0.093436863901343953	0.070360333087155197	0.054450422335990928	0.086352893279851267	0.034317888083823564	-0.023166349661102141
0.28000000000000003	0.092154923888577378	0.089175387071203663	0.062456496337167392	0.054229842449055606	0.085383564443837212	0.02396468113821347	-0.020186310289395718
0.28500000000000003	0.086308867989094859	0.084758228767156746	0.055597182738654008	0.053780562413113186	0.082848181656732606	0.015712402540749543	-0.016891576370712202
0.28999999999999998	0.080917730256000769	0.080176589664766873	0.04976343243476454	0.05306766030891702	0.078919050405374613	0.0093835356507177628	-0.013339238923621356
0.29499999999999998	0.075951720052418306	0.075529446180394033	0.044910847390507824	0.052067148597049931	0.07416827040758317	0.0047671380631226917	-0.0096137615884317532
0.29999999999999999	0.07138145199547874	0.070944419441011652	0.040974414796049061	0.05076658261565549	0.069222359203957445	0.0016519307041156464	-0.0058238507511559311
0.30499999999999999	0.067178131503564609	0.06651011208037251	0.037873055865787063	0.049165145459614964	0.064479946507832842	-0.0001557974118722058	-0.0020957683889893074
0.31	0.063313720052246419	0.062244323368804179	0.035513383575904681	0.047273175823684899	0.05999921260835761	-0.00082773015903092324	0.0014363156349279796
0.315	0.059761080025056396	0.058104039608821816	0.033792629036699565	0.045111160635114438	0.055557977151207236	-0.00051914379311993216	0.0046417281060641032
0.32000000000000001	0.056494099273286622	0.054026384010694116	0.032601066237892065	0.042708265641990789	0.050832136330192831	0.00061926013944347798	0.0074048611723768077
0.32500000000000001	0.05348779571062301	0.049979420996616897	0.031824468568809064	0.040100517947184222	0.045611797887138761	0.002427399538479918	0.0096352407599627661
0.33000000000000002	0.050718402461388465	0.045999485550976313	0.031347139407033625	0.037328780091204022	0.039959368539249723	0.0047241059210096498	0.011274692877842526
0.33500000000000002	0.048163434255193934	0.042198472306522884	0.03105587434311196	0.034436663608832699	0.034233078304237108	0.0073020777452588725	0.012300736098657387
0.34000000000000002	0.045801735914397325	0.038738350830250234	0.030844872562743632	0.031468521672421812	0.028970522370322198	0.0099330084314383938	0.012725995800876877
0.34500000000000003	0.043613513913882122	0.035784411404870681	0.030621202913938148	0.028467638476552686	0.024705906787681649	0.012384024087527156	0.012594084944890786
0.35000000000000003	0.041580352104978922	0.033455759485729361	0.030310067632890961	0.025474701939348122	0.021814150158017784	0.014442908150105887	0.011972890061192499
0.35499999999999998	0.039685212786903845	0.031789179252161813	0.02985892144128912	0.022526611195438459	0.020427738894850875	0.015945914071360326	0.010946455683174554
0.35999999999999999	0.037912424380385917	0.03072514644260296	0.029239580752006712	0.019655636009858396	0.020417163696582405	0.016800104103201038	0.0096066606426620984
0.36499999999999999	0.036247657009489564	0.030118146483279651	0.028447795743524015	0.016888915426518745	0.021413621512133087	0.01699337074562126	0.0080456728085143842
0.37	0.034677887330109125	0.029768932317759352	0.027500259650529352	0.01424826009578678	0.022876470750638506	0.016589303638079846	0.006349840468193875
0.375	0.033191353957867653	0.029471546032999417	0.026429536667657481	0.01175020781257788	0.024220649153849524	0.015709016226794381	0.004595321624826885
0.38	0.031777504845524329	0.029061830193266892	0.025277749140345657	0.0094062746370358226	0.024986298690967044	0.014505672104880183	0.0028454420746325572
0.38500000000000001	0.030426937941486629	0.028450547623553309	0.024089989079002956	0.0072233434894651083	0.024977736931529708	0.013138413891616938	0.001149553070048966
0.39000000000000001	0.029131336428202398	0.027628465979299244	0.022908313369965197	0.0052041367411932073	0.024290138321565062	0.011750887422713217	-0.00045695832178869333
0.39500000000000002	0.027883399793234967	0.026642907942689899	0.021766925591307551	0.0033477273446716393	0.023208209160629156	0.010456833629751212	-0.0019518801045748406
0.40000000000000002	0.026676771928382741	0.025558205061720955	0.020688848477321949	0.0016500528500970127	0.02204156040746473	0.0093326852408477413	-0.0033249421142866166
0.40500000000000003	0.025505967384639582	0.024418243789978634	0.019684141300215802	0.00010440690453966652	0.020982846531340589	0.0084155877807032924	-0.0045763946759195991
0.41000000000000003	0.024366296834729202	0.023225969848109915	0.018749562961923392	-0.0012981074721884083	0.020038744224978717	0.0077048930742677464	-0.0057155608133129922
0.41500000000000004	0.023253792711817704	0.021946252545752169	0.017869523605839072	-0.0025681700440371193	0.019042679786964993	0.0071656256217415264	-0.0067594311304686443
0.41999999999999998	0.022165135904471667	0.020529392591317856	0.01701816940845545	-0.003717881215032184	0.01773867781118163	0.006733248366315947	-0.0077312916475800932
0.42499999999999999	0.021097584295225388	0.018944977331338146	0.016162456419703916	-0.0047604405905350856	0.015912065265425945	0.0063198732829715274	-0.0086593176316510697
0.42999999999999999	0.020048903834938285	0.017211238739484928	0.015266044374829786	-0.0057098576377098203	0.013517986248629162	0.0058225964807896297	-0.0095750364928912958
0.435	0.019017302748664873	0.015405997697285505	0.014293756151405212	-0.0065806837703600712	0.010741272863618253	0.0051346704226016785	-0.010511564507842696
0.44	0.018001369372389851	0.013653021996842759	0.013216211455185308	-0.00738775452242991	0.0079480226831436934	0.0041595938880075612	-0.011501558043912206
0.44500000000000001	0.017000014024895309	0.012089010242039381	0.012014098165318933	-0.0081459311027011396	0.0055556482405261874	0.0028269044676179989	-0.012574888910107022
0.45000000000000001	0.016012415226435563	0.010824706036755302	0.01068146003990128	-0.0088698324520264382	0.0038946164661704552	0.0011068602798064151	-0.013756147822424854
0.45500000000000002	0.015037970486705842	0.0099143394154774661	0.0092274227008170562	-0.0095735518844037738	0.0031200125105034751	-0.00097990698094786656	-0.015062183617254712
0.46000000000000002	0.014076251799883716	0.0093422434060424272	0.007675983644199259	-0.010270356397885885	0.0031840424582515732	-0.0033613704725341167	-0.01649997441431602
0.46500000000000002	0.013126965904985936	0.0090289429095004592	0.0060638284353200771	-0.010972371628701386	0.0038553951677444912	-0.0059231913589651419	-0.018065171919703638
0.47000000000000003	0.012189919296209299	0.0088540458288036694	0.0044365155893647257	-0.01169026089043378	0.0047785923806125874	-0.0085261100699704842	-0.019741636805163099
0.47500000000000003	0.011264987900897441	0.0086893235702821224	0.0028436796163185834	-0.012432912297002097	0.0055734381966837092	-0.011026993958985846	-0.021502180593721974
0.47999999999999998	0.010352091282679089	0.0084318087289794018	0.001334039734986013	-0.013207152920652996	0.0059542096018387865	-0.013297928736770472	-0.023310557991985233
0.48499999999999999	0.0094511711746283721	0.0080255214942983096	-0.000049061244066237357	-0.014017512444458056	0.0058168158896501308	-0.015239079250758354	-0.025124545732715373
0.48999999999999999	0.008562174102124509	0.0074643015357992405	-0.001271085530033223	-0.01486605997195891	0.0052446899878894554	-0.01678380803786831	-0.026899747062535957
0.495	0.0076850378175791689	0.0067765260668376046	-0.0023084840236801841	-0.015752335858541657	0.0044327866755942457	-0.017897272420817727	-0.028593622957533406
0.5	0.0068196812393582513	0.0060004644504194722	-0.0031496821056184992	-0.016673395303096507	0.0035787756518776415	-0.018571325265339583	-0.030169205532644496
0.505	0.005965997564897952	0.0051619492397531339	-0.0037950764630139853	-0.017623972195312851	0.002796837047255655	-0.018818744072189635	-0.031598005632923323
0.51000000000000001	0.0051238502129745582	0.0042632962764713941	-0.0042562968325832902	-0.018596761170907201	0.0020814072300272021	-0.018668984064893514	-0.032861770334747562
0.51500000000000001	0.0042930712420331868	0.0032867302237603768	-0.00455493830458489	-0.019582804338724565	0.0013221918693418358	-0.018166372036272749	-0.033952944105208778
0.52000000000000002	0.0034734618899425222	0.0022097616231271065	-0.0047208772197167553	-0.020571958385895608	0.00036152023266974403	-0.017370378670029753	-0.03487389846001876
0.52500000000000002	0.0026647948850983712	0.0010253978573868646	-0.0047902002196378215	-0.021553409421127111	-0.00092281250877793522	-0.016356585734135384	-0.035635178669792739
0.53000000000000003	0.0018668181887712355	-0.00024217474561647026	-0.0048027434351294628	-0.022516198318600345	-0.0025416763288735669	-0.015216376544555084	-0.036253139687745621
0.53500000000000003	0.0010792598434955646	-0.0015342722532508781	-0.0047992762321976221	-0.023449719187241383	-0.0043664771904929475	-0.014053415199763782	-0.036747387624357628
0.54000000000000004	0.00030183362133736415	-0.0027690400485329654	-0.004818462643215375	-0.024344157850624045	-0.006167974167792043	-0.012975804228503321	-0.037138405943106072
0.54500000000000004	-0.00046575481156357012	-0.0038628148625654991	-0.0048938583958106517	-0.02519084507989254	-0.0076989824232478691	-0.012084360954030367	-0.037445643903133534
0.55000000000000004	-0.0012238014724236762	-0.0047528704947675804	-0.0050513005488988785	-0.025982509428380568	-0.0087746736352822714	-0.011459263441352466	-0.037686209733398979
0.55500000000000005	-0.0019725976120682628	-0.0054136606676076435	-0.005307069921316715	-0.026713425279641712	-0.0093191835219589431	-0.011148573941289507	-0.037874178321079657
0.56000000000000005	-0.0027124234400478847	-0.0058624423950702784	-0.0056671262874659224	-0.027379461626583536	-0.0093762079662287785	-0.011162094632553146	-0.038020421889672598
0.56500000000000006	-0.0034435421971779688	-0.0061538625918785856	-0.0061275428219955269	-0.027978044978483389	-0.009093688617153331	-0.011472477388369309	-0.038132816812023636
0.57000000000000006	-0.0041661947185264751	-0.0063654621070297051	-0.0066760465973457368	-0.028508054971330587	-0.0086868584966443459	-0.012023135939332628	-0.038216669273382464
0.57500000000000007	-0.0048805946008123888	-0.0065778541054789582	-0.0072943722958691126	-0.028969673582807408	-0.0083797264381285722	-0.012740408499923493	-0.038275224905119962
0.57999999999999996	-0.0055869240602555202	-0.0068551619938819752	-0.0079610148342143493	-0.029364208610038377	-0.0083365626949765959	-0.013546504140023535	-0.038310166751845252
0.58499999999999996	-0.0062853305404272398	-0.0072320721192893258	-0.0086539505608216778	-0.02969390982634567	-0.008612417912937478	-0.014370244908014088	-0.038322047969908748
0.58999999999999997	-0.0069759241051372467	-0.0077118783523174618	-0.0093529751094681493	-0.029961792685636666	-0.009150553046687486	-0.015153994179812808	-0.038310641337005527
0.59499999999999997	-0.0076587756290556926	-0.008275289669233226	-0.010041439698329227	-0.030171480262276742	-0.009827410481259815	-0.015856661479118024	-0.038275212909101866
0.59999999999999998	-0.0083339157788766532	-0.0088951118139534158	-0.010707309112522403	-0.030327069859036111	-0.010516847879642757	-0.016453700366187672	-0.038214741604139839
0.60499999999999998	-0.0090013347606085446	-0.0095500102334231639	-0.011343576534313223	-0.030433026786976319	-0.011141059491268392	-0.016935377907055071	-0.038128111665252581
0.60999999999999999	-0.009660982793928144	-0.010232015671979533	-0.011948135535752288	-0.030494104460852416	-0.011692213985801558	-0.017304432285122351	-0.038014302955158265
0.61499999999999999	-0.010312771262683802	-0.010945731290185515	-0.012523230242017774	-0.030515287275425421	-0.012224904203513201	-0.017573813251669797	-0.037872596740725281
0.62	-0.010956574481336114	-0.011700584157332869	-0.013074595854882364	-0.030501750757412606	-0.012825546888760766	-0.017764738127753428	-0.037702803518107224
0.625	-0.011592232010345292	-0.012500010850068424	-0.013610382387534335	-0.030458832206147222	-0.013568052400077593	-0.0179049180883043	-0.03750550578738842
0.63	-0.012219551449086093	-0.01333264551969655	-0.014139940666561407	-0.030392004414753385	-0.014472110520532138	-0.01802657915157849	-0.037282294027428733
0.63500000000000001	-0.01283831163255494	-0.014169781702636939	-0.014672550163075759	-0.030306845084715255	-0.015484787405414507	-0.018163871138147564	-0.037035960619026552
0.64000000000000001	-0.013448266157670891	-0.014970554726218143	-0.015216182586744243	-0.030208995207162515	-0.016496357921326962	-0.018349465468319649	-0.036770607131263941
0.64500000000000002	-0.014049147166205613	-0.01569274844311647	-0.015776414349636173	-0.030104100984899892	-0.01738093032826931	-0.018610559173353764	-0.036491618799493135
0.65000000000000002	-0.014640669313842024	-0.01630489492647234	-0.016355610662611	-0.029997735791886533	-0.018039954103636811	-0.018964970256309388	-0.036205469457252254
0.65500000000000003	-0.015222533858569941	-0.016795410606956732	-0.016952490586818362	-0.02989530114365252	-0.018431691408954502	-0.01941827489066086	-0.035919342239785955
0.66000000000000003	-0.015794432805935958	-0.017176149869298222	-0.017562139822712319	-0.029801908538703827	-0.01858205269087055	-0.019962801350561908	-0.035640584525961042
0.66500000000000004	-0.01635605305380405	-0.017479589713937167	-0.018176472324481441	-0.029722247089801982	-0.018578371533178626	-0.02057878109216911	-0.035376054313991504
0.67000000000000004	-0.01690708048458997	-0.017750328897499952	-0.01878506982185205	-0.029660444769274478	-0.018546640722196077	-0.021237320573060339	-0.035131450481379736
0.67500000000000004	-0.017447203958373462	-0.018033018517548349	-0.019376271014026371	-0.029619933458082552	-0.018613365843102098	-0.021904411498241502	-0.03491074062941503
0.68000000000000005	-0.017976119165980582	-0.018360341028923762	-0.019938355583281504	-0.029603329422286731	-0.018861821155135759	-0.022545100702034901	-0.034715798682491611
0.68500000000000005	-0.018493532306304617	-0.018745325441864004	-0.020460676652379346	-0.029612341010821663	-0.019302764223154106	-0.023127138106029205	-0.034546336362660586
0.69000000000000006	-0.018999163557394526	-0.01918095787059132	-0.020934630863956794	-0.029647714078886077	-0.019876933467404316	-0.02362374690610513	-0.034400161391076087
0.69500000000000006	-0.019492750315574126	-0.019646868890071736	-0.021354402202673865	-0.029709222886889923	-0.020487587989016828	-0.024015469241104367	-0.034273731008361758
0.70000000000000007	-0.019974050181328629	-0.020119725152854213	-0.021717457725795187	-0.029795710231620087	-0.021043046860297232	-0.024291255855686339	-0.034162907034764038
0.70499999999999996	-0.02044284367474708	-0.020582782974494233	-0.022024799448764152	-0.029905175784474176	-0.021488569863230972	-0.024449059826073479	-0.034063773904665355
0.70999999999999996	-0.020898936667042192	-0.021031152036432153	-0.022280983562070158	-0.030034906671335647	-0.021819570646290948	-0.024496155101952972	-0.033973365974878773
0.71499999999999997	-0.021342162517929149	-0.021471448293020046	-0.02249391029897907	-0.03018163994812367	-0.022078080006520798	-0.024449245826900536	-0.033890169518840191
0.71999999999999997	-0.02177238391178176	-0.021916514240095365	-0.022674374905619084	-0.030341743482785337	-0.02233548367537623	-0.024334211424295857	-0.033814313519127614
0.72499999999999998	-0.022189494388061799	-0.022377425483522444	-0.022835364475837248	-0.030511400349254397	-0.022663950476635976	-0.024185131007903343	-0.033747429058094698
0.72999999999999998	-0.022593419564154275	-0.0228560273899472	-0.022991097890729242	-0.030686782377238288	-0.023104156130513719	-0.02404215494460539	-0.033692223404058863
0.73499999999999999	-0.022984118050947432	-0.023341273595659288	-0.023155842326505034	-0.0308642008400042	-0.023644222189013016	-0.023947932161209839	-0.033651866789490649
0.73999999999999999	-0.023361582063627352	-0.023811161344522193	-0.023342595888460528	-0.031040225933822489	-0.024222712535993507	-0.023942685988095576	-0.033629317575238946
0.745	-0.023725837732261119	-0.024239533467785814	-0.023561786692328213	-0.031211771026646868	-0.024754449529847327	-0.024058579013661936	-0.033626711779011907
0.75	-0.024076945118565826	-0.024604891529608833	-0.023820180475230116	-0.031376141894584389	-0.025164556932898777	-0.024314521512180144	-0.033644918619314096
0.755	-0.024414997947188863	-0.02489781206212336	-0.024120188035273604	-0.031531054695093118	-0.025415287978847297	-0.024712795284348197	-0.033683322194747046
0.76000000000000001	-0.024740123061609064	-0.025124471031465916	-0.024459708798007653	-0.031674628842985948	-0.025518386095204484	-0.025238579355687549	-0.033739840988781356
0.76500000000000001	-0.025052479616516667	-0.025305241500070713	-0.024832546499125179	-0.031805362128862126	-0.025532129498413894	-0.025862680886697964	-0.033811152620699156
0.77000000000000002	-0.025352258020221612	-0.025468736643029594	-0.025229316279321276	-0.031922095461411934	-0.025543434091598673	-0.026546779493069998	-0.033893060343486346
0.77500000000000002	-0.025639678642308098	-0.025643041662300085	-0.025638667016069261	-0.032023973803199178	-0.025637340052413811	-0.027249733558470629	-0.033980925148557758
0.78000000000000003	-0.025914990303323511	-0.025847116395920345	-0.026048598139381936	-0.032110408547646074	-0.025863649090012486	-0.027933317892764209	-0.034070092563022215
0.78500000000000003	-0.026178468564704252	-0.02608569720715332	-0.026447665611129174	-0.032181045078063061	-0.026217418828387455	-0.028566193493307746	-0.034156261374106954
0.79000000000000004	-0.026430413838636799	-0.026349716033125463	-0.02682593385382083	-0.032235737805368349	-0.026644993308268399	-0.02912567808284201	-0.034235765370706529
0.79500000000000004	-0.026671149338686396	-0.026621706089046529	-0.027175612038403851	-0.03227453374799711	-0.027070771130808202	-0.02959761522640247	-0.034305761853233835
0.80000000000000004	-0.026901018893215615	-0.026883487332617695	-0.027491386329884762	-0.032297664749375538	-0.027427798155856962	-0.029975071988018378	-0.034364337371649123
0.80500000000000005	-0.027120384644512233	-0.027122923378065579	-0.027770505943408595	-0.032305547707117417	-0.027678325892776232	-0.030256676918122741	-0.034410549910164096
0.81000000000000005	-0.027329624657347514	-0.027337550388814889	-0.028012694839805744	-0.032298791653688805	-0.027821401388949667	-0.030445239177508764	-0.034444427904528105
0.81500000000000006	-0.027529130461278986	-0.027534313458310498	-0.02821994829171693	-0.032278210105534874	-0.02789053723253776	-0.030547003289888346	-0.034466941893465899
0.82000000000000006	-0.027719304551346219	-0.027725801555635969	-0.028396246334595428	-0.032244836720490631	-0.02794293447640539	-0.030571590231383714	-0.034479956744319307
0.82500000000000007	-0.027900557872026027	-0.027924311827777638	-0.028547187867783152	-0.032199941931351006	-0.02803976218634243	-0.030532399965116891	-0.03448616381231804
0.83000000000000007	-0.028073307309253791	-0.028135926696044276	-0.028679531769480512	-0.032145047851955474	-0.028221230505905911	-0.030447032696915677	-0.03448898546078609
0.83499999999999996	-0.028237973215039722	-0.028357105267925849	-0.02880063258857565	-0.032081938419356186	-0.028487828606368552	-0.030337178098139423	-0.034492441095307427
0.83999999999999997	-0.028394976988719158	-0.028575430060085904	-0.028917779747366572	-0.032012661517711982	-0.028799662872862539	-0.030227495102905976	-0.034500965622125568
0.84499999999999997	-0.028544738738150374	-0.028774255184521549	-0.029037484761819617	-0.031939519832590163	-0.029095048194855748	-0.030143295954871335	-0.034519178304720621
0.84999999999999998	-0.028687675043185083	-0.028939207927800879	-0.029164797914358564	-0.031865047521815709	-0.029317303004346193	-0.030107293222739102	-0.034551611022554121
0.85499999999999998	-0.028824196842574763	-0.029063886779813957	-0.029302758212923087	-0.031791970551112617	-0.029436611351108546	-0.030136098735742252	-0.034602416787358717
0.85999999999999999	-0.028954707463982633	-0.029152721516755326	-0.029452075854694296	-0.031723149762005201	-0.029460382240101845	-0.030237385365084989	-0.034675087692394996
0.86499999999999999	-0.02907960081515297	-0.02922009591938134	-0.029611111905284725	-0.031661507356845857	-0.02943133617242636	-0.030408524923653511	-0.034772212294481131
0.87	-0.029199259752312853	-0.029285955779303069	-0.029776164558238245	-0.03160993933692452	-0.029413848628715229	-0.030637120968744325	-0.034895294361547993
0.875	-0.029314054639774625	-0.029369215177521536	-0.029942012706067712	-0.031571218255074543	-0.029470437453446012	-0.030903304498117574	-0.03504464075383959
0.88	-0.029424342112298663	-0.029481258936691929	-0.030102624023463156	-0.031547892134939658	-0.029635847386518931	-0.031183160862171391	-0.03521931257207539
0.88500000000000001	-0.029530464049244434	-0.029622140149798512	-0.030251917783360983	-0.031542186277656363	-0.029901672209378068	-0.031452405028196087	-0.035417128081642255
0.89000000000000001	-0.029632746766643729	-0.029781091566428587	-0.030384482768931111	-0.031555914737527217	-0.030220890369999753	-0.031689508333947035	-0.035634712076108299
0.89500000000000002	-0.029731500430500331	-0.02994100842995194	-0.030496178966071742	-0.031590407477886342	-0.03052897276450427	-0.03187782551212285	-0.035867600892693488
0.90000000000000002	-0.029827018691344926	-0.030084836681911704	-0.03058458490019671	-0.031646457771610681	-0.030768458394046436	-0.032006681608356055	-0.036110425210999754
0.90500000000000003	-0.029919578537046104	-0.030201329622096127	-0.030649278694916935	-0.031724292579929071	-0.030905964341754934	-0.032071668066937016	-0.036357192578849104
0.91000000000000003	-0.030009440357343459	-0.030288336398622218	-0.030691953897934624	-0.031823566769571404	-0.030939130511929216	-0.032074484259196817	-0.036601672677476681
0.91500000000000004	-0.030096848210449542	-0.030352861985356416	-0.030716371319699509	-0.031943380402043336	-0.030895704219475226	-0.032022575943693086	-0.036837855587434451
0.92000000000000004	-0.030182030278685171	-0.030408058694225047	-0.03072814163948568	-0.032082317109368562	-0.030825532050922946	-0.031928653210359162	-0.037060420805934816
0.92500000000000004	-0.030265199496917729	-0.030468120791513322	-0.030734329431379333	-0.032238500768677306	-0.03078456078987039	-0.031810004168714962	-0.037265138423207798
0.93000000000000005	-0.03034655433462433	-0.030542845657055846	-0.030742876328958207	-0.032409667200069422	-0.030813659902426255	-0.031687417599994522	-0.037449132727816997
0.93500000000000005	-0.030426279709545444	-0.030634013041505263	-0.030761864194687169	-0.032593247299771075	-0.030921730203626631	-0.031583525042943303	-0.037610969904833438
0.94000000000000006	-0.030504548008522207	-0.030735151223662098	-0.030798676333643263	-0.032786457782719033	-0.031083299976949408	-0.031520490638137839	-0.037750572905371239
0.94500000000000006	-0.03058152018895479	-0.030834751816148115	-0.030859155758936746	-0.032986395524344875	-0.031252187476436676	-0.031517208920726084	-0.037869002564904053
0.95000000000000007	-0.030657346932820122	-0.030921431050716194	-0.030946888144922375	-0.03319013141575819	-0.031382859361514082	-0.031586456848325541	-0.037968163693043039
0.95500000000000007	-0.03073216982400144	-0.03098883287090641	-0.031062737525350374	-0.033394799766975167	-0.0314488964047819	-0.031732663501017062	-0.038050495548396117
0.95999999999999996	-0.030806122519278216	-0.031038404660040743	-0.031204727341362606	-0.033597679679752544	-0.031452585298941529	-0.031950966202546526	-0.038118692618086439
0.96499999999999997	-0.03087933188346681	-0.031079093029116642	-0.03136829416261043	-0.033796265477583284	-0.031424192092654707	-0.032227943264927748	-0.038175482063087004
0.96999999999999997	-0.030951919059958446	-0.031124066988230816	-0.031546865254208259	-0.033988324169789884	-0.031411098299603868	-0.032543922970426062	-0.038223465842884677
0.97499999999999998	-0.031024000449473409	-0.031185619831175147	-0.031732648441638388	-0.034171938931692028	-0.031458853537608335	-0.032876269608437716	-0.038265022497322748
0.97999999999999998	-0.031095688571996807	-0.031270225036990541	-0.031917492495721539	-0.034345538572979568	-0.03159086395423169	-0.033202771793727846	-0.038302256651569569
0.98499999999999999	-0.031167092789705982	-0.031375848889857907	-0.032093684526974017	-0.034507913822154825	-0.031797099483390233	-0.03350432912710262	-0.038336982262622249
0.98999999999999999	-0.03123831987218614	-0.03149270343510413	-0.032254589457055907	-0.034658221889646665	-0.032038552146348126	-0.033766491177230615	-0.03837072653730525
0.995	-0.031309474389195027	-0.031607024848995219	-0.032395088415397996	-0.0347959811433564	-0.032264221621959049	-0.033979850829526183	-0.038404743709469918
1.	-0.031380658920819128	-0.031706155524701213	-0.032511819907725947	-0.034921057837914562	-0.032430357770085474	-0.034139627860179128	-0.038440030475276291
1.0050000000000001	-0.031451974079605552	-0.031782913533768102	-0.032603257550471478	-0.035033646714443492	-0.032513530644009886	-0.034244898158912608	-0.03847733740594042
1.01	-0.031523518344467809	-0.031837830147972437	-0.032669667256509147	-0.035134246985221745	-0.032515556011866398	-0.034297852865641187	-0.038517172972493262
1.0150000000000001	-0.031595387711291306	-0.031878708797931907	-0.032712978686499472	-0.03522363479920565	-0.032461867718189132	-0.034303298622659767	-0.038559798939247117
1.02	-0.03166767517041659	-0.031917720333789104	-0.032736588694720181	-0.035302832815142182	-0.032394082425820911	-0.034268421411133315	-0.038605217818226158
1.0249999999999999	-0.031740470026151435	-0.031966932955009672	-0.032745097647910171	-0.035373077050317489	-0.032356665840993414	-0.034202685337358124	-0.038653154760209765
1.03	-0.03181385707817061	-0.032033803908566152	-0.032743970547010573	-0.03543578078407919	-0.032380481238571526	-0.034117651011272898	-0.038703037543531521
1.0349999999999999	-0.0318879156888041	-0.032118397165558185	-0.032739118113851065	-0.035492495031178989	-0.032470401014161709	-0.034026491777259013	-0.038753979034384212
1.04	-0.03196271876397476	-0.032213519691371602	-0.032736408314517629	-0.035544865014107002	-0.032604137183088869	-0.033943067429755135	-0.038804766537585272
1.0449999999999999	-0.03203833167817656	-0.032307694989880356	-0.032741141618445033	-0.035594582202355632	-0.032743149274597455	-0.033880569637939922	-0.038853861972804091
1.05	-0.032114811176205571	-0.032389648633462872	-0.032757545752657949	-0.03564333188300272	-0.032849402756685214	-0.03384993297880115	-0.038899416290221464
1.0549999999999999	-0.032192204285266868	-0.032452491136620937	-0.032788358996979905	-0.035692736886357976	-0.032899985647030082	-0.033858339196507284	-0.038939301795037393
1.06	-0.032270547271495628	-0.032496142282581644	-0.032834568572285068	-0.035744298973106069	-0.032894837885154203	-0.033908170307134333	-0.038971167910240231
1.065	-0.03234986467399649	-0.032527309692548904	-0.032895350705717238	-0.035799340397122473	-0.032856434190887386	-0.033996673154933404	-0.038992529573205287
1.0700000000000001	-0.032430168447923374	-0.032557111141884434	-0.032968225796558004	-0.03585894912868285	-0.032821777360390172	-0.034116419298422337	-0.039000901711046351
1.075	-0.032511457245496943	-0.032597130353509085	-0.033049404754929082	-0.035923931944327032	-0.032828316791663481	-0.034256444746498402	-0.038993994901089526
1.0800000000000001	-0.032593715860377612	-0.032655299961200084	-0.033134271516813335	-0.03599477983679153	-0.032898419034938134	-0.034403801304418752	-0.038969981738073936
1.085	-0.032676914856767769	-0.032733239295379364	-0.033217929986658706	-0.036071649788564752	-0.033029788584535119	-0.0345451925948419	-0.038927826466076357
1.0900000000000001	-0.032761010399769461	-0.03282617051141816	-0.033295743961878954	-0.036154365809039343	-0.033197317631999901	-0.034668414940490964	-0.038867641880378223
1.095	-0.032845944298534907	-0.032925364809735055	-0.033363812842483576	-0.036242440333746212	-0.033364927452023435	-0.034763446739453169	-0.038791004245759361
1.1000000000000001	-0.032931644268065552	-0.033021909523832729	-0.03341934699642464	-0.036335114868765124	-0.033500136032881434	-0.034823172358493859	-0.03870113317167008
1.105	-0.033018024410249501	-0.033110152673378898	-0.033460926556185669	-0.036431416507066452	-0.033584533004899345	-0.03484383001152215	-0.038602845477718889
1.1100000000000001	-0.033104985908967391	-0.033189572896432956	-0.033488640351759483	-0.036530225068116484	-0.03361794656209241	-0.034825302376530976	-0.038502229642534427
1.115	-0.033192417929148496	-0.033264580938545278	-0.033504105796611443	-0.036630344482037135	-0.033617366805167873	-0.03477131896147248	-0.038406054888820901
1.1200000000000001	-0.03328019870452073	-0.0333424491648244	-0.03351036820288289	-0.036730571864908246	-0.033611695434805994	-0.03468953271983282	-0.038321004679100629
1.125	-0.033368196794719418	-0.033430096759034716	-0.033511674675248335	-0.03682975851525238	-0.033632443413773416	-0.034591315297512408	-0.038252879528339639
1.1300000000000001	-0.0334562724886125	-0.033530872611850448	-0.03351311988448074	-0.036926858603506668	-0.033701626718245836	-0.034491048498292709	-0.038205926707846824
1.135	-0.033544279327846843	-0.033642629380723932	-0.033520173433641665	-0.037020963288059504	-0.033821468703141858	-0.034404738004590332	-0.038182420495166972
1.1400000000000001	-0.033632065722387583	-0.033757992329758249	-0.033538121644256201	-0.037111319988866569	-0.033972164164197835	-0.034347967966183571	-0.038182550658141516
1.145	-0.033719476628668886	-0.03386679712057352	-0.033571484945013025	-0.037197338248867166	-0.034120076705663041	-0.034333504966971864	-0.038204603543865214
1.1500000000000001	-0.033806355260374322	-0.033959693127720111	-0.033623495055193617	-0.037278584795129743	-0.03423194876151886	-0.034369117554266207	-0.038245362518261911
1.155	-0.033892544802253482	-0.034031475308656543	-0.033695721874632101	-0.037354770997360606	-0.034287804487110829	-0.034456247279056926	-0.038300625528267296
1.1599999999999999	-0.033977890098498692	-0.034082955428590661	-0.033787920873182116	-0.037425735956180858	-0.034287935289804575	-0.034589966530205615	-0.038365738103148549
1.165	-0.03406223928885016	-0.034120786768085692	-0.033898129616722367	-0.037491428066902158	-0.034252927197319566	-0.03476024842927343	-0.038436062214007721
1.1699999999999999	-0.034145445368004991	-0.034155302369229097	-0.034022988895319919	-0.037551887260124719	-0.034216838067475427	-0.034954138664924875	-0.038507333620605905
1.175	-0.034227367646604292	-0.034197061546037001	-0.03415821737809914	-0.037607229376911688	-0.034214519916782024	-0.035158160502377564	-0.038575892294663426
1.1799999999999999	-0.034307873095211737	-0.034253360413401372	-0.034299144069884394	-0.037657633418231438	-0.034267387277752456	-0.035360305458177643	-0.038638795435020662
1.185	-0.034386837555918003	-0.034326117192244543	-0.034441206092314991	-0.037703331797825368	-0.034375030000695278	-0.0355512164578905	-0.038693837717978796
1.19	-0.034464146809686534	-0.034411973412815398	-0.034580345405153971	-0.037744603265957945	-0.034517605646223443	-0.035724505166798162	-0.038739509156142757
1.1950000000000001	-0.034539697490753904	-0.03450437711680672	-0.034713274691483234	-0.037781767867468494	-0.034666592026347282	-0.035876404244277543	-0.038774919506151584
1.2	-0.034613397842814392	-0.034596542688732787	-0.034837616552468677	-0.0378151831411499	-0.034796665432585042	-0.036005063359566172	-0.038799712402480105
1.2050000000000001	-0.034685168314439477	-0.034684026395101014	-0.034951942461539973	-0.037845240738062502	-0.034893332734014196	-0.036109777174616914	-0.038813984864716822
1.21	-0.034754941994167829	-0.034766087564272935	-0.0350557456916709	-0.03787236271081712	-0.03495563431736684	-0.036190357988672026	-0.038818220380244309
1.2150000000000001	-0.034822664887812639	-0.034845555800847569	-0.035149377543571336	-0.037896996880690835	-0.034995502786654545	-0.036246799034635672	-0.038813237449253329
1.22	-0.034888296042787911	-0.034927331755302139	-0.035233963109859608	-0.037919610901095108	-0.035034392531291932	-0.036279332356575655	-0.038800150658643326
1.2250000000000001	-0.034951807525669488	-0.035015981107662936	-0.035311296800047326	-0.037940684879267036	-0.035096336992478078	-0.036288934122731258	-0.038780337938517914
1.23	-0.035013184260718172	-0.035113239548702949	-0.035383704338255932	-0.037960702663780405	-0.035197749983730521	-0.036278216282467565	-0.038755405365575507
1.2350000000000001	-0.035072423737958117	-0.035216470022357206	-0.035453852092842263	-0.037980142120961277	-0.035338193544986629	-0.036252443923048383	-0.038727139499373793
1.24	-0.035129535600146367	-0.03531887227578677	-0.035524490357313171	-0.037999464876738331	-0.035498444675822263	-0.036220194187318519	-0.038697436896209268
1.2450000000000001	-0.035184541118521581	-0.03541147493421487	-0.035598135448277238	-0.038019106066055963	-0.035648155301610709	-0.036193081744846318	-0.038668201822150382
1.25	-0.035237472567418326	-0.035486082813327956	-0.035676722058515749	-0.038039464601556036	-0.035758443987502497	-0.03618418750090311	-0.038641207506646007
1.2550000000000001	-0.03528837250823931	-0.035537980344923926	-0.03576128271802527	-0.038060894361710243	-0.035812413182926814	-0.036205365080923993	-0.038617924844554161
1.26	-0.035337292993238858	-0.035567441241895106	-0.035851723512347659	-0.038083696546296848	-0.035810047035429046	-0.036264229081999597	-0.038599335574914455
1.2650000000000001	-0.035384294699843333	-0.03557963286734675	-0.03594675556087526	-0.03810811331203047	-0.035767656050030488	-0.036361951424376121	-0.038585762556062511
1.27	-0.035429446006436029	-0.035583006081908938	-0.036044010005882934	-0.038134322739336715	-0.035712646546327595	-0.03649273902883924	-0.038576762499243515
1.2750000000000001	-0.035472822020536157	-0.035586687065579936	-0.036140320510976362	-0.038162435222826724	-0.035674204434502303	-0.036645147895871664	-0.038571128797009038
1.28	-0.035514503570816002	-0.035597763167567367	-0.036232117692380009	-0.03819249150630661	-0.035672475628684204	-0.036804635426027993	-0.038567037311309088
1.2849999999999999	-0.035554576174498101	-0.035619497435406669	-0.03631585881980863	-0.038224462730818448	-0.035711472264507743	-0.036956383422382978	-0.038562335325120177
1.29	-0.03559312899208212	-0.03565116577375485	-0.036388419126197877	-0.038258252929009293	-0.035779858434086889	-0.037087556761671893	-0.038554931321995112
1.2949999999999999	-0.035630253781614399	-0.035689461191989007	-0.036447393325561739	-0.038293704287207978	-0.03585861502595826	-0.03718860369635036	-0.038543206164181033
1.3	-0.035666043864948593	-0.035730704216384163	-0.036491285966353558	-0.038330605167139861	-0.035930503773459056	-0.037253655496214261	-0.038526350530997622
1.3049999999999999	-0.035700593118639531	-0.035772847380290226	-0.036519595146835226	-0.038368700380957743	-0.035986843045632343	-0.037280346772699459	-0.038504547340637088
1.31	-0.035733995002015934	-0.035816481515443553	-0.036532808559783206	-0.038407702683491099	-0.036030156753480133	-0.037269415957424987	-0.03847895716767781
1.315	-0.035766341634847917	-0.035864492002460766	-0.036532332776513611	-0.038447304070657058	-0.036072982338270804	-0.037224328659511051	-0.038451515221232441
1.3200000000000001	-0.035797722936523592	-0.0359204883448494	-0.036520370158127334	-0.038487185418970421	-0.036132979932397155	-0.037150994086281836	-0.038424593355435785
1.325	-0.035828225837919128	-0.035986599125911234	-0.036499749222567865	-0.038527023342787542	-0.036224764510087451	-0.037057496081609048	-0.038400607342456969
1.3300000000000001	-0.03585793357617692	-0.036061590296952897	-0.036473709745787446	-0.038566493828473401	-0.03635123128173319	-0.03695368336652529	-0.03838165339026154
1.335	-0.03588692508118501	-0.036140262452226124	-0.036445646816556584	-0.038605273051014424	-0.036499556328443684	-0.03685047573538567	-0.038369240793417907
1.3400000000000001	-0.03591527446104574	-0.036214525990545476	-0.036418828187485285	-0.038643036548949572	-0.03664529276556406	-0.036758834061787426	-0.038364156676694683
1.345	-0.035943050591815975	-0.036275697506241593	-0.036396112489758436	-0.03867945840630433	-0.036762070742175995	-0.036688479176034655	-0.038366463719968255
1.3500000000000001	-0.035970316814819526	-0.036317005715423442	-0.036379705883572547	-0.038714212135622601	-0.036830581813123334	-0.036646582433149402	-0.038375602524567364
1.355	-0.035997130742454843	-0.036335390386861427	-0.036370995672282289	-0.038746974574547871	-0.03684283954653076	-0.036636739675929175	-0.038390554244110711
1.3600000000000001	-0.03602354417109857	-0.036332179218115795	-0.03637048883000514	-0.038777433418434835	-0.036802399531740124	-0.036658533337075264	-0.03841001846790066
1.365	-0.036049603097364331	-0.03631265359455331	-0.036377863618322022	-0.038805298205711207	-0.036722883910762796	-0.036707856960431551	-0.038432572746865512
1.3700000000000001	-0.036075347831614479	-0.03628468461109316	-0.036392119810524759	-0.03883031384954163	-0.036625413696554407	-0.036777946354733179	-0.038456796794694895
1.375	-0.036100813200467444	-0.036256723523909878	-0.036411794966976947	-0.038852275319873175	-0.03653381954552317	-0.036860823928556941	-0.038481359478225938
1.3800000000000001	-0.036126028828187932	-0.036235651550135958	-0.036435206013857996	-0.038871041891778833	-0.036467549564567409	-0.036948738191236757	-0.038505076106088415
1.385	-0.036151019485217054	-0.03622521001115997	-0.036460678145737974	-0.038886549474059756	-0.036435221359457842	-0.037035236014807404	-0.038526946515459432
1.3900000000000001	-0.036175805490868046	-0.036225630169032748	-0.036486733759522869	-0.038898819834942352	-0.036432901442563087	-0.037115701272943294	-0.038546182741768228
1.395	-0.036200403156480404	-0.036234567839866047	-0.036512227538621107	-0.038907965938773659	-0.036448282958822145	-0.037187413421043189	-0.038562231129350276
1.4000000000000001	-0.036224825254940314	-0.036248828174043769	-0.036536425142555104	-0.038914192989922151	-0.036467907615265277	-0.037249315788552506	-0.038574789644104296
1.405	-0.036249081502654226	-0.036266053556785194	-0.036559029647643272	-0.038917795067892266	-0.036483453669807327	-0.037301700077643621	-0.038583818006154076
1.4099999999999999	-0.036273179040686748	-0.036285673313026096	-0.036580162022998235	-0.038919147394683461	-0.036494786441812643	-0.037345943918430387	-0.038589536436814842
1.415	-0.036297122902677129	-0.036308808924550143	-0.036600301509194202	-0.038918694310530001	-0.03650926146287363	-0.037384338600358606	-0.038592408327086616
1.4199999999999999	-0.036320916458818062	-0.036337272695964186	-0.036620191367316674	-0.038916932996978064	-0.036537652381989458	-0.037419955574574837	-0.038593102992162828
1.425	-0.036344561826625328	-0.036372156582363521	-0.03664071698264032	-0.038914392952914746	-0.036588050350881543	-0.037456443766155728	-0.038592436989393741
1.4299999999999999	-0.036368060241407013	-0.036412678359337855	-0.036662767143069125	-0.038911611287198493	-0.036660548706330842	-0.037497640597209656	-0.03859129634052081
1.435	-0.0363914123813599	-0.036455835581502692	-0.036687094163870573	-0.038909104119866006	-0.036745853402801634	-0.037546936175165142	-0.038590547217462759
1.44	-0.036414618644506694	-0.036497029827655833	-0.036714191883204815	-0.038907334832574594	-0.036828636928236222	-0.037606457046869601	-0.038590948451179802
1.4450000000000001	-0.036437679376638277	-0.036531376499036747	-0.036744209854386853	-0.038906680578535913	-0.036893168384945448	-0.037676294027855758	-0.038593084103257541
1.45	-0.036460595051710093	-0.036555176491019428	-0.036776916152509463	-0.038907399286721767	-0.036927909065222211	-0.037754097093507966	-0.038597336209151789
1.4550000000000001	-0.036483366407721374	-0.036567074180200332	-0.036811711277791273	-0.038909600236214051	-0.036927837260525481	-0.037835302968033335	-0.038603914503417526
1.46	-0.036505994542746376	-0.036568607424344896	-0.036847684940260146	-0.038913221930929789	-0.036895390883763077	-0.037914028251807647	-0.03861295013105473
1.4650000000000001	-0.036528480976949197	-0.036563995332622917	-0.036883699909312853	-0.038918021237205017	-0.036840874945297572	-0.037984357234290514	-0.038624644546069967
1.47	-0.036550827687271512	-0.036559113003886125	-0.036918485148628277	-0.038923577338499042	-0.03678153463085776	-0.038041558710085632	-0.038639446100683379
1.4750000000000001	-0.036573037121825566	-0.036559806270969525	-0.036950724190174797	-0.038929312880856187	-0.036737520567585391	-0.038082808044517927	-0.038658210781371966
1.48	-0.036595112201067467	-0.036570036480626546	-0.036979131922718594	-0.038934532745442799	-0.036724636773892844	-0.038107242604652924	-0.038682296630154066
1.4850000000000001	-0.036617056312569354	-0.036590593920220987	-0.037002520533861972	-0.038938478397934961	-0.036747272151621893	-0.038115477743665291	-0.038713548314531478
1.49	-0.036638873305297096	-0.036618976993000082	-0.037019860659330772	-0.038940393122638944	-0.036796312975900622	-0.0381088866850538	-0.038754149311458319
1.4950000000000001	-0.036660567488554681	-0.036650488075689033	-0.037030345638312791	-0.038939591173663801	-0.036853624865290632	-0.038088942886381677	-0.038806349062922782
1.5	-0.036682143639247836	-0.036680014011264375	-0.037033465186068669	-0.038935522502641963	-0.0368999932345139	-0.038056801598854134	-0.038872102584804405
1.5050000000000001	-0.036703607019997302	-0.036703733888205602	-0.037029090419916873	-0.038927824663849406	-0.036922030878044673	-0.03801316197791893	-0.03895268218187449
1.51	-0.036724963408914652	-0.036720179362395827	-0.03701756571164206	-0.038916354910726342	-0.036915760063478104	-0.037958365644577413	-0.039048330707354001
1.5150000000000001	-0.036746219140536662	-0.036730417483826328	-0.036999794993599192	-0.03890119821480785	-0.036886966830495402	-0.03789265672659662	-0.039158022864686615
1.52	-0.036767381155918669	-0.036737407683269933	-0.036977302066373438	-0.038882650478631022	-0.03684894605068563	-0.037816526718919663	-0.03927938692687901
1.5250000000000001	-0.036788457058660927	-0.036744773101999168	-0.036952238274345683	-0.038861179891516967	-0.036817840792333176	-0.037731072365872843	-0.03940881540450128
1.53	-0.036809455172543436	-0.036755388763986804	-0.036927309828507199	-0.03883737246729909	-0.036806339689316903	-0.037638299221614532	-0.039541761511744801
1.5350000000000001	-0.03683038459567059	-0.036770304801595821	-0.036905604491165866	-0.038811869727240905	-0.036818224984495343	-0.037541310794033958	-0.039673183277750504
1.54	-0.036851255245572867	-0.036788456952984078	-0.036890315134263038	-0.038785306955521584	-0.036846920145006928	-0.037444335269476534	-0.03979806684099689
1.5449999999999999	-0.036872077889403075	-0.036807299788704756	-0.036884383939715722	-0.038758259504164956	-0.036879019021977308	-0.037352554439147354	-0.039911943945870235
1.55	-0.0368928641536823	-0.036824080577244109	-0.036890118958960258	-0.038731202600505575	-0.036900602806314943	-0.037271708835476897	-0.040011321696322225
1.5549999999999999	-0.036913626508388184	-0.036837208632690854	-0.036908854112904302	-0.038704487536251136	-0.036903152449227372	-0.037207469556191336	-0.040093964425953532
1.56	-0.036934378221001221	-0.036847177442431468	-0.03694072483928855	-0.038678334544152926	-0.036887239131308758	-0.037164616006025594	-0.040159001001504185
1.565	-0.036955133277233182	-0.036856676599301794	-0.036984610660443611	-0.03865284054670997	-0.036863451172910178	-0.037146151557724549	-0.040206865802896251
1.5700000000000001	-0.036975906266238583	-0.036869777817934685	-0.037038258098377963	-0.038627998554271237	-0.036849876229044953	-0.037152587135133093	-0.040239108894402242
1.575	-0.036996712229736717	-0.036890387511153581	-0.037098555319894963	-0.038603724856990054	-0.036865464596092683	-0.037181644897301511	-0.04025812532511696
1.5800000000000001	-0.037017566475772673	-0.036920513610437696	-0.037161898268071383	-0.038579890187793939	-0.036920890819984981	-0.037228527334513054	-0.040266854532408899
1.585	-0.037038484359539478	-0.036959113426595872	-0.037224576612101386	-0.038556351522094565	-0.037011885858647856	-0.03728669978512035	-0.040268491518563196
1.5900000000000001	-0.037059481035054582	-0.037002120916992356	-0.037283117647110384	-0.038532981888638233	-0.037119863548151798	-0.037348957076169628	-0.040266236588199694
1.595	-0.037080571182926278	-0.037043699031816001	-0.037334550304127259	-0.038509696289587184	-0.037219526622770657	-0.037408482201774	-0.040263094672888238
1.6000000000000001	-0.037101768720567016	-0.037078182025390871	-0.037376578933134494	-0.038486472429591918	-0.037288264671533594	-0.037459669079307825	-0.040261722153562274
1.605	-0.037123086502316806	-0.03710193587842936	-0.037407677891349342	-0.038463365373108335	-0.037312619467233202	-0.03749861135284973	-0.04026431060316113
1.6100000000000001	-0.037144536017421376	-0.037114506859482858	-0.037427127898544702	-0.038440515497541822	-0.037290936107746739	-0.037523277059264448	-0.040272493641345539
1.615	-0.037166127094411624	-0.037118719983962628	-0.037435013283109123	-0.038418149249866702	-0.037233436037048553	-0.037533449134602728	-0.040287264828635996
1.6200000000000001	-0.037187867620382495	-0.037119673788620591	-0.037432189201690946	-0.03839657233834938	-0.037159918517688989	-0.037530514105146906	-0.040308900403260087
1.625	-0.037209763283277672	-0.037122895060510884	-0.037420215365868398	-0.038376155197230491	-0.037093995770002552	-0.037517155008995759	-0.040336889505158319
1.6300000000000001	-0.037231817344961157	-0.037132289771430821	-0.037401243812480313	-0.038357310932090056	-0.037054326256407491	-0.037496981216090575	-0.040369884771827139
1.635	-0.037254030451631656	-0.03714874520310666	-0.037377847600534322	-0.038340466530165589	-0.037046943629463494	-0.037474120235061581	-0.040405695706414814
1.6400000000000001	-0.037276400487131073	-0.037170013118338535	-0.037352787001635163	-0.03832602889360559	-0.037063770451000164	-0.03745279510223265	-0.040441353252915549
1.645	-0.037298922473230987	-0.037191864780838045	-0.037328727824712027	-0.038314348147454352	-0.037088228246354798	-0.037436900782795574	-0.040473273434522089
1.6500000000000001	-0.037321588519343071	-0.037209898750177294	-0.037307946998351424	-0.038305681549115858	-0.037103726903056633	-0.037429579430532864	-0.040497537999870999
1.655	-0.037344387822495391	-0.037221221847251115	-0.03729207503480541	-0.038300161990628953	-0.037100248885860589	-0.037432804963541892	-0.04051028975932365
1.6600000000000001	-0.037367306716556595	-0.037225481533920274	-0.037281926018608268	-0.038297775329826006	-0.037077488516001039	-0.037447037581445824	-0.040508211771191904
1.665	-0.037390328768085832	-0.037225050687133346	-0.037277450443687951	-0.038298350427544717	-0.037045235073991996	-0.037471064546449065	-0.040489028732383303
1.6699999999999999	-0.037413434914468233	-0.037224338397145208	-0.037277818508668022	-0.038301564702022242	-0.037021010640824512	-0.037502137688311857	-0.040451945010464133
1.675	-0.037436603638661775	-0.037228335281583168	-0.037281610997593986	-0.038306966264112133	-0.037024020827452465	-0.037536420620884095	-0.040397926528584559
1.6799999999999999	-0.03745981117354516	-0.037240779741235477	-0.037287072673240371	-0.038314011454043673	-0.037066319570912116	-0.037569623324352819	-0.040329749755659242
1.685	-0.03748303172794179	-0.037262661211957926	-0.037292376467359556	-0.038322114202571408	-0.037145669960935726	-0.03759762548369347	-0.040251780150771875
1.69	-0.037506237725797573	-0.037291811719237726	-0.037295856014067749	-0.03833070153435876	-0.037245134723781374	-0.037616924208291658	-0.040169496289459691
1.6950000000000001	-0.037529400049640213	-0.03732387673534518	-0.037296183218631276	-0.038339268181641739	-0.03733998163662549	-0.037624852846942086	-0.040088830382659688
1.7	-0.037552488279467611	-0.037354246545339323	-0.037292487735764726	-0.038347423043852816	-0.037407486403995577	-0.03761962925493214	-0.040015435871183294
1.7050000000000001	-0.037575470918706624	-0.037380053981201762	-0.037284428936696056	-0.038354921264246639	-0.037434653524191806	-0.037600350282839728	-0.039954007652730564
1.71	-0.037598315599627508	-0.037401356621146395	-0.037272234634490385	-0.038361677869811824	-0.037421842353848801	-0.037567046648468105	-0.039907767514253734
1.7150000000000001	-0.037620989261493723	-0.037421004976482458	-0.037256715362873116	-0.038367761834905908	-0.037382398006684678	-0.037520866090786177	-0.039878191400318286
1.72	-0.037643458296239454	-0.037443230940855575	-0.037239252426439724	-0.038373372496011193	-0.037338185762835686	-0.037464378343299118	-0.039865006014468754
1.7250000000000001	-0.03766568865794416	-0.037471534036543089	-0.03722174776891024	-0.038378802840471543	-0.03731114276146627	-0.037401902071943681	-0.039866431215850998
1.73	-0.037687645933979094	-0.037506823161171113	-0.037206519144665544	-0.038384395818816676	-0.037313764657156842	-0.037339660951230341	-0.039879602174068843
1.7350000000000001	-0.03770929537759013	-0.037546711308132294	-0.037196128451283742	-0.038390500241016083	-0.037344073152930118	-0.037285530138929587	-0.039901079428154421
1.74	-0.037730601903436016	-0.037586264122065144	-0.037193144583983484	-0.038397432061778869	-0.037388385966350121	-0.037248198605334376	-0.039927350394885638
1.7450000000000001	-0.037751530049348919	-0.03761973481391051	-0.037199861396390158	-0.03840544524304354	-0.037429253867563912	-0.037235776768371462	-0.03995524202935604
1.75	-0.037772043909253206	-0.037642440132568372	-0.037218010050786066	-0.038414714350354595	-0.037452833632256079	-0.037254160634878908	-0.039982195378272661
1.7550000000000001	-0.037792107043520096	-0.037652126484126198	-0.037248516201739329	-0.038425329050688524	-0.037452511918730433	-0.037305668822635293	-0.040006388987257349
1.76	-0.037811682374472952	-0.037649600287793336	-0.037291350947411379	-0.03843729908603935	-0.037429600979668257	-0.037388444958077895	-0.040026729447142667
1.7650000000000001	-0.037830732075431486	-0.037638633259756513	-0.037345509184138342	-0.038450567288673874	-0.037392961857083032	-0.037496841970118461	-0.040042746905926657
1.77	-0.037849217462514948	-0.037625146231079293	-0.037409123506306763	-0.038465027800627757	-0.037357635657585514	-0.037622621658063966	-0.040054439302807554
1.7750000000000001	-0.037867098898591356	-0.037615702780577673	-0.037479693363162973	-0.038480546755572671	-0.037341028692148559	-0.037756524534821825	-0.040062104050032632
1.78	-0.037884335718815478	-0.037615628123837563	-0.037554386238037925	-0.038496983101552175	-0.037356343068185985	-0.037889718723799745	-0.040066184827100337
1.7850000000000001	-0.037900886186633231	-0.037627449619946802	-0.037630356637719513	-0.03851420780833207	-0.037406154610199	-0.03801479658482064	-0.040067148887507752
1.79	-0.037916707488641552	-0.03765040189016429	-0.037705031760569135	-0.038532120265496982	-0.037480628389281227	-0.038126227522183559	-0.040065400060996792
1.7949999999999999	-0.037931755775479026	-0.037681243855682466	-0.03777632695554236	-0.038550661143157819	-0.037562119557958268	-0.038220371084474285	-0.04006122580802119
1.8	-0.037945986254750638	-0.037715920106749311	-0.037842773235062327	-0.038569821316450946	-0.037633228677322716	-0.03829524695850095	-0.040054773128296702
1.8049999999999999	-0.037959353340543026	-0.03775120698088924	-0.037903556542124878	-0.038589646651306125	-0.037683595594846277	-0.038350252332099183	-0.040046046944701874
1.81	-0.037971810862422996	-0.037785626376612432	-0.037958479952018363	-0.038610238545239928	-0.037712715367111988	-0.03838594740136049	-0.040034924684523652
1.815	-0.037983312335025131	-0.037819365520762677	-0.038007864841936169	-0.038631750161402079	-0.037728609754561715	-0.038403934581769605	-0.040021181242781229
1.8200000000000001	-0.03799381128771892	-0.037853395688040498	-0.038052407574518068	-0.03865437833967035	-0.037743287544686199	-0.038406768457100726	-0.040004518786575946
1.825	-0.038003261651951788	-0.037888285125291674	-0.03809300787121643	-0.038678351263534576	-0.03776666711541303	-0.038397780804182269	-0.039984595858465546
1.8300000000000001	-0.038011618202278399	-0.037923299706835181	-0.038130586422394683	-0.038703912142769095	-0.037801823494414528	-0.038380714889778948	-0.03996105035459515
1.835	-0.038018837045463966	-0.037956228320642292	-0.038165912762587989	-0.038731299454416126	-0.037844333043512174	-0.038359148269885859	-0.039933511970110878
1.8400000000000001	-0.038024876150732731	-0.037983989492736583	-0.038199467826362438	-0.038760724656108608	-0.037885760423032044	-0.038335820685357396	-0.039901602505229894
1.845	-0.038029695912991948	-0.038003682407402942	-0.038231365126697517	-0.038792348700114936	-0.03791831146445443	-0.038312104310695608	-0.039864927509931189
1.8500000000000001	-0.038033259739945848	-0.038013597408551814	-0.038261346968991111	-0.03882625905576427	-0.037937646476272402	-0.038287868369855684	-0.039823069626095872
1.855	-0.038035534653174455	-0.038013845739164803	-0.038288857237518251	-0.038862449197991048	-0.03794330027376426	-0.038261853226065873	-0.039775600750861888
1.8600000000000001	-0.038036491893075855	-0.038006504495217946	-0.038313173810724091	-0.038900802549059796	-0.037938012184254542	-0.03823243403052403	-0.039722133556579942
1.865	-0.038036107517002385	-0.037995293726281312	-0.038333568204011556	-0.038941082614097351	-0.037927130131045039	-0.0381984591603041	-0.039662429294295323
1.8700000000000001	-0.038034362980239905	-0.037984812122275446	-0.038349453942776682	-0.038982930531989264	-0.037918067011922227	-0.038159821760049562	-0.03959656570275355
1.875	-0.038031245689707137	-0.037979416910420741	-0.038360491072959697	-0.039025870544613886	-0.037918979588244611	-0.038117579437024624	-0.039525146806545841
1.8800000000000001	-0.038026749520662762	-0.037982024631982345	-0.038366629589000362	-0.0390693230974615	-0.037936238234448791	-0.038073668530414766	-0.039449510300570659
1.885	-0.038020875287435085	-0.037993289212391375	-0.038368093121088159	-0.039112624571060232	-0.037971667279240409	-0.03803042155178897	-0.039371867165473209
1.8900000000000001	-0.038013631160149497	-0.038011544113456336	-0.038365319260433794	-0.039155052125375893	-0.038021508556942599	-0.037990117105212488	-0.039295303170141786
1.895	-0.038005033020160187	-0.03803353522002028	-0.038358880308413126	-0.03919585187245677	-0.03807816928215485	-0.037954700764705598	-0.039223591493361382
1.9000000000000001	-0.03799510474818904	-0.038055572850266728	-0.038349407646019781	-0.039234268553350687	-0.038133715572225259	-0.037925694025879156	-0.039160810302132129
1.905	-0.037983878440244812	-0.038074589316126318	-0.038337536742290811	-0.039269575003273993	-0.038182929690103638	-0.037904221676942726	-0.039110817653400486
1.9100000000000001	-0.037971394547420594	-0.03808874679988216	-0.038323881286843248	-0.039301099850661762	-0.03822440903899739	-0.03789105739866247	-0.039076687845561439
1.915	-0.037957701937133048	-0.038097508601881797	-0.038309036493007979	-0.039328252048331576	-0.038259541006565229	-0.037886604270441063	-0.039060236576457352
1.9199999999999999	-0.037942857874259078	-0.038101283363239147	-0.038293604432439024	-0.03935054097284911	-0.038290201705922136	-0.037890775458289713	-0.039061745337022107
1.925	-0.037926927921876567	-0.038100846351548125	-0.038278228690196314	-0.039367590994584971	-0.038316628402912972	-0.037902808918533704	-0.039079943691156874
1.9299999999999999	-0.03790998576241994	-0.038096781320419305	-0.038263622122827724	-0.039379149678828933	-0.038336920485264339	-0.037921124274890999	-0.039112241205770254
1.935	-0.037892112941007465	-0.038089170142588447	-0.038250571140937668	-0.039385089168732262	-0.038348481306830981	-0.037943380354945252	-0.039155142750998614
1.94	-0.037873398533615432	-0.038077645005098436	-0.038239904129802729	-0.039385400819495958	-0.038350024804098354	-0.037966871023945935	-0.039204748683850876
1.9450000000000001	-0.037853938743684423	-0.03806173995851804	-0.038232420975538771	-0.039380183741516431	-0.03834238978451121	-0.037989267021263526	-0.039257239506077124
1.95	-0.037833836431448782	-0.038041352761085473	-0.038228793683796003	-0.039369628478637168	-0.038327808793042754	-0.038009495543757765	-0.039309266458293489
1.9550000000000001	-0.037813200580975731	-0.038017126274984561	-0.038229460706998814	-0.039353997500174667	-0.038308698976548851	-0.038028363957873151	-0.039358203504364656
1.96	-0.037792145710498354	-0.037990623146858721	-0.038234544403106016	-0.039333604447973902	-0.038287092119741989	-0.038048539747962254	-0.0394022510246686
1.9650000000000001	-0.037770791232075017	-0.037964207362944737	-0.03824381785361685	-0.039308794116877148	-0.038264950601392636	-0.038073765502101162	-0.039440409511566646
1.97	-0.037749260767086838	-0.037940573848695258	-0.038256733807876961	-0.039279924961366813	-0.038244770209687778	-0.038107588753099733	-0.039472358926261108
1.9750000000000001	-0.037727681424409611	-0.037921979146295907	-0.038272509331459335	-0.039247355550755092	-0.03822953271670132	-0.038152159313836136	-0.039498285709466868
1.98	-0.037706183048311297	-0.037909439025434866	-0.0382902423215353	-0.039211435896593594	-0.038221578842649241	-0.038207602098053725	-0.039518696557150165
1.9850000000000001	-0.037684897443419366	-0.037902302564876304	-0.038309027226950489	-0.039172504015425352	-0.038221198950816715	-0.038272155112987635	-0.039534249057341091
1.99	-0.037663957584079068	-0.037898473937452097	-0.038328039920930229	-0.039130887531071246	-0.038226379659814666	-0.038342896969614737	-0.039545617585857937
1.9950000000000001	-0.037643496815605165	-0.037895169280301212	-0.038346573670217328	-0.039086909619078951	-0.038234055532008288	-0.038416688198822671	-0.039553401521642453
2.	-0.037623648054732589	-0.037889792269888756	-0.038364024289069189	-0.039040898194242717	-0.03824157563710609	-0.03849096916457774	-0.039558073956295098
2.0049999999999999	-0.037604542996686578	-0.037880549445870298	-0.038379837338956085	-0.03899319697075225	-0.038247041531058762	-0.038564203629401828	-0.039559963577507948
2.0100000000000002	-0.037586311335793467	-0.037866702283346848	-0.038393440000356681	-0.038944176900276906	-0.038248607968864687	-0.038635908587377879	-0.039559260238092225
2.0150000000000001	-0.037569080006540016	-0.037848559331334096	-0.038404183705583406	-0.038894246522081344	-0.038243929285211337	-0.038706305017431039	-0.039556035172205066
2.02	-0.037552972451489933	-0.037827301210142522	-0.038411320971765625	-0.038843859934948377	-0.038230709452264075	-0.03877567337741121	-0.039550268926562139
2.0249999999999999	-0.037538107921970182	-0.037804630277936541	-0.038414031803494675	-0.038793521405338559	-0.038208115605102386	-0.038843549999071025	-0.03954188291772532
2.0300000000000002	-0.037524600816980877	-0.037782245821596464	-0.038411502533343453	-0.038743786027038346	-0.038177694481906568	-0.038907984382647316	-0.039530773360323956
2.0350000000000001	-0.037512560065106761	-0.037761293876436237	-0.038403044938543192	-0.038695256296589334	-0.038142653562651757	-0.038965162047292792	-0.039516848568006656
2.04	-0.03750208855342245	-0.037742052921430555	-0.038388229379761912	-0.038648574903500502	-0.038105980512018717	-0.039009694187731439	-0.039500071852696383
2.0449999999999999	-0.037493282606681492	-0.037724028783684832	-0.038366997263930738	-0.03860441438430607	-0.038069056790848585	-0.039035694977602606	-0.039480512047930183
2.0499999999999998	-0.037486231519174136	-0.037706396549647574	-0.038339719576266709	-0.038563464488708732	-0.038031787427835452	-0.039038418324439911	-0.039458401764596258
2.0550000000000002	-0.037481017140663292	-0.037688543657328405	-0.038307180866520532	-0.038526418109509436	-0.037993812618984109	-0.03901587270776636	-0.039434199801076257
2.06	-0.037477713517071007	-0.03767045548300587	-0.038270488654572846	-0.038493956430978138	-0.037955724171630526	-0.038969723516432013	-0.039408649104789667
2.065	-0.037476386585378871	-0.037652800518135222	-0.038230929550711723	-0.038466733599045247	-0.037919499688129243	-0.038905063917227936	-0.039382816474063206
2.0699999999999998	-0.037477093921549326	-0.037636719567511093	-0.038189807410060062	-0.038445360810337725	-0.037887885195405174	-0.038829160889313138	-0.039358096749271612
2.0750000000000002	-0.037479884539289854	-0.037623443577599836	-0.038148300570851314	-0.038430389390754119	-0.037863030227714964	-0.038749738503094343	-0.039336164997278059
2.0800000000000001	-0.037484798736696662	-0.03761392606941364	-0.038107365132497378	-0.038422292323828697	-0.037845331788293302	-0.03867347686221477	-0.039318867150373596
2.085	-0.037491867987235937	-0.03760864953158273	-0.038067694608283437	-0.038421443893450244	-0.037833523311456563	-0.038605168491535037	-0.039308052971275931
2.0899999999999999	-0.037501114870934556	-0.03760765996691362	-0.038029730139939058	-0.038428097641387438	-0.037825946636895202	-0.038547593390810195	-0.039305372378456757
2.0950000000000002	-0.037512553041337618	-0.037610774298711083	-0.03799370503398608	-0.038442363627462922	-0.037821691275081289	-0.038501885440374695	-0.039312071381283613
2.1000000000000001	-0.037526187223588026	-0.037617860626500639	-0.037959704363062612	-0.038464186843230802	-0.037820582675151572	-0.038468071146108354	-0.039328830289827588
2.105	-0.037542013239073912	-0.037629093039991943	-0.037927723338223723	-0.038493329339484253	-0.03782245426802934	-0.038445528739420511	-0.03935567987200575
2.1099999999999999	-0.037560018052285288	-0.037645071263046434	-0.037897714260421739	-0.038529358958289739	-0.037826764253584902	-0.038433245568303409	-0.039392011539428132
2.1150000000000002	-0.037580179836003279	-0.037666683211769497	-0.037869618497638022	-0.038571647357676667	-0.037832914840156606	-0.038429870747578088	-0.039436672353206956
2.1200000000000001	-0.037602468051596422	-0.037694659479222632	-0.03784338547831248	-0.038619379248577897	-0.037840767314981233	-0.038433639968070629	-0.039488114767842759
2.125	-0.037626843542059058	-0.037728950998476125	-0.037818984357245067	-0.038671573534947518	-0.03785067723398601	-0.038442288441867138	-0.039544562777523606
2.1299999999999999	-0.03765325863637025	-0.037768237935570388	-0.037796415367799985	-0.038727115581612632	-0.037862880046165025	-0.038453066183712456	-0.039604162437363186
2.1350000000000002	-0.037681657264961616	-0.037809870239882089	-0.037775726573288156	-0.038784798412674584	-0.037876722137753172	-0.038462923838808692	-0.039665100497724856
2.1400000000000001	-0.037711975087177704	-0.03785030914328065	-0.037757037705917297	-0.038843369536970533	-0.037890360412669855	-0.038468855671840232	-0.039725691231250492
2.145	-0.037744139632952714	-0.037885867308050034	-0.037740566838403697	-0.038901579498741262	-0.03790106733331311	-0.038468304359317348	-0.039784440947431235
2.1499999999999999	-0.037778070461985093	-0.0379134533048101	-0.037726649870021285	-0.038958228237805842	-0.037905864286244366	-0.038459499693394746	-0.039840099779552142
2.1550000000000002	-0.037813679345036016	-0.037931136339077465	-0.037715740234787	-0.039012205867737015	-0.037902203755969491	-0.038441644546302015	-0.039891704027965297
2.1600000000000001	-0.037850870472691603	-0.037938500952568767	-0.037708379350617743	-0.039062525401242422	-0.03788856868865445	-0.038414944524411021	-0.039938605124903076
2.165	-0.0378895406980009	-0.037936816400556531	-0.037705137300503629	-0.039108346077159822	-0.037865006350426902	-0.038380535307078689	-0.039980477644215362
2.1699999999999999	-0.037929579819774351	-0.037928990731494472	-0.037706535063765742	-0.039148987076848718	-0.037833698747658261	-0.038340353914000896	-0.040017300191313734
2.1750000000000003	-0.037970870913631452	-0.03791921032175534	-0.03771296916241175	-0.039183932397092176	-0.037799411304911948	-0.038296954340764119	-0.040049308068964631
2.1800000000000002	-0.03801329071796216	-0.03791220525710351	-0.03772466217303351	-0.039212828364233926	-0.037769084187203456	-0.038253246656730133	-0.040076922589806468
2.185	-0.038056710081375289	-0.037912278027267772	-0.037741656447141975	-0.039235475682137838	-0.03774986474240831	-0.038212170465016015	-0.040100666408914715
2.19	-0.038100994477661396	-0.037922465282957417	-0.03776385560762964	-0.039251818008536318	-0.037746276439831097	-0.038176365662847544	-0.040121076166201156
2.1949999999999998	-0.038146004593073421	-0.037944231012634382	-0.037791103498429152	-0.03926192889466594	-0.037758689965148168	-0.038147921348599526	-0.04013862324132228
2.2000000000000002	-0.038191596989287202	-0.037977801435760267	-0.037823278098333829	-0.03926599856979978	-0.037784641857177212	-0.038128248005260795	-0.040153651462634485
2.2050000000000001	-0.038237624843813558	-0.038022830814741032	-0.03786037178457248	-0.039264321584866903	-0.037822112915630417	-0.03811805725367784	-0.040166338193896284
2.21	-0.038283938767359832	-0.038078867516321536	-0.037902530456883937	-0.039257285827089358	-0.037872108577500542	-0.038117392319572979	-0.040176682983369058
2.2149999999999999	-0.038330387695736642	-0.038145251701260194	-0.037950031963146176	-0.039245362950555154	-0.037938266745640714	-0.03812565568195303	-0.04018452597938145
2.2200000000000002	-0.038376819851208936	-0.038220510767262683	-0.038003197600977451	-0.039229099889071778	-0.03802334050722226	-0.038141620850434668	-0.040189596203433056
2.2250000000000001	-0.038423083766092991	-0.038301722703414448	-0.038062247111706735	-0.039209110860330715	-0.038124970165091643	-0.038163463544777357	-0.040191586923295747
2.23	-0.038469029358636629	-0.03838439495147429	-0.038127124483550212	-0.03918606914248815	-0.038234235738618338	-0.038188870683269274	-0.040190251324763448
2.2349999999999999	-0.038514509049236645	-0.038463084980181979	-0.038197334817240025	-0.039160697892648116	-0.038338459189435091	-0.038215264851176295	-0.040185506503512165
2.2400000000000002	-0.038559378902608084	-0.038532514674499148	-0.038271836700378134	-0.039133759352120323	-0.038426035218241367	-0.038240125908634306	-0.040177528362955933
2.2450000000000001	-0.038603499779866018	-0.038588676385744619	-0.03834902645532106	-0.039106041912245732	-0.038489686919568084	-0.038261334365413582	-0.040166816060924079
2.25	-0.038646738482729634	-0.038629544408317923	-0.038426830324890166	-0.039078344671114346	-0.038526748321845633	-0.038277440538313154	-0.04015420448897937
2.2549999999999999	-0.038688968871173506	-0.038655307236073848	-0.038502893137779881	-0.039051459289607411	-0.038537792821850381	-0.038287790099809607	-0.040140808934021263
2.2600000000000002	-0.038730072934896449	-0.038668240603982468	-0.038574826132864309	-0.039026149170311615	-0.038525497316225205	-0.038292487106922624	-0.040127898241148513
2.2650000000000001	-0.038769941799012692	-0.038672339181008569	-0.038640461648131105	-0.03900312626572916	-0.038494586082166778	-0.038292218490408397	-0.040116709808864191
2.27	-0.038808476644662887	-0.038672717423804348	-0.038698063576960595	-0.038983026199327905	-0.038452496231931491	-0.038287988875696066	-0.040108237363894489
2.2749999999999999	-0.038845589526077362	-0.038674750651992759	-0.038746458668142386	-0.03896638285196713	-0.038409579352198728	-0.038280829311968356	-0.040103034852340361
2.2800000000000002	-0.038881204067153771	-0.03868304412481733	-0.038785077995034285	-0.038953604079861398	-0.038377522198756911	-0.038271549745983603	-0.040101081666422421
2.2850000000000001	-0.038915256022423891	-0.038700512564688462	-0.038813921141389325	-0.038944950689077051	-0.038365862482082624	-0.038260592515269851	-0.040101743565397398
2.29	-0.038947693689791986	-0.038727930269763004	-0.038833470625474792	-0.038940521064899987	-0.038378540904686773	-0.038248009133463705	-0.040103842406415464
2.2949999999999999	-0.038978478165100625	-0.03876414113538787	-0.038844587959144084	-0.038940243811949049	-0.038413144995962614	-0.038233540227789804	-0.040105822648710487
2.3000000000000003	-0.039007583431789554	-0.038806784906748916	-0.038848417063682847	-0.03894388031615427	-0.038463540767983445	-0.038216750312463563	-0.040105981500345472
2.3050000000000002	-0.039034996282225391	-0.038853145933321544	-0.038846309707207691	-0.038951038282833479	-0.038523831979106415	-0.038197165685842888	-0.040102718479175792
2.31	-0.039060716070779322	-0.03890074133432881	-0.03883977573548756	-0.038961196120312971	-0.038590773422616464	-0.038174380986516244	-0.040094760585124178
2.315	-0.039084754302366242	-0.038947501106672694	-0.038830451488862813	-0.038973736695431152	-0.03866326641752317	-0.038148127152172223	-0.040081328573773368
2.3199999999999998	-0.039107134063599815	-0.03899166490901726	-0.038820074546185454	-0.038987987712745559	-0.038739830964502432	-0.038118320521934673	-0.040062223623997945
2.3250000000000002	-0.039127889307095973	-0.039031649808870597	-0.038810451941387158	-0.039003265001353635	-0.038816397831904228	-0.038085130457227515	-0.040037828548469559
2.3300000000000001	-0.039147064002608055	-0.039066077573267723	-0.038803411474443918	-0.039018914529204668	-0.038886405845884535	-0.038049101178237926	-0.040009031762904851
2.335	-0.039164711171388034	-0.039093978672130804	-0.038800730521447377	-0.039034349113485051	-0.038943179892861439	-0.038011334227604193	-0.039977094133046981
2.3399999999999999	-0.039180891822603259	-0.03911505829113758	-0.0388040426691834	-0.039049076545478387	-0.038982683938928342	-0.03797368323699412	-0.039943486568992215
2.3450000000000002	-0.039195673812416787	-0.039129893375159465	-0.038814728593419265	-0.039062717065618709	-0.039004790235376438	-0.037938854418709353	-0.039909727773666782
2.3500000000000001	-0.039209130647771096	-0.039139990218550233	-0.038833803126749424	-0.03907500958129495	-0.039012814824321271	-0.037910284471804515	-0.03987724639784325
2.355	-0.039221340257557177	-0.039147685239369429	-0.038861814694822666	-0.039085807449563387	-0.039012320266179346	-0.037891719147884778	-0.0398472820394314
2.3599999999999999	-0.03923238375419584	-0.039155878864026022	-0.038898775222780596	-0.039095065807185164	-0.039010055024527493	-0.037886539861430549	-0.039820828719755022
2.3650000000000002	-0.039242344208048785	-0.039167585100995661	-0.038944136898299148	-0.039102823157326855	-0.039013074617383528	-0.037897025336230045	-0.039798616034939054
2.3700000000000001	-0.039251305456222005	-0.039185315628423478	-0.03899682582013897	-0.039109180157899125	-0.039027666544262832	-0.037923803340211018	-0.039781118679226402
2.375	-0.039259350965821373	-0.039210417111569494	-0.039055331970091763	-0.039114278343988784	-0.039057969401631712	-0.03796569167299868	-0.039768584089885824
2.3799999999999999	-0.039266562769564806	-0.039242585939224098	-0.03911784262338977	-0.039118280974797567	-0.039104692214474698	-0.038019976426391919	-0.039761069150159763
2.3850000000000002	-0.039273020489486971	-0.039279788771557092	-0.039182396261970454	-0.039121357473330953	-0.039164586496000589	-0.038083017863450294	-0.039758478814942377
2.3900000000000001	-0.039278800461493534	-0.039318665147222508	-0.039247029989519747	-0.039123672170782095	-0.039231111543949079	-0.038150989380665114	-0.03976060141533462
2.395	-0.039283974970705342	-0.039355260657766442	-0.039309896916653167	-0.039125377388700922	-0.039296160300422336	-0.038220562221896265	-0.03976713709872317
2.3999999999999999	-0.03928861160431666	-0.039385803664617504	-0.039369339662531686	-0.039126610357728457	-0.039352088919551942	-0.0382894125349095	-0.03977771754184653
2.4050000000000002	-0.03929277272549743	-0.039407291493701625	-0.039423918617652265	-0.039127493106714338	-0.039393116284455819	-0.038356497327733233	-0.039791916925018822
2.4100000000000001	-0.039296515068817317	-0.039417826760858726	-0.03947240510588669	-0.039128134252758663	-0.039415680755309698	-0.03842208934155987	-0.03980925620561894
2.415	-0.039299889454507506	-0.0394167858250348	-0.039513757194272164	-0.039128631557756255	-0.039418157294107456	-0.038487574150654499	-0.039829204791486828
2.4199999999999999	-0.039302940616366133	-0.039404906588511937	-0.039547098243561132	-0.039129074164350908	-0.039400746781689783	-0.038555014995012557	-0.039851185384966292
2.4250000000000003	-0.039305707135390139	-0.039384275800467161	-0.039571715296207843	-0.039129543564250559	-0.039365951230932658	-0.038626509610218761	-0.039874588444266307
2.4300000000000002	-0.03930822146940191	-0.039358103422655555	-0.039587086881444147	-0.039130112576867021	-0.039319090937311452	-0.038703416864854776	-0.039898801663877381
2.435	-0.039310510067153193	-0.039330219453218934	-0.039592939279487864	-0.039130841923457671	-0.039267786611359615	-0.038785610751383717	-0.039923256438494224
2.44	-0.039312593554312353	-0.039304410340043547	-0.039589318947832908	-0.039131774369926632	-0.03922010501873327	-0.038870984057838162	-0.039947487171539869
2.4449999999999998	-0.039314486978090382	-0.039283861808845369	-0.039576659606333227	-0.039132926864253931	-0.03918250367920436	-0.038955418158333574	-0.039971191100897169
2.4500000000000002	-0.039316200097068141	-0.039270925650024685	-0.039555818590871733	-0.039134281577739641	-0.039159072001626792	-0.039033326948678879	-0.039994267895578389
2.4550000000000001	-0.039317737703170028	-0.039267198162236838	-0.039528060870484313	-0.039135777208902295	-0.039152345243503209	-0.039098696200158128	-0.04001681283412753
2.46	-0.039319099963461758	-0.039273678453084979	-0.039494980741925312	-0.039137302242369096	-0.039164513417663929	-0.039146350379808598	-0.040039038887465544
2.4649999999999999	-0.039320282770634207	-0.039290743968852057	-0.039458367838534972	-0.039138691976948553	-0.039197547843969831	-0.039173074172163119	-0.040061114853219615
2.4700000000000002	-0.039321278092536494	-0.039317862205371826	-0.039420040436246549	-0.039139730968360133	-0.039251757115671873	-0.039178248577202764	-0.040082929582029803
2.4750000000000001	-0.039322074312938861	-0.039353220637602965	-0.03938167935452238	-0.039140162029302018	-0.03932378493862386	-0.039163827155974343	-0.040103822627852871
2.48	-0.039322656557557803	-0.039393602943794348	-0.039344696321467851	-0.039139702113973926	-0.039405942260957207	-0.039133712458522984	-0.040122350652081029
2.4849999999999999	-0.039323007001479657	-0.039434732412096531	-0.039310161478659116	-0.039138064379591254	-0.039488005239719764	-0.039092792030199691	-0.040136174542928109
2.4900000000000002	-0.039323105156112218	-0.039472001735734216	-0.039278799253011747	-0.039134984629054098	-0.039560494598889259	-0.039045966026200286	-0.040142143158116407
2.4950000000000001	-0.039322928135678295	-0.03950126036717206	-0.039251045366828038	-0.039130249404519035	-0.039617075753195528	-0.038997424041517716	-0.040136610908972137
2.5	-0.039322450905126372	-0.039519350435203569	-0.039227144964484616	-0.03912372243031316	-0.039654662943367294	-0.038950270327552633	-0.040115964165616753
2.5049999999999999	-0.03932164651268668	-0.039524326939650134	-0.039207265226619242	-0.039115366051466621	-0.039671889108273191	-0.038906449757247621	-0.040077263515272861
2.5100000000000002	-0.039320486311612585	-0.03951552285157111	-0.039191595557972511	-0.039105254837804332	-0.039667669336495744	-0.038866854858164643	-0.040018859681794597
2.5150000000000001	-0.039318940176434183	-0.039493632677705504	-0.039180413089692466	-0.039093579554493898	-0.03964118509916064	-0.038831502146074684	-0.039940831505762262
2.52	-0.039316976719496514	-0.039460804727817392	-0.039174099110075897	-0.039080641052132784	-0.03959346442735541	-0.038799720013828455	-0.039845132302566456
2.5249999999999999	-0.039314563513585102	-0.039420535112025396	-0.039173101843614722	-0.039066835039869852	-0.039529357995903236	-0.038770349456646175	-0.039735405274400198
2.5300000000000002	-0.03931166732622457	-0.039377151270416813	-0.039177851874482146	-0.039052629901588143	-0.039457841476877892	-0.038741993462155434	-0.039616514033753075
2.5350000000000001	-0.039308254370411522	-0.03933492089749141	-0.039188647389000506	-0.039038540481693987	-0.03938944740117957	-0.038713346488605291	-0.039493901694503911
2.54	-0.039304290575603071	-0.039297143102099523	-0.03920553531773649	-0.039025100997731058	-0.039332184698963199	-0.03868359098378029	-0.03937292109264838
2.5449999999999999	-0.039299741881506159	-0.03926567474613428	-0.039228218468570733	-0.039012839949706252	-0.039288994749494807	-0.038652777679423003	-0.039258265304551822
2.5500000000000003	-0.039294574555792855	-0.03924109683554873	-0.039256015055504759	-0.039002259214142548	-0.039258519602861627	-0.038622044839799641	-0.039153583035553913
2.5550000000000002	-0.039288755535176585	-0.039223327382364365	-0.039287884846284767	-0.038993818618789242	-0.03923816495260242	-0.038593527886110868	-0.039061307300274739
2.56	-0.039282252787830436	-0.039212243010733089	-0.039322518204139303	-0.038987926381365258	-0.03922699745479586	-0.038569900071345045	-0.038982676890294561
2.565	-0.039275035693395327	-0.039207921607001234	-0.039358466579554614	-0.038984935015940039	-0.0392266047910114	-0.038553646964002625	-0.038917899737086196
2.5699999999999998	-0.039267075435577711	-0.039210387396869654	-0.039394282269744812	-0.038985141753070253	-0.039239519518817614	-0.038546325440546814	-0.038866397517457851
2.5750000000000002	-0.039258345400890418	-0.03921905646905062	-0.039428635544930951	-0.03898879220901879	-0.039266336580443928	-0.038548090055498231	-0.03882707697756213
2.5800000000000001	-0.039248821576302606	-0.039232269514843134	-0.03946038770931326	-0.03899608594886185	-0.039303704971658096	-0.038557653282187285	-0.038798587993189762
2.585	-0.039238482937747413	-0.039247240415749646	-0.039488614288443483	-0.039007182661779688	-0.039344894053523372	-0.038572651295373066	-0.038779544580426678
2.5899999999999999	-0.039227311821218386	-0.039260476910526296	-0.039512587011929542	-0.039022207841414552	-0.039382445271605594	-0.038590232368723082	-0.038768698593076453
2.5950000000000002	-0.039215294268125971	-0.039268451857496639	-0.039531732133395878	-0.039041257086025245	-0.039410639676434933	-0.038607647210476319	-0.038765064915217584
2.6000000000000001	-0.03920242033703436	-0.039268234032734932	-0.039545584713555584	-0.039064398364208899	-0.039426152049844107	-0.038622690151852365	-0.038768001615728867
2.605	-0.039188684374616284	-0.039257930736150776	-0.039553755259123573	-0.039091671812718651	-0.039427284903654818	-0.038633949564736814	-0.038777249752634468
2.6099999999999999	-0.039174085239707702	-0.039236961049902298	-0.03955591902278998	-0.039123086837064197	-0.039413225111000934	-0.038640907930555489	-0.03879293656495636
2.6150000000000002	-0.039158626475600679	-0.039206199065715319	-0.039551831326893355	-0.039158616476867504	-0.039384263614435012	-0.038643955974634103	-0.038815543894358803
2.6200000000000001	-0.039142316427329377	-0.039167910920488977	-0.039541365496638829	-0.039198189185111171	-0.039342756177071586	-0.038644358037447257	-0.038845841906572448
2.625	-0.039125168302227086	-0.039125325926282616	-0.039524563761451054	-0.03924167836610807	-0.039293632403088863	-0.038644155169069418	-0.038884787423738104
2.6299999999999999	-0.039107200173833304	-0.03908180023158199	-0.039501686304133622	-0.039288890235178807	-0.039243228413621455	-0.03864595284369908	-0.038933387125465929
2.6350000000000002	-0.039088434930809254	-0.039039831885645776	-0.0394732406728312	-0.039339550817174954	-0.039196572327731022	-0.03865254322060549	-0.038992528964585681
2.6400000000000001	-0.039068900174280011	-0.039000412563168996	-0.039439974762249294	-0.039393293199163071	-0.03915494520132072	-0.038666372136152233	-0.039062790455536976
2.645	-0.039048628068328949	-0.038963094475197593	-0.039402822926637347	-0.039449646488040363	-0.03911559899725385	-0.038688958244830096	-0.03914423964365138
2.6499999999999999	-0.039027655149633557	-0.038926751187046804	-0.039362806239385178	-0.039508028264838235	-0.039073766293056304	-0.038720447921471057	-0.039236252578128336
2.6550000000000002	-0.039006022103269769	-0.038890627023277537	-0.039320901639309583	-0.039567742606509138	-0.039025536048261339	-0.038759481071547606	-0.039337378317713827
2.6600000000000001	-0.038983773512202585	-0.038855146566987783	-0.03927790587971973	-0.039627985859567283	-0.038970119449014157	-0.038803433924252541	-0.039445286478427502
2.665	-0.038960957588449405	-0.038822088699645381	-0.039234324119811398	-0.039687862167893828	-0.038910780140694164	-0.038848951123745402	-0.039556830105649643
2.6699999999999999	-0.038937625893750501	-0.038793999018097193	-0.039190307647273763	-0.039746410154724278	-0.038854140677067751	-0.038892571008914426	-0.039668245345336063
2.6750000000000003	-0.038913833057303573	-0.038773045143979515	-0.039145652542443017	-0.039802641062479882	-0.0388077965795178	-0.03893124085634396	-0.039775487593931208
2.6800000000000002	-0.038889636497292442	-0.03875982683586255	-0.039099856069190274	-0.039855587092331585	-0.038776938620963333	-0.038962600375408919	-0.039874673372177899
2.685	-0.038865096152137957	-0.038752748079792162	-0.039052215688507655	-0.039904356829117346	-0.038761753747796252	-0.038985023253078288	-0.039962564498839018
2.69	-0.03884027422605961	-0.038748288890579449	-0.039001950307007892	-0.039948192805171236	-0.038757272648705876	-0.038997491100925943	-0.040037006611103085
2.6949999999999998	-0.038815234952133168	-0.038742018847357937	-0.03894832499166679	-0.039986524868508566	-0.03875560016605778	-0.038999407155450368	-0.040097228734086429
2.7000000000000002	-0.038790044374631912	-0.038729849985974341	-0.03889076648423738	-0.040019012500801893	-0.038748895504290462	-0.038990446151034697	-0.040143930960656757
2.7050000000000001	-0.038764770150751554	-0.038709058953990745	-0.038828963740065552	-0.040045569880067619	-0.038731656540940712	-0.038970503048989288	-0.040179130984602858
2.71	-0.038739481370339848	-0.038678865576960014	-0.038762952027530558	-0.040066369360552287	-0.038702048942001494	-0.038939763079152721	-0.040205795436661598
2.7149999999999999	-0.038714248390903913	-0.038640538398815309	-0.038693179008323988	-0.040081821903413764	-0.03866254188598723	-0.038898874115463264	-0.04022733178620988
2.7200000000000002	-0.038689142683624222	-0.038597012485211815	-0.038620546952450638	-0.040092536315638083	-0.038619567135579749	-0.038849160124592906	-0.040247045880955248
2.7250000000000001	-0.038664236685415063	-0.038552012991472678	-0.03854641922554608	-0.040099262266222679	-0.038581408836829839	-0.038792777736402696	-0.040267671429482676
2.73	-0.038639603650976129	-0.038508851264007757	-0.038472575298902523	-0.040102824297413534	-0.038554358156073651	-0.038732705590842673	-0.040291052761888935
2.7349999999999999	-0.038615317498479379	-0.038469331735302204	-0.038401100782914088	-0.040104054989047407	-0.038539012805421095	-0.038672492035175476	-0.040318020425089383
2.7400000000000002	-0.03859145264235439	-0.038433302570976574	-0.03833420959454692	-0.040103734939358725	-0.038529281247629402	-0.03861577869231271	-0.040348453473236838
2.7450000000000001	-0.038568083806895165	-0.038399120094167794	-0.038274012990125103	-0.040102545506738904	-0.038514875803090196	-0.038565733621444553	-0.040381484840452078
2.75	-0.03854528581489719	-0.038364820803020054	-0.03822226938955528	-0.040101037777474556	-0.038485640783068889	-0.038524598909099122	-0.04041578502360535
2.7549999999999999	-0.038523133346557034	-0.038329437257117835	-0.038180161842852112	-0.040099618556232328	-0.03843548765730323	-0.03849352060480371	-0.040449856820850172
2.7600000000000002	-0.038501700665014141	-0.038293847331301915	-0.038148149966378289	-0.04009855184337445	-0.038364870129177664	-0.038472688251549467	-0.0404822869215124
2.7650000000000001	-0.038481061306319606	-0.038260758976039908	-0.038125928365125766	-0.040097972626453572	-0.038281559366559928	-0.038461654535889955	-0.040511921974288795
2.77	-0.038461287733480495	-0.038233779131704643	-0.03811249840965536	-0.040097909019220931	-0.038199143204581308	-0.0384596412481258	-0.040537959783077518
2.7749999999999999	-0.038442450955816894	-0.038215913471416577	-0.038106333623965913	-0.040098308774765397	-0.038132626092357583	-0.038465703325331828	-0.040559964570115417
2.7800000000000002	-0.038424620116856656	-0.038208165822530136	-0.038105599976842014	-0.040099066784124268	-0.038092258172072707	-0.038478755230359513	-0.040577825907183875
2.7850000000000001	-0.038407862055883743	-0.038208926992722936	-0.038108386367006433	-0.040100051086549321	-0.038079029773119444	-0.038497560623499051	-0.04059168403474081
2.79	-0.038392240849944422	-0.038214445075494277	-0.038112907302267934	-0.040101125905324872	-0.038084933358273593	-0.038520790731251316	-0.040601841908493252
2.7949999999999999	-0.038377817344797803	-0.038220083447103911	-0.03811765444486595	-0.040102171080418719	-0.038097574011622976	-0.03854718952986555	-0.040608679111663298
2.8000000000000003	-0.038364648684578118	-0.038221734101760919	-0.038121489895503721	-0.04010309786683993	-0.038105702430513727	-0.0385758056846352	-0.040612577055558832
2.8050000000000002	-0.03835278785116801	-0.038216861598247345	-0.038123686549409862	-0.040103861355032799	-0.038102761312969122	-0.038606208826930333	-0.040613860120344951
2.81	-0.038342283224809245	-0.038204987512948894	-0.038123927077361286	-0.040104469762571003	-0.038088040230042738	-0.038638610115035277	-0.040612754168172248
2.815	-0.038333178177918842	-0.038187647068539395	-0.03812227338523598	-0.04010499061129956	-0.038066341684343058	-0.038673837870312887	-0.040609362179282654
2.8199999999999998	-0.03832551071395604	-0.038167864477726021	-0.038119114954734426	-0.040105553442679368	-0.038046466277552343	-0.038713159682552983	-0.040603656259558668
2.8250000000000002	-0.038319313162604417	-0.038149182640223489	-0.038115100016235373	-0.040106348358113789	-0.038038052366330823	-0.038757981084626247	-0.040595485446307728
2.8300000000000001	-0.038314611941578668	-0.038134436761246788	-0.03811105038635091	-0.040107619429441355	-0.038047031048470709	-0.038809479118770834	-0.040584599068462693
2.835	-0.038311427394029263	-0.038124720923018496	-0.038107860382692385	-0.04010965202659629	-0.038071804243887598	-0.03886823859264707	-0.040570685402788742
2.8399999999999999	-0.038309773708622229	-0.038119074283946314	-0.038106382751610802	-0.040112753444744714	-0.038102870814970324	-0.038933949276972968	-0.04055342460379191
2.8450000000000002	-0.03830965892741045	-0.038115117374222671	-0.038107309253571718	-0.040117226918793075	-0.038126568629229238	-0.039005208753983056	-0.040532553157868655
2.8500000000000001	-0.038311085044195711	-0.038110365018802023	-0.038111058901736404	-0.040123340148733186	-0.038130773370842599	-0.03907947609902597	-0.040507934526682124
2.855	-0.038314048193417161	-0.038103598570609361	-0.038117690789859791	-0.040131290692559489	-0.038109697982719737	-0.039153229649982607	-0.040479627734620965
2.8599999999999999	-0.038318538927166947	-0.038095688005023567	-0.038126858851255212	-0.04014117179092401	-0.038066305263747838	-0.039222361917505208	-0.04044794338290926
2.8650000000000002	-0.038324542574941348	-0.038089519274630272	-0.038137821347798362	-0.040152943083100995	-0.038012022531376505	-0.039282770717514258	-0.040413476126640216
2.8700000000000001	-0.038332039678290748	-0.038089031469170059	-0.038149508663633688	-0.040166410964442526	-0.037963585916920971	-0.039331006794692841	-0.040377105002507824
2.875	-0.038341006490032768	-0.038097710467063402	-0.03816064149065107	-0.040181222799687763	-0.037937245067493089	-0.039364784417437404	-0.040339958301183754
2.8799999999999999	-0.038351415525226098	-0.038117145001160382	-0.038169881578812945	-0.04019687777433515	-0.037942245235438418	-0.03938319928644278	-0.040303346785334454
2.8850000000000002	-0.038363236149483879	-0.038146281023239151	-0.038175992294156344	-0.040212754974512543	-0.037977097205279989	-0.039386608478893505	-0.040268675532447146
2.8900000000000001	-0.038376435188328666	-0.038181706733805026	-0.038177987452395187	-0.040228156684624011	-0.038031078433992852	-0.039376245925181359	-0.040237347729270692
2.895	-0.038390977540337774	-0.038218797689375063	-0.038175252711643182	-0.040242362384097563	-0.038089759203306414	-0.039353717102415128	-0.040210671837760822
2.8999999999999999	-0.038406826776162875	-0.038253181991004886	-0.038167631025352686	-0.040254687049198934	-0.038140757611186044	-0.039320521332243244	-0.04018977789810161
2.9050000000000002	-0.038423945705368001	-0.038281969078992534	-0.038155469295843992	-0.040264536554236508	-0.038176981286708975	-0.03927770996923434	-0.040175543199670552
2.9100000000000001	-0.038442296893455741	-0.038304418982831954	-0.038139626020244205	-0.04027145341762587	-0.038197406096903391	-0.039225738058060719	-0.040168526432666538
2.915	-0.038461843112366584	-0.038321952363982684	-0.03812143981573541	-0.040275147756912821	-0.038206610988400301	-0.039164528130267863	-0.040168914200669328
2.9199999999999999	-0.038482547709351313	-0.03833751178832754	-0.038102657910550008	-0.040275510739111543	-0.03821330975418151	-0.039093736725293447	-0.040176491285113053
2.9250000000000003	-0.038504374880853835	-0.038354399781377682	-0.038085323920942257	-0.040272610510357326	-0.038227220151684491	-0.03901318053482742	-0.040190650105985701
2.9300000000000002	-0.038527289840664364	-0.0383749440719365	-0.038071626875019748	-0.040266673016521412	-0.038254644136670575	-0.03892332973986555	-0.040210450384444082
2.935	-0.038551258874330127	-0.038399543866268829	-0.038063718817157602	-0.040258051858652499	-0.038295088686963616	-0.038825726777789268	-0.040234727089151018
2.94	-0.038576249274795221	-0.038426571540709865	-0.038063515595310973	-0.040247192148970518	-0.038341312612368367	-0.038723177859874364	-0.040262228925330781
2.9449999999999998	-0.038602229157893853	-0.038453191049661758	-0.038072502783739096	-0.040234593253313522	-0.038382743428000396	-0.038619622048102903	-0.04029175879095178
2.9500000000000002	-0.038629167159494923	-0.038476690258658207	-0.03809157372668498	-0.040220774514305772	-0.038409974895383406	-0.038519694291400841	-0.040322287189752927
2.9550000000000001	-0.038657032019891291	-0.038495733125073844	-0.038120926979717293	-0.040206246830964118	-0.038418149432755164	-0.038428105889848074	-0.040353019494414263
2.96	-0.038685792064484623	-0.038511061853073722	-0.038160044273180031	-0.040191491622352131	-0.038408515180770278	-0.038349011391270553	-0.040383413173188054
2.9649999999999999	-0.03871541459317332	-0.038525428137153671	-0.038207757463157153	-0.040176947466896609	-0.038388366774725069	-0.038285505986318274	-0.040413154900437183
2.9700000000000002	-0.038745865194061417	-0.038542762341964951	-0.038262396061258128	-0.04016300374082124	-0.038369389834283091	-0.038239337164793386	-0.040442115018487976
2.9750000000000001	-0.038777107000016471	-0.038566818716824568	-0.038321990371753746	-0.040149999943792744	-0.038364146990767699	-0.038210855149012984	-0.040470296956447223
2.98	-0.038809099908930084	-0.038599785612052871	-0.038384494337104329	-0.040138229089361654	-0.038381295658658616	-0.038199180160663482	-0.04049779399614261
2.9849999999999999	-0.038841799790626207	-0.038641472903117875	-0.03844799068309742	-0.040127943497343235	-0.038421827295839393	-0.038202529015743461	-0.040524758596737001
2.9900000000000002	-0.038875157704842907	-0.038689472387242685	-0.0385108491534015	-0.04011936147911073	-0.038478959876796767	-0.038218621296202543	-0.04055138323646465
2.9950000000000001	-0.03890911915543778	-0.038740173839732925	-0.038571823100505068	-0.040112673677798111	-0.038541917270810175	-0.038245082942705802	-0.040577887859295295
3.	-0.038943623406330029	-0.038790082124393485	-0.038630085015059684	-0.040108048149536134	-0.038600923039434118	-0.03827978283576447	-0.040604507613438194
3.0049999999999999	-0.03897860288434124	-0.038836848301163018	-0.038685212843052097	-0.040105633602251826	-0.038650551248190779	-0.038321065619339241	-0.040631474955428085
3.0100000000000002	-0.039013982692824883	-0.038879728224565868	-0.038737143726556247	-0.040105560517279266	-0.038690702834841807	-0.038367866674306084	-0.040658991566056908
3.0150000000000001	-0.039049680258535807	-0.038919482002657053	-0.038786110499086535	-0.04010794015233491	-0.038725950126627461	-0.038419703139743938	-0.040687187358770444
3.02	-0.039085605131684638	-0.03895783968672805	-0.038832571166890505	-0.040112861658947299	-0.038763692265104663	-0.038476532424622845	-0.040716066010774328
3.0249999999999999	-0.039121658956298086	-0.038996681934184291	-0.038877135565346721	-0.040120387741869656	-0.038811010768052566	-0.03853847556294536	-0.040745439031474664
3.0300000000000002	-0.039157735624564954	-0.039037175460415963	-0.038920488789792339	-0.040130549441791244	-0.038870872533064184	-0.03860543840102118	-0.040774853576653683
3.0350000000000001	-0.039193721624921095	-0.039079218300829166	-0.038963309370157524	-0.040143340728517829	-0.038939767025508186	-0.038676729379829633	-0.040803523029920088
3.04	-0.039229496589381227	-0.039121488095206103	-0.039006182034610905	-0.040158713637918703	-0.039008690611220427	-0.038750829635785251	-0.040830273464129319
3.0449999999999999	-0.039264934041025198	-0.039162083485476409	-0.039049509786363484	-0.040176574655844094	-0.039066963835510504	-0.038825455685758528	-0.040853522650620491
3.0500000000000003	-0.039299902337791223	-0.039199420681667721	-0.039093436176165168	-0.040196782932143793	-0.039106295979037239	-0.038897935391069977	-0.04087130999810358
3.0550000000000002	-0.039334265803816715	-0.039232954875393633	-0.039137793240312566	-0.040219150693478811	-0.039123111954122776	-0.038965748387090833	-0.040881394032143456
3.06	-0.039367886034862597	-0.039263452019077341	-0.039182090495605809	-0.040243445931151353	-0.039119168234565398	-0.039026982684202266	-0.040881427196022321
3.065	-0.039400623359397868	-0.039292753100528072	-0.039225553956488718	-0.040269397112479927	-0.039101296312848199	-0.039080513928700399	-0.040869205061468711
3.0700000000000003	-0.039432338432765397	-0.039323125272812953	-0.039267212603640834	-0.040296699368573538	-0.03908027899412328	-0.03912588556625117	-0.040842969319953133
3.0750000000000002	-0.039462893937475582	-0.039356411514136276	-0.039306017294173754	-0.040325021427730298	-0.039068107883094796	-0.039163027500311955	-0.040801724329715586
3.0800000000000001	-0.039492156359164879	-0.039393304220538307	-0.039340969004966024	-0.040354012558007191	-0.039073805557321567	-0.039191993630918354	-0.040745510916169812
3.085	-0.039519997804755708	-0.039433078924012766	-0.039371232958809073	-0.040383308978965415	-0.039100005919237194	-0.039212826578192236	-0.040675575001985126
3.0899999999999999	-0.039546297826645024	-0.039473916281274196	-0.039396222299087277	-0.040412539560841225	-0.039142824965995478	-0.039225551958987338	-0.040594377678713517
3.0950000000000002	-0.039570945215441092	-0.039513607926293173	-0.039415645894904441	-0.040441331044209397	-0.039195002671876561	-0.039230241294499354	-0.040505418877721529
3.1000000000000001	-0.039593839722627006	-0.039550260890576394	-0.039429524744239899	-0.040469313340813246	-0.039249685122400756	-0.039227081280449633	-0.040412884640447066
3.105	-0.039614893674543516	-0.039582726507883012	-0.039438186726306751	-0.040496125585328946	-0.039302545458113708	-0.039216419361826321	-0.040321168685508682
3.1099999999999999	-0.039634033440039199	-0.039610720804947763	-0.039442249098449907	-0.040521423432100218	-0.039352110226728583	-0.039198784573387338	-0.040234350653800224
3.1150000000000002	-0.039651200715846241	-0.039634728845233627	-0.039442593439285335	-0.040544887664889333	-0.039399312249508947	-0.039174890904248166	-0.040155726128087876
3.1200000000000001	-0.039666353596398488	-0.03965574859355564	-0.03944033133449798	-0.040566233641962865	-0.039446730877712638	-0.039145622601546089	-0.040087473092338413
3.125	-0.039679467398360549	-0.039674882710625928	-0.039436753909945318	-0.040585220615635895	-0.039497117381251709	-0.039111992598421054	-0.040030508954959326
3.1299999999999999	-0.03969053521456075	-0.039692857557241917	-0.03943325685020059	-0.040601659708277046	-0.039551181118038278	-0.03907507124437419	-0.039984550360491824
3.1350000000000002	-0.039699568177126651	-0.039709672514581878	-0.03943123633858539	-0.040615419381252751	-0.03960602939294082	-0.039035906187000591	-0.039948345945777425
3.1400000000000001	-0.039706595415403459	-0.039724578171202417	-0.039431960305146244	-0.040626427574328682	-0.039655880253473844	-0.038995481358946676	-0.039920020213601255
3.145	-0.039711663700655694	-0.039736396175104168	-0.039436431077638681	-0.040634670204875087	-0.039694688819501417	-0.038954765202407447	-0.039897451629935993
3.1499999999999999	-0.039714836776336318	-0.039743991719770583	-0.039445265405600276	-0.040640186240239087	-0.039718602701361488	-0.038914853749419595	-0.039878611903704807
3.1550000000000002	-0.039716194379731472	-0.039746669106255808	-0.039458620586794696	-0.040643059954809158	-0.039726855496826127	-0.038877136370622081	-0.039861813102960546
3.1600000000000001	-0.039715830968107629	-0.039744367012798043	-0.039476187843046157	-0.04064341117986961	-0.039721417444279164	-0.038843356225265288	-0.03984583775443739
3.165	-0.039713854169464255	-0.039737645354884416	-0.039497257495517461	-0.040641384351127713	-0.039706258031412797	-0.038815463638821143	-0.03982995574298126
3.1699999999999999	-0.039710382985056851	-0.039727506657906149	-0.039520840978791542	-0.040637137016480716	-0.039686446449183274	-0.038795274433196206	-0.03981385334826508
3.1750000000000003	-0.039705545777163689	-0.039715114674913593	-0.039545820356759964	-0.040630828272598174	-0.039666877197440276	-0.038784076738004207	-0.039797510258662488
3.1800000000000002	-0.039699478081655429	-0.039701501770333297	-0.039571092414161471	-0.040622607434874156	-0.03965086471597476	-0.038782383710813842	-0.039781060055084513
3.185	-0.03969232028973714	-0.03968737309332205	-0.03959568190548414	-0.040612603164784822	-0.039639459985982214	-0.038789965784038608	-0.039764661673561692
3.19	-0.039684215247629904	-0.039673078803719293	-0.039618812478272494	-0.040600913302646542	-0.039631968312682508	-0.038806161408051661	-0.039748398160524848
3.1950000000000003	-0.039675305825867688	-0.039658746211555892	-0.039639937598788741	-0.04058759577323004	-0.03962712900012462	-0.038830347288642354	-0.039732208545209917
3.2000000000000002	-0.039665732511729432	-0.039644496415824473	-0.039658742524880677	-0.040572661117456652	-0.039624125074823748	-0.038862403854334315	-0.03971585127406238
3.2050000000000001	-0.039655631078924516	-0.039630647587316617	-0.039675130350309798	-0.040556067414509706	-0.039623151032687529	-0.038903034724519003	-0.039698894112324717
3.21	-0.039645130387762462	-0.039617816007983683	-0.039689201683231763	-0.040537718545362172	-0.039625632436208577	-0.038953851863097778	-0.039680725172028808
3.2149999999999999	-0.039634350366905116	-0.039606846066281821	-0.039701231362194861	-0.040517466857465982	-0.039633995013314036	-0.039017189972544837	-0.039660581552036694
3.2200000000000002	-0.039623400224107597	-0.039598540411861317	-0.039711639592780651	-0.040495121264895836	-0.039650686300726608	-0.039095659291257787	-0.039637594590786321
3.2250000000000001	-0.03961237692860678	-0.039593242679043974	-0.03972095127613913	-0.040470461605068342	-0.039676511954239921	-0.039191495294614319	-0.03961085270604045
3.23	-0.039601364001611176	-0.039590430684413189	-0.039729737578484262	-0.040443259632900061	-0.03970913857940643	-0.039305820777382039	-0.039579483291265941
3.2349999999999999	-0.039590430644298028	-0.039588534682219359	-0.039738538387225172	-0.040413306351218509	-0.039742922626933838	-0.039437986108764589	-0.039542753550983127
3.2400000000000002	-0.039579631224459552	-0.039585132640953355	-0.039747772127159867	-0.040380444479336024	-0.03977034745539175	-0.039585170585808564	-0.039500186251382102
3.2450000000000001	-0.039569005134494906	-0.03957750816582329	-0.039757647637589377	-0.040344603828846616	-0.039784092066265847	-0.039742391013974865	-0.039451680366943118
3.25	-0.039558577023861508	-0.039563390930575606	-0.03976809754786298	-0.040305836323145432	-0.03977854443982258	-0.039902972558129926	-0.039397619398888445
3.2549999999999999	-0.039548357399953729	-0.039541632165359282	-0.039778750674331731	-0.040264346548503194	-0.039750417622267581	-0.040059413510592404	-0.039338943495273906
3.2600000000000002	-0.039538343581888145	-0.039512606332022221	-0.039788952014584489	-0.040220513269738231	-0.039698883365240481	-0.040204457382942524	-0.039277158190968914
3.2650000000000001	-0.039528520982539658	-0.039478215578501716	-0.039797826122199668	-0.040174897478306597	-0.03962570180601313	-0.040332115476237329	-0.039214256072534225
3.27	-0.039518864685825925	-0.039441469574583984	-0.039804368343384251	-0.0401282334004908	-0.03953543405883047	-0.040438393059288091	-0.039152540953794043
3.2749999999999999	-0.039509341278475635	-0.039405735181948204	-0.039807543142761553	-0.040081400502995176	-0.039435384036622362	-0.040521564301494006	-0.039094367642982429
3.2800000000000002	-0.039499910888935064	-0.039373893622336322	-0.039806370884489073	-0.040035376772064063	-0.039334716207281073	-0.040581979050788829	-0.039041839582561244
3.2850000000000001	-0.039490529380708642	-0.039347721793903154	-0.039799991828221179	-0.039991176132595188	-0.039242524017091773	-0.040621511709649068	-0.03899653127086955
3.29	-0.039481150643339028	-0.039327729901728392	-0.039787704917752603	-0.039949775408939722	-0.039165543629535657	-0.040642833150898866	-0.038959309139672403
3.2949999999999999	-0.039471728921948043	-0.039313460875091591	-0.039768985946038962	-0.039912038240330031	-0.039106948218262314	-0.04064868832527431	-0.038930303925195253
3.3000000000000003	-0.03946222112519096	-0.039304041451446031	-0.039743493431531843	-0.039878644418463442	-0.039067135893409252	-0.04064131481885852	-0.038909041535789612
3.3050000000000002	-0.039452589052197562	-0.039298705929725466	-0.039711071170921972	-0.039850032924786491	-0.039045906631076224	-0.040622074785245391	-0.038894684578886195
3.31	-0.039442801481411757	-0.039297086997341552	-0.039671754746953628	-0.039826365454659951	-0.03904439138465253	-0.040591320979756956	-0.038886298124335222
3.315	-0.039432836067860966	-0.039299187738790972	-0.039625786033844035	-0.039807514636793689	-0.039065288929795196	-0.04054848599079508	-0.038883050861732563
3.3200000000000003	-0.039422681000557069	-0.039305055496362679	-0.039573635522125075	-0.039793077935577945	-0.039110961904336078	-0.040492365938986571	-0.038884298552012628
3.3250000000000002	-0.039412336377975872	-0.0393142850412911	-0.039516027650685667	-0.039782414942801207	-0.03918025057309904	-0.040421554679631211	-0.038889552180255082
3.3300000000000001	-0.039401815266863441	-0.039325587897166579	-0.039453960123316367	-0.039774702999930668	-0.039265998706820224	-0.040334966152608523	-0.038898380198549257
3.335	-0.039391144417742066	-0.039336697682387317	-0.039388705579896419	-0.039769004281548177	-0.039355273532793555	-0.040232364777759266	-0.038910311177430934
3.3399999999999999	-0.039380364619003946	-0.039344748527764699	-0.039321784295845957	-0.039764336821709989	-0.039432544334235105	-0.040114814759749574	-0.038924786790888288
3.3450000000000002	-0.039369530680471873	-0.039347011123093793	-0.039254900701157253	-0.039759742434944081	-0.039483917405955436	-0.039984961673819007	-0.03894117963296076
3.3500000000000001	-0.039358711046330361	-0.039341684142721344	-0.03918984425238338	-0.039754345823075528	-0.039500041599402111	-0.039847070143888705	-0.038958856889391463
3.355	-0.039347987045953922	-0.039328450025112011	-0.039128364822609903	-0.03974740100356302	-0.039476900293972966	-0.039706761864829923	-0.038977254501973646
3.3599999999999999	-0.039337451799657752	-0.039308650181868396	-0.039072041270129324	-0.039738323165994183	-0.039415547134519009	-0.039570444822570217	-0.038995930090109696
3.3650000000000002	-0.039327208804147098	-0.039285060176038673	-0.03902216600692196	-0.039726705847422952	-0.039322085294115489	-0.039444510158396055	-0.039014579207191508
3.3700000000000001	-0.039317370229288939	-0.039261299718634582	-0.038979666335181587	-0.039712324712313521	-0.039207832863745754	-0.039334475292141784	-0.039033017666288139
3.375	-0.039308054964079839	-0.039240977551248113	-0.038945075491090636	-0.039695130144089125	-0.039088246934543033	-0.039244310352756592	-0.039051144591917421
3.3799999999999999	-0.039299386454426377	-0.039226800885771212	-0.038918555314747069	-0.039675231314110666	-0.038979544274107603	-0.039176146432652895	-0.039068903889213122
3.3850000000000002	-0.039291490379483235	-0.039219974260193892	-0.038899961761021784	-0.039652874466157145	-0.038894114096270277	-0.039130433729980832	-0.039086257832049748
3.3900000000000001	-0.039284492215836235	-0.039220123921270389	-0.038888936992810152	-0.039628417943419571	-0.03883747193193135	-0.039106461172928611	-0.039103179256785692
3.395	-0.039278514740559122	-0.039225723984319852	-0.038885008895322898	-0.039602306097419188	-0.038808588071625391	-0.039103044086064978	-0.039119661828400723
3.3999999999999999	-0.039273675524449395	-0.039234765612711851	-0.038887680195120428	-0.039575043746640934	-0.038802940614351557	-0.039119168417986461	-0.039135742927825026
3.4050000000000002	-0.039270084466328028	-0.039245363556702689	-0.038896493593313271	-0.039547172367746866	-0.038816108770366078	-0.039154429489613736	-0.039151531280761376
3.4100000000000001	-0.039267841417357549	-0.039256112774955283	-0.038911064849499716	-0.039519248754854429	-0.038845970771206328	-0.039209174256769772	-0.039167230978124475
3.415	-0.039267033942167587	-0.039266163733686028	-0.038931081406858109	-0.039491826503515223	-0.038892678262773317	-0.03928431531909201	-0.039183154253162884
3.4199999999999999	-0.039267735259748166	-0.039275093284421948	-0.038956269332233603	-0.039465440383994896	-0.038956664561811433	-0.039380830355586885	-0.039199716729294787
3.4250000000000003	-0.039270002403515851	-0.039282698180769293	-0.03898633583744094	-0.039440593468735324	-0.039035816794616741	-0.039499013023161604	-0.039217410663651621
3.4300000000000002	-0.039273874634797513	-0.039288840932199837	-0.039020898256884512	-0.039417746768629316	-0.039123488851840069	-0.039637618265480901	-0.0392367541045502
3.435	-0.039279372139382998	-0.039293436282980362	-0.039059412711575633	-0.039397311099056378	-0.039208803014242483	-0.039793134935081735	-0.039258217046805967
3.44	-0.03928649503089332	-0.039296593973350995	-0.039101116314171486	-0.039379640918658212	-0.03927938847169514	-0.039959471783603054	-0.039282129625258469
3.4450000000000003	-0.039295222679337473	-0.03929885980269418	-0.039144995347223155	-0.039365029933438933	-0.039325044825790675	-0.040128292697442926	-0.039308581828940134
3.4500000000000002	-0.039305513377259488	-0.039301448507186143	-0.039189788440499612	-0.039353708305989665	-0.039340331944630769	-0.04029005101133961	-0.039337328516586487
3.4550000000000001	-0.039317304349962667	-0.039306343437599041	-0.03923402881306777	-0.039345841327789864	-0.039325337553467857	-0.040435501377964124	-0.039367716854691051
3.46	-0.039330512110572487	-0.039316144732959829	-0.039276123759040667	-0.039341529388401734	-0.039285390178123492	-0.040557243193148948	-0.039398654855252915
3.4649999999999999	-0.03934503315483083	-0.039333591855675455	-0.039314463474591513	-0.039340809013950768	-0.039230519163792194	-0.040650810196276255	-0.039428638678310104
3.4700000000000002	-0.03936074498513896	-0.039360800601242779	-0.039347546000680592	-0.03934365467558737	-0.039174206799007114	-0.04071500566346456	-0.039455851938546394
3.4750000000000001	-0.039377507447828308	-0.03939843722375154	-0.039374101758708542	-0.039349981028330039	-0.039130375736726578	-0.040751489236840688	-0.039478341452905449
3.48	-0.039395164362927351	-0.039445195057179021	-0.039393201190978472	-0.039359645276640667	-0.039109006580265462	-0.040763876840114177	-0.039494260013243965
3.4849999999999999	-0.039413545420853235	-0.039497873344222709	-0.039404333011190174	-0.039372449500821971	-0.039112880649215961	-0.040756701546388205	-0.039502148574252702
3.4900000000000002	-0.039432468316268066	-0.039552051414173617	-0.039407447750414174	-0.039388143009810556	-0.039137707275113204	-0.040734506827049238	-0.03950121116003625
3.4950000000000001	-0.039451741085686401	-0.039603020973692865	-0.039402969373115181	-0.039406425058790946	-0.039175181008117441	-0.040701197532275704	-0.039491522419306716
3.5	-0.039471164612061418	-0.039646562230427181	-0.039391783707739228	-0.039426948499370201	-0.039216541881317298	-0.040659651715644604	-0.039474108157836356
3.5049999999999999	-0.039490535256863676	-0.039679367492119158	-0.039375213776420323	-0.03944932502318868	-0.039254786463164548	-0.040611537444925364	-0.039450858956012476
3.5100000000000002	-0.039509647578146775	-0.039699208912995484	-0.039354987954919533	-0.039473132553196844	-0.03928533945509681	-0.040557273053549267	-0.039424274952155114
3.5150000000000001	-0.039528297091516208	-0.039705074638895541	-0.039333198545793799	-0.039497925025221696	-0.039305945050746256	-0.040496090605960197	-0.039397086087662417
3.52	-0.039546283030122004	-0.039697394407351261	-0.039312239075410711	-0.03952324434981215	-0.039316454861878916	-0.040426192255585837	-0.039371830406918024
3.5249999999999999	-0.039563411059675861	-0.039678256987645072	-0.039294702874516259	-0.039548633867195426	-0.039318578102235782	-0.040345019527357223	-0.039350487748963325
3.5300000000000002	-0.039579495905051082	-0.039651382953247313	-0.039283227526733501	-0.039573652236565254	-0.039315205551188469	-0.040249677443002299	-0.039334250013993863
3.5350000000000001	-0.039594363846248537	-0.039621697438363794	-0.039280281772571618	-0.039597886536613849	-0.039309226815766804	-0.040137549818953774	-0.039323467424657782
3.54	-0.039607855043598157	-0.039594604168408591	-0.039287911722068983	-0.03962096343553044	-0.039302599110377895	-0.040007086006171672	-0.039317758796799891
3.5449999999999999	-0.039619825654665666	-0.039575265679813502	-0.039307485363459162	-0.039642557585051391	-0.039296582112712863	-0.039858630831279121	-0.039316231952577184
3.5500000000000003	-0.039630149708737489	-0.039568141364512303	-0.039339488874991405	-0.039662396818641192	-0.039293076099500446	-0.039695053454199297	-0.039317741600180908
3.5550000000000002	-0.039638720708647851	-0.039576765554924995	-0.039383426668080368	-0.039680264180642896	-0.039296088483055179	-0.039521891223171644	-0.039321118896515489
3.56	-0.039645452934359983	-0.039603512206433031	-0.039437856766590645	-0.039695997185145215	-0.039312327307199968	-0.039346827863425374	-0.039325331827796767
3.565	-0.039650282427677645	-0.039649111241384212	-0.039500559772541618	-0.039709484938238213	-0.039350168173827082	-0.039178554761089182	-0.039329565795158602
3.5700000000000003	-0.039653167642832374	-0.039711967506462893	-0.039568805389595535	-0.039720663839166136	-0.039416545523547911	-0.039025311628580403	-0.039333238039906834
3.5750000000000002	-0.039654089753596494	-0.039787679666774448	-0.039639658006669673	-0.039729512523956498	-0.039512577460548481	-0.038893536964661191	-0.039335971905716152
3.5800000000000001	-0.039653052613347756	-0.039869253298362439	-0.039710259427260169	-0.039736046573856841	-0.039630713374728843	-0.038787011726032654	-0.039337557537803533
3.585	-0.039650082370731789	-0.039948177849296412	-0.039778041401468692	-0.039740313328393111	-0.039756252062605649	-0.038706684230656208	-0.039337918462446705
3.5899999999999999	-0.039645226749361967	-0.040015986593318301	-0.039840845540296266	-0.039742386961851249	-0.039872736485128228	-0.038651122905203485	-0.039337093542099313
3.5950000000000002	-0.039638554006096463	-0.040065607706899528	-0.039896953776215008	-0.039742363829679869	-0.039967289332792866	-0.038617363092250737	-0.039335234869066149
3.6000000000000001	-0.039630151587792956	-0.040092027660680707	-0.039945051332986821	-0.039740357982351898	-0.040032482332508959	-0.038601851726525485	-0.03933261611693363
3.605	-0.039620124511860352	-0.040092324568294271	-0.039984153011236721	-0.039736496682562496	-0.040064827324398658	-0.038601240597617492	-0.039329642959537947
3.6099999999999999	-0.039608593500390525	-0.040065521713501737	-0.040013523213961628	-0.039730915746784778	-0.040062468757969164	-0.038612884745901584	-0.039326856776906921
3.6150000000000002	-0.039595692902048382	-0.040012673600328646	-0.040032613464015106	-0.039723754562089798	-0.040024484937108765	-0.038635013868101795	-0.039324924228438876
3.6200000000000001	-0.03958156843903711	-0.039937209566964671	-0.040041031576526359	-0.039715150701357255	-0.039952419469689304	-0.038666629834199648	-0.039324607860972111
3.625	-0.039566374819369435	-0.039845143772090134	-0.040038546781165044	-0.039705234170136439	-0.039852673258388926	-0.038707233281754683	-0.039326716509609436
3.6299999999999999	-0.039550273256436327	-0.039744653857702698	-0.040025126411146181	-0.039694121456651847	-0.03973727023728578	-0.03875649658860604	-0.03933203872869645
3.6350000000000002	-0.039533428938961258	-0.039644871803620987	-0.040000992761842394	-0.039681909707701496	-0.039621366432614768	-0.038813979380849448	-0.039341267538043595
3.6400000000000001	-0.039516008494559288	-0.039554296257061514	-0.039966683455477034	-0.039668671494768409	-0.03951866267684162	-0.038878931799138254	-0.039354929544750436
3.645	-0.039498177489639408	-0.039479549465329361	-0.039923095571394722	-0.039654450741820266	-0.039438064275946178	-0.038950173046466849	-0.039373334501754898
3.6499999999999999	-0.039480098006657693	-0.039424962023318619	-0.039871494127503696	-0.039639260434528485	-0.039383888103457262	-0.039026005286496454	-0.039396560633018149
3.6550000000000002	-0.039461926337878261	-0.039392871031953089	-0.039813470782329434	-0.039623082702181955	-0.039358730952067669	-0.039104147901802597	-0.039424484863027173
3.6600000000000001	-0.039443810831468688	-0.039384063600049174	-0.039750849440206987	-0.039605871748489771	-0.039366055485032026	-0.039181731639724021	-0.039456855048358233
3.665	-0.039425889922509803	-0.039397823818087166	-0.039685549943869497	-0.039587559903819403	-0.039409916865209629	-0.039255418605934164	-0.039493385525588238
3.6699999999999999	-0.039408290377258015	-0.039431489344469856	-0.039619434750960025	-0.039568066786016723	-0.039491310360173976	-0.03932167322521958	-0.039533842831951216
3.6750000000000003	-0.039391125774464825	-0.039479950159747618	-0.039554170992938967	-0.039547311201633753	-0.039603481206025415	-0.039377123210405956	-0.039578082356137939
3.6800000000000002	-0.039374495242797319	-0.039535724445920295	-0.039491138084513586	-0.039525225019479013	-0.039730463036729391	-0.039418884573185001	-0.03962600516274005
3.685	-0.039358482468226722	-0.039589926784359575	-0.039431399534446548	-0.039501767844662403	-0.039851365637943337	-0.039444732273133332	-0.039677428919150805
3.69	-0.039343154980123529	-0.039633827795758823	-0.039375740991998087	-0.039476940979077974	-0.039947868243440876	-0.039453074203580574	-0.039731901828320738
3.6950000000000003	-0.039328563719748563	-0.039660320390460128	-0.03932476045516535	-0.039450798955525536	-0.040009314589417047	-0.039442782166694661	-0.03978852061965471
3.7000000000000002	-0.039314742889542426	-0.039664777568912152	-0.03927898526798209	-0.039423456963387588	-0.040032444153732527	-0.039412998125855248	-0.039845827436523429
3.7050000000000001	-0.03930171007709022	-0.039645287702773549	-0.039238985661345954	-0.039395092799837036	-0.040017728802230826	-0.039363045689662854	-0.039901845743847614
3.71	-0.039289466642900478	-0.039602594082633405	-0.039205455554423764	-0.039365942582433117	-0.039966250492814673	-0.039292543814603745	-0.039954274129008968
3.7149999999999999	-0.039277998357051896	-0.039539998191391736	-0.039179236854032344	-0.039336290270675131	-0.039879492695451789	-0.039201759932124519	-0.040000804052970872
3.7200000000000002	-0.039267276266154727	-0.039463163637107487	-0.039161272848555681	-0.039306451924280873	-0.039761802847606137	-0.039092163411253371	-0.040039484636873596
3.7250000000000001	-0.039257257768694015	-0.039379520761750393	-0.039152489432024352	-0.039276756401097533	-0.039623152410512758	-0.038967051703501676	-0.040069041619669884
3.73	-0.039247887874280879	-0.039297075291299236	-0.039153619336016167	-0.039247524710248685	-0.039479019386760905	-0.03883203512062619	-0.040089073337361017
3.7349999999999999	-0.039239100620062757	-0.039222845761188466	-0.039165001925998193	-0.039219050391252161	-0.039346025447440564	-0.038695119992498139	-0.04010008503766975
3.7400000000000002	-0.039230820616062867	-0.039161559371395122	-0.039186404520345261	-0.039191583076773818	-0.039235855761657487	-0.038566175862750796	-0.040103367618744709
3.7450000000000001	-0.039222964690074677	-0.039115224916342145	-0.039216914334473357	-0.039165316885631227	-0.039152102160606842	-0.038455737851091964	-0.040100762529479042
3.75	-0.039215443602242508	-0.039083712692403016	-0.039254938468522238	-0.039140384606873184	-0.039092238691999744	-0.03837334103113927	-0.040094372553651579
3.7549999999999999	-0.039208163799451426	-0.039065881831552352	-0.039298323502016709	-0.039116857914584871	-0.03905264971010397	-0.038325802229324912	-0.040086277990918039
3.7600000000000002	-0.039201029180127071	-0.039060548588600336	-0.039344573645892722	-0.039094753215598715	-0.039032822896194169	-0.038315939163286017	-0.040078304303803949
3.7650000000000001	-0.039193942840882935	-0.039066799148468528	-0.039391118904127803	-0.039074042257357888	-0.039036052339862709	-0.038342098534664928	-0.040071867515208692
3.77	-0.039186808777893642	-0.039083608745501937	-0.039435573097476667	-0.039054666341708386	-0.039066337357387404	-0.038398603873179893	-0.04006790368140839
3.7749999999999999	-0.039179533517439164	-0.039109147266836911	-0.039475929946572161	-0.039036552891043408	-0.039123520254610647	-0.038476945168270021	-0.040066872831971717
3.7800000000000002	-0.03917202765210219	-0.039140315533699621	-0.039510668958384849	-0.039019633155511664	-0.039200228986561801	-0.038567331527832926	-0.040068817898563064
3.7850000000000001	-0.039164207261467132	-0.039172884953886253	-0.039538770996060089	-0.039003859978146344	-0.039283150559111843	-0.038660182344661398	-0.040073455538039426
3.79	-0.039155995198631846	-0.039202224515253306	-0.039559665467981064	-0.038989224691455493	-0.039357618949299081	-0.038747237552079553	-0.040080277249510535
3.7949999999999999	-0.039147322226634848	-0.039224270364549015	-0.039573141204365267	-0.038975772354618104	-0.03941200362409801	-0.038822157595589005	-0.040088643931711021
3.8000000000000003	-0.039138127991802114	-0.039236335769103313	-0.039579251603733684	-0.038963614621651654	-0.03943952432702337	-0.038880669414063901	-0.040097863060175487
3.8050000000000002	-0.039128361824164397	-0.03923753590120517	-0.039578235914234108	-0.038952939544123655	-0.039437898397742213	-0.038920428580945625	-0.040107243393427444
3.81	-0.039117983358051327	-0.039228808326679618	-0.039570467718207644	-0.038944017566561351	-0.039408528542847654	-0.038940788295647344	-0.040116126593228191
3.815	-0.039106962969447871	-0.039212597320122083	-0.039556432330109033	-0.038937202901018389	-0.039356307659874044	-0.038942611849993682	-0.04012389807991168
3.8200000000000003	-0.039095282029640271	-0.039192255866482173	-0.039536728130667234	-0.038932929419343801	-0.039289759842286789	-0.038928174310058197	-0.040129981079398629
3.8250000000000002	-0.039082932978082838	-0.039171224400338406	-0.03951208247396415	-0.038931700240851144	-0.039220234732525464	-0.038901109434047815	-0.04013381869915808
3.8300000000000001	-0.039069919220361654	-0.039152149615477187	-0.039483369893172242	-0.038934070381872465	-0.039159103871463992	-0.038866297538884459	-0.040134849624106378
3.835	-0.039056254860269507	-0.039136242058016094	-0.039451618588891693	-0.038940622220602988	-0.039113714336248232	-0.038829574610524678	-0.040132484144745573
3.8399999999999999	-0.039041964277659186	-0.039123163933286922	-0.039417991307654762	-0.038951934133881858	-0.039084766577272417	-0.038797176903956412	-0.040126088867538913
3.8450000000000002	-0.039027081566454874	-0.03911150566301276	-0.039383730204486288	-0.038968543452983305	-0.039067254851106313	-0.038774916690517212	-0.040114990207140044
3.8500000000000001	-0.039011649849415242	-0.039099600455986594	-0.039350063401314236	-0.038990905781096902	-0.039054227687507444	-0.03876720437726508	-0.04009850752993388
3.855	-0.038995720488260527	-0.039086286666020799	-0.039318083166940215	-0.039019353579009965	-0.039040705278774443	-0.038776157961402297	-0.040076024935102907
3.8599999999999999	-0.038979352209304138	-0.039071332556633101	-0.039288618503336488	-0.039054057587754945	-0.039025855814121768	-0.038801104408104255	-0.040047104401609628
3.8650000000000002	-0.038962610166043701	-0.039055445729685251	-0.039262132760136778	-0.039094994942989888	-0.039013111486826027	-0.038838703079139607	-0.04001163166772477
3.8700000000000001	-0.038945564960623055	-0.039039946251726451	-0.039238674713806848	-0.03914192761402864	-0.039008481072484551	-0.038883701138136072	-0.039969971255978773
3.875	-0.038928291646574145	-0.039026263015691384	-0.039217898500388274	-0.039194394023965205	-0.039017470253736183	-0.03893007243456903	-0.039923092968840813
3.8799999999999999	-0.038910868734780162	-0.039015450902010952	-0.039199148599498024	-0.039251715444452162	-0.039041829091626151	-0.03897215408908207	-0.039872625575229775
3.8850000000000002	-0.038893377223806112	-0.039007908939278899	-0.039181588793413741	-0.039313017194645278	-0.039078091224094148	-0.039005458173805255	-0.039820800376316953
3.8900000000000001	-0.038875899674560253	-0.039003376748963453	-0.039164345565255818	-0.039377263073890313	-0.039118966547763562	-0.039027035853404828	-0.039770269761760936
3.895	-0.03885851934733546	-0.039001143389447546	-0.039146638839201164	-0.039443300103885533	-0.039156494021553287	-0.039035469918459409	-0.039723818865007546
3.8999999999999999	-0.038841319417050969	-0.039000321438640038	-0.039127883127077545	-0.039509909770500604	-0.039184781039522804	-0.039030670999731759	-0.0396840211068612
3.9050000000000002	-0.038824382279970815	-0.039000063901683563	-0.039107754116110296	-0.039575861640787177	-0.03920114210273868	-0.039013644366563044	-0.039652908314445089
3.9100000000000001	-0.038807788962081119	-0.038999679609142524	-0.039086224249181525	-0.039639965452958517	-0.039206009638671616	-0.038986325289685292	-0.039631725168237944
3.915	-0.038791618636145345	-0.03899866076125235	-0.039063573497742934	-0.039701118391504656	-0.039202459859553215	-0.038951500327713676	-0.039620816332891343
3.9199999999999999	-0.038775948251000628	-0.038996649688179508	-0.039040379064893507	-0.039758345074795143	-0.039195516695715679	-0.038912766035734174	-0.039619661094678557
3.9250000000000003	-0.038760852273225677	-0.038993363664888286	-0.039017483085351995	-0.039810828625880854	-0.039190696417154891	-0.038874436706098948	-0.03962703645713099
3.9300000000000002	-0.038746402537768683	-0.038988500998025033	-0.038995934064243787	-0.039857931962740886	-0.039191660785268111	-0.038841308323642965	-0.039641265194064523
3.935	-0.038732668200769059	-0.038981677270129793	-0.03897689861125006	-0.039899209097710525	-0.039198209741282006	-0.038818225681075763	-0.039660494780133691
3.94	-0.038719715784782602	-0.038972453992294875	-0.038961545896829389	-0.039934406793998595	-0.039206330706527376	-0.038809478902578423	-0.039682955714344291
3.9450000000000003	-0.038707609303546581	-0.038960484216172389	-0.038950916603694	-0.03996345741852507	-0.039210397182449092	-0.038818144984561959	-0.039707159917701546
3.9500000000000002	-0.038696410451298166	-0.038945728442053934	-0.038945797143457667	-0.039986464266169822	-0.039205713646990832	-0.03884554350078738	-0.039732017284052915
3.9550000000000001	-0.03868617883939298	-0.038928650162864426	-0.038946623905273793	-0.040003680994691322	-0.039189886877258051	-0.038890961284228601	-0.039756867011017091
3.96	-0.038676972261778041	-0.038910307259813759	-0.038953438142584868	-0.040015487066117975	-0.039163185910962878	-0.038951726740582157	-0.039781436397195696
3.9650000000000003	-0.038668846969849041	-0.038892283508795172	-0.038965900179817346	-0.040022361201667592	-0.039128698323024597	-0.039023620778673912	-0.039805750436186178
3.9700000000000002	-0.038661857937156152	-0.038876436754657309	-0.038983356210878575	-0.040024854801482462	-0.039092219644810466	-0.039101534689205228	-0.039830019185908415
3.9750000000000001	-0.038656059094583861	-0.038864497533320025	-0.039004938227370653	-0.040023567061162779	-0.039060999021346784	-0.03918023591332781	-0.039854526849751437
3.98	-0.038651503517866517	-0.038857634048863693	-0.039029672341969308	-0.040019123164160432	-0.039041155506404704	-0.039255078864111545	-0.039879538863470343
3.9849999999999999	-0.038648243550609682	-0.038856147149747992	-0.039056573985798967	-0.040012156489974846	-0.039035215030851514	-0.039322508714949717	-0.039905234071470432
3.9900000000000002	-0.038646330848297619	-0.03885941447808336	-0.039084717402238983	-0.040003295309790597	-0.039041563602770377	-0.03938026367832366	-0.039931661141196464
3.9950000000000001	-0.038645816331207873	-0.038866092045408467	-0.039113277054405815	-0.039993153995786283	-0.039055960540724639	-0.039427275061046666	-0.039958713497905002
4.	-0.038646750037131986	-0.038874488616659556	-0.039141546278473938	-0.039982328389609662	-0.039073714158227121	-0.039463355602603972	-0.039986115737983233
4.0049999999999999	-0.038649180868132182	-0.038882999223213192	-0.039168942117820751	-0.039971394682017207	-0.039091284001469148	-0.039488815474384382	-0.040013416102030415
4.0099999999999998	-0.038653156228875635	-0.038890494719448172	-0.039195005082591633	-0.039960910955403439	-0.039107049852112635	-0.039504138928528977	-0.04003998299164814
4.0149999999999997	-0.038658721557802547	-0.038896573540893528	-0.039219399873555536	-0.039951420422915794	-0.039121466599642198	-0.039509808901686844	-0.040065007403960906
4.0200000000000005	-0.038665919755823216	-0.038901585252179197	-0.039241919201919578	-0.039943455343454476	-0.039136649438764354	-0.039506307941217213	-0.040087516386450119
4.0250000000000004	-0.038674790520689117	-0.038906375005008195	-0.03926248871445847	-0.039937540580430961	-0.039155174082120145	-0.039494269976639372	-0.04010640427640251
4.0300000000000002	-0.038685369598445457	-0.038911816276347273	-0.039281167512713266	-0.039934195790067219	-0.039178183856622903	-0.039474715048459376	-0.040120487950847009
4.0350000000000001	-0.038697687966108972	-0.038918352117248242	-0.039298136780310244	-0.039933935269915705	-0.039203817672311792	-0.039449268995567666	-0.040128589275255956
4.04	-0.038711770962467029	-0.038925807346543655	-0.039313669707398996	-0.039937264580742482	-0.039227345226075738	-0.039420256836325149	-0.040129642556564794
4.0449999999999999	-0.038727637385637129	-0.038933575671781302	-0.039328080017704714	-0.039944673196832654	-0.039243171170674954	-0.03939057491344114	-0.040122817838710884
4.0499999999999998	-0.038745298577770162	-0.038941045252811245	-0.039341653615789438	-0.039956622666077933	-0.03924726699117461	-0.039363307518409676	-0.040107643760163028
4.0549999999999997	-0.038764757518106457	-0.038948017120584495	-0.039354576058792362	-0.039973530094390183	-0.039238624648159214	-0.03934115634776654	-0.040084108421738034
4.0600000000000005	-0.038786007946010864	-0.038954946685887087	-0.039366874142093652	-0.039995747218555075	-0.039219604051072901	-0.039325857354363364	-0.040052715481786363
4.0650000000000004	-0.038809033535413914	-0.03896296138289642	-0.039378389432550918	-0.040023535887086556	-0.03919565493960249	-0.03931780255739041	-0.040014477274802097
4.0700000000000003	-0.038833807141288319	-0.038973652836615288	-0.039388793979638029	-0.040057041396223979	-0.039174378399404602	-0.039316015960794024	-0.039970837699900674
4.0750000000000002	-0.038860290137570405	-0.03898864158992435	-0.039397646166596342	-0.040096265764447234	-0.039163484992765438	-0.039318475735473035	-0.039923533534024391
4.0800000000000001	-0.038888431864064689	-0.039008982019480998	-0.039404472883676593	-0.040141043584004388	-0.039167954582060252	-0.039322621985428276	-0.039874419876282936
4.085	-0.038918169197748334	-0.039034632135830437	-0.039408857949147204	-0.040191023450604338	-0.039187947722387803	-0.039325834801375248	-0.039825297807978707
4.0899999999999999	-0.038949426261316145	-0.039064303103683119	-0.039410518081173136	-0.040245658023965257	-0.039218963590704134	-0.03932573218586323	-0.039777783931950708
4.0949999999999998	-0.038982114278991398	-0.039095865282151504	-0.039409355018600226	-0.040304205414002939	-0.039254084127927885	-0.039320262806289308	-0.039733248732246776
4.0999999999999996	-0.039016131586627353	-0.039127177800483588	-0.039405481480578389	-0.040365743773374208	-0.039286779940838644	-0.039307673582817643	-0.039692825861105098
4.1050000000000004	-0.039051363800077815	-0.039156963755585479	-0.039399225501282997	-0.040429199743740485	-0.039312963259129759	-0.039286473846021359	-0.039657466475366325
4.1100000000000003	-0.039087684142678353	-0.039185330832766638	-0.039391120167497976	-0.040493389885282352	-0.039331926378484164	-0.039255502113139884	-0.039627994509983042
4.1150000000000002	-0.039124953929617595	-0.039213698021206778	-0.039381884133190014	-0.040557072636145303	-0.039346285670991424	-0.03921415465203839	-0.039605120626184501
4.1200000000000001	-0.03916302320428322	-0.039244125011413167	-0.039372394262499624	-0.040619006961759962	-0.039360923656556176	-0.039162773899908618	-0.039589395464136583
4.125	-0.039201731518800124	-0.039278293987910717	-0.039363647640592234	-0.040678012906785313	-0.039380852147178846	-0.039103121345405334	-0.039581116155704928
4.1299999999999999	-0.039240908848852826	-0.03931659752085441	-0.039356707989639646	-0.04073302891911898	-0.039408563231776134	-0.03903877682965623	-0.039580226731272122
4.1349999999999998	-0.039280376630753996	-0.039357791043728149	-0.039352632534703398	-0.040783161127850957	-0.039442438557016582	-0.038975240792581113	-0.039586259389919783
4.1399999999999997	-0.039319948907097904	-0.039399372927836587	-0.039352379914021657	-0.04082772065575109	-0.039477578196835284	-0.038919522562324171	-0.039598347370874004
4.1450000000000005	-0.03935943356620003	-0.039438426462590229	-0.039356706933081749	-0.040866246369872822	-0.039508436521417278	-0.038879128826700124	-0.039615311280785978
4.1500000000000004	-0.039398633659593174	-0.039472450050814914	-0.039366069624334407	-0.040898512004907322	-0.039531109971410711	-0.038860612408379361	-0.039635794377578699
4.1550000000000002	-0.03943734878146471	-0.039499866985963909	-0.039380549106909884	-0.040924518109928885	-0.039543967937707342	-0.038868093166433061	-0.039658409791867868
4.1600000000000001	-0.03947537649400816	-0.03952021791078783	-0.039399822277466995	-0.040944470576520439	-0.039547231956040221	-0.038902258411015259	-0.039681866214384479
4.165	-0.039512513782794946	-0.039534177763118489	-0.039423190239779013	-0.04095874846663447	-0.039542755817659689	-0.038960198276553462	-0.039705052492858717
4.1699999999999999	-0.03954855852713611	-0.039543442629308728	-0.039449665131499653	-0.040967864402677551	-0.039534285586784887	-0.039036101648850505	-0.03972707738857699
4.1749999999999998	-0.039583310971251631	-0.039550408620488142	-0.039478102559683218	-0.040972420910659578	-0.039527203915255632	-0.039122517709347965	-0.039747272145961771
4.1799999999999997	-0.039616575183183664	-0.039557624755235665	-0.039507356836610857	-0.040973065882473542	-0.039526786797739605	-0.039211739839275492	-0.039765168457020716
4.1850000000000005	-0.039648160489892954	-0.039567210660997165	-0.03953643275979854	-0.040970449850717391	-0.03953569948469305	-0.039296927092494827	-0.039780464162803307
4.1900000000000004	-0.039677882878159557	-0.039580540382368565	-0.039564611110286883	-0.040965187174946627	-0.039552864457345204	-0.03937276304760301	-0.039792986229285343
4.1950000000000003	-0.039705566352635911	-0.039598342154155294	-0.03959153301047786	-0.040957822641525088	-0.039574835384518073	-0.039435650612792451	-0.039802657369468017
4.2000000000000002	-0.039731044243615996	-0.039621074974474368	-0.039617237244639496	-0.040948804473765366	-0.039598545999375387	-0.039483578605650091	-0.039809470282441611
4.2050000000000001	-0.039754160458617412	-0.039649269095817154	-0.039642151577530621	-0.040938464386577167	-0.039623496737451205	-0.039515848481982391	-0.039813472026398372
4.21	-0.039774770672875839	-0.039683561453102895	-0.039667042631195165	-0.04092700510715061	-0.039652372443605199	-0.039532829713305281	-0.039814760207100106
4.2149999999999999	-0.039792743455128274	-0.039724338873294018	-0.039692929476984183	-0.040914495684732301	-0.039690044174871791	-0.039535845257975988	-0.039813491975650081
4.2199999999999998	-0.039807961325598953	-0.039771117220223154	-0.039720965591846687	-0.040900874862375508	-0.03974119059688648	-0.039527199205659919	-0.039809905852736388
4.2249999999999996	-0.039820321743738812	-0.039821967419039289	-0.039752294464078353	-0.040885962699434654	-0.039807179471637658	-0.039510269634362709	-0.039804354778275555
4.2300000000000004	-0.03982973802360671	-0.039873358053453115	-0.039787887545448319	-0.040869480434340528	-0.039883811225283977	-0.039489525495563851	-0.039797346272280508
4.2350000000000003	-0.039836140174505749	-0.039920616243549818	-0.03982837950793084	-0.040851078200800354	-0.039961793820333831	-0.039470313311089487	-0.039789582113566743
4.2400000000000002	-0.039839475664526863	-0.039958859568745245	-0.039873922906293033	-0.040830369629893934	-0.040030050501347538	-0.039458315243452016	-0.039781985780000952
4.2450000000000001	-0.039839710103757919	-0.039983978232613099	-0.03992408876088125	-0.040806971610911721	-0.040079540603950553	-0.039458697843140114	-0.039775701935114212
4.25	-0.039836827843458128	-0.03999328462079197	-0.0399778374719722	-0.040780546628487249	-0.040105093122119281	-0.039475113440296874	-0.039772050181542853
4.2549999999999999	-0.039830832486369316	-0.039985740471474539	-0.040033573987015125	-0.040750844287971294	-0.040104958254043359	-0.039508828037580573	-0.03977241755098386
4.2599999999999998	-0.039821747302423119	-0.039961933788138171	-0.040089283908076354	-0.040717738071911196	-0.040079675771878404	-0.03955827577751686	-0.039778083267204792
4.2649999999999997	-0.039809615543017256	-0.039924000567858213	-0.04014272835956724	-0.040681253236159884	-0.040031758684773683	-0.039619245611866971	-0.039789986423387769
4.2700000000000005	-0.039794500645942657	-0.039875508820873873	-0.040191661512193194	-0.040641582212396235	-0.039966305194005472	-0.039685700421019175	-0.03980847048486745
4.2750000000000004	-0.039776486322245022	-0.039821142935544292	-0.040234030719280209	-0.040599084996243436	-0.039891428291225134	-0.039750989209419017	-0.039833061685796693
4.2800000000000002	-0.039755676515414617	-0.039766032698114601	-0.040268126449042152	-0.040554273688972742	-0.039817276961899135	-0.039809061695267961	-0.039862351348249288
4.2850000000000001	-0.039732195223002198	-0.039714800295590741	-0.040292664553400234	-0.040507782392989133	-0.039753549849019867	-0.039855320619151396	-0.03989404450089172
4.29	-0.039706186170407554	-0.039670677820284564	-0.040306801287658844	-0.040460325683696709	-0.039706865095985644	-0.039886932774125194	-0.039925203897187844
4.2949999999999999	-0.039677812327057888	-0.03963511027199007	-0.040310096269925016	-0.040412650495349235	-0.039679719870582525	-0.039902653014236358	-0.039952665176876928
4.2999999999999998	-0.039647255255619851	-0.039608006858775954	-0.040302446720195152	-0.040365487129146366	-0.039671603737402916	-0.039902376610919874	-0.039973542362728105
4.3049999999999997	-0.03961471428621964	-0.03958843000260355	-0.040284017173212838	-0.040319505038428446	-0.039681265416683847	-0.039886672635382994	-0.039985705588253491
4.3100000000000005	-0.039580405509155758	-0.039575299408762157	-0.040255184019009259	-0.040275278096613104	-0.039708496126838619	-0.039856488018237636	-0.039988112480565552
4.3150000000000004	-0.039544560581577154	-0.0395677406592191	-0.040216506288258347	-0.040233262435024425	-0.039754209556294939	-0.039813104048143783	-0.039980914110105771
4.3200000000000003	-0.039507425346317848	-0.039564933985735351	-0.040168725430553998	-0.040193788000693488	-0.039818539729221711	-0.039758319456525255	-0.039965321854366812
4.3250000000000002	-0.039469258263712947	-0.039565592022698104	-0.040112788893139822	-0.040157063100763987	-0.039897946279714574	-0.03969474845910892	-0.039943287975533918
4.3300000000000001	-0.039430328660703277	-0.039567410688750339	-0.04004988568311249	-0.040123189671137469	-0.039983496487477385	-0.039626066550962971	-0.039917096152734498
4.335	-0.03939091480479693	-0.03956688119566508	-0.039981477069918281	-0.040092186003811939	-0.040062222676363293	-0.039557021581707368	-0.039888966229114177
4.3399999999999999	-0.039351301814288239	-0.039559664225676042	-0.039909302854976111	-0.040064013230808146	-0.040121079052590478	-0.03949306982369126	-0.039860753232144913
4.3449999999999998	-0.039311779419724482	-0.039541425183089188	-0.039835344671441016	-0.040038601932666326	-0.040150676641035783	-0.039439610573758416	-0.03983377908880674
4.3500000000000005	-0.039272639595258181	-0.039508839523542311	-0.03976173430814673	-0.040015875704539003	-0.040146415786945236	-0.039400965425206366	-0.03980879411173277
4.3550000000000004	-0.039234174082062076	-0.039460498419277068	-0.03969060764507612	-0.039995769246783039	-0.040107284041131473	-0.039379416392984409	-0.039786036990554982
4.3600000000000003	-0.039196671829181858	-0.039397547779115832	-0.039623921277010636	-0.039978239430603788	-0.040034465220844931	-0.03937467685599691	-0.039765350898545236
4.3650000000000002	-0.039160416379936003	-0.039323902358922414	-0.039563264050585932	-0.039963268716496025	-0.039931538856857213	-0.039384042882097597	-0.039746316458210751
4.3700000000000001	-0.039125683234496778	-0.039245804644105306	-0.039509703082983169	-0.039950861179140124	-0.039806186299017499	-0.039403192319853696	-0.039728373406592202
4.375	-0.039092737220955798	-0.039170560500568059	-0.039463699095402115	-0.039941032138107554	-0.039671344975624648	-0.039427318942554718	-0.039710915821310262
4.3799999999999999	-0.039061829908441967	-0.039104648640016088	-0.039425109842908764	-0.03993379294991347	-0.039543261879450384	-0.039452179221313159	-0.039693356793824915
4.3849999999999998	-0.03903319709641899	-0.039051901811041997	-0.03939327895445302	-0.039929132853653043	-0.039436160386792277	-0.039474741168278871	-0.039675165854773778
4.3899999999999997	-0.039007056414192429	-0.039012632920259006	-0.039367188694886271	-0.039926999882580104	-0.039356820688050714	-0.039493358178793479	-0.039655886269097759
4.3950000000000005	-0.038983605063738713	-0.03898414815471074	-0.039345645148975969	-0.039927282788215709	-0.039303190872086002	-0.039507591594878544	-0.03963514032373934
4.4000000000000004	-0.038963017737777925	-0.038962338892438969	-0.039327464562115569	-0.039929795722029982	-0.039267802339973776	-0.039517883993065515	-0.039612629928225507
4.4050000000000002	-0.038945444742729825	-0.038943555416504919	-0.039311636962345353	-0.039934267136299606	-0.03924315993916376	-0.039525251568718167	-0.039588138128800229
4.4100000000000001	-0.038931010353748602	-0.03892599285901388	-0.039297452493559884	-0.039940334043655532	-0.039225918578175922	-0.039531081849376017	-0.039561535147838944
4.415	-0.038919811425944001	-0.038910146227830837	-0.03928458268120931	-0.039947542440744624	-0.039218290920724527	-0.039537046329144607	-0.039532790689357021
4.4199999999999999	-0.038911916282359294	-0.038898236706031687	-0.039273111499870804	-0.039955354359603443	-0.039226247758536476	-0.039545085569227346	-0.039501992655351273
4.4249999999999998	-0.038907363895640791	-0.0388928349313966	-0.03926351113642746	-0.039963161650183855	-0.039254892461063576	-0.039557393109674544	-0.039469371081839164
4.4299999999999997	-0.038906163376227792	-0.038895249072779553	-0.039256558289176333	-0.039970306201193961	-0.039303195780030546	-0.03957631141902343	-0.039435324907103012
4.4350000000000005	-0.038908293775831076	-0.038904454184367686	-0.039253192225068706	-0.039976105862857394	-0.039361746117196922	-0.039604068350973243	-0.039400447973231292
4.4400000000000004	-0.038913704210845737	-0.038917153277041094	-0.039254326897019548	-0.03997988484919289	-0.039415447305573628	-0.03964234041149936	-0.039365549337219668
4.4450000000000003	-0.038922314306142229	-0.038928985148129203	-0.039260643784396726	-0.039981006899878407	-0.039449040055285198	-0.039691724659829238	-0.039331661596982953
4.4500000000000002	-0.038934014955830446	-0.038936314000390673	-0.039272404012929529	-0.039978909028792885	-0.03945158013108313	-0.03975129429322645	-0.039300029876299172
4.4550000000000001	-0.038948669393489323	-0.038937829801115334	-0.03928932109775974	-0.039973133354635052	-0.039418290074498943	-0.039818441813228266	-0.03927207405454132
4.46	-0.03896611456105073	-0.038935355238339658	-0.039310525466366604	-0.039963354380974703	-0.039351084674961359	-0.039889136755732045	-0.039249318679045082
4.4649999999999999	-0.038986162761794563	-0.038933546607229343	-0.039334630467601064	-0.039949399238326376	-0.039259229674877549	-0.03995856389609323	-0.039233289473411342
4.4699999999999998	-0.03900860358001982	-0.038938473850663485	-0.039359884125015176	-0.039931258855427559	-0.039159379190742888	-0.040021946509724134	-0.039225382363530834
4.4750000000000005	-0.03903320604693479	-0.038955449170186368	-0.039384371009373795	-0.039909088776736157	-0.039072493080106747	-0.040075288780728594	-0.039226719079446366
4.4800000000000004	-0.039059721029766431	-0.038986918116837389	-0.039406221417606822	-0.039883199316091564	-0.039016662503612493	-0.040115824111684684	-0.039238010029866516
4.4850000000000003	-0.039087883818779909	-0.039031399103749517	-0.039423791899589236	-0.039854035807892589	-0.038999267877961916	-0.040142088529918199	-0.039259447433141664
4.4900000000000002	-0.039117416884740672	-0.039084021448699241	-0.03943579752189949	-0.039822150728515124	-0.039014212142345739	-0.04015367408401524	-0.03929064810152378
4.4950000000000001	-0.03914803277764127	-0.03913834630419076	-0.039441394480237729	-0.039788170251117014	-0.039046369161971919	-0.040150801138142629	-0.039330656725561006
4.5	-0.039179437135811485	-0.039188516731236536	-0.039440224817269706	-0.039752758238810783	-0.039079605333934703	-0.040133868997415154	-0.039378009970917567
4.5049999999999999	-0.03921133177326281	-0.03923082788719242	-0.039432439337340364	-0.039716580711706834	-0.039103270194056065	-0.04010311938898857	-0.039430852441921724
4.5099999999999998	-0.039243417812054281	-0.039264333499761272	-0.039418710363509829	-0.039680273461116342	-0.039115035672309048	-0.040058501489202057	-0.039487089309463666
4.5149999999999997	-0.039275398825456637	-0.039290582906799161	-0.039400235606229017	-0.039644414825736572	-0.039120646065756839	-0.039999776018785335	-0.039544556995655046
4.5200000000000005	-0.039306983957294574	-0.039312750108832652	-0.039378722428234501	-0.039609504836173981	-0.039131264722607056	-0.039926842615866424	-0.039601191965789623
4.5250000000000004	-0.039337890982327525	-0.039334412849243855	-0.039356332913985527	-0.039575951134467824	-0.039158541963079774	-0.039840216455713402	-0.03965517829212005
4.5300000000000002	-0.039367849272708907	-0.039358296061605028	-0.039335568652350245	-0.039544061414056732	-0.039208605390691764	-0.039741520468891928	-0.03970505780990452
4.5350000000000001	-0.039396602635690003	-0.039385405827362635	-0.039319082783274201	-0.039514041677250367	-0.039278194986973422	-0.039633818207485003	-0.039749792570990761
4.54	-0.039423911988544391	-0.03941492414331052	-0.039309425456016525	-0.03948599938374954	-0.039355856845082221	-0.039521621105840024	-0.039788776904478337
4.5449999999999999	-0.039449557837735225	-0.039444894449330942	-0.03930875301402531	-0.039459950528103416	-0.03942746898880501	-0.039410484038819096	-0.039821803869859895
4.5499999999999998	-0.039473342530745317	-0.039473308481484226	-0.039318552589042155	-0.039435829771255371	-0.039482233165733141	-0.039306239783800628	-0.039848996589764804
4.5549999999999997	-0.039495092251087868	-0.039499028439528114	-0.039339442632643953	-0.039413502894685003	-0.039516040849010441	-0.039214060915534324	-0.039870718124056875
4.5600000000000005	-0.039514658729193824	-0.039522135177374615	-0.039371099734796078	-0.03939278099020932	-0.039531974792447716	-0.039137610587646157	-0.039887474257395465
4.5650000000000004	-0.039531920644984127	-0.039543616195451742	-0.039412333750953668	-0.039373435909742814	-0.039538990191532494	-0.039078516489830364	-0.039899822235867993
4.5700000000000003	-0.039546784700970242	-0.039564611676485659	-0.039461295871694044	-0.039355216560851114	-0.039549065806187278	-0.03903629062526548	-0.039908295586209355
4.5750000000000002	-0.039559186348789473	-0.039585634157239119	-0.039515771413039344	-0.039337865643992387	-0.039572700139195047	-0.039008672931255692	-0.039913351242293629
4.5800000000000001	-0.039569090155977815	-0.039606192479188285	-0.039573492423594467	-0.039321136393623224	-0.0396141738061851	-0.038992256517918877	-0.039915341017709431
4.585	-0.039576489804511131	-0.03962501703780507	-0.039632409012837787	-0.039304808821176526	-0.039669723018374133	-0.038983196599740297	-0.039914505827144176
4.5899999999999999	-0.039581407717486847	-0.039640704099512009	-0.03969087837118844	-0.03928870488089535	-0.03973035825209939	-0.038977825520908435	-0.039910988653596283
4.5949999999999998	-0.039583894315293952	-0.03965236199066921	-0.039747757141040813	-0.039272701906980574	-0.039787143728069574	-0.03897307295059739	-0.039904861366082525
4.6000000000000005	-0.039584026908096433	-0.039659935805355387	-0.039802406156243801	-0.039256743621620738	-0.039835017647227619	-0.038966682486337278	-0.039896160919857565
4.6050000000000004	-0.039581908236590815	-0.039664165554784816	-0.039854630344003848	-0.039240848004329032	-0.039873454191330406	-0.038957283132121677	-0.039884931653502195
4.6100000000000003	-0.039577664678500338	-0.039666313540030931	-0.039904579582272545	-0.03922511136035621	-0.039905102537651199	-0.038944395933678662	-0.039871271622932504
4.6150000000000002	-0.03957144414336225	-0.039667787712211383	-0.039952631363459182	-0.039209708043380226	-0.039934059546434752	-0.03892843576509375	-0.039855381536083312
4.6200000000000001	-0.039563413683259094	-0.039669718468932962	-0.039999267999076327	-0.039194885487921029	-0.039964305611469256	-0.038910723047457726	-0.039837614444191143
4.625	-0.039553756851767485	-0.039672551142171802	-0.040044954482482312	-0.039180954496064721	-0.039998107162744628	-0.03889346983485327	-0.03981852277338592
4.6299999999999999	-0.039542670847694694	-0.039675780019658123	-0.04009002111309392	-0.039168275096949194	-0.040034694224230331	-0.038879667108515398	-0.039798896750219262
4.6349999999999998	-0.039530363483993455	-0.039677955189525604	-0.040134558185442565	-0.039157238733592947	-0.040070244034809209	-0.038872791570768721	-0.039779785356943938
4.6399999999999997	-0.039517050025366318	-0.039676980268966114	-0.040178336238081994	-0.039148247983685117	-0.04009961607510721	-0.03887628442134581	-0.039762488566655173
4.6450000000000005	-0.039502949940727908	-0.039670568581426396	-0.040220770080115355	-0.039141695416639519	-0.040118655739471668	-0.038892836136478079	-0.039748508935378762
4.6500000000000004	-0.039488283618452649	-0.039656675333166462	-0.04026094322283609	-0.039137943438917786	-0.040125271127455869	-0.038923623710573646	-0.039739452900836171
4.6550000000000002	-0.039473269093474456	-0.039633812720571204	-0.04029769893581616	-0.039137306992244637	-0.040118754032314581	-0.038967742468341934	-0.039736878311815924
4.6600000000000001	-0.03945811883555507	-0.039601284037740478	-0.040329786901592002	-0.039140040680075768	-0.04009841746628233	-0.039022084190530527	-0.039742095046326142
4.665	-0.039443036647597865	-0.039559411338117148	-0.040356036686138928	-0.039146331299319034	-0.040062976346074433	-0.039081790438482498	-0.039755939182042871
4.6699999999999999	-0.039428214721495838	-0.03950974044439802	-0.040375518714073341	-0.039156295916239842	-0.040011317601216359	-0.039141186571807235	-0.039778555646054453
4.6749999999999998	-0.039413830896833882	-0.039455072175462333	-0.040387655157147401	-0.039169984700148056	-0.039944255347954982	-0.039194894085387878	-0.03980923553001739
4.6799999999999997	-0.039400046164995158	-0.039399137671895776	-0.040392256727398185	-0.039187386923178906	-0.03986604833260822	-0.039238751716545756	-0.03984635709260631
4.6850000000000005	-0.039387002457311929	-0.03934589832474758	-0.040389481469107591	-0.039208438061779538	-0.03978426427019599	-0.03927028629680912	-0.039887469017528474
4.6900000000000004	-0.039374820751760256	-0.039298722457687868	-0.040379730992033291	-0.039233025945734024	-0.039707579276696867	-0.039288685358969781	-0.039929528805307313
4.6950000000000003	-0.039363599527557636	-0.039259836787773401	-0.04036351245118297	-0.039260994424837596	-0.039642939724619179	-0.039294410302989843	-0.039969271923220834
4.7000000000000002	-0.039353413591454362	-0.039230300212983828	-0.040341298746884351	-0.039292143949092514	-0.039594253989794423	-0.039288669570811618	-0.040003648713818868
4.7050000000000001	-0.039344313293554464	-0.039210394172235027	-0.040313416057989583	-0.039326229549736635	-0.039563260781393092	-0.039272945035364451	-0.040030240112788842
4.71	-0.039336324143909279	-0.039200054161881673	-0.040279979878898114	-0.0393629576740534	-0.039551054859727375	-0.039248685278627585	-0.040047561802310116
4.7149999999999999	-0.039329446834660518	-0.039198988355911582	-0.040240891094832608	-0.039401983907743715	-0.03955825280256138	-0.039217202774133979	-0.040055192761025121
4.7199999999999998	-0.039323657665435746	-0.039206405958789589	-0.040195893968800037	-0.039442913666126442	-0.039583326492452532	-0.039179762588443884	-0.040053710247405991
4.7250000000000005	-0.039318909362878698	-0.039220594067419692	-0.040144688577148743	-0.039485307452850282	-0.039620759460566549	-0.039137818380714152	-0.040044463019039467
4.7300000000000004	-0.039315132278504611	-0.039238708100234665	-0.040087081003251437	-0.039528691415386105	-0.039661326615165242	-0.039093314613896	-0.040029251262788112
4.7350000000000003	-0.039312235942195073	-0.039256994100923336	-0.040023145797095268	-0.039572572899001048	-0.039694956598640918	-0.039048925476516338	-0.040009994836248876
4.7400000000000002	-0.039310110942798224	-0.039271376954740443	-0.039953368467092493	-0.03961645975704152	-0.039714033668980603	-0.039008069605789883	-0.039988460156708538
4.7450000000000001	-0.03930863110106772	-0.039278165933445977	-0.039878733976773238	-0.039659881505430768	-0.039714613771006962	-0.038974577968797434	-0.039966087915227169
4.75	-0.039307655895349181	-0.039274659857614622	-0.039800733345655912	-0.039702410112249772	-0.039695184371558688	-0.038952028977325123	-0.039943930347322798
4.7549999999999999	-0.039307033095733572	-0.039259576659136916	-0.039721275646386153	-0.039743678295133186	-0.039654687111739396	-0.038942952187907748	-0.039922678940258756
4.7599999999999998	-0.039306601558775203	-0.039233315477866751	-0.039642514583326474	-0.039783393589133034	-0.039591734857441149	-0.038948220699210001	-0.039902747820663373
4.7649999999999997	-0.039306194132030063	-0.03919802053348842	-0.039566621361069559	-0.03982134703310581	-0.039505794464732895	-0.038966900250556616	-0.039884375773394612
4.7700000000000005	-0.039305640615938262	-0.039157336869408199	-0.039495550894579387	-0.039857415979726328	-0.039399646431720024	-0.038996613429222358	-0.039867717574933043
4.7750000000000004	-0.039304770729675753	-0.039115767015681771	-0.039430850504996659	-0.039891561154240494	-0.039281277776466506	-0.039034242758793657	-0.039852907722603026
4.7800000000000002	-0.039303417027840411	-0.039077714187134155	-0.039373547875961937	-0.03992381858999508	-0.039163216026445846	-0.039076681767579877	-0.039840091750543143
4.7850000000000001	-0.039301417716237519	-0.039046526911040408	-0.039324132679762314	-0.039954287410892908	-0.039058827592309983	-0.039121393633822402	-0.039829429086682522
4.79	-0.039298619317251926	-0.039023937211572074	-0.039282621976267536	-0.0399831146013057	-0.03897759071781811	-0.039166683277877736	-0.039821075928065622
4.7949999999999999	-0.0392948791387705	-0.039010100188842663	-0.039248681153874143	-0.040010477920516284	-0.038922544721845337	-0.039211723861750466	-0.039815157562188508
4.7999999999999998	-0.039290067504784976	-0.039004114426460762	-0.039221764400062108	-0.040036568017981861	-0.038891468813163695	-0.039256439861528547	-0.039811738296429665
4.8049999999999997	-0.039284069711162564	-0.039004676136105407	-0.039201241625466288	-0.040061570633311283	-0.038880351254007309	-0.039301339626544807	-0.039810795014358587
4.8100000000000005	-0.039276787675693189	-0.039010537212694617	-0.039186489250485054	-0.04008564956858493	-0.038886317973660281	-0.039347349407286437	-0.039812198311196076
4.8150000000000004	-0.039268141258429992	-0.03902062981401333	-0.039176935859277826	-0.040108930941348389	-0.038908239375824522	-0.039395663158610365	-0.039815703661146118
4.8200000000000003	-0.039258069234982311	-0.039033917564831731	-0.039172066453073043	-0.040131489096433555	-0.038945249132920176	-0.039447600967727842	-0.039820954233824923
4.8250000000000002	-0.039246529913028294	-0.039049126986580612	-0.039171398137745978	-0.040153334492689298	-0.038994779358516724	-0.039504458658313299	-0.039827496610660498
4.8300000000000001	-0.039233501389700075	-0.039064511430657506	-0.039174444063545755	-0.040174403894581948	-0.039051641586833274	-0.039567323511639198	-0.039834810352026684
4.835	-0.039218981454945137	-0.039077771648242873	-0.039180680965467257	-0.040194553280526381	-0.039108463094819371	-0.039636828691005627	-0.039842351602971171
4.8399999999999999	-0.039202987153382718	-0.039086228724882432	-0.03918952969208038	-0.040213554010356908	-0.039156851466149167	-0.039712839030066338	-0.039849609178454509
4.8449999999999998	-0.039185554023955342	-0.039087275196541912	-0.039200350050470636	-0.040231092936964134	-0.03918881151340696	-0.039794118424931121	-0.03985616856625239
4.8500000000000005	-0.039166735043280457	-0.039079002615514454	-0.039212444521289205	-0.040246777252089222	-0.039198298622176761	-0.039878107286438882	-0.039861775313906118
4.8550000000000004	-0.039146599304190392	-0.039060793292422333	-0.039225062979360431	-0.040260144862340932	-0.039182701631623129	-0.039960978535909117	-0.039866385413831737
4.8600000000000003	-0.039125230466130048	-0.039033650620053366	-0.039237403542582538	-0.04027068093497168	-0.039143923656000459	-0.04003808079015752	-0.039870188375548086
4.8650000000000002	-0.039102725017908763	-0.039000118629440805	-0.039248611190373206	-0.040277840882922217	-0.039088655094830102	-0.040104718229140315	-0.039873590603864542
4.8700000000000001	-0.039079190396658726	-0.038963759751642228	-0.039257781879929315	-0.040281079455635888	-0.03902725372715761	-0.040157043220584707	-0.039877153474030175
4.875	-0.039054743008624715	-0.038928307093663281	-0.039263981828253351	-0.040279884800807062	-0.038970964564336463	-0.040192762747625198	-0.039881491138922004
4.8799999999999999	-0.039029506198470162	-0.038896761891752701	-0.039266288247204857	-0.040273815461848619	-0.038928429375238119	-0.040211434527363449	-0.039887144476978068
4.8849999999999998	-0.039003608213621213	-0.038870770578295077	-0.03926385106397038	-0.040262537439666055	-0.03890340012041367	-0.040214305263226439	-0.039894455500566708
4.8899999999999997	-0.03897718020874269	-0.03885049294173358	-0.039255968583374115	-0.040245857874351768	-0.038894859232475959	-0.040203816228767036	-0.039903467865251549
4.8950000000000005	-0.038950354333247769	-0.038834920687743357	-0.0392421664400181	-0.040223751779915148	-0.038898946125048087	-0.040182985884708242	-0.039913873603240835
4.9000000000000004	-0.038923261941382112	-0.038822418695145092	-0.039222269100865764	-0.040196378707836863	-0.038911097502219327	-0.040154859458699552	-0.039925016565881939
4.9050000000000002	-0.038896031960108823	-0.03881126142865797	-0.039196455169740907	-0.04016408721732713	-0.038927315489022528	-0.040122132837646228	-0.039935953044466864
4.9100000000000001	-0.038868789445116805	-0.03880005085154227	-0.039165289804009976	-0.040127406444655532	-0.038944537987171512	-0.040086967898490492	-0.039945561897777121
4.915	-0.038841654349538242	-0.038787978158426585	-0.039129728546291598	-0.040087025631886243	-0.038960685285349732	-0.040050952401253732	-0.039952690042678152
4.9199999999999999	-0.038814740523732766	-0.038774879585571492	-0.039091087153149004	-0.040043763891012898	-0.038974823809881792	-0.040015126233815604	-0.039956313158168714
4.9249999999999998	-0.03878815495801452	-0.03876102388981055	-0.039050973028501787	-0.039998533476128771	-0.038987227446777503	-0.039979991412394229	-0.039955686173370017
4.9299999999999997	-0.038761997273331294	-0.03874666586958507	-0.039011177215583948	-0.039952300257841404	-0.038998627543530125	-0.039945445467694046	-0.039950456210230606
4.9350000000000005	-0.038736359458214922	-0.038731586855084002	-0.038973532182914661	-0.039906044930046083	-0.039008590826407029	-0.039910634962207037	-0.039940715403401841
4.9400000000000004	-0.03871132584360977	-0.038714941044508532	-0.038939748867516138	-0.039860727848045258	-0.03901436065742192	-0.039873816988994101	-0.039926983277153577
4.9450000000000003	-0.038686973300802563	-0.038695584721786622	-0.038911254122960745	-0.039817259497371929	-0.039011588306924777	-0.039832404439968605	-0.039910124972893764
4.9500000000000002	-0.038663371641969604	-0.038672767885543129	-0.038889053760507657	-0.039776477636007612	-0.038996639586192969	-0.039783379289657486	-0.039891226759556829
4.9550000000000001	-0.03864058419731517	-0.038646855925750581	-0.038873644404081961	-0.039739131306911195	-0.038968845132421486	-0.039724122789511013	-0.039871458577758478
4.96	-0.0386186685385436	-0.038619742004042959	-0.038864988960609838	-0.03970587127846005	-0.038931540099015116	-0.039653461893700524	-0.039851952669739503
4.9649999999999999	-0.038597677314565614	-0.038594725894537073	-0.038862557571388963	-0.039677246057713229	-0.038891687947643874	-0.039572517561034678	-0.039833719141030011
4.9699999999999998	-0.038577659162778402	-0.038575778266143224	-0.038865422231377539	-0.039653702399409213	-0.038858096589668517	-0.039484939227165887	-0.039817607420583184
4.9750000000000005	-0.038558659657517397	-0.038566304959271047	-0.038872383094724058	-0.039635589142014614	-0.03883839202154736	-0.039396366810558331	-0.039804311134960614
4.9800000000000004	-0.038540722256865598	-0.038567795867171385	-0.038882100898911018	-0.03962316317991791	-0.038835850862177536	-0.039313328010246742	-0.039794405718608372
4.9850000000000003	-0.038523889209443898	-0.03857894175843745	-0.038893213586040157	-0.039616596387325648	-0.03884799130735278	-0.039242019181029542	-0.039788404159972479
4.9900000000000002	-0.038508202384533966	-0.038595696818767955	-0.03890442411455252	-0.039615982330631877	-0.038867906572057742	-0.039187396981191003	-0.039786816122009988
4.9950000000000001	-0.038493703991622677	-0.038612328164565904	-0.038914557046900659	-0.039621341651654665	-0.038887217987910713	-0.039152776890784363	-0.039790197947045539
5.	-0.038480437159205343	-0.038623021145095693	-0.03892259017693566	-0.039632625100847363	-0.03889859698705124	-0.039139861518502947	-0.039799184334911676
5.0049999999999999	-0.038468446347312821	-0.038623432971567562	-0.038927671974057873	-0.039649713380263019	-0.038896915990648387	-0.0391489548634079	-0.039814495741704182
5.0099999999999998	-0.038457777573668264	-0.03861173441567653	-0.038929135505664646	-0.039672413249953291	-0.038879586911528916	-0.039179109695732545	-0.039836918330037753
5.0149999999999997	-0.038448478439466166	-0.038588919621847573	-0.038926515681826576	-0.039700449775372626	-0.038846911959726491	-0.039228070322020199	-0.039867255645355024
5.0200000000000005	-0.038440597947423022	-0.038558338718113455	-0.038919570767006396	-0.039733455144711063	-0.038802404421447834	-0.039292044449154885	-0.039906253385739825
5.0250000000000004	-0.038434186111364663	-0.038524576708994909	-0.038908302939930077	-0.039770955134820367	-0.038752202840197439	-0.039365497306996025	-0.039954500970451959
5.0300000000000002	-0.038429293363884176	-0.03849204645877484	-0.038892968078366549	-0.039812354992363477	-0.038702993782487247	-0.03944124535390707	-0.040012316225646709
5.0350000000000001	-0.038425969775224854	-0.038463857859038185	-0.038874063588922592	-0.03985692713256056	-0.038659281143183358	-0.039511081711958204	-0.040079622324717401
5.04	-0.038424264103143313	-0.038441433638065098	-0.038852286138798944	-0.039903803521964459	-0.03862187434466556	-0.03956697285087471	-0.040155828953263403
5.0449999999999999	-0.038424222699623908	-0.038424944740536544	-0.03882845847893629	-0.039951975776419624	-0.038588664511411491	-0.039602582261000399	-0.040239732319212164
5.0499999999999998	-0.03842588830552706	-0.038414218139983532	-0.038803434265332337	-0.040000305752148649	-0.038556936519503884	-0.039614637985974026	-0.040329450931825696
5.0549999999999997	-0.038429298768772678	-0.038409608311499366	-0.038777998373401124	-0.040047548666282753	-0.038525695325533758	-0.03960361959508614	-0.04042241571503298
5.0600000000000005	-0.038434485725119399	-0.038412426565082064	-0.038752783862072176	-0.040092389557589633	-0.038497098872696062	-0.039573459795526275	-0.040515433179991685
5.0650000000000004	-0.038441473282810543	-0.038424723959062199	-0.038728223360642716	-0.040133492295784834	-0.038476714853035866	-0.039530345278598333	-0.040604837423562246
5.0700000000000003	-0.038450276753488485	-0.038448438505760726	-0.038704543194767266	-0.040169558576132081	-0.038472283155692982	-0.039481057852567641	-0.040686738391263855
5.0750000000000002	-0.038460901471526879	-0.038484179021867862	-0.038681796866152432	-0.04019939267846262	-0.038490707625804393	-0.03943143532496185	-0.040757358335062124
5.0800000000000001	-0.0384733417423892	-0.038530191865591076	-0.038659925284833939	-0.040221966529515395	-0.038534008441549375	-0.039385401925884161	-0.04081342613982987
5.085	-0.038487579957791812	-0.038582128807267774	-0.038638827573508318	-0.040236479037270206	-0.038596495685110484	-0.0393447238299761	-0.040852574528524282
5.0899999999999999	-0.038503585911563089	-0.038633904979285615	-0.038618428468593202	-0.040242403904875372	-0.038665519884351615	-0.039309358906346396	-0.040873666487608817
5.0949999999999998	-0.038521316344849552	-0.038679342603184189	-0.038598733914005305	-0.040239521166641701	-0.038725775804401882	-0.039278118545439396	-0.040876974614246976
5.1000000000000005	-0.038540714743424548	-0.038713883161213776	-0.038579872138132729	-0.040227929358706997	-0.038764488185567644	-0.039249365809893119	-0.04086415742269213
5.1050000000000004	-0.038561711402888416	-0.038735712679082199	-0.038562120993446317	-0.040208037276065187	-0.038774812798989991	-0.039221576376227231	-0.040838018916804962
5.1100000000000003	-0.038584223770349327	-0.038746027228607718	-0.038545922952677406	-0.040180536366540766	-0.038756882198694567	-0.039193703318980366	-0.040802090937741078
5.1150000000000002	-0.038608157063279802	-0.038748510320139297	-0.038531887563056873	-0.040146356682460721	-0.038717256239016132	-0.03916535960305545	-0.040760124076159504
5.1200000000000001	-0.038633405158584211	-0.038748244904198745	-0.038520778613151271	-0.040106610728201347	-0.038667129388027556	-0.039136852642430234	-0.04071559509262769
5.125	-0.038659851737061435	-0.038750342470824234	-0.038513481076723852	-0.040062530367697878	-0.038619097900285504	-0.039109093621387175	-0.040671328464923731
5.1299999999999999	-0.038687371661318047	-0.038758648879525459	-0.038510942347275125	-0.040015402141215503	-0.038583099301640798	-0.039083391106990044	-0.040629291593292399
5.1349999999999998	-0.038715832558299898	-0.038774919406424357	-0.038514084635807522	-0.039966505921741391	-0.038563512541411993	-0.039061147723762735	-0.040590572755196577
5.1399999999999997	-0.038745096571874901	-0.038798711174801187	-0.038523691565227884	-0.039917060929662719	-0.038559152234966969	-0.039043514654414878	-0.040555506565099236
5.1450000000000005	-0.038775022245847557	-0.038827934974582701	-0.038540281553513869	-0.039868181892468699	-0.038565713147130198	-0.039031100585392706	-0.040523886557834024
5.1500000000000004	-0.038805466494238328	-0.038859741248448251	-0.038563990912625468	-0.039820846789004771	-0.038578588290123797	-0.039023842489761526	-0.040495201777583784
5.1550000000000002	-0.038836286612827876	-0.038891366902469048	-0.038594496009205351	-0.03977587635603802	-0.038594551291216361	-0.039021098392428247	-0.040468848314757236
5.1600000000000001	-0.038867342285161602	-0.038920719244911986	-0.038631001500884082	-0.039733924518267877	-0.03861230736546524	-0.039021927698207094	-0.040444288013127438
5.165	-0.038898497536063753	-0.03894665517289729	-0.038672308664816829	-0.039695478220084332	-0.038632556764795572	-0.03902543412555011	-0.040421146570151868
5.1699999999999999	-0.038929622587362989	-0.038969004262836178	-0.03871695733634975	-0.039660864801393886	-0.038657710176781282	-0.039031018952913416	-0.040399257265888305
5.1749999999999998	-0.038960595573171566	-0.03898839538585333	-0.038763414483230417	-0.039630265018763905	-0.038690728241846203	-0.03903844900707483	-0.040378663672568968
5.1799999999999997	-0.03899130407621558	-0.039005958818586317	-0.038810270134798659	-0.039603729980085968	-0.038732974346620042	-0.039047748120495128	-0.040359596302493778
5.1850000000000005	-0.039021646451284434	-0.039023017958937228	-0.038856401758395318	-0.039581200541847418	-0.038782451965713644	-0.039059006139978189	-0.040342436305660048
5.1900000000000004	-0.039051532908137544	-0.039040898348552858	-0.038901079897427013	-0.039562528035672229	-0.038834252634014355	-0.039072219574277874	-0.040327675778676922
5.1950000000000003	-0.03908088633235423	-0.039060911714014879	-0.038944005114960586	-0.0395474954941646	-0.038883165397804634	-0.039087235296287992	-0.040315880140565877
5.2000000000000002	-0.039109642829812094	-0.03908445330488157	-0.038985282186071724	-0.039535838808365947	-0.038926402725209641	-0.039103802059346174	-0.040307654020614508
5.2050000000000001	-0.039137751987547931	-0.039113066432994087	-0.03902534749028537	-0.039527267459811069	-0.038964731988890652	-0.039121683299083547	-0.040303608568492876
5.21	-0.039165176851201688	-0.039148323009577393	-0.039064868661414592	-0.039521484622240255	-0.039001950625192017	-0.039140765178030654	-0.040304325339282007
5.2149999999999999	-0.039191893626155133	-0.039191435862864416	-0.039104633496098218	-0.039518206513460739	-0.039043433898137789	-0.039161101228911609	-0.040310310279050743
5.2199999999999998	-0.039217891116358344	-0.039242645563235257	-0.039145440655253029	-0.03951718088108	-0.039094221257765127	-0.039182858207251668	-0.040321931307629039
5.2250000000000005	-0.039243169920885737	-0.039300592683553848	-0.039188000129884854	-0.039518204410782236	-0.039156898002860915	-0.03920616045387313	-0.040339335115060229
5.2300000000000004	-0.039267741413922169	-0.039362013944112359	-0.039232848094228272	-0.039521138640707207	-0.039229960474741442	-0.039230869662735222	-0.040362343535769403
5.2350000000000003	-0.039291626538181294	-0.039422046783699705	-0.039280279064986282	-0.039525923655258852	-0.039307785029924817	-0.039256376500493351	-0.040390337324487477
5.2400000000000002	-0.039314854445858152	-0.039475139330464273	-0.039330298081576592	-0.039532588448251554	-0.039382585784353663	-0.039281502491105069	-0.04042214458915866
5.2450000000000001	-0.039337461023598877	-0.039516220998313062	-0.039382596312733678	-0.039541256456812605	-0.039447085529115008	-0.039304592271670436	-0.040455960584651576
5.25	-0.039359487339681226	-0.039541682545307398	-0.03943655400144469	-0.039552144479535124	-0.039496011651831753	-0.03932380871698448	-0.040489331815492482
5.2549999999999999	-0.039380978052408873	-0.039549923064971959	-0.039491273645070067	-0.03956555313897505	-0.039525868234883452	-0.039337550118344951	-0.040519236530902933
5.2599999999999998	-0.039401979817960078	-0.039541512422519506	-0.039545642829843491	-0.039581847367466269	-0.0395341646162604	-0.03934484175484608	-0.04054228250215601
5.2649999999999997	-0.03942253973487253	-0.039519113515600279	-0.039598420457181663	-0.039601426188625034	-0.039519637848315164	-0.039345559189235158	-0.040555020805347883
5.2700000000000005	-0.03944270385986777	-0.039487181700170196	-0.039648333973277924	-0.039624682354681709	-0.03948383787022533	-0.039340416823498162	-0.040554344743332374
5.2750000000000004	-0.039462515826795962	-0.03945133048448099	-0.039694171273685574	-0.039651954076358964	-0.03943275973592212	-0.039330754275306107	-0.040537913993021486
5.2800000000000002	-0.039482015596548917	-0.039417342619230439	-0.039734851383391154	-0.039683472895786824	-0.039376521069666867	-0.039318218925080459	-0.040504525876111919
5.2850000000000001	-0.039501238361698436	-0.039390081461973328	-0.039769463335679586	-0.039719313330927465	-0.039326486167115579	-0.039304452117087121	-0.040454356851475387
5.29	-0.03952021362473182	-0.039372737843147307	-0.039797271414764905	-0.03975935083530463	-0.039291664472815693	-0.039290853034362659	-0.040389020198269184
5.2949999999999999	-0.039538964463718254	-0.039366702462900333	-0.039817694306861225	-0.039803234505037317	-0.039276930685430013	-0.039278447199935534	-0.040311424341236898
5.2999999999999998	-0.039557506994162855	-0.039371978432331131	-0.039830272873048335	-0.039850379644951681	-0.039283814591033389	-0.039267848619171639	-0.040225458103587248
5.3049999999999997	-0.039575850030453108	-0.039387760985975129	-0.039834644327185829	-0.039899982873004447	-0.039312499043158977	-0.039259285326881874	-0.040135561487891505
5.3100000000000005	-0.039593994945329135	-0.03941281233895455	-0.039830538987629761	-0.039951059288162234	-0.039363183050768177	-0.039252656365862983	-0.040046255603741046
5.3150000000000004	-0.039611935720800982	-0.03944548812168331	-0.039817809909106938	-0.040002497962931254	-0.03943578458472162	-0.03924759704948913	-0.039961702714381223
5.3200000000000003	-0.039629659179524115	-0.039483543807567051	-0.039796496613052651	-0.04005312932543105	-0.039528076891323913	-0.039243540893946133	-0.039885352205907734
5.3250000000000002	-0.039647145381369806	-0.039524011454167764	-0.039766913271230914	-0.040101796427291919	-0.039633511549985082	-0.039239775879235939	-0.039819707317450201
5.3300000000000001	-0.039664368166501734	-0.039563401915136659	-0.039729741127093148	-0.040147421940556982	-0.039740779980359964	-0.039235499115656713	-0.039766225979574452
5.335	-0.039681295823157374	-0.039598262679606186	-0.0396860975232518	-0.040189063939525718	-0.039836354270179508	-0.039229879489466532	-0.039725350009105126
5.3399999999999999	-0.039697891856009887	-0.039625854309560879	-0.039637552908155974	-0.040225955750152254	-0.039908692311144189	-0.039222142617031039	-0.039696641439197967
5.3449999999999998	-0.039714115829364238	-0.039644610910499624	-0.039586075040839351	-0.040257527856714076	-0.039951105682727195	-0.039211691732878612	-0.039678993572227254
5.3500000000000005	-0.039729924258403306	-0.039654197600986665	-0.03953389613688988	-0.040283412482525163	-0.039961676677724725	-0.039198264722872384	-0.039670878206777969
5.3550000000000004	-0.039745271521620218	-0.039655228868529818	-0.039483319993769736	-0.040303433559621807	-0.039941358875016972	-0.03918209969770918	-0.039670590278757259
5.3600000000000003	-0.03976011076788176	-0.039648866644691777	-0.039436505163413529	-0.040317586112850294	-0.039892480110638243	-0.039164050743517573	-0.039676457126837081
5.3650000000000002	-0.039774394792921365	-0.039636507495906276	-0.039395269541897773	-0.040326009555371654	-0.039818868606812802	-0.039145584663619157	-0.039686990601247675
5.3700000000000001	-0.039788076861744494	-0.039619662179408974	-0.039360957058591412	-0.040328959138773296	-0.039727147968879682	-0.039128618157591569	-0.039700973635867089
5.375	-0.039801111455992189	-0.039600014327138028	-0.03933438983392154	-0.040326779034095164	-0.039627512526301908	-0.039115219440142325	-0.039717485380472345
5.3799999999999999	-0.039813454928132694	-0.039579556430627938	-0.039315905792418705	-0.040319879478417801	-0.039532332227807748	-0.039107265838672196	-0.039735877837576261
5.3849999999999998	-0.039825066047833368	-0.039560659363922904	-0.039305460835970987	-0.040308719317815857	-0.039452707826524137	-0.039106176015209854	-0.039755721001104721
5.3899999999999997	-0.039835906429519632	-0.039545965260452502	-0.039302762825140079	-0.040293794266364369	-0.039395259733372455	-0.03911280069170131	-0.03977673324514229
5.3950000000000005	-0.039845940834187126	-0.039538098143152789	-0.039307403682916422	-0.040275630374053489	-0.039361467439686222	-0.039127477051782128	-0.039798710727914618
5.4000000000000004	-0.039855137342614352	-0.039539284381474013	-0.039318963343036736	-0.040254781591303253	-0.039349593689660359	-0.039150173492227047	-0.039821465663369887
5.4050000000000002	-0.03986346740117773	-0.039550985915480376	-0.039337070277846317	-0.040231829934107427	-0.039357285770645956	-0.039180613338604023	-0.039844779827827928
5.4100000000000001	-0.039870905745646272	-0.039573594325878834	-0.039361413850677554	-0.040207386573035631	-0.039383007283363768	-0.039218283794955525	-0.0398683771946019
5.415	-0.03987743021202917	-0.039606208005405048	-0.039391711897829002	-0.040182092167577676	-0.039425643185118209	-0.039262299494656941	-0.039891917927285706
5.4199999999999999	-0.039883021447161687	-0.03964655832224892	-0.039427643071665221	-0.040156614924026779	-0.03948278512951707	-0.039311173425887629	-0.039915014368949592
5.4249999999999998	-0.039887662534675905	-0.039691192472012117	-0.039468758717932262	-0.040131645154105368	-0.039549069379633262	-0.039362620181076689	-0.039937267216523659
5.4299999999999997	-0.03989133855471829	-0.039735960616185992	-0.039514393834760769	-0.040107885536834482	-0.039616129079503612	-0.039413543931493516	-0.039958316125347185
5.4350000000000005	-0.039894036097718022	-0.039776692680599662	-0.039563599793364573	-0.040086036815044829	-0.039674632540948565	-0.039460319961229284	-0.039977893675950768
5.4400000000000004	-0.039895742753882094	-0.039809813867842464	-0.039615120591635716	-0.040066779253088644	-0.039717091879136038	-0.0394993632371647	-0.039995866241733964
5.4450000000000003	-0.039896446600799967	-0.039832674327252245	-0.039667427343366674	-0.040050750787592696	-0.039739469136363337	-0.03952783139614055	-0.04001224231559574
5.4500000000000002	-0.03989613571156609	-0.039843558735596155	-0.039718812525409521	-0.040038523345178767	-0.039740804526888114	-0.039544208824945804	-0.040027131395909243
5.4550000000000001	-0.0398947977051195	-0.039841554321136022	-0.03976752943720991	-0.040030579199413996	-0.039721718970195247	-0.03954853462961315	-0.040040646954590017
5.46	-0.03989241935911339	-0.039826532457460248	-0.039811948932348934	-0.040027289422142107	-0.039683198199879949	-0.039542182820272907	-0.040052765077101343
5.4649999999999999	-0.039888986303701232	-0.039799378783178574	-0.0398507000815655	-0.040028896410757991	-0.039626559478708065	-0.039527305782606853	-0.040063171828999711
5.4699999999999998	-0.039884482812071929	-0.039762357199521245	-0.039882766244656836	-0.040035502146763553	-0.039554587719582646	-0.039506192536367099	-0.04007114924857795
5.4750000000000005	-0.039878891700423115	-0.039719282431244882	-0.039907520937004753	-0.040047063317466845	-0.039472878745028112	-0.039480790486277159	-0.04007555294808389
5.4800000000000004	-0.039872194346702465	-0.039675189866684821	-0.039924703613996734	-0.040063393806087672	-0.039389956498126794	-0.039452514024636238	-0.040074917801109847
5.4850000000000003	-0.0398643708337202	-0.039635474855600941	-0.03993434851966253	-0.040084174431636546	-0.039315483843179469	-0.039422314349465568	-0.040067693636497495
5.4900000000000002	-0.039855400218170134	-0.039604826262839787	-0.039936686816871805	-0.040108969285171464	-0.039257582269495973	-0.039390902153859694	-0.040052570195537221
5.4950000000000001	-0.03984526092326636	-0.039586403624913079	-0.039932043258694969	-0.040137247603630626	-0.039221184981869661	-0.03935901625846297	-0.040028815034651763
5.5	-0.039833931248597174	-0.039581513412554253	-0.039920745781285863	-0.040168409839476379	-0.039208371533500583	-0.039327673961777471	-0.039996533884785954
5.5049999999999999	-0.039821389987150652	-0.039589729501755017	-0.039903062088615035	-0.0402018163852709	-0.039219871618429263	-0.039298372239761528	-0.039956777487172197
5.5099999999999998	-0.039807617135824105	-0.039609230311809969	-0.039879173016833247	-0.040236817263673646	-0.039256118005620524	-0.039273210853312354	-0.03991145893782852
5.5149999999999997	-0.039792594682681051	-0.039637156691120473	-0.039849188212109143	-0.040272780992004056	-0.039316801123332613	-0.039254887365207769	-0.039863098156235767
5.5200000000000005	-0.039776307451590664	-0.039669921401845172	-0.039813204474472369	-0.040309120813835753	-0.039399162327990588	-0.039246495529108964	-0.03981445714964689
5.5250000000000004	-0.039758743982691434	-0.039703498575281396	-0.039771400108605581	-0.04034531661491314	-0.039496392282445031	-0.039251072851336125	-0.03976815507339844
5.5300000000000002	-0.039739897425640477	-0.039733748309426192	-0.039724149961310864	-0.040380931149386706	-0.039597698661622403	-0.03927091264934611	-0.03972634817647365
5.5350000000000001	-0.039719766421885808	-0.039756805303291544	-0.039672137388612708	-0.040415619691167984	-0.039690559540715646	-0.039306775153353665	-0.039690530905678638
5.54	-0.039698355951784295	-0.039769503418902528	-0.039616434509902918	-0.040449132832583959	-0.039764042502040173	-0.039357251488767064	-0.039661474329798357
5.5449999999999999	-0.03967567812313523	-0.039769752751342258	-0.039558524258215502	-0.040481312777733057	-0.039811166791615997	-0.039418572785321251	-0.039639282430858083
5.5499999999999998	-0.039651752878698383	-0.039756788106958346	-0.039500248560772271	-0.040512084013941831	-0.039828996988567129	-0.039485054645378485	-0.039623526283425081
5.5549999999999997	-0.039626608602112243	-0.039731279854949356	-0.039443684598087406	-0.04054143961371183	-0.039817002574012751	-0.039550144325073741	-0.039613412653537052
5.5600000000000005	-0.039600282603971082	-0.039695350567871532	-0.039390970058547511	-0.040569424591997645	-0.039775624394518962	-0.03960779663767941	-0.03960795209908341
5.5650000000000004	-0.03957282147266597	-0.039652477352236717	-0.039344111779373102	-0.040596117737419488	-0.039706713556198633	-0.039653765982422859	-0.039606104859032529
5.5700000000000003	-0.039544281277893473	-0.039607132779536411	-0.039304815193115218	-0.040621613199694137	-0.039615659319449256	-0.039686430186315305	-0.039606894924530331
5.5750000000000002	-0.039514727618266493	-0.039564019178194881	-0.039274363967735655	-0.040646002905082725	-0.039512990909678212	-0.039706936312311397	-0.039609491110220024
5.5800000000000001	-0.039484235508375279	-0.039526994433784851	-0.039253563881187073	-0.040669360634638441	-0.039413052864639732	-0.039718695896542006	-0.03961325862190701
5.585	-0.039452889104405031	-0.039498105612129603	-0.0392427481928556	-0.040691728366093999	-0.039329803927156764	-0.039726453799205211	-0.039617786543290914
5.5899999999999999	-0.039420781271487286	-0.039477207796146024	-0.039241828785147391	-0.04071310526261733	-0.03927255777668609	-0.03973523404478882	-0.039622896828958302
5.5949999999999998	-0.039388012999721236	-0.039462333463744448	-0.039250370953647945	-0.04073343949341051	-0.039244436176700509	-0.039749414408816602	-0.039628639420062589
5.6000000000000005	-0.039354692679230821	-0.039450561798842466	-0.039267670130798009	-0.040752622890885402	-0.0392437828047289	-0.039772052553099367	-0.03963527637109239
5.6050000000000004	-0.03932093524819863	-0.039438962693986709	-0.039292814458996086	-0.040770488288919153	-0.039266751441590322	-0.039804462584085161	-0.039643255736158956
5.6100000000000003	-0.039286861230320727	-0.039425302958952697	-0.039324725605323949	-0.040786809253595554	-0.039309201603691592	-0.039845983431627208	-0.03965317385915311
5.6150000000000002	-0.039252595680876218	-0.039408389474149944	-0.039362179031767447	-0.040801301826927663	-0.039367124395240226	-0.039893902909119608	-0.039665723216999842
5.6200000000000001	-0.03921826706214146	-0.039388027002951562	-0.039403811879351845	-0.040813627876541303	-0.039435901788894168	-0.039943572793873894	-0.039681622735597208
5.625	-0.039184006070416069	-0.039364629062758533	-0.039448130064620196	-0.040823399703613365	-0.03950924673099275	-0.039988814761959972	-0.039701529178964259
5.6299999999999999	-0.039149944437482542	-0.039338637776038715	-0.039493525470583712	-0.040830185726485765	-0.0395787886052342	-0.040022716124500354	-0.039725932266044518
5.6349999999999998	-0.039116213729415275	-0.039310042318163305	-0.039538309893717608	-0.040833517331467312	-0.03963508548738684	-0.040038812818107304	-0.039755042603981841
5.6399999999999997	-0.039082944165246429	-0.039278274807872063	-0.039580766594746068	-0.040832897341878657	-0.039669990798605496	-0.040032471191216987	-0.039788689537532611
5.6450000000000005	-0.039050263476780235	-0.039242550264356815	-0.039619215339548916	-0.040827810940817055	-0.039678959708754527	-0.040002092559774785	-0.039826253664349179
5.6500000000000004	-0.039018295829444716	-0.039202461741251568	-0.039652084444300406	-0.040817740193914091	-0.039661662831770472	-0.039949699081602327	-0.039866662922909614
5.6550000000000002	-0.038987160821940987	-0.039158534737775363	-0.039677983552476259	-0.040802183427115203	-0.03962091928082459	-0.039880605843939806	-0.039908478001472042
5.6600000000000001	-0.038956972580007063	-0.039112499047376029	-0.039695772022985694	-0.04078068049077644	-0.03956155592793139	-0.039802214222108306	-0.039950079118456765
5.665	-0.038927838957063574	-0.039067137727031652	-0.039704617999355721	-0.040752844290105339	-0.039490384023132111	-0.039722315580358922	-0.039989941363545924
5.6699999999999999	-0.038899860851469542	-0.039025676379956339	-0.039704042020379131	-0.040718397867474096	-0.03941660328099375	-0.039647473808914341	-0.040026953791392345
5.6749999999999998	-0.038873131647027263	-0.038990836235671004	-0.039693937986563607	-0.040677214886799026	-0.039350773489011698	-0.039581963809574003	-0.040060707850637867
5.6799999999999997	-0.038847736780560318	-0.038963888228127824	-0.039674565753348892	-0.040629359823990532	-0.039301648974213121	-0.039527454602337191	-0.040091666735104128
5.6850000000000005	-0.03882375343703498	-0.038944152006373807	-0.039646514660915649	-0.040575122845155062	-0.039272761222826386	-0.039483319322297872	-0.040121140768821006
5.6900000000000004	-0.038801250370137985	-0.0389292152232791	-0.039610644594100977	-0.040515043630808684	-0.03926151084339799	-0.039447281620146837	-0.040151038693640256
5.6950000000000003	-0.038780287843356194	-0.038915772150634409	-0.039568017581696521	-0.040449918600405928	-0.039261317386380098	-0.039416107796642633	-0.040183431043531045
5.7000000000000002	-0.038760917684313209	-0.03890068644201361	-0.03951983543431635	-0.040380787274957725	-0.039264821038609656	-0.039386166345234522	-0.040220027262188832
5.7050000000000001	-0.038743183443073939	-0.038881873719993326	-0.039467396121102519	-0.040308895825823934	-0.039266069462004033	-0.039353812692992964	-0.040261706028050182
5.71	-0.03872712064336678	-0.038858787866563924	-0.039412074289060503	-0.040235638884745226	-0.03926127644091297	-0.039315656223149031	-0.040308230068318539
5.7149999999999999	-0.038712757114454682	-0.038832459063335586	-0.039355321842723723	-0.040162483917023442	-0.03924884444842227	-0.039268809133584007	-0.040358223117785141
5.7199999999999998	-0.038700113390395724	-0.038805089212269293	-0.039298675642763958	-0.040090885270967574	-0.039229166027804865	-0.039211205613067596	-0.040409407961989004
5.7250000000000005	-0.038689203163020755	-0.038779265443478803	-0.039243753761019976	-0.040022196840395346	-0.039204034740608046	-0.039142023539302552	-0.040459031054557573
5.7300000000000004	-0.038680033774728055	-0.038757007062168045	-0.039192221404119772	-0.039957592726208975	-0.039175400446849806	-0.039062150355959807	-0.040504356633960417
5.7350000000000003	-0.038672606737484176	-0.038739032609703281	-0.039145713758123084	-0.039898004253836952	-0.039143993774431965	-0.038974534543943076	-0.040543111602014861
5.7400000000000002	-0.038666918264882881	-0.038724609415817526	-0.039105715253277273	-0.039844079400759791	-0.039108906720568291	-0.038884201076685047	-0.04057379457200902
5.7450000000000001	-0.038662959805035896	-0.038712055897604181	-0.039073410480660376	-0.039796167572494309	-0.039068485657582072	-0.038797740712858394	-0.040595810990952573
5.75	-0.038660718562909799	-0.038699615212530361	-0.039049536272422212	-0.039754329334677402	-0.039021765461457927	-0.03872223900178931	-0.040609442760945788
5.7549999999999999	-0.038660178002117213	-0.038686277311933734	-0.039034271375990574	-0.039718367754608443	-0.038969605108680486	-0.038663852270711611	-0.040615693026867045
5.7599999999999998	-0.038661318317318109	-0.038672234510317011	-0.039027195495592568	-0.03968787588324138	-0.038915334298409959	-0.038626449744002284	-0.040616060645047275
5.7649999999999997	-0.038664116869844209	-0.038658849214601013	-0.039027333365178489	-0.039662293854009087	-0.038864859576170349	-0.038610788537865509	-0.040612296736440422
5.7700000000000005	-0.038668548580575148	-0.038648168309767653	-0.039033277204084366	-0.039640969086188471	-0.038825716917884168	-0.038614511777339752	-0.040606183438142498
5.7750000000000004	-0.038674586275354826	-0.038642152616517843	-0.039043360714477227	-0.039623213959527781	-0.038804562342053636	-0.038632935678088384	-0.040599358693957102
5.7800000000000002	-0.03868220097970327	-0.038641924145281031	-0.039055847152306221	-0.0396083567536753	-0.038803836995832466	-0.038660293970807211	-0.0405931954877242
5.7850000000000001	-0.038691362160669707	-0.038647377057991088	-0.039069095974025136	-0.039595783272157389	-0.038819847116596029	-0.038690992097088248	-0.040588732155606169
5.79	-0.038702037914936753	-0.038657342059136859	-0.039081684749500814	-0.039584968091437439	-0.038844037288760375	-0.038720520472681305	-0.040586643344470236
5.7949999999999999	-0.038714195103156053	-0.038670203183947455	-0.039092479481436376	-0.039575495580992909	-0.038866608050714485	-0.038745891517140418	-0.040587238580264896
5.7999999999999998	-0.038727799431519674	-0.038684654077866573	-0.03910066085442343	-0.039567071630989603	-0.038879866033226754	-0.038765665597565731	-0.040590476356730229
5.8049999999999997	-0.038742815482280348	-0.038700271425654478	-0.03910572211392517	-0.039559527402467647	-0.038879782427426041	-0.038779733819066631	-0.040595984998293734
5.8100000000000005	-0.038759206695610254	-0.038717703301233308	-0.039107455138655906	-0.039552816459708748	-0.038866263467535127	-0.038789026570853508	-0.040603086161344712
5.8150000000000004	-0.038776935305817613	-0.038738401934715727	-0.039105936113420517	-0.039547006475539562	-0.038843088844663282	-0.038795259368343132	-0.040610821703030223
5.8200000000000003	-0.038795962235425599	-0.03876395686205969	-0.039101513615419935	-0.039542266449220986	-0.03881738857601981	-0.038800757741615746	-0.040617988859229466
5.8250000000000002	-0.038816246951054192	-0.038795240254500984	-0.039094792959722222	-0.039538850156598637	-0.038797676778985615	-0.038808344540146013	-0.040623191390084162
5.8300000000000001	-0.038837747285514534	-0.038831717528739693	-0.039086604461156901	-0.039537076442011737	-0.038790327723615695	-0.038821229633161557	-0.040624914798044628
5.835	-0.038860419230913532	-0.038871269505288589	-0.039077942656245007	-0.039537306992795694	-0.038796427404098603	-0.038842813523601652	-0.040621631307066544
5.8399999999999999	-0.038884216707944549	-0.038910643559903604	-0.039069869985641686	-0.039539922393984864	-0.038811484303312466	-0.038876315085285176	-0.040611934828206062
5.8449999999999998	-0.038909091316919567	-0.038946323847451655	-0.039063390887143258	-0.039545297484626291	-0.038828211018638897	-0.038924183830504458	-0.040594698139705239
5.8500000000000005	-0.038934992076664912	-0.038975425709298614	-0.03905931640859258	-0.03955377724322217	-0.038840098836346766	-0.038987370252838827	-0.040569235395573777
5.8550000000000004	-0.038961865157545919	-0.038996296133604828	-0.039058148951047284	-0.039565654528748474	-0.038843641623621521	-0.039064667505495518	-0.0405354451222084
5.8600000000000003	-0.038989653615618243	-0.039008729597341793	-0.039060016143409246	-0.039581150928999415	-0.03883891024172751	-0.03915241643784638	-0.040493904765516626
5.8650000000000002	-0.039018297135042984	-0.039013886841547912	-0.039064670934988867	-0.039600401699423998	-0.03882920462465643	-0.039244799874681602	-0.040445889927380865
5.8700000000000001	-0.039047731786518547	-0.039014037158766751	-0.039071556138513555	-0.039623445354995228	-0.038820113038830477	-0.039334737974764333	-0.0403933007007648
5.875	-0.039077889809580164	-0.039012183080916765	-0.039079913757241208	-0.03965021800254323	-0.03881776848950997	-0.039415137246440773	-0.040338493088645386
5.8799999999999999	-0.039108699427107124	-0.039011581039505999	-0.039088909661399621	-0.039680552098865271	-0.038826521349871579	-0.039480088338912173	-0.040284032588620317
5.8849999999999998	-0.039140084700311759	-0.039015212384994488	-0.039097745351741285	-0.039714179102127767	-0.038847166806153632	-0.039525642177684894	-0.040232405547605848
5.8899999999999997	-0.039171965432687764	-0.039025351655582935	-0.039105738320638558	-0.039750735498813403	-0.038876871448383851	-0.039549993322142748	-0.040185737231174148
5.8950000000000005	-0.03920425713108594	-0.039043402004143163	-0.039112365503783358	-0.03978977189107942	-0.038910830422681515	-0.039553145107699139	-0.040145569348878168
5.9000000000000004	-0.039236871031912104	-0.039070037466701402	-0.039117275215281709	-0.039830765088287451	-0.038944707007850882	-0.039536299709113223	-0.040112740894702827
5.9050000000000002	-0.039269714199798009	-0.039105482587992853	-0.039120278772327224	-0.039873133292789992	-0.038976749117716342	-0.039501253976230576	-0.040087394290933387
5.9100000000000001	-0.039302689705426414	-0.039149653324705644	-0.039121333471666173	-0.039916254368333556	-0.039008717708108674	-0.039450014020261236	-0.040069098211587342
5.915	-0.039335696888131669	-0.039201987450334548	-0.039120525299292316	-0.039959486796255904	-0.039045093151319238	-0.039384726523277833	-0.040057048133375378
5.9199999999999999	-0.039368631707804837	-0.039261045456573981	-0.039118055042584421	-0.040002192354938251	-0.039090645805940391	-0.039307905616356928	-0.040050286625229123
5.9249999999999998	-0.039401387189114526	-0.039324189774988083	-0.039114227363303194	-0.040043758996010752	-0.039147420723546517	-0.03922282598865906	-0.040047885458480821
5.9299999999999997	-0.039433853959374515	-0.039387680358912408	-0.039109440103180543	-0.040083622054477991	-0.039212879635494372	-0.039133864830587034	-0.040049050910898484
5.9350000000000005	-0.039465920879760599	-0.039447297729993266	-0.039104170852675674	-0.040121281971634511	-0.039280471582680374	-0.039046537274073964	-0.040053143923680042
5.9400000000000004	-0.03949747576734422	-0.039499248421517107	-0.039098958974099422	-0.040156317155217044	-0.039342255380666088	-0.038967031603264771	-0.040059635478456299
5.9450000000000003	-0.0395284062034785	-0.03954089614661082	-0.039094382780802003	-0.040188391340737831	-0.039391732113677261	-0.038901239317361169	-0.040068033990483892
5.9500000000000002	-0.039558600421869483	-0.039570988869977168	-0.039091032633083833	-0.040217255653620026	-0.039425197655700156	-0.03885354184615529	-0.040077821596404467
5.9550000000000001	-0.039587948267397123	-0.03958941786248632	-0.039089481257459549	-0.040242746291355866	-0.039441412507443499	-0.03882582147284884	-0.040088423358248734
5.96	-0.039616342214634691	-0.039596838331501044	-0.039090253223673335	-0.040264779194485491	-0.039440598790155115	-0.038817152183492215	-0.040099215544723912
5.9649999999999999	-0.039643678432978363	-0.039594480951011313	-0.03909379678693272	-0.04028334319571189	-0.039423847649418038	-0.038824349206385722	-0.040109564236517591
5.9699999999999998	-0.039669857883214449	-0.039584232859517454	-0.039100462973327699	-0.04029849296452867	-0.039393375006519557	-0.038843150903128974	-0.04011887808097097
5.9750000000000005	-0.039694787428748407	-0.039568792488948151	-0.039110497650066509	-0.040310342696423876	-0.039353283930036218	-0.0388695222908743	-0.040126659341129675
5.9800000000000004	-0.039718380943201952	-0.039551624652665665	-0.039124050963994544	-0.040319061046295547	-0.039309909092148876	-0.038900578922755016	-0.04013254271126137
5.9850000000000003	-0.039740560394816896	-0.039536607650520042	-0.039141204440975359	-0.040324867368883036	-0.039270924838219597	-0.038934894297894429	-0.040136318135318413
5.9900000000000002	-0.039761256887456173	-0.039527505265311305	-0.039162010211594961	-0.040328028963038602	-0.039243448791756813	-0.038972270678096957	-0.040137939325467678
5.9950000000000001	-0.039780411637429416	-0.03952748910382492	-0.039186531390449905	-0.040328858739920065	-0.039232469435703438	-0.039013232262426728	-0.04013752256533544
6.	-0.039797976865429956	-0.039538824636681985	-0.039214869799267207	-0.040327712544702535	-0.039240705031699401	-0.039058493070198111	-0.040135340695865024
6.0049999999999999	-0.039813916583351303	-0.039562661900071794	-0.039247168305211424	-0.040324985244551984	-0.039269534026131356	-0.039108538823949379	-0.040131815632854409
6.0099999999999998	-0.039828207256691561	-0.039598812450499163	-0.03928358006614778	-0.040321104650448254	-0.039319531032931593	-0.039163349917388956	-0.040127510260231439
6.0150000000000006	-0.039840838324554324	-0.039645500750801525	-0.039324204835479715	-0.040316522376541125	-0.039389579972264513	-0.039222240010956574	-0.040123117887564702
6.0200000000000005	-0.039851812561322218	-0.039699263321535804	-0.0393690014080985	-0.040311700886116908	-0.039475105354791221	-0.03928379029598765	-0.040119445263016723
6.0250000000000004	-0.039861146266139874	-0.039755259800952715	-0.039417693271656035	-0.040307096258879085	-0.039567262516555936	-0.039345888103012136	-0.040117383835005308
6.0300000000000002	-0.039868869269265167	-0.039808111049938678	-0.03946968964679376	-0.040303136668181958	-0.03965466311587304	-0.039405892595639619	-0.040117863883392141
6.0350000000000001	-0.039875024747316329	-0.03985303189879906	-0.039524044814588814	-0.040300197182539646	-0.039727222849760518	-0.039460929612494491	-0.040121787535052744
6.04	-0.039879668842847799	-0.039886752428585609	-0.03957947402421301	-0.040298572271664543	-0.039779607616304939	-0.039508269670678428	-0.040129939680903434
6.0449999999999999	-0.039882870087383615	-0.039907799282760531	-0.039634434305580557	-0.040298448222449101	-0.039811793310718616	-0.039545698749537055	-0.040142880395816608
6.0499999999999998	-0.03988470863073583	-0.039916110929713505	-0.039687264337152597	-0.040299878426150931	-0.039826635232689284	-0.039571783798849666	-0.040160828317768398
6.0549999999999997	-0.039885275283467178	-0.039912359486819912	-0.039736361870133192	-0.040302765017258033	-0.039826532665993182	-0.039585972215191688	-0.040183550794445008
6.0600000000000005	-0.039884670383125459	-0.039897452277853254	-0.039780364439949686	-0.040306850448971809	-0.039811348771424851	-0.039588523689892768	-0.040210282046641246
6.0650000000000004	-0.039883002498785999	-0.039872479020639964	-0.039818294191042422	-0.040311722131143743	-0.039778551411179461	-0.039580320966896516	-0.040239693068696333
6.0700000000000003	-0.039880386992051611	-0.039839047687744406	-0.039849633980792144	-0.04031683215915402	-0.039725485628098384	-0.039562626017911454	-0.040269934172639445
6.0750000000000002	-0.039876944455946889	-0.039799703969926784	-0.039874318835337076	-0.040321532468600672	-0.039652756353883864	-0.03953684306778691	-0.040298761396669963
6.0800000000000001	-0.039872799056296988	-0.039758066978517775	-0.03989264887041491	-0.040325123643476887	-0.039566724423887756	-0.039504331677503113	-0.040323741939139457
6.085	-0.039868076802615067	-0.039718471902468314	-0.039905148978978316	-0.040326913396749445	-0.039479160409717759	-0.039466292993806752	-0.040342514878020749
6.0899999999999999	-0.039862903777650484	-0.039685209391480604	-0.039912410409448117	-0.040326278833177423	-0.039403979840163694	-0.039423737443170737	-0.040353067705751769
6.0949999999999998	-0.039857404356216215	-0.03966169201780264	-0.039914947935981625	-0.040322725402509252	-0.039353266908011483	-0.03937753338321455	-0.040353982655206247
6.1000000000000005	-0.039851699444809888	-0.039649881665976425	-0.039913096682232182	-0.040315935278588636	-0.039335045178781426	-0.039328528701347488	-0.040344612052035558
6.1050000000000004	-0.039845904773655738	-0.039650099746145306	-0.039906960294719872	-0.040305798901007738	-0.039353217795103396	-0.039277726041937827	-0.040325156442594379
6.1100000000000003	-0.039840129272503293	-0.039661123794607456	-0.039896411836177412	-0.040292425503460246	-0.039408080215449094	-0.039226477002691371	-0.040296636829369944
6.1150000000000002	-0.03983447356006975	-0.039680429097232163	-0.039881142526202895	-0.04027613130349382	-0.039495836092813125	-0.039176645512542643	-0.040260767407111778
6.1200000000000001	-0.039829028575546738	-0.039704537848020804	-0.039860750524767091	-0.040257407143206317	-0.039607412197740138	-0.039130680925516102	-0.040219746220668928
6.125	-0.039823874377798732	-0.039729515647544358	-0.039834860038424583	-0.040236870181040635	-0.039728612869026535	-0.039091541571229862	-0.040175990299199486
6.1299999999999999	-0.039819079135058777	-0.039751588337802166	-0.039803258016927225	-0.040215206233759342	-0.039843175375994952	-0.039062424805369242	-0.04013185088993397
6.1349999999999998	-0.039814698324133105	-0.039767715948549442	-0.039766031005072672	-0.040193110225404276	-0.039937557722134059	-0.039046297889070505	-0.040089351380891793
6.1400000000000006	-0.03981077415431352	-0.039775929998482909	-0.039723679755750307	-0.04017123183266981	-0.04000422888226246	-0.039045291628808217	-0.040049990067494344
6.1450000000000005	-0.039807335226541715	-0.039775377317929808	-0.039677186962930391	-0.040150131992709497	-0.040041410528842983	-0.039060105858241642	-0.040014638033951361
6.1500000000000004	-0.039804396433809314	-0.039766193428266108	-0.039628017033844026	-0.040130253819983336	-0.040050252420677251	-0.039089641350764634	-0.039983540616558746
6.1550000000000002	-0.039801959104002194	-0.03974938591042488	-0.039578037616313122	-0.040111909117173217	-0.040032003381671961	-0.039131053949125055	-0.039956406548543932
6.1600000000000001	-0.039800011381273391	-0.039726802491389546	-0.039529369059856948	-0.040095279494412592	-0.039986984505938017	-0.039180289349505709	-0.039932551070195159
6.165	-0.039798528837436342	-0.039701089052344762	-0.039484185547136244	-0.040080429456671174	-0.03991569298672655	-0.039232949699190528	-0.039911053808816543
6.1699999999999999	-0.039797475300069524	-0.039675454175777454	-0.039444504300890609	-0.040067327846850687	-0.039821295780194325	-0.039285187809374192	-0.039890898992944748
6.1749999999999998	-0.039796803879651815	-0.039653140382921038	-0.039412002233274658	-0.040055873749229344	-0.039711898682781799	-0.039334325871110062	-0.039871079692998968
6.1799999999999997	-0.039796458174127434	-0.039636722093328719	-0.039387891287079507	-0.040045923245016879	-0.03960052123699391	-0.03937904911137545	-0.039850662889320834
6.1850000000000005	-0.039796373625729173	-0.039627533118754707	-0.039372867337990475	-0.040037314079992753	-0.039501867389480166	-0.039419222440989499	-0.039828823389000984
6.1900000000000004	-0.039796479001993401	-0.039625493874033524	-0.039367128649718919	-0.040029886152223256	-0.039427593900710531	-0.039455501407704798	-0.039804859959414254
6.1950000000000003	-0.039796697970486163	-0.039629374768043006	-0.039370444683411054	-0.040023496583377005	-0.039383256877913608	-0.039488915526712298	-0.039778207066397918
6.2000000000000002	-0.039796950735296328	-0.039637306143612438	-0.039382248710501756	-0.040018028886497345	-0.039368638913387419	-0.039520531378366711	-0.039748452157168358
6.2050000000000001	-0.039797155702235964	-0.039647298593360011	-0.039401729078902797	-0.040013396331384177	-0.039380341913750908	-0.039551219964665915	-0.039715363483997956
6.21	-0.039797231139676814	-0.039657644428976471	-0.039427902137814406	-0.040009540035161287	-0.039414212728597887	-0.039581500406618911	-0.039678928421740339
6.2149999999999999	-0.039797096802303297	-0.03966718730893698	-0.039459661088784056	-0.040006422602322164	-0.039466078370961596	-0.039611420963209035	-0.039639397791593894
6.2199999999999998	-0.0397966754865373	-0.039675471432107187	-0.039495805488399843	-0.040004018351915985	-0.039531030366064646	-0.039640462000194207	-0.039597328107827567
6.2250000000000005	-0.039795894488101877	-0.039682732789675324	-0.039535062644147342	-0.040002301341764406	-0.039602560584608197	-0.039667490379856028	-0.039553611043985582
6.2300000000000004	-0.039794686934803737	-0.039689680143071199	-0.039576113052250062	-0.04000123255414996	-0.039672651264105477	-0.039690837070505795	-0.039509478054911396
6.2350000000000003	-0.039792992970740473	-0.039697110034555325	-0.039617627595325264	-0.040000747742117801	-0.039732970550466241	-0.039708572588276384	-0.039466468507332195
6.2400000000000002	-0.039790760771590508	-0.039705540510446162	-0.039658316733904506	-0.040000747521137928	-0.039776486904533781	-0.03971898580812485	-0.039426352481401951
6.2450000000000001	-0.039787947374560241	-0.03971507117242655	-0.0396969849628609	-0.040001091276900408	-0.03979859842531279	-0.039721142714742114	-0.039391005012960958
6.25	-0.039784519310836583	-0.03972552450392277	-0.039732580598357638	-0.040001596286883781	-0.03979740003540766	-0.039715292070814916	-0.039362236754570033
6.2549999999999999	-0.039780453032627588	-0.039736721664493976	-0.039764232617589129	-0.040002043070291648	-0.039773550545013012	-0.039702897590557493	-0.039341595739326496
6.2599999999999998	-0.039775735131331633	-0.03974866383434459	-0.0397912711240751	-0.040002187365070205	-0.0397304496086478	-0.039686240198586013	-0.039330164104877739
6.2650000000000006	-0.039770362347796448	-0.039761478531820604	-0.039813232853479916	-0.040001778304573674	-0.039674723889352753	-0.039667752864622548	-0.039328379747207043
6.2700000000000005	-0.039764341379804426	-0.039775176533112966	-0.039829855551426707	-0.040000581409694563	-0.039616005501831197	-0.039649373458866599	-0.039335913758770463
6.2750000000000004	-0.039757688495941093	-0.039789427349123732	-0.039841064924583482	-0.039998404059222892	-0.039564897924185619	-0.039632155424861287	-0.039351629337990787
6.2800000000000002	-0.039750428968788914	-0.039803581040777039	-0.039846956883775611	-0.039995120326426444	-0.039529582408016031	-0.039616219649790785	-0.0393736376281172
6.2850000000000001	-0.039742596343598065	-0.039816993367072478	-0.039847777640441354	-0.039990691658962567	-0.039513344129499278	-0.039600980207054631	-0.039399452909916422
6.29	-0.039734231561560564	-0.03982945829012563	-0.039843905118305788	-0.039985179985804281	-0.039514824461363666	-0.039585506015842313	-0.039426235820298625
6.2949999999999999	-0.039725381959237957	-0.039841436599003549	-0.039835835942584094	-0.039978750539386432	-0.039530270662802985	-0.039568889489899214	-0.039451099567153092
6.2999999999999998	-0.039716100167451376	-0.039853906399123264	-0.039824181531546376	-0.039971662949907082	-0.03955567034778882	-0.039550540724010437	-0.03947144048737769
6.3049999999999997	-0.039706442934527103	-0.039867925849639489	-0.039809673873906985	-0.039964250839392951	-0.03958763946725849	-0.039530373245734142	-0.039485242411174945
6.3100000000000005	-0.039696469899368966	-0.039884166751608482	-0.039793176883100079	-0.039956891937302306	-0.03962337935588988	-0.039508877621717682	-0.039491299322007789
6.3150000000000004	-0.039686242340298966	-0.039902648036733698	-0.039775694151611751	-0.039949972311118853	-0.039660510154821138	-0.039487092873429455	-0.039489309765039574
6.3200000000000003	-0.039675821925294591	-0.03992273823281936	-0.039758360441738763	-0.039943849323341774	-0.039697278953749138	-0.039466490828773175	-0.03947982269158036
6.3250000000000002	-0.039665269488507932	-0.039943338694586203	-0.039742404464998368	-0.039938818158155226	-0.039732952036525333	-0.039448792273167929	-0.0394640522326513
6.3300000000000001	-0.039654643856807142	-0.039963104384526098	-0.039729076000190502	-0.039935086146426962	-0.039767713977372027	-0.039435738241314078	-0.039443613919400253
6.335	-0.03964400074850593	-0.0399806176012555	-0.039719541130898275	-0.039932757789654473	-0.039801867887986592	-0.039428843732058266	-0.039420251611456847
6.3399999999999999	-0.03963339176429527	-0.039994518902358458	-0.03971476269768219	-0.039931831636377424	-0.039835142892811183	-0.039429164471779174	-0.039395615820676598
6.3449999999999998	-0.039622863488347593	-0.040003623722998559	-0.039715393811501687	-0.039932208373116361	-0.039866923444921827	-0.039437113281352742	-0.039371126020435937
6.3500000000000005	-0.039612456714711683	-0.040007016966323986	-0.039721714709130572	-0.039933708008255076	-0.039897072359708324	-0.03945237177217277	-0.039347916479705883
6.3550000000000004	-0.039602205811503977	-0.040004104499424896	-0.039733634199435569	-0.0399360930951351	-0.039926362472226029	-0.039473944582334122	-0.039326841518719569
6.3600000000000003	-0.039592138232326532	-0.039994642605146444	-0.039750758525563978	-0.03993909464825704	-0.039956061439677768	-0.039500377439448842	-0.039308508673994755
6.3650000000000002	-0.03958227418131792	-0.039978803514957778	-0.039772509786658569	-0.039942437691308917	-0.039986958046982629	-0.039530100553443088	-0.039293314876434247
6.3700000000000001	-0.039572626435037062	-0.039957306665153125	-0.039798261826814445	-0.039945864067486098	-0.040018393965098834	-0.03956179320017085	-0.039281473840290633
6.375	-0.039563200321426323	-0.039931566907582081	-0.039827459207791266	-0.039949151027365487	-0.040047993727116454	-0.039594643636170497	-0.039273034793241179
6.3799999999999999	-0.039553993852765056	-0.039903748285284889	-0.039859694035755136	-0.039952124986694121	-0.040072791824018156	-0.039628426567975453	-0.039267899167556519
6.3849999999999998	-0.039544998006870349	-0.039876616754999081	-0.039894730504257445	-0.039954670568613654	-0.040091600316406489	-0.039663408902412975	-0.039265842568080356
6.3900000000000006	-0.039536197147823179	-0.039853161539564808	-0.039932481244424944	-0.039956735532224258	-0.040106992631439228	-0.039700161153430218	-0.039266546361014731
6.3950000000000005	-0.039527569575020842	-0.039836060891907846	-0.039972948456897077	-0.039958332424812573	-0.040125084730517582	-0.039739356291037628	-0.039269639266076697
6.4000000000000004	-0.039519088187135079	-0.039827141976113374	-0.04001614555446769	-0.039959537806716287	-0.040153014881637063	-0.039781591904141822	-0.039274746273903066
6.4050000000000002	-0.039510721245477338	-0.039826986980559212	-0.040062013607764832	-0.039960489738778471	-0.04019566990744465	-0.03982722111431708	-0.039281540737213773
6.4100000000000001	-0.039502433219761622	-0.039834780666673702	-0.040110343950248449	-0.039961383954514824	-0.040253267741189778	-0.039876162640694886	-0.039289795325711127
6.415	-0.039494185698035214	-0.039848422901484201	-0.040160715758356322	-0.039962468822498667	-0.040320663776982291	-0.039927691073287738	-0.039299427982562543
6.4199999999999999	-0.039485938341721844	-0.039864874234862159	-0.040212455835366222	-0.039964038892354968	-0.040388706031942501	-0.0399802663985106	-0.039310539408678513
6.4249999999999998	-0.039477649866368508	-0.039880663496297625	-0.040264626696799297	-0.039966426559262656	-0.040447354659024215	-0.040031511544085012	-0.039323438601992965
6.4299999999999997	-0.039469279028803483	-0.039892454168708909	-0.040316047460512261	-0.039969991221890384	-0.040489282500475843	-0.040078447582709537	-0.039338652694955678
6.4350000000000005	-0.039460785601816456	-0.039897541875679218	-0.040365349247866222	-0.039975105290660888	-0.040512133703637723	-0.040118020636821836	-0.039356917212847023
6.4400000000000004	-0.039452131318536449	-0.039894155535734902	-0.040411062621758004	-0.039982136565677603	-0.040518418418454535	-0.040147814619897457	-0.039379143495260574
6.4450000000000003	-0.039443280769867563	-0.039881488114142827	-0.040451729497031005	-0.039991426870312916	-0.040513491619520461	-0.040166708114291419	-0.039406361787596295
6.4500000000000002	-0.039434202240080089	-0.039859497199450741	-0.040486026931181855	-0.040003267396619191	-0.040502877807487847	-0.040175199178414847	-0.039439641361247932
6.4550000000000001	-0.039424868467491089	-0.03982863663539718	-0.04051288641986605	-0.040017871949875036	-0.040490086071537076	-0.040175240664279882	-0.039479992308071754
6.46	-0.039415257319580968	-0.039789716153399025	-0.040531590875243426	-0.04003535008041198	-0.040475565860389771	-0.040169646217726562	-0.039528256281048932
6.4649999999999999	-0.039405352373892116	-0.039743989390412043	-0.040541833138538069	-0.040055682821021996	-0.040456990534069238	-0.04016130963784656	-0.039584994365811164
6.4699999999999998	-0.039395143398943656	-0.039693386771688821	-0.040543724933697366	-0.040078704235633367	-0.040430728176873342	-0.040152521253380355	-0.039650379109601883
6.4750000000000005	-0.039384626731337399	-0.03964065513322762	-0.040537753099474619	-0.040104092058452272	-0.040394096682787484	-0.04014456697868312	-0.039724095363297338
6.4800000000000004	-0.039373805548236524	-0.039589168293848224	-0.040524689289994781	-0.040131370237413852	-0.040347614412359761	-0.040137646778960964	-0.039805253081933195
6.4850000000000003	-0.039362690036073234	-0.039542371643172619	-0.040505467908746054	-0.040159925156041387	-0.040296069299654805	-0.040131036597503431	-0.039892317090798497
6.4900000000000002	-0.039351297458910431	-0.039503090834652775	-0.040481052598844186	-0.040189035777463772	-0.040247517924307086	-0.040123374718143694	-0.039983065467383158
6.4950000000000001	-0.039339652131426296	-0.039473047913857202	-0.040452312819762935	-0.040217916139772533	-0.040210543171486819	-0.04011296894945339	-0.040074598139373863
6.5	-0.039327785303117813	-0.039452785418376601	-0.040419929040360326	-0.040245766828599518	-0.040191211538261391	-0.040098069013964913	-0.040163425305533664
6.5049999999999999	-0.039315734961531193	-0.039441926508503589	-0.040384339294044128	-0.04027183059039216	-0.040191092780416098	-0.04007710292362384	-0.040245663671438808
6.5099999999999998	-0.039303545563125555	-0.03943951678344626	-0.04034573312639779	-0.04029544641366592	-0.040206796747810983	-0.040048912630748799	-0.040317351147250172
6.5150000000000006	-0.03929126770092338	-0.039444212027802905	-0.040304092659434999	-0.040316096374533511	-0.040230857028668049	-0.040013023561313449	-0.040374858010623266
6.5200000000000005	-0.039278957718172858	-0.039454245884934333	-0.040259274948007948	-0.040333440343265386	-0.040253722380443259	-0.039969937877612091	-0.040415334105311562
6.5250000000000004	-0.039266677277175248	-0.039467301639814128	-0.040211124601481386	-0.040347335149838147	-0.040266468438396229	-0.039921367033073127	-0.040437103322057341
6.5300000000000002	-0.039254492891865743	-0.039480497188390556	-0.040159600394338829	-0.040357836749837145	-0.040263332697204113	-0.039870256391713821	-0.040439913207235542
6.5350000000000001	-0.039242475432178389	-0.039490614176131478	-0.040104894786833767	-0.040365185989245392	-0.040242939964231575	-0.039820460459483335	-0.040424974621356677
6.54	-0.039230699607197855	-0.03949452258075483	-0.040047522667853497	-0.040369780408304551	-0.040207673306228722	-0.039776039295298299	-0.040394776418059858
6.5449999999999999	-0.039219243433276971	-0.039489625556568098	-0.039988357641583275	-0.040372135883591842	-0.040161652380243884	-0.039740337063916068	-0.040352715641968601
6.5499999999999998	-0.039208187692218586	-0.03947418507467626	-0.03992860244441692	-0.040372842624819022	-0.040108428614093902	-0.039715167502684376	-0.040302625447704452
6.5549999999999997	-0.039197615383429585	-0.039447530302491929	-0.039869693864698436	-0.040372520082705338	-0.040049476823453667	-0.039700445894417416	-0.040248298254022388
6.5600000000000005	-0.039187611173327641	-0.039410234323748378	-0.039813158201575674	-0.040371774768739654	-0.039984085932153274	-0.039694432666074406	-0.040193089168596471
6.5650000000000004	-0.039178260844006496	-0.039364274383680009	-0.039760445531522318	-0.040371164001174575	-0.039910699508041464	-0.039694479819232312	-0.040139652947065618
6.5700000000000003	-0.039169650742753567	-0.039313034055912258	-0.039712775407121044	-0.040371167383698475	-0.039829166657508588	-0.039697958557923865	-0.040089829811487197
6.5750000000000002	-0.039161867233365372	-0.039260937881674604	-0.039671021780327893	-0.040372166601514242	-0.03974264935110701	-0.039703008563963707	-0.04004466320194093
6.5800000000000001	-0.03915499614973765	-0.039212657175236546	-0.039635653271277799	-0.04037443305784133	-0.039657677798889013	-0.039708881339653133	-0.040004512775510995
6.585	-0.039149122252288546	-0.03917212113229003	-0.039606730972396573	-0.040378122090357543	-0.039581933140568765	-0.039715851148937616	-0.039969219741836613
6.5899999999999999	-0.039144328687378861	-0.039141761850332662	-0.039583954283820139	-0.040383272058035886	-0.039521196287336413	-0.039724823541716525	-0.039938285815266504
6.5949999999999998	-0.039140696450506322	-0.039122319061336314	-0.03956673849227435	-0.040389806476932466	-0.039477570358533415	-0.039736826717093332	-0.039911036851230347
6.6000000000000005	-0.039138303853880348	-0.039113201588541563	-0.039554306332917455	-0.040397537569798615	-0.039449854277173221	-0.039752540000474235	-0.039886753193983604
6.6050000000000004	-0.039137225999656397	-0.039113112635247096	-0.039545778375020983	-0.040406170016513344	-0.039435265662994254	-0.039771949373777024	-0.039864758018455772
6.6100000000000003	-0.039137534260329961	-0.039120582894147354	-0.03954025187565021	-0.040415304276099302	-0.039431076036584002	-0.039794169932816051	-0.039844461409317924
6.6150000000000002	-0.039139295768200515	-0.039134196546714697	-0.039536863008239456	-0.04042443952130545	-0.039435229639778198	-0.039817457372591208	-0.039825361934018713
6.6200000000000001	-0.039142572916301612	-0.039152507250698097	-0.03953483180592017	-0.040432976907243089	-0.039445947612036	-0.039839432119636045	-0.039807010228240222
6.625	-0.039147422873268847	-0.039173812980327891	-0.039533491955099004	-0.040440224509381131	-0.039460992107627948	-0.039857529343705879	-0.03978894205253096
6.6299999999999999	-0.03915389711499101	-0.039196023573248903	-0.039532308403509478	-0.04044540573180401	-0.039477328181471982	-0.039869636727652001	-0.03977059248739416
6.6349999999999998	-0.039162040975884729	-0.039216779998093032	-0.03953088485502676	-0.0404476732176971	-0.039491432126216794	-0.039874786387514287	-0.0397512086454683
6.6400000000000006	-0.039171893222503758	-0.039233812505251202	-0.039528961509217843	-0.040446130206177391	-0.039499908798470332	-0.039873667658347253	-0.039729784462426504
6.6450000000000005	-0.039183485652262907	-0.039245383970613376	-0.039526402192771287	-0.040439860804737313	-0.039499930977040687	-0.03986869886849799	-0.039705045363319411
6.6500000000000004	-0.039196842719460945	-0.039250653427405989	-0.039523170439621169	-0.040427969756543669	-0.039489381240255334	-0.039863504284341336	-0.039675509500798303
6.6550000000000002	-0.039211981190805947	-0.039249876588824208	-0.039519296277652445	-0.040409631012269867	-0.03946698168203229	-0.03986187948432067	-0.039639642631858145
6.6600000000000001	-0.0392289098319493	-0.039244427570250769	-0.039514838454882191	-0.040384142887952404	-0.039432728556336172	-0.039866585512887395	-0.039596104315165227
6.665	-0.039247629126413622	-0.039236634375367188	-0.039509848974459083	-0.040350986011696545	-0.039388639169573136	-0.039878432013632101	-0.03954405646015724
6.6699999999999999	-0.03926813102781139	-0.039229411695594477	-0.039504346926468037	-0.040309878908568547	-0.039339349836913284	-0.039895998965858368	-0.039483478189553556
6.6749999999999998	-0.039290398746078467	-0.039225703674972578	-0.039498306640693315	-0.04026082523931232	-0.039291781369803519	-0.039916057011811723	-0.039415413255800516
6.6799999999999997	-0.039314406568307814	-0.039227831437208246	-0.039491662033424205	-0.040204146642939503	-0.039253434571978829	-0.039934445038670704	-0.039342076947288529
6.6850000000000005	-0.039340119714785092	-0.039236937799192774	-0.039484325852397764	-0.040140495967282974	-0.039229949085563341	-0.039947015555875598	-0.039266772400604243
6.6900000000000004	-0.03936749423110214	-0.039252751767678028	-0.039476220169328169	-0.040070847374245627	-0.03922336570239901	-0.039950317101915884	-0.039193607169627984
6.6950000000000003	-0.039396476917537684	-0.039273787580168487	-0.039467313219488917	-0.039996462171584049	-0.039232086336383934	-0.039941875430431019	-0.039127047886613718
6.7000000000000002	-0.03942700529753914	-0.039297887804053036	-0.039457657383142095	-0.039918831907340524	-0.039252240498940549	-0.039920135126242887	-0.039071389027874728
6.7050000000000001	-0.039459007627890702	-0.039322865552033917	-0.039447423328189311	-0.039839602856805836	-0.039279358942858542	-0.039884238625389083	-0.03903022980140429
6.71	-0.039492402953909968	-0.039347000688599351	-0.039436925644779269	-0.039760488145609826	-0.039309516058725735	-0.039833830239406752	-0.039006047766675322
6.7149999999999999	-0.039527101214150595	-0.039369260102530626	-0.03942663549019558	-0.039683175091935363	-0.039339820497441738	-0.039769010570071914	-0.038999933953832736
6.7199999999999998	-0.039563003399869082	-0.039389246724356106	-0.039417176042855585	-0.039609235759688458	-0.039368497299588648	-0.039690475382845675	-0.039011521090161344
6.7250000000000005	-0.039600001775513607	-0.039406988647437913	-0.039409297542132418	-0.039540048183716238	-0.039394730725453089	-0.039599783652615642	-0.039039102434988454
6.7300000000000004	-0.039637980167308684	-0.039422736571677316	-0.039403831013383544	-0.039476734377564896	-0.039418329491281143	-0.039499630351746202	-0.039079909008712867
6.7350000000000003	-0.039676814327425258	-0.03943690174629811	-0.039401623596824573	-0.039420119277924083	-0.039439288226742392	-0.039393967022667051	-0.039130490861035483
6.7400000000000002	-0.039716372381704453	-0.039450135649349141	-0.039403462963247302	-0.039370712491174659	-0.039457362362939688	-0.039287835831877324	-0.03918713611490475
6.7450000000000001	-0.039756515368642595	-0.039463428844360077	-0.039410002029648644	-0.039328712382815351	-0.03947189411980772	-0.039186869511536202	-0.03924626197285546
6.75	-0.039797097876926584	-0.039478101369685291	-0.039421696359983466	-0.03929402997223011	-0.039482172578975162	-0.03909653946576961	-0.039304724698780269
6.7549999999999999	-0.039837968787881206	-0.039495655987143247	-0.03943876435802695	-0.039266328497421864	-0.039488253021967644	-0.039021350652643699	-0.039360017513098228
6.7599999999999998	-0.039878972127615528	-0.039517558349352305	-0.039461175195387471	-0.039245073547372021	-0.039491671749698518	-0.038964218940684678	-0.03941035045677356
6.7650000000000006	-0.039919948031765198	-0.039545022197328652	-0.039488663170814009	-0.039229588374315324	-0.039495486511498021	-0.038926197868506096	-0.039454628233738118
6.7700000000000005	-0.039960733823382721	-0.039578828140881893	-0.0395207619595635	-0.039219109340143853	-0.039503568846090263	-0.038906585651943777	-0.039492356275168755
6.7750000000000004	-0.040001165201399853	-0.039619155133276199	-0.039556849370600097	-0.039212837284518659	-0.039519498405949628	-0.038903316646920226	-0.039523510180915364
6.7800000000000002	-0.040041077534208464	-0.039665417965224506	-0.039596193081566852	-0.039209981741974362	-0.039545377320709389	-0.038913482448407241	-0.039548400465250919
6.7850000000000001	-0.040080307249008268	-0.039716182971243637	-0.039637989871789445	-0.039209796188110033	-0.039580793224478078	-0.038933842721117357	-0.03956755607106225
6.79	-0.040118693304205678	-0.039769279679877395	-0.039681394335025398	-0.03921160369348832	-0.039622456159265178	-0.038961241760372634	-0.039581639741432376
6.7949999999999999	-0.040156078728137201	-0.0398221428880116	-0.03972553709326139	-0.039214813386828085	-0.039665020510896765	-0.038992904855408475	-0.03959139873929772
6.7999999999999998	-0.040192312204003447	-0.03987226562330845	-0.039769536223432211	-0.03921892890744777	-0.039702713575523477	-0.039026626087081281	-0.03959764711551024
6.8049999999999997	-0.040227249677161625	-0.039917578096430685	-0.039812507908320499	-0.039223550536669281	-0.039730793073391557	-0.039060872053339225	-0.039601271115736518
6.8100000000000005	-0.04026075595823328	-0.039956644772005057	-0.039853582306904577	-0.039228372946081225	-0.039746418340083481	-0.039094821029568259	-0.03960324697231727
6.8150000000000004	-0.040292706292669039	-0.039988693845861921	-0.039891927965022327	-0.03923318051009847	-0.039749124869490143	-0.039128344525147699	-0.039604659544830202
6.8200000000000003	-0.040322987865688664	-0.04001356485938401	-0.039926783416449257	-0.039237841928505102	-0.039740772151736992	-0.039161927071472771	-0.03960671049784055
6.8250000000000002	-0.040351501210345538	-0.040031672612445696	-0.039957489717441092	-0.039242305517726866	-0.03972452892968957	-0.039196515412901346	-0.039610705780453156
6.8300000000000001	-0.040378161486190472	-0.040044050807783504	-0.039983514902668729	-0.039246595984985269	-0.039703293243454105	-0.039233290380676952	-0.039618014362493667
6.835	-0.040402899596640382	-0.04005244622399208	-0.040004462722608762	-0.039250812832625173	-0.03967891456967057	-0.039273361840285376	-0.039629993954755402
6.8399999999999999	-0.040425663114797034	-0.040059323742250672	-0.040020063821455183	-0.039255129806241407	-0.039652868800218663	-0.039317401539897205	-0.039647885072103317
6.8449999999999998	-0.040446416989960696	-0.04006763083251072	-0.040030155614289978	-0.039259794082125821	-0.039627359717433669	-0.039365259452385212	-0.039672681915636651
6.8500000000000005	-0.040465144010610105	-0.040080310083791773	-0.040034663515027949	-0.039265123301352019	-0.039605556210053655	-0.039415659680598528	-0.039704995828045556
6.8550000000000004	-0.040481845003955352	-0.040099724136486534	-0.040033596940126169	-0.039271498232702075	-0.039590914364765931	-0.039466116816373881	-0.039744932370159199
6.8600000000000003	-0.040496538757289563	-0.040127211147742987	-0.040027067311076338	-0.039279348917413956	-0.039586417547203726	-0.03951319719191581	-0.039792004140031423
6.8650000000000002	-0.04050926165223373	-0.040162899481131345	-0.040015324579657771	-0.039289132709277072	-0.039594366425154681	-0.039553133610923913	-0.039845097155209855
6.8700000000000001	-0.040520067009115729	-0.040205777733743481	-0.039998798844515515	-0.039301303692354177	-0.039616626560347382	-0.039582627959115185	-0.039902499898172759
6.875	-0.040529024145640774	-0.040253932652052432	-0.039978129458831509	-0.039316274445363064	-0.039654548973390186	-0.039599557584310746	-0.039961994098529095
6.8799999999999999	-0.040536217160450638	-0.040304858762764476	-0.039954167581264827	-0.03933437281815555	-0.039707813842889184	-0.039603331753353538	-0.040020998878547209
6.8849999999999998	-0.040541743459334298	-0.040355782322675684	-0.039927947329961987	-0.03935579798611507	-0.039772764868197516	-0.039594808190838798	-0.040076757302614077
6.8900000000000006	-0.040545712048032617	-0.040403971592088056	-0.039900631050522842	-0.039380581202685116	-0.039842091110798672	-0.039575866923624137	-0.040126555437348027
6.8950000000000005	-0.040548241621969419	-0.040446989691062654	-0.039873441425346698	-0.039408557062910091	-0.039906780642880668	-0.039548842311350904	-0.040167964286161664
6.9000000000000004	-0.040549458488508452	-0.040482824844545282	-0.039847595150900243	-0.039439350522415678	-0.039958955853855671	-0.039516005326923842	-0.040199089589889596
6.9050000000000002	-0.040549494362158336	-0.040509879890210931	-0.039824250090637885	-0.039472383368252574	-0.039993615740804511	-0.039479211565638897	-0.040218802414319271
6.9100000000000001	-0.040548484076792908	-0.040526916356475429	-0.039804472032803038	-0.039506901497937411	-0.040008843842720063	-0.039439749991713423	-0.040226909830146346
6.915	-0.040546563261711292	-0.040533123537129664	-0.039789220491599317	-0.039542021599733433	-0.04000527789403166	-0.039398380231827651	-0.04022421958804577
6.9199999999999999	-0.04054386602979039	-0.040528413939375625	-0.039779346931424507	-0.039576793117731796	-0.039985455577970105	-0.039355531198707799	-0.040212464210275689
6.9249999999999998	-0.040540522726282557	-0.040513841812408032	-0.039775594474153478	-0.039610269213958611	-0.039953138601723871	-0.039311625759797006	-0.040194079565893041
6.9299999999999997	-0.04053665778583615	-0.040491853153218835	-0.039778586637070915	-0.03964157918896935	-0.039912798773588123	-0.039267469253484954	-0.040171871804497251
6.9350000000000005	-0.040532387743085062	-0.040466097397118483	-0.039788795089610127	-0.039669994695269758	-0.03986955291815833	-0.039224590375415633	-0.040148639015351997
6.9400000000000004	-0.040527819438724064	-0.040440798931738534	-0.039806483458120281	-0.0396949830547857	-0.039829297276165632	-0.039185382529547772	-0.040126826300103328
6.9450000000000003	-0.040523048458519416	-0.040419984052407411	-0.03983163492096943	-0.039716242851099953	-0.039798376706430549	-0.039152915150587733	-0.040108280274694222
6.9500000000000002	-0.040518157837127783	-0.040406913504979672	-0.039863882469750256	-0.039733719343396402	-0.039782647371618324	-0.039130398206924273	-0.040094137588988735
6.9550000000000001	-0.040513217052353168	-0.040403849973527792	-0.039902467316181633	-0.039747599719867729	-0.039786493910719867	-0.039120450123232689	-0.04008484505132761
6.96	-0.040508281328428229	-0.040412019481919428	-0.039946248621848556	-0.039758290384980806	-0.039812258414131996	-0.039124437352344971	-0.040080279468547239
6.9649999999999999	-0.040503391259496119	-0.040431536911331667	-0.039993775541150592	-0.039766380071064145	-0.039859951728191109	-0.039142134383055999	-0.040079920854612511
6.9699999999999998	-0.04049857275676657	-0.040461206837480813	-0.040043414275189315	-0.03977259343493017	-0.039926901844741555	-0.039171803918747756	-0.040083033568189291
6.9750000000000005	-0.040493837315167459	-0.040498355650609566	-0.040093505547919489	-0.039777739942632007	-0.040007421642287946	-0.039210619089032256	-0.04008882143276539
6.9800000000000004	-0.040489182587726214	-0.040538990328463524	-0.040142518517522922	-0.039782662375778301	-0.040093199840600328	-0.039255247940680166	-0.04009653850263499
6.9850000000000003	-0.040484593248878507	-0.040578448706146325	-0.040189168852315688	-0.039788188402469254	-0.040175056950803749	-0.039302425193775581	-0.040105551513737292
6.9900000000000002	-0.040480042121337809	-0.040612355461950259	-0.040232479938336646	-0.039795087563464539	-0.040245566811636144	-0.039349403894556809	-0.040115360222293874
6.9950000000000001	-0.040475491535537742	-0.04063742802215628	-0.040271782022065897	-0.039804034935782405	-0.040300897413474812	-0.039394249929169602	-0.040125587080969333
7.	-0.040470894885758418	-0.040651768768637991	-0.040306659056080663	-0.039815581815033835	-0.040340569253768388	-0.039435983170014746	-0.040135948807572284
7.0049999999999999	-0.040466198343329353	-0.040654668959326096	-0.040336863353827482	-0.039830133110848619	-0.04036544710766387	-0.039474580184116377	-0.040146220761057803
7.0099999999999998	-0.040461342684880407	-0.040646276151783643	-0.040362222562504782	-0.039847930825118116	-0.040375558829217825	-0.039510848919105217	-0.04015620206310324
7.0150000000000006	-0.040456265191843394	-0.040627467077714266	-0.040382562446800684	-0.039869042974186718	-0.040369359896561013	-0.039546179367355022	-0.04016568621899376
7.0200000000000005	-0.040450901577566478	-0.040599972570701075	-0.040397663769758105	-0.03989335757550394	-0.040345081075456556	-0.039582176053464077	-0.040174439375732882
7.0250000000000004	-0.040445187899035354	-0.040566497726949924	-0.040407263335839397	-0.039920581764140657	-0.040303324050097587	-0.039620195602356911	-0.04018218676213195
7.0300000000000002	-0.040439062412364335	-0.040530528005525736	-0.040411099078389655	-0.039950246627363045	-0.040248878407509014	-0.039660847867598159	-0.04018860744123541
7.0350000000000001	-0.040432467334210534	-0.040495749655956384	-0.040408988320848507	-0.039981718819789153	-0.040190054371109223	-0.039703563578577107	-0.04019333810488035
7.04	-0.040425350475133522	-0.040465321448320407	-0.040400919178377473	-0.040014220311552898	-0.040135891713194399	-0.039746362658497562	-0.040195987727223138
7.0449999999999999	-0.04041766671541884	-0.040441336860676316	-0.040387130241494207	-0.040046857595598603	-0.040093435771019342	-0.039785946016941513	-0.040196165605950379
7.0499999999999998	-0.040409379299170906	-0.040424651301796836	-0.040368155495895813	-0.040078661231334634	-0.040066865210479238	-0.039818162528539841	-0.040193524654700899
7.0549999999999997	-0.040400460927729767	-0.040415006053541251	-0.040344820290111702	-0.040108635679023785	-0.040058323532167546	-0.039838785224161913	-0.040187819022508634
7.0600000000000005	-0.04039089463926554	-0.04041126755929754	-0.04031818769961254	-0.040135818015213612	-0.040069017111662178	-0.039844410950316225	-0.040178970211499965
7.0650000000000004	-0.040380674466826291	-0.040411657624126782	-0.040289468280639271	-0.040159342455713419	-0.040099354404587083	-0.039833231291124455	-0.040167129935291542
7.0700000000000003	-0.040369805872678827	-0.040413973041226028	-0.040259915141149377	-0.040178505900081839	-0.040147963836349221	-0.039805446704697323	-0.040152723101159707
7.0750000000000002	-0.040358305961658923	-0.04041586241978222	-0.04023072766762438	-0.040192828288093743	-0.040210464063121828	-0.039763208651703297	-0.040136452985510912
7.0800000000000001	-0.04034620348089981	-0.040415196355307242	-0.040202981471325699	-0.04020210078808939	-0.040279267722183598	-0.039710131418272634	-0.040119254792950816
7.085	-0.040333538617166008	-0.040410470689363341	-0.040177592094286757	-0.04020641503160622	-0.040345132316048617	-0.039650548543668312	-0.040102193711879078
7.0899999999999999	-0.040320362606320194	-0.040401102714823098	-0.04015530961201489	-0.04020616793846328	-0.040399810246511382	-0.039588743405301954	-0.040086317629785304
7.0949999999999998	-0.040306737171896631	-0.040387487700495661	-0.040136733623632487	-0.040202039105418592	-0.040438053221119638	-0.03952834809305153	-0.040072489251853617
7.1000000000000005	-0.040292733811563106	-0.040370786083288535	-0.040122334779726557	-0.040194940985568806	-0.040457663805562198	-0.039472012452986677	-0.040061232781413096
7.1050000000000004	-0.040278432951272106	-0.040352538825541004	-0.04011246995979019	-0.040185945684018773	-0.040458003586371694	-0.039421347055053825	-0.040052632236062313
7.1100000000000003	-0.040263922987124792	-0.040334264510458323	-0.040107382451570042	-0.04017619552762447	-0.040438564218661835	-0.039377076692235218	-0.040046309686516707
7.1150000000000002	-0.040249299234826022	-0.040317146895101075	-0.04010718453230587	-0.0401668070172162	-0.040398862855817647	-0.039339313552922722	-0.040041493500325237
7.1200000000000001	-0.040234662805586539	-0.040301836186065226	-0.040111826164903393	-0.040158778850856142	-0.040339697548907462	-0.039307859788602795	-0.040037163957667508
7.125	-0.040220119426251866	-0.040288344081766063	-0.040121058690519441	-0.040152914174097623	-0.040264721267859321	-0.039282463490765626	-0.040032243450791163
7.1299999999999999	-0.040205778219642656	-0.040276032139880916	-0.040134405309486115	-0.040149765137259673	-0.04018095845460283	-0.039262975066999745	-0.040025787519906229
7.1349999999999998	-0.040191750459600086	-0.040263717490573128	-0.040151150188160983	-0.040149604599198738	-0.040097526904292441	-0.039249384860966845	-0.040017134778399771
7.1400000000000006	-0.040178148313153805	-0.040249888807592393	-0.040170355271245489	-0.040152426016676762	-0.040023109190298473	-0.039241764329198348	-0.040005987343496724
7.1450000000000005	-0.040165083580695801	-0.040232962232024425	-0.040190908984642656	-0.040157968892815476	-0.039963685111063102	-0.039240164802791133	-0.039992413585880175
7.1500000000000004	-0.04015266644330702	-0.04021149470286442	-0.040211604936105864	-0.040165764248649073	-0.039921824386923141	-0.039244528272558934	-0.039976784789740129
7.1550000000000002	-0.040141004225184032	-0.040184338757777577	-0.040231242386944047	-0.040175192844772695	-0.039897573614408294	-0.039254632139907514	-0.03995967063766237
7.1600000000000001	-0.040130200177923868	-0.040150797693352738	-0.040248734613634235	-0.04018554845339703	-0.039889815133980988	-0.039270053719816789	-0.039941722495394551
7.165	-0.040120352292975558	-0.040110836476071429	-0.040263207557750841	-0.040196099230534702	-0.039896927334155438	-0.039290136293596782	-0.039923569185700641
7.1699999999999999	-0.040111552148122745	-0.040065314511665305	-0.040274070959233965	-0.040206141827992523	-0.039916440303413278	-0.039313969004398597	-0.039905740765868988
7.1749999999999998	-0.040103883794038675	-0.040016114331162506	-0.040281048602021766	-0.040215044887012122	-0.039944287560419664	-0.039340419695137595	-0.039888625821045069
7.1799999999999997	-0.040097422687388459	-0.03996604487530632	-0.040284162852092992	-0.040222280555823386	-0.039974646473401446	-0.039368246208003693	-0.039872460004761981
7.1850000000000005	-0.040092234677647838	-0.039918511204754134	-0.040283678742856668	-0.040227444352102529	-0.040001038619537549	-0.039396265243094378	-0.039857339329942142
7.1900000000000004	-0.040088375055733594	-0.03987706073262056	-0.040280020870857157	-0.040230264861760845	-0.040018327699765544	-0.039423521234070016	-0.039843250832193991
7.1950000000000003	-0.040085887673625656	-0.03984493168506198	-0.040273679698127784	-0.040230605372694947	-0.04002426009550912	-0.039449401563415379	-0.039830114584775991
7.2000000000000002	-0.040084804145143038	-0.039824656683206727	-0.040265122323814968	-0.040228459637457012	-0.040019423685256628	-0.039473680268472276	-0.039817833295214738
7.2050000000000001	-0.04008514313910097	-0.039817717359984753	-0.040254718456423595	-0.040223943659187855	-0.040005818369900303	-0.039496507714019413	-0.039806347704247382
7.21	-0.040086909776747066	-0.03982426188218291	-0.040242688024381482	-0.040217284848205109	-0.039985208309560635	-0.039518372599338034	-0.039795696952748413
7.2149999999999999	-0.040090095145930912	-0.039842948672653311	-0.040229074453419625	-0.040208809251204625	-0.039958351534982631	-0.039540041144285991	-0.039786082557431102
7.2199999999999998	-0.040094675944539755	-0.039871004562947017	-0.040213747011586483	-0.040198926945023791	-0.039925489338775377	-0.039562442681787935	-0.039777932524469782
7.2250000000000005	-0.040100614265270576	-0.039904556987365628	-0.040196434963945184	-0.040188115222418039	-0.039887572262958818	-0.039586450561850645	-0.039771958598885056
7.2300000000000004	-0.040107857533103267	-0.039939221399637043	-0.040176793303612714	-0.04017689896247438	-0.039847028386268857	-0.039612533920697142	-0.039769195200247936
7.2350000000000003	-0.040116338605158786	-0.039970819858772086	-0.040154493414786115	-0.04016582762467312	-0.039807167136170121	-0.03964034211813168	-0.039771004187180152
7.2400000000000002	-0.040125976040973114	-0.039996026978378285	-0.040129323437029817	-0.040155448649453501	-0.03977059864929422	-0.03966839540900946	-0.039779026723616898
7.2450000000000001	-0.040136674548433948	-0.040012752533763254	-0.040101275948963788	-0.040146277659445256	-0.039738018108298266	-0.039694107445581037	-0.039795064188348245
7.25	-0.040148325607875637	-0.040020194970413328	-0.040070599227973257	-0.040138766651015123	-0.039708250376000467	-0.039714272656264385	-0.039820876433549951
7.2549999999999999	-0.040160808273345214	-0.04001866293993895	-0.040037795316360335	-0.04013327220997645	-0.039679250734595072	-0.039725919205792701	-0.039857899326251771
7.2599999999999998	-0.040173990146507618	-0.040009343792324036	-0.040003562187842921	-0.040130026499984706	-0.039649201822168072	-0.039727190168933994	-0.039906904290149037
7.2650000000000006	-0.04018772851481564	-0.039994139521204966	-0.039968693468007757	-0.04012911416886094	-0.039617170134437427	-0.039717851221815252	-0.039967647607567804
7.2700000000000005	-0.040201871641581038	-0.039975551555160457	-0.039933960994382692	-0.040130458240049904	-0.039583240009697471	-0.039699202064155628	-0.040038580358215427
7.2750000000000004	-0.040216260192119956	-0.039956508197918045	-0.039900008436084461	-0.040133817429839215	-0.039548242106731947	-0.039673477168249656	-0.040116702369237867
7.2800000000000002	-0.04023072877617688	-0.039940074781480331	-0.039867277766431716	-0.04013879620177882	-0.039513385528140904	-0.039643054471737181	-0.040197636631171735
7.2850000000000001	-0.040245107584163095	-0.039929106995252629	-0.039835978193486062	-0.04014486741309408	-0.039480282183749084	-0.039609818765445184	-0.040275969010130391
7.29	-0.040259224091757639	-0.039925958308398735	-0.039806094736782503	-0.040151405894935002	-0.03945147854757862	-0.039574877254722279	-0.040345843572985637
7.2949999999999999	-0.040272904805454979	-0.039932279372992263	-0.039777425667303218	-0.040157730037042164	-0.039430783448482151	-0.039538626244071243	-0.040401737245984559
7.2999999999999998	-0.040285977020551755	-0.039948856640256998	-0.039749636389712448	-0.040163147656365375	-0.039422533556706857	-0.039501035559008746	-0.040439277363338646
7.3049999999999997	-0.040298270562252089	-0.039975448250369722	-0.039722320854730653	-0.040167002225747067	-0.03942989312673801	-0.039461987622827308	-0.040455933127743482
7.3100000000000005	-0.040309619481060183	-0.040010667860093517	-0.039695067064205877	-0.04016871587461144	-0.039453260200403996	-0.039421549881131904	-0.040451423126257102
7.3150000000000004	-0.040319863674629246	-0.040052028695591671	-0.039667527121487196	-0.040167826274740734	-0.039489856863491643	-0.039380122986442084	-0.040427738765901305
7.3200000000000003	-0.04032885041029291	-0.040096226189084663	-0.039639492110643326	-0.040164015365775206	-0.039534733503055357	-0.039338461645221895	-0.040388773795767476
7.3250000000000002	-0.040336435724937711	-0.04013963916052013	-0.03961096739610924	-0.040157128668638707	-0.03958239686361549	-0.039297602458995641	-0.040339645427276485
7.3300000000000001	-0.04034248568247599	-0.040178935774119504	-0.039582236611502869	-0.040147184585428507	-0.039627901253814324	-0.039258753949770894	-0.040285862360957617
7.335	-0.040346877472731316	-0.040211622839373795	-0.039553896494023924	-0.040134373601093579	-0.039667012807614858	-0.039223204000273515	-0.040232518296674708
7.3399999999999999	-0.040349500340114662	-0.040236379691652419	-0.039526844231715569	-0.040119047759634999	-0.039696155995139842	-0.039192272992330801	-0.040183663036523716
7.3449999999999998	-0.040350256334721488	-0.040253071536841684	-0.039502206896248684	-0.040101701264398805	-0.039712807643405276	-0.039167293692346714	-0.040141941245289067
7.3500000000000005	-0.040349060883270019	-0.04026244553303817	-0.039481217838471472	-0.04008294357777234	-0.039716007425449923	-0.03914955888256242	-0.040108515022638194
7.3550000000000004	-0.040345843181803245	-0.040265645199022031	-0.039465062321233368	-0.040063466929535205	-0.03970638418501804	-0.03914017912816993	-0.040083223615172372
7.3600000000000003	-0.040340546416357745	-0.040263762428000387	-0.039454726549483343	-0.040044010591423207	-0.039685879441679076	-0.039139848272808211	-0.040064896322504179
7.3650000000000002	-0.040333127821758075	-0.040257622036929536	-0.039450884647026056	-0.040025324530490153	-0.039657757732744894	-0.039148594974941595	-0.040051726267879555
7.3700000000000001	-0.040323558592169198	-0.040247864724839343	-0.039453846170963064	-0.040008135038954236	-0.039626788760288585	-0.03916564748404705	-0.040041627400105168
7.375	-0.040311823659651948	-0.040235225625264687	-0.039463567454548418	-0.039993114635579412	-0.039598702976110199	-0.039189510867014138	-0.040032524381739348
7.3799999999999999	-0.040297921359271294	-0.040220792973269873	-0.039479711622519273	-0.039980857989207932	-0.039578546518121496	-0.039218259625845124	-0.040022554326435006
7.3849999999999998	-0.040281863000290116	-0.040206050330874307	-0.039501731597689757	-0.03997186492144001	-0.039569051832389415	-0.039249945285817212	-0.040010183119250489
7.3900000000000006	-0.040263672363808789	-0.040192649237702424	-0.039528950499219562	-0.039966530814000402	-0.039570506245633179	-0.039282972095447122	-0.039994253814614397
7.3950000000000005	-0.040243385146489369	-0.040182025500092623	-0.039560622339000567	-0.039965144077986792	-0.039582029819390852	-0.039316321294471393	-0.03997399037025752
7.4000000000000004	-0.04022104836931855	-0.040175046554211738	-0.039595967801493222	-0.039967889807878701	-0.039602752741814296	-0.039349572716224856	-0.03994897882655167
7.4050000000000002	-0.040196719768267268	-0.04017182679673454	-0.039634190038058355	-0.039974858376146991	-0.039631932530836307	-0.039382736922025291	-0.039919142701868651
7.4100000000000001	-0.040170467181602262	-0.040171731592413718	-0.039674480647748922	-0.039986057524666704	-0.039668478211742783	-0.03941594906515862	-0.039884722250085561
7.415	-0.040142367945611872	-0.04017349715044026	-0.039716025661846094	-0.040001426453440778	-0.039710741690985526	-0.039449093111839612	-0.039846260026133104
7.4199999999999999	-0.040112508307418776	-0.04017538256439096	-0.039758016703998401	-0.040020850465946042	-0.03975665539524028	-0.039481440247225205	-0.03980458900698304
7.4249999999999998	-0.040080982860191378	-0.040175341805581237	-0.039799666078342004	-0.040044174875611509	-0.039803626389880831	-0.039511408077306499	-0.039760815023222984
7.4299999999999997	-0.040047894002762804	-0.040171279955537348	-0.039840219351413811	-0.040071217093082839	-0.039848078029139887	-0.039536564534972021	-0.039716283039688216
7.4350000000000005	-0.040013351422232911	-0.040161427830177336	-0.039878957741830215	-0.040101776090523886	-0.03988555274724688	-0.039553976719120434	-0.039672517390279938
7.4400000000000004	-0.039977471595328655	-0.040144717665798954	-0.039915186632076251	-0.040135638771541429	-0.039912058814257988	-0.039560905104781677	-0.039631129740550983
7.4450000000000003	-0.03994037730168231	-0.040120927476854265	-0.039948214617815475	-0.040172583149290606	-0.03992572471475167	-0.039555674307552878	-0.039593695186193614
7.4500000000000002	-0.03990219713991941	-0.040090461826325557	-0.03997733587140264	-0.04021237862008889	-0.03992710737126963	-0.039538391403116137	-0.039561605660522074
7.4550000000000001	-0.039863065036278664	-0.040053914988767946	-0.040001832136095442	-0.040254783965033652	-0.039917860000999041	-0.039511155382385178	-0.039535919119155466
7.46	-0.039823119734327138	-0.040011769543870992	-0.040021005924857793	-0.040299543955465991	-0.039899164586096956	-0.039477581572235694	-0.039517230623124316
7.4649999999999999	-0.039782504254485818	-0.03996451015624411	-0.040034244248868867	-0.040346385524830525	-0.039871461599186753	-0.039441786565904149	-0.039505595064448479
7.4699999999999998	-0.039741365312489715	-0.039913105317740096	-0.040041097767423976	-0.040395014374098093	-0.039835649274353638	-0.039407249867219926	-0.039500528634324773
7.4750000000000005	-0.039699852687127918	-0.039859468973358417	-0.040041350810105306	-0.040445112625400022	-0.039794450105079968	-0.0393760109204635	-0.039501105514785792
7.4800000000000004	-0.039658118529567014	-0.039806444162938118	-0.040035058196913477	-0.040496337805478948	-0.039752446835908228	-0.039348458771514008	-0.03950614718950976
7.4850000000000003	-0.039616316608860946	-0.0397571585247989	-0.040022535087377437	-0.040548323137474487	-0.039714653861305634	-0.039323677389756326	-0.039514476251537187
7.4900000000000002	-0.039574601491054164	-0.039714069850803758	-0.040004301497972773	-0.040600678950695787	-0.039684917355570698	-0.039300105647147407	-0.039525180658844458
7.4950000000000001	-0.039533127652448236	-0.039678253217500591	-0.039980997189398099	-0.040652995038290216	-0.039665319783507916	-0.039276236746814568	-0.039537818116794784
7.5	-0.039492048530860108	-0.03964928776660271	-0.03995329046063005	-0.040704843976443805	-0.039656606720280596	-0.03925117197000301	-0.039552494551344693
7.5049999999999999	-0.039451515522072045	-0.039625682826481046	-0.039921804381304216	-0.040755785665617536	-0.039658979214003284	-0.039224961149057491	-0.039569780878367489
7.5099999999999998	-0.039411676931841784	-0.039605493218820384	-0.039887077468740609	-0.040805373523187652	-0.03967264989331426	-0.039198738324731065	-0.039590482328804341
7.5150000000000006	-0.039372676896895595	-0.039586774476785269	-0.039849565568925154	-0.040853162729754124	-0.039697708154192046	-0.039174681575525949	-0.039615326245319486
7.5200000000000005	-0.039334654290855642	-0.039567735444937746	-0.039809680643067516	-0.040898720662470966	-0.039733026728331303	-0.039155814123250726	-0.039644664819887501
7.5250000000000004	-0.039297741633293554	-0.039546686544718185	-0.039767852703602724	-0.040941639190344888	-0.039774659294712786	-0.039145650906879707	-0.039678283787279334
7.5300000000000002	-0.039262064021536966	-0.039522011447966937	-0.039724595176937161	-0.040981547989829732	-0.039815239703905533	-0.039147701916537075	-0.03971536858065141
7.5350000000000001	-0.039227738105841625	-0.039492327174277725	-0.0396805529116116	-0.041018127620692096	-0.039845835668154028	-0.039164875334740182	-0.039754624020790316
7.54	-0.03919487112877601	-0.039456790718116641	-0.039636516520804577	-0.041051120909539551	-0.039859589355012645	-0.039198869892572832	-0.039794496357666853
7.5449999999999999	-0.039163560049076521	-0.039415352581800026	-0.039593395982842658	-0.041080341272719881	-0.039854273550188911	-0.039249687545955217	-0.039833424691905608
7.5499999999999998	-0.039133890769138882	-0.039368817053637622	-0.039552157946206576	-0.041105676942745834	-0.039831597576145683	-0.039315412109568272	-0.039870055602146654
7.5549999999999997	-0.039105937483441461	-0.039318775875836654	-0.039513741318689691	-0.041127090551300427	-0.039794175630039098	-0.039392366498038761	-0.039903380717755517
7.5600000000000005	-0.039079762162669993	-0.039267582075496722	-0.039478970987338394	-0.041144614055127468	-0.039743069437720498	-0.03947567184720191	-0.039932787532828765
7.5650000000000004	-0.039055414185437259	-0.03921837863316089	-0.039448488271941209	-0.0411583394699373	-0.039678068997822232	-0.039560103844244708	-0.0399580373407806
7.5700000000000003	-0.039032930126087648	-0.039174934798279659	-0.039422709976367161	-0.041168406240396957	-0.039600521009129447	-0.039641025658468443	-0.039979195884664712
7.5750000000000002	-0.039012333703347002	-0.039140979914697754	-0.039401818781018713	-0.041174986300931991	-0.039516271317330084	-0.039715133871622968	-0.039996543332175546
7.5800000000000001	-0.038993635890861148	-0.039119034174749323	-0.039385779777678334	-0.041178267983711832	-0.039435711524727648	-0.039780813527555303	-0.040010484677527838
7.585	-0.038976835186702585	-0.039109225369115028	-0.039374373524087618	-0.041178439934650562	-0.039370056393725025	-0.039838035166320424	-0.040021473923393558
7.5899999999999999	-0.03896191803522759	-0.039108796047860592	-0.039367235475137291	-0.041175676136690355	-0.039326413361504012	-0.039887874902728909	-0.040029958254887643
7.5949999999999998	-0.038948859391190478	-0.039112683098511333	-0.039363893891604815	-0.041170123037162616	-0.039305355542080298	-0.039931834821661932	-0.040036343125052276
7.6000000000000005	-0.038937623412812788	-0.039114940587273481	-0.039363801694745251	-0.041161889648533123	-0.039302292419276338	-0.039971159995887781	-0.040040975857672967
7.6050000000000004	-0.038928164267791707	-0.03911037682962179	-0.039366360929122324	-0.041151041345478159	-0.039310881865573424	-0.040006309240313426	-0.04004414363984829
7.6100000000000003	-0.038920427034210232	-0.039095808772871027	-0.039370940837802723	-0.041137597913309162	-0.039325974441846247	-0.040036678075505622	-0.040046081097774168
7.6150000000000002	-0.03891434867662838	-0.039070616347344364	-0.039376891807950343	-0.041121536203523837	-0.039344721734675875	-0.04006062042642377	-0.040046982576780202
7.6200000000000001	-0.038909859076833635	-0.03903654757843427	-0.03938355757690027	-0.041102797507593061	-0.039365745379638717	-0.040075768743015244	-0.040047014490189353
7.625	-0.038906882098409534	-0.038996916969280829	-0.039390287224966805	-0.041081299454672184	-0.039387172080176253	-0.040079593132764463	-0.040046323546551736
7.6299999999999999	-0.038905336664798742	-0.03895550644395171	-0.039396447059504597	-0.041056951864161383	-0.039405133241061444	-0.040070064074748536	-0.040045037355239441
7.6349999999999998	-0.038905137831469629	-0.038915589106086432	-0.039401431330610595	-0.041029675545785474	-0.039414262714689188	-0.040046219782390806	-0.040043254992393848
7.6400000000000006	-0.038906197834373352	-0.038879435905593146	-0.039404670726896906	-0.040999422568608501	-0.039409969164823928	-0.040008442341082209	-0.040041026744771849
7.6450000000000005	-0.038908427098931567	-0.038848414819513906	-0.039405639135205173	-0.04096619607837336	-0.039390350317397862	-0.039958350098047372	-0.040038324502048417
7.6500000000000004	-0.038911735196235905	-0.038823499475934872	-0.039403861417664665	-0.040930067423150779	-0.039356115539296299	-0.039898382672630552	-0.04003500701328952
7.6550000000000002	-0.038916031735707172	-0.038805834277501186	-0.039398926146617885	-0.040891188263788236	-0.039309252454443624	-0.039831289012530482	-0.040030787103444827
7.6600000000000001	-0.038921227186401258	-0.038796999645720739	-0.039390505644360821	-0.040849795605895335	-0.039252425656251116	-0.039759735600759932	-0.040025210398802386
7.665	-0.038927233621967192	-0.038798752817398183	-0.039378381254809726	-0.040806208360077402	-0.039190037311727724	-0.039686131421594092	-0.040017656422985826
7.6699999999999999	-0.038933965386970762	-0.038812267155147448	-0.039362466765818754	-0.040760815100307428	-0.039129814944503606	-0.039612616893730954	-0.040007372261304325
7.6749999999999998	-0.038941339684966637	-0.038837203901987416	-0.039342820688288885	-0.040714054022299523	-0.039082530638458679	-0.039541093762104851	-0.039993545435958927
7.6799999999999997	-0.038949277090977688	-0.038871151465500166	-0.039319640893094525	-0.040666387468585259	-0.039058400557163822	-0.039473209198968906	-0.039975415454011343
7.6850000000000005	-0.03895770199287333	-0.038909847371541482	-0.039293242210443904	-0.040618274478775411	-0.039061798911680518	-0.03941029236159492	-0.039952412836025575
7.6900000000000004	-0.038966542967734164	-0.038948158737692778	-0.039264025652014326	-0.040570145338977577	-0.039088273814485507	-0.03935330057303691	-0.039924302344645966
7.6950000000000003	-0.038975733100265544	-0.038981350430149324	-0.039232452927663253	-0.040522381840849511	-0.039126325687641017	-0.039302833145382993	-0.039891297989738353
7.7000000000000002	-0.038985210250735078	-0.03900606378640796	-0.03919903946640689	-0.040475305896726585	-0.039162409618814301	-0.03925923033253087	-0.039854116679200469
7.7050000000000001	-0.038994917280085764	-0.039020696770482949	-0.039164373291402391	-0.040429177489710796	-0.039185717990554335	-0.039222728308017957	-0.039813948570348354
7.71	-0.039004802239257091	-0.039025247923011	-0.039129157863102788	-0.040384201047883712	-0.039190804942449267	-0.039193614404841884	-0.039772343393202535
7.7149999999999999	-0.039014818528897557	-0.039020895052649163	-0.039094267153961262	-0.040340537683208916	-0.039178176522774312	-0.039172327883846156	-0.03973103555639837
7.7199999999999998	-0.039024925034429218	-0.039009568500373862	-0.03906079336077134	-0.040298319737300699	-0.039153361568374942	-0.039159474207478728	-0.039691746832197339
7.7250000000000005	-0.039035086239743139	-0.038993645246206604	-0.039030063980064693	-0.04025766395402855	-0.039124478198638055	-0.039155752210712727	-0.03965600757024007
7.7300000000000004	-0.039045272321189289	-0.038975748333124713	-0.039003607201571838	-0.04021868033202336	-0.039098707108894314	-0.039161818731502818	-0.039625026561491271
7.7350000000000003	-0.039055459221471106	-0.038958563523993794	-0.0389830536708098	-0.040181475044198833	-0.039079336768685413	-0.039178123217548016	-0.039599622492977375
7.7400000000000002	-0.039065628701292841	-0.038944615657592607	-0.038969978003026914	-0.040146147353217157	-0.039065180016111901	-0.039204736589316655	-0.039580214051214112
7.7450000000000001	-0.039075768364840724	-0.03893603805625688	-0.038965701933019598	-0.040112781797654623	-0.039052418280499518	-0.039241189923506399	-0.039566855643626303
7.75	-0.039085871653457262	-0.038934411799778995	-0.038971097154784154	-0.040081437777285567	-0.039037301364573909	-0.039286347264471486	-0.039559301821225218
7.7549999999999999	-0.03909593780066653	-0.038940693484050395	-0.03898643330610245	-0.040052138907460178	-0.039018279884497173	-0.039338360908916098	-0.039557083905297635
7.7599999999999998	-0.039105971740795165	-0.03895516946143017	-0.03901131063439156	-0.04002486420037512	-0.038997131556250668	-0.039394767592174501	-0.039559585021380066
7.7650000000000006	-0.039115983962733566	-0.038977386666117206	-0.039044697750231561	-0.039999542450716762	-0.038978948880429055	-0.039452749957247069	-0.039566103520756173
7.7700000000000005	-0.039125990300519386	-0.039006113422599575	-0.039085068191857461	-0.039976050390406859	-0.038970607670545429	-0.039509515891120547	-0.039575899001678655
7.7750000000000004	-0.0391360116527091	-0.039039452151543072	-0.039130604488619894	-0.039954214446099895	-0.038977731462918039	-0.039562685464240063	-0.039588219293978405
7.7800000000000002	-0.039146073623514133	-0.03907515506548824	-0.039179423656012014	-0.039933815427757369	-0.039001556155196251	-0.039610567679844846	-0.039602310260196658
7.7850000000000001	-0.039156206080001227	-0.039111033881072468	-0.039229777742527325	-0.039914595257268246	-0.039037961804264942	-0.039652260984455692	-0.039617412674954888
7.79	-0.039166442621566502	-0.03914526802042799	-0.039280195424634942	-0.039896264897577388	-0.03907957788504559	-0.039687584411510046	-0.039632751716724812
7.7949999999999999	-0.039176819960071912	-0.039176492924782889	-0.039329549642659792	-0.039878512899708792	-0.039119296026111902	-0.039716896348282411	-0.039647525030865868
7.7999999999999998	-0.039187377211568578	-0.03920371061457599	-0.039377054840356841	-0.039861014357290281	-0.039152629875170694	-0.039740867108771519	-0.03966089531302569
7.8050000000000006	-0.039198155103350882	-0.039226166120081216	-0.039422210470935318	-0.039843440449427191	-0.03917790595325827	-0.039760250927648365	-0.039671993208309976
7.8100000000000005	-0.039209195102907442	-0.039243317828320204	-0.0394647132861667	-0.039825469075798252	-0.039195161937461934	-0.039775676695010934	-0.039679936041490747
7.8150000000000004	-0.039220538478355854	-0.039254935881805439	-0.039504360537965216	-0.039806797265822383	-0.039205077597448609	-0.039787464617819276	-0.039683867224449498
7.8200000000000003	-0.039232225302632331	-0.039261258513863494	-0.039540962000199471	-0.039787156018082165	-0.039208508908378861	-0.03979548545412108	-0.039683019688899285
7.8250000000000002	-0.039244293416599019	-0.039263080178565848	-0.039574273145865924	-0.039766327958900699	-0.039206420842304246	-0.039799103418890106	-0.039676803910740438
7.8300000000000001	-0.039256777368346776	-0.039261673940691716	-0.039603956637101263	-0.039744167692444453	-0.039199886658453982	-0.039797263912580601	-0.039664916741426644
7.835	-0.039269707348116786	-0.03925855349424627	-0.039629575223259189	-0.039720623984875025	-0.039190077403202309	-0.039788775890061558	-0.039647461399337378
7.8399999999999999	-0.039283108139740841	-0.0392551878384573	-0.039650615968980174	-0.039695762068987818	-0.039178262621153329	-0.039772775673672829	-0.0396250621609468
7.8449999999999998	-0.039296998110427611	-0.0392528112476703	-0.039666542641525249	-0.039669783517144494	-0.039165777973973886	-0.039749253596941335	-0.039598950704885741
7.8500000000000005	-0.039311388261190162	-0.03925240464448021	-0.039676869323893652	-0.039643040495942888	-0.039153955150657546	-0.039719430645575982	-0.039570996543182212
7.8550000000000004	-0.039326281359932776	-0.03925482333017706	-0.039681243932117333	-0.03961604098655179	-0.03914406208452588	-0.039685766887556644	-0.039543653910732418
7.8600000000000003	-0.039341671178460665	-0.039260975312469998	-0.039679526534150321	-0.039589441898311276	-0.039137223740129637	-0.03965150884005017	-0.039519804389107627
7.8650000000000002	-0.039357541853090816	-0.039271922519054168	-0.039671846203635619	-0.039564028001967497	-0.039134282809855966	-0.039619891180186662	-0.039502490150804356
7.8700000000000001	-0.039373867386679626	-0.03928877545977788	-0.039658623194677445	-0.039540676214911904	-0.039135738062894401	-0.039593277603374485	-0.03949455660547984
7.875	-0.03939061130719812	-0.039312315681233043	-0.039640550426867593	-0.039520306786519271	-0.039141942185779863	-0.039572549843130966	-0.039498251419447516
7.8799999999999999	-0.039407726495045162	-0.039342444766930398	-0.039618537519991885	-0.039503825029618959	-0.039153373562689588	-0.039556925611401769	-0.03951485138226829
7.8849999999999998	-0.039425155187891178	-0.039377745904260283	-0.039593628694072687	-0.039492059027788511	-0.039170485239354874	-0.039544195968411126	-0.039544399201952615
7.8900000000000006	-0.039442829168190689	-0.039415472915435026	-0.03956691007080846	-0.039485699836279468	-0.039193049054103327	-0.039531231748675316	-0.039585620816537756
7.8950000000000005	-0.039460670134686043	-0.039452066743020126	-0.039539421462059812	-0.039485250817586817	-0.039219607624843673	-0.039514573767674768	-0.039636059041620535
7.9000000000000004	-0.039478590255305861	-0.039483996392474935	-0.039512083853760413	-0.039490991820565001	-0.039247588062407052	-0.039490975985466678	-0.039692409770767226
7.9050000000000002	-0.03949649289509255	-0.039508575616313962	-0.039485648883577279	-0.039502962048907943	-0.039273992114091105	-0.039457856830122193	-0.039750998095116841
7.9100000000000001	-0.03951427350904603	-0.039524484400016061	-0.039460672835611221	-0.039520962988794657	-0.039296266986913457	-0.03941367546938214	-0.039808299496368077
7.915	-0.039531820686460696	-0.03953188964393406	-0.039437515921125835	-0.039544580122490562	-0.039312993817773929	-0.039358257668295892	-0.039861404791862426
7.9199999999999999	-0.039549017330151218	-0.039532186309263251	-0.039416367173947225	-0.039573219824627789	-0.039324002981292044	-0.039293052011901933	-0.039908346166313072
7.9249999999999998	-0.039565741951379858	-0.039527473117770683	-0.039397294363931912	-0.039606156223841948	-0.039329736433968969	-0.039221230562923606	-0.039948237382834671
7.9300000000000006	-0.039581870059239466	-0.039519968313860288	-0.039380315114641615	-0.039642582153790143	-0.039330411290454795	-0.039147506084583374	-0.03998122332497149
7.9350000000000005	-0.039597275621480091	-0.039511602597876512	-0.039365479362990105	-0.039681658638583174	-0.039325937568281066	-0.039077569330829148	-0.04000827239106465
7.9400000000000004	-0.039611832572794575	-0.03950391643270211	-0.039352946040261128	-0.039722558474948724	-0.039316718645147492	-0.039017172169657416	-0.040030872252931289
7.9450000000000003	-0.039625416346189532	-0.039498189325930001	-0.039343032012775489	-0.039764501057526089	-0.039304321168769696	-0.038971052806241108	-0.040050700335598481
7.9500000000000002	-0.039637905402873791	-0.039495608575329404	-0.039336212976453629	-0.03980677726503018	-0.039291115218163662	-0.038942022620659683	-0.040069334070277698
7.9550000000000001	-0.039649182737031649	-0.039497330965656358	-0.039333066194053301	-0.039848764655054061	-0.039279202167770824	-0.038930520035322741	-0.040088045864736889
7.96	-0.03965913733264434	-0.03950441037177093	-0.039334161691106748	-0.039889934198673163	-0.03926980102790778	-0.038934771593657415	-0.040107700740393867
7.9649999999999999	-0.039667665551205919	-0.039517624634327266	-0.03933992581028873	-0.039929850266314348	-0.039263955080271668	-0.038951465912620609	-0.040128748822588406
7.9699999999999998	-0.039674672430935552	-0.039537225468732014	-0.039350511578873641	-0.039968165624989935	-0.039264172027626831	-0.038976665812623983	-0.040151286789677276
7.9750000000000005	-0.039680072880452041	-0.03956264643771544	-0.039365709458637807	-0.040004612971379569	-0.03927520196244659	-0.039006641484173793	-0.040175154862961887
7.9800000000000004	-0.039683792751904284	-0.039592284760348963	-0.039384920208669932	-0.040038994171564965	-0.039302129899275923	-0.039038402168183828	-0.04020003807733552
7.9850000000000003	-0.039685769781462106	-0.039623539091080268	-0.03940719408842986	-0.040071168042638466	-0.039346384986042968	-0.039069864985959359	-0.040225549057527024
7.9900000000000002	-0.039685954387357246	-0.03965320586829664	-0.039431324496387227	-0.040101037279902906	-0.039403000561186757	-0.039099739689847729	-0.040251280324080152
7.9950000000000001	-0.039684310318366223	-0.039678122547113351	-0.039455974536777225	-0.040128535036143192	-0.039461773585243498	-0.039127273330849227	-0.040276824067693243
8.	-0.039680815148053321	-0.03969578399686971	-0.039479813222747517	-0.040153611685385629	-0.039511380044436536	-0.039151988044564073	-0.040301764660098063
