# Supplementary material for: Stalled response near thermal equilibrium in periodically driven systems
Source: Nat Commun. 2024 Jan 4;15:294. doi: 10.1038/s41467-023-44487-2 (PMC10766978; doi:10.1038/s41467-023-44487-2)
Supplement: Supplementary file 3 — Source Data [file 41467_2023_44487_MOESM3_ESM.zip › source_data/Fig3-numerics.dat]

#t	eq,f_0=0	eq,f_0=3.2,T=0.25	neq,f_0=0	neq,f_0=3.2,T=0.25
0.	0.00012468312101527853	0.00012468312101527853	0.91742988897159483	0.91742988897159483
0.0050000000000000001	0.00012716694692363259	0.00012716694692363259	0.91732761965994569	0.91732761965994569
0.01	0.00012965187133929113	0.00013133401358589132	0.91702321980998591	0.91699913422664059
0.014999999999999999	0.00013213812859088188	0.00013714545051605597	0.91651691192001294	0.91628139257756991
0.02	0.00013462593202390812	0.00014455007851862074	0.91580906936118178	0.91485168800491778
0.025000000000000001	0.00013711546590989453	0.00015347996413903181	0.91490021595696136	0.91225581145145962
0.029999999999999999	0.00013960687731269511	0.00016384460526650815	0.91379102539751367	0.9079485373498829
0.035000000000000003	0.00014210026814131312	0.00017552487504057676	0.91248232048218125	0.9013440496198506
0.040000000000000001	0.00014459568717266057	0.00018836796355489209	0.91097507219866047	0.89187292132118978
0.044999999999999998	0.00014709312233257267	0.00020218448973566131	0.90927039863409065	0.87904128705244178
0.050000000000000003	0.00014959249308097225	0.00021674870113677885	0.90736956372320821	0.86248710915541038
0.055	0.00015209364304286116	0.00023180225778650761	0.9052739758336017	0.84202816725586871
0.059999999999999998	0.00015459633281831046	0.00024706156468225069	0.90298518619233603	0.81769678226784204
0.065000000000000002	0.00015710023314438631	0.00026222805939193265	0.90050488715202759	0.78975739623714158
0.070000000000000007	0.00015960491828499913	0.00027700037606293341	0.89783491030438012	0.75870488824715898
0.074999999999999997	0.00016210985979123974	0.0002910869856463051	0.89497722443964245	0.72524367442744353
0.080000000000000002	0.00016461442054708662	0.00030421781637857457	0.89193393335635407	0.69024986056832549
0.085000000000000006	0.00016711784930244304	0.00031615350543875694	0.88870727352564694	0.65472059695233398
0.089999999999999997	0.00016961927556150306	0.00032669129182027578	0.88529961161027237	0.61971599491534712
0.095000000000000001	0.00017211770484719212	0.00033566706220282806	0.88171344184706513	0.58629931401463231
0.10000000000000001	0.00017461201455182021	0.00034295361578922751	0.87795138329063427	0.55548061412679872
0.105	0.00017710095013515341	0.00034845573243188978	0.87401617692720346	0.52816786426104079
0.11	0.00017958312190445504	0.0003521030393433247	0.86991068266052141	0.50512791220001807
0.115	0.00018205700229097032	0.0003538419327510869	0.86563787617257615	0.48695809659866202
0.12	0.00018452092363283629	0.00035362790550998532	0.86120084566799893	0.47406794131430186
0.125	0.00018697307655758945	0.00035141956699493674	0.85660278850157479	0.46666952707297027
0.13	0.00018941150889001762	0.00034717543409919747	0.85184700769853949	0.46477487232464876
0.13500000000000001	0.00019183412513507956	0.00034085424426353651	0.84693690836853319	0.46819892379849315
0.14000000000000001	0.00019423868654679322	0.00033241911695425393	0.84187599402026248	0.47656739891783639
0.14499999999999999	0.00019662281183192133	0.00032184539309468047	0.83666786278217309	0.48932950892370963
0.14999999999999999	0.00019898397837423814	0.00030913144937612369	0.83131620353490621	0.50577627362474953
0.155	0.00020131952412142737	0.00029431126716878212	0.82582479195643355	0.52506549279607762
0.16	0.00020362665004060619	0.00027746710455724225	0.82019748649363544	0.54625431199695362
0.16500000000000001	0.0002059024232019122	0.00025874036015709597	0.81443822425837931	0.56833966323036533
0.17000000000000001	0.00020814378041547773	0.00023833871120949239	0.80855101685626063	0.59030574855880813
0.17500000000000002	0.00021034753251468046	0.00021653791148331357	0.80253994615583801	0.61117636330542191
0.17999999999999999	0.00021251036920623797	0.00019367724881508958	0.79640916000083939	0.6300685103279029
0.185	0.00021462886447918219	0.00017014852066581332	0.79016286787346712	0.64624275591673852
0.19	0.00021669948259652057	0.00014637934985830132	0.78380533651306961	0.65914539698455088
0.19500000000000001	0.00021871858467868076	0.00012281255200789353	0.77734088549822822	0.66843790927333746
0.20000000000000001	0.00022068243573452611	0.000099883897597734115	0.7707738827950551	0.67401032321572996
0.20500000000000002	0.00022258721232467426	0.000078000852375433879	0.76410874028071096	0.67597694958893473
0.20999999999999999	0.00022442901064574386	0.0000575246813089336	0.757349909245982	0.67465493643437346
0.215	0.00022620385513513918	0.000038757715089613278	0.75050187588401407	0.67052810645867322
0.22	0.00022790770752977013	0.000021936735051222595	0.74356915677067958	0.6642000561373661
0.22500000000000001	0.00022953647636747798	7.2325068529285799e-6	0.73655629434170256	0.65634136188814507
0.23000000000000001	0.00023108602690689157	-5.2453451707918188e-6	0.72946785237418865	0.64763586123220929
0.23500000000000001	0.00023255219139089696	-0.000015439554356731024	0.72230841147628555	0.63873044361235087
0.23999999999999999	0.00023393077972384786	-0.000023334292871843683	0.71508256459268549	0.63019180145038689
0.245	0.00023521759045816621	-0.000028943947773888543	0.70779491252892956	0.62247241584621948
0.25	0.00023640842203131025	-0.000032303232316219693	0.7004500595039298	0.61588692598668693
0.255	0.00023749908429342246	-0.000033459901322552258	0.69305260873250596	0.61059912955559681
0.26000000000000001	0.00023848541033677978	-0.000032470856327026669	0.68560715804549333	0.60661925772533154
0.26500000000000001	0.00023936326836704189	-0.000029401892857525461	0.67811829555232461	0.6038108397674431
0.27000000000000002	0.00024012857388933917	-0.000024330813067326837	0.6705905953503315	0.60190632330610483
0.27500000000000002	0.0002407773018734371	-0.000017353145314831939	0.66302861328834162	0.6005305173480584
0.28000000000000003	0.00024130549914925051	-8.5893220674123125e-6	0.65543688278592938	0.5992307562914998
0.28500000000000003	0.00024170929671945513	1.8080898256512916e-6	0.647819910716394	0.59751237060334195
0.28999999999999998	0.00024198492215655543	0.000013648595795556637	0.64018217335708894	0.59487759085412184
0.29499999999999998	0.00024212871198058352	0.000026700786201611651	0.63252811241078133	0.59086547934518396
0.29999999999999999	0.00024213712387598959	0.000040693193002745769	0.62486213110335043	0.58509001118468962
0.30499999999999999	0.00024200674895146271	0.000055319510905873994	0.61718859036336382	0.57727317422051105
0.31	0.00024173432370375091	0.000070248064879485406	0.60951180508359903	0.56727006545764813
0.315	0.00024131674191117035	0.00008513474225407247	0.60183604047432837	0.55508350682252505
0.32000000000000001	0.0002407510662646088	0.000099638034524680326	0.59416550850685124	0.54086666580836651
0.32500000000000001	0.0002400345397204726	0.00011343445788214215	0.58650436445428977	0.52491342436785393
0.33000000000000002	0.00023916459658119698	0.00012623251685684494	0.57885670353086982	0.50763758984641449
0.33500000000000002	0.00023813887327211428	0.0001377835647459432	0.57122655763517094	0.48954324880717304
0.34000000000000002	0.00023695521870385435	0.00014788836112209844	0.56361789219870528	0.47118941693361416
0.34500000000000003	0.00023561170424932082	0.00015639874685964238	0.55603460314314135	0.45315250121801531
0.35000000000000003	0.00023410663329440654	0.00016321453968778696	0.54848051394926012	0.43598993695948951
0.35499999999999998	0.00023243855035001479	0.0001682763861584249	0.54095937284100071	0.42020777239395973
0.35999999999999999	0.00023060624957032836	0.00017155580022012147	0.53347485008405093	0.40623410958964967
0.36499999999999999	0.00022860878286694834	0.00017304392069594944	0.52603053540486044	0.39439936871583592
0.37	0.0002264454673675311	0.00017274061454864933	0.51862993552901493	0.38492350777128392
0.375	0.00022411589233248836	0.00017064545335788636	0.51127647184307456	0.37790973251967985
0.38	0.00022161992547882156	0.00016675182894484522	0.50397347817896421	0.37334392858361143
0.38500000000000001	0.00021895771862032155	0.00016104508751785257	0.49672419872510809	0.37109902025363772
0.39000000000000001	0.00021612971269892745	0.00015350508525820215	0.48953178606330716	0.37094362807969111
0.39500000000000002	0.00021313664211474682	0.00014411303707458561	0.48239929933328496	0.37255464321444814
0.40000000000000002	0.00020997953837673735	0.00013286198119492196	0.47532970252505774	0.37553353757238572
0.40500000000000003	0.00020665973301726889	0.00011976966323235845	0.4683258629012732	0.37942628342330675
0.41000000000000003	0.0002031788598293492	0.00010489221567668735	0.46139054954782654	0.3837466065515488
0.41500000000000004	0.00019953885630045299	0.000088336742530597355	0.45452643205483656	0.38800194435328006
0.41999999999999998	0.0001957419643862798	0.000070270882720791593	0.44773607932673287	0.39172098586084858
0.42499999999999999	0.00019179073043067559	0.000050927665038674177	0.44102195852129344	0.39448114649264299
0.42999999999999999	0.00018768800441062723	0.000030604484790049081	0.43438643411963929	0.3959339146829518
0.435	0.00018343693835756007	9.6557749168404956e-6	0.42783176712263954	0.39582583244049702
0.44	0.00017904098404354223	-0.000011520196374425718	0.42136011437668686	0.39401302789553194
0.44500000000000001	0.00017450388988941103	-0.00003249914034371354	0.41497352802647858	0.39046772652532158
0.45000000000000001	0.00016982969713461314	-0.00005285126576922252	0.40867395509287552	0.3852759699988676
0.45500000000000002	0.00016502273520400669	-0.000072162246642189058	0.40246323717711152	0.37862673767145516
0.46000000000000002	0.00016008761636034056	-0.000090052405508033102	0.39634311028751668	0.37079362470412264
0.46500000000000002	0.00015502922962296194	-0.0001061922470241011	0.39031520478876797	0.3621110118499789
0.47000000000000003	0.0001498527339234887	-0.00012031311179960125	0.38438104547148089	0.35294713598909139
0.47500000000000003	0.00014456355059634215	-0.00013221249255969866	0.37854205174018052	0.34367657905218901
0.47999999999999998	0.00013916735509684818	-0.00014175431936840207	0.37279953791891723	0.33465445729472598
0.48499999999999999	0.00013367006814445792	-0.00014886515133408746	0.36715471366987373	0.32619410156538087
0.48999999999999999	0.00012807784610924814	-0.00015352762013478983	0.36160868452643741	0.31854939990516307
0.495	0.00012239707081347352	-0.00015577262005376074	0.35616245253419043	0.31190235853304021
0.5	0.00011663433869005271	-0.00015567163689505036	0.35081691700169804	0.30635593132625671
0.505	0.00011079644941596408	-0.0001533303034985108	0.3455728753550058	0.30193182994504142
0.51000000000000001	0.00010489039388505129	-0.00014888382827091555	0.34043102409475023	0.29857286297119023
0.51500000000000001	0.000098923341738828616	-0.00014249444555997589	0.3353919598532738	0.29614932391758153
0.52000000000000002	0.000092902628353915624	-0.00013435055654400957	0.33045618054892201	0.29446898731332161
0.52500000000000002	0.000086835741402779533	-0.00012466683438272513	0.32562408663294801	0.2932903043619009
0.53000000000000003	0.000080730306889911644	-0.00011368431214372452	0.32089598242825434	0.29233835317122964
0.53500000000000003	0.000074594074905631839	-0.00010166939304041297	0.31627207755574327	0.29132296110858569
0.54000000000000004	0.000068434904963318911	-0.000088910835929605715	0.31175248844425796	0.28995818508136206
0.54500000000000004	0.000062260750980618502	-0.000075714065022659078	0.30733723992304129	0.2879820549391221
0.55000000000000004	0.000056079646037894326	-0.000062392592662463168	0.30302626689082318	0.28517523017188295
0.55500000000000005	0.000049899686856102787	-0.000049256862562911658	0.29881941606023943	0.28137707577699017
0.56000000000000005	0.000043729018066887072	-0.000036601330706001711	0.29471644777306494	0.2764977023044215
0.56500000000000006	0.00003757581633074514	-0.00002469101029535563	0.29071703788286074	0.27052477583563217
0.57000000000000006	0.000031448274332613241	-0.000013748932987519291	0.28682077970199526	0.2635243748448125
0.57500000000000007	0.000025354584687274862	-3.9459700134412512e-6	0.28302718600908788	0.25563578985405666
0.57999999999999996	0.000019302923806954178	4.6057948134417952e-6	0.27933569111344048	0.2470608264251434
0.58499999999999996	0.00001330143577007271	0.000011855401346868026	0.27574565297273368	0.23804876456779234
0.58999999999999997	7.3582162478525305e-6	0.000017810892084259301	0.27225635536093506	0.22887854343899949
0.59499999999999997	1.4812965103558817e-6	0.000022533153398649532	0.26886701008183839	0.219839913120706
0.59999999999999998	-4.3213724451293721e-6	0.000026126632234620824	0.2655767592255952	0.21121521231347407
0.60499999999999998	-0.000010041935566137982	0.000028728162438490522	0.26238467746423122	0.20326313228068255
0.60999999999999999	-0.00001567264924059482	0.000030495242291193285	0.25928977438216505	0.19620539345341356
0.61499999999999999	-0.000021205896529662979	0.000031595003383998754	0.25629099683903656	0.1902167895789777
0.62	-0.000026634202045612326	0.000032194842923762538	0.25338723136039393	0.1854186367278779
0.625	-0.000031950246588306568	0.000032455322864481719	0.25057730655337496	0.18187536683213301
0.63	-0.000037146881350543382	0.000032525541766511445	0.24785999554307692	0.17959385730832875
0.63500000000000001	-0.000042217141731486376	0.000032540820784446083	0.24523401842729686	0.17852508174595
0.64000000000000001	-0.0000471542606898521	0.000032622261042057213	0.24269804474507434	0.1785677628605391
0.64500000000000002	-0.000051951681616643449	0.0000328775504291906	0.24025069595640858	0.1795738503248199
0.65000000000000002	-0.000056603070717304449	0.00003340233300137006	0.23789054792897304	0.18135577032802264
0.65500000000000003	-0.000061102328814575583	0.000034281498425193316	0.23561613342980059	0.18369544730170756
0.66000000000000003	-0.000065443602574741233	0.000035589885542058343	0.23342594461725835	0.1863550480460551
0.66500000000000004	-0.000069621295135326866	0.000037392099166689594	0.23131843553120757	0.1890892392825192
0.67000000000000004	-0.000073630076115324043	0.000039741378997783357	0.22929202457789194	0.19165850656095029
0.67500000000000004	-0.000077464890924028876	0.000042677696339984167	0.22734509700582978	0.19384280705129031
0.68000000000000005	-0.000081120969381374633	0.000046225447015282766	0.22547600737103771	0.1954545887789213
0.68500000000000005	-0.00008459383370281129	0.000050391222817244852	0.22368308198767661	0.19635007280321076
0.69000000000000006	-0.000087879305673054702	0.000055162156024657845	0.22196462136121248	0.19643771460560547
0.69500000000000006	-0.000090973513089191846	0.000060505239203684737	0.22031890260228365	0.19568295710691269
0.70000000000000007	-0.000093872895509879411	0.000066367845369050054	0.21874418181728766	0.1941087417589929
0.70499999999999996	-0.000096574209142416561	0.000072679449055879314	0.21723869647441874	0.19179170069884627
0.70999999999999996	-0.000099074531014357913	0.000079354327439056419	0.21580066774140691	0.18885443207821301
0.71499999999999997	-0.00010137126228256061	0.000086294849446994892	0.21442830279349745	0.18545467703845547
0.71999999999999997	-0.00010346213082194279	0.000093394876377309922	0.21311979708857309	0.18177250018195651
0.72499999999999998	-0.00010534519293249392	0.00010054281587132548	0.21187333660789054	0.17799668683232775
0.72999999999999998	-0.00010701883431332609	0.0001076239863311619	0.21068710005956837	0.17431150929903116
0.73499999999999999	-0.00010848177015235514	0.00011452213495614314	0.20955926104328115	0.1708848153523288
0.73999999999999999	-0.00010973304446649262	0.0001211201729562456	0.20848799017394207	0.16785811307312454
0.745	-0.00011077202865580988	0.00012730040381818902	0.20747145716233797	0.16533903204318334
0.75	-0.00011159841919119952	0.00013294468634823852	0.20650783285159613	0.16339628735153167
0.755	-0.00011221223461638761	0.00013793506331106294	0.20559529120680603	0.16205709538656848
0.76000000000000001	-0.00011261381172668176	0.00014215537970628436	0.2047320112571383	0.16130689849226662
0.76500000000000001	-0.0001128038009667563	0.00014549430489934424	0.20391617898821918	0.16109123488341332
0.77000000000000002	-0.00011278316118358954	0.00014784996717723335	0.20314598918401144	0.16131960914688173
0.77500000000000002	-0.0001125531535574834	0.00014913612830890941	0.20241964721662456	0.1618712383604769
0.78000000000000003	-0.00011211533490116994	0.00014928950609651408	0.20173537078232065	0.16260253396945368
0.78500000000000003	-0.00011147155026970505	0.00014827754216027787	0.20109139158380085	0.16335610766089137
0.79000000000000004	-0.00011062392487948382	0.00014610566965570897	0.2004859569567152	0.16397095761114755
0.79500000000000004	-0.00010957485550312954	0.00014282301595815221	0.19991733144004858	0.16429331826029586
0.80000000000000004	-0.00010832700113075236	0.0001385255219587506	0.19938379828895841	0.16418747932164548
0.80500000000000005	-0.00010688327319453253	0.00013335568842209549	0.19888366093044713	0.16354574556475349
0.81000000000000005	-0.00010524682517288964	0.00012749855064350714	0.19841524436001945	0.16229666404868637
0.81500000000000006	-0.00010342104173618935	0.00012117397769016296	0.19797689647965605	0.16041072164039746
0.82000000000000006	-0.00010140952744437407	0.0001146259064117526	0.1975669893761578	0.15790291985143784
0.82500000000000007	-0.000099216094957341408	0.00010810955664438874	0.19718392053995504	0.15483194406294326
0.83000000000000007	-0.000096844752908965652	0.00010187794836859714	0.19682611402331829	0.15129601183589811
0.83499999999999996	-0.000094299693400725265	0.000096169102987754914	0.19649202153930567	0.14742584654945606
0.83999999999999997	-0.000091585279213300536	0.000091195150221207215	0.19618012349928576	0.14337551420097305
0.84499999999999997	-0.000088706030675967829	0.000087134219879901717	0.19588892999106544	0.13931203430384115
0.84999999999999998	-0.000085666612428980619	0.0000841255428797008	0.19561698169616137	0.13540470852542241
0.85499999999999998	-0.000082471819831051493	0.000082267710522163665	0.1953628507475143	0.13181501163441312
0.85999999999999999	-0.000079126565384801071	0.00008161962663243811	0.19512514152687666	0.1286876934738867
0.86499999999999999	-0.000075635864937431333	0.000082203400124770325	0.19490249140292878	0.12614349891520676
0.87	-0.000072004823871057053	0.000084008298314439773	0.1946935714103738	0.12427367852492999
0.875	-0.00006823862328628827	0.000086994916339371421	0.19449708687006612	0.12313627958290083
0.88	-0.0000643425061508557	0.000091098889570106041	0.19431177795119398	0.12275410033757397
0.88500000000000001	-0.000060321763583544776	0.00009623374106089029	0.19413642017588956	0.12311416346454036
0.89000000000000001	-0.000056181721196000255	0.00010229276310142618	0.19396982486699166	0.12416860111405861
0.89500000000000002	-0.000051927725601582717	0.00010915012868870316	0.19381083953935599	0.12583691281809073
0.90000000000000002	-0.000047565131106509583	0.00011666167012762307	0.1936583482363588	0.12800962153490622
0.90500000000000003	-0.000043099286641143155	0.00012466591079435041	0.19351127181140965	0.13055337712635581
0.91000000000000003	-0.000038535522950514364	0.00013298597019943984	0.19336856815593723	0.13331751584739854
0.91500000000000004	-0.000033879140105271655	0.00014143287210657593	0.19322923237484213	0.13614197094887331
0.92000000000000004	-0.000029135395320221014	0.00014981058042605922	0.1930922969102869	0.13886625520499113
0.92500000000000004	-0.000024309491212132548	0.00015792279398283785	0.19295683161464322	0.14133903214736432
0.93000000000000005	-0.000019406564401956551	0.00016558119368316248	0.19282194377427214	0.14342760364948023
0.93500000000000005	-0.000014431674628963883	0.00017261451113239631	0.19268677808479284	0.14502651575163356
0.94000000000000006	-9.3897942928593237e-6	0.00017887753853485585	0.19255051657893768	0.14606446260491995
0.94500000000000006	-4.2857985250755885e-6	0.00018425908004849511	0.19241237850907053	0.14650877113285157
0.95000000000000007	8.7554421587610683e-7	0.0001886878889218993	0.19227162018413185	0.14636697092531553
0.95500000000000007	6.0895809442431667e-6	0.0001921358467466491	0.19212753476422667	0.14568526242931967
0.95999999999999996	0.000011351782468696601	0.00019461798841452721	0.19197945201210753	0.14454403893434395
0.96499999999999997	0.000016657750966007668	0.00019618939698404006	0.19182673800473249	0.14305093373215444
0.96999999999999997	0.000022003227058731367	0.00019693940605560486	0.19166879480482307	0.14133209972154714
0.97499999999999998	0.000027384096167961744	0.00019698387596103154	0.19150506009510682	0.13952255069906874
0.97999999999999998	0.00003279639424959814	0.00019645649588765084	0.19133500677544571	0.13775639404870216
0.98499999999999999	0.000038236312829501376	0.00019550008321152519	0.19115814252509397	0.13615768180305674
0.98999999999999999	0.000043700203394625149	0.00019425871647613775	0.19097400933149361	0.13483243815736692
0.995	0.000049184581066664926	0.00019287129284963609	0.1907821829864812	0.13386223116332013
1.	0.000054686127593130422	0.00019146680241204062	0.19058227255217411	0.13329948511820877
1.0050000000000001	0.000060201693627060833	0.00019016132175367297	0.19037391979731616	0.1331646053344136
1.01	0.000065728300340795248	0.00018905649467293011	0.19015679860608498	0.133444917574156
1.0150000000000001	0.000071263140303033892	0.00018823911825640465	0.18993061436058814	0.13409540138250947
1.02	0.000076803577689814404	0.00018778139635271723	0.18969510329864767	0.13504119699523323
1.0249999999999999	0.000082347147797401531	0.00018774145195544448	0.18945003184833162	0.13618186007766309
1.03	0.000087891555880943763	0.00018816378406846996	0.18919519594062789	0.13739729991126748
1.0349999999999999	0.000093434675311365869	0.0001890794881632971	0.18893042030194262	0.13855524754106635
1.04	0.000098974545125738947	0.0001905062030574959	0.18865555772796794	0.13951995970319378
1.0449999999999999	0.00010450936686648635	0.00019244787470286515	0.1883704883398738	0.14016168950422736
1.05	0.00011003750086744243	0.00019489451823175594	0.18807511882510444	0.14036627967612131
1.0549999999999999	0.00011555746188845913	0.00019782219762137156	0.18776938166324936	0.14004410210296003
1.06	0.00012106791420001564	0.00020119342323733663	0.18745323433954472	0.13913752037318439
1.065	0.00012656766610849696	0.00020495809519950741	0.18712665854641211	0.13762611947209674
1.0700000000000001	0.00013205566394030078	0.00020905500978790438	0.18678965937495071	0.13552913470339706
1.075	0.00013753098553214934	0.00021341381784999028	0.18644226449790535	0.1329047995636865
1.0800000000000001	0.00014299283324190737	0.00021795720564255985	0.18608452334496312	0.12984667426499666
1.085	0.00014844052649734353	0.0002226029834219318	0.18571650627229261	0.12647735312957797
1.0900000000000001	0.00015387349400160854	0.00022726573616985764	0.18533830372694277	0.12294022031776172
1.095	0.00015929126543618051	0.00023185772540995332	0.18495002540841376	0.11939008399795029
1.1000000000000001	0.00016469346296513253	0.00023628883064805752	0.18455179942742883	0.11598354894071258
1.105	0.00017007979230390885	0.00024046547443071678	0.18414377146443417	0.11286989508902244
1.1100000000000001	0.00017545003357220126	0.00024428866602358687	0.18372610392788352	0.11018304795643172
1.115	0.00018080403193857306	0.00024765150162653056	0.18329897511409843	0.10803500341068362
1.1200000000000001	0.000186141687978591	0.00025043664382227131	0.18286257836990708	0.10651085432293972
1.125	0.00019146294796665625	0.00025251444347282206	0.18241712125907678	0.10566540015411101
1.1300000000000001	0.00019676779395695897	0.00025374243403694955	0.18196282473333875	0.10552122604539221
1.135	0.00020205623387765316	0.00025396689912922886	0.18149992230933998	0.10606811839942504
1.1400000000000001	0.00020732829148353848	0.00025302707063475013	0.18102865925274025	0.10726372372569912
1.145	0.0002125839963484783	0.00025076225017513259	0.18054929176984141	0.10903542769803787
1.1500000000000001	0.00021782337391530057	0.00024702177083896134	0.18006208620842862	0.11128349679389393
1.155	0.00022304643555217684	0.00024167726257804783	0.17956731826785202	0.11388555225922996
1.1599999999999999	0.00022825316876835157	0.00023463621089996219	0.17906527222031582	0.11670241159806297
1.165	0.00023344352755413206	0.00022585538662354946	0.17855624014318333	0.1195852279075385
1.1699999999999999	0.00023861742290264836	0.00021535246475150928	0.17804052116364138	0.12238369251686648
1.175	0.00024377471355221657	0.00020321412495995017	0.17751842071646301	0.12495487016375356
1.1799999999999999	0.00024891519698391805	0.00018959918136699086	0.17699024981542771	0.12717205034924339
1.185	0.00025403860069943198	0.00017473582047690682	0.17645632433931876	0.12893286996393422
1.19	0.00025914457380129028	0.00015891276374400902	0.17591696433248782	0.13016593028360474
1.1950000000000001	0.00026423267897318441	0.00014246499450272808	0.17537249332183447	0.13083521769697154
1.2	0.00026930238478504282	0.0001257554460701099	0.17482323764940633	0.13094183874603013
1.2050000000000001	0.00027435305841279139	0.00010915459627399787	0.17426952582203878	0.13052286692949452
1.21	0.00027938395882918415	0.00009302015077804207	0.17371168787837082	0.1296474220212861
1.2150000000000001	0.00028439423041169281	0.000077678888865027871	0.1731500547731869	0.12841040495198614
1.22	0.0002893828970632321	0.000063412326809561532	0.17258495778018901	0.12692454094037742
1.2250000000000001	0.00029434885680861537	0.000050447221844019263	0.17201672791336789	0.12531150684243272
1.23	0.00029929087693878679	0.000038951222826627694	0.17144569536666221	0.12369292672182616
1.2350000000000001	0.00030420758968281665	0.000029033300773697172	0.17087218897356926	0.12218192822697371
1.24	0.00030909748842828381	0.00002074806852933047	0.17029653568550357	0.12087579546746866
1.2450000000000001	0.00031395892453595423	0.000014102784014445265	0.16971906006992801	0.11985007344139118
1.25	0.00031879010472389915	9.0657408265951871e-6	0.16914008382871171	0.11915431307369356
1.2550000000000001	0.00032358908904222221	5.5748562421302559e-6	0.16855992533575018	0.11880952088421628
1.26	0.00032835378941899212	3.5455180629981613e-6	0.16797889919556	0.11880730280727091
1.2650000000000001	0.0003330819688645571	2.8770815375105552e-6	0.16739731582127804	0.11911066067168001
1.27	0.00033777124126523549	3.4577544044157317e-6	0.16681548103332455	0.11965639262017999
1.2750000000000001	0.00034241907173640453	5.1679171618059612e-6	0.16623369567836768	0.12035903963281257
1.28	0.00034702277766450202	7.8821608075445163e-6	0.16565225526833882	0.1211162854181735
1.2849999999999999	0.0003515795302811253	0.000011470464917321028	0.1650714496397965	0.12181564129716388
1.29	0.00035608635688889927	0.000015798979268567996	0.16449156263351031	0.1223421305188681
1.2949999999999999	0.00036054014365031117	0.000020730822347310974	0.16391287179372766	0.12258654295463833
1.3	0.00036493763896134214	0.000026127189808635459	0.16333564808805867	0.12245369043323064
1.3049999999999999	0.00036927545740908594	0.000031848904906112008	0.16276015564636201	0.12186999182156302
1.31	0.00037355008430454062	0.000037758372393744164	0.16218665151969391	0.12078969032462165
1.315	0.00037775788072308674	0.000043721749951031577	0.16161538545848211	0.11919907653513873
1.3200000000000001	0.00038189508908885667	0.000049611051016946821	0.1610465997098679	0.11711826274681336
1.325	0.00038595783929033269	0.000055305854062127796	0.16048052883389014	0.11460030700575609
1.3300000000000001	0.00038994215527965003	0.000060694319824907103	0.15991739953831369	0.1117277791814381
1.335	0.00039384396211217092	0.000065673299428116775	0.15935743053172702	0.10860714461477225
1.3400000000000001	0.00039765909348933007	0.000070147439004069091	0.15880083239456563	0.10536156343298928
1.345	0.00040138329968980786	0.000074027330105472621	0.15824780746799388	0.10212282865364505
1.3500000000000001	0.00040501225589022476	0.000077226902240854154	0.15769854975983594	0.099023178935873035
1.355	0.00040854157093637614	0.000079660388511463756	0.15715324486736362	0.096187631823504163
1.3600000000000001	0.00041196679635309072	0.000081239305881345398	0.15661206991678628	0.093727320416390342
1.365	0.00041528343575443429	0.000081869967555085814	0.15607519351891064	0.091734121947813593
1.3700000000000001	0.00041848695453111071	0.000081452078468116247	0.1555427757399421	0.090276682899749758
1.375	0.0004215727897674377	0.000079878944768691987	0.15501496808822129	0.089397805468602931
1.3800000000000001	0.00042453636045428864	0.000077039745427515794	0.1544919135152007	0.089113082771018246
1.385	0.00042737307781657023	0.000072824157468100441	0.15397374643096612	0.08941065637637069
1.3900000000000001	0.00043007835590754787	0.000067129391018298849	0.1534605927337242	0.09025200538559898
1.395	0.00043264762226244251	0.000059869381576499848	0.15295256985235572	0.091573736377387069
1.4000000000000001	0.00043507632872339861	0.000050985527006627154	0.15244978680211724	0.09329039857416209
1.405	0.00043735996230351141	0.000040457987934704078	0.15195234425260362	0.095298371129431778
1.4099999999999999	0.00043949405610227345	0.000028316256951333825	0.15146033460759456	0.097480840404958746
1.415	0.00044147420026337183	0.00001464751832337696	0.15097384209651354	0.099713798479353882
1.4199999999999999	0.00044329605289237405	-3.9866262595960738e-7	0.15049294287626913	0.10187285941415342
1.425	0.00044495535090368835	-0.000016610517803129379	0.15001770514398424	0.10384053129932741
1.4299999999999999	0.00044644792087153093	-0.000033719808927787541	0.14954818925931968	0.10551343456449799
1.435	0.00044776968969151249	-0.00005141310056166724	0.1490844478760604	0.10680885818580631
1.44	0.00044891669514636782	-0.000069347777934947389	0.14862652608284904	0.1076700266233713
1.4450000000000001	0.0004498850963000489	-0.000087171294013745163	0.14817446155163108	0.10806952794392804
1.45	0.00045067118371285302	-0.00010454161376552216	0.14772828469469207	0.10801052341883127
1.4550000000000001	0.00045127138941571327	-0.00012114661582272105	0.14728801882809345	0.10752559580751811
1.46	0.00045168229664054884	-0.00013672035511170787	0.1468536803427149	0.10667335678140977
1.4650000000000001	0.00045190064932895289	-0.00015105455094087343	0.14642527888090412	0.10553317682579594
1.47	0.0004519233612679097	-0.000164004348056792	0.14600281751920574	0.10419858219964105
1.4750000000000001	0.00045174752497913737	-0.00017548817008432695	0.14558629295645958	0.10276995692645452
1.48	0.00045137042023340524	-0.0001854822095753804	0.14517569570636932	0.10134718742633447
1.4850000000000001	0.00045078952219978005	-0.00019401066806445455	0.1447710102945364	0.10002280724942796
1.49	0.00045000250926671145	-0.00020113321097237622	0.14437221545950779	0.098876067788853175
1.4950000000000001	0.00044900727039849295	-0.00020693122389890765	0.14397928435679869	0.097968212009840058
1.5	0.00044780191210600558	-0.00021149437997549194	0.14359218476613828	0.097339093187670617
1.5050000000000001	0.00044638476502990637	-0.00021490880623336949	0.14321087930104037	0.097005180340346608
1.51	0.00044475439000419474	-0.00021724783347589637	0.14283532562039547	0.096958933724884719
1.5150000000000001	0.00044290958371414214	-0.00021856597944381597	0.14246547664166231	0.097169511180422885
1.52	0.00044084938387939707	-0.00021889648514212005	0.14210128075526174	0.0975847628287142
1.5250000000000001	0.00043857307394787277	-0.00021825241425357697	0.14174268203965246	0.098134466567901008
1.53	0.00043608018730664441	-0.00021663103999984529	0.14138962047686854	0.098734730360183334
1.5350000000000001	0.00043337051099766614	-0.00021402098117647293	0.14104203216791655	0.099293427320466948
1.54	0.0004304440889448995	-0.00021041131332737774	0.14069984954793963	0.099716435388297234
1.5449999999999999	0.00042730122464847137	-0.00020580168727160592	0.1403630016004544	0.099914337269204095
1.55	0.00042394248339169599	-0.00020021235874874044	0.1400314140706175	0.099809121994104688
1.5549999999999999	0.00042036869396723357	-0.00019369300162442568	0.13970500967695071	0.099340346674825178
1.56	0.00041658094979846378	-0.00018632926776398793	0.1393837083214475	0.09847019429106918
1.565	0.00041258060966709942	-0.0001782462798995815	0.13906742729737986	0.097186919557145202
1.5700000000000001	0.00040836929784540395	-0.0001696085869975412	0.13875608149508273	0.095506312923963832
1.575	0.00040394890375771938	-0.00016061653212325684	0.13844958360461934	0.093471016653728145
1.5800000000000001	0.00039932158113883997	-0.00015149941838253725	0.13814784431604127	0.091147764369345838
1.585	0.00039448974669884385	-0.00014250623427610224	0.13785077251607847	0.088622845029285205
1.5900000000000001	0.000389456078302236	-0.00013389494871236826	0.13755827548158359	0.085996273233999568
1.595	0.00038422351263160551	-0.00012592146377873327	0.13727025906933177	0.083375250200294293
1.6000000000000001	0.00037879524243400708	-0.00011882921224342006	0.13698662790193497	0.080867511406813253
1.605	0.00037317471327062734	-0.00011284013553456863	0.13670728554965086	0.078575085257569122
1.6100000000000001	0.00036736561980122904	-0.00010814743701762431	0.13643213470800752	0.07658885607502211
1.615	0.00036137190168498761	-0.00010491015132972915	0.13616107737106756	0.074984167680507391
1.6200000000000001	0.00035519773896902315	-0.00010324927786716416	0.13589401499983772	0.07381755491684891
1.625	0.00034884754716025374	-0.00010324505309686733	0.13563084868626155	0.073124576909552819
1.6300000000000001	0.00034232597180303386	-0.00010493491240085267	0.13537147931220989	0.07291866273671907
1.635	0.00033563788272816797	-0.00010831181537756268	0.13511580770344883	0.073190868676471094
1.6400000000000001	0.00032878836794137777	-0.00011332284721976395	0.13486373477851804	0.07391047498481218
1.645	0.0003217827270882041	-0.00011986830605007661	0.13461516169252	0.07502639905330058
1.6500000000000001	0.00031462646465236122	-0.00012780176912562748	0.13436998997549571	0.076469446816159553
1.655	0.00030732528279766192	-0.00013693182423612626	0.13412812166553817	0.078155443058638835
1.6600000000000001	0.000299885073913397	-0.00014702619069291439	0.13388945943639396	0.079989258128904367
1.665	0.00029231191286801465	-0.00015781879636561286	0.13365390671989669	0.081869678366739182
1.6699999999999999	0.00028461204902040791	-0.00016902002573847705	0.13342136782235928	0.083694957838726394
1.675	0.00027679189791864452	-0.00018032985473621525	0.13319174803613243	0.08536875928411243
1.6799999999999999	0.00026885803283784704	-0.00019145303512706652	0.13296495374502332	0.086806070710861161
1.685	0.00026081717607926244	-0.00020211500398728945	0.13274089252457555	0.087938601561475649
1.69	0.0002526761900383174	-0.00021207689051917918	0.13251947323661223	0.088719144544430348
1.6950000000000001	0.00024444206815856098	-0.00022114795828583313	0.13230060611847677	0.089124449788719473
1.7	0.00023612192568800083	-0.00022919407976999411	0.13208420286639017	0.089156294001629693
1.7050000000000001	0.000227722990288701	-0.000236141346832814	0.13187017671389506	0.0888406188429922
1.71	0.00021925259257852213	-0.00024197457113018562	0.13165844250448766	0.088224826975580622
1.7150000000000001	0.00021071815653251336	-0.00024673109104015912	0.13144891675902259	0.087373523346308116
1.72	0.00020212718976630296	-0.00025049085047744386	0.13124151773784792	0.086363139431347963
1.7250000000000001	0.0001934872738440674	-0.00025336406461379945	0.13103616549776992	0.085275957670016278
1.73	0.00018480605447705644	-0.00025547790484842741	0.13083278194383696	0.084194056724990321
1.7350000000000001	0.00017609123169968263	-0.00025696354295769679	0.13063129087591377	0.083193636342462532
1.74	0.00016735055004418292	-0.00025794465030907782	0.13043161803053319	0.082340076122273564
1.7450000000000001	0.00015859178871490109	-0.0002585281259774038	0.13023369111785196	0.081683963104467183
1.75	0.00014982275179123024	-0.00025879749836460507	0.13003743985369096	0.081258214079959479
1.7550000000000001	0.00014105125845891283	-0.00025880915546770548	0.12984279598700604	0.081076337186789665
1.76	0.00013228513330368666	-0.00025859133600327676	0.12964969332290013	0.081131829755169221
1.7650000000000001	0.00012353219666839954	-0.00025814565582038887	0.12945806774114654	0.08139869049265179
1.77	0.00011480025508014125	-0.00025745083736849095	0.12926785721042444	0.081833020482905555
1.7750000000000001	0.00010609709180450529	-0.00025646823295163697	0.12907900179848178	0.082375681653610144
1.78	0.000097430457484388229	-0.00025514866587470701	0.12889144367821709	0.082955957110858944
1.7850000000000001	0.000088808060923120479	-0.00025344004847732996	0.12870512712978305	0.083496104900229184
1.79	0.000080237559962060076	-0.00025129517648496457	0.12851999853924673	0.083916614839326525
1.7949999999999999	0.000071726552596695301	-0.00024867905838648962	0.12833600639336715	0.084141877571915602
1.8	0.00006328256814787248	-0.00024557513753739862	0.12815310127098445	0.08410587597452035
1.8049999999999999	0.000054913058672619491	-0.00024198982285152055	0.12797123583127462	0.083757436862989643
1.81	0.000046625390514700419	-0.00023795487090387752	0.12779036479875119	0.083064559900087306
1.815	0.000038426836110280526	-0.0002335273577374668	0.12761044494513862	0.082017386961152489
1.8200000000000001	0.000030324565894780515	-0.00022878722295892142	0.12743143506875348	0.080629491607256909
1.825	0.00002232564052144624	-0.00022383263255766053	0.12725329597077734	0.07893734138287295
1.8300000000000001	0.000014437003236852854	-0.0002187736514463174	0.12707599042943452	0.076997988024931241
1.835	6.6654724712696052e-6	-0.00021372490303503636	0.12689948317152128	0.074885236997647958
1.8400000000000001	-9.8226530151405934e-7	-0.00020879799156846599	0.12672374084170712	0.072684703258885972
1.845	-8.4996624675262849e-6	-0.0002040944575144061	0.12654873197007632	0.070488249069177528
1.8500000000000001	-0.000015880316989704671	-0.00019969993153307232	0.12637442693734366	0.068388311237504371
1.855	-0.000023117978818618066	-0.00019567996967648704	0.12620079793874045	0.06647256552503164
1.8600000000000001	-0.000030206556059990088	-0.00019207782742862792	0.12602781894597348	0.064819265213292746
1.865	-0.000037140120935337428	-0.00018891420137381366	0.12585546566803663	0.06349345747943913
1.8700000000000001	-0.000043912915422102618	-0.000186188770045907	0.12568371551036875	0.062544154408668562
1.875	-0.000050519356653518115	-0.00018388322216692559	0.12551254753325292	0.062002438580528549
1.8800000000000001	-0.000056954042080080533	-0.00018196537732883164	0.12534194240897234	0.061880429262596223
1.885	-0.000063211754348308619	-0.0001803939746413254	0.12517188237815774	0.062171025529691767
1.8900000000000001	-0.000069287465886970769	-0.00017912371160404321	0.12500235120551739	0.062848367518503839
1.895	-0.000075176343257687438	-0.00017811013855381327	0.12483333413476483	0.063868999287545247
1.9000000000000001	-0.000080873751251742668	-0.00017731404009074434	0.12466481784328787	0.065173755767628488
1.905	-0.000086375256658847386	-0.00017670495717735376	0.12449679039658008	0.06669041273324125
1.9100000000000001	-0.000091676631822654221	-0.0001762635293466198	0.12432924120214157	0.068337118931252674
1.915	-0.000096773857911312768	-0.00017598238134286235	0.1241621609636307	0.070026568871208325
1.9199999999999999	-0.00010166312794953337	-0.00017586536045475763	0.1239955416349299	0.071670779592085204
1.925	-0.00010634084948337096	-0.00017592506478837102	0.12382937637439356	0.073186221735432239
1.9299999999999999	-0.00011080364714595651	-0.00017617878678278422	0.12366365949934654	0.074498948787221214
1.935	-0.00011504836479231474	-0.00017664321063526822	0.12349838644095698	0.075549295060922006
1.94	-0.00011907206752829817	-0.00017732840765132519	0.12333355369967874	0.076295695393587368
1.9450000000000001	-0.00012287204335890945	-0.00017823181912572986	0.12316915880109848	0.076717229812436907
1.95	-0.00012644580467073598	-0.00017933295974154292	0.12300520025254799	0.076814612462581061
1.9550000000000001	-0.00012979108939595519	-0.00018058949013630954	0.12284167750053812	0.076609508948455626
1.96	-0.00013290586199090774	-0.00018193510738546823	0.12267859088879216	0.076142251752585668
1.9650000000000001	-0.00013578831413619126	-0.00018327942745847793	0.12251594161744836	0.075468196792849163
1.97	-0.00013843686515905814	-0.00018450975142751008	0.12235373170297295	0.07465309604531517
1.9750000000000001	-0.00014085016234184776	-0.00018549438152568702	0.12219196393936105	0.073767932305743772
1.98	-0.0001430270808480479	-0.00018608703528525932	0.12203064186018993	0.072883667506005168
1.9850000000000001	-0.00014496672350265162	-0.00018613190981863262	0.1218697697020153	0.072066304518832724
1.99	-0.0001466684203454514	-0.00018546905765195239	0.12170935236888189	0.071372573434855757
1.9950000000000001	-0.00014813172793284917	-0.00018393990376644703	0.12154939539803125	0.070846450713815123
2.	-0.00014935642843933911	-0.00018139290372001958	0.12138990492691441	0.070516625366341595
2.0049999999999999	-0.00015034252854474739	-0.00017768946017914631	0.1212308876616163	0.070394955472398962
2.0100000000000002	-0.00015109025810132427	-0.000172710240683226	0.12107235084648906	0.070475916337551819
2.0150000000000001	-0.00015160006861140925	-0.00016636195689060664	0.120914302235084	0.070737024232978674
2.02	-0.00015187263147998709	-0.00015858448327140865	0.12075675006264112	0.071140215408358881
2.0249999999999999	-0.00015190883609374052	-0.00014935794414289242	0.12059970301988376	0.07163415385469124
2.0300000000000002	-0.00015170978768420907	-0.00013870913336712528	0.1204431702281013	0.072157419097689385
2.0350000000000001	-0.00015127680502484891	-0.00012671641413126929	0.12028716121578839	0.072642478369768879
2.04	-0.00015061141792149769	-0.00011351214134955992	0.12013168589656253	0.073020275469270174
2.0449999999999999	-0.0001497153645261057	-0.000099281708339633314	0.11997675454844064	0.073225180660638684
2.0499999999999998	-0.00014859058848481536	-0.000084258569483494303	0.11982237779464634	0.073199959602907594
2.0550000000000002	-0.0001472392358994847	-0.000068715020291250188	0.11966856658546598	0.072900356617606216
2.06	-0.00014566365209527202	-0.00005294907352165629	0.11951533218180629	0.072298869763931017
2.065	-0.00014386637832209775	-0.0000372683646787255	0.11936268613974085	0.071387336283484842
2.0699999999999998	-0.00014185014811629609	-0.000021972540466276265	0.11921064029646949	0.070178049191279526
2.0750000000000002	-0.00013961788370027751	-7.3359224165556506e-6	0.11905920675745266	0.06870327735584468
2.0800000000000001	-0.00013717269209777497	6.4076865817917945e-6	0.11890839788488355	0.067013238347861881
2.085	-0.000134517861127107	0.000019076399305681407	0.11875822628711083	0.065172744751827549
2.0899999999999999	-0.00013165685529093561	0.000030546665516504592	0.11860870480938962	0.06325688016583525
2.0950000000000002	-0.00012859331146120446	0.000040754186543128326	0.11845984652545116	0.061346138341086542
2.1000000000000001	-0.0001253310344654139	0.000049689497444119592	0.11831166473044065	0.059521468549513283
2.105	-0.00012187399251441751	0.000057389031103111652	0.11816417293447115	0.057859617707668662
2.1099999999999999	-0.00011822631254567047	0.000063922956745905701	0.11801738485731642	0.056429062760731716
2.1150000000000002	-0.00011439227537111718	0.000069381346165148824	0.11787131442382014	0.055286710182396545
2.1200000000000001	-0.00011037631073657973	0.000073860259614948599	0.11772597576033267	0.05447542869615403
2.125	-0.00010618299229498166	0.000077449193140207166	0.11758138319160025	0.054022396860377533
2.1299999999999999	-0.00010181703239436267	0.000080221048069859999	0.11743755123845093	0.053938200369171754
2.1350000000000002	-0.000097283276827153902	0.000082225432498659451	0.11729449461633541	0.054216605801320539
2.1400000000000001	-0.000092586699399961364	0.000083485734715430914	0.11715222823398455	0.054834959689454343
2.145	-0.000087732396475711399	0.000084000050177254125	0.11701076719287126	0.055755199080120943
2.1499999999999999	-0.000082725581370976064	0.000083745712535569208	0.11687012678706785	0.05692549417050348
2.1550000000000002	-0.000077571578673752111	0.000082686878248838049	0.1167303225033524	0.058282558224119582
2.1600000000000001	-0.000072275818470329497	0.000080784348461680346	0.11659137002176066	0.059754642812414459
2.165	-0.000066843830491181112	0.000078006592965949154	0.1164532852162587	0.061265183447764625
2.1699999999999999	-0.000061281238196516275	0.000074340793304256578	0.11631608415562791	0.062736977323908136
2.1750000000000003	-0.000055593752741480416	0.000069802677423053911	0.11617978310456531	0.064096675781157658
2.1800000000000002	-0.000049787166938722858	0.000064444006335506699	0.11604439852470348	0.06527928051230332
2.185	-0.000043867349101548022	0.000058356808455296667	0.1159099470755702	0.066232267753870144
2.19	-0.000037840236856953569	0.000051673828326822102	0.11577644561581463	0.066918948526996425
2.1949999999999998	-0.000031711830915749314	0.000044565118007026905	0.11564391120389353	0.067320716192978886
2.2000000000000002	-0.000025488188774535985	0.000037231182336857008	0.11551236109890509	0.067437933458468963
2.2050000000000001	-0.000019175418402985996	0.000029893508694748115	0.11538181276091784	0.067289354860267381
2.21	-0.000012779671873769816	0.000022783592920110689	0.11525228385136491	0.066910143129976118
2.2149999999999999	-6.3071389845352445e-6	0.000016131667599085793	0.11512379223276406	0.066348690039365443
2.2200000000000002	2.3595916109106063e-7	0.000010156236991716394	0.11499635596823829	0.065662568533435925
2.2250000000000001	6.8433765257569458e-6	5.0552575689578595e-6	0.11486999332066174	0.064914006213774855
2.23	0.000013508848612035047	9.9943806815187104e-7	0.11474472275123847	0.064165275893355828
2.2349999999999999	0.000020226098871041975	-1.8722544040980492e-6	0.11462056291756607	0.063474354684427192
2.2400000000000002	0.000026988845091635051	-3.4551293693133678e-6	0.11449753267138788	0.062891125737298673
2.2450000000000001	0.000033790805851104989	-3.6798215777365542e-6	0.1143756510553918	0.062454307158621873
2.25	0.00004062570685653172	-2.5124136193529123e-6	0.11425493729986511	0.062189210085239158
2.2549999999999999	0.000047487287300639579	4.5856694757726545e-8	0.11413541081835213	0.062106365653464647
2.2600000000000002	0.000054369306202645292	3.958955763410979e-6	0.11401709120286546	0.062201023556705343
2.2650000000000001	0.000061265548638330693	9.1563669217769163e-6	0.11389999821844324	0.062453509428919834
2.27	0.000068169832008009774	0.000015533498692034643	0.11378415179684623	0.062830424342021157
2.2749999999999999	0.000075076012165693187	0.000022952555934617294	0.11366957202983592	0.06328666406291994
2.2800000000000002	0.000081977989500667931	0.000031244387165516268	0.11355627916147912	0.063768216042149495
2.2850000000000001	0.000088869715024120417	0.000040211851082877606	0.1134442935798713	0.064215650671483243
2.29	0.000095745196232200085	0.000049635139255726818	0.11333363580817816	0.064568159777645212
2.2949999999999999	0.00010259850300459899	0.00005927925293346222	0.1132243264948751	0.064767917649958484
2.3000000000000003	0.00010942377336761229	0.000068903489957189919	0.11311638640330998	0.064764463507645587
2.3050000000000002	0.00011621521910462596	0.00007827240816348993	0.1130098364005234	0.06451874865794352
2.31	0.00012296713133666824	0.000087167368590266708	0.11290469744538462	0.064006475346903652
2.315	0.00012967388594231833	0.000095397504473014328	0.11280099057610818	0.06322038997484046
2.3199999999999998	0.00013632994884346108	0.00010280887543812328	0.11269873689693996	0.062171282978179948
2.3250000000000002	0.00014292988118998554	0.00010929068587439945	0.11259795756426089	0.060887581012606565
2.3300000000000001	0.00014946834439515913	0.00011477776331999192	0.11249867377209996	0.059413573050143331
2.335	0.00015594010500354392	0.00011924895514656158	0.11240090673687063	0.057806463407365713
2.3399999999999999	0.00016234003944860803	0.00012272162495671526	0.11230467768166169	0.056132564727063877
2.3450000000000002	0.00016866313862901424	0.00012524291851274974	0.11221000781988157	0.054463012658258564
2.3500000000000001	0.00017490451231703876	0.00012687884019501521	0.112116918338244	0.052869393092485194
2.355	0.00018105939344112074	0.00012770238347371959	0.11202543037945509	0.051419626948530632
2.3599999999999999	0.00018712314212840185	0.00012778198382709671	0.11193556502423754	0.05017437221720103
2.3650000000000002	0.00019309124962282821	0.00012717143567610308	0.11184734327290188	0.049184100176749179
2.3700000000000001	0.000198959342027412	0.00012590218669347619	0.11176078602656012	0.04848690492268963
2.375	0.00020472318379500723	0.00012397864661365071	0.11167591406787641	0.048107030691232552
2.3799999999999999	0.00021037868110447257	0.00012137686776402813	0.11159274804152094	0.048054060028634306
2.3850000000000002	0.00021592188501780651	0.00011804669384139381	0.11151130843417806	0.04832269863114956
2.3900000000000001	0.00022134899439413123	0.00011391723499756099	0.11143161555451644	0.048893112275448514
2.395	0.00022665635868891778	0.00010890529963325601	0.11135368951249165	0.049731804358354559
2.3999999999999999	0.0002318404804838245	0.00010292618341088705	0.11127755019886185	0.050793053204133978
2.4050000000000002	0.00023689801783240562	0.00009590597822357995	0.11120321726425653	0.052020941469253901
2.4100000000000001	0.00024182578643069033	0.000087794333709703256	0.11113071009823616	0.053351995004176908
2.415	0.00024662076152040275	0.000078576415505395689	0.1110600478080922	0.054718401731687696
2.4199999999999999	0.00025128007963255028	0.000068282710717691887	0.1109912491978122	0.056051707203169932
2.4250000000000003	0.00025580104011808035	0.000056995387103277363	0.11092433274670668	0.057286795375101868
2.4300000000000002	0.00026018110644940795	0.000044850159735588207	0.11085931658842954	0.058365879611152534
2.435	0.00026441790733075054	0.00003203306465893177	0.11079621848959123	0.059242170693006302
2.44	0.00026850923758603266	0.000018772144250570597	0.11073505582878876	0.0598828733574715
2.4449999999999998	0.0002724530588693511	5.3247274711692061e-6	0.11067584557561375	0.060271200309062065
2.4500000000000002	0.00027624750015078101	-8.0383804683430491e-6	0.11061860426977344	0.060407181453829978
2.4550000000000001	0.00027989085796857702	-0.000021050024965840251	0.11056334800040155	0.060307173412937037
2.46	0.00028338159654944079	-0.000033463182241568361	0.11051009238557388	0.060002118496094214
2.4649999999999999	0.00028671834768779814	-0.000045064953338754796	0.11045885255207941	0.05953473780307772
2.4700000000000002	0.00028989991042107505	-0.00005568664283287113	0.11040964311535023	0.05895594696026104
2.4750000000000001	0.00029292525052257028	-0.00006520910386560323	0.11036247815975125	0.058320839993546397
2.48	0.00029579349984233151	-0.000073563217747909385	0.11031737121916763	0.057684592717567915
2.4849999999999999	0.00029850395538709158	-0.000080726011119813497	0.1102743352578926	0.057098598482984493
2.4900000000000002	0.00030105607829828838	-0.000086713396342738992	0.11023338265181133	0.056607081047273661
2.4950000000000001	0.00030344949256770094	-0.000091570795393410145	0.1101945251700551	0.056244350202818219
2.5	0.00030568398369933006	-0.000095362969613143383	0.11015777395696102	0.056032792745087726
2.5049999999999999	0.00030775949704321459	-0.000098164261105298533	0.11012313951451352	0.055981636215115309
2.5100000000000002	0.00030967613611812442	-0.00010005021296787476	0.1100906316850222	0.056086489948249857
2.5150000000000001	0.0003114341606840832	-0.00010109123641853228	0.11006025963444045	0.056329654113281127
2.52	0.00031303398468752542	-0.00010134868240357511	0.1100320318359638	0.056681183647328492
2.5249999999999999	0.00031447617404635578	-0.00010087338950137337	0.11000595605425098	0.057100688525148033
2.5300000000000002	0.0003157614443184469	-0.000099706535308421014	0.10998203932981251	0.057539833654730504
2.5350000000000001	0.00031689065822552764	-0.000097882421925193821	0.10996028796425887	0.057945463997149102
2.54	0.00031786482297686933	-0.000095432679271414565	0.10994070750562991	0.058263222987551433
2.5449999999999999	0.00031868508759778431	-0.000092391272589448819	0.10992330273448794	0.058441462240317571
2.5500000000000003	0.00031935274000337093	-0.000088799659012761192	0.10990807765033564	0.05843517169006289
2.5550000000000002	0.00031986920402820955	-0.000084711455231107892	0.10989503545861121	0.058209609243382129
2.56	0.00032023603635492179	-0.00008019605971846245	0.10988417855809821	0.057743294465152431
2.565	0.0003204549232854943	-0.00007534081385442555	0.10987550852887223	0.057030063025456018
2.5699999999999998	0.00032052767744030386	-0.000070251473815131012	0.10986902612073701	0.056079959391543963
2.5750000000000002	0.00032045623438427051	-0.000065050975132436274	0.10986473124208274	0.054918865298132835
2.5800000000000001	0.00032024264911920423	-0.000059876672751542958	0.10986262294942078	0.053586901885355705
2.585	0.00031988909252857032	-0.00005487639905168145	0.10986269943706613	0.052135779539845606
2.5899999999999999	0.00031939784772760791	-0.000050203773659124483	0.10986495802774343	0.050625377259017723
2.5950000000000002	0.00031877130634638909	-0.000046013208634181947	0.10986939516320464	0.049119894898156859
2.6000000000000001	0.00031801196473632049	-0.000042454983074909045	0.10987600639589015	0.047683929491482986
2.605	0.00031712242011116366	-0.000039670630671986007	0.10988478638040217	0.046378785171663245
2.6099999999999999	0.00031610536665621712	-0.000037788722773268127	0.10989572886610704	0.045259249104374233
2.6150000000000002	0.00031496359152615046	-0.000036920975321923572	0.1099088266897788	0.04437097305577832
2.6200000000000001	0.00031369997086608443	-0.000037158495699529911	0.10992407176892911	0.043748512058818773
2.625	0.00031231746573218952	-0.000038567945071920555	0.1099414550954335	0.043414004433378575
2.6299999999999999	0.00031081911797104222	-0.000041187439166307863	0.1099609667300224	0.04337644029394918
2.6350000000000002	0.00030920804610780307	-0.000045022149035281685	0.10998259579662825	0.043631459536784073
2.6400000000000001	0.00030748744115408766	-0.000050039776015066672	0.11000633047782871	0.044161638514003343
2.645	0.00030566056239539162	-0.000056166330196924433	0.11003215801043437	0.044937255184955761
2.6499999999999999	0.00030373073315300081	-0.000063282889691506538	0.11006006468158147	0.04591755108312371
2.6550000000000002	0.0003017013365576063	-0.000071224198901430924	0.11009003582540222	0.047052521359540134
2.6600000000000001	0.00029957581123157362	-0.000079780016341632242	0.1101220558201334	0.048285251716374031
2.665	0.00029735764701818674	-0.00008869999636690337	0.11015610808570979	0.049554779730174275
2.6699999999999999	0.00029505038066249869	-0.000097702561764146412	0.11019217508185394	0.050799391943591392
2.6750000000000003	0.00029265759149525099	-0.00010648771527068258	0.1102302383067574	0.05196018860231226
2.6800000000000002	0.00029018289710596877	-0.00011475311635179448	0.11027027829608216	0.052984671863778365
2.685	0.00028762994898331583	-0.00012221212702992563	0.11031227462271742	0.053830059400189784
2.69	0.00028500242819933132	-0.00012861204164339081	0.11035620589691933	0.054466009607811394
2.6949999999999998	0.00028230404107875817	-0.00013375048527828064	0.11040204976701259	0.054876476177986466
2.7000000000000002	0.00027953851480216701	-0.00013748807048646639	0.11044978292063004	0.055060487743485181
2.7050000000000001	0.00027670959313115507	-0.00013975584711654014	0.11049938108657455	0.055031761478545826
2.71	0.00027382103204529078	-0.00014055678741147008	0.11055081903724072	0.054817188632738566
2.7149999999999999	0.00027087659541199382	-0.00013996137833747032	0.11060407059160435	0.054454352239164533
2.7200000000000002	0.00026788005068868271	-0.00013809817791200787	0.11065910861877337	0.053988331886902399
2.7250000000000001	0.00026483516461511309	-0.00013514078344387619	0.11071590504223447	0.05346810359763278
2.73	0.00026174569890288806	-0.00013129296313880653	0.11077443084480207	0.052942850337678843
2.7349999999999999	0.00025861540597571324	-0.00012677369562895266	0.11083465607391335	0.052458466211923904
2.7400000000000002	0.00025544802472903053	-0.00012180359173139927	0.11089654984805797	0.052054478014499694
2.7450000000000001	0.00025224727625356818	-0.00011659373010475689	0.11096008036343684	0.051761537975291858
2.75	0.00024901685965486012	-0.00011133743187654393	0.11102521490161471	0.051599576564462173
2.7549999999999999	0.00024576044784151618	-0.00010620502560595181	0.11109191983783287	0.051576654730144722
2.7600000000000002	0.00024248168336902812	-0.00010134128102634204	0.11116016064996839	0.051688524911364816
2.7650000000000001	0.00023918417428648512	-0.000096864952604157475	0.11122990192833088	0.05191889678721711
2.77	0.00023587149006674445	-0.000092869774377579673	0.11130110738627116	0.052240398980031369
2.7749999999999999	0.00023254715748518255	-0.0000894262679825469	0.11137373987142826	0.052616221304010322
2.7800000000000002	0.00022921465661491589	-0.000086583835439826661	0.11144776137795093	0.053002403831392014
2.7850000000000001	0.00022587741682766652	-0.000084372774360304243	0.11152313305949744	0.053350702982649226
2.79	0.00022253881280910614	-0.000082806040972419013	0.11159981524292641	0.05361191098892415
2.7949999999999999	0.00021920216067816871	-0.000081880766189265308	0.1116777674431564	0.053739440238644992
2.8000000000000003	0.00021587071408931633	-0.000081579674035462955	0.11175694837851966	0.053692920985835516
2.8050000000000002	0.00021254766043152891	-0.000081872637746407013	0.1118373159873309	0.053441515711847236
2.81	0.00020923611706454492	-0.000082718621417660239	0.11191882744509349	0.05296664137039353
2.815	0.00020593912759092245	-0.00008406819173122509	0.11200143918278776	0.052263821893702406
2.8199999999999998	0.00020265965824427731	-0.000085866655394903639	0.1120851069060397	0.051343469050265392
2.8250000000000002	0.00019940059424686129	-0.000088057710070191787	0.11216978561507158	0.050230501197816427
2.8300000000000001	0.00019616473635329599	-0.000090587327609065397	0.11225542962584997	0.048962838971476706
2.835	0.00019295479735082359	-0.000093407456591683538	0.11234199259188889	0.047588941824369554
2.8399999999999999	0.00018977339870707445	-0.000096479070917932546	0.1124294275271947	0.046164647425682229
2.8450000000000002	0.00018662306728165742	-0.00009977411612732207	0.11251768683001981	0.044749630960599487
2.8500000000000001	0.00018350623210994259	-0.00010327601352555996	0.11260672230774213	0.04340380678633781
2.855	0.00018042522126787301	-0.00010697854939745403	0.11269648520239414	0.042183954867354018
2.8599999999999999	0.00017738225885587791	-0.00011088317226353009	0.11278692621744357	0.041140782137229256
2.8650000000000002	0.00017437946204715038	-0.00011499491096210977	0.11287799554528626	0.040316542763424459
2.8700000000000001	0.0001714188382810909	-0.0001193172856487408	0.11296964289571532	0.039743260003511458
2.875	0.00016850228248578287	-0.0001238466988422679	0.11306181752538577	0.039441530905815966
2.8799999999999999	0.00016563157452405413	-0.00012856686268599793	0.11315446826809619	0.039419861858216304
2.8850000000000002	0.00016280837665804722	-0.00013344384492448028	0.11324754356588743	0.039674478631519267
2.8900000000000001	0.00016003423115440769	-0.00013842230444961854	0.11334099150126031	0.040189572885129213
2.895	0.0001573105580550812	-0.00014342343868255062	0.11343475982989801	0.04093797694298737
2.8999999999999999	0.00015463865307865145	-0.00014834507324988254	0.11352879601457352	0.041882286611787389
2.9050000000000002	0.00015201968557783513	-0.00015306418288331207	0.11362304725952284	0.042976465223455496
2.9100000000000001	0.00014945469674870266	-0.00015744193528972937	0.11371746054590537	0.044167951770786411
2.915	0.00014694459791431233	-0.00016133110084728516	0.11381198266774208	0.045400258534232643
2.9199999999999999	0.00014449016899374507	-0.00016458539017074139	0.11390656026883626	0.046615982523517736
2.9250000000000003	0.00014209205709642003	-0.00016707000210841494	0.1140011398801854	0.0477600807897271
2.9300000000000002	0.00013975077534078404	-0.00016867243494685143	0.11409566795805692	0.048783187735063661
2.935	0.0001374667017719358	-0.00016931248174672871	0.11419009092289861	0.049644700364110735
2.94	0.00013524007851697901	-0.00016895033639340636	0.11428435519851318	0.050315340113042062
2.9449999999999998	0.00013307101105438832	-0.00016759189699994831	0.11437840725205681	0.050778926257483828
2.9500000000000002	0.00013095946773612023	-0.00016529065373209169	0.11447219363437332	0.051033165629647867
2.9550000000000001	0.00012890527943793499	-0.00016214594358038628	0.11456566102073011	0.051089366524319613
2.96	0.00012690813946842608	-0.00015829777919644847	0.11465875625229108	0.050971103696427059
2.9649999999999999	0.00012496760360006622	-0.00015391883683707738	0.1147514263774895	0.050711975253809924
2.9700000000000002	0.00012308309038297212	-0.00014920445637307898	0.11484361869409801	0.050352681669621591
2.9750000000000001	0.00012125388161488698	-0.00014436162528898535	0.11493528079135679	0.049937708908076944
2.98	0.00011947912303116325	-0.00013959788261507492	0.11502636059245383	0.049511907499677946
2.9849999999999999	0.00011775782524680369	-0.00013511091462807965	0.11511680639695382	0.049117232137842998
2.9900000000000002	0.0001160888648556717	-0.00013107937336783969	0.11520656692367714	0.048789853742684859
2.9950000000000001	0.00011447098582192207	-0.00012765519148828252	0.1152955913532358	0.048557792902544507
3.	0.00011290280106161451	-0.00012495745031105082	0.1153838293710354	0.048439164230587431
3.0049999999999999	0.0001113827942442906	-0.00012306772215389843	0.1154712312097329	0.048441075304817852
3.0100000000000002	0.00010990932184651991	-0.00012202677214490161	0.11555774769193851	0.048559195238859334
3.0150000000000001	0.00010848061547373203	-0.00012183255963269934	0.11564333027267595	0.048777994068483571
3.02	0.0001070947843274499	-0.00012243959796599775	0.11572793108156588	0.049071647728534382
3.0249999999999999	0.00010574981801045249	-0.00012375986920555094	0.11581150296478654	0.049405594820961449
3.0300000000000002	0.00010444358950392074	-0.00012566559573749708	0.11589399952664539	0.049738711711811448
3.0350000000000001	0.00010317385843140465	-0.00012799420014610377	0.11597537517085871	0.050026036368257629
3.04	0.00010193827451086183	-0.00013055570261962175	0.11605558514138967	0.050221919022765835
3.0449999999999999	0.00010073438132229183	-0.0001331426057894528	0.11613458556263477	0.050283415922923173
3.0500000000000003	0.000099559620224581478	-0.00013554201613356925	0.1162123334792165	0.050173683315653902
3.0550000000000002	0.00009841133459294305	-0.00013754939720275451	0.11628878689520508	0.049865087585962489
3.06	0.00009728677424212796	-0.00013898300746061475	0.11636390481252383	0.049341738379199682
3.065	0.000096183100090458068	-0.00013969781994220253	0.11643764726877018	0.048601183756317001
3.0700000000000003	0.000095097389105206593	-0.00013959761477029	0.11650997537421392	0.047655080758657757
3.0750000000000002	0.000094026639396229685	-0.00013864401820644904	0.11658085134802126	0.046528762326812911
3.0800000000000001	0.000092967775564741883	-0.00013686153348577867	0.11665023855362193	0.045259745151130584
3.085	0.000091917654349303591	-0.0001343380299899462	0.11671810153311354	0.043895341041150171
3.0899999999999999	0.000090873070331459727	-0.00013122065467632951	0.11678440604080262	0.042489625815821594
3.0950000000000002	0.000089830762002554695	-0.00012770761431043335	0.11684911907564832	0.041100069403216789
3.1000000000000001	0.000088787417932717895	-0.00012403666172833345	0.11691220891266561	0.039784133011645975
3.105	0.000087739683163218685	-0.00012047134518665796	0.11697364513343982	0.038596098373803067
3.1099999999999999	0.00008668416580648341	-0.00011728612474847442	0.11703339865513421	0.03758432314251875
3.1150000000000002	0.000085617443797370994	-0.00011475134497400388	0.11709144175873899	0.036789033246917673
3.1200000000000001	0.00008453607183176576	-0.00011311883478287085	0.11714774811574892	0.036240685349899937
3.125	0.00008343658841183097	-0.00011260865818436187	0.11720229281393432	0.035958874655553988
3.1299999999999999	0.000082315523151369136	-0.00011339733455259668	0.11725505238159839	0.035951732963054414
3.1350000000000002	0.000081169404078664214	-0.0001156077378341684	0.11730600481053938	0.036215759525842495
3.1400000000000001	0.00007999476515755424	-0.00011930089004347844	0.1173551295778566	0.036736046848255627
3.145	0.000078788153913725886	-0.00012446996939856155	0.11740240766617192	0.037486894250429031
3.1499999999999999	0.000077546139093732848	-0.000131037008588209	0.11744782158255979	0.038432830951817098
3.1550000000000002	0.000076265318493768308	-0.00013885289301101894	0.11749135537610178	0.039530085322617918
3.1600000000000001	0.000074942326774277439	-0.00014770130608059655	0.11753299465383992	0.040728528888525864
3.165	0.000073573843413379781	-0.00015730714495400402	0.11757272659538146	0.041974089125504988
3.1699999999999999	0.000072156600619047476	-0.00016734961234881744	0.11761053996607726	0.043211567173973162
3.1750000000000003	0.000070687391313690106	-0.00017747969153823439	0.11764642512844076	0.044387725059576708
3.1800000000000002	0.000069163077108738572	-0.00018734109522771254	0.11768037405238213	0.045454436573554635
3.185	0.000067580596240897068	-0.00019659315195621118	0.11771238032357409	0.046371643377962873
3.19	0.000065936971520784665	-0.00020493358853833696	0.11774243915057114	0.047109837951667954
3.1950000000000003	0.000064229318206189654	-0.00021211890895129592	0.11777054737002438	0.047651816615402881
3.2000000000000002	0.000062454851796178061	-0.00021798014594787059	0.11779670345081778	0.04799350939379083
3.2050000000000001	0.000060610895750164205	-0.00022243219063442838	0.11782090749595006	0.048143789952959037
3.21	0.000058694889100758217	-0.00022547562913855204	0.11784316124353325	0.048123281910927372
3.2149999999999999	0.000056704393942984656	-0.00022719090918370196	0.11786346806570952	0.047962287491514488
3.2200000000000002	0.000054637102732011875	-0.00022772556122355132	0.11788183296612628	0.047698052090398138
3.2250000000000001	0.000052490845483065159	-0.00022727595168053004	0.11789826257595287	0.0473716308226904
3.23	0.000050263596691309308	-0.00022606553812939942	0.1179127651480521	0.047024635874659451
3.2349999999999999	0.000047953482154913915	-0.00022432178142882427	0.11792535054977293	0.046696120523436899
3.2400000000000002	0.00004555878543922615	-0.00022225377528997114	0.11793603025402472	0.04641980777177239
3.2450000000000001	0.00004307795418626156	-0.00022003235722383458	0.11794481732885466	0.046221812651477415
3.25	0.000040509606103213803	-0.00021777406821891164	0.11795172642532506	0.046118950700619693
3.2549999999999999	0.000037852534673230525	-0.00021552992426408755	0.11795677376403424	0.046117680353565838
3.2600000000000002	0.000035105714547672181	-0.00021327960941233662	0.11795997711978845	0.046213697736985589
3.2650000000000001	0.000032268306611173581	-0.00021093141236425901	0.11796135580500176	0.046392186505850322
3.27	0.000029339662667415866	-0.00020832798091218526	0.11796093065134894	0.046628716217679979
3.2749999999999999	0.000026319329809031014	-0.00020525771352809086	0.1179587239900144	0.046890771515649368
3.2800000000000002	0.000023207054328744272	-0.00020147129552143086	0.11795475963039789	0.047139872969263572
3.2850000000000001	0.000020002785273857688	-0.00019670249532178764	0.11794906283724482	0.047334214113780484
3.29	0.000016706677559190624	-0.000190691880409718	0.11794166030648903	0.047431688706869611
3.2949999999999999	0.000013319094601149423	-0.00018321165586542647	0.11793258013931883	0.047393124171234535
3.3000000000000003	9.8406106015705539e-6	-0.00017408947012163898	0.11792185181522155	0.047185483371182113
3.3050000000000002	6.2720122057706657e-6	-0.00016322888318506468	0.1179095061632433	0.046784761543891232
3.31	2.6142998021476383e-6	-0.00015062434079753722	0.11789557533193396	0.046178301444960782
3.315	-1.1313117235677483e-6	-0.00013636897842599974	0.11788009275808786	0.045366285525090408
3.3200000000000003	-4.9633927571414525e-6	-0.0001206543528257243	0.11786309313399762	0.044362239058876242
3.3250000000000002	-8.8802992141035907e-6	-0.00010376215188614838	0.11784461237327019	0.043192483289740985
3.3300000000000001	-0.00001288017337889311	-0.000086048902410785231	0.11782468757556153	0.041894595892691448
3.335	-0.000016960945177515926	-0.000067925503734775502	0.11780335698998373	0.040515046589636311
3.3399999999999999	-0.000021120334138457125	-0.000049833918270043875	0.11778065997710707	0.039106258952087636
3.3450000000000002	-0.000025355851768033022	-0.00003222347043687013	0.1177566369699293	0.037723391633784784
3.3500000000000001	-0.000029664804539262732	-0.000015528945913442901	0.11773132943365715	0.036421128946359203
3.355	-0.000034044297475808039	-1.5212384502343718e-7	0.1177047798242299	0.035250727034912013
3.3599999999999999	-0.000038491238172236607	0.000013552354305487843	0.11767703154577365	0.03425749098501904
3.3650000000000002	-0.000043002341472956457	0.000025286625460809679	0.11764812890708083	0.033478777210888294
3.3700000000000001	-0.000047574134652859733	0.000034815237637462115	0.11761811707687089	0.032942541489817998
3.375	-0.00005220296317261244	0.000041967683229042366	0.11758704203818304	0.032666399178480382
3.3799999999999999	-0.00005688499689406184	0.000046638910871182459	0.11755495054182834	0.032657137368774583
3.3850000000000002	-0.000061616236939230349	0.000048788810108177068	0.11752189005871705	0.032910618957966556
3.3900000000000001	-0.000066392522980527181	0.00004844137106328419	0.11748790873160384	0.033412039606411009
3.395	-0.000071209541083139017	0.000045683798866241959	0.11745305532576483	0.034136529830634102
3.3999999999999999	-0.000076062832003915041	0.000040665402532633315	0.11741737917904459	0.035050123674661371
3.4050000000000002	-0.000080947799993084631	0.000033595679630988483	0.117380930150877	0.036111130918875536
3.4100000000000001	-0.000085859722097930691	0.000024740770679102956	0.117343758571156	0.037271943219919224
3.415	-0.000090793757811048189	0.000014417426041741648	0.11730591518785155	0.038481272668766067
3.4199999999999999	-0.000095744959235305401	2.9838419840000406e-6	0.11726745111439706	0.039686767011046481
3.4250000000000003	-0.00010070828160195532	-9.1728400386634939e-6	0.11722841777651785	0.040837878388149451
3.4300000000000002	-0.00010567859416221953	-0.000021651989317983574	0.11718886685837762	0.041888795826408497
3.435	-0.00011065069146268874	-0.00003405689222382862	0.11714885024849943	0.042801201589197972
3.44	-0.00011561930492175209	-0.000046012582932946982	0.11710841998516561	0.043546591858421566
3.4450000000000003	-0.00012057911469579748	-0.000057182275887990996	0.1170676282016533	0.044107921488830748
3.4500000000000002	-0.00012552476183592533	-0.000067280585596586243	0.11702652707108771	0.04448039118785943
3.4550000000000001	-0.00013045086065773106	-0.000076082043722326914	0.11698516875100645	0.04467128514370259
3.46	-0.00013535201133709523	-0.00008342400577426268	0.11694360532810706	0.044698872596575581
3.4649999999999999	-0.00014022281265066653	-0.000089203765820266136	0.11690188876254055	0.044590489481403525
3.4700000000000002	-0.00014505787486992865	-0.00009337043326131003	0.1168600708324995	0.044379998568169335
3.4750000000000001	-0.00014985183275692486	-0.000095912746876989236	0.1168182030787252	0.044104876245716164
3.48	-0.00015459935861094796	-0.000096844425656565384	0.11677633674905981	0.043803186774482084
3.4849999999999999	-0.00015929517534514818	-0.000096188851521685894	0.11673452274332556	0.043510684099986416
3.4900000000000002	-0.00016393406957796995	-0.000093964859887654865	0.11669281155853309	0.043258237065833628
3.4950000000000001	-0.00016851090463785063	-0.000090175223512371815	0.11665125323401962	0.043069719015430732
3.5	-0.0001730206334852847	-0.000084799105759473904	0.11660989729749199	0.042960449667004713
3.5049999999999999	-0.00017745831156231747	-0.00007778937383799929	0.11656879271124102	0.042936234559618751
3.5100000000000002	-0.00018181910940538701	-0.000069075227683951525	0.11652798781881443	0.042993018820896366
3.5150000000000001	-0.00018609832510575321	-0.000058570125908095544	0.11648753029265052	0.043117155632251866
3.52	-0.00019029139649715993	-0.000046184481837365014	0.11644746708197662	0.043286279555469154
3.5249999999999999	-0.00019439391309140173	-0.000031842072916673971	0.11640784436176946	0.043470762904216115
3.5300000000000002	-0.00019840162767815987	-0.000015498590429483455	0.11636870748235156	0.043635712377584075
3.5350000000000001	-0.00020231046756828645	2.8396826887367908e-6	0.1163301009200665	0.043743429181916829
3.54	-0.00020611654542330613	0.000023099354050011019	0.11629206822865408	0.043756209731372918
3.5449999999999999	-0.00020981616975819083	0.000045127870631803552	0.11625465199195417	0.043639312061365121
3.5500000000000003	-0.00021340585483179357	0.000068687931524377222	0.11621789377756511	0.04336386612217126
3.5550000000000002	-0.00021688233015598339	0.000093459704421355557	0.11618183409163138	0.042909477029442124
3.56	-0.000220242549431577	0.00011905123485002006	0.11614651233509765	0.042266270687820309
3.565	-0.00022348369890897403	0.00014501632672270291	0.11611196676105601	0.041436167647462753
3.5700000000000003	-0.00022660320521685384	0.00017087809118296281	0.11607823443365939	0.040433242766876348
3.5750000000000002	-0.00022959874250095608	0.00019615551575438304	0.11604535118839453	0.039283126122833953
3.5800000000000001	-0.00023246823899138332	0.00022038996440426942	0.11601335159383298	0.038021508765696294
3.585	-0.00023520988282572922	0.00024316857148333826	0.11598226891531468	0.036691916310830089
3.5899999999999999	-0.00023782212727180399	0.0002641420202164832	0.11595213507963577	0.035342986352935618
3.5950000000000002	-0.00024030369515190431	0.00028303508802979987	0.11592298064218323	0.034025520388278378
3.6000000000000001	-0.00024265358259698019	0.00029964941641964663	0.11589483475541472	0.03278957388740443
3.605	-0.00024487106203466432	0.00031385902887714074	0.11586772513921731	0.031681804805994737
3.6099999999999999	-0.00024695568442016907	0.00032560000684315788	0.11584167805325371	0.03074323356696787
3.6150000000000002	-0.0002489072807069949	0.00033485633378920387	0.11581671827129744	0.030007492336807773
3.6200000000000001	-0.00025072596254452166	0.00034164418817537166	0.11579286905732448	0.029499573788301592
3.625	-0.00025241212214777446	0.00034599692767551892	0.11577015214405409	0.029235041268478444
3.6299999999999999	-0.00025396643144463376	0.00034795271514080666	0.11574858771308037	0.029219639336796145
3.6350000000000002	-0.00025538984040063381	0.00034754626407687041	0.11572819437768102	0.029449245622607804
3.6400000000000001	-0.00025668357455119705	0.00034480559648407698	0.11570898916728972	0.029910125948667335
3.645	-0.0002578491317565842	0.00033975406651901458	0.11569098751461637	0.030579484946897592
3.6499999999999999	-0.00025888827819476852	0.00033241725537899589	0.11567420324469912	0.031426332633204768
3.6550000000000002	-0.00025980304358234522	0.00032283373191844357	0.11565864856644867	0.032412703035458373
3.6600000000000001	-0.00026059571562478021	0.00031106814632712431	0.11564433406624206	0.03349525632350598
3.665	-0.0002612688337439235	0.0002972247437500944	0.1156312687042948	0.034627267962065403
3.6699999999999999	-0.00026182518208908571	0.00028145921249401681	0.11561945981272992	0.035760959823912523
3.6750000000000003	-0.0002622677818059847	0.00026398687518557062	0.11560891309666131	0.036850067179189795
3.6800000000000002	-0.00026259988271112465	0.00024508561720716036	0.11559963263714951	0.037852474506371497
3.685	-0.00026282495419959373	0.00022509260231418887	0.11559162089687877	0.038732706402557424
3.69	-0.00026294667560348268	0.00020439466991735544	0.11558487872792296	0.039464040219760965
3.6950000000000003	-0.00026296892594714262	0.00018341320791197334	0.115579405382186	0.040030022304947302
3.7000000000000002	-0.00026289577308776912	0.00016258508712678458	0.11557519852395251	0.040425220578307316
3.7050000000000001	-0.00026273146234959978	0.00014234177628824363	0.11557225424489537	0.04065512554381566
3.71	-0.00026248040469370346	0.00012308892716188176	0.11557056708150926	0.040735206218061835
3.7149999999999999	-0.00026214716433959674	0.00010518850271279084	0.11557013003478264	0.040689220222713832
3.7200000000000002	-0.00026173644606712984	0.000088944976576165455	0.1155709345921376	0.04054695259282319
3.7250000000000001	-0.00026125308204217766	0.000074596384819920194	0.11557297075168971	0.040341604444481344
3.73	-0.00026070201838015094	0.000062310222435357342	0.11557622704888682	0.04010706615249883
3.7349999999999999	-0.00026008830133734365	0.000052183498729674961	0.11558069058495218	0.039875293000916204
3.7400000000000002	-0.00025941706331152428	0.00004424581210677375	0.11558634705799643	0.039673962978273747
3.7450000000000001	-0.0002586935085949048	0.000038464132258520992	0.11559318079582981	0.039524547934036487
3.75	-0.00025792289898209623	0.000034748082365768231	0.11560117479099023	0.039440881742260445
3.7549999999999999	-0.00025711053926735371	0.000032954844755175692	0.11561031073791554	0.039428270389432904
3.7600000000000002	-0.00025626176264105207	0.000032893286885921579	0.11562056907177523	0.039483162318820715
3.7650000000000001	-0.00025538191608760177	0.00003432742269686854	0.11563192900934224	0.039593381409115565
3.77	-0.00025447634581102257	0.000036979790999149453	0.11564436859174218	0.039738914396781858
3.7749999999999999	-0.00025355038273752181	0.000040535659858572531	0.11565786472875844	0.039893232381169541
3.7800000000000002	-0.00025260932808818194	0.000044649087750084907	0.11567239324495196	0.040025105915883215
3.7850000000000001	-0.00025165843921616423	0.000048951750134612615	0.11568792892729476	0.040100841581365516
3.79	-0.00025070291553566562	0.000053065072846963577	0.11570444557433168	0.040086825758406171
3.7949999999999999	-0.00024974788479657068	0.000056615645121353757	0.11572191604664411	0.039952214372289338
3.8000000000000003	-0.00024879838963584713	0.00005925320509421884	0.11574031231882645	0.039671565440847191
3.8050000000000002	-0.00024785937445713057	0.000060669824850276513	0.11575960553249209	0.039227185926180824
3.81	-0.00024693567271201044	0.000060618414351261819	0.1157797660504663	0.03861096596425144
3.815	-0.00024603199460270821	0.00005892843991745323	0.11580076351213402	0.037825507851227624
3.8200000000000003	-0.00024515291526965065	0.000055516891236578842	0.11582256688938231	0.036884423203330588
3.8250000000000002	-0.00024430286344555231	0.000050393032859624896	0.11584514454382461	0.035811761009576358
3.8300000000000001	-0.00024348611069236077	0.000043656259312067834	0.11586846428421305	0.034640627368258216
3.835	-0.00024270676116833849	0.000035487288035678175	0.11589249342486865	0.033411147263837773
3.8399999999999999	-0.00024196874200980097	0.00002613378920802207	0.11591719884435092	0.032167983934900266
3.8450000000000002	-0.00024127579441543155	0.000015892199781278966	0.1159425470445572	0.030957661616805084
3.8500000000000001	-0.00024063146524296651	5.0877911764248853e-6	0.11596850421010442	0.029825929828542173
3.855	-0.00024003909944618967	-5.9449758320430693e-6	0.11599503626784394	0.02881536704660665
3.8599999999999999	-0.00023950183310572846	-0.000016880119259108354	0.1160221089462562	0.027963359978061927
3.8650000000000002	-0.00023902258727301364	-0.000027414682819166083	0.11604968783507069	0.027300526240173685
3.8700000000000001	-0.0002386040624378499	-0.000037279633148728386	0.11607773844415956	0.026849587160977122
3.875	-0.0002382487339199758	-0.000046247141644323081	0.11610622626268302	0.026624654254875792
3.8799999999999999	-0.0002379588478505411	-0.000054134705739425809	0.11613511681728478	0.026630873015203164
3.8850000000000002	-0.00023773641806267831	-0.000060806797666695174	0.11616437572993532	0.026864370543372155
3.8900000000000001	-0.00023758322367441631	-0.000066174773689209874	0.11619396877513155	0.027312473710615813
3.895	-0.00023750080750480169	-0.00007019566673669087	0.11622386193611917	0.027954193068778825
3.8999999999999999	-0.00023749047528108961	-0.00007287027648327189	0.11625402146032487	0.028760994185328251
3.9050000000000002	-0.00023755329556739339	-0.00007424072491583406	0.11628441391365485	0.029697892742654185
3.9100000000000001	-0.0002376901005130634	-0.000074387426539807995	0.11631500623374717	0.030724905536065359
3.915	-0.00023790148737637016	-0.000073425276547491419	0.11634576578185826	0.031798863608264283
3.9199999999999999	-0.00023818782073466109	-0.000071498821780205705	0.11637666039344688	0.03287554854093528
3.9250000000000003	-0.00023854923553721659	-0.000068776254452297469	0.11640765842721851	0.033912055927386914
3.9300000000000002	-0.00023898564076195379	-0.000065442241938397282	0.11643872881274245	0.034869232808438746
3.935	-0.00023949672387841507	-0.000061689839936689562	0.11646984109613591	0.035713991591479588
3.94	-0.00024008195591290643	-0.000057711977829557007	0.11650096548430522	0.036421283569352071
3.9450000000000003	-0.00024074059723385138	-0.000053693199589326934	0.11653207288700014	0.036975528081323185
3.9500000000000002	-0.0002414717039045965	-0.000049802442864127825	0.11656313495717557	0.037371339463481028
3.9550000000000001	-0.00024227413469000902	-0.000046187616388741355	0.11659412412916364	0.037613466824896108
3.96	-0.00024314655858314054	-0.000042972588292624801	0.11662501365476849	0.037715948998402298
3.9650000000000003	-0.00024408746291431003	-0.000040256947009535293	0.1166557776372581	0.037700573333764371
3.9700000000000002	-0.00024509516191697979	-0.000038118580507379108	0.11668639106304946	0.037594797584525628
3.9750000000000001	-0.00024616780581558314	-0.000036618786429165368	0.11671682983085709	0.037429338385303462
3.98	-0.00024730339025254712	-0.000035809318143952841	0.11674707077895891	0.037235643470287502
3.9849999999999999	-0.00024849976617434538	-0.000035740525303685377	0.11677709170947688	0.03704345033274177
3.9900000000000002	-0.00024975465007922746	-0.000036469582970666389	0.11680687141056056	0.036878599297605549
3.9950000000000001	-0.00025106563446777852	-0.000038067730960516101	0.11683638967585458	0.036761224522513958
4.	-0.00025243019862935433	-0.000040625466726140291	0.1168656273214646	0.036704402520597701
4.0049999999999999	-0.00025384571970237386	-0.000044254750176252118	0.11689456620035558	0.036713301862345518
4.0099999999999998	-0.00025530948373823106	-0.00004908748778204952	0.1169231892140048	0.036784852922382247
4.0149999999999997	-0.0002568186970784996	-0.000055269865723558422	0.11695148032158671	0.036907941568485508
4.0200000000000005	-0.00025837049768671596	-0.000062952494900180939	0.11697942454639727	0.037064120729068353
4.0250000000000004	-0.00025996196659666714	-0.000072276799431103371	0.11700700797967649	0.037228822340564655
4.0300000000000002	-0.00026159013931682134	-0.000083358591901159769	0.117034217781634	0.037373033326105615
4.0350000000000001	-0.00026325201719017155	-0.000096270276285013366	0.11706104218014181	0.037465369674532775
4.04	-0.00026494457868916574	-0.00011102352615102471	0.11708747046634177	0.037474443156094668
4.0449999999999999	-0.00026666479052965509	-0.00012755451133326126	0.11711349298808404	0.037371371072282257
4.0499999999999998	-0.00026840961865792453	-0.00014571371248578395	0.11713910114041404	0.037132239794766569
4.0549999999999997	-0.00027017603895804454	-0.00016526201952903286	0.11716428735379188	0.036740308534645015
4.0600000000000005	-0.00027196104776664598	-0.00018587416435342921	0.11718904507954184	0.036187740484673117
4.0650000000000004	-0.00027376167206044286	-0.00020714965981689313	0.11721336877291949	0.03547667974516585
4.0700000000000003	-0.00027557497926132719	-0.00022863043941132521	0.11723725387392217	0.03461955348457639
4.0750000000000002	-0.00027739808675350042	-0.00024982348431579877	0.11726069678545173	0.033638561823091454
4.0800000000000001	-0.00027922817093666751	-0.00027022605897048874	0.11728369484928146	0.032564409513329826
4.085	-0.00028106247586178026	-0.00028935088402440203	0.11730624631997324	0.031434417519570018
4.0899999999999999	-0.00028289832139719555	-0.00030674871294761606	0.11732835033622979	0.0302902141941888
4.0949999999999998	-0.00028473311087406098	-0.00032202631366615256	0.11735000689066577	0.029175234911409029
4.0999999999999996	-0.00028656433824900845	-0.00033485867562201444	0.11737121679715459	0.028132252893926846
4.1050000000000004	-0.00028838959471198176	-0.0003449951996961682	0.11739198165648604	0.027201127196483821
4.1100000000000003	-0.00029020657465076251	-0.00035226050582449082	0.1174123038202286	0.026416896926601791
4.1150000000000002	-0.00029201308115565298	-0.00035655116125956536	0.11743218635279087	0.025808287289297103
4.1200000000000001	-0.00029380703081874414	-0.00035782999530012047	0.11745163299191652	0.025396636089219209
4.125	-0.00029558645793895371	-0.00035611969484661591	0.11747064810774693	0.025195208869856885
4.1299999999999999	-0.00029734951811387307	-0.00035149709998592805	0.11748923666045903	0.025208851943481811
4.1349999999999998	-0.00029909449118504063	-0.00034408911616971757	0.11750740415657923	0.025433934804125122
4.1399999999999997	-0.00030081978350652758	-0.00033407053063250593	0.11752515660425331	0.025858551736502519
4.1450000000000005	-0.00030252392961982775	-0.00032166337695628257	0.11754250046751875	0.026462978499490634
4.1500000000000004	-0.00030420559322883849	-0.00030713693835175454	0.11755944261957625	0.027220404066613524
4.1550000000000002	-0.00030586356752525961	-0.00029080711019413157	0.11757599029532612	0.02809797047283677
4.1600000000000001	-0.00030749677490593167	-0.00027303372285753175	0.11759215104345985	0.029058149271325329
4.165	-0.00030910426601406076	-0.0002542145920597021	0.11760793267769641	0.030060458373692568
4.1699999999999999	-0.00031068521818638552	-0.00023477550703947272	0.11762334322803592	0.031063480432130603
4.1749999999999998	-0.00031223893322089612	-0.00021515602769093455	0.11763839089151973	0.032027090557903474
4.1799999999999997	-0.0003137648346186323	-0.00019579173351891828	0.11765308398300231	0.032914747897387131
4.1850000000000005	-0.00031526246416048248	-0.00017709430806209825	0.11766743088601366	0.033695664773063377
4.1900000000000004	-0.00031673147798260315	-0.00015943140317704746	0.11768144000372246	0.0343466497827365
4.1950000000000003	-0.00031817164207227747	-0.00014310848298907151	0.11769511971018426	0.034853434292663327
4.2000000000000002	-0.00031958282720063384	-0.00012835473245842904	0.11770847830224346	0.035211335790211504
4.2050000000000001	-0.00032096500345681046	-0.00011531463981982738	0.11772152395179573	0.035425180440645708
4.21	-0.00032231823420910734	-0.00010404611595355553	0.11773426465889872	0.035508489248711334
4.2149999999999999	-0.00032364266966218038	-0.000094525141000018946	0.1177467082057283	0.035482013000024321
4.2199999999999998	-0.00032493854001502205	-0.000086656095833992006	0.11775886211147854	0.035371766898555007
4.2249999999999996	-0.00032620614822146218	-0.000080286289611874138	0.11777073358846296	0.035206756704390246
4.2300000000000004	-0.00032744586240693308	-0.000075222829147447213	0.11778232949928717	0.035016600360014902
4.2350000000000003	-0.00032865810796302048	-0.000071249920214336515	0.11779365631569144	0.034829235023078081
4.2400000000000002	-0.00032984335940658503	-0.000068144910000274967	0.11780472007848655	0.034668866519317901
4.2450000000000001	-0.00033100213192852816	-0.000065691793948827138	0.11781552635932888	0.034554276405650924
4.25	-0.00033213497278794665	-0.000063691419595030186	0.11782608022422106	0.034497560694845622
4.2549999999999999	-0.00033324245256773251	-0.000061968130790077797	0.11783638619868486	0.034503340764698381
4.2599999999999998	-0.00033432515622719509	-0.000060373033522804229	0.11784644823488043	0.034568463938449714
4.2649999999999997	-0.00033538367416082978	-0.000058784387745561555	0.11785626968087755	0.034682197354395178
4.2700000000000005	-0.00033641859314086526	-0.000057105822500709362	0.11786585325188426	0.034826909454249946
4.2750000000000004	-0.00033743048725756692	-0.000055263141570284903	0.11787520100362368	0.034979222591368653
4.2800000000000002	-0.00033841990898686068	-0.000053200455154261278	0.11788431430822938	0.035111602316959249
4.2850000000000001	-0.0003393873801804826	-0.000050876265708460543	0.11789319383214271	0.035194320775311497
4.29	-0.00034033338330405729	-0.000048259981372355707	0.11790183951675351	0.035197694145619997
4.2949999999999999	-0.00034125835273311647	-0.000045329153083092303	0.11791025056130353	0.035094452329268749
4.2999999999999998	-0.00034216266628928798	-0.000042067555876547065	0.11791842540839671	0.034862061746087393
4.3049999999999997	-0.00034304663699837241	-0.000038464079869805393	0.11792636173207635	0.034484799414251449
4.3100000000000005	-0.00034391050505956091	-0.000034512279543064773	0.11793405642861385	0.033955377559456268
4.3150000000000004	-0.00034475443017780864	-0.000030210362417755444	0.11794150560983835	0.033275947992636473
4.3200000000000003	-0.00034557848417361638	-0.000025561384402841814	0.11794870459922559	0.032458373560238313
4.3250000000000002	-0.00034638264399204307	-0.000020573455821249202	0.11795564793073232	0.03152373266162746
4.3300000000000001	-0.00034716678506882623	-0.00001525983598347141	0.11796232935025303	0.030501109377634412
4.335	-0.00034793067514436878	-9.638886801952636e-6	0.11796874181998959	0.029425800933573103
4.3399999999999999	-0.00034867396850398548	-3.7339433678697828e-6	0.11797487752538766	0.028337132024837619
4.3449999999999998	-0.00034939620070407291	2.4267776021761516e-6	0.11798072788498183	0.027276092593786543
4.3500000000000005	-0.00035009678382935796	8.8100885693804729e-6	0.11798628356278165	0.02628300936715762
4.3550000000000004	-0.00035077500215593038	0.000015377441047815361	0.11799153448350377	0.025395426311023019
4.3600000000000003	-0.0003514300085293084	0.000022084179311942235	0.11799646985048704	0.024646315135443988
4.3650000000000002	-0.00035206082112535186	0.000028878476641453117	0.11800107816605324	0.024062676851909083
4.3700000000000001	-0.00035266632090808229	0.00003570009876811947	0.11800534725482428	0.023664541549336171
4.375	-0.00035324524959358904	0.000042479239349645949	0.11800926428919409	0.023464335373889197
4.3799999999999999	-0.00035379620824354662	0.000049135747399676582	0.11801281581761924	0.023466565876602785
4.3849999999999998	-0.00035431765649254846	0.00005557910351539869	0.11801598779522551	0.023667779052096404
4.3899999999999997	-0.00035480791231388081	0.000061709486937426322	0.11801876561674326	0.024056758720063121
4.3950000000000005	-0.0003552651524849871	0.000067420204485170145	0.1180211341518132	0.024614963535939796
4.4000000000000004	-0.00035568741358130916	0.000072601621755061395	0.11802307778251064	0.025317219726094103
4.4050000000000002	-0.0003560725936646588	0.000077146555539377043	0.11802458044301772	0.026132700098929186
4.4100000000000001	-0.00035641845455054429	0.000080956869143353034	0.11802562566125067	0.027026215820041752
4.415	-0.00035672262467856996	0.000083950787417389302	0.11802619660253899	0.027959824449453038
4.4199999999999999	-0.00035698260259739141	0.000086070249567860783	0.11802627611510358	0.028894717987803652
4.4249999999999998	-0.00035719576102397077	0.000087287488685348406	0.11802584677735695	0.029793304858661572
4.4299999999999997	-0.00035735935152339277	0.000087610001580027175	0.11802489094671623	0.030621350022787409
4.4350000000000005	-0.00035747050969331043	0.000087083177211216465	0.11802339080991736	0.031349999353734261
4.4400000000000004	-0.00035752626095339793	0.00008579008819269813	0.118021328434982	0.031957498322067103
4.4450000000000003	-0.00035752352684674082	0.000083848291219357901	0.11801868582410541	0.03243042732905374
4.4500000000000002	-0.0003574591318213478	0.00008140387713824243	0.11801544496803902	0.032764317259706188
4.4550000000000001	-0.00035732981055223545	0.000078623387775953569	0.11801158790112654	0.03296357321963532
4.46	-0.0003571322157361707	0.000075684501829779272	0.11800709675762044	0.033040711052149452
4.4649999999999999	-0.00035686292623430404	0.000072766529045370162	0.11800195382846412	0.033014986591837908
4.4699999999999998	-0.00035651845574211625	0.000070041713186453053	0.11799614161884689	0.032910558874959264
4.4750000000000005	-0.00035609526182530955	0.000067668142906320271	0.11798964290610227	0.032754366563906137
4.4800000000000004	-0.00035558975521154197	0.000065784749856542818	0.1179824407981748	0.032573908099227514
4.4850000000000003	-0.00035499830955054734	0.000064508503311298414	0.11797451879202458	0.032395102888199204
4.4900000000000002	-0.0003543172713851362	0.000063933561394464999	0.11796586083227367	0.032240380108767529
4.4950000000000001	-0.00035354297039485826	0.00006413186965244786	0.11795645136973303	0.032127102692471057
4.5	-0.00035267172988245134	0.000065154548098878776	0.11794627541963965	0.032066395676682277
4.5049999999999999	-0.00035169987746306187	0.000067033388862560892	0.11793531861963977	0.032062416807750155
4.5099999999999998	-0.00035062375586035954	0.000069781890387315949	0.11792356728714132	0.032112085684178442
4.5149999999999997	-0.00034943973391460503	0.000073395454461299564	0.1179110084761567	0.032205274600307768
4.5200000000000005	-0.00034814421759394638	0.000077850632238902963	0.11789763003322926	0.032325455315515464
4.5250000000000004	-0.00034673366111091298	0.000083103583978041116	0.11788342065251081	0.032450785559257692
4.5300000000000002	-0.00034520457801484128	0.000089088169856096282	0.11786836992983792	0.032555602049611832
4.5350000000000001	-0.00034355355231818015	0.000095714274935400373	0.11785246841546551	0.032612260364101572
4.54	-0.00034177724949970012	0.00010286705383658661	0.11783570766563734	0.032593226989434385
4.5449999999999999	-0.00033987242747865823	0.00011040773816258317	0.11781808029263283	0.032473290117074879
4.5499999999999998	-0.00033783594743107932	0.00011817647722573148	0.11779958001321178	0.032231721322604913
4.5549999999999997	-0.00033566478442234436	0.00012599740100882367	0.11778020169544154	0.031854199685687527
4.5600000000000005	-0.00033335603789405593	0.00013368574732619697	0.11775994140371267	0.031334311596129691
4.5650000000000004	-0.00033090694189227387	0.00014105654506040594	0.11773879644177618	0.030674468157415854
4.5700000000000003	-0.00032831487503113546	0.00014793405985310829	0.11771676539372466	0.029886136832516036
4.5750000000000002	-0.00032557737018713688	0.00015416104714170974	0.11769384816303795	0.028989357737122592
4.5800000000000001	-0.00032269212383508918	0.00015960685393709941	0.11767004600903494	0.028011595801607128
4.585	-0.00031965700507063249	0.00016417356665988423	0.11764536158140115	0.026986053674627149
4.5899999999999999	-0.00031647006419251872	0.0001677996857030017	0.11761979895200593	0.025949623697388076
4.5949999999999998	-0.00031312954099817848	0.00017046115925348907	0.11759336364426706	0.02494068186647562
4.6000000000000005	-0.00030963387247290693	0.00017216996021583052	0.11756606266008593	0.023996920099285758
4.6050000000000004	-0.00030598170018279123	0.00017297067621896092	0.11753790450386596	0.023153379587509938
4.6100000000000003	-0.00030217187710898462	0.00017293575814997968	0.11750889920410397	0.022440796991364843
4.6150000000000002	-0.00029820347398018017	0.00017216011955426127	0.117479058331869	0.021884318665094028
4.6200000000000001	-0.00029407578512461916	0.00017075570483813632	0.11744839501670171	0.021502587608313716
4.625	-0.00028978833378319398	0.00016884647980654026	0.11741692395951858	0.021307172141590697
4.6299999999999999	-0.00028534087683938168	0.00016656408487542067	0.11738466144243172	0.021302288768396387
4.6349999999999998	-0.00028073340899943244	0.00016404417442516725	0.11735162533598603	0.021484773924073261
4.6399999999999997	-0.00027596616645516367	0.00016142328521892335	0.11731783510284041	0.021844275807191307
4.6450000000000005	-0.00027103962986294348	0.00015883596228335992	0.11728331179894284	0.022363660894422474
4.6500000000000004	-0.00026595452680716321	0.00015641183864960881	0.11724807807117325	0.0230196515382462
4.6550000000000002	-0.00026071183364751891	0.00015427242079369362	0.1172121581524456	0.023783723289880976
4.6600000000000001	-0.0002553127767675865	0.00015252746190583656	0.11717557785315971	0.024623287515783097
4.665	-0.00024975883318540358	0.0001512709883934832	0.11713836455006008	0.025503164201118259
4.6699999999999999	-0.00024405173060064662	0.00015057724348130052	0.11710054717174251	0.02638731349473164
4.6749999999999998	-0.00023819344683674075	0.00015049698387925218	0.11706215618120287	0.027240748668630865
4.6799999999999997	-0.00023218620869414508	0.00015105466631190893	0.11702322355540827	0.028031507073527466
4.6850000000000005	-0.00022603249012636404	0.00015224705735824377	0.11698378276169458	0.028732520042491029
4.6900000000000004	-0.00021973500996242469	0.00015404367799460125	0.11694386873138138	0.029323207087367995
4.6950000000000003	-0.00021329672894539338	0.00015638926535912548	0.11690351783027878	0.02979063013812587
4.7000000000000002	-0.0002067208462772025	0.00015920813808263076	0.11686276782634372	0.030130080657798486
4.7050000000000001	-0.00020001079552237573	0.00016241004691909837	0.11682165785459533	0.03034503107832642
4.71	-0.00019317024009328092	0.00016589684342915292	0.11678022837906074	0.030446452229724155
4.7149999999999999	-0.000186203068072576	0.00016956916044251588	0.11673852115207202	0.030451567926740725
4.7199999999999998	-0.00017911338664230786	0.00017333229669846983	0.11669657917087335	0.030382174827280284
4.7250000000000005	-0.00017190551593980238	0.00017710063197368646	0.11665444663169558	0.030262691587015261
4.7300000000000004	-0.00016458398249305435	0.00018080013708143019	0.11661216888120701	0.030118112770597612
4.7350000000000003	-0.00015715351218119241	0.00018436883473734315	0.11656979236548945	0.02997203188328551
4.7400000000000002	-0.00014961902277241048	0.00018775536099712903	0.11652736457683854	0.029844870463987799
4.7450000000000001	-0.00014198561603469991	0.00019091602595663039	0.116484933998034	0.029752414808241583
4.75	-0.00013425856950952182	0.00019381095056587652	0.11644255004467206	0.029704726721922724
4.7549999999999999	-0.00012644332783746587	0.00019639995141807869	0.11640026300530493	0.029705465652371289
4.7599999999999998	-0.00011854549389886996	0.00019863885953548375	0.11635812397953391	0.029751639087303133
4.7649999999999997	-0.00011057081947218455	0.00020047690204514244	0.11631618481439129	0.029833785170102864
4.7700000000000005	-0.00010252519572169848	0.0002018556571006441	0.11627449803876613	0.029936582208986394
4.7750000000000004	-0.000094414643412762557	0.00020270992192732531	0.11623311679636683	0.030039869037971942
4.7800000000000002	-0.000086245302875433255	0.00020297062029943504	0.11619209477707997	0.03012004341044016
4.7850000000000001	-0.000078023423782425745	0.00020256963192241258	0.11615148614678379	0.030151780347637283
4.79	-0.000069755354759878821	0.00020144617092814231	0.1161113454760152	0.030109979549304874
4.7949999999999999	-0.000061447532828626174	0.00019955410282387179	0.11607172766747144	0.029971815191134635
4.7999999999999998	-0.000053106472788473847	0.00019686940355452629	0.1160326878823098	0.029718730224261067
4.8049999999999997	-0.000044738756423684273	0.00019339686823810652	0.11599428146562768	0.029338199433292016
4.8100000000000005	-0.000036351021749942564	0.00018917519803799204	0.1159565638712011	0.028825088653321736
4.8150000000000004	-0.000027949952139198634	0.00018427974346882131	0.11591959058537421	0.028182465802982219
4.8200000000000003	-0.000019542265509480799	0.00017882244826294535	0.11588341705064942	0.027421771604411491
4.8250000000000002	-0.000011134703488806968	0.00017294888185146864	0.11584809858864104	0.026562327202926377
4.8300000000000001	-2.7340206456381172e-6	0.00016683261342147703	0.11581369032290077	0.02563023105535429
4.835	5.6530261960920027e-6	0.00016066750255092248	0.11578024710160828	0.024656765172709219
4.8399999999999999	0.000014019688547998202	0.00015465870194243111	0.11574782342014452	0.023676479098836668
4.8449999999999998	0.000022359236748584665	0.00014901324980822413	0.1157164733439078	0.022725141088954612
4.8500000000000005	0.000030664970272952061	0.0001439310650863594	0.11568625043133035	0.021837737995379681
4.8550000000000004	0.000038930227878415473	0.00013959696866564756	0.11565720765733498	0.021046672658012376
4.8600000000000003	0.000047148397587754443	0.0001361740866063456	0.11562939733725533	0.02038025912201933
4.8650000000000002	0.000055312926404862018	0.0001337987062574924	0.11560287105142875	0.019861562994912867
4.8700000000000001	0.00006341732983838121	0.00013257641455577062	0.11557767957060108	0.01950758745576215
4.875	0.000071455201159827402	0.00013257919737683606	0.11555387278229495	0.019328772828968562
4.8799999999999999	0.000079420220365687742	0.00013384314698633402	0.11553149961802417	0.019328763111210526
4.8849999999999998	0.000087306162907401836	0.00013636651276416938	0.11551060798193483	0.019504395861395123
4.8899999999999997	0.00009510690804829806	0.00014010801603669428	0.11549124468057451	0.019845888102071295
4.8950000000000005	0.00010281644695072872	0.00014498558882361241	0.11547345535392639	0.020337213432871558
4.9000000000000004	0.00011042889040156837	0.00015087593334717737	0.11545728440847428	0.020956686478718029
4.9050000000000002	0.00011793847620544858	0.00015761547227488844	0.11544277495129718	0.021677782703899775
4.9100000000000001	0.00012533957622385647	0.00016500331552396602	0.1154299687263271	0.022470219170101537
4.915	0.00013262670304485944	0.00017280677211851668	0.11541890605239705	0.023301302875384566
4.9199999999999999	0.00013979451623865257	0.00018076967661071863	0.1154096257630168	0.024137519659782801
4.9249999999999998	0.00014683782831177193	0.00018862340779279781	0.11540216514869475	0.024946293956768735
4.9299999999999997	0.00015375161021254389	0.00019610001501044571	0.11539655990099076	0.025697806556439773
4.9350000000000005	0.00016053099642837141	0.00020294642447261341	0.11539284405903029	0.026366723945276199
4.9400000000000004	0.00016717128974857594	0.0002089383715593425	0.11539104995846908	0.026933677626543404
4.9450000000000003	0.00017366796558104043	0.00021389257836298712	0.11539120818273092	0.027386340759622131
4.9500000000000002	0.00018001667583564777	0.00021767581410732479	0.11539334751690107	0.027719983215129852
4.9550000000000001	0.00018621325253371875	0.00022020983144135442	0.11539749490423244	0.027937440058061987
4.96	0.00019225371083434799	0.00022147170507099686	0.11540367540537876	0.028048493415149825
4.9649999999999999	0.00019813425182160018	0.00022148970961119747	0.11541191216016287	0.028068732215210293
4.9699999999999998	0.00020385126479663686	0.0002203354478777517	0.11542222635262614	0.028018007423656972
4.9750000000000005	0.00020940132923692677	0.0002181133776622761	0.11543463717856661	0.027918634159628537
4.9800000000000004	0.00021478121631799047	0.00021494912026744626	0.11544916181617433	0.027793503199643174
4.9850000000000003	0.00021998789010448943	0.00021097795108048845	0.11546581539975928	0.027664254537230322
4.9900000000000002	0.00022501850832591747	0.00020633469671022691	0.11548461099643346	0.027549640559577378
4.9950000000000001	0.00022987042281116023	0.0002011459519057898	0.11550555958596193	0.027464173740300218
5.	0.0002345411795766037	0.00019552514940492427	0.11552867004361463	0.027417121076436665
5.0049999999999999	0.00023902851850745612	0.00018957062773644905	0.11555394912641212	0.027411880311273836
5.0099999999999998	0.00024333037280238764	0.00018336648992185991	0.11558140146234786	0.027445753626250346
5.0149999999999997	0.00024744486799161753	0.00017698575601696943	0.1156110295429697	0.02751012201368682
5.0200000000000005	0.00025137032070860919	0.00017049509388573523	0.11564283371913581	0.027591014475948507
5.0250000000000004	0.00025510523712019305	0.0001639602712790509	0.11567681220000635	0.027670055882856828
5.0300000000000002	0.00025864831110386402	0.00015745141234531525	0.11571296105536186	0.027725761580358575
5.0350000000000001	0.00026199842212417578	0.00015104717085922384	0.11575127422101557	0.027735123512179514
5.04	0.00026515463282962998	0.00014483706114042685	0.11579174350764067	0.027675402592189896
5.0449999999999999	0.00026811618646858866	0.00013892141803643299	0.11583435861278649	0.0275260095928525
5.0499999999999998	0.00027088250399737797	0.00013340877649438234	0.11587910713588506	0.027270328803112104
5.0549999999999997	0.00027345318101977306	0.00012841083539753766	0.11592597459688138	0.026897323150937975
5.0600000000000005	0.00027582798447154039	0.00012403554157293408	0.11597494445764878	0.02640276328673842
5.0650000000000004	0.00027800684922212472	0.00012037913040926412	0.11602599814658555	0.025789949902724874
5.0700000000000003	0.00027998987433439299	0.00011751812367142801	0.11607911508663701	0.025069847101578894
5.0750000000000002	0.00028177731936816693	0.00011550227276004078	0.11613427272576274	0.024260608533091896
5.0800000000000001	0.0002833696003454686	0.00011434924535038419	0.11619144657102683	0.023386546847851845
5.085	0.00028476728574488213	0.00011404152545770193	0.116250610225235	0.022476658633016434
5.0899999999999999	0.00028597109228910018	0.00011452560734227609	0.1163117354264443	0.021562860500913685
5.0949999999999998	0.00028698188066704277	0.00011571319963724243	0.11637479209059545	0.020678110397386817
5.1000000000000005	0.00028780065120037509	0.0001174838977702213	0.11643974835647318	0.019854579972911429
5.1050000000000004	0.000288428539394599	0.00011968867857825522	0.11650657063373515	0.019122013092257979
5.1100000000000003	0.00028886681145559356	0.00012215363315429151	0.11657522365315714	0.01850636058840175
5.1150000000000002	0.00028911685978222975	0.00012468355591608744	0.11664567051962491	0.018028732533311186
5.1200000000000001	0.00028918019843705888	0.00012706529629429343	0.1167178727674944	0.017704666444502543
5.125	0.00028905845857372275	0.00012907108766467378	0.11679179041808936	0.017543680245511732
5.1299999999999999	0.00028875338389349538	0.0001304623280707904	0.11686738203966202	0.01754906593819024
5.1349999999999998	0.00028826682611892611	0.00013099443920437458	0.11694460480929428	0.017717883268986885
5.1399999999999997	0.00028760074046733138	0.00013042343134734305	0.11702341457684976	0.018041128151223894
5.1450000000000005	0.00028675718119019767	0.00012851462985067534	0.11710376593081168	0.018504071864411192
5.1500000000000004	0.00028573829715416153	0.00012505367751053544	0.1171856122658802	0.019086786766026858
5.1550000000000002	0.00028454632748298116	0.00011985945318698618	0.11726890585231249	0.019764885610834709
5.1600000000000001	0.00028318359724440178	0.00011279801061526064	0.11735359790660574	0.020510499633111918
5.165	0.00028165251326778734	0.00010379614207594624	0.11743963866381273	0.021293503312432252
5.1699999999999999	0.00027995556001379816	0.00009285282693249718	0.11752697745098639	0.022082962808076746
5.1749999999999998	0.00027809529551261282	0.000080046743380573243	0.11761556276184594	0.022848745577776899
5.1799999999999997	0.00027607434749956684	0.000065538273639213741	0.11770534233239809	0.023563188639801745
5.1850000000000005	0.00027389540955441525	0.000049565023081352561	0.11779626321751994	0.02420269144265268
5.1900000000000004	0.00027156123740616495	0.000032430725447866817	0.11788827186828937	0.024749084651751102
5.1950000000000003	0.0002690746454013919	0.000014488370133138292	0.11798131420972874	0.025190633644277441
5.2000000000000002	0.00026643850299841627	-3.880727660310435e-6	0.11807533571937906	0.025522565904179811
5.2050000000000001	0.00026365573149367467	-0.000022289571457221078	0.11817028150586763	0.025747060639959345
5.21	0.00026072930081023416	-0.000040367270706110836	0.11826609638776089	0.025872698490018734
5.2149999999999999	0.00025766222647205376	-0.000057777600839453263	0.11836272497264783	0.025913428645583783
5.2199999999999998	0.00025445756667048038	-0.000074232543017562017	0.118460111735756	0.025887159986136353
5.2250000000000005	0.00025111841951466708	-0.000089499829735452727	0.11855820109876084	0.025814114497619965
5.2300000000000004	0.00024764792042347895	-0.00010340441664995895	0.11865693750781572	0.025715092207147506
5.2350000000000003	0.00024404923959403093	-0.00011582460898959361	0.11875626551131344	0.025609788569617091
5.2400000000000002	0.00024032557968061682	-0.00012668417624814258	0.11885612983689697	0.02551528279225182
5.2450000000000001	0.00023648017360312923	-0.00013594213125205169	0.11895647546764571	0.025444785995919303
5.25	0.00023251628244162095	-0.00014358192571328965	0.11905724771743131	0.025406708274698393
5.2549999999999999	0.00022843719354398982	-0.00014960166387791	0.1191583923049648	0.025404078662852797
5.2599999999999998	0.00022424621868249105	-0.00015400661571110912	0.11925985542695237	0.025434333923787758
5.2649999999999997	0.0002199466924126571	-0.0001568048853708698	0.11936158382959383	0.025489480112055894
5.2700000000000005	0.00021554197049080757	-0.00015800661343651386	0.11946352487888402	0.025556621882086961
5.2750000000000004	0.00021103542847171103	-0.00015762660717253587	0.11956562662911481	0.02561884431553945
5.2800000000000002	0.00020643046037889916	-0.00015568983934140953	0.11966783788973218	0.025656416851611553
5.2850000000000001	0.00020173047750133319	-0.00015223886799032956	0.11977010829035332	0.025648266825590311
5.29	0.00019693890727266736	-0.00014734194453171074	0.11987238834395134	0.025573642071107957
5.2949999999999999	0.00019205919228431516	-0.00014110043262304564	0.11997462950764813	0.025413852007020152
5.2999999999999998	0.00018709478934919919	-0.00013365418887274926	0.12007678424177519	0.025153951023440702
5.3049999999999997	0.00018204916868128212	-0.00012518377269793383	0.12017880606626902	0.024784214170211864
5.3100000000000005	0.00017692581310960762	-0.00011590874834554993	0.12028064961498067	0.024301259443466255
5.3150000000000004	0.0001717282174276249	-0.00010608187052902644	0.12038227068727928	0.023708696588254738
5.3200000000000003	0.00016645988771235833	-0.000095979532868061657	0.12048362629736586	0.023017228015048966
5.3250000000000002	0.00016112434077434075	-0.000085889406054176655	0.12058467472077852	0.022244187112436108
5.3300000000000001	0.00015572510358486524	-0.000076096603728316767	0.12068537553809862	0.021412563159526783
5.335	0.0001502657128464421	-0.000066869909855153485	0.12078568967629656	0.020549618918826854
5.3399999999999999	0.00014474971443326174	-0.000058449547001624845	0.1208855794466456	0.019685246761172247
5.3449999999999998	0.00013918066296648337	-0.000051037673497832597	0.12098500858029763	0.018850225442873007
5.3500000000000005	0.00013356212140209415	-0.000044792332656517012	0.12108394226045302	0.018074531152215065
5.3550000000000004	0.00012789766053038546	-0.000039825032054121299	0.12118234715190332	0.017385827082870141
5.3600000000000003	0.00012219085854868212	-0.000036201610355888472	0.12128019142719026	0.016808213425905324
5.3650000000000002	0.00011644530061468703	-0.000033945642017977316	0.1213774447900596	0.016361273964000996
5.3700000000000001	0.00011066457831930386	-0.000033043396587554424	0.12147407849549632	0.016059415555261143
5.375	0.00010485228919970752	-0.000033449329859570008	0.12157006536682119	0.015911469441670136
5.3799999999999999	0.000099012036158725218	-0.000035091223256868782	0.12166537980968734	0.015920511698350404
5.3849999999999998	0.000093147426879422511	-0.000037874364162058063	0.12175999782276578	0.016083863684430984
5.3899999999999997	0.000087262073131300473	-0.000041684512975632271	0.12185389700553831	0.016393248276432446
5.3950000000000005	0.000081359590108272676	-0.000046389769204929792	0.12194705656282159	0.016835098005034098
5.4000000000000004	0.000075443595605389515	-0.000051841765372127459	0.12203945730619503	0.01739103015142265
5.4050000000000002	0.000069517709159453402	-0.000057876829962753091	0.12213108165239975	0.018038515043675204
5.4100000000000001	0.00006358555112969785	-0.000064317829680436808	0.12222191361860957	0.018751762598576905
5.415	0.000057650741689421026	-0.000070977308223699393	0.12231193881485883	0.019502836673059756
5.4199999999999999	0.00005171689967755868	-0.000077662293085187633	0.12240114443320621	0.020262978422099932
5.4249999999999998	0.000045787641434073405	-0.000084180783706027886	0.12248951923423025	0.021004083318058919
5.4299999999999997	0.00003986657950252496	-0.000090349534981450292	0.12257705353058465	0.021700239067458646
5.4350000000000005	0.000033957321200789504	-0.000096002395525977212	0.12266373916764894	0.022329201823293995
5.4400000000000004	0.000028063467146688701	-0.00010099823788566521	0.1227495695015671	0.02287367354621965
5.4450000000000003	0.000022188609644175527	-0.00010522748676350104	0.12283453937449251	0.023322249141451409
5.4500000000000002	0.000016336330964478304	-0.00010861642811867142	0.12291864508732825	0.023669928997052378
5.4550000000000001	0.000010510201518099468	-0.00011112882998728379	0.12300188436998655	0.0239181371030436
5.46	4.7137779390025981e-6	-0.00011276484554132646	0.12308425634911065	0.024074239525392987
5.4649999999999999	-1.0493989590855586e-6	-0.00011355760054985661	0.1231657615135696	0.024150613048320866
5.4699999999999998	-6.775806360450324e-6	-0.00011356819678388692	0.1232464016777331	0.024163359920124264
5.4750000000000005	-0.000012461941669418048	-0.000112880029282668	0.12332617994249907	0.024130794900676468
5.4800000000000004	-0.000018104324889622219	-0.00011159329911543601	0.12340510065454427	0.024071842138805713
5.4850000000000003	-0.000023699501096270534	-0.00010982042716466966	0.12348316936342851	0.024004472931413355
5.4900000000000002	-0.000029244042964863567	-0.0001076827891812475	0.12356039277698072	0.023944295664142218
5.4950000000000001	-0.000034734553510434938	-0.00010530886060473024	0.12363677871520958	0.023903382559885847
5.5	-0.000040167668747899448	-0.00010283353904026324	0.12371233606236368	0.023889390576700822
5.5049999999999999	-0.000045540060613888747	-0.00010039815039327292	0.12378707471780129	0.023905010569674586
5.5099999999999998	-0.000050848439852192468	-0.000098150472826501124	0.12386100554541482	0.023947761725298059
5.5149999999999997	-0.000056089559026314034	-0.000096244050452031003	0.12393414032205366	0.024010136604811772
5.5200000000000005	-0.000061260215566107546	-0.000094836125823997906	0.12400649168464695	0.024080093060169852
5.5250000000000004	-0.000066357254976761698	-0.000094083696144287534	0.12407807307682254	0.024141878989519711
5.5300000000000002	-0.000071377573946932777	-0.000094137481524078583	0.12414889869426235	0.02417716096394952
5.5350000000000001	-0.000076318123646420736	-0.000095133955908933483	0.12421898342987037	0.024166406495122361
5.54	-0.000081175912988228999	-0.000097185985930790716	0.1242883428181487	0.024090443061553186
5.5449999999999999	-0.000085948011935712209	-0.00010037298477733122	0.12435699297923991	0.02393208875684585
5.5499999999999998	-0.000090631554871844523	-0.00010473174420997937	0.12442495056291247	0.0236777255964573
5.5549999999999997	-0.000095223743929853395	-0.00011024919195496642	0.12449223269215974	0.023318674009687134
5.5600000000000005	-0.000099721852347917604	-0.00011685819292192651	0.12455885690706495	0.022852231707268689
5.5650000000000004	-0.00010412322783599437	-0.00012443717566015867	0.12462484110869113	0.02228226488000918
5.5700000000000003	-0.0001084252959054013	-0.0001328138690312777	0.12469020350319998	0.021619283235751196
5.5750000000000002	-0.00011262556319325585	-0.00014177287140295191	0.12475496254656407	0.020879986912067248
5.5800000000000001	-0.00011672162073121065	-0.00015106625507334216	0.12481913688959065	0.02008633354075496
5.585	-0.00012071114718068793	-0.00016042603500771146	0.1248827453237697	0.019264227040146964
5.5899999999999999	-0.00012459191201834061	-0.00016957716962326803	0.12494580672778215	0.018441966630990792
5.5949999999999998	-0.00012836177865085984	-0.00017824983080202825	0.12500834001483999	0.017648609175307702
5.6000000000000005	-0.0001320187074284607	-0.0001861899495104009	0.12507036408118177	0.016912389147125503
5.6050000000000004	-0.00013556075862215011	-0.00019316744222318291	0.12513189775550321	0.016259312173050933
5.6100000000000003	-0.00013898609526286608	-0.00019898196561287572	0.12519295974964245	0.015711997622534772
5.6150000000000002	-0.00014229298588199789	-0.00020346644847951201	0.12525356861057194	0.015288802343368931
5.6200000000000001	-0.00014547980715896131	-0.00020648894261883567	0.12531374267371706	0.015003219958808935
5.625	-0.00014854504639083742	-0.00020795348047530232	0.1253735000177813	0.014863524476512314
5.6299999999999999	-0.00015148730389996073	-0.00020780061422215801	0.12543285842114416	0.014872616258228749
5.6349999999999998	-0.0001543052952079709	-0.00020600815451553726	0.12549183531982216	0.015028032073098033
5.6399999999999997	-0.00015699785314398675	-0.0002025923623345178	0.12555044776719543	0.015322095404065445
5.6450000000000005	-0.00015956392972843133	-0.00019760952502639694	0.12560871239544402	0.015742202776679263
5.6500000000000004	-0.0001620025979045758	-0.00019115752515061241	0.12566664537882508	0.016271260212351063
5.6550000000000002	-0.00016431305310754809	-0.0001833767489747427	0.12572426239889412	0.016888295008016793
5.6600000000000001	-0.00016649461463578568	-0.00017444953476656647	0.12578157861148839	0.017569267545426384
5.665	-0.00016854672680115544	-0.00016459737001010572	0.12583860861585924	0.018288093900506737
5.6699999999999999	-0.00017046895996581301	-0.00015407523067487725	0.12589536642570412	0.019017863895335035
5.6749999999999998	-0.00017226101126942522	-0.00014316280195822884	0.12595186544219805	0.019732205238093509
5.6799999999999997	-0.00017392270523155302	-0.0001321527849587245	0.12600811842920309	0.020406709285882719
5.6850000000000005	-0.00017545399409497545	-0.00012133700151882321	0.12606413749046252	0.021020305615513539
5.6900000000000004	-0.00017685495799107465	-0.00011099146614110565	0.12611993404879229	0.021556458232135426
5.6950000000000003	-0.00017812580484466114	-0.00010136190443794868	0.12617551882754943	0.022004060674173365
5.7000000000000002	-0.00017926687008005125	-0.000092651286986519026	0.1262309018340434	0.022357931480499686
5.7050000000000001	-0.0001802786161066752	-0.000085010782988917058	0.12628609234504579	0.022618852221741766
5.71	-0.00018116163159006404	-0.000078535138177448941	0.12634109889442838	0.022793140708081729
5.7149999999999999	-0.00018191663045515015	-0.000073262914289547504	0.12639592926263182	0.022891803222631884
5.7199999999999998	-0.00018254445072441773	-0.000069181398552025665	0.12645059046850565	0.022929352981621624
5.7250000000000005	-0.00018304605308290046	-0.000066235412991913581	0.12650508876271394	0.022922410952586025
5.7300000000000004	-0.00018342251928341405	-0.000064338822658338525	0.12655942962347155	0.022888216670631217
5.7350000000000003	-0.00018367505024453407	-0.000063387314749462369	0.12661361775386248	0.022843171660245454
5.7400000000000002	-0.00018380496400887173	-0.000063271007951316496	0.1266676570812168	0.022801520552738267
5.7450000000000001	-0.00018381369349180745	-0.000063885621031350195	0.12672155075823838	0.022774250773688508
5.75	-0.00018370278395488077	-0.000065141223494290842	0.12677530116576896	0.022768266558930675
5.7549999999999999	-0.00018347389035351034	-0.000066967946071230984	0.12682890991743062	0.022785871360388316
5.7599999999999998	-0.00018312877444565492	-0.000069318388655275243	0.12688237786578221	0.022824576363500035
5.7649999999999997	-0.00018266930173446545	-0.00007216679506968465	0.12693570510993762	0.022877241264910812
5.7700000000000005	-0.00018209743821323703	-0.000075505349622595485	0.12698889100481936	0.022932544088389989
5.7750000000000004	-0.00018141524695196862	-0.000079338186769015704	0.12704193417174675	0.022975766186683927
5.7800000000000002	-0.00018062488451481246	-0.000083673890249268384	0.12709483251026926	0.022989863630243822
5.7850000000000001	-0.00017972859719865938	-0.000088517386161127224	0.12714758321136616	0.022956775492694391
5.79	-0.00017872871718526589	-0.000093862190161619772	0.1272001827717634	0.022858894136066149
5.7949999999999999	-0.00017762765849002051	-0.000099683934394640073	0.12725262700916373	0.022680596146167176
5.7999999999999998	-0.00017642791282414163	-0.00010593595965636764	0.1273049110787145	0.022409710783662176
5.8049999999999997	-0.00017513204532504755	-0.00011254751325398608	0.12735702949019556	0.022038792126611598
5.8100000000000005	-0.00017374269020533804	-0.00011942476553485908	0.12740897612595078	0.021566066845178533
5.8150000000000004	-0.00017226254627424379	-0.00012645449333072655	0.12746074425972412	0.020995954288047278
5.8200000000000003	-0.00017069437242333394	-0.00013350993732242126	0.1275123265759569	0.020339097759850572
5.8250000000000002	-0.00016904098299480949	-0.00014045808193110824	0.12756371518954643	0.019611899810355219
5.8300000000000001	-0.00016730524313846289	-0.00014716747554230521	0.12761490166633954	0.018835611146586391
5.835	-0.00016549006410522088	-0.00015351572169082837	0.12766587704351146	0.018035072360691663
5.8399999999999999	-0.00016359839851377419	-0.00015939591253994948	0.12771663185054952	0.017237241258724292
5.8449999999999998	-0.00016163323559602747	-0.00016472150555275479	0.12776715613030781	0.016469650814872703
5.8500000000000005	-0.00015959759645593066	-0.00016942940917968153	0.12781743945997356	0.015758932928495447
5.8550000000000004	-0.00015749452927515313	-0.00017348129271172914	0.12786747097222437	0.015129515088720881
5.8600000000000003	-0.00015532710467654903	-0.00017686333059519863	0.12791723937614374	0.014602558006957339
5.8650000000000002	-0.00015309841096085508	-0.00017958471062493335	0.12796673297807379	0.014195160979874418
5.8700000000000001	-0.00015081154949003926	-0.00018167527624679178	0.12801593970197228	0.013919826305423315
5.875	-0.00014846963011126043	-0.00018318264573416164	0.12806484710977109	0.013784150336129526
5.8799999999999999	-0.00014607576664751298	-0.00018416907790542181	0.12811344242099334	0.013790699356923224
5.8849999999999998	-0.00014363307246206488	-0.00018470825797198409	0.12816171253212363	0.013937032726781384
5.8899999999999997	-0.00014114465613852242	-0.00018488208465540268	0.12820964403533042	0.014215850123157327
5.8950000000000005	-0.00013861361726180211	-0.00018477746975918412	0.12825722323660127	0.014615258918773983
5.9000000000000004	-0.00013604304232280002	-0.00018448312879326098	0.12830443617313408	0.015119175632555807
5.9050000000000002	-0.00013343600072741196	-0.00018408634944703088	0.12835126863019081	0.01570788640989185
5.9100000000000001	-0.00013079554098486873	-0.00018366976964572751	0.12839770615704543	0.016358791496850801
5.915	-0.00012812468702447187	-0.00018330826310715279	0.12844373408212889	0.017047345937687183
5.9199999999999999	-0.0001254264346525523	-0.00018306609765796528	0.12848933752740313	0.017748184380793758
5.9249999999999998	-0.00012270374823600605	-0.0001829945771473571	0.12853450142182377	0.018436385943981951
5.9299999999999997	-0.00011995955747453428	-0.00018313038410505887	0.12857921051386495	0.019088801870769334
5.9350000000000005	-0.00011719675445288953	-0.000183494798952002	0.12862344938304357	0.019685341579857602
5.9400000000000004	-0.00011441819079468263	-0.00018409388786814096	0.1286672024508104	0.020210098487890307
5.9450000000000003	-0.00011162667506019606	-0.00018491964259818936	0.12871045399002654	0.020652200245184472
5.9500000000000002	-0.00010882497036923612	-0.00018595194427169023	0.12875318813383327	0.021006289829190214
5.9550000000000001	-0.00010601579216008286	-0.00018716113439827715	0.12879538888341632	0.021272581396108128
5.96	-0.00010320180621805044	-0.00018851092450219807	0.12883704011469724	0.021456481612109376
5.9649999999999999	-0.00010038562686507982	-0.00018996136782782331	0.12887812558437203	0.021567815166975118
5.9699999999999998	-0.00009756981543616793	-0.00019147164708117561	0.12891862893461609	0.021619734162055398
5.9750000000000005	-0.000094756878909899516	-0.00019300248958683468	0.12895853369722854	0.021627418861558865
5.9800000000000004	-0.000091949268767270616	-0.00019451809221595037	0.12899782329659751	0.021606688953322704
5.9850000000000003	-0.000089149380104531546	-0.00019598750863551826	0.12903648105199789	0.021572640635479194
5.9900000000000002	-0.000086359550913329378	-0.00019738551336763183	0.12907449017891917	0.021538409168439181
5.9950000000000001	-0.000083582061619777301	-0.00019869300277510781	0.12911183378969562	0.021514134308018122
6.	-0.000080819134799152919	-0.00019989702186355465	0.12914849489330632	0.021506182635908241
