# Supplementary material for: Stalled response near thermal equilibrium in periodically driven systems
Source: Nat Commun. 2024 Jan 4;15:294. doi: 10.1038/s41467-023-44487-2 (PMC10766978; doi:10.1038/s41467-023-44487-2)
Supplement: Supplementary file 3 — Source Data [file 41467_2023_44487_MOESM3_ESM.zip › source_data/SupplFig10a-f-numerics.dat]

#t	neq,f_0=0	neq,f_0=1.6,T=0.1	neq,f_0=1.6,T=0.2	neq,f_0=1.6,T=0.4	neq,f_0=3.2,T=0.1	neq,f_0=3.2,T=0.2	neq,f_0=3.2,T=0.4
0.	0.6945123715724626	0.6945123715724626	0.6945123715724626	0.6945123715724626	0.6945123715724626	0.6945123715724626	0.6945123715724626
0.0050000000000000001	0.69421843074491929	0.69421843074491929	0.69421843074491929	0.69421843074491929	0.69421843074491929	0.69421843074491929	0.69421843074491929
0.01	0.69334777499558697	0.69333978338701863	0.69336990403920229	0.69336558249956881	0.69312240053491536	0.69333836224956302	0.69336988922896814
0.014999999999999999	0.691902620501057	0.69146435662947114	0.6918940800076796	0.69195749758716529	0.68926957150718438	0.69141138964155169	0.69189157589339989
0.02	0.68988665657283477	0.68786362263422662	0.68957880874954114	0.68995982629767449	0.67954960454101698	0.68742852449120329	0.68955405591425345
0.025000000000000001	0.68730502988791908	0.6819282374751654	0.68610950869278176	0.68730286861735968	0.66157973920733415	0.68000116193516913	0.68598642177683777
0.029999999999999999	0.68416432252544213	0.67358650851404511	0.68112179974992271	0.6838858078723058	0.63545143780142888	0.66761318897249411	0.6806971426931625
0.035000000000000003	0.68047252393786528	0.66350964294899584	0.67426411644814521	0.67958244294923586	0.60432930873348145	0.64893444972975034	0.67310423318642054
0.040000000000000001	0.67623899702102452	0.65300045881898039	0.66526251021240901	0.67424832255049083	0.57353080956050206	0.62314526919596713	0.66257576582401678
0.044999999999999998	0.67147443848203658	0.64361179861916273	0.65397832271294476	0.66772912628001202	0.54871884729900533	0.59019708265521176	0.64848083700856729
0.050000000000000003	0.66619083373538568	0.63665627588219809	0.64044937782466205	0.65987005250665687	0.53424824720069719	0.55093132958490509	0.63024948519129054
0.055	0.66040140658988966	0.63278964011575489	0.62490738914696509	0.65052586858281325	0.53223408043549436	0.50700915476978048	0.60743790950721133
0.059999999999999998	0.65412056401730778	0.63179508775456983	0.60776831547961652	0.63957116751011711	0.54224075424086204	0.46066198136542441	0.57979299828930264
0.065000000000000002	0.64736383632005934	0.63262399456580376	0.58959750646506048	0.62691027369275432	0.56131827492487596	0.41433323109867853	0.5473081993018768
0.070000000000000007	0.64014781304152657	0.6336880846368147	0.57105621647187177	0.61248616882108942	0.58442527205477934	0.37031488431924736	0.51026180407090571
0.074999999999999997	0.63249007498339416	0.63333372307665126	0.55283902221288062	0.59628778662264636	0.60554352130179179	0.33047357300358449	0.46922937770123185
0.080000000000000002	0.62440912271308591	0.63035225356310809	0.53561208901201574	0.57835506756955823	0.61950351972294238	0.29611742796492141	0.42506466830580558
0.085000000000000006	0.61592430196435988	0.62433239828801157	0.51996024830402243	0.55878127923014687	0.62380058174978958	0.26800147955681419	0.37884772601245798
0.089999999999999997	0.60705572634433502	0.61570386296160962	0.50634741569191943	0.53771229174183488	0.61929650138110004	0.24643022949836899	0.33180443333378956
0.095000000000000001	0.5978241977734613	0.60545951892313399	0.49509126372864992	0.51534273597464542	0.60931191377967109	0.23140186274428809	0.28520700936382914
0.10000000000000001	0.58825112509353894	0.59469471076008351	0.48635035678802258	0.49190923865538461	0.59771061361241629	0.22274548050146881	0.24026894107793559
0.105	0.57835844128162672	0.58417000524964247	0.48012074273896432	0.46768119102925476	0.58708263723560328	0.22021948778695449	0.19804910918777363
0.11	0.56816851971163063	0.57406486737269347	0.4762392934026537	0.44294973054718928	0.577789436893557	0.22355595411423024	0.15937815364150132
0.115	0.55770408990541509	0.56399363903327204	0.47439246450223838	0.4180157678502755	0.56806782066426653	0.23244810600938975	0.12481574938563415
0.12	0.54698815320802452	0.55325631909917306	0.47413092720444749	0.39317795322328652	0.55505821099067942	0.24648711591979039	0.094641565057330096
0.125	0.53604389881923087	0.54121676282710129	0.47489195651149924	0.36872144082555591	0.53639089199813195	0.26506345106515095	0.068876758496702578
0.13	0.52489462060082026	0.52765102344198445	0.47603187718791989	0.34490818346315577	0.51164997458779204	0.28725960188425659	0.047328308617553092
0.13500000000000001	0.51356363506956759	0.51291391972992717	0.47686983909996594	0.32196929658765394	0.48291813715803056	0.31177336126461608	0.029646147585541568
0.14000000000000001	0.5020742009690855	0.49784988319160595	0.47674171653474196	0.30009979738903564	0.4540744067898701	0.33691711245741829	0.015383079844614683
0.14499999999999999	0.49044944079898323	0.48349351057652457	0.4750595523824972	0.27945578594243686	0.42932163539364998	0.36072918231466422	0.0040493633594853445
0.14999999999999999	0.47871226465889816	0.47069537059576411	0.47136877269720201	0.26015392012598565	0.41179752022133076	0.38120258861407386	-0.0048432663650542539
0.155	0.46688529674514179	0.45982161099002006	0.46539367788771174	0.2422728667494593	0.40278803298429167	0.39659067110532092	-0.011750310065962482
0.16	0.45499080481394022	0.45062603432695103	0.45706247061780053	0.2258563004218965	0.40152765335268653	0.40570808073405451	-0.017075629212059115
0.16500000000000001	0.44305063290132879	0.44232693564119852	0.44650648028995754	0.21091697136694323	0.4053959385300524	0.40813358160741808	-0.021163012652170632
0.17000000000000001	0.43108613756325942	0.43386373284706797	0.43403342619440022	0.19744136738194354	0.41049834694800191	0.40424974073642073	-0.024295467590006399
0.17500000000000002	0.41911812787318148	0.42425595410866435	0.42007991093609859	0.18539454143343226	0.41273295816713135	0.39511218577231377	-0.026699479023484865
0.17999999999999999	0.40716680938528238	0.41294058296751779	0.40515216587551095	0.1747247504565454	0.40917381813239528	0.38219871488340473	-0.028551889369931381
0.185	0.39525173224401572	0.39995347369666379	0.38976533964945731	0.16536763853883796	0.39913976939367046	0.36711888435468498	-0.029987650220370959
0.19	0.38339174359008182	0.38587796555600867	0.37439030389305184	0.15724978692023922	0.38426878553153265	0.3513588354219529	-0.031107304644621098
0.19500000000000001	0.3716049443846412	0.37159139488038112	0.35941390279496499	0.15029153565027822	0.36753070212480454	0.33610527814049262	-0.031983565062060161
0.20000000000000001	0.35990865074351164	0.35793072099586021	0.34511503484477624	0.14440905247274183	0.3518137900003957	0.32215685237487007	-0.032666720107158695
0.20500000000000002	0.34831935984341023	0.34541649671970442	0.33165599969380172	0.13951568188762065	0.33883299646744242	0.30990635630854746	-0.033188840792477088
0.20999999999999999	0.33685272043472225	0.3341255045417082	0.31908673658316394	0.13552265203143948	0.3287013554318442	0.2993689545074823	-0.033566890867833099
0.215	0.32552350796506113	0.32373303549158372	0.30735893509790413	0.13233925098118957	0.32012520302144254	0.29023609862754363	-0.033804914135803804
0.22	0.31434560429231917	0.3136907310639635	0.29634714303994614	0.12987260962569464	0.31107028790031527	0.28194539109984396	-0.033895504876349791
0.22500000000000001	0.30333198193834132	0.30346951169262692	0.28587442748112346	0.12802724716931058	0.29970777218194988	0.27376609062199481	-0.033820791001569192
0.23000000000000001	0.2924946928089941	0.2927766033510974	0.27574044921522112	0.12670454838310027	0.28530368026154024	0.26490355873099025	-0.033553188250050575
0.23500000000000001	0.28184486128302544	0.28166186917217906	0.2657497957825522	0.12580234828162529	0.26861083398292085	0.25462163792269194	-0.033056222550735544
0.23999999999999999	0.27139268154909474	0.27047312913276833	0.25573815072546785	0.12521479804311064	0.25153359278199478	0.24237117016076928	-0.032285760450195669
0.245	0.26114741904941419	0.25968826343190521	0.24559362649697106	0.12483267282606962	0.2362895687686255	0.22790084683384848	-0.031192016364443801
0.25	0.25111741586920638	0.24970438827176783	0.23527069616170571	0.12454425457363998	0.2245599934473122	0.21132093065985405	-0.029722692101578428
0.255	0.24131009989359142	0.24067232637492575	0.22479486652228703	0.12423687863268007	0.21697834237981828	0.19309717995991618	-0.027827514879508911
0.26000000000000001	0.23173199753797574	0.23243407023747606	0.21425754420186488	0.12379917166651748	0.21300414151741215	0.17397148666313092	-0.025464246052753322
0.26500000000000001	0.22238874984380524	0.22457834671029458	0.20380217761026953	0.12312393247625394	0.21109455726031526	0.15482958109587242	-0.022605924983437851
0.27000000000000002	0.21328513172015554	0.21659190296849204	0.19360424775993429	0.12211152309542328	0.20913906540738661	0.13655309164650908	-0.019248717840589832
0.27500000000000002	0.20442507410129074	0.20805346511487144	0.1838485759553854	0.12067355447835265	0.20513989983897524	0.11989504957537976	-0.015419332057786065
0.28000000000000003	0.19581168878228947	0.1987970988255634	0.1747074704386212	0.11873658130234924	0.19795791745696556	0.10540482070727672	-0.011180646719170479
0.28500000000000003	0.18744729568912888	0.18897710142603921	0.16632250602184961	0.11624547641919188	0.18775149719643508	0.093408243045132039	-0.0066341255751973787
0.28999999999999998	0.17933345233512857	0.17900746287750363	0.15879153774455612	0.11316614789214657	0.17582087978894181	0.084031224816834268	-0.0019178233333518582
0.29499999999999998	0.17147098521320037	0.16940770759471671	0.15216131417182005	0.10948729631118781	0.16395507239727153	0.07724625772744928	0.0028006075902922973
0.29999999999999999	0.16386002287320534	0.16062620712668579	0.1464251341567675	0.1052209865719553	0.15368875350204814	0.07292159569786491	0.0073356360511052012
0.30499999999999999	0.15650003043450156	0.15290952746913422	0.14152456060193647	0.10040191860087801	0.14582378071291094	0.070858813024088613	0.011499072875514972
0.31	0.14938984528673382	0.14625381062824116	0.1373542443019547	0.095085411239246159	0.14030390413310612	0.07081206630168016	0.015116779095199765
0.315	0.14252771373652856	0.14043913208469116	0.13376924886149138	0.089344244287028876	0.13635862388523817	0.072489155866000382	0.018044440529980617
0.32000000000000001	0.1359113283629905	0.13512535684963214	0.13059466320862656	0.083264616618420023	0.13282867150728581	0.075539757698953464	0.02018008815162272
0.32500000000000001	0.12953786585259761	0.12997560425518756	0.12763751068138401	0.076941557474760072	0.12860977188528261	0.079540190295841473	0.021471632571688555
0.33000000000000002	0.12340402509222599	0.12476609090009658	0.12470085796998492	0.070474163708500015	0.12309120509254123	0.083986661221651174	0.021918602755404457
0.33500000000000002	0.11750606530843498	0.11944334725217999	0.12159956346046472	0.063961025669421939	0.11638962713408013	0.088308973454497092	0.021568297563532263
0.34000000000000002	0.11183984405181858	0.11410891236935114	0.11817640431589428	0.057496153812693823	0.10924167386896642	0.091912468694947152	0.020507434962200387
0.34500000000000003	0.1064008548362258	0.10894302236763648	0.11431664231864414	0.05116563798347519	0.10262468005114225	0.094246843394399982	0.018850944505990452
0.35000000000000003	0.10118426425510771	0.10410473745968943	0.10995874814299617	0.045045175876126081	0.097329517977492008	0.094888484285198887	0.016729723933833988
0.35499999999999998	0.096184948409312465	0.099651484595681045	0.10509925422251011	0.039198510828859306	0.093675468186175323	0.093613354520078074	0.014279003458836464
0.35999999999999999	0.091397528494370661	0.095507272257245535	0.099790602715239915	0.033676734127179621	0.091421609927164305	0.090436177751718666	0.011628538366575835
0.36499999999999999	0.086816405408223662	0.091487766131681664	0.094132193324742361	0.028518341733425587	0.089849758208974867	0.085601228842769578	0.0088953192942190298
0.37	0.082435793254436979	0.0873709965775957	0.088256211383716254	0.023749893779687618	0.087996099296192398	0.079526800214674495	0.0061789771749129422
0.375	0.078249751629392961	0.082986972886646582	0.08231078946126856	0.0193871071066695	0.084999151573188547	0.07272117559015312	0.0035596555286734077
0.38	0.074252216596101012	0.078290537482529829	0.076443339250169814	0.015436213346536087	0.080451987630306004	0.065695158043382135	0.0010978678876627287
0.38500000000000001	0.070437030260551287	0.073386176115177781	0.070786463857332282	0.011895432453772305	0.074575771898099358	0.058892648139535944	-0.0011642486046730064
0.39000000000000001	0.066797968880462577	0.068494312666155494	0.065447949725884302	0.0087564385230936501	0.068101126473358378	0.052650141619210916	-0.0032008604742271695
0.39500000000000002	0.06332876944912462	0.063876142340910394	0.060505289125745029	0.0060057259379087888	0.061934726125162695	0.047184573772275064	-0.00500003387933373
0.40000000000000002	0.060023154710037982	0.059750838899832792	0.056004313139846891	0.003625815126812205	0.056814588299954463	0.042601455263367657	-0.0065613603679351819
0.40500000000000003	0.056874856570314547	0.056236016371028735	0.051960999896018149	0.0015962655057013592	0.05310697666238233	0.038913124949455584	-0.007893840199606152
0.41000000000000003	0.053877637892794775	0.053326501044341064	0.048365383308736368	-0.00010551316885196442	0.050765493812058068	0.036058886397922457	-0.0090141303505625846
0.41500000000000004	0.051025312657911201	0.050910833651993143	0.045186627311171054	-0.0015036414997247754	0.04940178897273538	0.033922546723634484	-0.0099451656804156186
0.41999999999999998	0.0483117644970954	0.048815760096370467	0.042378604163211847	-0.0026233206432972429	0.048429613123192466	0.032346584612905196	-0.010715087711563698
0.42499999999999999	0.045730963609411548	0.046864082260424211	0.039885587339518594	-0.0034905211957027525	0.047264713598043975	0.031144786500863202	-0.011356365461812744
0.42999999999999999	0.043276982082321933	0.044927711396253553	0.037647848642933655	-0.0041317757925442063	0.045535526001579868	0.030116250687521676	-0.011904965743883578
0.435	0.040944007646064574	0.042957728559823327	0.035607001311104135	-0.0045740395623581585	0.04321370933279324	0.029063043091763559	-0.012399426267344769
0.44	0.038726355898719117	0.04098088117173028	0.03371087571069134	-0.0048445842584373643	0.040588283921184895	0.027811686987705274	-0.012879704696206253
0.44500000000000001	0.036618481046175946	0.039066122459719528	0.0319176120477212	-0.004970895488164569	0.038098517814250395	0.026235779783535543	-0.013385721129346757
0.45000000000000001	0.034614985207204449	0.037277670443942514	0.030198583680720918	-0.0049805473937807286	0.036123901741463987	0.024274608970218981	-0.013955578367468534
0.45500000000000002	0.032710626339434459	0.035635104657370971	0.028539792022028963	-0.0049010349322338997	0.034828750611225007	0.021942092384687445	-0.014623527175257969
0.46000000000000002	0.03090032484656341	0.034095754492678321	0.026941526788462986	-0.0047595501722068776	0.034101464983575705	0.019322427129583968	-0.015417829996279542
0.46500000000000002	0.029179168931029495	0.032564996208130789	0.025416336053288205	-0.0045826955078624252	0.03358705042426461	0.016552875316758003	-0.016358748629552351
0.47000000000000003	0.027542418759648683	0.030930282666554083	0.023985625772716245	-0.0043961332401191381	0.032804777795495732	0.013798298549012836	-0.017456920013181089
0.47500000000000003	0.025985509511988667	0.029106223912079763	0.022675419855916035	-0.0042241775596131474	0.031330873895728563	0.011224352895806401	-0.018712374253258859
0.47999999999999998	0.024504053383248195	0.027072588518864762	0.02151189490702965	-0.004089341579328558	0.028982789638970552	0.0089757115150348333	-0.02011438524547577
0.48499999999999999	0.023093840614371235	0.024888518936029658	0.020517244621084438	-0.0040118586317364913	0.02590766104682718	0.0071628879108389058	-0.021642235574754958
0.48999999999999999	0.021750839622741113	0.022676475907568446	0.019706266063468973	-0.0040092032846955339	0.022517499784370839	0.0058577744284855852	-0.023266846078570467
0.495	0.020471196306792658	0.020583713057544379	0.019083863215769041	-0.0040956428672982107	0.019313715567864528	0.0050954040659878554	-0.024953095790941911
0.5	0.019251232597210833	0.018738369825513121	0.018643501188752375	-0.0042818538642716833	0.016707281507489614	0.0048784027784667455	-0.026662566520016702
0.505	0.018087444326438364	0.017216470014496582	0.018366560056017316	-0.0045746383105976559	0.014912889150827573	0.0051809933202291393	-0.028356403400130806
0.51000000000000001	0.01697649848667851	0.016028329670090921	0.018222535665242082	-0.0049767723722530799	0.013926240299012862	0.0059506844412365832	-0.029997989644678182
0.51500000000000001	0.015915229944721034	0.015124801328573741	0.018170087580250544	-0.0054870121300955596	0.013557205029326324	0.007107384553425692	-0.031555181233633031
0.52000000000000002	0.014900637679629586	0.014418887842415875	0.018158992228791627	-0.0061002703867720576	0.013499552551907979	0.0085412523527976063	-0.033001922417327245
0.52500000000000002	0.01392988060689818	0.013815553175223896	0.018133069309275336	-0.0068079641142719041	0.01343112448407445	0.010111867296449289	-0.034319153305783848
0.53000000000000003	0.013000273049769286	0.013240446753714805	0.018034072617763783	-0.0075985167147007947	0.013125259974658982	0.011651922778984891	-0.035495014668629699
0.53500000000000003	0.012109279915471954	0.012657749771446953	0.017806364478680253	-0.0084579847724483154	0.012527929015149312	0.012978157995468254	-0.03652443951472123
0.54000000000000004	0.01125451163091463	0.012070771512491932	0.017401959242537214	-0.0093707676063376002	0.011756915982625502	0.013910325646875311	-0.037408282673190948
0.54500000000000004	0.010433718889034698	0.011506095050277082	0.016785298925964962	-0.010320351373910016	0.011023050566502983	0.014295884066954553	-0.038152168669697222
0.55000000000000004	0.0096447872536024569	0.010989186379006846	0.015937005623518501	-0.011290038587740353	0.01051936975332558	0.014034900673261179	-0.038765233043050525
0.55500000000000005	0.0088857316667706725	0.010522358881365476	0.014855916601646375	-0.012263618545302595	0.010330588255620447	0.013098017188131521	-0.039258900436930429
0.56000000000000005	0.0081546909001617394	0.010074060052568088	0.013558969319767527	-0.013225943324991274	0.010390347295837614	0.011531530427096282	-0.039645797544993228
0.56500000000000006	0.0074499219867695584	0.0095837134720272131	0.012078909938691495	-0.014163386016847971	0.010492432125849362	0.0094475641632129903	-0.03993885348083083
0.57000000000000006	0.0067697946674759044	0.008980827384005418	0.01046023373063614	-0.015064170843697452	0.010355681662865296	0.0070022407691250933	-0.040150603239848759
0.57500000000000007	0.0061127858825778562	0.0082116601217263989	0.0087540966765573373	-0.015918577009047322	0.0097315156850262194	0.0043683763635477997	-0.040292684929181616
0.57999999999999996	0.0054774743353710629	0.0072627610778555566	0.0070130704553359353	-0.01671902809958295	0.00851527278595509	0.0017100024925190017	-0.040375507499152918
0.58499999999999996	0.0048625351516239559	0.0061708308264212305	0.0052865282421283083	-0.0174600858327272	0.0068017876034659596	-0.00083594024445154827	-0.040408060016699381
0.58999999999999997	0.004266734655665386	0.0050141028321165418	0.0036172005840855986	-0.018138370593547844	0.0048490164403046984	-0.0031687032013364962	-0.040397833118708697
0.59499999999999997	0.0036889252808406815	0.0038892327300800132	0.0020391258354455566	-0.018752431745324455	0.0029733192421575088	-0.0052246182805141001	-0.040350825895546144
0.59999999999999998	0.0031280406292770154	0.0028838879547133517	0.00057693411760700039	-0.01930258865138975	0.0014396235914400303	-0.0069724955736341458	-0.04027161562399291
0.60499999999999998	0.0025830906932489258	0.0020553201157070574	-0.00075379020361698347	-0.019790759418639059	0.00039494565996423426	-0.0084065525215762157	-0.040163472649132774
0.60999999999999999	0.0020531572479442089	0.0014206596829369569	-0.0019454073431632926	-0.020220289319356315	-0.00014736374547551874	-0.0095392345170014978	-0.040028507826908921
0.61499999999999999	0.001537389423130897	0.00095955093942402586	-0.0029967159826167298	-0.020595785378308348	-0.00028857993692226066	-0.010395266683092624	-0.039867844968687033
0.62	0.0010349994590885573	0.00062646124124272158	-0.0039113148616171812	-0.020922958348151034	-0.00020347979002371646	-0.011007340802596511	-0.039681815388434224
0.625	0.00054525865023022466	0.000368235003239567	-0.0046960244158060598	-0.02120846875693392	-0.000081934875750938542	-0.011413190226182625	-0.039470175560769885
0.63	0.000067493478065541593	0.00014128104770966396	-0.0053594865928273724	-0.021459770322294888	-0.000064029989125582824	-0.011653467618566806	-0.039232351472021053
0.63500000000000001	-0.0003989180664274194	-0.000077421093658858436	-0.0059110046792196554	-0.021684942124763955	-0.00019355857210912825	-0.011769775944895342	-0.038967713636597789
0.64000000000000001	-0.00085454997236759814	-0.00028934213290355627	-0.0063596475165605213	-0.021892500763448328	-0.00041465589769870025	-0.011802365404707332	-0.038675883898892961
0.64500000000000002	-0.0012999315130562473	-0.00048322447733819895	-0.006713618940060664	-0.022091185406065035	-0.00061370793930903952	-0.011787342966255603	-0.038357068074333887
0.65000000000000002	-0.0017355503682547615	-0.00064932228666810421	-0.0069798777697001333	-0.022289712148685404	-0.00068313176968235281	-0.011753647670044899	-0.038012396922486112
0.65500000000000003	-0.0021618555692291151	-0.00079269687131969203	-0.0071639826684824727	-0.022496499150274702	-0.00057759986514476273	-0.011720369717872822	-0.037644243122069432
0.66000000000000003	-0.0025792602719178553	-0.000939956395447235	-0.0072701292380822511	-0.022719370067190953	-0.00034444119460360191	-0.011695082172498273	-0.037256467288868278
0.66500000000000004	-0.0029881443642120727	-0.0011363541631256384	-0.00730134519008898	-0.022965249579761572	-0.00012081187738458078	-0.011673658531472064	-0.036854537322040012
0.67000000000000004	-0.0033888569138157002	-0.0014334932970112735	-0.007259813988764169	-0.023239870271341664	-0.000094684614074159188	-0.011641663769190716	-0.036445469085452084
0.67500000000000004	-0.0037817184635469724	-0.0018715524787585023	-0.0071473062331726383	-0.023547513724079764	-0.00043521326184961165	-0.011577017003192362	-0.03603755738913933
0.68000000000000005	-0.0041670231812100085	-0.0024629615987228986	-0.0069657070317545615	-0.023890809512887745	-0.0012176027579616376	-0.011453391153388042	-0.035639903913573245
0.68500000000000005	-0.0045450408712939252	-0.0031848364172547992	-0.006717631798235011	-0.024270613253768628	-0.0023828475667258863	-0.011243798151730612	-0.035261795027064967
0.69000000000000006	-0.004916018855869707	-0.0039839094291942391	-0.006407118665470406	-0.024685978989221209	-0.0037586906275497399	-0.010923968241088936	-0.034912022727455395
0.69500000000000006	-0.0052801837320157769	-0.0047917181206968149	-0.0060403718376515082	-0.025134232596295283	-0.0051283537832978142	-0.010475373998797999	-0.03459826023876883
0.70000000000000007	-0.0056377430130184958	-0.0055432773115449089	-0.0056265075912908368	-0.025611142772716575	-0.0063051414081926917	-0.0098879648629987809	-0.034326590729605373
0.70499999999999996	-0.0059888866604692649	-0.0061920741427349884	-0.0051782257857923572	-0.026111176041446773	-0.0071787484101199462	-0.009162771390067494	-0.034101246498983405
0.70999999999999996	-0.0063337885141492283	-0.0067172455907096376	-0.0047122989017279217	-0.026627813709714912	-0.0077264667187799995	-0.0083144510778544109	-0.033924562515552398
0.71499999999999997	-0.0066726076263764339	-0.007122467654070699	-0.0042497448668007889	-0.027153903135635801	-0.007999850794047976	-0.0073735736922836475	-0.033797102752449966
0.71999999999999997	-0.0070054895071937264	-0.0074285118462506863	-0.0038155401134520161	-0.027682013753830427	-0.0080971482821677581	-0.0063880489702758583	-0.033717894556005892
0.72499999999999998	-0.0073325672864752514	-0.0076625782441286684	-0.0034377491505502306	-0.028204770167221949	-0.0081267249520277848	-0.0054227334012704916	-0.03368470702745302
0.72999999999999998	-0.0076539627986927372	-0.0078480182697059746	-0.0031460087910543354	-0.028715139648406513	-0.0081686420423636788	-0.0045561392365615402	-0.033694325431279537
0.73499999999999999	-0.007969787595760525	-0.0079979029786284676	-0.0029694127580248038	-0.02920665855435197	-0.0082481324490234001	-0.00387353550192322	-0.033742793860462562
0.73999999999999999	-0.0082801438929877708	-0.0081145814579391094	-0.0029339829173345672	-0.029673590165613245	-0.0083341377884076032	-0.0034566689032325812	-0.033825615899190642
0.745	-0.008585125452861244	-0.0081950097361894944	-0.0030600541712321938	-0.030111014091118535	-0.0083637455011677103	-0.0033716444882878642	-0.033937916179621955
0.75	-0.0088848184109990933	-0.0082392852390819667	-0.0033599943334995637	-0.030514853676603629	-0.0082797077569640373	-0.0036576700763657354	-0.03407457491365274
0.755	-0.0091793020482791796	-0.0082586447999443858	-0.0038366835340910058	-0.030881852254933812	-0.0080649115351514693	-0.0043197364802196221	-0.034230352226333777
0.76000000000000001	-0.0094686495128051794	-0.0082794459399356604	-0.0044830687225216916	-0.031209511424655834	-0.0077629987529441516	-0.005327489773813544	-0.034400018177637062
0.76500000000000001	-0.0097529284950876021	-0.0083409228142258089	-0.0052829050892796046	-0.031496005023530435	-0.0074788978367944306	-0.006620750625688559	-0.034578497655604237
0.77000000000000002	-0.010032201859445484	-0.0084864726030787763	-0.0062125524981010835	-0.031740081485838192	-0.0073544781348902901	-0.0081201050006566196	-0.03476102916031653
0.77500000000000002	-0.010306528234423538	-0.0087507785730641698	-0.0072434837678461012	-0.031940965340458968	-0.0075204551616548021	-0.009739620666930536	-0.034943326775840708
0.78000000000000003	-0.01057596256469256	-0.0091475121230825927	-0.0083450437785662513	-0.03209826621465442	-0.0080410241586950943	-0.011398542150909241	-0.035121728846885039
0.78500000000000003	-0.010840556626685363	-0.0096630480308417359	-0.0094869997362279808	-0.032211901263559217	-0.0088811859384729432	-0.013029675542211967	-0.035293316508293718
0.79000000000000004	-0.011100359509983768	-0.010259315173479194	-0.010641527959700746	-0.032282034733568624	-0.0099186231499667037	-0.014583542300086608	-0.035455989384982484
0.79500000000000004	-0.011355418066256815	-0.01088451585200783	-0.011784446424588278	-0.032309036548761515	-0.010992664880314931	-0.01602863780377365	-0.035608492139101992
0.80000000000000004	-0.01160577732739987	-0.011486861073697174	-0.012895672724542458	-0.032293460431812332	-0.011959762710923829	-0.017348889372345355	-0.035750391563107206
0.80500000000000005	-0.011851480894307296	-0.012025937950059044	-0.013959023873454684	-0.032236041100515478	-0.012728750102431626	-0.018539606876277009	-0.035882007912320324
0.81000000000000005	-0.012092571297616905	-0.012478513214566811	-0.014961558550553967	-0.032137709427098531	-0.013269503936080423	-0.019603026604091942	-0.036004305694214478
0.81500000000000006	-0.012329090331605718	-0.012838419611461472	-0.015892694394073446	-0.031999623990805776	-0.013603020798764192	-0.020544209055091432	-0.036118748857305628
0.82000000000000006	-0.012561079362321566	-0.013112071132472449	-0.016743323926533153	-0.031823217065036942	-0.013782081032254919	-0.021367751243110855	-0.036227124613340177
0.82500000000000007	-0.012788579610947372	-0.013311910665931249	-0.017505115441472395	-0.031610252636297242	-0.01386776375689625	-0.022075587717913028	-0.03633134053334839
0.83000000000000007	-0.013011632413297058	-0.013450189577069616	-0.018170128901885133	-0.031362893451775828	-0.013906556468696771	-0.022666050420517989	-0.0364332023617783
0.83499999999999996	-0.013230279456310379	-0.01353513490038929	-0.01873080708762704	-0.031083773268185101	-0.013915271052776876	-0.023134249257202581	-0.036534185802963637
0.83999999999999997	-0.013444562992321208	-0.013570671805069906	-0.019180324176736433	-0.030776069410746749	-0.013880211297152382	-0.023473648817520156	-0.036635223936636825
0.84499999999999997	-0.01365452603188398	-0.013559533827217748	-0.019513196847972099	-0.030443569500343742	-0.013770754584814405	-0.023678448675343269	-0.036736541187501817
0.84999999999999998	-0.013860212515860712	-0.013508313080178153	-0.01972600145487037	-0.030090724904941343	-0.013560966657456673	-0.023746111860334564	-0.036837571760066488
0.85499999999999998	-0.014061667467479057	-0.013432276063214971	-0.019818011925198921	-0.029722682345399244	-0.013251164981278794	-0.023679265840479718	-0.036937000880580412
0.85999999999999999	-0.01425893712503355	-0.013357713054587651	-0.019791589509374406	-0.029345284443722842	-0.012882931324310913	-0.023486329853926385	-0.037032956638106337
0.86499999999999999	-0.014452069055929195	-0.01332011050741669	-0.019652218156776445	-0.028965030195997284	-0.012541705593161569	-0.023180604303904721	-0.03712335592159538
0.87	-0.01464111225269153	-0.013357609002732199	-0.019408173269688737	-0.028588987717781292	-0.012341009783686813	-0.02277806917870908	-0.037206371171086265
0.875	-0.014826117211618806	-0.013501118916390173	-0.019069909548066664	-0.028224654374856474	-0.012387129317413254	-0.022294577457290719	-0.037280942634742326
0.88	-0.015007135994741131	-0.013764547676118386	-0.018649325611769345	-0.027879763603846412	-0.012735890400581408	-0.021743313813060054	-0.037347226702746164
0.88500000000000001	-0.015184222275714421	-0.014139428065047106	-0.018159088189491843	-0.027562043094811733	-0.013365149874032596	-0.021133255750262762	-0.037406860319367033
0.89000000000000001	-0.015357431370312197	-0.014596642608157809	-0.017612172682936883	-0.027278934996321197	-0.014181744474528614	-0.020469015584810062	-0.037462945965590973
0.89500000000000002	-0.015526820252169912	-0.015094504539973123	-0.017021711920132306	-0.027037294599390992	-0.0150587691608342	-0.019752040694257369	-0.037519721432863432
0.90000000000000002	-0.015692447554413166	-0.015589478316874194	-0.016401162004976121	-0.026843088615077598	-0.015879406034245952	-0.018982863524723337	-0.037581958941680815
0.90500000000000003	-0.015854373557834679	-0.016045249367322965	-0.015764714220494528	-0.026701116788249438	-0.016565182076563024	-0.01816397157698952	-0.037654213274068947
0.91000000000000003	-0.016012660166268049	-0.016437563657785752	-0.015127819430228912	-0.026614780546512111	-0.017082718027759979	-0.017302856227157999	-0.037740081730876174
0.91500000000000004	-0.016167370869771075	-0.016754602689647652	-0.014507653618643127	-0.026585919440060675	-0.017435580344051096	-0.016414804050843952	-0.037841634250589645
0.92000000000000004	-0.016318570696299814	-0.016994224904878008	-0.013923343327853921	-0.026614730544384343	-0.017649740280111348	-0.015524954868497153	-0.03795912263072538
0.92500000000000004	-0.016466326152483675	-0.017159900091668595	-0.013395790548768018	-0.026699778484367647	-0.017757908861697244	-0.014669080275878741	-0.038091002808928687
0.93000000000000005	-0.016610705154121115	-0.017256988781351804	-0.012946991237848447	-0.026838095324625007	-0.0177860617372705	-0.013892520462203651	-0.038234230084773585
0.93500000000000005	-0.016751776947080348	-0.017290545712823024	-0.012598830296558963	-0.027025361406962552	-0.017745404018079725	-0.013246873894109066	-0.038384735943323728
0.94000000000000006	-0.016889612019145548	-0.017265195537617618	-0.012371450176856463	-0.0272561513606599	-0.017632060791990367	-0.012784446748544349	-0.038537976470799124
0.94500000000000006	-0.017024282003499043	-0.01718693146674298	-0.012281408934804049	-0.027524224759045965	-0.017434182767104869	-0.012551108664482155	-0.038689453005713553
0.95000000000000007	-0.017155859574423234	-0.017066064573827464	-0.012339933879007697	-0.027822838666188003	-0.017143992090052792	-0.012578887010147827	-0.038835134466944601
0.95500000000000007	-0.017284418335821207	-0.016920101458960546	-0.012551604550538088	-0.028145059630365052	-0.016771541881686818	-0.012880065323463899	-0.038971745163719873
0.95999999999999996	-0.017410032703214007	-0.01677508270872671	-0.012913742431846132	-0.028484055202626084	-0.016356271878755782	-0.013444448539953493	-0.03909691243100856
0.96499999999999997	-0.017532777779758712	-0.016663995516742774	-0.013416649531142456	-0.028833349201662094	-0.015970793780629572	-0.014240721851615354	-0.039209190378297169
0.96999999999999997	-0.017652729226967302	-0.01662157716069431	-0.014044657960669293	-0.029187029996613323	-0.015710415622895664	-0.015221665272010843	-0.039307988408240235
0.97499999999999998	-0.017769963130680674	-0.016676333278857862	-0.01477778027650772	-0.029539906320362342	-0.01566594731190233	-0.016331845453356808	-0.0393934371907496
0.97999999999999998	-0.017884555862949396	-0.016842420467743743	-0.015593636140253803	-0.029887609942694852	-0.015888400214720998	-0.017515771276767109	-0.039466222633008141
0.98499999999999999	-0.017996583940425689	-0.017114920391318254	-0.01646930360281721	-0.030226648478542412	-0.016365013489252921	-0.018724609358213951	-0.039527412406276774
0.98999999999999999	-0.018106123879900689	-0.017470864006474136	-0.017382801022663156	-0.030554414432368903	-0.017023077178994109	-0.019920276123575137	-0.039578291907580554
0.995	-0.018213252051622986	-0.017875554727617902	-0.0183140206238867	-0.030869158225500133	-0.017759376019314557	-0.021076656213921366	-0.039620218868364518
1.	-0.018318044531025361	-0.018291204450372731	-0.019245068416264721	-0.031169933515003162	-0.018475990963723734	-0.022178438214770224	-0.039654499385563979
1.0050000000000001	-0.018420576949540822	-0.018684348925643072	-0.020160084008517411	-0.031456522792548472	-0.019103576735778824	-0.023218407773846972	-0.039682283649089226
1.01	-0.018520924345142114	-0.019029936694851826	-0.021044698251208839	-0.031729350305743857	-0.019606534441780427	-0.024194035652197951	-0.039704477362266524
1.0150000000000001	-0.018619161013294854	-0.019312003727199316	-0.021885331544600713	-0.031989388034039105	-0.019975764966289368	-0.025104018740528471	-0.039721664803558439
1.02	-0.01871536035900305	-0.019522163833840152	-0.022668544436815596	-0.032238059009288708	-0.020217293960726968	-0.025945247040605586	-0.039734041494573422
1.0249999999999999	-0.018809594750635372	-0.019657410374813895	-0.0233806298215238	-0.032477140877555891	-0.020342363151388178	-0.026710564373564484	-0.039741358234424762
1.03	-0.018901935376226427	-0.019718302551620388	-0.024007585652291209	-0.032708671377746801	-0.020361229975986123	-0.0273876514288545	-0.039742883382470388
1.0349999999999999	-0.018992452102977238	-0.019708021093338954	-0.024535530978050668	-0.032934856435057731	-0.020280658811220299	-0.02795930799544169	-0.039737395979732068
1.04	-0.019081213340632414	-0.019632358928881988	-0.024951532623033179	-0.033157980869015183	-0.020104156871332855	-0.02840525772328863	-0.039723227396751139
1.0449999999999999	-0.019168285909482628	-0.01950051702064564	-0.025244709741567194	-0.03338032131394951	-0.019834444319689493	-0.028705300300095327	-0.039698371896910459
1.05	-0.019253734913668948	-0.01932644063973938	-0.025407402140020199	-0.033604060860748859	-0.019478609531344678	-0.028843235278633712	-0.03966068447529681
1.0549999999999999	-0.019337623620506454	-0.01913016678361916	-0.025436151635894608	-0.033831205173559753	-0.019056112301208773	-0.028810614175678935	-0.039608175090617238
1.06	-0.019420013346506462	-0.018938264712153319	-0.025332271738448087	-0.034063500432120017	-0.018607442975216253	-0.028609230777980155	-0.039539390260043383
1.065	-0.019500963350797651	-0.018782234212681697	-0.025101869296874742	-0.034302354391922779	-0.018198049150730977	-0.028251487273544613	-0.039453846516163613
1.0700000000000001	-0.01958053073657879	-0.018694128363362612	-0.024755310355709319	-0.03454876307250801	-0.017910775530229399	-0.027758384298934107	-0.039352449862960222
1.075	-0.019658770361234625	-0.018699909135223233	-0.024306253583439096	-0.034803246921227826	-0.017823881264961157	-0.027155674067187722	-0.039237810065069878
1.0800000000000001	-0.01973573475575268	-0.018812660844049221	-0.023770469064024205	-0.035065801495665405	-0.017981692634092078	-0.026469339874427629	-0.039114350337438118
1.085	-0.019811474053952706	-0.019028613589519017	-0.023164692282535614	-0.035335868425756006	-0.018374434069537877	-0.025721729011388556	-0.038988132495971828
1.0900000000000001	-0.019886035932086148	-0.019327976413745215	-0.022505729282832458	-0.035612332309798031	-0.018941280203951701	-0.024929324533763335	-0.038866368370446186
1.095	-0.019959465559284878	-0.019680196083059841	-0.021809946282929205	-0.035893548006517027	-0.01959483406848439	-0.024102517713653258	-0.038756661760636621
1.1000000000000001	-0.020031805559238332	-0.02005111412250038	-0.021093173423546566	-0.0361774004407594	-0.020250753907733992	-0.023247156523467389	-0.03866610091284034
1.105	-0.020103095983517706	-0.020409080937196299	-0.020370954845170371	-0.036461395739369497	-0.020846528493677574	-0.022367303443560745	-0.038600373225329249
1.1100000000000001	-0.020173374296786319	-0.020728380326230152	-0.019659004263757739	-0.036742778723530906	-0.021344771602901609	-0.021468549628007986	-0.038563080552905457
1.115	-0.020242675374178502	-0.020990085985293679	-0.018973684772514598	-0.03701866817015545	-0.021726483049261829	-0.020561280864617358	-0.038555389071754237
1.1200000000000001	-0.020311031510940936	-0.02118153373004595	-0.018332325014644709	-0.037286198534802209	-0.021982528829708317	-0.019663342615751332	-0.038576065201746029
1.125	-0.020378472444472488	-0.021295602807783684	-0.017753209971902745	-0.037542655595179136	-0.022108877370210049	-0.018801555939916149	-0.038621855928902014
1.1300000000000001	-0.020445025388695356	-0.021330351307916329	-0.017255141750959428	-0.037785594036799194	-0.022106352333491272	-0.018011545666049393	-0.038688098470730153
1.135	-0.020510715080712803	-0.02128890716805118	-0.016856550109970878	-0.038012927300714365	-0.021981902403171775	-0.017335473540087708	-0.038769411640926052
1.1400000000000001	-0.020575563839555638	-0.021179335192251205	-0.016574234116979874	-0.038222983628809562	-0.021748212259923912	-0.016817623200514668	-0.038860333488885013
1.145	-0.020639591636743455	-0.021014443147279169	-0.016421916383045076	-0.038414526505349482	-0.021421739863198421	-0.01649835672935596	-0.038955814276237531
1.1500000000000001	-0.020702816178332612	-0.020811718686671282	-0.016408863673517914	-0.038586741850317872	-0.021022330429109351	-0.016407595509696286	-0.039051529333059866
1.155	-0.020765252997983555	-0.020593413385086141	-0.016538846641066102	-0.038739197707842232	-0.020576979926874649	-0.01655939588282225	-0.039144023118053595
1.1599999999999999	-0.020826915560546347	-0.020386251657839804	-0.01680966257209067	-0.038871784353766134	-0.020126422833575436	-0.016949130814573377	-0.039230723107777796
1.165	-0.020887815375532658	-0.020219804184513187	-0.017213334356105781	-0.038984643568867133	-0.019729083763151138	-0.017554165157880636	-0.039309869520683868
1.1699999999999999	-0.02094796211979864	-0.020122779069095778	-0.017736954030217911	-0.039078095407323543	-0.019455633856077549	-0.018337903589774537	-0.039380400728038126
1.175	-0.021007363768667089	-0.020117551016120061	-0.018364001127255683	-0.039152569447643663	-0.019371217540366838	-0.019256090202303768	-0.039441822577039952
1.1799999999999999	-0.021066026734656185	-0.020214676505550221	-0.019075873765570073	-0.039208545651242238	-0.019511377321305996	-0.020263661175047243	-0.039494078728352283
1.185	-0.021123956012887579	-0.020409846542600273	-0.019853346713237186	-0.039246507969091571	-0.019865777886769694	-0.021320504851548641	-0.039537431170050236
1.19	-0.021181155332260972	-0.020684866310816862	-0.020677715012640624	-0.03926691204542343	-0.020381436624995628	-0.022395060161172237	-0.03957235541156065
1.1950000000000001	-0.021237627311322428	-0.021012204929712973	-0.021531473819947661	-0.039270166967106897	-0.020983573333216165	-0.023465453688710978	-0.039599452406465369
1.2	-0.021293373617802754	-0.021360916340277026	-0.022398495636300121	-0.03925663007533671	-0.021600086970499033	-0.024518499428739966	-0.039619377866763936
1.2050000000000001	-0.021348395130728507	-0.021701526766029392	-0.023263768755672536	-0.039226613370785229	-0.022176213079998674	-0.025547197466863111	-0.03963278862603764
1.21	-0.021402692103977855	-0.022008706811533628	-0.024112839128735363	-0.039180399916166203	-0.022675805362514505	-0.026547408636105579	-0.039640304850934158
1.2150000000000001	-0.021456264330128299	-0.022262080849970098	-0.024931145619330845	-0.039118268747875044	-0.0230745710110743	-0.027514304480182272	-0.039642486199734192
1.22	-0.021509111303488489	-0.022446336651378979	-0.025703455022675226	-0.03904052701990824	-0.023353342543259829	-0.028439135500685359	-0.039639819521366811
1.2250000000000001	-0.021561232381123376	-0.022551584269486606	-0.026413587991469149	-0.038947548294665131	-0.023496832422113912	-0.029306871172883532	-0.03963271534803834
1.23	-0.021612626940764788	-0.022574089033779016	-0.027044578766974636	-0.038839815959697779	-0.02349770965928823	-0.030095280283517781	-0.039621510167145095
1.2350000000000001	-0.0216632945345013	-0.022516819702308878	-0.027579330485315891	-0.03871797060454657	-0.023360972316742459	-0.030775915686394248	-0.03960647121232691
1.24	-0.021713235037127906	-0.022389254178215419	-0.028001721017802069	-0.03858285978336598	-0.023103684676214226	-0.031317143313172188	-0.039587800403511106
1.2450000000000001	-0.02176244878817013	-0.022206467555669969	-0.028298000347724433	-0.038435587904844339	-0.022750276994177199	-0.031688823401560519	-0.03956563446884559
1.25	-0.021810936726531852	-0.021988041270162871	-0.028458228243649297	-0.038277563072959445	-0.022328333991352194	-0.031867672647363412	-0.03954003979421173
1.2550000000000001	-0.021858700516861965	-0.021757226986031192	-0.028477461468306074	-0.03811053666337054	-0.021869253644829188	-0.031841958832712167	-0.039511003705636844
1.26	-0.021905742666795798	-0.02154014739978382	-0.02835643323675556	-0.037936630451905429	-0.021413231728543317	-0.031614212858467203	-0.039478428614996272
1.2650000000000001	-0.021952066634191886	-0.021364221631122112	-0.028101572278294924	-0.03775834547667821	-0.021013154371370274	-0.031201135997531965	-0.039442140412742924
1.27	-0.021997676923747454	-0.021255086981125132	-0.027724357698273729	-0.03757854681359199	-0.020730682627152129	-0.030630687275284982	-0.03940192487432239
1.2750000000000001	-0.022042579172294428	-0.021232206363438852	-0.02724015513154885	-0.037400419349919063	-0.020621695379921177	-0.029937172014950518	-0.039357602262107452
1.28	-0.022086780222247457	-0.021304571130942834	-0.026666785427125535	-0.037227391618340842	-0.020716464745771421	-0.02915570451049079	-0.0393091388829159
1.2849999999999999	-0.022130288182779526	-0.021468454917230279	-0.026023111732188221	-0.037063027774886958	-0.021006677793810886	-0.028317481406866945	-0.039256777208624395
1.29	-0.022173112478351874	-0.02170839835330985	-0.025327891971980147	-0.036910891593069276	-0.021448770694598773	-0.027446890051393929	-0.03920115014727335
1.2949999999999999	-0.022215263884358627	-0.022000928826175908	-0.0245990515746023	-0.036774390382979506	-0.02198137674929429	-0.026560812170054085	-0.039143339200955619
1.3	-0.022256754549743574	-0.022319193814721298	-0.023853417591099966	-0.03665661034287461	-0.0225450369739436	-0.025669866640321302	-0.039084846417737157
1.3049999999999999	-0.022297598006536232	-0.022636645109874454	-0.023106850355591221	-0.036560157303407698	-0.023093211599913184	-0.024780966277555078	-0.039027474222093156
1.31	-0.022337809166371611	-0.022928992555025007	-0.022374632619915007	-0.036487017569317895	-0.023591862913548985	-0.023900464748607474	-0.038973135491907576
1.315	-0.022377404304133618	-0.023174923606412302	-0.021671936805931266	-0.036438452332364785	-0.024012474037397632	-0.023037235135688818	-0.038923636342027237
1.3200000000000001	-0.022416401028994719	-0.023356696745794627	-0.021014188188952142	-0.03641493602581948	-0.024326353386255464	-0.022205127935207285	-0.038880478505107369
1.325	-0.022454818243171498	-0.023461372224592117	-0.020417171241869165	-0.036416144470860223	-0.024506050631819973	-0.021424345946499584	-0.038844717883499622
1.3300000000000001	-0.022492676088869269	-0.023482505159254472	-0.019896782859858915	-0.036440993433594498	-0.024533519437035158	-0.020721370879416199	-0.038816897757106214
1.335	-0.022529995883881708	-0.023421381922329253	-0.019468413116976214	-0.036487723065396868	-0.024408227391622159	-0.020127245901576697	-0.038797056881132677
1.3400000000000001	-0.022566800046496527	-0.023286977212563492	-0.019146020941177393	-0.036554019368038371	-0.024148019305734871	-0.019674300938337288	-0.038784798725090525
1.345	-0.022603112010339307	-0.023094645238671489	-0.018941052324994625	-0.036637160842500148	-0.023782378717915123	-0.019391777373027948	-0.03877939959046893
1.3500000000000001	-0.022638956129911378	-0.022864333148464165	-0.018861402360445104	-0.036734177117648557	-0.023344621316303396	-0.01930117157165126	-0.038779930290040988
1.355	-0.022674357577617731	-0.0226191077276474	-0.018910631777603264	-0.036842006611631735	-0.02286942378405736	-0.01941234298772572	-0.03878536846468604
1.3600000000000001	-0.022709342233105744	-0.022384072973551019	-0.01908760619032595	-0.036957641921440354	-0.022396116996151419	-0.019721401551994106	-0.038794685904821567
1.365	-0.022743936565835128	-0.02218501520280141	-0.019386639664740801	-0.037078254271426858	-0.021972517484325289	-0.02021103631120684	-0.03880690541293675
1.3700000000000001	-0.022778167511786015	-0.022046018883892755	-0.01979811573559111	-0.037201291507028417	-0.021652824198104145	-0.020853322344826099	-0.038821131537887972
1.375	-0.022812062345240733	-0.021986005057081745	-0.020309458026236599	-0.037324547327629728	-0.021486804484848306	-0.021614339972194412	-0.038836565895346037
1.3800000000000001	-0.022845648546649999	-0.022015180265225628	-0.020906255495321893	-0.0374462023143603	-0.021504295843082239	-0.022459437194019823	-0.038852519391598159
1.385	-0.022878953667513226	-0.022132927491096393	-0.021573328646529808	-0.037564839543142548	-0.021704280761465383	-0.023357873108264496	-0.038868431148097349
1.3900000000000001	-0.022912005193288274	-0.022328175655787524	-0.022295552427524182	-0.037679439034329312	-0.022056057599093053	-0.02428590369087617	-0.038883899183525243
1.395	-0.022944830405302628	-0.022582022073246548	-0.02305831639420601	-0.037789355961950558	-0.022511689396681696	-0.02522791597667878	-0.038898722906243952
1.4000000000000001	-0.022977456242613096	-0.02287128473295473	-0.023847584739158614	-0.037894287518387387	-0.023021352665634084	-0.026175720036925559	-0.038912953387125852
1.405	-0.023009909164800869	-0.023171505850011862	-0.024649600830085224	-0.0379942327652079	-0.023542708777366784	-0.027126401146289024	-0.038926944464518644
1.4099999999999999	-0.02304221501655157	-0.023458712183570186	-0.025450350903774399	-0.038089448892189834	-0.024040975827236903	-0.028079210894764443	-0.038941395617743083
1.415	-0.023074398895015023	-0.023710302730503882	-0.026234952445589023	-0.038180406249279819	-0.02448298066618175	-0.029031949966847294	-0.038957375781412076
1.4199999999999999	-0.023106485020677747	-0.023906021982268696	-0.02698715963205563	-0.038267743482588566	-0.024832377681173766	-0.029977303917677001	-0.038976315740498903
1.425	-0.023138496612657183	-0.024029700037804982	-0.027689175378970782	-0.038352223230862986	-0.025052385856490854	-0.030899707493688588	-0.038999955879572778
1.4299999999999999	-0.023170455769130287	-0.024071523291013516	-0.02832192054154626	-0.038434688217605081	-0.025116219952244712	-0.031773488842888394	-0.039030236843514587
1.435	-0.023202383353606498	-0.024029798831525381	-0.02886583216947549	-0.03851601725914014	-0.025017737888348872	-0.032563125317763238	-0.039069124436720171
1.44	-0.023234298887755141	-0.023911229399600081	-0.029302150249691496	-0.038597080716087862	-0.024773474388218746	-0.033226223891783119	-0.039118368144093307
1.4450000000000001	-0.023266220451321644	-0.023729619262199346	-0.029614526129155876	-0.038678695227640669	-0.024414793737118301	-0.033719203378133535	-0.039179205714566248
1.45	-0.023298164589728946	-0.023503867507729301	-0.029790679026065449	-0.038761578136320238	-0.023977506141198455	-0.034004713319302965	-0.039252043749404705
1.4550000000000001	-0.023330146229837541	-0.023256248234119148	-0.02982377671285432	-0.038846302760016181	-0.0234970194417225	-0.034058952859410144	-0.039336163673210557
1.46	-0.02336217860427299	-0.023011281237955067	-0.029713248108849483	-0.038933256492222138	-0.023010678498883427	-0.033876736046402199	-0.039429518955282877
1.4650000000000001	-0.023394273184698826	-0.022794633166414807	-0.029464849298763654	-0.0390226044789969	-0.022562537076328021	-0.033472677310381449	-0.039528696051397034
1.47	-0.023426439624342262	-0.022631185776555155	-0.029089970927617413	-0.03911426217614037	-0.022203910085697942	-0.032878106258410283	-0.039629100759692518
1.4750000000000001	-0.023458685709985334	-0.022541926001499339	-0.02860434430248434	-0.039207880266164806	-0.021985712174665648	-0.03213473599838123	-0.039725398428985745
1.48	-0.023491017323614707	-0.022540320844721247	-0.028026425213156972	-0.039302845062481495	-0.021944314622530776	-0.031287075523538321	-0.0398121817761386
1.4850000000000001	-0.023523438413876802	-0.022629602113373372	-0.027375776558699841	-0.039398296552585948	-0.022088521570941384	-0.030375717224541875	-0.039884774063233736
1.49	-0.023555950977338251	-0.022802239213883323	-0.026671730481471478	-0.039493164642904421	-0.02239635211965478	-0.029433000958975601	-0.039940016929781205
1.4950000000000001	-0.02358855504960515	-0.023041813436221976	-0.02593251098362313	-0.039586222114192833	-0.022824127498524301	-0.028481557001091194	-0.039976863938874459
1.5	-0.023621248706255926	-0.023326281388316515	-0.025174874924530896	-0.039676150577130948	-0.023321632133876231	-0.027535336379342006	-0.039996620516271043
1.5050000000000001	-0.023654028073422144	-0.023631132056545219	-0.024414216497018311	-0.039761613739994289	-0.023843699024226804	-0.026602240608808506	-0.040002741918457208
1.51	-0.023686887347947848	-0.023931483133718567	-0.023664998911188284	-0.039841330992744325	-0.024352700121270991	-0.025687386813443413	-0.040000207782659392
1.5150000000000001	-0.023719818826878743	-0.024203226848240875	-0.022941333787590168	-0.03991414400787377	-0.024813674183297885	-0.024796232467050584	-0.039994603427347487
1.52	-0.023752812946018252	-0.024424103044538514	-0.022257520399311712	-0.039979069891529606	-0.025189041910584735	-0.023937051512679129	-0.039991117762073688
1.5250000000000001	-0.023785858327348842	-0.024575491156282263	-0.021628376769924199	-0.040035336267538066	-0.025440098453570228	-0.023122485481135706	-0.039993687677927867
1.53	-0.023818941834889373	-0.024644852425444185	-0.021069237456040554	-0.04008239618832854	-0.025536777733450842	-0.022370057025676148	-0.040004472005073004
1.5350000000000001	-0.023852048638707657	-0.024627841695993483	-0.020595555401189486	-0.040119923447486466	-0.025468920976563114	-0.021701641045534584	-0.040023741503314128
1.54	-0.023885162286657047	-0.024528986901521384	-0.020222123447599556	-0.04014779121930271	-0.025249587912215023	-0.021141960879166449	-0.04005015887102667
1.5449999999999999	-0.023918264783433334	-0.02436066664873798	-0.019962015810247102	-0.0401660385918024	-0.024907942908646823	-0.020716237168905034	-0.040081331078167172
1.55	-0.023951336676489386	-0.024141151259677515	-0.019825424821232819	-0.04017483031164136	-0.02447865805773114	-0.020447201726097021	-0.040114470434278696
1.5549999999999999	-0.023984357148336986	-0.023892783182546427	-0.019818612730061053	-0.040174414953012293	-0.023996523507987908	-0.020351838795944675	-0.040147006362670316
1.56	-0.024017304114763702	-0.02364075613421758	-0.019943194155353936	-0.04016508595535366	-0.023498758624939563	-0.020438426784930242	-0.040177034754889388
1.565	-0.024050154328433632	-0.023412014825582784	-0.020195905468235412	-0.040147148825493459	-0.023030584401019162	-0.020704621394395183	-0.040203554286186029
1.5700000000000001	-0.024082883487359069	-0.023233334761135517	-0.020568914031936704	-0.040120896547079954	-0.022646834768327927	-0.02113726724474338	-0.040226497568477515
1.575	-0.024115466347682076	-0.023128059437489718	-0.02105060007237719	-0.040086594099351842	-0.02240433739949859	-0.021714231600005927	-0.040246605039746502
1.5800000000000001	-0.024147876840294243	-0.023112053688918534	-0.021626641312486927	-0.040044472080930885	-0.02234588609438258	-0.022407916712860503	-0.040265206168222212
1.585	-0.024180088190632457	-0.023190411000736405	-0.022281173874652595	-0.039994728796652848	-0.022484191605036001	-0.023189529620331981	-0.040283969055060279
1.5900000000000001	-0.024212073041213551	-0.02335647831048572	-0.022997804818746456	-0.039937539763614381	-0.022796733804669966	-0.024032971427351928	-0.040304663418478548
1.595	-0.02424380357626986	-0.023593647347582479	-0.023760305796417768	-0.039873073357978468	-0.023235505976632032	-0.024917427556163121	-0.040328961484650004
1.6000000000000001	-0.024275251647967237	-0.023878899951213464	-0.024552904051924038	-0.039801511181937296	-0.023744650231132002	-0.025828217326727236	-0.040358282918469296
1.605	-0.024306388903661207	-0.024186404524075646	-0.025360182854881633	-0.039723071617567163	-0.024274419053888774	-0.026755931850989682	-0.04039367724047431
1.6100000000000001	-0.024337186913642443	-0.024489977712451792	-0.026166689055106995	-0.039638034916103418	-0.024784835427467688	-0.027694192434428333	-0.040435731308500852
1.615	-0.024367617298817798	-0.024764411605993818	-0.026956408774788856	-0.039546768040649022	-0.025240872184599819	-0.028636500814437134	-0.040484489815194945
1.6200000000000001	-0.024397651857837401	-0.024986573052680573	-0.027712306865838809	-0.039449747360946544	-0.025606544859617671	-0.029572731574792458	-0.04053938193816678
1.625	-0.024427262693124785	-0.025137168650356291	-0.028416127156961173	-0.039347577235753342	-0.025845405494479764	-0.030485931627121123	-0.040599155537627982
1.6300000000000001	-0.024456422335326362	-0.025203201757971035	-0.029048614238337159	-0.039241002569969381	-0.025929259382397513	-0.031350243717750255	-0.040661829724665269
1.635	-0.024485103865682222	-0.025180168493876543	-0.029590241310435784	-0.039130913656566867	-0.025848809845893789	-0.032130840247345457	-0.040724685082751011
1.6400000000000001	-0.02451328103585363	-0.025072836010702308	-0.030022417947323046	-0.039018342048285456	-0.025617074188331663	-0.032786545546490797	-0.040784315881351882
1.645	-0.024540928384758937	-0.024894243168968745	-0.030329025191432067	-0.038904446859169245	-0.02526292939282064	-0.033275198955593235	-0.040836767795893118
1.6500000000000001	-0.024568021351953996	-0.024663640258093401	-0.030498015431910035	-0.038790491735350194	-0.024821211282613095	-0.03356084483306495	-0.040877776122194787
1.655	-0.024594536387192091	-0.02440447472630029	-0.030522758581985672	-0.038677813674135822	-0.024327664393162911	-0.033620899463562198	-0.040903103123571483
1.6600000000000001	-0.024620451055687501	-0.024142959376736314	-0.030402841781007162	-0.038567785783288053	-0.023821241162944103	-0.03345106704107266	-0.040908951432235663
1.665	-0.024645744138788853	-0.023906801820316688	-0.030144139639692282	-0.038461776807073716	-0.023349440908490053	-0.033066312311819571	-0.040892408397972396
1.6699999999999999	-0.024670395729621049	-0.023723161849894613	-0.029758137347412048	-0.038361110653159489	-0.022969327889283422	-0.032497522504617113	-0.040851860254609185
1.675	-0.024694387323421288	-0.023615305399582162	-0.02926065911880156	-0.038267029125378854	-0.022738780668099694	-0.031785001808569191	-0.040787310148134984
1.6799999999999999	-0.024717701902216699	-0.023598539462074353	-0.028670277138569157	-0.038180660560432636	-0.022699286501893873	-0.030970911611967411	-0.040700542293693603
1.685	-0.024740324013540902	-0.023677016520336418	-0.028006718531667557	-0.038102996136459413	-0.022859799330969766	-0.030092807287169957	-0.040595093784389982
1.69	-0.024762239842948758	-0.023842973748523288	-0.027289547466833986	-0.038034874419994272	-0.023193059752104804	-0.02917967070597903	-0.040476021582361965
1.6950000000000001	-0.024783437280044056	-0.024078763822703981	-0.026537300324756097	-0.037976973476656753	-0.023647286606761193	-0.028250797974551468	-0.040349480889431799
1.7	-0.024803905977800828	-0.02436054070026665	-0.025767130197479365	-0.037929808855569375	-0.024164689930846396	-0.027317071686969525	-0.040222159616720689
1.7050000000000001	-0.024823637404964651	-0.024661854137743553	-0.024994905697416574	-0.03789373520474127	-0.024694906286116522	-0.026383761758958155	-0.040100639298563868
1.71	-0.024842624891373361	-0.024956042932484053	-0.024235628142942348	-0.037868949324080359	-0.025197681915360259	-0.025454006358661352	-0.039990770797291145
1.7150000000000001	-0.024860863665983928	-0.0252175509427825	-0.023503986879603898	-0.03785549310564798	-0.025637655533289543	-0.02453232147644134	-0.039897156857150562
1.72	-0.024878350887529134	-0.025423139003492457	-0.022814862333843111	-0.037853255876980268	-0.025978876230573864	-0.023627677054310542	-0.03982281772039304
1.7250000000000001	-0.024895085667638182	-0.025553844386598384	-0.022183605618231687	-0.037861976854645978	-0.026186021682416766	-0.022755758003046286	-0.039769081255535924
1.73	-0.024911069086361919	-0.02559759439350133	-0.021625968760111386	-0.037881249386605878	-0.026233443250390811	-0.02194001230587235	-0.039735693782257928
1.7350000000000001	-0.02492630420003732	-0.025551405123134599	-0.021157628361117942	-0.037910529122470032	-0.026115522124520531	-0.021211076541969076	-0.039721105360324124
1.74	-0.024940796041440855	-0.025421968755926422	-0.020793332098806797	-0.03794914805230698	-0.025849514433642647	-0.02060429852440477	-0.039722856081664038
1.7450000000000001	-0.024954551612220936	-0.025224319558897805	-0.020545789162084327	-0.037996335536562523	-0.025468570413327722	-0.020155441746112196	-0.03973798391876393
1.75	-0.024967579867635977	-0.024979393089695948	-0.020424501793290979	-0.038051246222286922	-0.025011304991915388	-0.019895220661273042	-0.039763388023563273
1.7550000000000001	-0.024979891693637461	-0.024711676864322046	-0.02043477190553112	-0.038112993415733792	-0.024516071574569816	-0.019843873235005111	-0.0397961063082716
1.76	-0.02499149987637151	-0.024447548720052427	-0.020577096982184441	-0.03818068537599828	-0.024022490515875922	-0.020007226379827582	-0.039833493222832
1.7650000000000001	-0.025002419064176905	-0.02421392135194899	-0.020847091793616088	-0.038253461345020293	-0.023576134977269334	-0.020375434156240255	-0.039873305406261862
1.77	-0.025012665722251734	-0.024036301002576001	-0.021235955340905985	-0.038330524038427995	-0.02322934859437081	-0.020924803114772794	-0.039913715730013386
1.7750000000000001	-0.025022258080090655	-0.023935763621203456	-0.02173137909396819	-0.038411165752991874	-0.023033227579314097	-0.021622167565968346	-0.039953280327816691
1.78	-0.025031216071957178	-0.023925405569064025	-0.022318698745745102	-0.038494786058374489	-0.023022364315646332	-0.02243054848196447	-0.039990881043722885
1.7850000000000001	-0.025039561270512517	-0.024007710680843952	-0.022982052013520306	-0.038580900039109897	-0.023201283995748945	-0.023314604940991211	-0.040025660527749266
1.79	-0.025047316813928019	-0.024174159567944002	-0.023705325077211944	-0.038669137048407958	-0.023542464436641326	-0.024244680622579482	-0.040056961572171944
1.7949999999999999	-0.025054507326721424	-0.02440724482609799	-0.024472737496775282	-0.038759230781204329	-0.02399760544056187	-0.025198838456889444	-0.040084277669520642
1.8	-0.02506115883461037	-0.024683758072945896	-0.025269007272044099	-0.038851002086401909	-0.024513857090208993	-0.026162867644521741	-0.040107218543150469
1.8049999999999999	-0.025067298673746595	-0.024977821248037237	-0.026079131394517022	-0.038944336294816813	-0.025044556870432038	-0.02712863452626349	-0.040125492187652739
1.81	-0.025072955394660746	-0.025262858300042469	-0.026887896665009965	-0.039039156966178198	-0.025550110363349733	-0.028091294600570034	-0.04013890311214894
1.815	-0.025078158661319128	-0.025512855212762895	-0.027679292154010896	-0.03913539791096686	-0.025992431829652083	-0.029045882631213341	-0.040147364438328809
1.8200000000000001	-0.025082939145683096	-0.025703913707870736	-0.028436024109120928	-0.03923297518678201	-0.026330694549902486	-0.029983787645470376	-0.040150919020236014
1.825	-0.025087328418230314	-0.025816772506849803	-0.029139332063485776	-0.039331760566624449	-0.026525066682230394	-0.030889687372126988	-0.040149762029737218
1.8300000000000001	-0.025091358834870452	-0.025839895352724844	-0.029769265804687764	-0.039431557776235415	-0.02654847504877262	-0.031739646318198977	-0.040144255169915433
1.835	-0.025095063420720702	-0.025771787633070274	-0.030305503151603554	-0.039532082627358176	-0.026398282141380902	-0.032501146261881692	-0.040134921893341599
1.8400000000000001	-0.025098475751272772	-0.025621278922319669	-0.030728673173660945	-0.039632948039643803	-0.026098204206632659	-0.033135631793453163	-0.040122414864051548
1.845	-0.025101629831392056	-0.025405627017046482	-0.03102201803742756	-0.039733654831125252	-0.02568886819639403	-0.033603588933540984	-0.040107452192124193
1.8500000000000001	-0.025104559972740685	-0.025147517630546949	-0.03117311294878946	-0.039833589034122624	-0.025214933991387925	-0.033871303850962334	-0.040090727520729057
1.855	-0.025107300670087086	-0.024872338670360525	-0.031175306874774336	-0.039932026323253385	-0.024717933783209814	-0.033917606600871231	-0.040072809261329619
1.8600000000000001	-0.025109886477090355	-0.024606364769104907	-0.031028575319795533	-0.04002814389040886	-0.024237306440374959	-0.033738565633415672	-0.04005405306002565
1.865	-0.02511235188205977	-0.024375435514633059	-0.030739592529313013	-0.0401210397520982	-0.023815040522850495	-0.033348577508390043	-0.040034554966151672
1.8700000000000001	-0.025114731184273542	-0.024203218808729478	-0.030321004294633375	-0.040209759033166065	-0.023496899549834346	-0.032777480022987901	-0.04001416730725943
1.875	-0.02511705837137258	-0.024108577138994124	-0.029790061606492342	-0.040293326268540583	-0.02332583665100068	-0.032064672414718692	-0.039992583873979998
1.8800000000000001	-0.025119366998376295	-0.024102558827936202	-0.029166905415155278	-0.040370782248101561	-0.023329432399229709	-0.031252118753864258	-0.039969478611028619
1.885	-0.02512169006886087	-0.024186294284234664	-0.028472839025976991	-0.040441223452440958	-0.023509250144204671	-0.030378193745004722	-0.03994465990744759
1.8900000000000001	-0.025124059918835432	-0.024350879117064982	-0.027728883628841343	-0.040503841737260071	-0.023840092954114243	-0.02947370960205041	-0.039918190658722291
1.895	-0.025126508103814338	-0.024579249527261503	-0.02695480841415334	-0.040557961663786897	-0.024279781085228422	-0.028560550942620881	-0.03989043079531597
1.9000000000000001	-0.02512906528958489	-0.024848985653051298	-0.02616869768100559	-0.040603072779645033	-0.024782061607062186	-0.02765256878426722	-0.039861985346543935
1.905	-0.025131761147198756	-0.025134786868605711	-0.025386998811735194	-0.040638854270250359	-0.025304145686681032	-0.026757969965947131	-0.039833578647683998
1.9100000000000001	-0.025134624252592139	-0.02541011913925724	-0.024624909475777806	-0.040665189764000263	-0.02580591988608236	-0.025882373179719885	-0.039805907205863564
1.915	-0.025137681991338558	-0.025648547034956785	-0.023896917550515054	-0.04068217071182384	-0.02624471435246984	-0.025031841006029218	-0.039779533121438435
1.9199999999999999	-0.025140960468909061	-0.025825703155915276	-0.023217300375554376	-0.040690087659174909	-0.026573302404560677	-0.024215387410455889	-0.039754860044958026
1.925	-0.025144484426874489	-0.025922328038409902	-0.022600414737696542	-0.040689409816102175	-0.026747067954090528	-0.023446621618152655	-0.039732193320348698
1.9299999999999999	-0.025148277165419758	-0.025927676304593573	-0.022060659583932558	-0.040680754474342482	-0.026738601651584253	-0.022744316460981059	-0.039711845705677429
1.935	-0.025152360472475446	-0.025841766185131208	-0.021612064680682816	-0.040664848844835372	-0.02654966961820333	-0.022131808858024828	-0.039694230141199979
1.94	-0.025156754559820246	-0.025675264510472091	-0.021267542637833162	-0.040642487619967499	-0.02621070132129659	-0.021635266981374003	-0.039679889861009343
1.9450000000000001	-0.025161478006419255	-0.025447102849257504	-0.021037925524855575	-0.040614489875064011	-0.025768207464901865	-0.021280988308428679	-0.039669446614074316
1.95	-0.025166547709227029	-0.025181132078001323	-0.020930971542850466	-0.040581658769408654	-0.025270253623751557	-0.021092030063200418	-0.039663483139594384
1.9550000000000001	-0.025171978841696141	-0.024903265778399297	-0.02095055178929546	-0.040544746936324275	-0.024759554601255552	-0.021084647181850734	-0.039662400246566171
1.96	-0.025177784820147781	-0.024639666885856816	-0.021096199511334783	-0.04050442958911997	-0.024275497239330479	-0.021265222864131128	-0.039666294129078759
1.9650000000000001	-0.025183977278132708	-0.024415457461995183	-0.02136312698969502	-0.04046128637875674	-0.023859234407766574	-0.021628514760376308	-0.039674887968815256
1.97	-0.025190566048912167	-0.024253031821915641	-0.021742707951388895	-0.040415792082074159	-0.02355449147236955	-0.022157911233563563	-0.039687531649245732
1.9750000000000001	-0.0251975591560855	-0.024169571628726655	-0.022223316839611693	-0.040368315405140097	-0.023400439006232482	-0.022827889810752101	-0.039703263627487752
1.98	-0.025204962812389344	-0.024174348488877305	-0.02279134068395032	-0.040319124629014998	-0.023419626119132106	-0.023608145304792185	-0.039720915818553221
1.9850000000000001	-0.025212781426699273	-0.024267027886845843	-0.023432153539762281	-0.040268398526394196	-0.023609166792724318	-0.024468269921272691	-0.039739237673576913
1.99	-0.0252210176190798	-0.024437870238930327	-0.024130869412370526	-0.040216240912076928	-0.023941915668461336	-0.025381730467731602	-0.039757018030869659
1.9950000000000001	-0.025229672243866942	-0.024669671282918852	-0.024872754472020059	-0.04016269730694931	-0.024376610260086161	-0.026328224461340061	-0.039773189698062414
2.	-0.025238744420584141	-0.02494037476768813	-0.025643263289036933	-0.040107772430977892	-0.024869340963136144	-0.027294066776029212	-0.03978690895981301
2.0049999999999999	-0.025248231572536559	-0.025225254825386421	-0.026427747894090133	-0.040051447536618115	-0.025379117446351802	-0.028270766611655701	-0.039797608093445069
2.0100000000000002	-0.025258129472841638	-0.025498349529152163	-0.027210959504677602	-0.039993696901121672	-0.025866009757191302	-0.029252249266267981	-0.039805022498128152
2.0150000000000001	-0.025268432297640204	-0.025733744489631182	-0.02797651311332382	-0.039934503079254155	-0.026286327632798173	-0.030231292154670457	-0.039809195186113068
2.02	-0.025279132686148457	-0.025907619774337712	-0.028706509465906208	-0.0398738707526297	-0.026592149338665778	-0.031195807531321076	-0.039810460767180235
2.0249999999999999	-0.025290221807258859	-0.026001381409989303	-0.02938150122419441	-0.039811839180748855	-0.026740046377296728	-0.032125711018462087	-0.039809409591013048
2.0300000000000002	-0.02530168943223926	-0.02600507307010122	-0.029980943779309738	-0.039748493348072518	-0.026705959421008448	-0.03299124425891313	-0.039806831359600711
2.0350000000000001	-0.025313524013156136	-0.025919520086061933	-0.030484183694879864	-0.03968397389776699	-0.026495726430882403	-0.03375362503673885	-0.03980363715595172
2.04	-0.025325712766515796	-0.0257560549792125	-0.030871917235529563	-0.039618485838260366	-0.026142518321851528	-0.034368583221594938	-0.039800760143045892
2.0449999999999999	-0.025338241761670363	-0.025534006087471587	-0.031127921322284445	-0.039552305805186795	-0.025693294782986879	-0.034792607753224486	-0.039799038561379521
2.0499999999999998	-0.025351096013425927	-0.025277300955659242	-0.031240756029596473	-0.039485787380249687	-0.025194987995568227	-0.034990724506644102	-0.039799090033478493
2.0550000000000002	-0.025364259578286145	-0.025011611578382394	-0.031205099716914916	-0.039419363659006612	-0.024689074685650424	-0.034943763560219207	-0.039801192851424548
2.06	-0.025377715653800273	-0.024762545959722056	-0.03102242853665959	-0.039353545999178424	-0.024214559331029832	-0.034652864102133668	-0.039805196326877373
2.065	-0.025391446680318244	-0.024554358140986783	-0.030700886084193656	-0.03928891776710651	-0.023812865858346889	-0.034139678077140786	-0.039810486031403802
2.0699999999999998	-0.025405434444582702	-0.024408317332913036	-0.030254369933066405	-0.039226122028460098	-0.023527533338070016	-0.033442157819301786	-0.039816027978932016
2.0750000000000002	-0.025419660184479116	-0.024340406222507084	-0.029701034633380648	-0.039165842563110301	-0.023396049037421207	-0.03260730827924025	-0.039820506024808064
2.0800000000000001	-0.02543410469425951	-0.024358918990567413	-0.029061523606571271	-0.039108778321797724	-0.023437878830929692	-0.031683154921527637	-0.039822548246740724
2.085	-0.025448748429587366	-0.02446304123861668	-0.028357266908199577	-0.039055612397823736	-0.023647003546071771	-0.030712096505477387	-0.039821013261685932
2.0899999999999999	-0.025463571611720567	-0.024643154962256508	-0.027609121654126059	-0.039006977595287116	-0.023994587367737318	-0.029726974341544775	-0.039815282588207275
2.0950000000000002	-0.025478554330089696	-0.024882670704690114	-0.026836516364868092	-0.038963421522421673	-0.024439581967951742	-0.028750114723598168	-0.039805489386811818
2.1000000000000001	-0.025493676642669501	-0.025160415710552945	-0.02605712915558708	-0.03892537461915091	-0.024939577888759855	-0.027794773091780363	-0.039792616044079424
2.105	-0.025508918673398093	-0.025452600297612697	-0.025287016646720409	-0.038893124502122123	-0.025455486219226678	-0.026868039811212382	-0.03977841732920364
2.1099999999999999	-0.025524260706016322	-0.025734090551231773	-0.024541035328121776	-0.038866799449075493	-0.025949153011270411	-0.02597429267520298	-0.039765168320434502
2.1150000000000002	-0.025539683273678532	-0.025979557571111284	-0.023833364746816778	-0.038846362835760748	-0.026378344406155364	-0.025118498313599108	-0.03975528464661536
2.1200000000000001	-0.025555167243708089	-0.026165397935625886	-0.023177947684299177	-0.038831619065955142	-0.026696100129342461	-0.024308886710851747	-0.03975090017327168
2.125	-0.025570693896914298	-0.026272794233317933	-0.022588698492525428	-0.038822230223163237	-0.026859211530832164	-0.023558659952869036	-0.039753500114245374
2.1299999999999999	-0.025586245000898795	-0.02629118401088866	-0.022079389160009219	-0.038817741533671353	-0.026843023762462503	-0.02288646310936605	-0.039763690789312273
2.1350000000000002	-0.025601802876878244	-0.02622059375344437	-0.021663195674053216	-0.038817612922482078	-0.026652287646024918	-0.022315424377743299	-0.039781147394713251
2.1400000000000001	-0.02561735045950465	-0.026071589882976108	-0.021351964858796743	-0.038821253547097458	-0.02631914361615089	-0.021870753064760246	-0.039804733019885685
2.145	-0.025632871349287371	-0.025862904135214949	-0.021155330545513492	-0.038828056217275961	-0.025889925124847134	-0.021576198848208814	-0.039832742062839904
2.1499999999999999	-0.025648349857274613	-0.025618035770006889	-0.021079852048098938	-0.038837428996776911	-0.025411291240630518	-0.02145005259874358	-0.039863200270397789
2.1550000000000002	-0.025663771041628362	-0.025362308560586688	-0.021128354368826461	-0.038848821941117488	-0.024924480733605731	-0.021501646019219729	-0.039894154305410462
2.1600000000000001	-0.025679120735929428	-0.025120984457502674	-0.021299613358128473	-0.038861747734279611	-0.024467910009333165	-0.02172931206671673	-0.039923900771637329
2.165	-0.025694385568972498	-0.024917985786194141	-0.021588456881207911	-0.038875795824481474	-0.02408182914924601	-0.022120427025514824	-0.039951128985070167
2.1699999999999999	-0.025709552975975158	-0.024774386884263866	-0.021986262580471483	-0.038890640411722133	-0.023808263494532619	-0.022653560463393088	-0.03997497497178383
2.1750000000000003	-0.025724611201159757	-0.024706283752812148	-0.022481747639340757	-0.038906043220750905	-0.02368371405710434	-0.023302139510831592	-0.03999500090433547
2.1800000000000002	-0.025739549291746197	-0.024722487483688826	-0.023061887899358723	-0.03892185234935025	-0.023728105734186738	-0.024038636584843516	-0.04001112287419472
2.185	-0.025754357083477751	-0.024823021970190533	-0.023712785860812147	-0.038937998597942294	-0.023937324299331386	-0.024838249604162543	-0.040023511653510931
2.19	-0.025769025177829342	-0.024999192319125382	-0.02442033042920163	-0.038954490581122797	-0.024284799640620146	-0.025681320670580716	-0.040032488288913606
2.1949999999999998	-0.025783544911228758	-0.025235176043569764	-0.025170546009128922	-0.038971409639242713	-0.024730958306300864	-0.026554162304754797	-0.04003843142056232
2.2000000000000002	-0.02579790831654525	-0.02551031467313665	-0.025949599563468775	-0.0389889051659561	-0.025233907443696309	-0.027448341192670235	-0.04004170796822528
2.2050000000000001	-0.02581210807731683	-0.025801142796370156	-0.026743506978934427	-0.03900719050802072	-0.02575490178080797	-0.028358703740509868	-0.040042634296802625
2.21	-0.025826137475147004	-0.026082761423946103	-0.027537643984011043	-0.039026539134010676	-0.026256777772845956	-0.029280527284833331	-0.040041471416935107
2.2149999999999999	-0.025839990330859833	-0.026329990162352827	-0.028316215247874123	-0.039047280359442466	-0.026698891350222909	-0.030206232750874019	-0.040038454830213524
2.2200000000000002	-0.025853660939935109	-0.026519166423209999	-0.029061862542923242	-0.039069793599979794	-0.027035368081200821	-0.03112218606884332	-0.040033856549965781
2.2250000000000001	-0.025867144003000497	-0.026631064804337603	-0.029755591982510467	-0.039094499937643905	-0.027222185502246449	-0.032006264937411176	-0.040028072792240132
2.23	-0.025880434551978838	-0.026654346589413007	-0.030377163365796683	-0.039121849758715327	-0.027231570950914087	-0.032826990500162301	-0.040021725302713973
2.2349999999999999	-0.025893527872745896	-0.026588048602907727	-0.030906006921290086	-0.039152305383162125	-0.027064060970644951	-0.033544957810668644	-0.040015757450764078
2.2400000000000002	-0.02590641942502081	-0.026441783826109039	-0.031322619615709653	-0.039186317974328366	-0.026748423487062856	-0.034116894691922348	-0.040011499370249434
2.2450000000000001	-0.025919104760395613	-0.026233577125494886	-0.031610265209861391	-0.03922429860372742	-0.026329567130756196	-0.034501927669706653	-0.04001067208572507
2.25	-0.025931579439315067	-0.025986561870700045	-0.031756693939845364	-0.039266584138681872	-0.025854326845043463	-0.034668756545164617	-0.040015302126249125
2.2549999999999999	-0.025943838947928389	-0.02572603330237766	-0.031755547815896401	-0.039313399577812366	-0.025364614004210653	-0.03460183498207093	-0.040027528788101369
2.2600000000000002	-0.025955878615675099	-0.025477524350936573	-0.031607152944693503	-0.039364819494379963	-0.0248991955641947	-0.034304696401382159	-0.040049307279016524
2.2650000000000001	-0.025967693534523564	-0.025265496898036633	-0.031318521208481748	-0.039420732221257269	-0.024498364360299615	-0.033799352099284419	-0.040082040163302829
2.27	-0.025979278480771119	-0.025111794957213236	-0.030902558865701382	-0.039480811135354829	-0.024204613854316465	-0.033121937864065698	-0.040126200046729552
2.2749999999999999	-0.025990627840255826	-0.02503341631670658	-0.030376656331180998	-0.039544497660815234	-0.024056123949267518	-0.032315959677286954	-0.040181027972928621
2.2800000000000002	-0.026001735537873903	-0.025040016383361278	-0.029760957801667022	-0.039611000216072278	-0.024075696377649381	-0.031425095825044172	-0.04024439384956402
2.2850000000000001	-0.026012594972239088	-0.025132170204111043	-0.029076648202763365	-0.039679312168136485	-0.024262203999031159	-0.030487366555105408	-0.040312880968429249
2.29	-0.026023198956242083	-0.025301278964478594	-0.028344546414487699	-0.039748249957435006	-0.024590770460004324	-0.029531766133755029	-0.04038210851465554
2.2949999999999999	-0.02603353966434601	-0.025531183421452559	-0.027584184057417804	-0.039816510121058628	-0.02502166386786378	-0.028577562310911991	-0.040447246190940304
2.3000000000000003	-0.026043608587251209	-0.025800666634162743	-0.0268134177245462	-0.039882741335354792	-0.025511684296758971	-0.027635774128183639	-0.040503623074993722
2.3050000000000002	-0.026053396494606841	-0.026085769641535972	-0.026048505476347544	-0.039945625280632419	-0.026020965553238323	-0.026712014519594214	-0.040547307538197103
2.31	-0.026062893406366978	-0.026361377267056254	-0.025304497735089387	-0.040003958553787002	-0.026512407624892868	-0.025809888059043967	-0.040575546242283697
2.315	-0.026072088573281277	-0.026602417651530187	-0.024595754845440673	-0.040056727351455511	-0.026946692748580206	-0.024934304624932856	-0.040586993200882736
2.3199999999999998	-0.026080970466968681	-0.02678554966637195	-0.023936404293096077	-0.040103167346548702	-0.027279672783094691	-0.024094243842108874	-0.040581717406629726
2.3250000000000002	-0.026089526779931427	-0.026891892347986723	-0.023340581787248432	-0.040142802976962683	-0.027468151956568938	-0.023304597995049435	-0.040561028327987886
2.3300000000000001	-0.02609774443577375	-0.026910311371364837	-0.02282235450848711	-0.040175462941859696	-0.027483431745985925	-0.022586747734750758	-0.040527187463292917
2.335	-0.026105609609801694	-0.02683984613294544	-0.022395295097748194	-0.040201271609549186	-0.027323646318086221	-0.021967577127122523	-0.040483077568518606
2.3399999999999999	-0.026113107760104774	-0.026689958391795637	-0.022071753161884065	-0.040220618800895641	-0.027014887433817188	-0.021476822910634796	-0.0404318859885286
2.3450000000000002	-0.026120223669102088	-0.026478474493583495	-0.021861944880835898	-0.040234112606788164	-0.026600293193545527	-0.021143025635639329	-0.040376835982711731
2.3500000000000001	-0.026126941495436613	-0.026228379383701324	-0.021773034566637494	-0.040242521250790142	-0.026126221259990291	-0.020988827190673482	-0.040320979618361764
2.355	-0.026133244836034866	-0.025964920985477077	-0.021808398867824395	-0.04024671041681957	-0.025635028509520097	-0.021026735606403599	-0.040267052437874831
2.3599999999999999	-0.026139116798023484	-0.025713694884246525	-0.021967235692047261	-0.040247581995585577	-0.025166301633982029	-0.021256527169796688	-0.040217383770723751
2.3650000000000002	-0.026144540080089689	-0.025499319487697226	-0.02224460921913789	-0.040246019067631089	-0.024761291894232533	-0.021665073854719351	-0.040173854756393484
2.3700000000000001	-0.026149497062827185	-0.02534384566549349	-0.022631926536792815	-0.0402428404127987	-0.02446367749708888	-0.022228677195799382	-0.040137896025203054
2.375	-0.026153969907441933	-0.025264440222886562	-0.023117746225411427	-0.040238766207309762	-0.024313048419666191	-0.022917237856139444	-0.04011051673808512
2.3799999999999999	-0.026157940662172013	-0.025270766918877322	-0.023688750402658221	-0.040234395087539392	-0.024333389145509525	-0.023699102214953568	-0.040092355849112207
2.3850000000000002	-0.026161391375653605	-0.025363153385468171	-0.02433068609925931	-0.040230191594895749	-0.02452382494006471	-0.024545374838719658	-0.040083745471253637
2.3900000000000001	-0.026164304216393281	-0.025532505640646068	-0.02502910229425688	-0.040226482250192736	-0.024858513473880781	-0.025432820316167396	-0.040084775784290892
2.395	-0.026166661597427678	-0.025762048046050843	-0.025769765633969131	-0.040223458140595469	-0.0252960292762569	-0.026344986754896039	-0.040095351464168677
2.3999999999999999	-0.02616844630522272	-0.026030004938676649	-0.026538713954651572	-0.040221181880223944	-0.025791623042817818	-0.027271633819634988	-0.040115231180252578
2.4050000000000002	-0.026169641631718772	-0.02631205727771703	-0.027321985331552924	-0.040219597040203434	-0.026304605273364458	-0.028206813783416669	-0.0401440440771468
2.4100000000000001	-0.026170231508500015	-0.026582986203292948	-0.028105129004092774	-0.040218538542422917	-0.026797841992258424	-0.029146046232694213	-0.040181280063549526
2.415	-0.026170200641888932	-0.026817858480849586	-0.028872655521452628	-0.040217742993319899	-0.02723255313356486	-0.030083044154444572	-0.040226254026109423
2.4199999999999999	-0.026169534647871855	-0.026993657807853465	-0.029607611386347394	-0.040216858441604518	-0.027565441187250309	-0.031006493351921238	-0.040278047772515202
2.4250000000000003	-0.026168220185620796	-0.027091931498192719	-0.030291462310535033	-0.040215453539294857	-0.027754203575391857	-0.031897495145647978	-0.040335437629093689
2.4300000000000002	-0.026166245088421053	-0.027101971782175702	-0.030904432063489175	-0.040213026545600425	-0.027770804221594676	-0.032728391950331864	-0.0403968200709246
2.435	-0.026163598490837263	-0.027023130141293459	-0.031426366784704118	-0.040209015017515337	-0.027613670206873997	-0.033463663050418813	-0.040460152101420108
2.44	-0.026160270950903754	-0.026864976481125784	-0.031838082741917836	-0.040202807349818487	-0.02730891210861637	-0.034063256543989104	-0.040522926403830872
2.4449999999999998	-0.0261562545661921	-0.026645203464557576	-0.032123028498037595	-0.040193757514913747	-0.026899597573849826	-0.034488080497610291	-0.04058220218591177
2.4500000000000002	-0.026151543082585653	-0.026386443746972233	-0.032268983777429538	-0.04018120434718804	-0.026431932828706151	-0.03470658298638736	-0.040634709548748274
2.4550000000000001	-0.026146131994760381	-0.026113453971161108	-0.032269465130877778	-0.040164496447939735	-0.025947817429699888	-0.034700751372125693	-0.040677036848050033
2.46	-0.026140018637232573	-0.025851324809527905	-0.032124539920485536	-0.04014302320038414	-0.025485865745636448	-0.034469799930258234	-0.040705896623220134
2.4649999999999999	-0.026133202265095388	-0.025624302906201428	-0.031840866439227539	-0.040116251466203352	-0.025085936190225526	-0.034030415515908394	-0.040718447736808508
2.4700000000000002	-0.026125684123517942	-0.025454321535217698	-0.031430949342353361	-0.040083766342937602	-0.024790302367561825	-0.03341349074413956	-0.040712632983653019
2.4750000000000001	-0.026117467505221443	-0.02535872727537666	-0.030911774393538302	-0.040045313042904374	-0.024637598840819494	-0.032658356713519347	-0.040687477812292878
2.48	-0.026108557795212504	-0.025347608667624588	-0.030303111713872597	-0.040000835742995296	-0.024651610251476268	-0.031806192519934287	-0.040643292323872746
2.4849999999999999	-0.026098962502197339	-0.02542184863051835	-0.02962581880160662	-0.039950508440478136	-0.02483219456058107	-0.030894314197770473	-0.040581728768474823
2.4900000000000002	-0.026088691276194682	-0.025572918277088314	-0.028900430937678804	-0.039894752716204039	-0.025155216228411666	-0.029952514841845856	-0.040505669901198499
2.4950000000000001	-0.026077755911920908	-0.025784528163896064	-0.028146222022053781	-0.03983423804978823	-0.025581632141428719	-0.029001848751076031	-0.04041895499053421
2.5	-0.026066170337798587	-0.026035264198003807	-0.027380791437251695	-0.039769861986455081	-0.026069043089262417	-0.028055569310754029	-0.040325982141400887
2.5049999999999999	-0.026053950590409172	-0.026301040044226405	-0.026620117212187398	-0.03970270984966872	-0.026578268213165848	-0.027121548291341592	-0.040231249634135644
2.5100000000000002	-0.026041114774394795	-0.026556770159117206	-0.02587893416730078	-0.039633996453567959	-0.027072347462204629	-0.026205429998040999	-0.040138909229151781
2.5150000000000001	-0.026027683008025861	-0.02677759639249009	-0.025171254517964647	-0.039564994890290049	-0.027511383755390514	-0.025313876517096538	-0.040052398912309828
2.52	-0.026013677354643237	-0.026940533798460474	-0.024510844277569478	-0.039496959427868544	-0.027850237782792837	-0.024457385337920579	-0.039974203673492442
2.5249999999999999	-0.02599912174043369	-0.027027069184563077	-0.023911495082120787	-0.039431050450787937	-0.028044854492639201	-0.023652221062303448	-0.039905766090495863
2.5300000000000002	-0.0259840418590754	-0.027026231334927001	-0.02338698183759446	-0.039368269026025249	-0.028066064064516297	-0.022921017931494321	-0.039847540495266766
2.5350000000000001	-0.025968465063898674	-0.026936787585718533	-0.022950666495495216	-0.039309407173370524	-0.027911623541835164	-0.022291685871553668	-0.039799161407490111
2.54	-0.025952420248393716	-0.026767369059546093	-0.022614789258354064	-0.039255017591614941	-0.027606822748334592	-0.021794511429986292	-0.039759682684008556
2.5449999999999999	-0.025935937715916353	-0.026534489795885335	-0.022389566957426266	-0.039205403921231945	-0.027193301504210746	-0.021457818059893417	-0.039727839759102282
2.5500000000000003	-0.025919049039658783	-0.02625962085173255	-0.022282275596646022	-0.039160630111148592	-0.026715238837938908	-0.021303101602768444	-0.039702292434940098
2.5550000000000002	-0.02590178691393212	-0.025966700942051731	-0.022296511950982735	-0.03912054550301975	-0.02621225385115443	-0.021340915944947567	-0.039681817351272575
2.56	-0.025884184998002178	-0.025680641609341331	-0.02243179806021935	-0.039084821080191873	-0.025720974582441818	-0.021568706992034906	-0.039665434153286855
2.565	-0.02586627775371405	-0.025426310840310946	-0.022683617655318445	-0.039052991983830304	-0.025280295571013862	-0.021971243832373671	-0.039652464027444247
2.5699999999999998	-0.025848100278250904	-0.025227010961361637	-0.023043875019267787	-0.039024501750160909	-0.02493329748455057	-0.022523491544839125	-0.039642530805882217
2.5750000000000002	-0.02582968813340935	-0.02510191580463399	-0.023501672563758333	-0.03899874455107203	-0.024721560061437792	-0.023195054326744999	-0.039635521526091178
2.5800000000000001	-0.025811077172796432	-0.025062949565178957	-0.024044239135681746	-0.038975102781257716	-0.024673571482824702	-0.023954965716671387	-0.03963152488875693
2.585	-0.025792303368407238	-0.025112395485554623	-0.024657821170517343	-0.038952978418826195	-0.024794529932140749	-0.024775692983820808	-0.039630763470203112
2.5899999999999999	-0.025773402638023832	-0.025242429347488562	-0.025328373222952491	-0.038931817545074313	-0.025064853556829476	-0.025635632490695615	-0.039633530544734785
2.5950000000000002	-0.02575441067489511	-0.025436784632714565	-0.026041941491794299	-0.03891112816490426	-0.02544821437820783	-0.026519875166151896	-0.039640136782788722
2.6000000000000001	-0.025735362781080805	-0.025673638872089517	-0.026784707034248567	-0.03889049200073199	-0.025902941163149909	-0.027419415798223622	-0.039650867347155852
2.605	-0.02571629370592626	-0.025928419539544445	-0.027542729076041946	-0.038869571255215049	-0.02638935295841599	-0.02832918147447612	-0.039665946849466068
2.6099999999999999	-0.025697237490942635	-0.026175772239522554	-0.028301492436023028	-0.038848111483764228	-0.026869858649219702	-0.029245300065349325	-0.039685508533750864
2.6150000000000002	-0.025678227322413327	-0.026390895178775353	-0.029045410014663688	-0.038825941721837495	-0.027304490126208124	-0.030162020559434531	-0.03970956481300919
2.6200000000000001	-0.025659295392934246	-0.026551051322763426	-0.029757456335019354	-0.038802972905347108	-0.027648423971337089	-0.031068724593676447	-0.039737978540236793
2.625	-0.025640472772992119	-0.026637841178361727	-0.030419105030702664	-0.038779195430028328	-0.027857325800830258	-0.03194755935459867	-0.039770437588714375
2.6299999999999999	-0.025621789293640597	-0.026639909240505088	-0.031010705089478827	-0.038754676441340508	-0.027899950884935097	-0.032772318764012591	-0.039806438639589298
2.6350000000000002	-0.025603273441164441	-0.026554940214620522	-0.031512354190096348	-0.038729557154911325	-0.02776963238711179	-0.033509181473488144	-0.039845288418234856
2.6400000000000001	-0.025584952264543499	-0.026389887486571215	-0.031905218857462274	-0.038704050209192931	-0.027485477460275319	-0.034119657393989637	-0.039886130662341618
2.645	-0.025566851296417135	-0.026159391706840056	-0.032173130741645739	-0.038678436782450025	-0.027082579011425158	-0.034565561122430394	-0.039928003673686201
2.6499999999999999	-0.025548994488065857	-0.025883404046527569	-0.032304188922869487	-0.038653063003237689	-0.026599634487295388	-0.034815138085922362	-0.039969926031085706
2.6550000000000002	-0.025531404158829416	-0.025585196241752227	-0.032292055426974775	-0.03862833508106954	-0.02607291779436581	-0.034848886072690113	-0.040010998060587354
2.6600000000000001	-0.025514100960263755	-0.025290145759146156	-0.032136668654842403	-0.038604712604183022	-0.02553870271423183	-0.034663450664032668	-0.040050496936188201
2.665	-0.025497103855115118	-0.025024675951405825	-0.031844215492942571	-0.038582699594830058	-0.025039273332048459	-0.034272401219331831	-0.04008793806036659
2.6699999999999999	-0.025480430111141053	-0.024814344409569533	-0.031426367166542776	-0.038562833154489495	-0.024625043291265074	-0.033703614410618636	-0.040123078569638995
2.6750000000000003	-0.025464095309583889	-0.024680630443025646	-0.030898947312875142	-0.038545669818865293	-0.024347638184014968	-0.032994044173821145	-0.040155851893124345
2.6800000000000002	-0.02544811336802049	-0.024637112113799611	-0.030280314511049296	-0.038531770004971121	-0.024245302085314668	-0.032183399209270241	-0.040186242707370756
2.685	-0.025432496577125565	-0.02468659419820865	-0.029589776108267712	-0.038521681097731575	-0.024329090535788071	-0.031308399987257256	-0.040214132948871009
2.69	-0.025417255650801697	-0.024820587479808094	-0.028846304785911499	-0.038515919745011382	-0.02457939562427161	-0.030398864431241783	-0.040239163693683716
2.6949999999999998	-0.025402399788927429	-0.025021359422711966	-0.028067727871933765	-0.038514953810325221	-0.024954981309443458	-0.02947614647791897	-0.040260658397149346
2.7000000000000002	-0.025387936751923808	-0.025265456377864339	-0.027270437310635359	-0.038519184236922674	-0.02540759787058948	-0.028553765508865798	-0.04027763861036391
2.7050000000000001	-0.025373872946213127	-0.025527118376146175	-0.026469557428507977	-0.038528926921058526	-0.025892724355437977	-0.027639641645424137	-0.040288937876846106
2.71	-0.025360213519466116	-0.02578060389736634	-0.025679427615425236	-0.038544394703999285	-0.026371731631944603	-0.026739223586250999	-0.040293391256672848
2.7149999999999999	-0.025346962464559673	-0.026001525007753351	-0.024914213734391622	-0.03856567985480084	-0.026807584792795339	-0.025858848568878667	-0.040290056138559717
2.7200000000000002	-0.025334122730976946	-0.026168026109312334	-0.024188453008193007	-0.038592737917000672	-0.02716062644282545	-0.025008759302423328	-0.040278411741250596
2.7250000000000001	-0.025321696342355458	-0.026262527820961459	-0.02351735774688455	-0.038625374403195203	-0.027390778038317461	-0.024205235241456066	-0.040258492256184275
2.73	-0.02530968451885162	-0.026273940983683266	-0.022916750471005047	-0.038663236324850123	-0.027467074748679307	-0.023471302252472154	-0.040230928635844522
2.7349999999999999	-0.02529808780287417	-0.026199444209147778	-0.02240257418719984	-0.038705810706073235	-0.02737810307948807	-0.022835586705592912	-0.04019689900344757
2.7400000000000002	-0.02528690618680297	-0.026044875021764197	-0.021990010630280783	-0.038752431886853747	-0.027134850771970726	-0.022329206579875627	-0.040158008824563218
2.7450000000000001	-0.025276139241191466	-0.025823601112791944	-0.021692332477757183	-0.038802298554713038	-0.026763998454146828	-0.021981155367280559	-0.040116133138882223
2.75	-0.025265786242024302	-0.025554664320149037	-0.021519691486856406	-0.038854500198239002	-0.02629819822951596	-0.021813248235807964	-0.04007325295664791
2.7549999999999999	-0.025255846295547404	-0.025261163609777634	-0.021478079737797043	-0.038908051324268916	-0.025771468621041405	-0.021836040392152457	-0.040031309647588414
2.7600000000000002	-0.025246318459311433	-0.024969143684650134	-0.021568679688016536	-0.038961930636220651	-0.025222017782653934	-0.022046939416499975	-0.03999209016652458
2.7650000000000001	-0.025237201857924586	-0.024706349641535362	-0.021787740706489513	-0.039015121698590491	-0.024697925384477064	-0.022431034608945945	-0.039957146734577537
2.77	-0.025228495792340048	-0.024499900287328812	-0.022127004165622272	-0.039066651549739567	-0.024258063102664366	-0.022964270732883076	-0.039927748975607566
2.7749999999999999	-0.025220199841239275	-0.024372553932708221	-0.022574578275423481	-0.039115624258206916	-0.023962859773499108	-0.023617914713811326	-0.039904863952005251
2.7800000000000002	-0.025212313953440407	-0.024338428291133571	-0.02311607153596865	-0.039161247399147933	-0.023856663334687639	-0.024363059603809706	-0.039889158519615678
2.7850000000000001	-0.025204838530185542	-0.024399911318299244	-0.023735753290557021	-0.039202850629565085	-0.023951538511076523	-0.02517415994494953	-0.039881017746379921
2.79	-0.025197774496287757	-0.02454726298264983	-0.024417527020792893	-0.03923989672153913	-0.024223633911202774	-0.026031071139546193	-0.039880572509475201
2.7949999999999999	-0.025191123359305255	-0.024761080557355576	-0.025145565311333856	-0.039271986367830622	-0.024624572812512964	-0.026919517911258479	-0.039887729143628994
2.8000000000000003	-0.025184887255890777	-0.025016344599009064	-0.025904543395670054	-0.03929885867332774	-0.025099392601991247	-0.027830198504360276	-0.039902194631138026
2.8050000000000002	-0.025179068984772502	-0.025286255069136364	-0.026679498609877499	-0.0393203894382394	-0.025599647715370676	-0.028756838604476427	-0.039923492528770636
2.81	-0.025173672025804138	-0.0255447484939983	-0.027455419499576403	-0.039336589142918502	-0.02608624675562473	-0.029693528424439973	-0.039950967498130187
2.815	-0.025168700544722165	-0.025767786085138383	-0.028216721892281842	-0.039347602028955833	-0.026524517205857141	-0.030631709437362362	-0.039983779563698245
2.8199999999999998	-0.025164159383458229	-0.025934313512869164	-0.028946796189988962	-0.039353706932689199	-0.026878499699191816	-0.031557282603685607	-0.040020892547153242
2.8250000000000002	-0.025160054035883814	-0.026027720804935123	-0.029627807930525898	-0.039355319675325649	-0.027111215252722629	-0.032448469830789112	-0.040061063945740438
2.8300000000000001	-0.02515639060910952	-0.026037829010464038	-0.030240899099241693	-0.039352995959573866	-0.027192715712563861	-0.033275171939628041	-0.040102845261989442
2.835	-0.025153175770585082	-0.025962586313549675	-0.030766868639623995	-0.039347432975457251	-0.027110517328386236	-0.034000473382924501	-0.040144601950640096
2.8399999999999999	-0.025150416681405649	-0.025808521656128604	-0.031187311070514638	-0.039339467380159997	-0.026873879643726749	-0.034584523276327397	-0.040184560431574715
2.8450000000000002	-0.025148120916339063	-0.025589726458918452	-0.031486077228934074	-0.03933006708023927	-0.026508726530797558	-0.034990300440344811	-0.04022088609472188
2.8500000000000001	-0.025146296371312639	-0.025326040383067298	-0.031650818351742646	-0.039320314380715489	-0.026048689002228474	-0.03518998806581837	-0.040251791428825984
2.855	-0.025144951159165183	-0.025041349073926491	-0.031674317524062218	-0.039311378613591186	-0.025530300452788611	-0.035170221295526841	-0.040275668250634097
2.8599999999999999	-0.0251440934946357	-0.024762281914696153	-0.031555327786339092	-0.039304477311469688	-0.024995003323241959	-0.034934633404725711	-0.040291233481809068
2.8650000000000002	-0.025143731569697451	-0.024516745931138062	-0.031298729990413762	-0.039300826286705504	-0.024493653452102596	-0.03450292606247831	-0.040297674679683662
2.8700000000000001	-0.025143873420411064	-0.024331441998351924	-0.030914973990991607	-0.039301580487532802	-0.024086225548896358	-0.033906801126569824	-0.040294779661628553
2.875	-0.025144526786657698	-0.024228111260826218	-0.030418929609791368	-0.039307769051019063	-0.023831874722868039	-0.03318403041392827	-0.04028303372654489
2.8799999999999999	-0.025145698966121309	-0.024219395145062918	-0.029828399040935698	-0.039320229341652344	-0.023771493237713819	-0.032372336125953097	-0.040263667914099757
2.8850000000000002	-0.025147396664027266	-0.024306004860140926	-0.02916259446610963	-0.039339545729431685	-0.023912455834313298	-0.031504534345199064	-0.040238642826140723
2.8900000000000001	-0.02514962584018797	-0.024476615495594441	-0.028440855446313446	-0.039365999224390102	-0.024226226736633716	-0.0306057660576367	-0.040210555837199138
2.895	-0.025152391554962024	-0.024710562483846638	-0.027681789002402743	-0.039399533709918555	-0.024660811805873328	-0.029692934474142184	-0.040182466224117044
2.8999999999999999	-0.025155697815764461	-0.024981991918011412	-0.026902895410366383	-0.039439743363799573	-0.025159142218857417	-0.02877595105034509	-0.040157643269209703
2.9050000000000002	-0.025159547425819391	-0.025263672948800542	-0.026120628888982186	-0.039485883996963553	-0.025671846160021494	-0.027860167218603168	-0.040139255856438016
2.9100000000000001	-0.025163941836790798	-0.025529431842619819	-0.025350757851727288	-0.03953690866973527	-0.026159379999347952	-0.026949378368600608	-0.040130036319978884
2.915	-0.025168881006992633	-0.025755394247932061	-0.02460884360508379	-0.039591525360544395	-0.026586677849328819	-0.026048895299308324	-0.040131963166041854
2.9199999999999999	-0.02517436326677262	-0.025920995435371175	-0.023910648403969559	-0.039648272024377936	-0.026917695515242084	-0.025168260298924237	-0.040146012980583692
2.9250000000000003	-0.025180385192707683	-0.026010565840359108	-0.023272308367939507	-0.039705602454215103	-0.027116486692931527	-0.024323187157765616	-0.040172027692164505
2.9300000000000002	-0.025186941492095008	-0.026015425534037098	-0.02271015834414809	-0.039761975248903958	-0.027156182887711912	-0.023536270919086152	-0.040208727439344685
2.935	-0.025194024899240532	-0.02593555997470371	-0.022240168785607542	-0.039815938069331827	-0.027029865727363107	-0.022836063803557766	-0.040253873305039406
2.94	-0.025201626084894197	-0.025779865975590954	-0.021877040910762535	-0.039866200235343305	-0.026754272987706017	-0.022254369062057737	-0.040304554224767572
2.9449999999999998	-0.025209733580093194	-0.025564767825126192	-0.021633092233676203	-0.039911688413166967	-0.026363196590900959	-0.021822078045781006	-0.040357547247303949
2.9500000000000002	-0.025218333715593372	-0.025311976020318119	-0.021517130926488968	-0.03995158236642575	-0.025896793002256505	-0.021564408325673364	-0.040409687868296712
2.9550000000000001	-0.025227410577863835	-0.02504640253574978	-0.021533544095376403	-0.039985330123976003	-0.025395516768266322	-0.021496723086599182	-0.040458190724120435
2.96	-0.025236945982579306	-0.024794597412101348	-0.021681798114533607	-0.04001264409657028	-0.024901335112416899	-0.021622024835717534	-0.040500878103177915
2.9649999999999999	-0.025246919466294374	-0.024583196950853391	-0.021956469131095016	-0.04003348137007496	-0.024461652673282347	-0.021930739050050437	-0.040536297858349238
2.9700000000000002	-0.025257308296914346	-0.024436579935291455	-0.022347806771358877	-0.040048012455304233	-0.024128945778660142	-0.022402750847753707	-0.040563735713413388
2.9750000000000001	-0.02526808750334595	-0.024373507589637695	-0.02284271542894201	-0.040056583152265346	-0.02395206587180667	-0.023011082773126107	-0.040583143901184518
2.98	-0.025279229924554024	-0.024403577665265366	-0.02342594934788338	-0.040059673968497023	-0.023961598215185342	-0.023726265534356882	-0.040595016156589128
2.9849999999999999	-0.025290706278136246	-0.024525016741149437	-0.024081283828100153	-0.04005786086717962	-0.024157812953199614	-0.024520405714281816	-0.040600239023337287
2.9900000000000002	-0.025302485248243765	-0.024724986884979684	-0.024792450467397566	-0.040051780188713207	-0.024510000693641142	-0.025370160911640162	-0.040599943795447818
2.9950000000000001	-0.025314533592590671	-0.024982314398833517	-0.02554369618084347	-0.040042099557906372	-0.02496823821710592	-0.026258192371851098	-0.040595375265753284
3.	-0.025326816268067424	-0.025271310190932976	-0.026319920019294066	-0.040029495593166681	-0.025479409025407053	-0.027173038582841896	-0.040587785348887587
3.0049999999999999	-0.02533929657431467	-0.02556509582633975	-0.027106434697753094	-0.040014638365570392	-0.025997466567528299	-0.028107625480823857	-0.040578353193164975
3.0100000000000002	-0.025351936314463495	-0.025837671557655449	-0.027888474726343961	-0.039998181865850732	-0.026484043272605593	-0.029056766853596004	-0.04056812923867735
3.0150000000000001	-0.025364695972015079	-0.026065114719946957	-0.028650622349562532	-0.039980759245023256	-0.026903008271646212	-0.030014065164525206	-0.040557998722824826
3.02	-0.025377534902787064	-0.026226894129156242	-0.029376343730982045	-0.039962981298608466	-0.027216367948549883	-0.030968685558006984	-0.040548659841146244
3.0249999999999999	-0.025390411540597069	-0.026307933188684428	-0.030047819342685359	-0.039945436553386976	-0.027387634399273858	-0.031902595232248115	-0.04054061243074264
3.0300000000000002	-0.0254032836152795	-0.026301058061431435	-0.030646211464446571	-0.039928691373528259	-0.027392716027070715	-0.032788999708155013	-0.040534153992223626
3.0350000000000001	-0.025416108381487376	-0.026208657793716443	-0.031152436223733787	-0.039913288710377817	-0.027230856904797006	-0.033592735907194533	-0.040529380641076265
3.04	-0.025428842856645945	-0.026042517081279456	-0.031548402404462314	-0.03989974445353793	-0.026926407859608134	-0.034273133619615689	-0.040526191012385519
3.0449999999999999	-0.025441444066253607	-0.025821817849518234	-0.031818560830380635	-0.039888540768816413	-0.026519743778084463	-0.034789250277424091	-0.040524291384988455
3.0500000000000003	-0.025453869294736725	-0.025570337397545065	-0.03195150545263753	-0.039880116290975306	-0.026055076678829739	-0.035106541287469609	-0.040523200760760464
3.0550000000000002	-0.02546607633993956	-0.025313997116609067	-0.031941314798463932	-0.039874853528946624	-0.02557408372497183	-0.035203292755060942	-0.040522255883119682
3.06	-0.025478023769274785	-0.025079123491110054	-0.031788346596900947	-0.03987306429085824	-0.025117230654451487	-0.035074927135468864	-0.040520618657393197
3.065	-0.025489671175587265	-0.024890869057560501	-0.031499303320686248	-0.039874974305165546	-0.024727624756617446	-0.034734817698560752	-0.040517292139608897
3.0700000000000003	-0.02550097943065923	-0.024771011789587766	-0.031086547151026087	-0.039880708476135354	-0.024450629628120758	-0.034211363106176923	-0.040511155254718871
3.0750000000000002	-0.025511910934427152	-0.024734991295296202	-0.030566811954363997	-0.039890278354141002	-0.024326077987625608	-0.033542297682156413	-0.040501028481369328
3.0800000000000001	-0.025522429857882355	-0.024789033684079295	-0.029959585287675262	-0.039903573418879693	-0.024376080017471866	-0.032768001657256018	-0.040485779748031706
3.085	-0.025532502377698295	-0.024928719011492538	-0.029285479882088378	-0.039920357658492098	-0.02459617804559637	-0.031925632412060749	-0.040464469238342973
3.0899999999999999	-0.025542096900727777	-0.025139830650406501	-0.028564875692953774	-0.039940272660134099	-0.024956531740975424	-0.03104531664722697	-0.040436514511229496
3.0950000000000002	-0.025551184276514361	-0.025401111264611614	-0.027817012826785451	-0.039962847979348265	-0.025412660462301478	-0.030148798009451361	-0.040401839318711247
3.1000000000000001	-0.02555973799607815	-0.025687596167526125	-0.027059589829548508	-0.039987518910108363	-0.025918246723051975	-0.029250219854470974	-0.040360960645814334
3.105	-0.02556773437537798	-0.025973240304180994	-0.026308806819622766	-0.040013650956938818	-0.026432050894900687	-0.028358346458217103	-0.04031497719952197
3.1099999999999999	-0.02557515272188466	-0.026232476512510386	-0.025579711861051471	-0.040040569402846463	-0.026916614532595764	-0.027479469177609767	-0.040265449214067606
3.1150000000000002	-0.025581975482883944	-0.026441357402639663	-0.024886669622586906	-0.040067591528980776	-0.027332873516284491	-0.026620359810444819	-0.040214193979065886
3.1200000000000001	-0.02558818837428415	-0.026579266186576494	-0.024243770690111528	-0.040094058467377042	-0.027637990509094708	-0.025790776415672258	-0.040163048226747218
3.125	-0.025593780488793436	-0.026631573277622458	-0.023665030393367158	-0.040119363533126326	-0.027791793937177713	-0.02500513195877755	-0.040113655277074618
3.1299999999999999	-0.025598744382554217	-0.026592497647449278	-0.023164280050356499	-0.040142974273159986	-0.027770164610941426	-0.024283024435922673	-0.040067320085638632
3.1350000000000002	-0.025603076139433044	-0.02646672613051921	-0.022754723903483876	-0.040164446344039512	-0.027576151713782231	-0.023648458514424778	-0.040024948120372106
3.1400000000000001	-0.025606775412425842	-0.026268764950712474	-0.022448212722019245	-0.040183428515763384	-0.027239649133375198	-0.02312779655632137	-0.039987057594390682
3.145	-0.02560984544167207	-0.026020294480119055	-0.022254357140276466	-0.040199659337415067	-0.026805862394721724	-0.022746730004789613	-0.039953838889190851
3.1499999999999999	-0.025612293048946876	-0.025746862093106112	-0.022179653960671807	-0.040212957032568192	-0.026321968005779056	-0.022526786797138123	-0.039925232516103609
3.1550000000000002	-0.025614128608474909	-0.025475193609800217	-0.022226811414711535	-0.040223204830447737	-0.02583083797590597	-0.022482030064594399	-0.039901003851747031
3.1600000000000001	-0.025615365994293988	-0.025231419306305243	-0.022394426650315179	-0.040230334115119545	-0.025372688260958839	-0.022616642351653241	-0.039880802946895964
3.165	-0.025616022504388887	-0.025039554312692475	-0.022677095113369114	-0.040234307542218864	-0.024988776800018334	-0.022924009406543537	-0.039864206097161986
3.1699999999999999	-0.025616118762143189	-0.02491943935945104	-0.023065935063763948	-0.040235103771784839	-0.024720540398946549	-0.023387663105978802	-0.039850740637490604
3.1750000000000003	-0.025615678595748842	-0.024884082032016898	-0.023549417537344665	-0.040232704865714619	-0.024601948321807891	-0.023983991429022012	-0.039839896030944857
3.1800000000000002	-0.025614728896393858	-0.024937292056396026	-0.024114328090735257	-0.040227086850332439	-0.024649029919945012	-0.024686094374295229	-0.03983112421711734
3.185	-0.025613299456207852	-0.025072831256078183	-0.024746667316739881	-0.040218213543475254	-0.024853932101641638	-0.025467803318480857	-0.039823831687070689
3.19	-0.0256114227870997	-0.025275640964374894	-0.025432323770939819	-0.04020603352616034	-0.025188105471293319	-0.026306879247403776	-0.039817365599185375
3.1950000000000003	-0.025609133921755393	-0.025524563664395934	-0.026157414332195806	-0.040190480082277297	-0.025612325769727051	-0.027186741157877004	-0.039810996668329754
3.2000000000000002	-0.025606470198170708	-0.025795278376605196	-0.026908265423961908	-0.040171473985419287	-0.026086533524218233	-0.028096542354646026	-0.039803902493214749
3.2050000000000001	-0.025603471029249168	-0.026062438220658565	-0.027671086845307912	-0.040148929116942567	-0.02657365861727088	-0.029029787071980333	-0.039795156264901405
3.21	-0.025600177659027973	-0.026300935897863715	-0.028431455972926206	-0.040122760993834633	-0.027036744099689647	-0.029981869019800447	-0.039783727179412261
3.2149999999999999	-0.02559663290728453	-0.026487073315723891	-0.029173776556915755	-0.040092898319447817	-0.027433860614918634	-0.030946967489334606	-0.039768499988477646
3.2200000000000002	-0.025592880904200164	-0.026600540164909536	-0.029880898209641925	-0.040059297608294783	-0.027717780313541097	-0.031914770090401917	-0.039748321403049292
3.2250000000000001	-0.025588966816992464	-0.026627364712165279	-0.030534074410291531	-0.040021960754650594	-0.027845014862780342	-0.032867586597371309	-0.0397220797572371
3.23	-0.025584936570275493	-0.026562875098859774	-0.031113392433722159	-0.039980955102767918	-0.027791155817086081	-0.033778563785187094	-0.039688820611494945
3.2349999999999999	-0.02558083656214355	-0.026413132057793047	-0.031598725660648669	-0.039936435140965246	-0.027561932975018744	-0.034611787196583713	-0.039647894204836408
3.2400000000000002	-0.025576713377769025	-0.026193910846384866	-0.031971144644249244	-0.039888664408465196	-0.027190937625065866	-0.035324883142165489	-0.039599120908657803
3.2450000000000001	-0.025572613502495248	-0.025927727506710671	-0.032214599708944053	-0.039838035629512665	-0.026725961018307882	-0.035874185174136479	-0.039542949346271602
3.25	-0.025568583036255896	-0.025640417270763202	-0.032317588655066336	-0.039785086560392258	-0.026214873630253627	-0.036221665993562011	-0.03948057145522646
3.2549999999999999	-0.025564667411174871	-0.025358553668373886	-0.032274484406677732	-0.03973050867196587	-0.025699915861914148	-0.036341976830566371	-0.039413953763134689
3.2600000000000002	-0.025560911114187051	-0.025107881422346809	-0.032086241998486309	-0.039675145730217666	-0.025220309972569806	-0.036227546916944416	-0.03934574925840241
3.2650000000000001	-0.025557357416371083	-0.024911967168583057	-0.031760328595689488	-0.039619979712392894	-0.024816565624316049	-0.035890107663937326	-0.039279072725629284
3.27	-0.025554048110726958	-0.024790212765487353	-0.031309891496550474	-0.039566102393923219	-0.02452970905302191	-0.035358147174451238	-0.03921715361612324
3.2749999999999999	-0.02555102325999142	-0.024755192483643534	-0.030752346038495644	-0.039514672364356809	-0.024393477996861791	-0.034671169599375211	-0.039162918010084286
3.2800000000000002	-0.025548320955974226	-0.024810262444996619	-0.030107678312057351	-0.039466859061759715	-0.024423800316271886	-0.033872589768436698	-0.039118583067322132
3.2850000000000001	-0.025545977091891606	-0.02494869911092442	-0.029396787712397302	-0.039423777409878499	-0.024612962110680682	-0.033003251780446746	-0.039085359556749771
3.29	-0.0255440251489579	-0.025154934936523481	-0.028640142616999105	-0.039386418455279779	-0.024932709593674714	-0.032096989673095384	-0.039063340678851061
3.2949999999999999	-0.025542495998489612	-0.025407308873548924	-0.02785691506722348	-0.03935558265397901	-0.025343806017372336	-0.031178749236935858	-0.039051608923569528
3.3000000000000003	-0.025541417720560032	-0.025681064820148362	-0.027064634515993676	-0.039331822829548085	-0.025805470332448073	-0.030264998672200546	-0.039048530632484063
3.3050000000000002	-0.025540815440212462	-0.025950591268775441	-0.026279289585053624	-0.039315403150852676	-0.026279434082116589	-0.029365713628773549	-0.039052152851284688
3.31	-0.02554071118207139	-0.026190795281387576	-0.025515730107998319	-0.039306278802924394	-0.026727901163223416	-0.028487132053926199	-0.039060590890622325
3.315	-0.025541123744022957	-0.026378323576329764	-0.024788185088356347	-0.039304098611452384	-0.027109331766077979	-0.027634599134415596	-0.039072308200732896
3.3200000000000003	-0.025542068590608334	-0.026493481246448052	-0.024110711976072452	-0.039308230149089338	-0.027378433291224722	-0.026815013313096721	-0.039086236105975197
3.3250000000000002	-0.025543557766552039	-0.026523006914311479	-0.023497422314566387	-0.03931780427617676	-0.027494664084487898	-0.026038555015754347	-0.039101739251016565
3.3300000000000001	-0.025545599830757448	-0.026462802446903907	-0.022962382398417566	-0.039331774066160466	-0.027436270489339394	-0.02531951341518137	-0.039118479402193353
3.335	-0.025548199810965108	-0.026319178865953474	-0.022519159327014687	-0.039348981907778011	-0.027209846625706011	-0.024676138105405573	-0.039136249500924369
3.3399999999999999	-0.025551359179163721	-0.026107783494593841	-0.022180064040757466	-0.039368228343913042	-0.026847288114425244	-0.024129540957485249	-0.039154839612574148
3.3450000000000002	-0.025555075847655814	-0.02585072504756665	-0.021955219429032662	-0.039388336807440014	-0.026392676836478984	-0.023701757891735318	-0.039173967202179735
3.3500000000000001	-0.025559344185654656	-0.025573351233652116	-0.021851634885696948	-0.03940820962739898	-0.025889702275149591	-0.023413167839798937	-0.039193271838298856
3.355	-0.025564155056081669	-0.025301877889314144	-0.021872481522276433	-0.039426872227801502	-0.025377657832233194	-0.023279601418533424	-0.039212351978600284
3.3599999999999999	-0.025569495872166372	-0.025061964063226728	-0.022016726562875389	-0.039443504054880181	-0.024895357594160596	-0.023309670852588223	-0.039230814289546084
3.3650000000000002	-0.025575350673322075	-0.024877389950958458	-0.022279207904572537	-0.039457456228345344	-0.024486096436992413	-0.023503020352089926	-0.039248311726987589
3.3700000000000001	-0.02558170021970126	-0.024767967694570899	-0.022651131213342862	-0.039468257074204177	-0.024196465765850141	-0.023850142411687206	-0.039264558845722955
3.375	-0.025588522104673932	-0.024746671064601225	-0.023120879944814869	-0.03947560749587508	-0.02406659818486237	-0.024334011912520184	-0.039279324867714446
3.3799999999999999	-0.025595790884424895	-0.024817009080230598	-0.023674967752586384	-0.039479368577259366	-0.024116591166818472	-0.024933176572910165	-0.039292412819699224
3.3850000000000002	-0.025603478223797507	-0.0249720137217294	-0.024298945900926343	-0.039479543933447145	-0.024338247353707342	-0.025625426080514782	-0.039303635589374879
3.3900000000000001	-0.025611553057322586	-0.025195498734880674	-0.024978104635291945	-0.03947625920382615	-0.024698087400042101	-0.026391014659474188	-0.039312798290143863
3.395	-0.025619981764473471	-0.02546500431566228	-0.025697865338801001	-0.0394697407954437	-0.025149149483252284	-0.027214656795661735	-0.03931969289621378
3.3999999999999999	-0.025628728357927552	-0.025755059757291927	-0.026443833549678261	-0.039460295599424738	-0.025643399666221981	-0.028085953682136362	-0.039324107416993132
3.4050000000000002	-0.025637754683697438	-0.026039626475873382	-0.027201556630013026	-0.039448292970613648	-0.026137930083616763	-0.028998303392814451	-0.039325848824708597
3.4100000000000001	-0.025647020631878369	-0.026293534697876882	-0.02795609330716535	-0.039434149812368306	-0.026593787983847789	-0.029946589235847674	-0.039324776701608374
3.415	-0.025656484356713378	-0.026493626872463677	-0.028691548380388638	-0.039418319161022869	-0.026971702703333617	-0.030924062738266964	-0.039320842915092122
3.4199999999999999	-0.025666102504631826	-0.026620516454477342	-0.029390748782771727	-0.039401282225918571	-0.02723136209214683	-0.031918939393072596	-0.039314131326817339
3.4250000000000003	-0.025675830448955206	-0.02666120227474373	-0.030035230442796188	-0.03938354341868576	-0.027338445524435165	-0.032911369908822458	-0.03930489059995676
3.4300000000000002	-0.025685622529800032	-0.026611711225492437	-0.030605662678465907	-0.039365627515210444	-0.027276528137851797	-0.033871603747070586	-0.039293552906286139
3.435	-0.025695432297863939	-0.026478364452891132	-0.031082756211224562	-0.039348077763890245	-0.027054728914302037	-0.034760195658377444	-0.039280732283680411
3.44	-0.025705212760611704	-0.026276798648047502	-0.031448590585758558	-0.039331453527834147	-0.026704172636953488	-0.035530858982303418	-0.039267199049535517
3.4450000000000003	-0.025714916629493045	-0.026029177978331201	-0.031688179057050368	-0.039316325979389777	-0.026266092886058946	-0.036135960372720668	-0.039253831144060794
3.4500000000000002	-0.025724496566789011	-0.025760985905620974	-0.031790997362285106	-0.039303270503146248	-0.025781249380600238	-0.036533782033744577	-0.039241548953749261
3.4550000000000001	-0.025733905430669359	-0.025498594126681248	-0.031752171447799134	-0.039292854837926439	-0.025287550403477063	-0.036695860235862333	-0.039231245592341854
3.46	-0.025743096517141906	-0.025267751174434451	-0.031573068074555649	-0.039285622590006453	-0.024824709732182135	-0.036612352667169765	-0.039223727733033571
3.4649999999999999	-0.025752023797531991	-0.025092196321472103	-0.031261155011447467	-0.039282072515560859	-0.024438980669457343	-0.036293779868451413	-0.039219680942873016
3.4700000000000002	-0.025760642150221478	-0.024991548081054693	-0.030829160626964183	-0.039282634783798731	-0.024180697304757977	-0.035768576923916759	-0.039219667255304763
3.4750000000000001	-0.025768907585409138	-0.024978451313331748	-0.030293716875810069	-0.039287646143794278	-0.024092358359414628	-0.0350772466357685	-0.039224152603643814
3.48	-0.02577677746169553	-0.025056006296219582	-0.029673769510133202	-0.039297326376905584	-0.024192992781338352	-0.034264919768214858	-0.039233550930802288
3.4849999999999999	-0.025784210693396849	-0.02521684996148935	-0.028989060434444443	-0.039311758518980569	-0.02446945917410958	-0.033374381083741522	-0.039248264406257671
3.4900000000000002	-0.025791167947515393	-0.025444525227057684	-0.028258932899816999	-0.03933087505735787	-0.024881244980339792	-0.03244111250845147	-0.039268698354155737
3.4950000000000001	-0.025797611829415507	-0.0257164989333366	-0.027501606234628863	-0.039354451711566166	-0.025375079892565204	-0.031491003209894564	-0.039295235819433998
3.5	-0.025803507056320646	-0.02600740390860937	-0.026733947239902956	-0.039382109632218804	-0.02589922746072966	-0.030540538270030015	-0.039328168101490722
3.5049999999999999	-0.025808820617822758	-0.026291360595987391	-0.025971659715845332	-0.039413326060155102	-0.026409774066055706	-0.029598788867046647	-0.039367590716436168
3.5100000000000002	-0.025813521922707042	-0.026543252011501185	-0.025229739241229454	-0.03944745281193815	-0.026868474579987506	-0.028670415144725934	-0.039413286090997576
3.5150000000000001	-0.025817582931522039	-0.026739759998637987	-0.024523002781092491	-0.039483741463208537	-0.027237593995685781	-0.027759010148025644	-0.03946462256971571
3.52	-0.025820978274349017	-0.026861147910718787	-0.02386650043158027	-0.039521373778971296	-0.027478904791277046	-0.026870275447997777	-0.039520501721135533
3.5249999999999999	-0.025823685353433337	-0.026894044848998138	-0.023275646358945426	-0.039559495730496309	-0.027560786895330987	-0.026014609660370287	-0.039579379816495272
3.5300000000000002	-0.025825684430347481	-0.026834335891641581	-0.022765964797289963	-0.039597253278934416	-0.027470098714932403	-0.025208698013385818	-0.039639373412361026
3.5350000000000001	-0.02582695869756238	-0.02668862113542407	-0.022352430100332082	-0.039633827970167533	-0.027219504518863444	-0.024475692372947812	-0.039698435953011604
3.54	-0.025827494334342546	-0.026473252896882155	-0.022048476547268665	-0.039668470302006237	-0.02684340101835047	-0.023843684155185223	-0.03975456992547001
3.5449999999999999	-0.025827280547019969	-0.026211362321170724	-0.021864844636781611	-0.039700528862376072	-0.026385502845136091	-0.023342481281540917	-0.039806026963241203
3.5500000000000003	-0.025826309593789256	-0.025929356938557024	-0.021808490981456347	-0.039729473466343673	-0.025888061395672984	-0.022999182540446424	-0.039851452364558587
3.5550000000000002	-0.025824576794346826	-0.025654221163545668	-0.021881796407236198	-0.039754910972229648	-0.025389710697704529	-0.022833537982207601	-0.039889949121276663
3.56	-0.025822080524658904	-0.025411849868551165	-0.022082252600405146	-0.039776593101040196	-0.024930480788385747	-0.02285434244650586	-0.039921061314251376
3.565	-0.025818822197388076	-0.025225639558625387	-0.022402702770847698	-0.039794416325578931	-0.024556545791647864	-0.023057926940583274	-0.039944697368861991
3.5700000000000003	-0.025814806228522238	-0.025114476501456075	-0.022832085526474269	-0.039808414608485707	-0.024317228665329007	-0.02342918718109346	-0.039961023533854563
3.5750000000000002	-0.025810039990817282	-0.025090096167799492	-0.023356520310504281	-0.039818746330998078	-0.024252394663801725	-0.023944771428938579	-0.039970356410578264
3.5800000000000001	-0.025804533754820874	-0.025154803678877534	-0.023960507844861763	-0.039825677083424313	-0.024376812589435609	-0.024577412435938774	-0.039973074462508966
3.585	-0.025798300618251696	-0.025300829703791106	-0.024628013652594548	-0.039829560062074748	-0.024672627314002719	-0.025300187497452775	-0.039969557648213208
3.5899999999999999	-0.025791356424580171	-0.025511824410820422	-0.025343251075605651	-0.039830815667276254	-0.025095924742206725	-0.026089723716880453	-0.039960155750987506
3.5950000000000002	-0.025783719671732104	-0.025765773971427056	-0.026091062614484219	-0.039829911596202972	-0.025592402909065531	-0.026927824901416878	-0.039945181273011943
3.6000000000000001	-0.025775411411878828	-0.026037968370485082	-0.026856891183578965	-0.039827344357931046	-0.026111245404857292	-0.027801442401559399	-0.039924921536021715
3.605	-0.025766455143272429	-0.026303025091018038	-0.027626416783808706	-0.039823622783164564	-0.026609961416591024	-0.028701212601465628	-0.0398996655236762
3.6099999999999999	-0.025756876695158783	-0.026535986803143056	-0.028384998142713315	-0.039819253809770264	-0.027050841995105601	-0.029618942474283458	-0.039869742589601118
3.6150000000000002	-0.025746704106773023	-0.026713370827453037	-0.029117098698175886	-0.03981473061783878	-0.027395322039785747	-0.030544523298603479	-0.039835571396201766
3.6200000000000001	-0.025735967501451823	-0.026815141150505546	-0.029805889820124339	-0.039810523057286995	-0.02760368615047484	-0.031462866946040197	-0.039797717733126889
3.625	-0.025724698956876013	-0.026827769243064598	-0.030433207932631365	-0.039807070229945493	-0.027643745717992687	-0.032351593165616123	-0.039756958883318628
3.6299999999999999	-0.02571293237240771	-0.026747342544977404	-0.030979991411839762	-0.039804775022130215	-0.027504190611812147	-0.033180260010983953	-0.03971434984796051
3.6350000000000002	-0.025700703334547135	-0.026581045668765214	-0.03142723594963788	-0.03980400030405723	-0.02720210174410085	-0.033911777833376941	-0.03967128311441713
3.6400000000000001	-0.02568804898135613	-0.026345994325386542	-0.031757391275308848	-0.03980506640646099	-0.026777435369234118	-0.034506180980108894	-0.039629529236221886
3.645	-0.025675007866789924	-0.026065948896689388	-0.031955999847547476	-0.039808249362976167	-0.026278634282605628	-0.034926212887377545	-0.039591241379269934
3.6499999999999999	-0.025661619825723361	-0.025767559833710634	-0.032013283872320754	-0.039813779304088401	-0.025750795998020562	-0.035143467457850172	-0.039558904984666368
3.6550000000000002	-0.02564792584043004	-0.025477572757062757	-0.031925356923324766	-0.039821838355424882	-0.025233713852295947	-0.035143461500096583	-0.03953521610873087
3.6600000000000001	-0.025633967909206919	-0.025221211046253463	-0.031694792079299011	-0.039832557481857898	-0.024767428555896753	-0.03492820515193909	-0.039522880842207536
3.665	-0.025619788917742386	-0.025020914991979747	-0.0313304131768119	-0.039846011961200661	-0.024396885053925989	-0.034515544766813386	-0.03952434395695649
3.6699999999999999	-0.025605432513765004	-0.024894569324711582	-0.030846352572165239	-0.039862215559675396	-0.024168231342638312	-0.033935502556932555	-0.039541475267329283
3.6750000000000003	-0.025590942985404045	-0.024853196812660846	-0.030260583279034865	-0.039881113956415651	-0.02411600538248445	-0.033224676271269044	-0.039575261687847252
3.6800000000000002	-0.025576365143613764	-0.024899030592467727	-0.029593235612584423	-0.039902578422815888	-0.024248935714734871	-0.032420207155163305	-0.039625564372789086
3.685	-0.025561744208943575	-0.025025061572382688	-0.028865022959707935	-0.03992640107863283	-0.024545112575316296	-0.031554760106010271	-0.039690997470440789
3.69	-0.025547125702797196	-0.02521641176721216	-0.02809603416768329	-0.039952293112636976	-0.024960457824614219	-0.030653475336551446	-0.039768965993992683
3.6950000000000003	-0.025532555343313452	-0.025452852689576665	-0.027305031871978074	-0.03997988711851494	-0.025443893468097251	-0.029733190529443759	-0.039855869008396452
3.7000000000000002	-0.025518078945828922	-0.025711312608857884	-0.026509265866516023	-0.040008744185403525	-0.025948921052292351	-0.028803665300768097	-0.039947439397513322
3.7050000000000001	-0.025503742327873523	-0.025967589035619465	-0.02572470058429973	-0.040038365703036247	-0.026436247266563594	-0.027870222008462932	-0.040039163077087776
3.71	-0.025489591218519937	-0.026197337942394899	-0.024966483744390429	-0.040068209149662359	-0.026869173740170657	-0.026937140783745903	-0.040126706744130179
3.7149999999999999	-0.025475671171873215	-0.026377136595974952	-0.024249453644953987	-0.040097706582703008	-0.027207958850847598	-0.026011193739120725	-0.040206287525212284
3.7200000000000002	-0.025462027484406253	-0.026486503487087205	-0.023588492226857095	-0.04012628425748456	-0.027410361224893626	-0.025104747128491527	-0.040274937922792624
3.7250000000000001	-0.025448705115768778	-0.026511018598556611	-0.022998574538381521	-0.040153381794752106	-0.027441922775086496	-0.024237850825910956	-0.040330647908938394
3.73	-0.025435748612693508	-0.026445513399934804	-0.022494436764077749	-0.040178469561949232	-0.027291052174522948	-0.023438728242016267	-0.040372392992321884
3.7349999999999999	-0.025423202035528017	-0.026295650477914174	-0.022089875860626183	-0.040201063336650911	-0.026977088038704234	-0.022742204967180407	-0.040400074210082723
3.7400000000000002	-0.025411108886935679	-0.026076854911695375	-0.021796788990497633	-0.040220735773864681	-0.026543554445040481	-0.022185980957569462	-0.040414400136059209
3.7450000000000001	-0.025399512042249189	-0.025811122576680511	-0.021624138349140024	-0.040237124613417885	-0.026041797323572924	-0.02180524370995144	-0.040416735263431661
3.75	-0.025388453680963444	-0.025523373595533402	-0.021577062956497046	-0.040249937883664225	-0.025517918609916063	-0.0216267484010867	-0.040408930274643054
3.7549999999999999	-0.025377975218871453	-0.025238795814733008	-0.021656338038323668	-0.040258956567740145	-0.025010647838071082	-0.021663860320993246	-0.040393143766590131
3.7600000000000002	-0.025368117240282317	-0.024981414222714812	-0.021858306623757782	-0.04026403530782699	-0.024557063186995666	-0.021913933432678327	-0.040371664065319182
3.7650000000000001	-0.025358919429885794	-0.02477308702696689	-0.022175298274497726	-0.040265101755225304	-0.024197299228552418	-0.022358771084810144	-0.040346741951692577
3.77	-0.025350420503749312	-0.02463204724670786	-0.022596439712124709	-0.040262155149934545	-0.023971362924780866	-0.022968007278129497	-0.040320446853456413
3.7749999999999999	-0.025342658139021163	-0.024570857382983906	-0.023108683136443119	-0.040255264648208625	-0.023908293046406431	-0.023704413752769778	-0.040294557736456411
3.7800000000000002	-0.025335668901969567	-0.024594490373335616	-0.023697848124137794	-0.040244567815073476	-0.024015130597040239	-0.024529687421055289	-0.040270495220590341
3.7850000000000001	-0.025329488173964493	-0.024699487574276591	-0.024349492041572919	-0.04023026956250976	-0.024274210062672885	-0.025409328412874098	-0.040249294936444857
3.79	-0.025324150075188873	-0.024874629120027518	-0.025049478085094473	-0.040212641641976597	-0.024650479910199856	-0.026315683648732754	-0.040231616064684901
3.7949999999999999	-0.025319687385784009	-0.025102747424590704	-0.025784180704191133	-0.040192022595140806	-0.025102912287486324	-0.027228859302956127	-0.040217775079156568
3.8000000000000003	-0.025316131464327235	-0.025362832236387634	-0.02654033959842405	-0.040168817838611273	-0.025592736269167419	-0.028135745556961397	-0.040207793590080379
3.8050000000000002	-0.025313512163560314	-0.025631700814927584	-0.027304636549469883	-0.040143499323916636	-0.026085062842050463	-0.029027710198801605	-0.040201450494761981
3.81	-0.025311857743329166	-0.025885111192465622	-0.028063120319255688	-0.040116604000901238	-0.026544845864894157	-0.029897612513603188	-0.040198331435659186
3.815	-0.025311194780858158	-0.026098883010023322	-0.028800641618513544	-0.040088730156953585	-0.026931630434173993	-0.030736765206920341	-0.040197871739728497
3.8200000000000003	-0.025311548078496962	-0.026250845832858374	-0.029500478408853531	-0.040060530648107405	-0.027199732340493832	-0.031532428141908514	-0.040199391663642864
3.8250000000000002	-0.025312940569168128	-0.026323899309937539	-0.030144323437122339	-0.04003270212337607	-0.02730833300733948	-0.032266380750925215	-0.040202124383934709
3.8300000000000001	-0.025315393219850678	-0.026309362015964906	-0.030712761297293667	-0.040005969601875267	-0.027237622951135243	-0.032915032513939763	-0.040205237730641552
3.835	-0.0253189249334866	-0.026209010186244774	-0.031186276502955142	-0.039981066202516048	-0.026999003142599506	-0.033451298077037311	-0.040207850655791785
3.8399999999999999	-0.025323552449769408	-0.026034632830302044	-0.031546714439767157	-0.039958708423790554	-0.026630211475469026	-0.033848043348197819	-0.04020904571200052
3.8450000000000002	-0.025329290245388526	-0.025805368252456225	-0.031778988197394248	-0.039939568059687666	-0.026179388247799321	-0.034082392395439379	-0.040207880249207351
3.8500000000000001	-0.025336150434261795	-0.025544304795243704	-0.031872724707774428	-0.039924242512116834	-0.025690972401533178	-0.034139793899594068	-0.040203401862765893
3.855	-0.025344142668505834	-0.025275810221041042	-0.031823513057338298	-0.039913225790389688	-0.025201954192128291	-0.034016711056119475	-0.040194676841894171
3.8599999999999999	-0.025353274040792947	-0.025024005950136055	-0.031633478828567013	-0.039906882745845015	-0.024746502992668971	-0.033721190060719289	-0.040180841566363576
3.8650000000000002	-0.025363548988903171	-0.024811760936500837	-0.031311051902469314	-0.039905428983056983	-0.024361068060502991	-0.033271217747960255	-0.040161183023449204
3.8700000000000001	-0.025374969203211993	-0.024659336645868682	-0.030869980099831659	-0.039908918392553075	-0.024083523925756897	-0.032691409743079283	-0.040135244313340382
3.875	-0.025387533538021482	-0.024582373689704139	-0.030327809205321691	-0.039917239425662152	-0.023945710580550596	-0.032008946807800656	-0.04010293622307002
3.8799999999999999	-0.025401237927520588	-0.024589706904821991	-0.029704150381856788	-0.03993012022197219	-0.023964301060426629	-0.031249731518991797	-0.04006462299849689
3.8850000000000002	-0.025416075307269605	-0.024681906595630021	-0.029019065140606766	-0.039947141699924776	-0.024136173352599075	-0.030435536111257554	-0.040021147602340684
3.8900000000000001	-0.025432035542069496	-0.024851203080505972	-0.028291825556401154	-0.03996775693161983	-0.024440729435232924	-0.02958257526540771	-0.039973774270796188
3.895	-0.025449105361094709	-0.025082768417512526	-0.027540186929381455	-0.039991314695920849	-0.02484687851374718	-0.028701585358452582	-0.039924051676163287
3.8999999999999999	-0.025467268301101135	-0.025356690992898598	-0.0267801818505842	-0.040017085102467889	-0.02532026982024721	-0.027799217144460209	-0.03987362797109055
3.9050000000000002	-0.025486504658597108	-0.025649822456739166	-0.026026340128060873	-0.04004428555721766	-0.025826818902194303	-0.026880392151667664	-0.039824066022839305
3.9100000000000001	-0.025506791451710344	-0.025937124892191472	-0.025292173891437716	-0.040072105957319248	-0.026330888829523204	-0.02595120916668562	-0.039776704795010886
3.915	-0.025528102392578536	-0.02619289884155095	-0.024590742761681307	-0.040099732661742063	-0.02679055047979326	-0.025021947713067136	-0.039732592659067922
3.9199999999999999	-0.025550407870907895	-0.026392722291142312	-0.023935123706397846	-0.040126371287261237	-0.027156315510582264	-0.024109642006646434	-0.039692490684505366
3.9250000000000003	-0.025573674949428669	-0.026516557914288235	-0.023338645927174138	-0.040151268585746379	-0.0273792840341428	-0.023239598461599994	-0.039656921330166767
3.9300000000000002	-0.025597867371790935	-0.026552389664732182	-0.022814805972901163	-0.040173733526554734	-0.027427132446843409	-0.02244519735276413	-0.039626228854591758
3.935	-0.025622945583486625	-0.0264988106019158	-0.022376845861480137	-0.040193157305810509	-0.027297200359270798	-0.021765499409629411	-0.039600623263225929
3.94	-0.025648866766224659	-0.026365184890168723	-0.022037048820324728	-0.040209031492226717	-0.027016071955117481	-0.021240664107233041	-0.039580194609218557
3.9450000000000003	-0.02567558488617229	-0.02616935636369426	-0.021805871170939496	-0.040220963095246379	-0.026626448126424784	-0.020905904408947101	-0.039564901179429964
3.9500000000000002	-0.025703050756363068	-0.025934234564124602	-0.021691070681573207	-0.040228685181154356	-0.026172415320012896	-0.020785377942757442	-0.039554546726201359
3.9550000000000001	-0.025731212113497538	-0.025684821481262492	-0.021696999692740932	-0.040232061861551066	-0.025692867288747145	-0.020887689100950714	-0.039548765035725658
3.96	-0.025760013709291107	-0.025446341733039314	-0.021824201374655069	-0.040231087024019466	-0.025223777592707705	-0.021204331187978286	-0.039547025356839037
3.9650000000000003	-0.02578939741639568	-0.025243043402642728	-0.022069385677356775	-0.040225876953724024	-0.024803217520983363	-0.021711518799579173	-0.039548663086345415
3.9700000000000002	-0.025819302348892917	-0.025096810770693312	-0.022425782711578721	-0.040216657829894149	-0.024472517734179786	-0.022374813609463397	-0.03955293101681772
3.9750000000000001	-0.025849664997188042	-0.025025132147774791	-0.022883794425601636	-0.040203749786453261	-0.024270908957360414	-0.023155171178675042	-0.039559060671237628
3.98	-0.025880419377155614	-0.025038753336263597	-0.023431808123435816	-0.040187549654878793	-0.024226087812269446	-0.024014809644626656	-0.039566321923779471
3.9849999999999999	-0.025911497193140242	-0.025139902758616696	-0.02405700941152946	-0.040168514584598011	-0.024346302562695484	-0.024921621005574934	-0.039574071455348428
3.9900000000000002	-0.025942828014507886	-0.025321897741394178	-0.024746041304745593	-0.040147148466358085	-0.024618730302755441	-0.025851479357491998	-0.039581784846513063
3.9950000000000001	-0.025974339465217842	-0.025570281343057943	-0.025485396290210682	-0.0401239925341767	-0.02501483891563084	-0.026788441261049734	-0.039589071515778743
4.	-0.026005957425844113	-0.025864868169533893	-0.026261489353266731	-0.0400996207954624	-0.025498942287949973	-0.027723260988610311	-0.039595675147689274
4.0049999999999999	-0.026037606247435598	-0.026181775605084029	-0.027060430364269888	-0.040074640148745441	-0.026034206330696655	-0.028650801850684814	-0.039601464358195337
4.0099999999999998	-0.026069208976470116	-0.026494935545288471	-0.02786758261593348	-0.040049694290705158	-0.026582464716358716	-0.029566898422537752	-0.03960641928843265
4.0149999999999997	-0.026100687590095074	-0.02677741321040724	-0.028667051230629521	-0.040025469863439189	-0.02709947765300701	-0.030465151045430058	-0.039610619977793297
4.0200000000000005	-0.026131963240798795	-0.027003405048387375	-0.0294412818914115	-0.040002702798434514	-0.027532432302171422	-0.031334115849894518	-0.039614242024428724
4.0250000000000004	-0.026162956509575126	-0.027151455704449955	-0.030170957501098758	-0.039982182509012781	-0.027826851927970856	-0.032155405233054143	-0.039617564205825434
4.0300000000000002	-0.026193587666587463	-0.027208300934376244	-0.030835348535122042	-0.03996475149442321	-0.027942816900305874	-0.032903255771918681	-0.039620991108032522
4.0350000000000001	-0.026223776938262167	-0.027171710745817868	-0.031413196707955809	-0.039951298068826795	-0.027870266348005577	-0.033546019443904646	-0.039625090891892895
4.04	-0.026253444779734479	-0.027050825981183451	-0.031884096454832429	-0.039942740338732949	-0.027631407155602992	-0.03404968329929775	-0.039630643628793677
4.0449999999999999	-0.026282512151470035	-0.026863841413334567	-0.032230205857354935	-0.039940000233039175	-0.027268844094696765	-0.03438293948529119	-0.039638689089167005
4.0499999999999998	-0.02631090079889279	-0.026634361217116619	-0.032438004028277137	-0.039943967331298152	-0.026829737408055353	-0.034522702970847002	-0.039650555264782464
4.0549999999999997	-0.026338533533796268	-0.026388114435689947	-0.032499756213351091	-0.039955453394382376	-0.026356922806059866	-0.03445861233866112	-0.03966784234470401
4.0600000000000005	-0.026365334516273094	-0.026150858192368846	-0.032414379306765328	-0.039975139792148326	-0.025889412324167166	-0.034195194130193535	-0.039692334777886272
4.0650000000000004	-0.026391229535904337	-0.025947129754815178	-0.032187519755770687	-0.04000352131743859	-0.025467020645850554	-0.03375103408994333	-0.039725820480098081
4.0700000000000003	-0.026416146290930198	-0.025798959977505427	-0.0318308312430267	-0.040040851012351948	-0.025132252538445643	-0.033155220752707215	-0.039769814074039692
4.0750000000000002	-0.026440014664069082	-0.025723973558909919	-0.03136061755871819	-0.040087091432172983	-0.024925862664873715	-0.032442123255511907	-0.039825209625168639
4.0800000000000001	-0.026462766993760229	-0.025733091591753639	-0.030796132739622346	-0.040141878063743606	-0.024877625437994537	-0.031645936908123444	-0.039891921497659716
4.085	-0.026484338339450374	-0.025828696428642307	-0.030157872721887795	-0.040204500262696632	-0.024997732008617692	-0.030796298120407628	-0.039968598267791602
4.0899999999999999	-0.026504666739703885	-0.026004140498353714	-0.029466148649535943	-0.040273904009398224	-0.025274294281870176	-0.029915773113725279	-0.040052500811509406
4.0949999999999998	-0.026523693461862754	-0.026244841277357562	-0.028740127036619368	-0.04034871902911831	-0.025678463535837744	-0.029019413825023998	-0.040139612652366249
4.0999999999999996	-0.026541363241980927	-0.026530371557835365	-0.027997394377079855	-0.040427310512281295	-0.026173430593983853	-0.028116080547597677	-0.040224999513189981
4.1050000000000004	-0.02655762451385555	-0.026836582524182327	-0.027253988454699216	-0.04050785305247176	-0.026720985283722971	-0.027210967725059924	-0.040303369308745368
4.1100000000000003	-0.026572429625981733	-0.027137197712636466	-0.026524757160559485	-0.040588421833981703	-0.027281528002258314	-0.026308713570689375	-0.040369725802942118
4.1150000000000002	-0.026585735045240776	-0.027405169600500736	-0.025823864917180202	-0.040667093930253404	-0.027809176770176566	-0.025416520832830827	-0.040419980800488371
4.1200000000000001	-0.026597501546330022	-0.027614663330911136	-0.025165263555218181	-0.040742051180294656	-0.028249091968890746	-0.024546764736791016	-0.040451402520906996
4.125	-0.02660769438579428	-0.027744222751964732	-0.024562971533891101	-0.040811675747506312	-0.02854458905811863	-0.023718584809728237	-0.040462826693040951
4.1299999999999999	-0.026616283459764828	-0.027780558659091813	-0.024031055654919357	-0.040874630226888864	-0.028654149935141596	-0.022958004553837168	-0.040454622363778586
4.1349999999999998	-0.026623243444465365	-0.027721364024260856	-0.023583276143242828	-0.040929915949037624	-0.028567729862324274	-0.022296294046513794	-0.040428461748862721
4.1399999999999997	-0.02662855391861519	-0.027575651191561405	-0.023232430594617562	-0.040976905652474124	-0.028309521285066093	-0.02176664322727713	-0.040386974568699191
4.1450000000000005	-0.026632199467023936	-0.027361442016700706	-0.022989502626304385	-0.041015349557462971	-0.027925297754025531	-0.021399688277840966	-0.040333368076678838
4.1500000000000004	-0.026634169764629918	-0.027102129614653407	-0.02286277219276095	-0.041045356635080438	-0.027465127245945724	-0.021218846187759759	-0.040271073397278506
4.1550000000000002	-0.026634459640402071	-0.026823230281940825	-0.022857062843070986	-0.041067355134338915	-0.026973307384929243	-0.021236554945523768	-0.040203451528509529
4.1600000000000001	-0.02663306912058256	-0.026550393020680491	-0.022973279698777993	-0.041082037937375832	-0.026488468010924846	-0.021452302981211917	-0.04013357027430399
4.165	-0.026630003450833484	-0.026308317586346084	-0.023208333810673221	-0.041090298944003803	-0.026048608312861765	-0.02185285947862382	-0.040064050984747822
4.1699999999999999	-0.026625273096961999	-0.026119604765450714	-0.023555467154526485	-0.041093166486691347	-0.025694004431788951	-0.022414580641124206	-0.039996979395781659
4.1749999999999998	-0.026618893723957184	-0.02600283983061186	-0.024004907720659718	-0.041091738914611681	-0.025463998464176241	-0.023107219106181284	-0.03993387366489877
4.1799999999999997	-0.026610886153229249	-0.025970064962302038	-0.024544716655267744	-0.041087126203425195	-0.025388514269617808	-0.02389837653357919	-0.039875701555609364
4.1850000000000005	-0.026601276297995885	-0.026024584391002026	-0.025161654960947757	-0.041080400007083115	-0.025479146754505265	-0.024757653133036506	-0.039822936718308014
4.1900000000000004	-0.0265900950768342	-0.026160179458316227	-0.025841902461390131	-0.041072553197191039	-0.025725571695634837	-0.025659688492932299	-0.039775642014038708
4.1950000000000003	-0.02657737830566324	-0.026362147256434789	-0.026571502958199621	-0.041064468803200235	-0.026099753932296368	-0.02658561853521969	-0.039733567090381873
4.2000000000000002	-0.026563166568309586	-0.026609598905083933	-0.027336475322978178	-0.041056897467042428	-0.026564844549103552	-0.027522871834531823	-0.039696248603405176
4.2050000000000001	-0.026547505066103507	-0.026877935887158831	-0.028122606103636122	-0.04105044208559927	-0.027082232019707393	-0.028463553210979584	-0.039663104397657183
4.21	-0.02653044344696591	-0.027140766812040192	-0.028915011761409134	-0.041045548206785493	-0.027612121325817772	-0.029401844109132134	-0.039633516852795987
4.2149999999999999	-0.026512035614573177	-0.027371408686917276	-0.02969761767560259	-0.041042498907601907	-0.028108946279152405	-0.03033091970931388	-0.039606904571190496
4.2199999999999998	-0.02649233951825462	-0.027544762485189781	-0.03045273838333596	-0.041041413234755297	-0.028518574660060959	-0.031239923748318951	-0.039582784811363292
4.2249999999999996	-0.026471416924461019	-0.027640147521410686	-0.031160950923877988	-0.041042247742943822	-0.028784911179062123	-0.032111604012380807	-0.039560830922824683
4.2300000000000004	-0.026449333170658035	-0.027644680704666365	-0.031801422035855113	-0.041044801136228798	-0.028866383250667531	-0.032921259638043959	-0.039540928955106303
4.2350000000000003	-0.026426156902650853	-0.02755581418213628	-0.032352774824911189	-0.041048722422318003	-0.028752171003176782	-0.033637572910914071	-0.039523235105329208
4.2400000000000002	-0.026401959796384066	-0.027381676549992611	-0.032794465575515908	-0.041053523254231436	-0.028465350656159814	-0.034225576294215437	-0.039508230442414124
4.2450000000000001	-0.026376816265467673	-0.027139047771627945	-0.033108506466434554	-0.041058595197559902	-0.028050627446081146	-0.034651429230365002	-0.039496761696088303
4.25	-0.026350803155588229	-0.026850156984886856	-0.033281250602595472	-0.041063232485539156	-0.027557160304831338	-0.034888016184580713	-0.039490048246229828
4.2549999999999999	-0.026323999427228094	-0.026539863420011869	-0.033304893828326673	-0.041066660401891566	-0.02702851402457724	-0.034919926530869366	-0.039489628772138921
4.2599999999999998	-0.026296485828082118	-0.026233967511000156	-0.033178374282219522	-0.041068068801749603	-0.026503023074160227	-0.034746402400813496	-0.039497220705141146
4.2649999999999997	-0.026268344556664026	-0.02595821382542399	-0.032907469002121464	-0.041066649532856367	-0.026019398182870086	-0.034381395491768517	-0.039514476259770906
4.2700000000000005	-0.026239658918672856	-0.025736935182693342	-0.032504066451359566	-0.041061635785330564	-0.025620133012810471	-0.033850750814090905	-0.039542642837470159
4.2750000000000004	-0.026210512977724219	-0.025590625618665493	-0.031984779625476183	-0.041052340834800166	-0.025348082335698449	-0.033187379301583844	-0.039582170471995762
4.2800000000000002	-0.026180991202151976	-0.02553272875654531	-0.031369199208288331	-0.041038193393312314	-0.025236702568557944	-0.032425773902796336	-0.03963234547884241
4.2850000000000001	-0.02615117810953093	-0.025566867264628493	-0.030678133766053533	-0.041018766935186718	-0.025299321517719669	-0.031597226238504722	-0.039691052866409622
4.29	-0.026121157910760324	-0.02568588371827369	-0.029932140886475861	-0.040993800925271606	-0.025524426781926249	-0.03072669211264982	-0.039754765287657687
4.2949999999999999	-0.026091014155417987	-0.025873212679806842	-0.029150545391637875	-0.040963212751726007	-0.025880302038345251	-0.029831663876575071	-0.039818815617613079
4.2999999999999998	-0.026060829380216845	-0.026105864893871032	-0.028351008132573886	-0.040927100183289433	-0.026325543082547705	-0.028922885579131377	-0.039877939757755651
4.3049999999999997	-0.026030684762368979	-0.026357640340606163	-0.027549588056891672	-0.040885735125252079	-0.026817895986212925	-0.028006441798761744	-0.039926996870292206
4.3100000000000005	-0.026000659779658701	-0.026601562327931656	-0.026761153921778462	-0.040839550155308602	-0.02731610770975703	-0.027086665854156845	-0.039961714642039035
4.3150000000000004	-0.025970831879028145	-0.026811529614881459	-0.025999957374771874	-0.04078911966816666	-0.02777589558851035	-0.026169346286669507	-0.039979291539638043
4.3200000000000003	-0.025941276155437169	-0.026963949424814997	-0.025280172831698141	-0.040735137435220822	-0.028146818421321107	-0.025264742655898242	-0.039978724373753702
4.3250000000000002	-0.025912065042753209	-0.027040017591040463	-0.024616234530133771	-0.040678392076643408	-0.028377473314653859	-0.024389893101731262	-0.0399608053435037
4.3300000000000001	-0.02588326801835886	-0.027028430580744608	-0.024022850634753935	-0.040619741495099705	-0.028429915560849783	-0.023569644019377577	-0.039927820487304852
4.335	-0.025854951323100818	-0.026927419326775955	-0.023514642356946194	-0.040560086892724112	-0.028294356647758964	-0.022835874017872439	-0.039883050809680375
4.3399999999999999	-0.025827177698206048	-0.026744973664497289	-0.023105435103381089	-0.04050034671140304	-0.027992309937222237	-0.022224645937948338	-0.039830208067721404
4.3449999999999998	-0.025800006140598505	-0.02649712006311615	-0.022807307011289642	-0.040441430757136472	-0.027565634818067876	-0.021771533532291342	-0.03977292608135416
4.3500000000000005	-0.025773491678065093	-0.026205268059810879	-0.022629562241409107	-0.04038421487213946	-0.027060914588422691	-0.021505999848173897	-0.039714387676129878
4.3550000000000004	-0.025747685165574907	-0.025893922789754623	-0.022577825988567612	-0.040329516721725141	-0.026520447722370739	-0.021446185016508752	-0.039657116568280637
4.3600000000000003	-0.025722633103934314	-0.025589289538910188	-0.022653444378177085	-0.040278073459513258	-0.025983056503433077	-0.021595529032961934	-0.039602920335727238
4.3650000000000002	-0.025698377481867402	-0.025318208455652025	-0.022853314605353073	-0.0402305221265001	-0.025489663928628132	-0.021942210176478211	-0.039552944871897103
4.3700000000000001	-0.025674955642478209	-0.025106354236923655	-0.023170180705096233	-0.040187383573710295	-0.025086122386922705	-0.022461556828663194	-0.039507793375933006
4.375	-0.025652400174893369	-0.02497511050365725	-0.023593330355213757	-0.04014905047622315	-0.024818511501287672	-0.023120704992066005	-0.03946766901553378
4.3799999999999999	-0.025630738831753715	-0.024937681941570693	-0.024109544159023447	-0.040115779682069197	-0.024721598790693335	-0.02388417489140604	-0.039432512949657231
4.3849999999999998	-0.025609994473086518	-0.024996012339271727	-0.024704102510130235	-0.040087688797066458	-0.024806690133797438	-0.024718940716200191	-0.039402122517505474
4.3899999999999997	-0.025590185036883352	-0.025140080320185526	-0.025361656501168159	-0.040064756634284875	-0.025056949715725321	-0.025597939919410357	-0.039376244578963493
4.3950000000000005	-0.025571323536597162	-0.025349992585617424	-0.026066814578781114	-0.040046827021479714	-0.025433760975286469	-0.026501576971118906	-0.03935464504535835
4.4000000000000004	-0.025553418085564238	-0.02559982061692935	-0.026804371159178254	-0.040033615490235833	-0.025889631271848991	-0.027417333502486006	-0.039337157946804313
4.4050000000000002	-0.025536471948228692	-0.025861471374330768	-0.027559188437255112	-0.04002471855258441	-0.026378781205891419	-0.028337926375158584	-0.039323717044786058
4.4100000000000001	-0.025520483617805862	-0.0261074465506024	-0.028315821486164065	-0.040019625550170676	-0.026859664145866036	-0.029258553315732086	-0.039314371244086842
4.415	-0.02550544691992785	-0.026312514219989661	-0.029058037718272721	-0.0400177333566544	-0.027290829253948552	-0.030173743777386328	-0.039309282955794542
4.4199999999999999	-0.025491351141599169	-0.026455115522556499	-0.029768417065226822	-0.040018364432508044	-0.027627148551315359	-0.031074312658028368	-0.039308706968616464
4.4249999999999998	-0.025478181184607388	-0.026519202285574112	-0.030428222425814794	-0.040020788784788236	-0.027823715078843844	-0.031944947923346276	-0.039312946989136108
4.4299999999999997	-0.025465917742401839	-0.026496349033977528	-0.031017695074095193	-0.040024250207442595	-0.027848375438844532	-0.03276300570373751	-0.039322288362920899
4.4350000000000005	-0.025454537499299886	-0.026387193230964036	-0.03151685398270429	-0.040027996742259903	-0.027694698548581198	-0.033499028866214128	-0.039336908935313788
4.4400000000000004	-0.025444013350657858	-0.026201301227110528	-0.031906767227579069	-0.04003131462918573	-0.027384530416500484	-0.034119245808822279	-0.039356775512714076
4.4450000000000003	-0.025434314642608681	-0.025955462656090847	-0.032171137249229743	-0.040033564185582543	-0.026957841227782331	-0.034589832854840491	-0.039381540257614138
4.4500000000000002	-0.025425407429705227	-0.025671363387871321	-0.032297932503807456	-0.040034215199868356	-0.02645863714053823	-0.034882155441245073	-0.039410458042919511
4.4550000000000001	-0.025417254748808845	-0.025373700139366774	-0.032280743494964181	-0.040032878717367201	-0.025927350693573305	-0.034977758817896901	-0.039442349884218568
4.46	-0.025409816907347605	-0.025089003428670816	-0.032119568668916104	-0.040029331720096574	-0.025402445431404908	-0.034871777551482297	-0.039475636195060011
4.4649999999999999	-0.025403051784019394	-0.024844456144052812	-0.031820847557502571	-0.04002353131692031	-0.024926076643681957	-0.034573781604569351	-0.039508454410371249
4.4699999999999998	-0.025396915139924356	-0.02466566994347423	-0.031396726562499026	-0.040015615757756654	-0.02454624444938272	-0.034105797353823408	-0.039538858003443797
4.4750000000000005	-0.025391360937994528	-0.02457304367203984	-0.03086371629887278	-0.040005890851849316	-0.024310651724145635	-0.033498079838705362	-0.039565070700596505
4.4800000000000004	-0.025386341668643911	-0.024577590393366496	-0.030241025326853216	-0.039994802067724933	-0.02425342192291205	-0.032783838658996992	-0.039585746863680438
4.4850000000000003	-0.025381808679326906	-0.024678046952071105	-0.02954889900859399	-0.039982894466247809	-0.024382064042364281	-0.031994295722640419	-0.039600174946159652
4.4900000000000002	-0.025377712505897643	-0.024860813361784636	-0.028807250301961844	-0.039970764336604625	-0.02467372718350784	-0.031155160472993694	-0.039608363558242529
4.4950000000000001	-0.025374003203471336	-0.025102842816584751	-0.028034765546948684	-0.039959007628959112	-0.025083790595171858	-0.030285045471976212	-0.039610972924470925
4.5	-0.025370630674592984	-0.025376081040512637	-0.027248540572560726	-0.039948170740843975	-0.025560646435385678	-0.029395788267618302	-0.039609095312636122
4.5049999999999999	-0.025367544992524495	-0.025651592220072406	-0.026464186102672628	-0.03993870879790265	-0.026056840881010748	-0.028494284587907287	-0.039603935338719871
4.5099999999999998	-0.025364696717474575	-0.025902298873119289	-0.025696258601048246	-0.039930955341612256	-0.026531268827406595	-0.027585302002172706	-0.039596478266130983
4.5149999999999997	-0.025362037203737649	-0.026104499741850914	-0.02495883038592981	-0.039925105544780362	-0.026944760352917027	-0.026674737079002749	-0.039587245190040761
4.5200000000000005	-0.025359518895665578	-0.026239041677377423	-0.024266007719868053	-0.039921213089405938	-0.027256334953457459	-0.02577277969501213	-0.039576210219765942
4.5250000000000004	-0.025357095610615457	-0.026292799107860851	-0.023632230622888308	-0.039919199057132815	-0.027426805945001208	-0.024896394334778482	-0.039562902409978611
4.5300000000000002	-0.025354722807020162	-0.026260284073392211	-0.023072237128883836	-0.039918869921769476	-0.027429982912699762	-0.024070465351741628	-0.03954665362490456
4.5350000000000001	-0.025352357835917168	-0.02614454958686141	-0.022600642606659331	-0.039919941166216437	-0.027263584711864693	-0.023327015050451628	-0.039526907161794023
4.54	-0.025349960174393664	-0.025956690872304282	-0.022231165148196612	-0.039922063162192212	-0.026950439767858554	-0.022702226384133294	-0.039503488365433215
4.5449999999999999	-0.025347491639532774	-0.025714094813009278	-0.021975609760747864	-0.039924846586481891	-0.026528783393397665	-0.022231600400016722	-0.039476760094416904
4.5499999999999998	-0.025344916581617277	-0.025438349341603578	-0.02184279055533573	-0.039927885552629161	-0.026039999826807353	-0.02194426597664003	-0.039447630370619019
4.5549999999999997	-0.02534220205555849	-0.025153683393234396	-0.021837602473746814	-0.039930777558660646	-0.02552288911815525	-0.021857909053898172	-0.03941742735059077
4.5600000000000005	-0.025339317969583198	-0.024886003895576155	-0.021960438182375378	-0.039933140099897499	-0.025016252210774956	-0.02197572968592796	-0.039387691002750011
4.5650000000000004	-0.02533623721054477	-0.024661733508107235	-0.022207079550363183	-0.039934624277933324	-0.024564385745858841	-0.022286244866851473	-0.039359943530199393
4.5700000000000003	-0.025332935745303327	-0.024505472779514703	-0.02256909060564009	-0.039934925952560749	-0.024217951919908998	-0.022765883004474512	-0.039335493182923495
4.5750000000000002	-0.025329392697841672	-0.024436262889777825	-0.023034627320432904	-0.039933794994503974	-0.024025763850538728	-0.023383527711341352	-0.039315306317466707
4.5800000000000001	-0.025325590401988965	-0.02446347790244139	-0.023589490491455266	-0.039931043089390952	-0.024019728307649306	-0.024105744055822276	-0.039299959525928262
4.585	-0.025321514429833467	-0.024584193673671345	-0.024218205385683374	-0.039926550391973813	-0.024201810637253657	-0.024901443430771174	-0.039289664463443383
4.5899999999999999	-0.025317153596032226	-0.024783475858167918	-0.024904923950946581	-0.039920271182408304	-0.024542365063406242	-0.025745110664953233	-0.03928434620772997
4.5949999999999998	-0.025312499938509554	-0.025037544114682404	-0.025634003586725008	-0.039912238550510015	-0.024991310992223906	-0.02661822290390814	-0.03928375184006988
4.6000000000000005	-0.025307548676111874	-0.025318310222854603	-0.026390201163902879	-0.039902568026642063	-0.025494203295003157	-0.027508932676453275	-0.039287567580868502
4.6050000000000004	-0.025302298144092593	-0.025597438244066267	-0.027158510589331962	-0.039891459976359914	-0.02600310932462058	-0.028410355790606273	-0.039295527601571775
4.6100000000000003	-0.025296749708300533	-0.025848923521844563	-0.027923749925997957	-0.03987920047225664	-0.026478034122717875	-0.029317903518561186	-0.039307503165142421
4.6150000000000002	-0.025290907659289034	-0.026050403729288636	-0.028670059774217382	-0.039866160248634722	-0.026882165924369806	-0.030226114068937528	-0.039323565395068164
4.6200000000000001	-0.02528477908754093	-0.026184084781473417	-0.029380502560871727	-0.039852791243953897	-0.02717822547615889	-0.031125467510591344	-0.039344018016436014
4.625	-0.025278373741277151	-0.026237942450225794	-0.030036947915310159	-0.03983962015913689	-0.027331867120431286	-0.03199975303043627	-0.039369397914818971
4.6299999999999999	-0.0252717038683139	-0.026207079044850284	-0.030620387881595303	-0.039827238430532624	-0.027321758370799594	-0.032824650747417319	-0.039400441941572405
4.6349999999999998	-0.025264784043644909	-0.026094494900047008	-0.031111745870977536	-0.039816288057368601	-0.027148824975397012	-0.033568170488713869	-0.039438018999448057
4.6399999999999997	-0.025257630984436709	-0.025910647609069869	-0.031493132308567505	-0.03980744285617506	-0.026836469860041907	-0.034193327146480074	-0.039483028071516428
4.6450000000000005	-0.025250263354237749	-0.025671927113996084	-0.03174937845397871	-0.039801384955436073	-0.026421368766776067	-0.03466288754699437	-0.03953626626600501
4.6500000000000004	-0.025242701558245977	-0.025398857709817584	-0.031869580455145222	-0.039798776700532765	-0.025942694595013922	-0.034945323752555699	-0.039598276312579013
4.6550000000000002	-0.025234967531506808	-0.025114791250721719	-0.03184834356932037	-0.039800228608895122	-0.025437737335128746	-0.035020529027731465	-0.039669189566266055
4.6600000000000001	-0.025227084521976854	-0.02484510479336547	-0.031686454704208819	-0.039806264579665865	-0.024945049136564583	-0.034883698093781182	-0.039748586833259741
4.665	-0.025219076870315236	-0.02461610531614717	-0.031390827701023985	-0.039817286181216341	-0.024509678439417079	-0.034546198764291457	-0.039835402991409238
4.6699999999999999	-0.025210969788337173	-0.024452679511498224	-0.030973729165494485	-0.039833538450763407	-0.024183192797724538	-0.034033160120979941	-0.039927900238648104
4.6749999999999998	-0.02520278913797112	-0.024374472276144407	-0.030451453742533406	-0.039855080152923106	-0.024014404903586074	-0.033378523976898625	-0.040023727486700036
4.6799999999999997	-0.025194561212541836	-0.024391635131822777	-0.029842728126765076	-0.039881761748817218	-0.024033654088061296	-0.032619027622997079	-0.040120070004178401
4.6850000000000005	-0.025186312522138918	-0.024502029969155324	-0.02916715434518434	-0.039913214303411035	-0.024240061611817576	-0.031788732810909479	-0.040213875798821547
4.6900000000000004	-0.025178069584734949	-0.024691389391545068	-0.028443955287502768	-0.039948852102624312	-0.024600971022732985	-0.030915305081889763	-0.04030212720511317
4.6950000000000003	-0.025169858724647637	-0.024936434468918744	-0.0276911837510719	-0.0399878908030218	-0.02506421510000232	-0.030018545721641109	-0.040382113012965432
4.7000000000000002	-0.02516170587983553	-0.025209444072149589	-0.026925435761002339	-0.040029381519261831	-0.025574549423406468	-0.0291110191135973	-0.040451653702217129
4.7050000000000001	-0.025153636419366673	-0.025482376206347281	-0.02616200111171324	-0.040072259494698247	-0.026084235161803818	-0.028200214463904631	-0.040509243011682738
4.71	-0.025145674972343098	-0.0257294788281659	-0.025415307880814305	-0.040115404134076646	-0.026554091232925459	-0.027291556177974942	-0.040554091095130432
4.7149999999999999	-0.025137845269349791	-0.025928566504326685	-0.024699478713839061	-0.040157705513441208	-0.026948681719718585	-0.026391621151705118	-0.040586080026992558
4.7199999999999998	-0.02513016999742259	-0.026061850248199479	-0.024028812118805282	-0.040198131343767984	-0.027232767784867714	-0.025510999671451096	-0.04060566098221019
4.7250000000000005	-0.025122670669338661	-0.026117028256965602	-0.023418026517659427	-0.040235788006742462	-0.027374487068804618	-0.024666280122198982	-0.040613726954286153
4.7300000000000004	-0.025115367507914464	-0.026088585705454362	-0.02288215402453659	-0.040269969821547846	-0.027354651856699934	-0.023880673749409852	-0.040611486128874018
4.7350000000000003	-0.025108279345813535	-0.025978615230553212	-0.022436040953163608	-0.040300192080409886	-0.027175042559110629	-0.023182920458059933	-0.040600346761977629
4.7400000000000002	-0.025101423541227272	-0.025796533037857998	-0.022093496087872411	-0.040326205378266117	-0.026858205908251664	-0.02260441913197872	-0.040581813791982391
4.7450000000000001	-0.025094815909655184	-0.025557770582853436	-0.021866212813293866	-0.040347991009724173	-0.026438695001281983	-0.022174998306862911	-0.040557395014194544
4.75	-0.025088470671805099	-0.025282183991992876	-0.021762658142904932	-0.040365739330679343	-0.02595332833771536	-0.021918236149850206	-0.040528518535968207
4.7549999999999999	-0.025082400417557743	-0.024992886348282839	-0.021787149939833946	-0.040379814648407009	-0.025437895918832963	-0.021847517409392045	-0.04049646786847981
4.7599999999999998	-0.025076616085732944	-0.024715479295265477	-0.021939319339699257	-0.040390711196835405	-0.024931023549025495	-0.021963898421215784	-0.040462341844171502
4.7649999999999997	-0.0250711269592955	-0.024476874300056996	-0.022214079132679653	-0.040399005006442564	-0.024479514784344493	-0.02225634156195816	-0.040427042700046635
4.7700000000000005	-0.025065940675479157	-0.024302761293399498	-0.022602108375155212	-0.04040530606657549	-0.02413772712655312	-0.022704176992679952	-0.040391289479235093
4.7750000000000004	-0.025061063250226483	-0.024213570763917156	-0.02309074909794686	-0.04041021428151445	-0.023957014934004581	-0.02328103643398767	-0.040355648624570639
4.7800000000000002	-0.025056499116170385	-0.024220063107943772	-0.023665124998005708	-0.040414281570939431	-0.023968708317848114	-0.02395919813934249	-0.040320571335814986
4.7850000000000001	-0.025052251173335843	-0.024320500562279555	-0.024309256983230471	-0.040417981287372146	-0.024170888970538429	-0.024713340135355935	-0.040286428115285489
4.79	-0.025048320851614104	-0.024500892040055337	-0.025006971682103227	-0.040421685101722185	-0.024528467508003141	-0.025523019327263106	-0.0402535337683343
4.7949999999999999	-0.025044708183984007	-0.024738220268247343	-0.025742464846200914	-0.040425646762693897	-0.024986608681567012	-0.02637359887653368	-0.040222159437920006
4.7999999999999998	-0.02504141188941247	-0.025005046001247387	-0.026500470322959734	-0.040429991716215752	-0.02548798833852255	-0.027255679333087923	-0.040192530936714176
4.8049999999999997	-0.025038429464250452	-0.025273561361473393	-0.027266074704353008	-0.04043471146994973	-0.025983582530196343	-0.028163284080186139	-0.040164814302597634
4.8100000000000005	-0.025035757280972126	-0.025518087252692952	-0.02802429166627373	-0.040439661754642239	-0.02643368647350303	-0.029091138286226958	-0.040139090372591966
4.8150000000000004	-0.025033390693019488	-0.025716282651230264	-0.028759559737332858	-0.040444563894019167	-0.026803276502308099	-0.030031448288208411	-0.040115320841752976
4.8200000000000003	-0.025031324144497588	-0.025850010542695593	-0.029455348887247122	-0.040449009263581144	-0.027058820235736348	-0.030970707572045925	-0.040093309434516194
4.8250000000000002	-0.025029551283476101	-0.02590655437989163	-0.030094052095207456	-0.040452467209233733	-0.02717147347626744	-0.031887225898125177	-0.040072663992626691
4.8300000000000001	-0.025028065077677963	-0.025880061379716716	-0.030657294907842449	-0.040454297226363928	-0.027125534518913169	-0.032750200658408377	-0.040052768593276708
4.835	-0.025026857931269315	-0.025772449289048149	-0.031126718248201471	-0.040453766488797435	-0.026925197624785374	-0.033521058725051095	-0.04003277871646703
4.8399999999999999	-0.025025921801623802	-0.025593127413856921	-0.031485184347051748	-0.04045007389110572	-0.02659311646214509	-0.034157359255692348	-0.040011655608820099
4.8449999999999998	-0.025025248314806247	-0.025357641642677689	-0.031718241583282555	-0.04044238156263294	-0.02616175106595206	-0.034618788324750196	-0.039988256176336091
4.8500000000000005	-0.025024828878767998	-0.025086021568002499	-0.031815591342457913	-0.040429854284001754	-0.025665116617062129	-0.034873943437376556	-0.039961489479468954
4.8550000000000004	-0.025024654793100825	-0.024801537020950698	-0.031772261639453882	-0.040411706379209072	-0.025137361020819923	-0.03490609053390039	-0.039930538360810203
4.8600000000000003	-0.025024717354416557	-0.024529823032535814	-0.03158923010150648	-0.0403872545165814	-0.024617727089015405	-0.034716197042306371	-0.039895125123051794
4.8650000000000002	-0.025025007956422422	-0.024297576197276023	-0.031273351137269582	-0.040355973545824431	-0.024155599924711547	-0.034322336271206011	-0.039855777015157315
4.8700000000000001	-0.025025518183861582	-0.024129952711063704	-0.030836599417650434	-0.040317551213549796	-0.023808265173806672	-0.033755714398552176	-0.03981402766612957
4.875	-0.025026239899541534	-0.024046615325555208	-0.03029479661783642	-0.040271936578416941	-0.023628271495116752	-0.033054597376259973	-0.039772483639142542
4.8799999999999999	-0.025027165323860102	-0.024057604594231022	-0.029666093671438	-0.04021937644850497	-0.023645339814088735	-0.032257898191048268	-0.039734698658985587
4.8849999999999998	-0.025028287106202897	-0.024160892463856477	-0.028969508731048161	-0.040160434410891704	-0.023854047791971131	-0.03140000374087934	-0.039704833854220648
4.8899999999999997	-0.025029598387779007	-0.024342894895215735	-0.028223772008938781	-0.040095988140780761	-0.024216086326367209	-0.030507769656197965	-0.039687134121999673
4.8950000000000005	-0.025031092855558514	-0.024581663717917521	-0.027446627011862366	-0.040027202641135212	-0.024675309057294946	-0.029599845244914123	-0.039685304137682467
4.9000000000000004	-0.025032764787004523	-0.024851133846560881	-0.026654618157174684	-0.039955479673712824	-0.025174970183098867	-0.028687912744238056	-0.039701904936252953
4.9050000000000002	-0.025034609085494576	-0.025124667414474701	-0.025863288223658819	-0.039882386539966348	-0.025667324539092338	-0.027779157941124504	-0.039737899229435242
4.9100000000000001	-0.025036621306347442	-0.025377131917241745	-0.025087634159085832	-0.039809570088855981	-0.026113465762778228	-0.026879278353547267	-0.039792445926752483
4.915	-0.025038797673468848	-0.025585958101741635	-0.024342632439592681	-0.039738663889626671	-0.026478321958725629	-0.025995441032883725	-0.039862988539512131
4.9199999999999999	-0.025041135086856327	-0.025732167136813519	-0.023643643737786969	-0.03967119752143617	-0.026728009129578623	-0.025138704274155582	-0.039945614405586603
4.9249999999999998	-0.025043631121052637	-0.025801974291122045	-0.023006537122560389	-0.039608516692508131	-0.026833963095938863	-0.024325477445682048	-0.040035601805899851
4.9299999999999997	-0.025046284014982718	-0.025788671316514557	-0.022447432479994187	-0.039551721441029239	-0.026781890959941292	-0.02357765938183462	-0.040128036834252569
4.9350000000000005	-0.025049092653511192	-0.025693835916306626	-0.021982040846230927	-0.039501627252546322	-0.026578097941447262	-0.022921257931128071	-0.040218379570501249
4.9400000000000004	-0.025052056541202926	-0.025527100187589989	-0.02162467521590045	-0.039458750991742092	-0.026247112773221056	-0.022383602633864293	-0.040302887011196428
4.9450000000000003	-0.025055175768831962	-0.025304587344127591	-0.02138709122465058	-0.039423320599152226	-0.025822472950794172	-0.021989663060963213	-0.040378846429794044
4.9500000000000002	-0.025058450973268531	-0.025046896160696726	-0.021277375270950395	-0.039395305012139711	-0.025338614837636386	-0.021758314895125447	-0.0404446213797785
4.9550000000000001	-0.025061883291331105	-0.024777483694774824	-0.021299107136889196	-0.039374459065245893	-0.024829794144360002	-0.021699480019842048	-0.040499549563168632
4.96	-0.025065474308389957	-0.024521540398091977	-0.021450976641731193	-0.039360377350512905	-0.024334975053861643	-0.021812840726724826	-0.04054375001803788
4.9649999999999999	-0.025069226002397107	-0.02430466778556092	-0.021726938378359754	-0.039352551126128489	-0.023902306909428912	-0.022088380060759725	-0.040577896878115992
4.9699999999999998	-0.02507314068414078	-0.024150548082258295	-0.022116870359447163	-0.039350423155886147	-0.023586330045653202	-0.022508508813152139	-0.040603004070743007
4.9750000000000005	-0.025077220934503472	-0.024077514438916529	-0.022607594441099305	-0.03935343656630258	-0.023435571148125622	-0.023051173879058723	-0.040620247291986988
4.9800000000000004	-0.02508146953951124	-0.02409501660889693	-0.023184047697559128	-0.039361075138531446	-0.02347584955314861	-0.023693197776625464	-0.040630832719879745
4.9850000000000003	-0.025085889423996866	-0.024201563508831576	-0.023830379685592651	-0.039372893675089102	-0.023699912242643562	-0.024413175060230535	-0.040635909759448183
4.9900000000000002	-0.025090483584645003	-0.024385203545780908	-0.024530788547713685	-0.039388538051053114	-0.024070850770375685	-0.025193466307666459	-0.040636518554734713
4.9950000000000001	-0.025095255023199509	-0.024626260833469457	-0.025269983078782386	-0.039407755221869595	-0.02453664310734326	-0.026021070058088271	-0.040633561213756317
5.	-0.025100206680612427	-0.0249009152534641	-0.026033246371218205	-0.039430393845451661	-0.025045610467701009	-0.026887334928678116	-0.040627787145042185
5.0049999999999999	-0.025105341372831276	-0.025184140075953227	-0.026806160047943381	-0.039456396364691934	-0.025554082653385192	-0.027786582845866548	-0.040619786112889571
5.0099999999999998	-0.025110661728911091	-0.025451411435756847	-0.027574113948950443	-0.039485783493843053	-0.026024935833825837	-0.028713791747714084	-0.040609986432916072
5.0149999999999997	-0.025116170132128232	-0.025679683498112713	-0.028321768677679368	-0.039518632155150578	-0.026422084709467577	-0.029661594925555236	-0.040598659302406873
5.0200000000000005	-0.02512186866462111	-0.025848597307389636	-0.029032655029961149	-0.039555048091173578	-0.026708112231183169	-0.030617038022739906	-0.040585932872192684
5.0250000000000004	-0.025127759056182218	-0.025942484562629712	-0.029689082123519818	-0.039595134660845875	-0.02684955493966449	-0.031558781585273476	-0.04057182059313369
5.0300000000000002	-0.025133842637579715	-0.025952777708691498	-0.030272481263269983	-0.039638959694939538	-0.026827791994425834	-0.032455652410131916	-0.04055626692050443
5.0350000000000001	-0.025140120298902537	-0.025879706890502535	-0.030764233919460211	-0.039686522674899652	-0.026647363964966267	-0.033267460655976106	-0.040539209248476961
5.04	-0.025146592453208723	-0.025732313324100489	-0.031146926473609272	-0.039737724810274336	-0.026334488092243882	-0.033948637457605277	-0.040520648337842018
5.0449999999999999	-0.025153259005775842	-0.025526771922248899	-0.031405860806078607	-0.03979234471130938	-0.025926966957412839	-0.034454463322547341	-0.040500712032377886
5.0499999999999998	-0.025160119329168729	-0.025283966611387383	-0.031530558704465764	-0.039850022182053302	-0.025463872261541183	-0.034748652838943517	-0.040479691547860012
5.0549999999999997	-0.02516717224420088	-0.025027389949352975	-0.031515962140357554	-0.039910252134166317	-0.02498203973882113	-0.034810275308581121	-0.04045802961090289
5.0600000000000005	-0.02517441600690223	-0.024781722421115711	-0.031363071737591799	-0.039972389747850515	-0.024519301293174416	-0.034637892433015002	-0.040436248183060706
5.0650000000000004	-0.025181848301403555	-0.024571580755103462	-0.03107887929844054	-0.040035666871849715	-0.024118716088595254	-0.034249570360530869	-0.040414820962673084
5.0700000000000003	-0.025189466238725478	-0.02441963838788988	-0.030675607118531133	-0.040099218422721503	-0.023827358246273012	-0.03367879546110765	-0.04039401879847955
5.0750000000000002	-0.025197266361235024	-0.024343839210101997	-0.030169419831577705	-0.040162116424851693	-0.023687130958700224	-0.032967667267389388	-0.040373776677380943
5.0800000000000001	-0.025205244652593821	-0.024354365071985552	-0.029578877918717439	-0.040223408532078453	-0.02372150322043659	-0.032159458250727954	-0.040353638687319587
5.085	-0.025213396552903715	-0.024451637364690984	-0.028923429414461955	-0.040282157537494104	-0.02392665306269089	-0.031292489775450419	-0.040332823754078678
5.0899999999999999	-0.025221716978655221	-0.024626358195745157	-0.028222188929003689	-0.040337478556789	-0.024273482341662482	-0.030396497230995408	-0.040310418757873764
5.0949999999999998	-0.025230200347162356	-0.02486154603917767	-0.027493155011243366	-0.040388571198590767	-0.02471902876885633	-0.029491707690796388	-0.040285656703120697
5.1000000000000005	-0.02523884060496135	-0.025135492579116084	-0.026752902011492899	-0.040434744959253532	-0.025219153040046478	-0.02859013599097536	-0.040258195651804815
5.1050000000000004	-0.025247631259721147	-0.025424349086240632	-0.026016680895783076	-0.040475437103094668	-0.025734842246860602	-0.027698285489987158	-0.040228300766557756
5.1100000000000003	-0.025256565415134817	-0.025703734911705148	-0.025298792819466825	-0.040510223225351791	-0.026230377718473443	-0.02682044852624877	-0.040196858629469104
5.1150000000000002	-0.025265635808256477	-0.025949749891008289	-0.024613064996448306	-0.040538821404610487	-0.026667633619488224	-0.025961958380608878	-0.040165212517053961
5.1200000000000001	-0.025274834848682849	-0.026140313464751048	-0.023973257680374584	-0.040561091258771234	-0.02700360014023627	-0.025131892238350176	-0.040134874076343766
5.125	-0.025284154659015481	-0.026257442612248605	-0.023393258297554294	-0.040577029311771241	-0.027196466904754846	-0.024344805126569113	-0.040107210108891539
5.1299999999999999	-0.0252935871160242	-0.026290114445019014	-0.022886968526985678	-0.040586761896827528	-0.027218959141713954	-0.023621133322744833	-0.040083203934393935
5.1349999999999998	-0.025303123891904873	-0.026236487857676509	-0.02246785682052907	-0.040590536447507403	-0.027070053768132405	-0.022986039235519846	-0.040063352119819096
5.1399999999999997	-0.025312756495053032	-0.026104284362455408	-0.022148224280863681	-0.040588711569987591	-0.026775673109783515	-0.022466746276683498	-0.040047701067401742
5.1450000000000005	-0.025322476309826973	-0.025909137835674154	-0.02193830318532251	-0.04058174586937742	-0.026377850187357471	-0.022088802583036228	-0.040035980872779195
5.1500000000000004	-0.02533227463473417	-0.025671878308656006	-0.021845358316882404	-0.040570185226751418	-0.025921229897853462	-0.021872081474242376	-0.040027773264057182
5.1550000000000002	-0.025342142718553055	-0.025416040708669221	-0.021872975971774098	-0.040554648156909963	-0.025445994784454667	-0.021827500090409624	-0.040022657666999459
5.1600000000000001	-0.025352071793951315	-0.025166219548194039	-0.022020695568944131	-0.040535809024189823	-0.024988976618657621	-0.021955303944760488	-0.040020303572902503
5.165	-0.025362053108137987	-0.024946908819357856	-0.022284068069611626	-0.040514379199631065	-0.024588082000692592	-0.02224534309689051	-0.040020504009181147
5.1699999999999999	-0.025372077950252141	-0.024780981159501031	-0.022655131018740976	-0.040491086608176248	-0.02428366857877267	-0.022679202923900181	-0.040023163741503151
5.1749999999999998	-0.02538213767512159	-0.02468729629789318	-0.023123197506222288	-0.040466654434064983	-0.02411342126417319	-0.023233559426896554	-0.04002826351047143
5.1799999999999997	-0.025392223723202833	-0.024677809898805962	-0.023675791002816415	-0.04044177994288714	-0.02410239233963838	-0.023883879613192639	-0.04003582019865766
5.1850000000000005	-0.025402327636505129	-0.024755309498121266	-0.024299536001632628	-0.04041711440389241	-0.024254322381376731	-0.024607635277934425	-0.040045856615663428
5.1900000000000004	-0.02541244107035602	-0.024912893067749957	-0.024980837841669407	-0.040393244969531311	-0.024550499918600779	-0.025386461446394601	-0.040058387412537394
5.1950000000000003	-0.025422555801067753	-0.025135442246867833	-0.025706243379899726	-0.04037067914309618	-0.024957119375433687	-0.026207016831878711	-0.040073421701286326
5.2000000000000002	-0.025432663729438969	-0.025402268446850972	-0.026462449946151288	-0.040349832210399089	-0.025435678188977691	-0.027060565608846454	-0.040090978896048054
5.2050000000000001	-0.025442756880262627	-0.025689677423200517	-0.027236006333165384	-0.040331017795221281	-0.025949277635271387	-0.027941452216030015	-0.040111111784237201
5.21	-0.025452827398014192	-0.02597270848212694	-0.028012814511540148	-0.040314441568862561	-0.026461715823641506	-0.028844717316657026	-0.040133929243873635
5.2149999999999999	-0.025462867538957955	-0.026226290546232212	-0.028777587654885223	-0.040300198120091113	-0.02693224472441378	-0.029763174270280572	-0.040159609869384452
5.2199999999999998	-0.025472869660008425	-0.026426715486615668	-0.029513444616866138	-0.04028827106118317	-0.027312914260209986	-0.030684389046449677	-0.040188396986890917
5.2250000000000005	-0.02548282620472157	-0.026554112499316072	-0.030201818093287602	-0.040278536568665972	-0.02755480893521791	-0.031588184053123899	-0.040220565569104139
5.2300000000000004	-0.025492729686865452	-0.026595616211621962	-0.030822816856785909	-0.040270770674534967	-0.027622839994978908	-0.032445440287908779	-0.040256353275906251
5.2350000000000003	-0.025502572672052293	-0.026547935436318178	-0.031356107386878773	-0.040264660667863508	-0.02750988578082559	-0.033218959159469333	-0.040295852328973328
5.2400000000000002	-0.025512347758006235	-0.026417973701403086	-0.031782271261568684	-0.040259820875348087	-0.02723923348835084	-0.03386682219276288	-0.040338867008777896
5.2450000000000001	-0.025522047554017997	-0.026221204750384558	-0.032084470343460993	-0.040255812822151391	-0.026853491662438896	-0.034348018372427659	-0.040384753180674637
5.25	-0.025531664660217474	-0.025978792079778538	-0.032250144699955754	-0.04025216932768802	-0.026399186264868986	-0.034629258587044118	-0.040432269781153982
5.2549999999999999	-0.02554119164729618	-0.025714868117795012	-0.03227241628216089	-0.040248421509827215	-0.025917639771291703	-0.034691217963590752	-0.04047948402465712
5.2599999999999998	-0.025550621037335516	-0.025454717644393443	-0.032150902209452804	-0.040244127052550996	-0.025445195378422318	-0.034532330566857616	-0.040523776994162555
5.2649999999999997	-0.025559945286385562	-0.025223552380661717	-0.031891756894771014	-0.04023889757320645	-0.025018358924975198	-0.034168894475324188	-0.040561988817724132
5.2700000000000005	-0.025569156769451443	-0.025044999360624126	-0.031506932638526483	-0.040232422655411812	-0.024677097796135451	-0.033631438417099368	-0.040590719571855949
5.2750000000000004	-0.025578247768499956	-0.024938726496076775	-0.031012822028525133	-0.040224488212838791	-0.024461641340273281	-0.032958534698399378	-0.040606764958470265
5.2800000000000002	-0.02558721046413236	-0.024917523170522059	-0.030428569454322863	-0.040214987365766244	-0.024402854287660342	-0.032189955842685546	-0.040607622468546434
5.2850000000000001	-0.02559603693143165	-0.024984949613215249	-0.02977438035506132	-0.040203922890603788	-0.02451162330426513	-0.03136099860048517	-0.040591967181830002
5.29	-0.025604719140556509	-0.025134696533354879	-0.029070113670945665	-0.040191401384121049	-0.024774771416353127	-0.030499101798590871	-0.040559981050718702
5.2949999999999999	-0.025613248962529742	-0.025351948059674053	-0.028334340644694943	-0.040177620340564005	-0.025160656419132208	-0.029622995120287862	-0.040513436075400783
5.2999999999999998	-0.025621618180611892	-0.025615954063827287	-0.027583929264138149	-0.040162850141098945	-0.025629968486029581	-0.028743935407090544	-0.040455481819158132
5.3049999999999997	-0.025629818507621069	-0.025902563669805971	-0.026834102044108535	-0.040147413341041632	-0.026143686118579555	-0.027868283168566238	-0.04039016108441558
5.3100000000000005	-0.025637841609417723	-0.026185979992799209	-0.026098835569979592	-0.040131663571873227	-0.026663599580433593	-0.027000674688848598	-0.040321753360335846
5.3150000000000004	-0.025645679134745403	-0.02644000276989289	-0.025391428534448368	-0.040115965940345826	-0.027147505473618563	-0.026147175730227713	-0.040254097958874649
5.3200000000000003	-0.025653322751489131	-0.026639694163924865	-0.024725056662485447	-0.040100680178543333	-0.027546094757745401	-0.025317913472297133	-0.040190056548810742
5.3250000000000002	-0.025660764189337916	-0.026764148082688038	-0.024113151108197756	-0.040086147164755961	-0.027808433663809688	-0.02452873218981335	-0.040131232317320714
5.3300000000000001	-0.0256679952887604	-0.02679997162879514	-0.023569476686982394	-0.040072678932459152	-0.027896429738934456	-0.023801469165499595	-0.040077984659888558
5.335	-0.025675008056022262	-0.026744045181635975	-0.023107844941989933	-0.040060551966975152	-0.027799481329550291	-0.023162609979005509	-0.040029693600014578
5.3399999999999999	-0.025681794724012448	-0.026604108790252129	-0.022741470828929435	-0.040050003433493658	-0.027537954935143535	-0.022640417839922017	-0.039985167948745688
5.3449999999999998	-0.025688347818397808	-0.026396892477385796	-0.022482061950849848	-0.040041229924473863	-0.027152896041166313	-0.022261074140960933	-0.039943073416025508
5.3500000000000005	-0.025694660228667586	-0.026144897358136729	-0.022338800084570849	-0.040034388298570076	-0.026690749676329478	-0.022044727752137831	-0.039902279831390941
5.3550000000000004	-0.025700725283421922	-0.02587337158917058	-0.022317416326912101	-0.040029598175922859	-0.026193932917688584	-0.022002430323476662	-0.039862073351606894
5.3600000000000003	-0.025706536829264583	-0.025608289494637275	-0.022419556636266807	-0.040026945652902476	-0.025700803406940222	-0.02213467498858955	-0.039822228500702467
5.3650000000000002	-0.025712089312534311	-0.025375023886156718	-0.022642578444566533	-0.040026487815277331	-0.025250734688376075	-0.022431784189501404	-0.039782970085111502
5.3700000000000001	-0.025717377863036898	-0.025196829345421376	-0.022979822670594553	-0.040028257671487086	-0.024887222173946622	-0.022875919724706158	-0.03974487045475348
5.375	-0.025722398378908284	-0.025092574512823339	-0.023421295081740949	-0.040032269191116778	-0.02465398975065879	-0.023444162228284014	-0.039708725924939084
5.3799999999999999	-0.02572714761163988	-0.025074042405646053	-0.023954598658533728	-0.040038522200798801	-0.024584258994539608	-0.024111963631533673	-0.039675444439044138
5.3849999999999998	-0.025731623250340965	-0.025143848577882759	-0.024565910336828103	-0.040047006939993378	-0.024689264336177463	-0.024856289872308264	-0.039645961846712555
5.3899999999999997	-0.025735824004129972	-0.025294995265329863	-0.0252408016865589	-0.040057708098173432	-0.024954158140523083	-0.025657907294197327	-0.039621191336000797
5.3950000000000005	-0.025739749681735671	-0.025512253844567324	-0.025964756745012828	-0.040070608144261291	-0.025344442156447024	-0.026502479350452572	-0.039602001725791695
5.4000000000000004	-0.025743401267158336	-0.025774588261705086	-0.026723322439298862	-0.040085689730799096	-0.025817809833670234	-0.027380367109913532	-0.039589215625874114
5.4050000000000002	-0.02574678099045101	-0.026057488990775111	-0.027501915992425741	-0.040102936930988806	-0.026332744301841592	-0.028285212567217194	-0.039583617014438285
5.4100000000000001	-0.025749892392538873	-0.026334630115602171	-0.028285392036326969	-0.040122335067884402	-0.026849164347278472	-0.029211517766423591	-0.039585958412534386
5.415	-0.025752740383120976	-0.026579211056353746	-0.029057529338915457	-0.040143868936604807	-0.027323523338755047	-0.030151555186999177	-0.039596959540970408
5.4199999999999999	-0.02575533129072247	-0.026765896774011248	-0.029800627298910677	-0.040167519307098019	-0.02770572660194074	-0.031092108552637172	-0.039617291389097149
5.4249999999999998	-0.025757672903964572	-0.026873895170240036	-0.030495400980358932	-0.040193257719836672	-0.027944869670307428	-0.032011756391503887	-0.039647541549287492
5.4299999999999997	-0.025759774503277315	-0.026890586691457989	-0.03112132537801203	-0.040221039733245992	-0.02800399215998306	-0.032879591813990972	-0.039688158298425508
5.4350000000000005	-0.025761646882286916	-0.026814154184439637	-0.031657502018734497	-0.040250796929512722	-0.027874721454372524	-0.033656252589973151	-0.039739372379895457
5.4400000000000004	-0.025763302358214557	-0.026653816324491264	-0.032084009264936084	-0.040282428115786438	-0.02758031819918548	-0.034297739385268838	-0.039801097273908591
5.4450000000000003	-0.025764754770706888	-0.026427581779582508	-0.032383570739251188	-0.040315790262917921	-0.027164752564504773	-0.034761688888365255	-0.039872811796105821
5.4500000000000002	-0.025766019468676432	-0.026158827045560586	-0.032543266745180169	-0.040350689807475783	-0.026676973960382752	-0.035014770385399296	-0.039953434061806972
5.4550000000000001	-0.025767113284724537	-0.025873299113569455	-0.032555959241218069	-0.040386875022608938	-0.026161410146142587	-0.035039156085384701	-0.040041203601759764
5.46	-0.025768054496975133	-0.025597251876733874	-0.032421129538414251	-0.040424030258351312	-0.025658064120221889	-0.034836038210697487	-0.040133597778803098
5.4649999999999999	-0.025768862778144948	-0.02535623945253726	-0.032144941827465169	-0.04046177296799109	-0.025207521404827363	-0.034425053425384794	-0.040227316712866085
5.4699999999999998	-0.025769559131834388	-0.025173568274359681	-0.031739516123271749	-0.040499654548332952	-0.02485354031072937	-0.033839866808722432	-0.040318372936538643
5.4750000000000005	-0.025770165816203804	-0.025067859126510959	-0.031221570009384178	-0.040537166061716791	-0.024638427378358342	-0.033121412062034034	-0.040402312909648838
5.4800000000000004	-0.025770706255213945	-0.025050172862971187	-0.030610716219614385	-0.040573749777939434	-0.024592034707827837	-0.032310841161484097	-0.040474574615901704
5.4850000000000003	-0.02577120493780833	-0.025121904464767857	-0.029927748376180042	-0.040608817077266615	-0.024720977764490636	-0.031443973664370802	-0.040530951214866683
5.4900000000000002	-0.025771687305516551	-0.025274512775540665	-0.029193206640520875	-0.040641772543213231	-0.025005901133992758	-0.030548232231769723	-0.040568093963339949
5.4950000000000001	-0.0257721796290288	-0.025491189950005929	-0.028426412710915262	-0.040672043093106243	-0.025408967878121823	-0.029642157460380496	-0.040583961637444897
5.5	-0.025772708874474137	-0.025749553548894768	-0.027645037030113548	-0.040699109910758549	-0.025885843160813889	-0.028736962656200186	-0.040578121069270376
5.5049999999999999	-0.025773302560136931	-0.026024175241942116	-0.02686514500328361	-0.040722540016593645	-0.026393790735700841	-0.027839331990702591	-0.040551829568938193
5.5099999999999998	-0.025773988604567866	-0.026288389826377954	-0.026101585162913686	-0.04074201381654273	-0.026891893539796645	-0.026954693265750725	-0.040507878881568662
5.5149999999999997	-0.025774795166986789	-0.026515775610522738	-0.02536853756487284	-0.040757345121179622	-0.027336327422355752	-0.026090339439383915	-0.040450235628394671
5.5200000000000005	-0.025775750481077751	-0.026682163019064786	-0.024680032395065554	-0.040768490974127658	-0.027678078878966575	-0.025257901300547739	-0.040383555544602476
5.5250000000000004	-0.02577688268326285	-0.02676858216561653	-0.024050270599637012	-0.040775550037457475	-0.027869507160033114	-0.024474754701734391	-0.040312665269542032
5.5300000000000002	-0.025778219636613812	-0.026764490954272042	-0.023493624950522582	-0.040778749953917351	-0.027878941545906158	-0.023764032657419394	-0.040242095115187032
5.5350000000000001	-0.02577978875168687	-0.026669843157293198	-0.02302426691365908	-0.040778425670276966	-0.027703721500299469	-0.023153084873894607	-0.040175718866487846
5.54	-0.025781616805413229	-0.026494880094075572	-0.022655445556345757	-0.040774991826901918	-0.02737108286673088	-0.022670518931113472	-0.040116525483097243
5.5449999999999999	-0.025783729759444162	-0.026257820607663421	-0.022398527672794561	-0.04076891279081235	-0.026926105180292377	-0.022342315150769572	-0.040066522168993771
5.5499999999999998	-0.025786152579147174	-0.025981784019069108	-0.022261975521007622	-0.040760673702766967	-0.026416616869875086	-0.022187808896650896	-0.040026751842772677
5.5549999999999997	-0.025788909054597776	-0.02569232446639657	-0.022250470295196848	-0.040750755157526047	-0.025885477507187518	-0.022216454505429944	-0.039997399186319345
5.5600000000000005	-0.025792021624814483	-0.025415957271660745	-0.022364371645221731	-0.040739613080160025	-0.02537241535673683	-0.022426159194225959	-0.039977955637580768
5.5650000000000004	-0.025795511206521134	-0.025178955852208799	-0.022599635482339786	-0.040727664265572901	-0.024919723564172172	-0.022803619378775064	-0.039967413397264409
5.5700000000000003	-0.025799397028648262	-0.025005385547911749	-0.022948209766053135	-0.040715277134515483	-0.024573923964269412	-0.023326592934784299	-0.039964461318070146
5.5750000000000002	-0.025803696473764789	-0.024914032464077036	-0.023398819269743402	-0.040702766660442286	-0.02437883551734488	-0.023967540700346544	-0.039967661170652424
5.5800000000000001	-0.025808424927610131	-0.024915044895635431	-0.023937966381116046	-0.040690392171047959	-0.024362323067286754	-0.024697734088278977	-0.039975590369291797
5.585	-0.02581359563776309	-0.025007802649126526	-0.024550937981961972	-0.040678356780532054	-0.024525245326135509	-0.025490873956273037	-0.039986945321712895
5.5899999999999999	-0.025819219582498075	-0.025181122684084754	-0.025222624583353771	-0.0406668074694818	-0.02484086264007835	-0.026325500858221995	-0.040000606564447927
5.5949999999999998	-0.025825305350792367	-0.025415650539545084	-0.025938017439430278	-0.040655835193343308	-0.025265098852500868	-0.027185871503122953	-0.040015671622348078
5.6000000000000005	-0.025831859034296752	-0.02568717753848062	-0.026682332973145741	-0.040645474776214913	-0.02574990085300042	-0.028061354762695945	-0.040031463664073494
5.6050000000000004	-0.025838884132108983	-0.025969505429128417	-0.027440800996336938	-0.040635704672200498	-0.026251099973040426	-0.028944646216290996	-0.040047523752909736
5.6100000000000003	-0.02584638146902072	-0.026236314450643297	-0.028198228197300123	-0.040626446921602	-0.026728043863321171	-0.029829207345130212	-0.040063592474624314
5.6150000000000002	-0.025854349127860637	-0.026462517722162824	-0.028938501614262653	-0.040617567789017123	-0.027139024804153492	-0.030706378784612125	-0.040079583785779624
5.6200000000000001	-0.025862782396415589	-0.026626000579921358	-0.029644222387118758	-0.040608879657462835	-0.027439785466912572	-0.03156267642999433	-0.040095550887385305
5.625	-0.025871673729388076	-0.026710144144636364	-0.030296652701557909	-0.040600144782906397	-0.027590193508471687	-0.03237787244017859	-0.040111641550303875
5.6299999999999999	-0.025881012725669374	-0.026706511316682752	-0.030876113502797974	-0.04059108149971543	-0.027566938652535587	-0.033124518725564975	-0.040128039315347835
5.6349999999999998	-0.025890786121170274	-0.026616413457347155	-0.031362886115736795	-0.040581373410394382	-0.027373101730303887	-0.033769455025350358	-0.040144888020917507
5.6399999999999997	-0.025900977797325496	-0.026450460100909477	-0.031738556004141633	-0.040570681978540794	-0.027036467372175712	-0.034277445910983952	-0.040162200661035041
5.6450000000000005	-0.025911568805305325	-0.026226382238184839	-0.031987614079131935	-0.040558662748248708	-0.026597904030396878	-0.03461643280609214	-0.040179759671247262
5.6500000000000004	-0.02592253740585198	-0.025966370490329432	-0.032099034418904625	-0.040544985107536	-0.026099285822227609	-0.034763188074779162	-0.040197023528533951
5.6550000000000002	-0.02593385912459608	-0.02569506018078202	-0.032067512355286668	-0.040529355081595012	-0.025579205474526807	-0.034707771635738793	-0.040213061956842773
5.6600000000000001	-0.025945506822598167	-0.025438308167055671	-0.031894094774701995	-0.040511540094640475	-0.025076850452777057	-0.034455401244185127	-0.040226545824830442
5.665	-0.025957450781774166	-0.025221952497919454	-0.031586059583298742	-0.040491394029961589	-0.024637663513165459	-0.034025152636368128	-0.040235814500886938
5.6699999999999999	-0.025969658804797	-0.025069615980664282	-0.031156069530728202	-0.040468880345350962	-0.024312955828633635	-0.033445961325928579	-0.040239030930471154
5.6749999999999998	-0.025982096328955262	-0.024999419552102914	-0.030620786147777843	-0.040444090599135063	-0.02414971083461534	-0.032751212136545291	-0.040234414342548319
5.6799999999999997	-0.025994726553435495	-0.025020610034031734	-0.029999234885987203	-0.040417255649570397	-0.02417469402275043	-0.031973442985080813	-0.040220517814729587
5.6850000000000005	-0.026007510579337617	-0.025131655630711815	-0.029311236604599514	-0.040388747113219492	-0.024383359967209195	-0.031140362301471693	-0.040196501155691656
5.6900000000000004	-0.026020407561770854	-0.025320779811587243	-0.028576166262955539	-0.040359067439632454	-0.024741921347912865	-0.030272760092813385	-0.040162345725506122
5.6950000000000003	-0.026033374873204514	-0.025568579907657242	-0.027812193317822	-0.040328828118872687	-0.025200794346393059	-0.029384305584272324	-0.040118968581544456
5.7000000000000002	-0.026046368277316628	-0.025851354394795696	-0.027036035532152496	-0.040298716933655207	-0.025709461712452426	-0.02848286292372542	-0.040068213726571988
5.7050000000000001	-0.026059342112402906	-0.026143787109047276	-0.026263149500236192	-0.040269456585497153	-0.026223979924217336	-0.027572838664895755	-0.040012719808951817
5.71	-0.026072249483488172	-0.026420548113521888	-0.025508205232034308	-0.040241758235769559	-0.026705708923344229	-0.026658103595055722	-0.039955680206594062
5.7149999999999999	-0.026085042462141592	-0.026657387206073156	-0.024785653819471322	-0.040216274308877517	-0.027116318357894249	-0.025745081773841064	-0.039900522701091234
5.7199999999999998	-0.026097672293021061	-0.026832673228084584	-0.024110194055316468	-0.040193555171104414	-0.027416219777821681	-0.024845584705455621	-0.039850545676287971
5.7250000000000005	-0.026110089606126086	-0.026929811972446861	-0.023496971589895055	-0.040174013972837222	-0.027570633158518959	-0.023978878338007607	-0.039808558162398547
5.7300000000000004	-0.026122244633718511	-0.026939941465669314	-0.022961399459838446	-0.040157903055685409	-0.027560618060265552	-0.023172382832298097	-0.039776578674811006
5.7350000000000003	-0.026134087430817056	-0.026863614641914956	-0.022518567695613598	-0.040145303994264636	-0.027390620938536774	-0.022460458325150812	-0.039755645273295115
5.7400000000000002	-0.026145568098222969	-0.026710524132607119	-0.022182303431205322	-0.040136131745874923	-0.027085907769800268	-0.021881046027608452	-0.03974577142749329
5.7450000000000001	-0.026156637006957473	-0.026497489200625609	-0.021964034487489348	-0.040130151749868052	-0.026682020011668778	-0.021470513173323824	-0.039746051528695772
5.75	-0.026167245023009746	-0.026245886607975569	-0.021871674928575016	-0.040127007391753025	-0.026215053699062643	-0.021257713695032932	-0.03975488615927035
5.7549999999999999	-0.026177343731341514	-0.025979640503037985	-0.02190876742552357	-0.040126254236880016	-0.025719576692913165	-0.021258727755000553	-0.039770272644706631
5.7599999999999998	-0.02618688565797404	-0.025723957897068162	-0.022074072738915596	-0.0401273969813397	-0.025233548498821805	-0.021473730839504407	-0.039790098852602797
5.7649999999999997	-0.026195824489153353	-0.025504088731503581	-0.022361699126521722	-0.040129925198811048	-0.024803700461988681	-0.021886909191259747	-0.039812387983580132
5.7700000000000005	-0.026204115286454707	-0.025343255118840426	-0.022761741048347966	-0.040133344609421591	-0.02448395559519656	-0.02246945595689915	-0.039835463092880635
5.7750000000000004	-0.026211714696804483	-0.025259619788573523	-0.023261283689416302	-0.040137201601331177	-0.024323817714304856	-0.023184779689763142	-0.039858023626682754
5.7800000000000002	-0.026218581156353133	-0.025263178348418881	-0.023845559215840837	-0.040141099893437338	-0.02435158008678695	-0.023994478194544054	-0.039879145130889429
5.7850000000000001	-0.026224675087208639	-0.025353936848830368	-0.024499027726758861	-0.040144709334708512	-0.024563200079094245	-0.024863580822118855	-0.039898223888891152
5.79	-0.026229959086036661	-0.025522224719053549	-0.025206196501152734	-0.040147767730735223	-0.024924901527568051	-0.025764000845520302	-0.039914890643569414
5.7949999999999999	-0.026234398103553727	-0.025750851632256048	-0.025952067093540556	-0.040150077174169699	-0.025387122200640266	-0.026675810141822902	-0.039928914210385365
5.7999999999999998	-0.026237959614041899	-0.026017933410782096	-0.026722188210387663	-0.04015149660878118	-0.025899573563995613	-0.02758654191519869	-0.039940109886423658
5.8049999999999997	-0.026240613773963716	-0.026299216172308647	-0.027502374079098349	-0.040151932312131704	-0.026418773190633824	-0.028489058472661241	-0.039948261793471628
5.8100000000000005	-0.026242333568879832	-0.026569514056067702	-0.028278211903575358	-0.04015132771825404	-0.026906774383373411	-0.029378593615445647	-0.039953064241825251
5.8150000000000004	-0.026243094947876737	-0.026803805327818078	-0.029034523218559378	-0.040149653615646021	-0.02732607608283729	-0.030249521940260281	-0.039954085287959754
5.8200000000000003	-0.026242876944766451	-0.0269789210243448	-0.02975496032570121	-0.040146899344503051	-0.027637735032277122	-0.031092359875746239	-0.039950755414268291
5.8250000000000002	-0.026241661785404973	-0.027076277644993214	-0.030421907482476352	-0.040143065260655197	-0.027806944460948453	-0.031891526874687534	-0.039942384693109317
5.8300000000000001	-0.026239434980506474	-0.027085033827925889	-0.031016812947284405	-0.040138156487987103	-0.027813661871025908	-0.032624440431698973	-0.03992821175543014
5.835	-0.026236185403408212	-0.027004250271348711	-0.03152100064675073	-0.040132177869910454	-0.027660098210246946	-0.033262453066803865	-0.039907486343379303
5.8399999999999999	-0.026231905352286443	-0.026842903094081438	-0.03191690567200399	-0.040125130048079993	-0.027368550051482431	-0.033773831655233386	-0.039879583542983793
5.8449999999999998	-0.026226590596448621	-0.026617831149440101	-0.032189565124173244	-0.04011700670652768	-0.026971612194364773	-0.03412841332432287	-0.039844141903291219
5.8500000000000005	-0.026220240406322176	-0.026350835255932702	-0.0323281053154158	-0.040107793165084643	-0.026503250862174956	-0.034302920701814066	-0.039801210213257984
5.8550000000000004	-0.026212857566902767	-0.026066239013187484	-0.032326930607066026	-0.040097466619546176	-0.025997186790016634	-0.034285496240105198	-0.039751380167806424
5.8600000000000003	-0.026204448374481531	-0.025789334086236095	-0.03218635922323404	-0.04008599834461777	-0.025491807075557385	-0.034078096310120695	-0.039695876645652064
5.8650000000000002	-0.026195022616510126	-0.02554514615411637	-0.031912564334046864	-0.040073358058385557	-0.025035183848985732	-0.033696013364688096	-0.039636576361198939
5.8700000000000001	-0.026184593534651416	-0.025356671978569421	-0.031516834810730164	-0.040059520390060929	-0.024683023200894293	-0.033164720287239158	-0.039575931520945268
5.875	-0.02617317777101117	-0.025242294884627821	-0.031014322360583248	-0.040044473034331729	-0.024486743459126104	-0.032515049579094082	-0.039516788939029129
5.8799999999999999	-0.026160795297756626	-0.02521299212403642	-0.030422544546468498	-0.040028225794067708	-0.024476680717688243	-0.031778100787571699	-0.039462115835626629
5.8849999999999998	-0.02614746933033963	-0.025270472122296675	-0.029759939942780464	-0.040010819402908314	-0.024651059102755675	-0.030981126682819361	-0.039414667482897028
5.8899999999999997	-0.026133226224654544	-0.025407083379370934	-0.029044723319540298	-0.039992332869487918	-0.024978365151224702	-0.030145146629268857	-0.039376652670145382
5.8950000000000005	-0.02611809535857039	-0.025607426781242289	-0.028294189218458686	-0.039972888146317345	-0.025410710371617143	-0.02928445302686554	-0.0393494631821273
5.9000000000000004	-0.026102108998325838	-0.025850773239702463	-0.027524495383224365	-0.039952651198746504	-0.025898451428077188	-0.02840774005747828	-0.039333527038173166
5.9050000000000002	-0.026085302150391967	-0.026113243608737784	-0.026750853053480888	-0.039931828981003503	-0.026397794419177303	-0.027520375671714732	-0.039328320472816702
5.9100000000000001	-0.02606771239952264	-0.026369308164614639	-0.025987977050909744	-0.039910662331621521	-0.026869869364622042	-0.026627306750397796	-0.039332535615542341
5.915	-0.026049379733690752	-0.026593031537076824	-0.025250610692108849	-0.03988941528952445	-0.027275804085129068	-0.025736121233124951	-0.03934436103254077
5.9199999999999999	-0.026030346356864041	-0.026759944469445254	-0.024553937404917358	-0.039868361732482441	-0.027574770184125172	-0.024859794204475452	-0.039361804719951376
5.9249999999999998	-0.026010656490500258	-0.026850013861817196	-0.023913719101264063	-0.039847770513020957	-0.027729695507710574	-0.024018591326704163	-0.039382984027954988
5.9299999999999997	-0.025990356164778676	-0.026851091873340189	-0.023346057714709406	-0.039827890404759314	-0.027718588295498066	-0.023240552253619224	-0.039406325678199558
5.9350000000000005	-0.025969493000712673	-0.026761337038080479	-0.02286675607592932	-0.039808936186834676	-0.027543008031949041	-0.022560049993652322	-0.03943065315293133
5.9400000000000004	-0.025948115984251355	-0.026589330686153101	-0.02249034713487294	-0.039791077103705871	-0.027226388481293329	-0.022014235979693104	-0.039455174393782516
5.9450000000000003	-0.025926275233636817	-0.026351919429721596	-0.022228948189956493	-0.039774428758170999	-0.026803775005155392	-0.021637754330721411	-0.03947940709962193
5.9500000000000002	-0.025904021761303128	-0.026071087276187989	-0.022091155674720413	-0.039759049240338074	-0.026311770506585567	-0.021456794790504198	-0.039503085476233227
5.9550000000000001	-0.025881407231625686	-0.025771324162232441	-0.022081205293328177	-0.039744939977905548	-0.025785820061979117	-0.021484050923200465	-0.039526082647014779
5.96	-0.025858483715975929	-0.025478026078682631	-0.022198573669777587	-0.03973205143362675	-0.025264419844526174	-0.02171613539032493	-0.039548364565433897
5.9649999999999999	-0.025835303446428603	-0.025216363957821814	-0.022438101727554751	-0.039720293400841253	-0.024793882617624739	-0.0221343426148294	-0.039569973229799354
5.9699999999999998	-0.025811918569645244	-0.025009675879864784	-0.022790603843782311	-0.039709549288683324	-0.024426711109254144	-0.022708550429373274	-0.039591025816913865
5.9750000000000005	-0.025788380902360061	-0.024876962591237693	-0.023243823941857464	-0.039699693474967102	-0.024211097692620726	-0.023403015241885327	-0.03961171401046621
5.9800000000000004	-0.025764741690017454	-0.024830020696813837	-0.023783537218134351	-0.03969061055711709	-0.02417610056759012	-0.024182334509256963	-0.039632292253072208
5.9850000000000003	-0.025741051369978597	-0.024871376365829569	-0.02439458593837001	-0.03968221516064286	-0.024321682886809984	-0.025016089669194684	-0.039653050917507496
5.9900000000000002	-0.025717359340849857	-0.024993979345392856	-0.025061674841313764	-0.039674470867198525	-0.024620220875730025	-0.025881394072916702	-0.039674276814686514
5.9950000000000001	-0.025693713739349033	-0.025182717725833116	-0.025769820052613655	-0.039667406791267297	-0.025027848618617045	-0.026763317492816178	-0.039696207036139658
6.	-0.025670161226189994	-0.025416902005026037	-0.0265044257968493	-0.039661130355597943	-0.025497647441132323	-0.027653623454116962	-0.03971898270321847
6.0049999999999999	-0.025646746782332214	-0.02567261268042284	-0.027251039739833557	-0.039655834886276567	-0.025987106416823984	-0.028548381077273397	-0.039742607811642357
6.0099999999999998	-0.02562351351699118	-0.02592434890963901	-0.02799490059805609	-0.03965180077712973	-0.026457591478906105	-0.029444938684660728	-0.039766916441636616
6.0150000000000006	-0.025600502488650173	-0.02614630851040391	-0.028720435454843582	-0.039649389181400187	-0.026869426710737297	-0.030338658536445642	-0.039791550296171145
6.0200000000000005	-0.025577752540317328	-0.026314160425234347	-0.029410885123208511	-0.039649027509247744	-0.0271795736119947	-0.03121982970584776	-0.039815948377723072
6.0250000000000004	-0.025555300150142145	-0.026407835016101472	-0.030048228818167932	-0.039651186477262498	-0.027347457011990418	-0.032071303183984309	-0.039839351503407235
6.0300000000000002	-0.0255331792984137	-0.026414803183690602	-0.030613538524487265	-0.039656349094880874	-0.027347474943442585	-0.032867521618553719	-0.039860825617987858
6.0350000000000001	-0.025511421351894492	-0.026332420826266828	-0.031087816221716719	-0.039664972778879454	-0.027179091103558054	-0.03357557264231692	-0.039879308458262958
6.04	-0.025490054966302279	-0.026168111443203124	-0.031453260234234434	-0.03967744671536555	-0.026865843263949311	-0.034158538574790578	-0.039893682944982752
6.0449999999999999	-0.02546910600761422	-0.025937420115012752	-0.031694790473272241	-0.039694047541663918	-0.026444276499874686	-0.034580756429525149	-0.039902876976246893
6.0499999999999998	-0.025448597492791568	-0.025661192442599096	-0.031801567955288504	-0.039714897251518791	-0.025952419283798784	-0.034813861398080098	-0.039905983168633002
6.0549999999999997	-0.025428549550345594	-0.025363250230298787	-0.031768205721935977	-0.039739927758365559	-0.025426056339842656	-0.034842016945500452	-0.039902384866359664
6.0600000000000005	-0.025408979401037046	-0.0250689869584007	-0.031595408120064276	-0.039768856605690933	-0.024902764718534046	-0.034664820214964392	-0.039891868889687154
6.0650000000000004	-0.025389901358829237	-0.024804234142603521	-0.03128989083745546	-0.039801177759337072	-0.02442712957155603	-0.034297041841224493	-0.03987470384102336
6.0700000000000003	-0.025371326852130248	-0.024593437184057362	-0.030863595103707474	-0.03983617021179256	-0.024049968428158729	-0.033765352010122304	-0.039851667100139938
6.0750000000000002	-0.02535326446514009	-0.024456799239584936	-0.030332367999835241	-0.039872925353280533	-0.023818895689329919	-0.033103085653243193	-0.03982401333085589
6.0800000000000001	-0.025335719998980516	-0.024407076744273375	-0.029714389243391346	-0.039910391926398642	-0.02376429252607247	-0.032344561035069636	-0.039793389223713456
6.085	-0.02531869655214589	-0.024447330778621757	-0.029028654376626897	-0.039947435189750219	-0.023889220711122094	-0.031520368646373482	-0.039761708941281899
6.0899999999999999	-0.025302194619678572	-0.024570645484960435	-0.028293774495558022	-0.039982905026419727	-0.024169815113431456	-0.030654528280686606	-0.039731009085574177
6.0949999999999998	-0.025286212210249522	-0.024761820381582152	-0.027527247790493255	-0.040015706472076092	-0.024565349744108109	-0.029763756444455558	-0.03970330059754161
6.1000000000000005	-0.025270744980259115	-0.025000080245299858	-0.026745234187263069	-0.040044865732588496	-0.025030926025638289	-0.028858559466675132	-0.039680430111539031
6.1050000000000004	-0.02525578638391486	-0.02526159888405171	-0.025962754101129047	-0.040069585291706809	-0.025525283693542143	-0.027945593952240069	-0.039663958021735154
6.1100000000000003	-0.025241327838036363	-0.025521206588463074	-0.025194156009713732	-0.040089283092282636	-0.026010710417638229	-0.027030682554284136	-0.039655056959929415
6.1150000000000002	-0.025227358900346403	-0.025753580221050659	-0.024453661669584143	-0.040103612784222253	-0.026447922182937251	-0.026121921650156477	-0.039654433154419508
6.1200000000000001	-0.025213867459740424	-0.025934794828122661	-0.023755799655956936	-0.040112464350537225	-0.026792925124298476	-0.025232360727258808	-0.039662274000593856
6.125	-0.025200839937090519	-0.026044838733792833	-0.023115571590736711	-0.04011594669805317	-0.027002204840228978	-0.024381736487004098	-0.039678227398442983
6.1299999999999999	-0.025188261494844478	-0.026070680957503492	-0.022548254998784399	-0.040114355709248498	-0.027045611645121308	-0.023596758679309118	-0.039701420429659462
6.1349999999999998	-0.025176116253813351	-0.026008575720361877	-0.022068825386211497	-0.040108132551879644	-0.026917790340978888	-0.022909572234927466	-0.039730524296628357
6.1400000000000006	-0.025164387515282986	-0.025864418122924494	-0.021691067099642261	-0.040097817599947148	-0.026638539619048922	-0.022354348244329296	-0.039763867048877535
6.1450000000000005	-0.025153057986726301	-0.025652133894669381	-0.021426521209042398	-0.040084005127167893	-0.026242277854881525	-0.021962475485725087	-0.039799585739246399
6.1500000000000004	-0.025142110009124755	-0.025391238966927992	-0.021283468986691582	-0.040067303102680689	-0.025766247053907298	-0.02175737986514821	-0.039835798627064829
6.1550000000000002	-0.025131525784136875	-0.025104809705336698	-0.021266154787965192	-0.040048301150474912	-0.025246252577466911	-0.021750327450045612	-0.039870770776181945
6.1600000000000001	-0.025121287599128732	-0.024818195571855134	-0.021374406903561294	-0.040027548275845225	-0.024720354460094858	-0.02193843360595922	-0.039903046490284089
6.165	-0.025111378048261038	-0.024557804287700824	-0.02160372957364309	-0.04000554055640558	-0.024234047530932425	-0.02230547273836057	-0.039931529758515542
6.1699999999999999	-0.025101780247736877	-0.024349051314979934	-0.021945837224174085	-0.03998271783414295	-0.023839630670656552	-0.022825197160156237	-0.039955506251037005
6.1749999999999998	-0.025092478043414357	-0.024213235727367468	-0.022389510958364521	-0.039959467641160283	-0.02358690043512858	-0.023466121935588537	-0.039974612956163551
6.1799999999999997	-0.025083456209061258	-0.024164127728095425	-0.022921599712613365	-0.039936134173324922	-0.023509100484839798	-0.024196430112732863	-0.039988770550486177
6.1850000000000005	-0.025074700633554783	-0.024205616156330212	-0.023527974504198412	-0.039913030047690555	-0.023612555285097071	-0.02498785860614567	-0.039998097310206204
6.1900000000000004	-0.02506619849546135	-0.02433140321270711	-0.024194271254412362	-0.039890448751589716	-0.023876455681455258	-0.025817944554676422	-0.040002822145650457
6.1950000000000003	-0.025057938423527645	-0.024526704941513169	-0.024906314217429584	-0.039868676009034473	-0.024262222077529351	-0.026670555391751474	-0.040003209820203403
6.2000000000000002	-0.025049910641728221	-0.02477097264780169	-0.025650183311817745	-0.039847998661292766	-0.024725885588645351	-0.02753498669715343	-0.039999505596466485
6.2050000000000001	-0.02504210709763174	-0.025040425294977908	-0.026411961420962755	-0.039828710020048744	-0.025226173348768831	-0.028404047387417156	-0.039991901086422393
6.21	-0.025034521573032761	-0.025309761905303492	-0.027177262499037014	-0.039811110977638675	-0.02572487035611587	-0.029271546646845975	-0.0399805189797834
6.2149999999999999	-0.025027149775912784	-0.025553355925321923	-0.027930691602350982	-0.039795506456002556	-0.026181795115501297	-0.030129572161155103	-0.0399654119956444
6.2199999999999998	-0.025019989412954625	-0.025746823967716673	-0.028655417849392038	-0.039782197074045442	-0.026551339920674724	-0.030965982240698173	-0.039946570842946602
6.2250000000000005	-0.025013040242019745	-0.025869588486274249	-0.029333043386884541	-0.039771466249522228	-0.02678744269549755	-0.031762619978872295	-0.039923936949733133
6.2300000000000004	-0.025006304104186507	-0.025908026646431374	-0.02994391733650819	-0.039763563353748033	-0.02685692542152384	-0.032494809657613082	-0.039897417852099923
6.2350000000000003	-0.024999784935082189	-0.025857870645857345	-0.030467968326733496	-0.039758684007984602	-0.026751940713543459	-0.033132590527739036	-0.039866905886349516
6.2400000000000002	-0.024993488755452702	-0.025724644549784195	-0.03088601744611106	-0.03975694911596224	-0.026491141759785557	-0.033643798776574058	-0.039832303461577068
6.2450000000000001	-0.024987423641096181	-0.025522102853992444	-0.031181405443530326	-0.039758384694646612	-0.026109189322338452	-0.033998566954852288	-0.039793559776720514
6.25	-0.02498159967246108	-0.025269803150300078	-0.031341658311502249	-0.039762904894967636	-0.025644416744739034	-0.03417426029905421	-0.039750723458866002
6.2549999999999999	-0.024976028864384835	-0.024991051019480917	-0.031359863190022645	-0.039770300684747018	-0.025133963079761977	-0.034159567588366704	-0.039704012668450819
6.2599999999999998	-0.024970725076618527	-0.024711543996878658	-0.031235459259612221	-0.039780236409900777	-0.024617027582235267	-0.033956589450106975	-0.03965389892946232
6.2650000000000006	-0.024965703905981452	-0.024458055967381362	-0.030974266521533862	-0.039792255821240637	-0.024139707515193801	-0.033580312172416457	-0.039601194432150447
6.2700000000000005	-0.024960982561093113	-0.024256294844846382	-0.030587747989825123	-0.039805798192732646	-0.023754093142747876	-0.033055625504830273	-0.03954712667037584
6.2750000000000004	-0.024956579720835648	-0.024127744517493971	-0.030091675105354605	-0.039820223983192862	-0.02350902983864811	-0.032412749261412868	-0.03949338094244409
6.2800000000000002	-0.024952515377826248	-0.024086285584121937	-0.029504488666568882	-0.039834848288633248	-0.023436744583897454	-0.031682318571628593	-0.039442091757069628
6.2850000000000001	-0.024948810668267894	-0.024135892798065842	-0.0288456853105334	-0.039848979301358736	-0.023543385943279108	-0.030891326462059728	-0.039395768859964514
6.29	-0.024945487689726348	-0.024270328874163652	-0.028134510988536879	-0.039861958313156087	-0.023809076359437069	-0.030060711102375938	-0.039357151969868082
6.2949999999999999	-0.02494256930843497	-0.024474772664268646	-0.027389133875298032	-0.039873197584898878	-0.024196614832697035	-0.029204821217525767	-0.039328999553223456
6.2999999999999998	-0.024940078957822749	-0.024728439339840265	-0.026626338588593316	-0.039882212674635452	-0.024662922259527556	-0.028332528608318204	-0.039313829917551432
6.3049999999999997	-0.024938040430058147	-0.02500705124629847	-0.025861666965024434	-0.039888646503661279	-0.025166623343797871	-0.027449506092545005	-0.03931364560839333
6.3100000000000005	-0.02493647766241186	-0.025284584001718877	-0.025109849853820733	-0.039892283416624381	-0.025668451504114162	-0.026561134540454841	-0.039329681435488609
6.3150000000000004	-0.024935414520315446	-0.02553461345843365	-0.024385336451002659	-0.039893052598012471	-0.026126621209807691	-0.025675538303636947	-0.039362218793101714
6.3200000000000003	-0.024934874578995261	-0.02573213424565074	-0.023702729607270427	-0.03989102129047413	-0.026494021486338344	-0.02480626959050794	-0.039410501846103091
6.3250000000000002	-0.024934880905558961	-0.025856393556130962	-0.023076970482713163	-0.039886379192878435	-0.026724016965647943	-0.023974132213972807	-0.039472775096843549
6.3300000000000001	-0.024935455843408831	-0.025894222335944343	-0.022523176579207198	-0.039879416109732585	-0.026784443106486817	-0.023207604469720415	-0.039546440459146612
6.335	-0.024936620800806039	-0.025842441278169183	-0.022056115223306853	-0.039870495329891342	-0.026669998012278283	-0.02254140110384479	-0.039628310597443352
6.3399999999999999	-0.024938396045394984	-0.025708117260681205	-0.021689378220262096	-0.039860025321245801	-0.026402501547116066	-0.022013010235121831	-0.03971491896132863
6.3449999999999998	-0.024940800506389402	-0.025506708264644823	-0.021434396484449451	-0.03984843216262482	-0.026019268761775741	-0.021657566811549109	-0.039802838964517549
6.3500000000000005	-0.02494385158606684	-0.02525932874116997	-0.021299478276506832	-0.03983613474476673	-0.025560255443741874	-0.021502047088834353	-0.039888966318926494
6.3550000000000004	-0.024947564982122534	-0.024990439439026187	-0.02128905811842707	-0.039823524229691112	-0.025063406703936752	-0.021560229556217624	-0.03997072879231929
6.3600000000000003	-0.024951954522336652	-0.024726310109296372	-0.021403302939954981	-0.03981094864169827	-0.024568230357872575	-0.02182989150516346	-0.040046203892697294
6.3650000000000002	-0.024957032012851425	-0.024493606005904077	-0.021638147557296108	-0.039798702851479489	-0.024120470151167597	-0.022293167905565812	-0.040114143103999522
6.3700000000000001	-0.024962807101260559	-0.024317251802068673	-0.02198574254915666	-0.039787023673136655	-0.023770661812758938	-0.022920033020832696	-0.040173916943150228
6.375	-0.024969287155594797	-0.024217398968216203	-0.02243521599669876	-0.039776089368418768	-0.023564706453614536	-0.023673871211927242	-0.040225405034896161
6.3799999999999999	-0.024976477160053256	-0.024206266947877864	-0.022973594505495951	-0.039766022567030358	-0.023531204399413634	-0.024517527397890489	-0.040268858444178518
6.3849999999999998	-0.024984379628290039	-0.024286088691749821	-0.023586708584404679	-0.039756895470160147	-0.023673217472191949	-0.025418292782911338	-0.040304758610186439
6.3900000000000006	-0.024992994534824665	-0.024449005439405251	-0.024259923983479259	-0.03974873619528603	-0.023969093108795175	-0.026350861064073312	-0.040333690654104165
6.3950000000000005	-0.025002319265003604	-0.02467880577486322	-0.024978587507939062	-0.039741535223346058	-0.024380998035626926	-0.027298029094566419	-0.040356241108856453
6.4000000000000004	-0.025012348583838807	-0.024953569459845136	-0.025728141856272535	-0.039735251102968931	-0.024865569569337758	-0.028249481743838296	-0.040372923228152127
6.4050000000000002	-0.025023074623744104	-0.025248119308024515	-0.026493936508478429	-0.039729814828262579	-0.025380685697931706	-0.02919926044437942	-0.04038412810146727
6.4100000000000001	-0.025034486891222285	-0.025535775975992221	-0.027260829188266895	-0.039725132618069356	-0.025885554939655761	-0.030142537757642956	-0.040390097194381074
6.415	-0.025046572292223509	-0.025789799986168746	-0.028012725587883029	-0.039721087165449254	-0.026336616773651476	-0.031072263243686476	-0.04039091153589254
6.4199999999999999	-0.025059315175844893	-0.025985391093057628	-0.028732235692518138	-0.039717537774824098	-0.026686067699250259	-0.031976229842184164	-0.040386494270388602
6.4249999999999998	-0.02507269739585628	-0.026102710944183514	-0.029400625010326684	-0.039714320130757486	-0.02688907244322385	-0.032835150337087782	-0.040376626286154321
6.4299999999999997	-0.025086698389416275	-0.026130294679654866	-0.029998200894509455	-0.039711246708473452	-0.026918082697206525	-0.033622338285452691	-0.04036097856444669
6.4350000000000005	-0.025101295272167659	-0.02606734434150533	-0.03050519507551255	-0.039708108994297733	-0.026773909633096421	-0.03430541646933865	-0.040339168781910101
6.4400000000000004	-0.025116462948857148	-0.025923675348375072	-0.030903090952368123	-0.03970468268290131	-0.02648387493049869	-0.034850044006368507	-0.040310851861455443
6.4450000000000003	-0.025132174238396372	-0.025717423266992289	-0.031176220030465135	-0.039700736810733314	-0.026088846357610072	-0.035225034214304521	-0.040275852202258468
6.4500000000000002	-0.02514840001232153	-0.025471844648422004	-0.031313350640084857	-0.039696047343485183	-0.025630507747687197	-0.035407674774713627	-0.040234336712345942
6.4550000000000001	-0.025165109345378286	-0.025212616590684803	-0.031308950731520159	-0.039690415065198131	-0.025147625664637619	-0.035387851797952778	-0.040187011311295706
6.46	-0.025182269676953188	-0.024966070411638251	-0.031163848986617438	-0.039683686770437362	-0.024680254231556162	-0.035169863289047323	-0.040135301344773826
6.4649999999999999	-0.025199846982050501	-0.024757772972442915	-0.030885141739117453	-0.039675777845683255	-0.024274225457184842	-0.03477147809005994	-0.040081455201319505
6.4699999999999998	-0.025217805950299679	-0.024610620823305888	-0.030485364138573126	-0.039666693498316412	-0.023978895001910451	-0.03422057657942422	-0.040028501391509791
6.4750000000000005	-0.025236110171664199	-0.024542206799697854	-0.029981110236592209	-0.039656545339692477	-0.023836919310218176	-0.033550322573921265	-0.039980003888693175
6.4800000000000004	-0.025254722327264782	-0.0245620996695298	-0.029391397327638499	-0.039645559937628763	-0.02387154112464163	-0.032794095728415434	-0.039939604034408903
6.4850000000000003	-0.025273604383892988	-0.024670141711962419	-0.028736095733830191	-0.039634076458588866	-0.02407938982209705	-0.0319813219858361	-0.039910403019878027
6.4900000000000002	-0.025292717790678508	-0.02485655228688291	-0.028034688158334455	-0.039622531659908082	-0.024432993102695359	-0.031134952882318892	-0.039894306594151135
6.4950000000000001	-0.025312023676444528	-0.025103747731144335	-0.027305510594748179	-0.039611432169760992	-0.024890618090371165	-0.030270829552347889	-0.039891495662455027
6.5	-0.025331483046266267	-0.025388985401135263	-0.026565498381202909	-0.039601315964409578	-0.025407026230525907	-0.029398714969183944	-0.039900180211168215
6.5049999999999999	-0.025351056975802998	-0.025686785789574663	-0.025830350239548043	-0.039592706859067739	-0.025939277399493817	-0.028524510828751133	-0.039916733943571536
6.5099999999999998	-0.025370706802029734	-0.025970669103140529	-0.025114949863284938	-0.039586067263345452	-0.026445792593261706	-0.027653097230016445	-0.039936209355636909
6.5150000000000006	-0.025390394308993626	-0.026214602125992935	-0.024433854102304538	-0.039581755064878404	-0.026882192061719129	-0.026791258580987354	-0.039953129955850819
6.5200000000000005	-0.025410081907361146	-0.02639499295537117	-0.023801665033856514	-0.039579990101751651	-0.027200915586051318	-0.025950193662018884	-0.039962382754910437
6.5250000000000004	-0.02542973280654208	-0.026493649376908707	-0.02323314279774313	-0.039580834302097495	-0.027359824590334862	-0.025147119645067446	-0.039960013368236638
6.5300000000000002	-0.025449311178245421	-0.026501047656733535	-0.022742979097302774	-0.0395841874762837	-0.027336950357862252	-0.024405520875338198	-0.039943761782350505
6.5350000000000001	-0.025468782310471102	-0.026418429096968735	-0.022345228690174673	-0.039589798383775937	-0.027140532167356304	-0.02375375748994351	-0.039913253459738146
6.54	-0.025488112750992137	-0.026257525197061919	-0.022052475862578892	-0.039597288551660816	-0.026805406125495174	-0.02322208763446431	-0.039869850709174134
6.5449999999999999	-0.025507270439467565	-0.026038026797073507	-0.02187487921072856	-0.039606184804103495	-0.026378652411448069	-0.022838604378744323	-0.039816245040970276
6.5499999999999998	-0.025526224827486815	-0.025784147881244009	-0.021819275071348225	-0.039615955798772487	-0.025906204389932831	-0.022624969261432211	-0.039755913432350083
6.5549999999999997	-0.025544946985896492	-0.025521755315610319	-0.02188851676577707	-0.039626048066199744	-0.025428788101710197	-0.022592958755966237	-0.039692564922755864
6.5600000000000005	-0.025563409698920347	-0.025276595760085119	-0.022081182494143342	-0.039635917931534412	-0.024985762046125293	-0.022742661610172844	-0.039629676576308878
6.5650000000000004	-0.025581587544670645	-0.025073077770062506	-0.022391709504965572	-0.03964505697453892	-0.024619342475489109	-0.023062746348340386	-0.039570174717137668
6.5700000000000003	-0.025599456961766714	-0.024932699411552399	-0.022810924560186907	-0.039653010042983758	-0.024372699221563869	-0.0235326993882654	-0.03951627393039045
6.5750000000000002	-0.025616996301900487	-0.024871707616156126	-0.023326861795119766	-0.039659386024178525	-0.024281017244441407	-0.024126454920815783	-0.039469453361328691
6.5800000000000001	-0.025634185868320364	-0.024898480363488386	-0.023925706703575779	-0.039663862443191311	-0.024360613336039782	-0.024816522822952686	-0.039430531599189189
6.585	-0.025651007940268412	-0.025011742853931002	-0.024592689584329162	-0.03966618544147496	-0.024603235679114155	-0.025577665907659794	-0.039399796772137952
6.5899999999999999	-0.025667446783584826	-0.025200568965007778	-0.02531277446329927	-0.039666166825197802	-0.024979140730945513	-0.026389394894715118	-0.039377153311868196
6.5949999999999998	-0.025683488647745938	-0.025446248361487664	-0.026071042756513719	-0.039663679736195112	-0.025446589960110788	-0.027236933675111524	-0.039362256470109547
6.6000000000000005	-0.025699121749757629	-0.025725157718130873	-0.026852741743223042	-0.039658654187623099	-0.025961743069470151	-0.028110689527657877	-0.039354616323115613
6.6050000000000004	-0.025714336245360306	-0.026011479241278293	-0.027643041948561681	-0.03965107331237	-0.026483577957759255	-0.0290045158318082	-0.039353662467847078
6.6100000000000003	-0.025729124188190108	-0.026279150335920307	-0.028426612556045654	-0.039640970771281259	-0.026972458633391171	-0.029913160408795571	-0.039358768134073824
6.6150000000000002	-0.025743479477529231	-0.026503325183959047	-0.029187170944896406	-0.03962842941416006	-0.027385908098016387	-0.030829322946521985	-0.039369238240754612
6.6200000000000001	-0.025757397795437752	-0.026662140071130186	-0.029907184452925818	-0.039613581012283877	-0.027678206847419069	-0.031740788562895	-0.039384270660250083
6.625	-0.025770876534111396	-0.026739249842290026	-0.030567893222147154	-0.039596606702389139	-0.027808720243941994	-0.03262819525248073	-0.039402904148279766
6.6299999999999999	-0.025783914714339003	-0.026726642150329771	-0.03114977727938387	-0.039577737695707202	-0.027756456078551393	-0.033464077301180575	-0.039423970051984641
6.6349999999999998	-0.025796512896059651	-0.026626443947158136	-0.03163350814021048	-0.039557255794947385	-0.027530557237953897	-0.034213782629164316	-0.039446067279143265
6.6400000000000006	-0.02580867308201381	-0.026450621233310802	-0.032001314214502599	-0.03953549329796438	-0.027167526183470646	-0.034838567902306911	-0.03946757968050054
6.6450000000000005	-0.025820398615527755	-0.026218625782447272	-0.032238572262596757	-0.039512831911901351	-0.026717000560500255	-0.035300608950567386	-0.039486750321679878
6.6500000000000004	-0.02583169407355472	-0.025954197587902308	-0.032335346906608886	-0.039489700321235194	-0.026227204205554792	-0.035568974487909036	-0.039501817073147989
6.6550000000000002	-0.025842565156029829	-0.02568270200801509	-0.032287570275960187	-0.039466570026437026	-0.025739161825381038	-0.035625091817821211	-0.039511199126816596
6.6600000000000001	-0.025853018572678584	-0.025429523008481499	-0.032097604055051882	-0.039443949001663238	-0.025289593404381871	-0.035466176781238937	-0.039513707402302242
6.665	-0.025863061928348634	-0.025218969213870117	-0.031774050693452377	-0.039422372649969076	-0.02491591526675345	-0.035105613746333877	-0.039508738432948852
6.6699999999999999	-0.02587270360802324	-0.025072724102822068	-0.031330846121134931	-0.039402391533622343	-0.024656749621163158	-0.034570185856293595	-0.039496406985955815
6.6749999999999998	-0.025881952662532036	-0.025007346129338387	-0.030785823387364797	-0.039384555508387931	-0.024545633482449737	-0.033895001732032561	-0.039477581294531584
6.6799999999999997	-0.025890818696018336	-0.025031323202199394	-0.0301590385515592	-0.0393693942578065	-0.024600924417395122	-0.03311756535596018	-0.039453805945601536
6.6850000000000005	-0.025899311756176512	-0.025142963940581818	-0.029471171211570644	-0.039357394811412108	-0.024818202099216286	-0.032272493426552057	-0.039427125385054801
6.6900000000000004	-0.025907442228189932	-0.025330310200552004	-0.02874225541696818	-0.039348977360441392	-0.025170425405130398	-0.031387959237230568	-0.039399845992620391
6.6950000000000003	-0.025915220733258311	-0.025573254778623277	-0.027990889189548028	-0.039344471391150049	-0.025616017828419168	-0.030484287899258861	-0.039374287082336007
6.7000000000000002	-0.025922658032539132	-0.025846886527707252	-0.027233948962417723	-0.039344094629450231	-0.026109651042088976	-0.02957453467778819	-0.039352566158770724
6.7050000000000001	-0.025929764937233028	-0.026124669610608213	-0.026486730532584928	-0.039347937343610667	-0.026609167361343028	-0.028666524750468127	-0.039336444370265539
6.71	-0.025936552225484764	-0.026380646996275823	-0.025763368697690976	-0.039355954094201014	-0.027075751618459397	-0.027765731321207195	-0.039327234360741717
6.7149999999999999	-0.025943030566666525	-0.026590871494367396	-0.025077357711803108	-0.03936796410978427	-0.027470041755219797	-0.026878414842420963	-0.039325756271010204
6.7199999999999998	-0.025949210453503731	-0.026734879236137217	-0.02444199914355269	-0.039383660301933486	-0.0277504736998802	-0.026014512111488496	-0.039332324914396449
6.7250000000000005	-0.025955102142463465	-0.02679777601523332	-0.023870634835635326	-0.039402625796434748	-0.027879159225397146	-0.025189781181099477	-0.039346759698308337
6.7300000000000004	-0.025960715602626423	-0.0267726149520193	-0.023376573420651969	-0.039424356016605669	-0.027834327527726889	-0.024426699819153991	-0.039368419720916391
6.7350000000000003	-0.025966060473290628	-0.026661961471842077	-0.022972683207625223	-0.03944828397617501	-0.027620825645935425	-0.023753681206903666	-0.039396270846205512
6.7400000000000002	-0.025971146030311691	-0.026477631381401245	-0.022670695043325383	-0.039473806539770839	-0.027269548346800798	-0.023202422264221506	-0.03942898662204495
6.7450000000000001	-0.025975981161235645	-0.026238589888484785	-0.022480325565686847	-0.03950030986768447	-0.026825635120251802	-0.022803667953012356	-0.039465074562254121
6.75	-0.025980574349016648	-0.025968069775886199	-0.022408380551229259	-0.039527192881199311	-0.026334744374413601	-0.022582238005849346	-0.039503010299719032
6.7549999999999999	-0.025984933664188498	-0.025691164913434296	-0.022458016201315347	-0.039553888168178647	-0.025836687327535152	-0.022552569529924391	-0.039541359203098161
6.7599999999999998	-0.025989066765107704	-0.025433366866816194	-0.022628314612057006	-0.039579880162336371	-0.025367844357367345	-0.022716033404825031	-0.039578868829772324
6.7650000000000006	-0.025992980905927807	-0.025219476812446104	-0.022914269444440513	-0.03960472062970867	-0.024966776976242194	-0.023060810630673723	-0.039614523434710752
6.7700000000000005	-0.025996682951804032	-0.025071895082933303	-0.023307191578432529	-0.039628041516672	-0.024675894974873304	-0.023564335090042573	-0.039647560180590187
6.7750000000000004	-0.026000179400769187	-0.025007797371009534	-0.023795453858192782	-0.039649565133224304	-0.024535167913573529	-0.024197544295253011	-0.03967745318572137
6.7800000000000002	-0.026003476411720052	-0.025035806884097449	-0.02436542293785485	-0.039669111545403882	-0.024569684013177676	-0.024929730661484795	-0.039703875126094274
6.7850000000000001	-0.02600657983777601	-0.025153645375392448	-0.025002393222008701	-0.039686602989686431	-0.024778464591314525	-0.025732785188724218	-0.039726646980202555
6.79	-0.02600949526436554	-0.025348112968140754	-0.025691349862766652	-0.039702065122664387	-0.025132679266905669	-0.026583994188561794	-0.039745685441303871
6.7949999999999999	-0.02601222805121367	-0.025597565175868642	-0.026417438590566104	-0.039715624973178189	-0.02558507287197077	-0.027467067397998403	-0.039760955393796496
6.7999999999999998	-0.026014783377532748	-0.025875717083545816	-0.027166094326498708	-0.039727505546155978	-0.026084052483759806	-0.02837151586707367	-0.039772432389202417
6.8049999999999997	-0.026017166289536792	-0.026155169017790678	-0.02792285974704543	-0.0397380171095887	-0.026583416626147945	-0.0292907439035104	-0.039780077746749472
6.8100000000000005	-0.026019381749532472	-0.02640975085821428	-0.028672993963431689	-0.039747545261130238	-0.027043677101702336	-0.030219294503679651	-0.039783826962150715
6.8150000000000004	-0.026021434685750966	-0.026615916207402453	-0.029401020412088929	-0.03975653591572631	-0.027427893948925891	-0.03114969853445294	-0.03978359052063233
6.8200000000000003	-0.026023330042145382	-0.026754063008877796	-0.030090386427514958	-0.039765477393884412	-0.027698722976627871	-0.032069424227357986	-0.039779264831447454
6.8250000000000002	-0.026025072827367508	-0.026810388212459194	-0.030723400989956337	-0.039774879844123978	-0.027822234311245794	-0.032958529282186351	-0.039770749705397526
6.8300000000000001	-0.026026668162194962	-0.026778985624561331	-0.03128157848485609	-0.039785252328055853	-0.027778305842551126	-0.03378870856896457	-0.039757967634453772
6.835	-0.026028121324712196	-0.026663152375073877	-0.031746444022337665	-0.039797078049848347	-0.027570372167072577	-0.034524365239280284	-0.03974087942227722
6.8399999999999999	-0.026029437792553734	-0.02647499437393484	-0.032100755850139662	-0.039810788427843809	-0.027225941029929181	-0.035125988850272696	-0.039719490992948997
6.8449999999999998	-0.026030623281653058	-0.02623339138470647	-0.032329989629303765	-0.039826736969126843	-0.026786738616953298	-0.035555500547154603	-0.039693848000932036
6.8500000000000005	-0.026031683780921605	-0.025961355652661954	-0.032423835834905941	-0.03984517418539707	-0.026296373434817853	-0.03578250436833498	-0.03966401833988388
6.8550000000000004	-0.026032625582378333	-0.025683919736004215	-0.032377417399243817	-0.039866225034164503	-0.025794385237856411	-0.035789878017450649	-0.039630067267750223
6.8600000000000003	-0.02603345530632058	-0.025426864119296455	-0.032191963462124773	-0.039889870532396572	-0.02531864398635255	-0.035577130347904017	-0.039592034345462469
6.8650000000000002	-0.026034179921174537	-0.025215594480859513	-0.031874778826671286	-0.039915935225952548	-0.024910926327733556	-0.035160528599441701	-0.039549924056043975
6.8700000000000001	-0.026034806757786674	-0.025073144863304416	-0.031438502607909154	-0.039944082077589496	-0.024618168944469387	-0.034569965436543226	-0.039503721486105675
6.875	-0.026035343517920799	-0.025016929387512078	-0.030899808537156029	-0.03997381604852572	-0.024484707026757362	-0.033843512540491269	-0.039453440446839495
6.8799999999999999	-0.026035798276843412	-0.025055084869816384	-0.03027781520980144	-0.040004497201355141	-0.024537485299666765	-0.033021209049904632	-0.039399204632152074
6.8849999999999998	-0.026036179479944955	-0.025184107930554894	-0.029592515050431235	-0.040035363568118383	-0.024773240438692244	-0.032139659161870254	-0.039341354213216093
6.8900000000000006	-0.026036495933426537	-0.025389168922660799	-0.028863491286125864	-0.040065563335878573	-0.025157410557114259	-0.031228532688449454	-0.039280561933890637
6.8950000000000005	-0.026036756789080406	-0.025647072792976594	-0.028109094145106393	-0.040094195141952921	-0.025636191082150293	-0.030309349036619134	-0.039217935364724087
6.9000000000000004	-0.026036971523395427	-0.025930431953052009	-0.027346125910060991	-0.040120354488334148	-0.026153057376766764	-0.029396289047152566	-0.039155076941078476
6.9050000000000002	-0.026037149911091306	-0.026211323698421874	-0.026589972814492449	-0.040143183545990634	-0.026659248102857948	-0.028498408141916704	-0.039094073216840386
6.9100000000000001	-0.026037301993433376	-0.026463599078521808	-0.025855041468542034	-0.040161921012017182	-0.027114570134321503	-0.02762252918230302	-0.039037392405016913
6.915	-0.026037438041566822	-0.026664209848265515	-0.02515531574548029	-0.040175948312167344	-0.027482724775899033	-0.026776165507070036	-0.038987686262070151
6.9199999999999999	-0.026037568515261858	-0.026794482290065154	-0.02450484433343127	-0.040184828413302572	-0.027728470440083388	-0.025969939432588716	-0.038947516314669167
6.9249999999999998	-0.026037704017445838	-0.026841877283553004	-0.023917993640404756	-0.040188333901194265	-0.027821643613094006	-0.025219059274908882	-0.038919048329932898
6.9299999999999997	-0.026037855244923892	-0.026801853610406372	-0.023409350437607584	-0.040186461802292184	-0.027746888390370046	-0.024543523754064857	-0.0389037735532754
6.9350000000000005	-0.026038032935789213	-0.026678822991295013	-0.022993229337926448	-0.040179433816882562	-0.027511763673970214	-0.023966905323341822	-0.03890231365894832
6.9400000000000004	-0.026038247813904153	-0.026485461819361331	-0.02268282529845058	-0.040167682037636418	-0.027145766387522675	-0.02351385788333684	-0.038914347921635464
6.9450000000000003	-0.026038510531014636	-0.026240636674181736	-0.022489138171724963	-0.04015182165185828	-0.026690350105552506	-0.023206836139065053	-0.038938672091860326
6.9500000000000002	-0.026038831606906204	-0.025967016403665818	-0.022419865666850537	-0.040132613357276914	-0.026187860964824183	-0.02306275752790523	-0.038973368951378248
6.9550000000000001	-0.026039221368132966	-0.025689338894633033	-0.022478491371297204	-0.040110919086850903	-0.02567728076674191	-0.023090358598716984	-0.039016049712015666
6.96	-0.026039689885786414	-0.025433389846626849	-0.022663770276658283	-0.040087655036346835	-0.025197769426468255	-0.023288797157898167	-0.039064117932746854
6.9649999999999999	-0.026040246912764312	-0.025224836723492669	-0.022969734920563822	-0.040063745903376774	-0.024794276108560442	-0.023647745644503858	-0.039115012734496919
6.9699999999999998	-0.026040901820998837	-0.025086918788697572	-0.023386228951292228	-0.040040083739085075	-0.024517426891915009	-0.024148923723158824	-0.039166401363018834
6.9750000000000005	-0.026041663539103321	-0.025036825309301403	-0.023899854296936605	-0.04001749399891285	-0.024413238727938599	-0.024768760420779183	-0.039216307089271311
6.9800000000000004	-0.026042540490803928	-0.025081876729190357	-0.024495128716837102	-0.039996710394410134	-0.024506041238654741	-0.025481655169390605	-0.039263172599041399
6.9850000000000003	-0.026043540534630087	-0.025217356947762816	-0.025155617100847682	-0.039978359128001351	-0.024785634695739359	-0.026263167214425089	-0.039305868954314149
6.9900000000000002	-0.026044670905142398	-0.025427274132448864	-0.025864827683575297	-0.039962952147395384	-0.02520896714551283	-0.027092480614502125	-0.039343665337279163
6.9950000000000001	-0.026045938156118512	-0.025687744843933366	-0.026606739306534257	-0.039950888263893314	-0.025715639044003462	-0.027953685951896061	-0.039376175775466246
7.	-0.026047348105947797	-0.025971342157805659	-0.027365922933106305	-0.039942460384493672	-0.026245903244363572	-0.02883571094028025	-0.039403297085788595
7.0049999999999999	-0.026048905785571876	-0.026250656099130812	-0.028127314637768415	-0.039937866730431315	-0.026750247649967113	-0.029731003973016576	-0.039425148589916414
7.0099999999999998	-0.026050615389180642	-0.026500367367158016	-0.028875770667609997	-0.039937223756953168	-0.027188693778628807	-0.030633260530073092	-0.039442019761216252
7.0150000000000006	-0.026052480227941072	-0.026698348785343724	-0.029595579509234457	-0.039940578544930855	-0.027525803892952314	-0.03153459557771493	-0.039454327637717321
7.0200000000000005	-0.026054502686919251	-0.026826785283280846	-0.030270118754944543	-0.039947918698983155	-0.02772894742620504	-0.032422660217150276	-0.039462582176435772
7.0250000000000004	-0.026056684185376572	-0.026873829000645277	-0.030881825217732584	-0.039959178251772184	-0.027773433814200443	-0.03327830777478577	-0.039467355249359348
7.0300000000000002	-0.026059025140651781	-0.026835364574468119	-0.031412594492603696	-0.039974238729871103	-0.027651538471277385	-0.034074493692209745	-0.039469248166882867
7.0350000000000001	-0.026061524935665582	-0.026715875957191312	-0.031844642694379512	-0.039992925356329721	-0.027377819091106224	-0.034777041425584576	-0.039468853830076242
7.04	-0.026064181890239478	-0.026527732816764526	-0.032161757411858116	-0.040014999295168816	-0.026985244875981473	-0.03534761627378713	-0.039466712936035056
7.0449999999999999	-0.026066993236287934	-0.026289197163802472	-0.032350756963370128	-0.04004014778907676	-0.026514555419189546	-0.035748699666682107	-0.039463268604346763
7.0499999999999998	-0.026069955096973563	-0.026022195107511748	-0.03240289606429806	-0.040067974867542447	-0.026005080634667173	-0.035949674905959544	-0.039458829074908372
7.0549999999999997	-0.026073062469879005	-0.025750731383392005	-0.03231493181361654	-0.040097995838206502	-0.025493225682186808	-0.035932578310998386	-0.039453551669019024
7.0600000000000005	-0.026076309214287059	-0.02549992710876223	-0.032089613693243826	-0.040129638843622709	-0.025017747887357163	-0.035695917285601453	-0.039447460584860726
7.0650000000000004	-0.026079688042561007	-0.025294831045307713	-0.031735478863862687	-0.040162256230429377	-0.024625238886622977	-0.035255365702664042	-0.039440504561647452
7.0700000000000003	-0.026083190515725756	-0.025158099146751586	-0.03126598827555005	-0.04019514728817776	-0.024368214022204244	-0.034641037855100448	-0.039432648267273385
7.0750000000000002	-0.026086807043253404	-0.025106484279256141	-0.030698184143946285	-0.040227592157102574	-0.024292420134616837	-0.03389209242545492	-0.03942397677267459
7.0800000000000001	-0.026090526887073515	-0.025147274273858131	-0.030051142458911668	-0.040258894619092628	-0.024418414183051896	-0.03305019572268926	-0.039414781767305194
7.085	-0.026094338169866636	-0.025276407986128874	-0.029344512211539733	-0.040288429453957213	-0.024729705131222812	-0.032153564298764689	-0.039405597788135863
7.0899999999999999	-0.026098227887660346	-0.025479348336513601	-0.028597379166606887	-0.040315688510928968	-0.025177225200564278	-0.031232890164284377	-0.039397169871775432
7.0949999999999998	-0.026102181926714305	-0.025734278061226294	-0.027827590847198887	-0.040340319024119844	-0.025697317592553052	-0.030309693258195797	-0.039390357366000661
7.1000000000000005	-0.026106185084777453	-0.02601599945274263	-0.027051564083066144	-0.040362148243282617	-0.026230273138688788	-0.029396915011659891	-0.039386002466314421
7.1050000000000004	-0.026110221096676749	-0.026298954678039541	-0.026284495619119254	-0.040381190162326858	-0.026728789029429625	-0.02850112167344878	-0.039384804848987209
7.1100000000000003	-0.026114272664287709	-0.026558843991805567	-0.025540826517560095	-0.04039763273191864	-0.027155862258624125	-0.027625572923062412	-0.039387238834098962
7.1150000000000002	-0.026118321490881842	-0.026773468707107909	-0.024834776965852748	-0.040411806935516284	-0.02747904973281046	-0.026773510332799316	-0.039393529269958885
7.1200000000000001	-0.026122348319862966	-0.026923843713241038	-0.024180766957767531	-0.040424141880617381	-0.027668622239592606	-0.02595116353603864	-0.039403677196425943
7.125	-0.026126332977858727	-0.026996107521976162	-0.023593565899907479	-0.040435112051607172	-0.027702642295406886	-0.025170048643234876	-0.039417508652181979
7.1299999999999999	-0.026130254422204485	-0.026983751437753528	-0.023088067540549592	-0.040445183723244682	-0.027575544807801122	-0.024448139400615583	-0.039434717145661234
7.1349999999999998	-0.026134090792736636	-0.026889015630487206	-0.022678662718913407	-0.04045476715584656	-0.027302788640344206	-0.023809518787833557	-0.039454881434880296
7.1400000000000006	-0.026137819467903806	-0.026722574302094258	-0.022378273993507745	-0.040464179768902306	-0.026916713048676939	-0.023282291588605279	-0.039477457851879033
7.1450000000000005	-0.026141417125097262	-0.026501665085318354	-0.022197207670348117	-0.040473623401952374	-0.026456326718613352	-0.02289491773978786	-0.039501761213363809
7.1500000000000004	-0.026144859805173885	-0.026247701720805296	-0.022142046520002689	-0.040483176485116026	-0.025958900594909982	-0.022671631906602648	-0.039526954197162817
7.1550000000000002	-0.026148122981013194	-0.025984384497926366	-0.022214825531274088	-0.040492799885228234	-0.02545896170789369	-0.022628033631686334	-0.03955206104095714
7.1600000000000001	-0.026151181630085039	-0.02573649061296665	-0.022412688319174374	-0.04050235367339404	-0.024993539739774043	-0.022768031927561494	-0.0395760110837
7.165	-0.02615401031078498	-0.025528660844578763	-0.022728118435093397	-0.04051162121987717	-0.024607304599615722	-0.023083006239674356	-0.039597706373392862
7.1699999999999999	-0.026156583242475825	-0.02538332965713748	-0.023149705442671045	-0.040520336851681646	-0.024350530355455237	-0.02355340440910355	-0.039616099795768203
7.1749999999999998	-0.026158874388962985	-0.025317640164445609	-0.023663281282411127	-0.040528213678552708	-0.024266952620637619	-0.024152288852231599	-0.039630268053660038
7.1799999999999997	-0.026160857545247503	-0.025340250836841233	-0.024253186006414032	-0.040534968913493868	-0.0243765232020734	-0.024849831987185954	-0.039639466967839682
7.1850000000000005	-0.026162506427284314	-0.025449510209702781	-0.024903412739371147	-0.040540344880391752	-0.024664654644629594	-0.025617612944709402	-0.039643162935320983
7.1900000000000004	-0.026163794764484692	-0.025633964245487258	-0.025598434693937973	-0.040544124740186843	-0.025086826226689122	-0.02643178014158137	-0.039641041412408678
7.1950000000000003	-0.026164696394693439	-0.025874878635962502	-0.026323608728080646	-0.040546142655933509	-0.025585486481592278	-0.027274577393410847	-0.039632998863321445
7.2000000000000002	-0.026165185361268446	-0.026149428715779212	-0.02706515096368764	-0.040546288595918481	-0.026106960791174187	-0.028134186313432154	-0.039619127535644047
7.2050000000000001	-0.026165236011978343	-0.026433218254163875	-0.027809767057355297	-0.040544508239441168	-0.026608594457459132	-0.029003163116175231	-0.039599702452618596
7.21	-0.026164823099305033	-0.026701703806890628	-0.028544080858030327	-0.040540798543708019	-0.02705584999595638	-0.029875903143612208	-0.039575177601548765
7.2149999999999999	-0.026163921881791726	-0.026931129981330265	-0.029254038058091826	-0.040535199522570412	-0.0274159885408716	-0.030745611930071068	-0.039546194230059277
7.2199999999999998	-0.026162508226026497	-0.02709996746992329	-0.029924467695539692	-0.040527782759797154	-0.027655830602391601	-0.031601292634934664	-0.039513599285248391
7.2250000000000005	-0.026160558708824985	-0.027191334818998502	-0.030538964569690415	-0.040518637206172666	-0.027747173039959043	-0.032425330785673688	-0.039478467146207577
7.2300000000000004	-0.026158050719220519	-0.02719584385597057	-0.031080207998097454	-0.040507852944514248	-0.027676934904112899	-0.0331923362287605	-0.03944211369342239
7.2350000000000003	-0.026154962559751933	-0.027113557536503755	-0.03153075591369274	-0.040495503868571162	-0.027454160561814177	-0.033869873025511733	-0.03940608928112635
7.2400000000000002	-0.026151273546680391	-0.026953986629456972	-0.031874253737534892	-0.040481630587193965	-0.027107687109811693	-0.034421432074437083	-0.03937213726047846
7.2450000000000001	-0.026146964108616978	-0.026734165448595644	-0.032096891579360617	-0.040466225264478462	-0.026676124207935099	-0.034811424139767941	-0.03934210819920269
7.25	-0.026142015883165844	-0.026475903870880883	-0.032188858397049804	-0.040449220431298768	-0.026198127040735066	-0.035011222348661802	-0.039317827262714544
7.2549999999999999	-0.02613641181109385	-0.026203439533924913	-0.03214550776304919	-0.040430483924791497	-0.025709582529589537	-0.035004681098420615	-0.039300922808940347
7.2599999999999998	-0.026130136227616094	-0.025941914758343863	-0.031967986836087363	-0.040409821906143242	-0.025247568517118992	-0.034791462987309368	-0.039292636172623734
7.2650000000000006	-0.026123174950386335	-0.02571614390343413	-0.031663186481719743	-0.040386991292902782	-0.024855214120401141	-0.0343870826817948	-0.03929364262843274
7.2700000000000005	-0.026115515363730933	-0.025548804854830486	-0.031243019650303239	-0.040361721914761485	-0.024580477562332899	-0.033819640292555554	-0.039303917923706189
7.2750000000000004	-0.026107146498787471	-0.025457722452123424	-0.030723183495718627	-0.040333747356275346	-0.024465744883415623	-0.033124297259369828	-0.039322680976941457
7.2800000000000002	-0.026098059109146431	-0.025452895927287826	-0.030121664287632757	-0.040302841983275647	-0.024532625562625435	-0.032337163906286333	-0.039348431458071209
7.2850000000000001	-0.026088245741645866	-0.025534556572630034	-0.029457275659412453	-0.040268860334480828	-0.024772249601959888	-0.031490207556681811	-0.039379084239136664
7.29	-0.026077700802004673	-0.025693232217097867	-0.02874847866748139	-0.04023177418836113	-0.025148798107855162	-0.030608198034058918	-0.039412186071234978
7.2949999999999999	-0.026066420614956565	-0.025911720757420566	-0.028012637977011329	-0.040191702427958512	-0.025613612848887281	-0.029707942426795968	-0.039445187289596707
7.2999999999999998	-0.026054403478678691	-0.026167896893575064	-0.027265754774280553	-0.04014892943752045	-0.02611943469110839	-0.028799458517124968	-0.039475733936490343
7.3049999999999997	-0.02604164971316333	-0.026437151437776814	-0.026522613716333375	-0.040103909119011426	-0.026626368204646957	-0.02788844682168426	-0.039501942043097871
7.3100000000000005	-0.026028161702406922	-0.026693993365886268	-0.025797207046164311	-0.040057253484606009	-0.02709904074083799	-0.026979399525800772	-0.039522614764363362
7.3150000000000004	-0.026013943930154021	-0.026913282953937322	-0.025103260091419232	-0.04000970681423411	-0.027500634119645179	-0.026078784573629953	-0.039537365992795836
7.3200000000000003	-0.025999003009054167	-0.027071978789076273	-0.024454676779835038	-0.03996210818144437	-0.027791052312287616	-0.025197829927435501	-0.039546624339648152
7.3250000000000002	-0.025983347703061863	-0.027151838445254983	-0.023865747261825242	-0.039915346430785578	-0.027933461456659828	-0.024354452647635	-0.039551510867696871
7.3300000000000001	-0.025966988942987108	-0.027142499263173973	-0.023351008870110046	-0.039870312260441743	-0.02790667480395416	-0.023573870388751417	-0.039553609788526178
7.335	-0.025949939835063253	-0.027043590433233011	-0.02292472311433464	-0.039827851920135666	-0.027714625551505813	-0.022887500665063343	-0.039554675700996036
7.3399999999999999	-0.025932215662462309	-0.026864742846449026	-0.022600017920509932	-0.039788726315940916	-0.02738514990219279	-0.022329994145352881	-0.039556334842433545
7.3449999999999998	-0.025913833879687015	-0.026623511732379725	-0.022387831049282474	-0.039753578244373089	-0.026959074891689916	-0.021934684787399315	-0.039559835956228362
7.3500000000000005	-0.025894814099816498	-0.026342368931344246	-0.022295855681686221	-0.039722909295021869	-0.026478415931374736	-0.021728272332463758	-0.039565889921871017
7.3550000000000004	-0.025875178074522009	-0.026046117063948455	-0.022327710004037951	-0.039697066858381334	-0.025981580751382419	-0.02172597520731814	-0.039574612931891004
7.3600000000000003	-0.025854949666878211	-0.02576027292677998	-0.022482516240906421	-0.039676240778440682	-0.025506175379266055	-0.021928475985178084	-0.039585564309231554
7.3650000000000002	-0.025834154816936988	-0.025509926502954458	-0.022754985954202178	-0.039660468551676944	-0.025093742495459495	-0.02232159967989146	-0.039597853667086555
7.3700000000000001	-0.025812821500057252	-0.025318134864148821	-0.023135991535559342	-0.039649647595699167	-0.024789538198042613	-0.022878889409626624	-0.039610285638410472
7.375	-0.025790979678010056	-0.02520335747623539	-0.02361349343402868	-0.03964355295857986	-0.024634190102975927	-0.023566355885532367	-0.039621512666134333
7.3799999999999999	-0.025768661242868057	-0.025176428230532094	-0.024173620663791903	-0.039641858865251053	-0.024650785145644241	-0.024348050075073534	-0.039630174029237311
7.3849999999999998	-0.025745899953694588	-0.025238319251704257	-0.024801685585082549	-0.039644162646346764	-0.024835983967915524	-0.025191002186692357	-0.039635008778788144
7.3900000000000006	-0.025722731366067161	-0.025379824698334993	-0.025482950707493353	-0.039650009814161537	-0.025161787424606785	-0.026068473919773669	-0.039634938876541514
7.3950000000000005	-0.02569919275446176	-0.025583311515858714	-0.026203038286604426	-0.039658919289880718	-0.025586417629059908	-0.02696112572551948	-0.039629125131094844
7.4000000000000004	-0.025675323027554022	-0.025825615723552228	-0.026947960144867986	-0.039670408001486315	-0.026066299016947007	-0.027856287374263912	-0.039617002125330356
7.4050000000000002	-0.025651162636463332	-0.026080838987343587	-0.027703826083110485	-0.039684014227869879	-0.026561918858395137	-0.028745852532296695	-0.039598299471048801
7.4100000000000001	-0.025626753476044772	-0.026322388148152794	-0.028456352734247212	-0.039699319141025688	-0.02703614144281035	-0.029623403655088872	-0.0395730559393008
7.415	-0.025602138779254255	-0.026524534728726637	-0.02919033579895236	-0.039715965991077754	-0.027449191191183081	-0.030481137125852653	-0.03954163087812039
7.4199999999999999	-0.02557736300473315	-0.02666427685896755	-0.029889265172922532	-0.039733676305522471	-0.02775707909373781	-0.031307123330910569	-0.039504714369359664
7.4249999999999998	-0.025552471717666191	-0.026723948024853207	-0.030535251589828602	-0.039752262370778404	-0.027918306569977284	-0.032083442542813562	-0.039463334235148854
7.4299999999999997	-0.025527511464119881	-0.026694077079304476	-0.03110939079412197	-0.039771635182839771	-0.027907017390462259	-0.032785727376933908	-0.039418854664406228
7.4350000000000005	-0.025502529638929437	-0.026575255963686477	-0.031592614818447932	-0.03979180705292619	-0.027723693599287939	-0.033384505392959576	-0.039372958292021601
7.4400000000000004	-0.025477574347417924	-0.026377967976032222	-0.031966975604102103	-0.039812888186148164	-0.027394735764614323	-0.033848391086371124	-0.039327601577475182
7.4450000000000003	-0.02545269426109726	-0.026120431569754004	-0.032217192451258481	-0.039835076847320752	-0.026961277850200832	-0.03414865795878818	-0.039284933130390706
7.4500000000000002	-0.025427938467654277	-0.02582561176574908	-0.032332201631891891	-0.039858643186503118	-0.026466247500401198	-0.03426419845695259	-0.039247167364744762
7.4550000000000001	-0.025403356315494091	-0.02551871772858309	-0.032306406932891205	-0.039883907371790942	-0.025948345299683342	-0.034185591545840416	-0.039216412709872167
7.46	-0.025378997253214908	-0.025225680933433678	-0.032140366108293697	-0.039911213285119693	-0.025444318667929816	-0.033917123739542226	-0.039194465042159732
7.4649999999999999	-0.02535491066436155	-0.024972054157347628	-0.031840759091781468	-0.039940899570173549	-0.02499430284000248	-0.03347615771231937	-0.039182591715606951
7.4699999999999998	-0.025331145697955172	-0.024781330410917977	-0.031419641188272548	-0.039973270174571543	-0.024643219713422593	-0.032890026815113882	-0.039181345595856669
7.4750000000000005	-0.025307751095244371	-0.024672172794398504	-0.030893141812301184	-0.040008566628216252	-0.024434185932862954	-0.032191352487885142	-0.039190455518528997
7.4800000000000004	-0.025284775013247045	-0.024655117283690176	-0.030279879756042901	-0.040046944128368338	-0.024396010020288617	-0.031413061329844498	-0.039208833125306986
7.4850000000000003	-0.025262264845688866	-0.024730147172699099	-0.029599400497147856	-0.040088453104413974	-0.024532457021668459	-0.030584306516250135	-0.039234713241807023
7.4900000000000002	-0.025240267041992496	-0.02488641296128627	-0.028870898241602196	-0.040133027401648633	-0.024820838091656649	-0.029728066265002413	-0.039265910098302187
7.4950000000000001	-0.02521882692502906	-0.025104285731208521	-0.028112388031124574	-0.040180479659970486	-0.025220733469613489	-0.028860626691056442	-0.039300136488972494
7.5	-0.025197988508413202	-0.025358716261689278	-0.027340375629451512	-0.040230503952428109	-0.025686338374441699	-0.027992684706203919	-0.039335312308362305
7.5049999999999999	-0.025177794314152891	-0.025622470122794713	-0.026569966404967629	-0.040282685327575	-0.026174522507709769	-0.027131548462064024	-0.039369793206885231
7.5099999999999998	-0.025158285191536622	-0.025868433818772497	-0.025815278343152059	-0.040336515556027172	-0.026645357862278354	-0.026283856768024173	-0.039402478742242779
7.5150000000000006	-0.025139500138161047	-0.026071217816742889	-0.025089984633307617	-0.040391414077727852	-0.027058072449828954	-0.02545829306353567	-0.039432799959224947
7.5200000000000005	-0.02512147612409471	-0.026208867962389162	-0.024407805223022501	-0.0404467528496485	-0.027369026768159346	-0.024667837713679225	-0.039460620983663472
7.5250000000000004	-0.025104247920132543	-0.026265199894528572	-0.023782788843409057	-0.040501883506091518	-0.027537110131249723	-0.02393114050390498	-0.039486104467561817
7.5300000000000002	-0.025087847931211757	-0.02623234715158522	-0.023229272712733968	-0.040556165009032447	-0.027535664335054111	-0.02327262839898267	-0.039509584175643236
7.5350000000000001	-0.025072306036014222	-0.026112363297841189	-0.022761472493934034	-0.040608989853409772	-0.027362893808262484	-0.022721065506917278	-0.039531468024486899
7.54	-0.025057649433842893	-0.025916890293939454	-0.022392733704890189	-0.040659806966714312	-0.027042241200010912	-0.022306526118357386	-0.039552174135075155
7.5449999999999999	-0.025043902499847392	-0.02566496530321713	-0.022134555681056964	-0.040708139731645027	-0.026612331816592463	-0.022056141490599375	-0.039572090263529425
7.5499999999999998	-0.025031086649651885	-0.025380086822266334	-0.021995562765976973	-0.040753598041246814	-0.026114646288652801	-0.021989446640097172	-0.039591545379472071
7.5549999999999997	-0.025019220214518349	-0.025087785374896157	-0.021980625803423713	-0.040795883894637772	-0.025587488279218484	-0.022114492747809536	-0.039610787153917304
7.5600000000000005	-0.025008318328005496	-0.024814105922000437	-0.022090317575537588	-0.040834790659547732	-0.025068181669968329	-0.022425883524634302	-0.039629964867849962
7.5650000000000004	-0.0249983928252131	-0.024584396298356945	-0.02232081897839536	-0.04087019666893188	-0.024598724445914814	-0.022905428313602805	-0.039649119957621062
7.5700000000000003	-0.024989452155557944	-0.024421450006043351	-0.022664294159002403	-0.040902054214112644	-0.024227644328781033	-0.023525300946329038	-0.03966818563635615
7.5750000000000002	-0.024981501310018354	-0.024342634176394845	-0.023109649316080474	-0.040930375216949172	-0.024003153115880492	-0.024252792134626954	-0.039686994629401881
7.5800000000000001	-0.024974541763697407	-0.02435670430491909	-0.023643509956467822	-0.040955214919182525	-0.023959040934538635	-0.025055315839079738	-0.039705292231188238
7.585	-0.024968571434541772	-0.02446172387297204	-0.024251215422049437	-0.040976654855344297	-0.02410155677745705	-0.025904437407371951	-0.039722751778628926
7.5899999999999999	-0.024963584658888031	-0.024645225336487359	-0.024917643294526767	-0.040994786227711827	-0.024406534036096154	-0.026778194638502742	-0.039738991069899185
7.5949999999999998	-0.024959572184492372	-0.024886600274966669	-0.025627731235697851	-0.041009694626294169	-0.024828814198074742	-0.027661575566574035	-0.039753590270383818
7.6000000000000005	-0.024956521181565452	-0.025160565647345364	-0.026366642338882005	-0.041021446872191697	-0.025316900091165342	-0.028545441958679366	-0.039766113382923615
7.6050000000000004	-0.024954415272216996	-0.025440285280353296	-0.027119603013424622	-0.041030080629168276	-0.025823272347240272	-0.029424364832609837	-0.039776135726914741
7.6100000000000003	-0.024953234578656038	-0.025699440271040666	-0.027871514646317354	-0.041035597328816689	-0.026306031450726818	-0.030293842571813716	-0.039783278864276565
7.6150000000000002	-0.024952955790286342	-0.025913584727370813	-0.028606492194143213	-0.041037958873806811	-0.026724802046489145	-0.031147333963901954	-0.039787252211128339
7.6200000000000001	-0.024953552249791268	-0.026061673340098616	-0.029307508660712078	-0.04103708849258661	-0.027037919988592299	-0.031973551785359044	-0.039787897624553772
7.625	-0.024954994058124499	-0.02612830103144036	-0.029956319521763648	-0.041032875978781282	-0.027206722500158875	-0.032754537420887408	-0.039785230188992576
7.6299999999999999	-0.024957248198194525	-0.026106223152033037	-0.030533801525727471	-0.041025187322213844	-0.02720653213492373	-0.033465095988407495	-0.039779466072389191
7.6349999999999998	-0.024960278676911918	-0.025997946844706098	-0.031020765007996522	-0.041013878398303935	-0.027036723731968262	-0.034074086697537767	-0.039771027668142361
7.6400000000000006	-0.024964046685110174	-0.025815372631627635	-0.0313991948678276	-0.04099881192859077	-0.026721337262921023	-0.034547731861761757	-0.039760518281151527
7.6450000000000005	-0.024968510774717408	-0.025577573111982759	-0.031653761300821093	-0.040979876393903686	-0.026299432445643756	-0.034854542137466568	-0.039748663991518066
7.6500000000000004	-0.024973627052444436	-0.02530786671828611	-0.031773346588408399	-0.040957005057107768	-0.025813068910134192	-0.034970829182186386	-0.039736228781749802
7.6550000000000002	-0.02497934938906058	-0.025031434073820386	-0.031752291010476254	-0.040930192858433079	-0.025301484098641504	-0.034885373663261235	-0.039723918901713069
7.6600000000000001	-0.024985629643284334	-0.024773840344270166	-0.031591091741611052	-0.040899508826981457	-0.024803344389525896	-0.034601882624466632	-0.039712300664632022
7.665	-0.024992417899110782	-0.024559826231039757	-0.031296393943799398	-0.040865101932019698	-0.024362036506378679	-0.03413845822702595	-0.039701758532123613
7.6699999999999999	-0.024999662715328226	-0.024411454228193529	-0.03088026733204563	-0.040827199034722136	-0.024026639354621217	-0.033524210743871942	-0.039692514297407166
7.6749999999999998	-0.025007311385870153	-0.024345325184113885	-0.030358919381765298	-0.040786094743294338	-0.023844119448732187	-0.032794016983779817	-0.039684712796328576
7.6799999999999997	-0.02501531020948862	-0.024369599316343426	-0.029751111019344606	-0.040742134340790936	-0.023845007017861623	-0.031982902384864349	-0.039678557964280138
7.6850000000000005	-0.025023604767239797	-0.024482155057705006	-0.029076581219158883	-0.040695692259043736	-0.024031196548599341	-0.031121455757386975	-0.03967446167909746
7.6900000000000004	-0.025032140206098182	-0.024670875420656907	-0.028354749289356218	-0.040647149487125819	-0.024374588786052882	-0.03023317469288065	-0.039673154532877814
7.6950000000000003	-0.025040861527011668	-0.024915968760832064	-0.027603868458463417	-0.040596873558470581	-0.02482763997324517	-0.029333966899565349	-0.039675708879882476
7.7000000000000002	-0.025049713875627724	-0.025193217712570062	-0.026840685309157224	-0.040545204238266602	-0.025338239395526888	-0.028433480281006944	-0.039683442734371674
7.7050000000000001	-0.025058642833891108	-0.025476849703911633	-0.026080548805003597	-0.040492446819241842	-0.025859577511643434	-0.027537645569498462	-0.039697705540954711
7.71	-0.025067594710661029	-0.025741406451550337	-0.025337831124564003	-0.040438873313568241	-0.026351170939027606	-0.026651765595827305	-0.039719585242293798
7.7149999999999999	-0.025076516829513871	-0.025962967145778268	-0.024626478193925855	-0.04038473020293179	-0.026774304382908908	-0.025783555402092984	-0.039749608119021028
7.7199999999999998	-0.025085357811881606	-0.026120599783797268	-0.023960499633567629	-0.040330250175583934	-0.02708899950649302	-0.024945614234117557	-0.03978751578585505
7.7250000000000005	-0.025094067853683622	-0.026198581361341115	-0.023354231398672553	-0.040275664712683124	-0.027258304100631667	-0.024156855637537937	-0.039832189594921276
7.7300000000000004	-0.025102598993666257	-0.026188971034589628	-0.022822255217051043	-0.040221214562383367	-0.027259318999080573	-0.023442482800804652	-0.039881753443758383
7.7350000000000003	-0.025110905371658002	-0.02609332943246366	-0.022378931882785311	-0.040167155931917303	-0.02709302435192714	-0.0228322631141002	-0.039933834392049415
7.7400000000000002	-0.025118943475072916	-0.025922536349807852	-0.022037591662741447	-0.04011376136642604	-0.026784273322428418	-0.022357185928594793	-0.039985915454737966
7.7450000000000001	-0.025126672372000589	-0.025694752491242281	-0.021809509463917961	-0.040061315454665465	-0.026371650122274375	-0.022045036867615536	-0.040035692865201616
7.75	-0.025134053929346419	-0.025432649174766835	-0.021702855035468791	-0.040010106442570054	-0.02589571092260174	-0.021915835458604194	-0.040081357332316603
7.7549999999999999	-0.02514105301456989	-0.025161129602005256	-0.021721830220239852	-0.039960415393954826	-0.02539411457332006	-0.021978264019968129	-0.040121749482275745
7.7599999999999998	-0.025147637679669654	-0.024905885126999483	-0.021866175771703356	-0.03991250468779009	-0.024904727569014955	-0.022228040438238339	-0.040156379763918046
7.7650000000000006	-0.025153779326185885	-0.024692136378459656	-0.022131153838785136	-0.039866607457697045	-0.024470951681357336	-0.022648682350845106	-0.04018533771142227
7.7700000000000005	-0.025159452850119841	-0.024542649369395326	-0.02250800821661849	-0.039822919189266594	-0.024141967203588938	-0.023214447150217768	-0.040209135016113728
7.7750000000000004	-0.025164636765797339	-0.024474765621533834	-0.022984801196275804	-0.039781592225888673	-0.023964235813276301	-0.023894649413732538	-0.040228529445053021
7.7800000000000002	-0.02516931330786434	-0.024497224781659686	-0.023547450904980074	-0.0397427334988915	-0.023967275360094471	-0.024658254773243332	-0.040244366507556952
7.7850000000000001	-0.025173468510714288	-0.024608173087690602	-0.024180764073698673	-0.039706405452830475	-0.024152199558308753	-0.025477704845046717	-0.040257459822167912
7.79	-0.025177092264838129	-0.024795402636525195	-0.024869279192625847	-0.039672629903116541	-0.024490890544718744	-0.026331271100320356	-0.04026851564505271
7.7949999999999999	-0.025180178349721475	-0.025038745454984308	-0.025597793545597047	-0.039641394430912226	-0.024936432844914022	-0.027203693579547904	-0.040278095791586567
7.7999999999999998	-0.025182724443081957	-0.025313479436416181	-0.026351526555615928	-0.039612660863279477	-0.02543762264790201	-0.028085254229821992	-0.040286607360576293
7.8050000000000006	-0.025184732106365446	-0.025593371891901046	-0.027115952653606529	-0.039586375371390918	-0.025948737436401918	-0.028969668133984636	-0.040294306547721981
7.8100000000000005	-0.025186206746664483	-0.02585267877679635	-0.027876405498983316	-0.039562479712236677	-0.026430769758445757	-0.02985126329321202	-0.040301305930836556
7.8150000000000004	-0.025187157555241126	-0.026067424427843606	-0.028617603597863688	-0.039540923108664902	-0.026847004430471964	-0.030721944234260747	-0.040307578490485926
7.8200000000000003	-0.025187597423141951	-0.026216834152727467	-0.029323270719988408	-0.039521674184785277	-0.027159618158547741	-0.031568473876910058	-0.040312956296239447
7.8250000000000002	-0.025187542834430018	-0.026285478707209885	-0.029976019513043545	-0.039504732236405299	-0.027333030543266617	-0.032370671654167987	-0.040317126653110873
7.8300000000000001	-0.02518701373773085	-0.026265749527952686	-0.03055762983554933	-0.039490136925114563	-0.027343973600250628	-0.033101139463544406	-0.040319633113579306
7.835	-0.025186033397001081	-0.026159502245843319	-0.031049783234763824	-0.039477975271002538	-0.027191129480541015	-0.033726971051738268	-0.04031989244325343
7.8399999999999999	-0.025184628222422938	-0.025977858343212382	-0.03143521712784806	-0.039468384641254878	-0.026895923402181939	-0.034213494220113445	-0.040317240239929761
7.8449999999999998	-0.025182827582603137	-0.025739220698880655	-0.031699152982398282	-0.039461550373542237	-0.026493607668255009	-0.034529486168168103	-0.040311015901014421
7.8500000000000005	-0.025180663599223371	-0.025466598385562224	-0.03183075939934947	-0.039457696828307506	-0.026022467848297592	-0.034652695780848446	-0.040300690587881327
7.8550000000000004	-0.025178170925564333	-0.025185405901495483	-0.031824364920485085	-0.0394570711120081	-0.025519404788569188	-0.034574190846124162	-0.040286029384972277
7.8600000000000003	-0.025175386510238235	-0.02492201555497094	-0.031680159987957909	-0.039459919489348391	-0.025023084595668051	-0.034300237469378277	-0.040267262725669432
7.8650000000000002	-0.025172349347699414	-0.024702368807199785	-0.03140422554223056	-0.039466457564577451	-0.024579071426935738	-0.03385111109664405	-0.04024522666510752
7.8700000000000001	-0.025169100217120745	-0.024549741155362338	-0.031007873852172064	-0.039476836526489437	-0.024239668332685278	-0.033257183983919324	-0.040221422923916061
7.875	-0.025165681411275693	-0.024481477964432438	-0.030506441937239136	-0.039491108899814352	-0.024054652414164435	-0.032553447680396766	-0.04019795385326487
7.8799999999999999	-0.025162136457164384	-0.024505624827171731	-0.029917792400465472	-0.039509198060036374	-0.024055815965916418	-0.031773987333873849	-0.040177307717456846
7.8849999999999998	-0.025158509830121904	-0.024618981479510943	-0.029260818814195698	-0.039530875998800355	-0.024244265976553596	-0.03094773133623795	-0.040162004002923385
7.8900000000000006	-0.025154846663220081	-0.02480763943206344	-0.028554217645761684	-0.03955575331096696	-0.024589295298900346	-0.030096219036335813	-0.040154149390544153
7.8950000000000005	-0.025151192453777643	-0.025049788736950733	-0.027815695929261863	-0.03958328409928083	-0.025039855123679615	-0.029233465056317402	-0.040154991256887228
7.9000000000000004	-0.025147592768792665	-0.025319460210593121	-0.027061666815804811	-0.03961278661922412	-0.02554070325606721	-0.02836751287717075	-0.040164574893498964
7.9050000000000002	-0.025144092951135784	-0.025589727162439006	-0.026307375980457431	-0.039643478324436016	-0.026043404645519901	-0.027503062241470942	-0.040181603365379556
7.9100000000000001	-0.025140737828332652	-0.025834716829087858	-0.025567321746168336	-0.039674521913735404	-0.026508125975633928	-0.02664456271011147	-0.040203561345885971
7.915	-0.025137571425695462	-0.026030852682639577	-0.024855788611039171	-0.039705077406012257	-0.026899378794385698	-0.02579925261900641	-0.040227101722674005
7.9199999999999999	-0.025134636685622151	-0.026158261659457213	-0.024187306358867143	-0.039734354464625227	-0.02718242545992991	-0.024979675539401676	-0.040248622066409868
7.9249999999999998	-0.025131975194734969	-0.026202884560829663	-0.023576870424390217	-0.03976165928569806	-0.027325781278276028	-0.024205197363854104	-0.040264900510889198
7.9300000000000006	-0.025129626920546391	-0.026158837679412569	-0.023039809185294066	-0.039786431308517334	-0.027309844802044743	-0.023502044889555495	-0.040273639649453269
7.9350000000000005	-0.025127629959277305	-0.026029829197212598	-0.022591255768549642	-0.039808266596626674	-0.027135326134784046	-0.022901515837795455	-0.040273793288982569
7.9400000000000004	-0.02512602029634653	-0.025828682472171495	-0.022245268015915389	-0.039826926669839648	-0.026823918581813377	-0.022436365690499328	-0.040265616064156573
7.9450000000000003	-0.025124831580990659	-0.025575139764374588	-0.022013726563714212	-0.039842333494119753	-0.026410279203544683	-0.022135926614486344	-0.040250455493811004
7.9500000000000002	-0.025124094916380468	-0.025293109145056211	-0.021905207849923149	-0.039854552945707722	-0.025932312690866714	-0.022021059591086134	-0.040230370871196977
7.9550000000000001	-0.0251238386665334	-0.025008479793969907	-0.021924055689191865	-0.039863770130498286	-0.025427355174742084	-0.022100296863802244	-0.040207693207783834
7.96	-0.025124088281156344	-0.0247476839981055	-0.022069848556879552	-0.039870260357491652	-0.024935377464973617	-0.02236829949231162	-0.040184631715798287
7.9649999999999999	-0.025124866139495376	-0.02453624818987812	-0.022337381327994267	-0.039874359363622831	-0.024503767331443299	-0.022807072778426238	-0.040162996378276708
7.9699999999999998	-0.025126191414131787	-0.024396467282161841	-0.022717168470760912	-0.039876435704134863	-0.024186378590970441	-0.023389528795436383	-0.04014406111043263
7.9750000000000005	-0.025128079955545529	-0.02434414993266211	-0.023196361337037133	-0.039876867262280902	-0.02403297136926591	-0.02408432273228571	-0.040128553776289086
7.9800000000000004	-0.025130544198110789	-0.024385480007181215	-0.023759887450112614	-0.039876022812216375	-0.024072490561710395	-0.024860663409305706	-0.040116736452243215
7.9850000000000003	-0.025133593088128049	-0.024515506531778034	-0.024391586544962818	-0.039874248674712912	-0.02430033186635467	-0.025692022713605801	-0.040108532621074056
7.9900000000000002	-0.025137232034247031	-0.024719128466139502	-0.025075141102241936	-0.03987185985706318	-0.024678988627797008	-0.02655816026826073	-0.04010366315940557
7.9950000000000001	-0.025141462880614234	-0.024974113700275035	-0.025794665834744886	-0.039869134713093612	-0.025151957165261026	-0.027445389522644421	-0.040101764139165719
8.	-0.02514628390282609	-0.02525470908522668	-0.026534908880714837	-0.03986631207928553	-0.025661166612776426	-0.028345361799726014	-0.040102471590777046
8.0050000000000008	-0.025151689826736746	-0.02553446672531947	-0.027281104846851579	-0.039863589977520583	-0.026157600444597244	-0.02925279274507675	-0.040105468487856039
8.0099999999999998	-0.025157671869893435	-0.025787863346870096	-0.028018590265140569	-0.039861125242839808	-0.026602038235129809	-0.030162570724033066	-0.040110496314454291
8.0150000000000006	-0.025164217805346181	-0.025991346718866673	-0.028732337459473949	-0.039859033755683462	-0.026960260644607471	-0.031066679562923534	-0.040117338014740996
8.0199999999999996	-0.025171312047363545	-0.026124840544285398	-0.029406580648885655	-0.039857391262648582	-0.027199822364411055	-0.031951416441702601	-0.040125781814927222
8.0250000000000004	-0.025178935758460912	-0.026174178977898796	-0.03002469735558988	-0.039856235006904661	-0.027293237392436043	-0.032795487703430881	-0.040135577181864696
8.0299999999999994	-0.025187066977000287	-0.026133808491749066	-0.030569467672602921	-0.039855566523404717	-0.027226538383714603	-0.033569630107168236	-0.040146395401738727
8.0350000000000001	-0.025195680764523012	-0.026008329631366053	-0.031023763990376069	-0.039855355964952259	-0.027006410664133507	-0.03423829092641846	-0.040157807659754394
8.0400000000000009	-0.025204749371754868	-0.025811843599518391	-0.031371630393810579	-0.039855548206930838	-0.026659167713827325	-0.034763500779013523	-0.040169292270270336
8.0449999999999999	-0.025214242422229256	-0.02556538841261647	-0.031599609666343328	-0.039856070740774574	-0.026221929756395083	-0.035110420715492446	-0.040180278792630933
8.0500000000000007	-0.025224127112211579	-0.025293820548754054	-0.031698091652763868	-0.039856843038475517	-0.025733377218494571	-0.035253359848583438	-0.040190229371696098
8.0549999999999997	-0.025234368425613878	-0.025023386383921212	-0.031662417809894996	-0.03985778670587433	-0.025230961506350735	-0.035180671962233324	-0.040198746879426012
8.0600000000000005	-0.025244929362411662	-0.02478017185969909	-0.031493503350822467	-0.039858835415870791	-0.024754763142267638	-0.03489710243393733	-0.040205687000775682
8.0649999999999995	-0.025255771179021516	-0.024588660337749594	-0.031197831668795278	-0.039859943413558863	-0.024352027282584118	-0.034422872628253692	-0.0402112409326848
8.0700000000000003	-0.02526685363899353	-0.02446957511709124	-0.030786813342003533	-0.03986109139732226	-0.024075094059046356	-0.033789783705777121	-0.040215951962004976
8.0749999999999993	-0.025278135272309436	-0.024437014751340996	-0.030275644065126027	-0.03986228885566518	-0.023969639189289335	-0.03303549105469996	-0.040220637794883378
8.0800000000000001	-0.025289573641523802	-0.024495879979601419	-0.029681899820393404	-0.039863572472460314	-0.024058082501484383	-0.032197518670796385	-0.040226213137063899
8.0850000000000008	-0.025301125612920479	-0.024640879186262191	-0.029024145028197924	-0.039865000920909388	-0.024329066848218311	-0.031308446919934396	-0.0402334399845755
8.0899999999999999	-0.025312747630846455	-0.024857681476482953	-0.028320795774386082	-0.039866647096584496	-0.024741137405908616	-0.030393154326079662	-0.040242666127321983
8.0950000000000006	-0.025324395993338356	-0.025125613006499202	-0.027589393553528043	-0.039868589401456829	-0.025238085158707128	-0.029468304198619212	-0.040253631373718672
8.0999999999999996	-0.025336027127189697	-0.025420587698069048	-0.026846335444794638	-0.039870903912113564	-0.025765145466047773	-0.028543710767940263	-0.04026541409783517
8.1050000000000004	-0.025347597860534601	-0.02571721451108154	-0.026107003541270872	-0.039873659052962064	-0.026276813097734886	-0.027624936035612186	-0.040276555102194668
8.1099999999999994	-0.025359065691156348	-0.025989960530870347	-0.025386159426580537	-0.039876913777955061	-0.026735037979577499	-0.026716435698750114	-0.04028534127777559
8.1150000000000002	-0.025370389048673496	-0.026214167595692173	-0.024698426754392634	-0.039880719395441605	-0.027103461247143839	-0.025824669902330684	-0.040290177850646619
8.120000000000001	-0.025381527548841258	-0.02636795361830151	-0.024058676958329212	-0.039885124283185351	-0.027345412263073313	-0.024960700143973627	-0.040289946511825603
8.125	-0.025392442238259438	-0.026435310091358924	-0.023482157372167977	-0.039890180073726293	-0.027430130579479958	-0.024141852341194495	-0.040284250542417702
8.1300000000000008	-0.025403095827866661	-0.0264094472189043	-0.022984254793555432	-0.039895947608423646	-0.02734429997622613	-0.023392064651060914	-0.040273485618749646
8.1349999999999998	-0.025413452913673182	-0.026294666496773898	-0.022579866268669445	-0.039902501102165769	-0.027099715126096595	-0.022740635006809472	-0.040258730772454232
8.1400000000000006	-0.025423480183277454	-0.026105600995026991	-0.022282442580490828	-0.039909929444290303	-0.026729904651855103	-0.022219312593669001	-0.040241505964796684
8.1449999999999996	-0.025433146606838861	-0.025864226426885101	-0.02210286039333971	-0.039918334213525017	-0.026278246334820975	-0.021858056874457889	-0.040223472714937369
8.1500000000000004	-0.025442423611299454	-0.025596251650420874	-0.022048341923233662	-0.039927824616766056	-0.025787265994438632	-0.021680238920283056	-0.040206155355964043
8.1549999999999994	-0.025451285236753159	-0.02532834240905002	-0.02212165366249556	-0.039938510026491486	-0.025296163539434022	-0.021698408431900018	-0.040190738368858003
8.1600000000000001	-0.025459708274011818	-0.025086453489254146	-0.022320767455016544	-0.039950491021638571	-0.024845276759841509	-0.021911787736501889	-0.040177962895890235
8.1650000000000009	-0.025467672382565088	-0.024894501005053079	-0.022639066917777152	-0.039963849842381348	-0.024480282098709293	-0.022306263579434306	-0.040168116163498302
8.1699999999999999	-0.025475160188274254	-0.024772516189016058	-0.023066057361849239	-0.039978641018248433	-0.024249044394278149	-0.022856918985154406	-0.040161089184598903
8.1750000000000007	-0.025482157360278951	-0.024734203687356508	-0.023588424603988023	-0.039994882708678001	-0.024189625055189068	-0.023532374972507652	-0.040156472253371961
8.1799999999999997	-0.025488652666767701	-0.024784737876787921	-0.02419121911114433	-0.040012549083307078	-0.024315926961315855	-0.024299731727628355	-0.040153661224430141
8.1850000000000005	-0.025494638009441174	-0.02491988587239859	-0.024858932276265754	-0.040031563916334376	-0.024611367476895476	-0.025128884257830837	-0.040151955583916946
8.1899999999999995	-0.025500108436571852	-0.025126929093664496	-0.025576277061993415	-0.040051795493525333	-0.025035679755889967	-0.025995363950795807	-0.04015063780533222
8.1950000000000003	-0.025505062134832463	-0.025386879606482161	-0.026328566857286982	-0.040073052925117078	-0.025539616700620049	-0.026881388149988424	-0.040149030102190876
8.1999999999999993	-0.025509500400130496	-0.025676919996781979	-0.0271016802784982	-0.040095084001245701	-0.026077214063533291	-0.027775250825678426	-0.040146528738426945
8.2050000000000001	-0.025513427587870202	-0.025972214615041463	-0.02788168584247282	-0.040117574791420078	-0.026609104106141479	-0.02866944501115919	-0.040142617870048816
8.2100000000000008	-0.025516851043219879	-0.026247032061932886	-0.028654267035783429	-0.040140151248464748	-0.027097861754943463	-0.029557993336425458	-0.04013686524934687
8.2149999999999999	-0.025519781012081279	-0.026475912808791226	-0.029404130181611324	-0.040162383108907136	-0.027501815158872667	-0.030433471701217796	-0.04012890188574661
8.2200000000000006	-0.025522230533598346	-0.02663581127987523	-0.030114592037759645	-0.040183790365799041	-0.027775153227259309	-0.031284230715678582	-0.040118387703850816
8.2249999999999996	-0.025524215315150846	-0.026709442571200642	-0.030767527495940909	-0.040203852516181221	-0.027878323352694794	-0.032092372899037214	-0.040104966021101474
8.2300000000000004	-0.025525753590964734	-0.026688832495348508	-0.031343805280068859	-0.040222020648210372	-0.027793915998635371	-0.032833071927060753	-0.040088211750124184
8.2349999999999994	-0.025526865965434527	-0.026577315883847381	-0.031824249777153965	-0.04023773223959852	-0.027536105955377109	-0.033475713091658567	-0.04006758173576104
8.2400000000000002	-0.0255275752425448	-0.026388806150456766	-0.032191048874031	-0.040250428308980041	-0.027145392402701848	-0.033987002246488693	-0.040042380080584451
8.245000000000001	-0.025527906242658466	-0.026144751054296703	-0.0324294043313305	-0.040259572326214077	-0.026673011954470464	-0.034335650616794194	-0.040011755331123486
8.25	-0.025527885608185072	-0.025870430582607618	-0.032529128180710784	-0.040264670086455109	-0.026167374269505664	-0.03449765800512658	-0.039974747687667886
8.2550000000000008	-0.025527541599600224	-0.025592121889461375	-0.032485861732740082	-0.040265289621096656	-0.025670486463250333	-0.034460843777612479	-0.039930400184181439
8.2599999999999998	-0.025526903883356912	-0.025335472734362402	-0.032301652872315664	-0.040261080177402105	-0.025222314691547572	-0.034227331576748954	-0.039877935976573034
8.2650000000000006	-0.025526003313314869	-0.025124337945793204	-0.031984763394119278	-0.040251789342829795	-0.024865100691831822	-0.033813226763929616	-0.03981698477713061
8.2699999999999996	-0.025524871707283597	-0.024979164681604049	-0.031548752743560331	-0.04023727748781411	-0.024640751853346195	-0.033245562901168368	-0.039747819174417984
8.2750000000000004	-0.02552354162030563	-0.024914714809296835	-0.03101104374156221	-0.040217528804474795	-0.024580625389139126	-0.032557412040812417	-0.039671543920387561
8.2799999999999994	-0.025522046116317202	-0.024937812207600683	-0.030391272275607704	-0.040192658287884556	-0.024694249163020147	-0.031782531502976566	-0.039590177437741486
8.2850000000000001	-0.025520418539806442	-0.025046163936964964	-0.029709734087733176	-0.040162914030520941	-0.024965711720474459	-0.03095089649805061	-0.039506580993616314
8.2900000000000009	-0.025518692289060885	-0.025228857014498254	-0.02898617583993187	-0.040128674217853572	-0.025360568717745113	-0.030086018172669982	-0.03942422607930357
8.2949999999999999	-0.025516900592557484	-0.025468246371786768	-0.028239065055181985	-0.040090438300503829	-0.025837716332436256	-0.029204319044739021	-0.03934683456645327
8.3000000000000007	-0.025515076290026067	-0.025742303427035876	-0.02748535140329441	-0.04004881206488782	-0.026358016302107011	-0.028316300014375226	-0.039277963384775877
8.3049999999999997	-0.025513251619629217	-0.026026539440547326	-0.026740629773607374	-0.040004486781730394	-0.026885395908938597	-0.027428933636231376	-0.039220620984932973
8.3100000000000005	-0.025511458012634304	-0.026295288760149482	-0.026019549317937651	-0.03995821325777836	-0.027381820570731855	-0.026548648136346761	-0.039176990261128364
8.3149999999999995	-0.025509725896928771	-0.026522938146906913	-0.025336285223678388	-0.039910772337980113	-0.027801776601467765	-0.025684318999465362	-0.039148297470687168
8.3200000000000003	-0.025508084510571738	-0.026685988130997172	-0.024704897500149814	-0.039862944028403811	-0.028093584532361784	-0.024849750284677133	-0.03913482403582505
8.3249999999999993	-0.025506561726501335	-0.026766258763668442	-0.024139437929396469	-0.039815477752600102	-0.028211586367197797	-0.024065163288846354	-0.039136024790172232
8.3300000000000001	-0.02550518388950964	-0.0267543872946269	-0.023653727034970332	-0.039769066197609837	-0.028134126646296463	-0.023357256601129719	-0.039150702607074553
8.3350000000000008	-0.02550397566628021	-0.026651963595844843	-0.023260800214369999	-0.039724324737737432	-0.02787433118370896	-0.022757548201763973	-0.039177195321132972
8.3399999999999999	-0.02550295990943674	-0.026471090392108002	-0.022972104040068997	-0.039681777649767755	-0.027474500197892698	-0.022299023427538457	-0.03921354805995305
8.3450000000000006	-0.025502157536193875	-0.026231638751720531	-0.02279659260595214	-0.039641851432252309	-0.026988822109252204	-0.022011564178852222	-0.039257661926674146
8.3499999999999996	-0.025501587422244627	-0.025957730045081069	-0.022739910430992348	-0.03960487471305052	-0.026467990031433755	-0.021917080853877023	-0.039307421116869551
8.3550000000000004	-0.025501266311297743	-0.025674962817576353	-0.02280383941752992	-0.039571083625237126	-0.0259545899696823	-0.022025510269457371	-0.039360803234656981
8.3599999999999994	-0.025501208740639908	-0.025408813358641362	-0.022986132249949751	-0.039540631223923262	-0.025487352925889956	-0.022332737263895036	-0.039415974363841977
8.3650000000000002	-0.025501426982843776	-0.025183536955185611	-0.023280767939087302	-0.039513599490206372	-0.025106135030618398	-0.022821040123378516	-0.039471365582943951
8.370000000000001	-0.02550193100379345	-0.025020625879170047	-0.023678571559205275	-0.039490012646121453	-0.024850627476594826	-0.023461987340869586	-0.039525724598742582
8.375	-0.025502728436907953	-0.024936490582904723	-0.024168064943624216	-0.039469850781192153	-0.024751786008110382	-0.024221046614674113	-0.039578136596931435
8.3800000000000008	-0.0255038245734193	-0.024939948788598162	-0.024736375601550384	-0.039453063069866956	-0.024821612793948771	-0.025062733696611349	-0.039628011898521352
8.3849999999999998	-0.025505222368441154	-0.025030613344610948	-0.025370032608269214	-0.039439580071579591	-0.025048984360490668	-0.025955076670311994	-0.039675042963852963
8.3900000000000006	-0.025506922462375233	-0.025198977951336497	-0.026055514828269698	-0.039429324719935106	-0.025404481472797429	-0.026872495726409637	-0.039719137836489379
8.3949999999999996	-0.025508923217236301	-0.02542812552831434	-0.026779476179309494	-0.039422221627415828	-0.025850265838066794	-0.02779673607798858	-0.039760339926844843
8.4000000000000004	-0.025511220767197806	-0.025696184769589535	-0.027528641174253389	-0.039418204283076075	-0.026348277197382496	-0.028716011834575325	-0.039798744644553602
8.4049999999999994	-0.025513809082726595	-0.025978525406278229	-0.02828943067763983	-0.039417219643671036	-0.026862356913973044	-0.029622854779587548	-0.039834422156519056
8.4100000000000001	-0.025516680047497513	-0.02624928528974067	-0.02904743520816714	-0.039419229558166971	-0.027354427549032501	-0.030511282546959801	-0.039867353302051684
8.4150000000000009	-0.025519823547215541	-0.026482681093368418	-0.029786895691856365	-0.039424208464747867	-0.027779295978510005	-0.031373880668174967	-0.039897383353347249
8.4199999999999999	-0.025523227569449476	-0.0266549696529715	-0.030490373128382389	-0.039432136896104947	-0.028085217670284941	-0.032199329034378652	-0.039924196588767738
8.4250000000000007	-0.025526878313452642	-0.02674746205386375	-0.031138780847822432	-0.039442990549078044	-0.028224960293664003	-0.03297084248997996	-0.039947313931111284
8.4299999999999997	-0.025530760308942062	-0.026749884052506535	-0.03171190719117737	-0.039456725033587409	-0.028173390781531488	-0.033665916050621095	-0.03996611618399485
8.4350000000000005	-0.025534856542782189	-0.026662543205001651	-0.032189468884343528	-0.039473256906929363	-0.027939138256886802	-0.034257609444478421	-0.039979896237305107
8.4399999999999995	-0.025539148592432871	-0.026496095101687912	-0.032552614593121254	-0.03949244219592235	-0.027560472353100152	-0.034717334559523749	-0.039987944100013634
8.4450000000000003	-0.025543616765081746	-0.026269079448311583	-0.032785669166214025	-0.039514054253368042	-0.027088876695802545	-0.035018748975235534	-0.03998966742976371
8.4499999999999993	-0.025548240241277914	-0.026004641823771296	-0.03287781020993763	-0.039537763401531485	-0.026573427948408883	-0.035142005783007663	-0.039984745901009575
8.4550000000000001	-0.02555299722198525	-0.025727909347307426	-0.032824338925019736	-0.039563121270144858	-0.02605541643694876	-0.035077394291381847	-0.039973309334875542
8.4600000000000008	-0.025557865077938845	-0.025464457237711652	-0.03262726848071739	-0.03958955291245568	-0.025572168897482026	-0.034827435544494807	-0.03995611747436234
8.4649999999999999	-0.025562820500159417	-0.025239195304364269	-0.032295096516330696	-0.03961635955686349	-0.02516248983698214	-0.034406811345304496	-0.039934706291266581
8.4700000000000006	-0.025567839650647444	-0.025074694164246018	-0.031841812879152741	-0.039642734137075489	-0.024866697504980332	-0.03384005206782801	-0.039911456568412954
8.4749999999999996	-0.025572898312158268	-0.02498858921355606	-0.031285361988500134	-0.039667790522306554	-0.024719374191010481	-0.033157530905704391	-0.03988954086158187
8.4800000000000004	-0.025577972036144606	-0.024990704746674766	-0.030645880800886212	-0.039690605722442519	-0.024738989191405776	-0.032390786906208169	-0.039872718909107666
8.4849999999999994	-0.025583036287904929	-0.025081144425295118	-0.029944044535629728	-0.03971027246549716	-0.02492145102851305	-0.03156833430696987	-0.039864979267262624
8.4900000000000002	-0.025588066588120781	-0.02525030102862029	-0.029199782131733458	-0.039725957732537384	-0.025241999581131838	-0.030712867084630467	-0.039870061460272881
8.495000000000001	-0.02559303864995801	-0.025480739521366508	-0.028431504607212898	-0.039736961437441584	-0.025663816320705884	-0.029840273788711704	-0.039890929036522284
8.5	-0.025597928511033506	-0.025749966398593487	-0.027655861646016515	-0.0397427687858877	-0.026147333917312977	-0.028960370773978887	-0.039929288633777427
8.5050000000000008	-0.025602712659623897	-0.026032919084153269	-0.026887936041907617	-0.039743090160745301	-0.026654537130968173	-0.028078923723133524	-0.03998525403363442
8.5099999999999998	-0.025607368154504394	-0.026303666355603612	-0.026141717811936818	-0.039737883697371558	-0.027146766248326438	-0.027200403411641684	-0.040057232713853627
8.5150000000000006	-0.025611872737981572	-0.02653674173521775	-0.025430671601697208	-0.039727357853438935	-0.027579817155868734	-0.026330939866059402	-0.040142068589948551
8.5199999999999996	-0.025616204941691041	-0.026708984946765546	-0.024768216517533498	-0.039711953872535351	-0.027903429680767269	-0.02548099246935881	-0.040235419442084836
8.5250000000000004	-0.025620344184857469	-0.02680232225785488	-0.024167969444100081	-0.039692310609130803	-0.028070459667387422	-0.024667278897561151	-0.040332296943106825
8.5299999999999994	-0.025624270864743254	-0.026806846744874824	-0.023643655612287984	-0.039669216253660711	-0.028053044498159506	-0.023913516007046623	-0.040427666328829159
8.5350000000000001	-0.025627966439167732	-0.02672277386813729	-0.023208658826137166	-0.039643552725808662	-0.027854602080512714	-0.02324959204575304	-0.040516999583342157
8.5400000000000009	-0.025631413500967554	-0.026560180481166117	-0.022875261130883971	-0.039616238749402746	-0.027507638657421715	-0.022708989688224324	-0.040596698478784027
8.5449999999999999	-0.025634595844394602	-0.02633673382908178	-0.02265369566763174	-0.039588176962349141	-0.027059191765104074	-0.022324641317678837	-0.040664341640737907
8.5500000000000007	-0.025637498523517807	-0.026074745701618218	-0.022551190458256737	-0.03956020910092449	-0.026555764213859086	-0.02212386503899141	-0.040718749839205065
8.5549999999999997	-0.025640107902708584	-0.025798868865895136	-0.022571198341948227	-0.03953308166976683	-0.026037536305911904	-0.022123460357100423	-0.040759895370904131
8.5600000000000005	-0.02564241169940884	-0.025534733186398768	-0.022712979472718501	-0.039507422899715192	-0.025541928043513143	-0.022326242205465259	-0.040788699712081655
8.5649999999999995	-0.02564439901938316	-0.025307777751178519	-0.022971630554905746	-0.039483730457675954	-0.025109487336623368	-0.022720087196550755	-0.04080676893266888
8.5700000000000003	-0.02564606038473697	-0.025141314102130781	-0.023338556345183802	-0.039462368440825096	-0.024784616439036657	-0.023279917418278204	-0.040816112127484025
8.5750000000000011	-0.025647387754982674	-0.025053566637733248	-0.023802280544051708	-0.039443571683184839	-0.024608093945258674	-0.023972146142580444	-0.0408188784864989
8.5800000000000001	-0.025648374541504326	-0.025054504141974833	-0.024349422266346409	-0.039427455263417128	-0.024604757555349195	-0.024760337431954837	-0.04081713698386083
8.5850000000000008	-0.025649015615780098	-0.025143856014395269	-0.024965638907424655	-0.039414027225163586	-0.024774226253732171	-0.025610544557156056	-0.040812711295936457
8.5899999999999999	-0.025649307311748672	-0.02531129052781253	-0.025636359620871671	-0.039403202797738318	-0.02509117998217035	-0.026495085848171517	-0.040807072861720556
8.5950000000000006	-0.025649247422659414	-0.025538597786664938	-0.026347194916021152	-0.039394818749979341	-0.025514792027994299	-0.027394174933797977	-0.040801287772986416
8.5999999999999996	-0.02564883519289226	-0.025802736454314822	-0.027083988352178328	-0.03938864686887146	-0.026000399904089141	-0.028295492406643266	-0.040796008736243464
8.6050000000000004	-0.025648071305042347	-0.026078485223520752	-0.02783255719543503	-0.039384405901850134	-0.026506022127408695	-0.029192211879052264	-0.04079150151280557
8.6099999999999994	-0.025646957862716539	-0.026340180161598704	-0.028578236587426503	-0.039381771631512831	-0.026991423904549752	-0.030080126625814336	-0.040787695413453506
8.6150000000000002	-0.025645498369388914	-0.026562984639320275	-0.029305388400206352	-0.039380385065003791	-0.027413595600976493	-0.030954472987882994	-0.040784248723681485
8.620000000000001	-0.025643697703693104	-0.026724582669466382	-0.02999705672377213	-0.039379859016309311	-0.027725813635298954	-0.031806959488438265	-0.040780621475061209
8.625	-0.025641562091439193	-0.026807740902568385	-0.030634942152480048	-0.039379783626216525	-0.027885425180272642	-0.032623472130513129	-0.040776149135404144
8.6300000000000008	-0.025639099074711569	-0.026803152799298256	-0.031199821872493254	-0.039379731578892199	-0.027867895958208336	-0.033382928748470694	-0.040770111424024674
8.6349999999999998	-0.025636317478283939	-0.026711239625709735	-0.031672460660033708	-0.039379263901801111	-0.027677017134142376	-0.034057717029493076	-0.04076179096478906
8.6400000000000006	-0.025633227373624896	-0.026541903115062333	-0.032034947239918107	-0.039377937242562951	-0.027342442813581364	-0.034615969642438974	-0.040750517630316036
8.6449999999999996	-0.025629840040690102	-0.026312430320259962	-0.032272272376437684	-0.03937531337343135	-0.026906562048184826	-0.035025551145599174	-0.040735696901277971
8.6500000000000004	-0.02562616792767626	-0.02604477832037571	-0.032373872354451834	-0.039370971372632277	-0.026411617071508263	-0.035259108815458906	-0.040716824429756243
8.6549999999999994	-0.025622224608875803	-0.025763428663551254	-0.032334828516428847	-0.039364522490662107	-0.025895767525433974	-0.035299052816479493	-0.040693493270138839
8.6600000000000001	-0.025618024740752206	-0.025494049316202735	-0.032156461339575546	-0.039355627178984456	-0.025397625367493036	-0.035141125800560086	-0.040665403013742982
8.6650000000000009	-0.025613584016282998	-0.025262243120514428	-0.031846181394771161	-0.039344013216269687	-0.024962006635258049	-0.034795479232877	-0.040632379363520058
8.6699999999999999	-0.025608919117621885	-0.025091479195592625	-0.031416626340882728	-0.039329493406323968	-0.024639148617070214	-0.034284876196299205	-0.040594407793641776
8.6750000000000007	-0.02560404766708959	-0.025000012135115962	-0.030884272408361311	-0.03931198103204131	-0.024474474951737973	-0.03364053359053347	-0.040551677279070574
8.6799999999999997	-0.025598988176456443	-0.024997646172914858	-0.030267812692392513	-0.039291501200206122	-0.024493552589763365	-0.0328968211818218	-0.040504622811080262
8.6850000000000005	-0.025593759994469178	-0.025083763160063284	-0.029586616496652611	-0.039268196435608305	-0.024692052374011772	-0.032086258233612872	-0.040453951666608631
8.6899999999999995	-0.025588383252577299	-0.025247590932857652	-0.028859527079487586	-0.039242325369462816	-0.02503787223007873	-0.031235950547976468	-0.0404006393811734
8.6950000000000003	-0.025582878808747617	-0.025470522079338365	-0.028104146674316155	-0.03921425406328552	-0.025483498396492086	-0.030366002916045597	-0.040345885996949327
8.7000000000000011	-0.025577268189265444	-0.025729287902813119	-0.027336634232919949	-0.039184440324600452	-0.02597968878712141	-0.029489829626691243	-0.040291029620998432
8.7050000000000001	-0.02557157352843659	-0.02599867712035837	-0.026571934081255771	-0.039153412188723369	-0.026482511927751758	-0.028615886867836532	-0.040237422072806034
8.7100000000000008	-0.025565817506066173	-0.026253254554571739	-0.025824279960158375	-0.039121742433542009	-0.026952171533570365	-0.027750213736750663	-0.040186281060128774
8.7149999999999999	-0.025560023282592888	-0.026468536271167492	-0.025107782794943682	-0.039090021446571262	-0.027348231082714114	-0.026899209172687455	-0.040138544266237891
8.7200000000000006	-0.025554214431792059	-0.026622556112818635	-0.024436908611742768	-0.03905883089516303	-0.027628443272913087	-0.026072168824617506	-0.04009475877056641
8.7249999999999996	-0.025548414870967505	-0.02669833537372223	-0.023826680779019893	-0.039028720441916368	-0.027755812398907002	-0.025283178546939934	-0.040055037823968694
8.7300000000000004	-0.025542648788503868	-0.026686727144471671	-0.023292495312208422	-0.039000189247407169	-0.027711093447795886	-0.024552001909136083	-0.040019102231338227
8.7349999999999994	-0.025536940568801375	-0.026588314129890919	-0.02284951615820037	-0.038973673319404684	-0.027501177554433313	-0.023903657530376869	-0.039986398814302049
8.7400000000000002	-0.025531314714503782	-0.026413281697782703	-0.02251171102922158	-0.038949539041339416	-0.02715577934643635	-0.02336652493141203	-0.039956263954928253
8.745000000000001	-0.025525795766063605	-0.026179354354991472	-0.022290680820169467	-0.038928082571441827	-0.026715125052404566	-0.022969083332309324	-0.039928087418088315
8.75	-0.025520408218630455	-0.02590895731440012	-0.022194503089392817	-0.038909534335275595	-0.026218892868945631	-0.022735753785644842	-0.039901435865333755
8.7550000000000008	-0.02551517643642031	-0.025626836393681091	-0.022226828971745893	-0.038894067565768617	-0.025703803013719655	-0.022682685308573185	-0.039876113254258355
8.7599999999999998	-0.025510124564588239	-0.025358509332802377	-0.022386430723340282	-0.038881809751890331	-0.025208596289259665	-0.022814544359540841	-0.039852157442520811
8.7650000000000006	-0.025505276438830042	-0.025128968643147394	-0.022667300579255332	-0.038872855883497613	-0.024779153123734077	-0.023123272149668084	-0.039829789625225015
8.7699999999999996	-0.025500655492876723	-0.024960786911340897	-0.023059276843748408	-0.03886728246290562	-0.024466484620553543	-0.023589298592397657	-0.039809340974811494
8.7750000000000004	-0.025496284664161886	-0.024871357762607307	-0.023549056621774249	-0.038865161344621139	-0.024315439416144315	-0.024184967787311683	-0.039791179430934694
8.7799999999999994	-0.025492186297924123	-0.024869971079748226	-0.024121379207154514	-0.038866572536771601	-0.02434950202983923	-0.024879237735072737	-0.039775652566751002
8.7850000000000001	-0.025488382050108716	-0.024955993982601156	-0.024760147161684072	-0.038871615144712088	-0.024561548203150929	-0.025642381937944093	-0.039763053906682638
8.7900000000000009	-0.025484892789453647	-0.025119088395488556	-0.025449291023351847	-0.038880415667855037	-0.024916962332865451	-0.026449569620086391	-0.039753612834982369
8.7949999999999999	-0.025481738499185599	-0.025341342940461576	-0.026173260469640955	-0.03889313288892364	-0.025366522916837025	-0.027282698822328769	-0.039747503493091044
8.8000000000000007	-0.025478938178789351	-0.02560023426465495	-0.026917115897970384	-0.038909958637018099	-0.025860206458082704	-0.028130419051811004	-0.039744865723221431
8.8049999999999997	-0.025476509746389719	-0.025871177639484128	-0.027666279322402426	-0.038931113778098145	-0.026354269315170993	-0.028986670620099162	-0.039745830458938779
8.8100000000000005	-0.025474469942268752	-0.026129129741355474	-0.028406069666379388	-0.03895683890534897	-0.026810023910682386	-0.029848215664441999	-0.039750542178327894
8.8149999999999995	-0.025472834234107171	-0.026349685994360883	-0.029121189536944318	-0.038987379386596681	-0.027188697304018385	-0.030711622514737847	-0.039759171523256483
8.8200000000000003	-0.025471616724553527	-0.026510620815113108	-0.029795346193936707	-0.039022964696446019	-0.027449588563496032	-0.031570127963312378	-0.039771911701321966
8.8250000000000011	-0.025470830061758147	-0.026594424811003346	-0.030411176063841895	-0.039063782336814637	-0.027556581060992486	-0.032410837796719876	-0.039788952962604984
8.8300000000000001	-0.025470485353482182	-0.026591328858358004	-0.030950596287834642	-0.039109947142467794	-0.027490733140550082	-0.033212836477202239	-0.039810430779112317
8.8350000000000008	-0.025470592085496565	-0.026501433993045553	-0.031395627519848424	-0.039161467372939969	-0.027259409692977608	-0.033946863394201096	-0.039836346095704578
8.8399999999999999	-0.025471158044849642	-0.02633474113649318	-0.031729626854346299	-0.039218209678243535	-0.026893722573848651	-0.034577118123114849	-0.039866460907488264
8.8450000000000006	-0.025472189248721164	-0.026109057546234347	-0.031938758054226107	-0.039279865726345911	-0.026436279044220204	-0.035065353825370647	-0.039900179757534474
8.8499999999999996	-0.02547368987945714	-0.025846939437303255	-0.03201343855646166	-0.039345923893815679	-0.025929376032221438	-0.035376723476480062	-0.039936436877991005
8.8550000000000004	-0.025475662226450362	-0.025573032747204391	-0.031949471043729985	-0.039415649812536646	-0.025411462901274395	-0.035486086061980532	-0.039973617573428447
8.8599999999999994	-0.025478106635427412	-0.025312373778150182	-0.031748611416389454	-0.039488079590373593	-0.024921145893763701	-0.035383034766665988	-0.040009547707698517
8.8650000000000002	-0.025481021465733344	-0.025089200281984012	-0.031418440450839108	-0.039562029052830371	-0.024501941298644074	-0.035074093733922583	-0.040041582969811126
8.870000000000001	-0.025484403056142135	-0.024925403440777261	-0.030971562535111723	-0.039636121313499931	-0.024200888940858738	-0.034581371544401475	-0.040066817208941834
8.875	-0.025488245699641331	-0.024838174965954384	-0.030424304577617946	-0.039708833389015999	-0.024058885523983414	-0.033938121425944184	-0.040082406578470939
8.8800000000000008	-0.025492541627689467	-0.024837310227597435	-0.029795186648474525	-0.039778560557772666	-0.024097316996379264	-0.033182613319659909	-0.040085977277971405
8.8849999999999998	-0.025497281004232854	-0.024923300951674582	-0.029103458056007787	-0.039843694959565759	-0.024309569482810368	-0.032352068077140597	-0.040076056316875351
8.8900000000000006	-0.02550245192986636	-0.025087208052512057	-0.028367940813877404	-0.039902712863515405	-0.0246633118111351	-0.031478083387954464	-0.040052445241079121
8.8949999999999996	-0.025508040456335077	-0.025312395979138452	-0.027606321788323174	-0.03995426343918082	-0.025111868331527953	-0.030584265265792776	-0.040016453234262117
8.9000000000000004	-0.025514030611531492	-0.025577230909124102	-0.026834919376351109	-0.039997251051118538	-0.025607116287550587	-0.029686050412816425	-0.039970922067050114
8.9049999999999994	-0.025520404435123822	-0.025857552208847945	-0.02606884988424258	-0.040030903254727954	-0.026106553796728545	-0.028792231441056984	-0.039920009907166626
8.9100000000000001	-0.025527142024784274	-0.026128303735655445	-0.025322449966367351	-0.04005481784316272	-0.026572260461200429	-0.027907537881126272	-0.039868747850850553
8.9150000000000009	-0.025534221592949696	-0.026364670684275837	-0.024609779119630144	-0.040068984355786819	-0.026965476044402074	-0.027035678728560705	-0.039822431781626581
8.9199999999999999	-0.025541619533969204	-0.026543644382213127	-0.023945027210467037	-0.040073778133027732	-0.027244132843315581	-0.026182362813630906	-0.039785950370719414
8.9250000000000007	-0.025549310501385029	-0.026646619165429038	-0.02334268102864788	-0.0400699279117845	-0.027369233536496347	-0.02535787091876798	-0.039763166770873944
8.9299999999999997	-0.025557267495011728	-0.026662567621196946	-0.022817356081352436	-0.040058460681894149	-0.027318518243177721	-0.024578739223024233	-0.039756461262466403
8.9350000000000005	-0.025565461957433949	-0.026590400918617446	-0.022383269956209886	-0.040040629685039936	-0.027097526522534103	-0.023868098566793398	-0.039766507058551552
8.9399999999999995	-0.025573863879387829	-0.026439217582135008	-0.022053412902299854	-0.040017832750616669	-0.026738427426896159	-0.02325431488075027	-0.039792301354601184
8.9450000000000003	-0.025582441913495856	-0.026226315007393138	-0.021838545840575201	-0.039991528496657082	-0.02628742993168046	-0.022767878736741309	-0.039831422283400003
8.9500000000000011	-0.025591163495677034	-0.025974092376946818	-0.021746208184007985	-0.039963157312214115	-0.025791010648290306	-0.022436975737872043	-0.039880442769187507
8.9550000000000001	-0.025599994973560608	-0.025707272804207627	-0.02177993163374525	-0.039934072666414959	-0.025289953375720493	-0.022282679877320202	-0.039935412658173824
8.9600000000000008	-0.025608901741076377	-0.02545111361061534	-0.02193882383576444	-0.039905486448140605	-0.024821774383574538	-0.022315013293399265	-0.039992322598678909
8.9649999999999999	-0.025617848378441388	-0.025230217646404426	-0.02221761249727864	-0.039878430059176378	-0.024425572112542239	-0.022531010227025923	-0.040047482635810192
8.9700000000000006	-0.025626798796606291	-0.025067046081523048	-0.022607143802248736	-0.039853731166094773	-0.024142581173139679	-0.022915377288899474	-0.040097777462354253
8.9749999999999996	-0.025635716385286205	-0.024979590013018374	-0.023095233622372993	-0.03983200459011299	-0.024009511718890229	-0.023443542621921713	-0.040140790185180339
8.9800000000000004	-0.025644564163552184	-0.02497857856089972	-0.023667700477516519	-0.039813654903683868	-0.024047516689301	-0.024086165647683927	-0.040174810612345117
8.9849999999999994	-0.025653304932078597	-0.025065362286248658	-0.024309381739916706	-0.039798887928157681	-0.024253769201392043	-0.024813836046514558	-0.040198758892511635
8.9900000000000002	-0.025661901425949811	-0.025231560812460276	-0.025004952920101818	-0.039787728424832837	-0.024601627602476976	-0.02560082079997441	-0.040212060521931263
8.995000000000001	-0.025670316467098046	-0.025460672592770198	-0.02573942549742713	-0.039780041723490152	-0.025049487735864399	-0.026427178246853953	-0.040214506288403305
9.	-0.025678513115313034	-0.02573079596559006	-0.026498275546491264	-0.03977555769656671	-0.025552458408667836	-0.027279087286986026	-0.040206123703550617
9.0050000000000008	-0.025686454816851556	-0.026017224496530877	-0.027267236042711428	-0.039773896220417604	-0.026069688191430608	-0.028147630160251638	-0.04018707782887574
9.0099999999999998	-0.025694105549668216	-0.02629421659699914	-0.028031856509697747	-0.039774593940850589	-0.02656403572406802	-0.029026458357777688	-0.040157611234461765
9.0150000000000006	-0.025701429964331356	-0.026536231208267584	-0.028776985728843053	-0.039777132670652499	-0.026996783225408598	-0.029908830180635601	-0.040118026178572755
9.0199999999999996	-0.025708393519725658	-0.026719560840883474	-0.029486360575675354	-0.039780970009081922	-0.027324527460235268	-0.030784541609039332	-0.040068707056661407
9.0250000000000004	-0.025714962612682007	-0.026825008660353401	-0.030142480977408119	-0.039785572727017993	-0.027504825320978386	-0.031637338250039865	-0.040010177213269014
9.0299999999999994	-0.02572110470078556	-0.026841175396883278	-0.030726911807708424	-0.03979045307774165	-0.027510056516218007	-0.032443463070093652	-0.039943180583359925
9.0350000000000001	-0.025726788417582899	-0.026766927127721336	-0.031221074989974902	-0.039795207481818515	-0.027340028642181269	-0.033171955040034035	-0.039868774740451404
9.0400000000000009	-0.025731983679614993	-0.026611682107390927	-0.031607486176300686	-0.039799556057061224	-0.027022872463537438	-0.033787055259053928	-0.03978841773691047
9.0449999999999999	-0.025736661784654946	-0.026393357133922126	-0.031871270705692373	-0.039803380346165318	-0.026603475542931191	-0.034252574600517602	-0.039704027437554433
9.0500000000000007	-0.025740795500705266	-0.026135131231212545	-0.032001695628718713	-0.039806755524393625	-0.026128843713346624	-0.034537448834709078	-0.039617990601309966
9.0549999999999997	-0.025744359145390472	-0.02586251555221937	-0.031993413109591584	-0.03980997258801907	-0.02564012639449529	-0.034621186457224666	-0.039533102019560042
9.0600000000000005	-0.025747328655425498	-0.025601438388773431	-0.031847147577670029	-0.039813545788446196	-0.02517357036878318	-0.034497745431354615	-0.039452423381956814
9.0649999999999995	-0.025749681646015123	-0.025376961673605036	-0.031569671638641092	-0.039818201108208946	-0.024765745282549573	-0.034176695455023137	-0.039379067173303708
9.0700000000000003	-0.025751397460079532	-0.025211723425503905	-0.031173073539057017	-0.03982484299609973	-0.024456292179219775	-0.033681281636468524	-0.039315929812908421
9.0750000000000011	-0.025752457207360642	-0.025123572635429574	-0.030673474433841143	-0.039834498853799048	-0.02428373722255512	-0.033043948563262038	-0.039265414646554961
9.0800000000000001	-0.025752843793516975	-0.02512278953323073	-0.0300894610195756	-0.039848243668266031	-0.024275106508171058	-0.032300634709356735	-0.039229192761865324
9.0850000000000008	-0.025752541939415553	-0.025210027520798223	-0.029440531636647331	-0.039867110299882207	-0.024435524121927461	-0.031485395219020745	-0.039208043977645379
9.0899999999999999	-0.025751538191026969	-0.025376043220575212	-0.028745812113526136	-0.039891993723937515	-0.024745245318961107	-0.03062659538148544	-0.03920180308223084
9.0950000000000006	-0.025749820920258938	-0.025603391927858148	-0.028023204415563725	-0.039923559413187842	-0.025166558740604084	-0.029745254981165134	-0.039209413945785712
9.0999999999999996	-0.025747380317291832	-0.025869233748921486	-0.02728901945599424	-0.039962166571982712	-0.025655664391696226	-0.028855451301453894	-0.039229074729021506
9.1050000000000004	-0.025744208375033301	-0.026148021032162794	-0.026558044506384139	-0.040007815838331288	-0.026171468167259737	-0.027966250889624747	-0.039258446359507891
9.1099999999999994	-0.02574029886629766	-0.026413374779627862	-0.025843923008230171	-0.040060128412432783	-0.026676474713886518	-0.027084490452659298	-0.039294893636474794
9.1150000000000002	-0.025735647314540359	-0.026639441603599323	-0.025159685164501275	-0.040118359719401538	-0.02713157747509401	-0.026217770167925671	-0.039335729818035389
9.120000000000001	-0.025730250958897638	-0.02680264526795437	-0.02451825840174629	-0.040181446296142558	-0.027491976557974036	-0.025377124817959722	-0.039378437776029188
9.125	-0.025724108714391312	-0.026884438007733897	-0.023932802503591484	-0.04024808036043559	-0.027711712136397986	-0.024578917272807355	-0.03942084367788172
9.1300000000000008	-0.02571722112822171	-0.026874561791199091	-0.023416751461382262	-0.040316803191143849	-0.027757432869089153	-0.023845554631830926	-0.039461225391595509
9.1349999999999998	-0.025709590333049408	-0.02677335642269485	-0.022983500924182644	-0.040386106545661021	-0.027622401519722714	-0.023204719391498967	-0.039498349376637987
9.1400000000000006	-0.025701219998193553	-0.026591781657517813	-0.022645752802109578	-0.040454531093923787	-0.027329478176873288	-0.022687004648555959	-0.039531444857939191
9.1449999999999996	-0.025692115279743397	-0.02634909072530428	-0.02241460760409713	-0.040520752159395476	-0.026920861386073212	-0.022322167739452385	-0.039560137114775802
9.1500000000000004	-0.025682282770442183	-0.02606942143695317	-0.022298564021802848	-0.040583645554042647	-0.02644325051562562	-0.02213462003461892	-0.039584367047966279
9.1549999999999994	-0.025671730450347312	-0.025778835536588038	-0.022302624132934608	-0.040642329436401462	-0.025938764678931699	-0.022139127268972464	-0.03960431968626138
9.1600000000000001	-0.025660467639076409	-0.025503464983681202	-0.022427695413696581	-0.040696181333782014	-0.025445023842016697	-0.022337838470866185	-0.039620372786419604
9.1650000000000009	-0.025648504950534376	-0.025268290767556687	-0.022670423642299809	-0.040744832260745309	-0.025000328104974046	-0.022719550889769541	-0.039633064128463818
9.1699999999999999	-0.02563585425088288	-0.025095592674928717	-0.023023496083864881	-0.040788141910168191	-0.024646880006510809	-0.023261535282637837	-0.039643068070668697
9.1750000000000007	-0.025622528620470632	-0.025002548697082662	-0.02347634783067841	-0.040826160058927641	-0.024426848555909788	-0.02393346914570612	-0.039651170800233719
9.1799999999999997	-0.025608542320393841	-0.024998433004587598	-0.02401611599935707	-0.040859079662470862	-0.024371552616436157	-0.024702382052741868	-0.039658238184366742
9.1850000000000005	-0.025593910764200104	-0.025082600420466682	-0.024628640191847951	-0.04088718678214269	-0.024490107738128292	-0.025537295969441494	-0.03966517669020863
9.1899999999999995	-0.025578650495245592	-0.025244340225962978	-0.025299312348210486	-0.040910811729375732	-0.024765527882759587	-0.026412505292339704	-0.039672892996907988
9.1950000000000003	-0.02556277917001901	-0.025464756467710181	-0.026013628479380272	-0.040930284857071217	-0.025161203705423466	-0.027308994737945992	-0.039682259700811011
9.2000000000000011	-0.025546315547717694	-0.025719780919331796	-0.026757372004987606	-0.040945899473202041	-0.025633012885127874	-0.028214048026888538	-0.039694092804977432
9.2050000000000001	-0.025529279486177663	-0.025983052883414206	-0.027516444162235899	-0.040957883520552442	-0.026138732700115387	-0.029119456812123599	-0.039709142634399695
9.2100000000000008	-0.025511691944195003	-0.026227949865996858	-0.028276435294109503	-0.040966381012350568	-0.026639457724564802	-0.030018868694510138	-0.039728094958658061
9.2149999999999999	-0.025493574990126722	-0.026429038208647272	-0.029022091192002941	-0.040971443725714776	-0.027094525570847228	-0.030904809996450344	-0.03975157472532441
9.2200000000000006	-0.025474951816519834	-0.026563819926172905	-0.029736863905485016	-0.0409730332768308	-0.027457300768052105	-0.031765898494581869	-0.039780141785972015
9.2249999999999996	-0.025455846760436562	-0.026615339716668626	-0.030402739922380663	-0.040971033352917019	-0.027679717660155735	-0.032584777534095825	-0.039814266950301796
9.2300000000000004	-0.025436285329004653	-0.026575161604373721	-0.031000503666778048	-0.040965271473882237	-0.027726469594452789	-0.033337319525876666	-0.039854278227977692
9.2349999999999994	-0.025416294229578046	-0.026445324887338209	-0.031510517439873521	-0.040955549139133879	-0.02758957301157023	-0.033993562104377387	-0.03990027185363107
9.2400000000000002	-0.025395901403822724	-0.026238070658342258	-0.03191398626304702	-0.040941678557666658	-0.027291478152023603	-0.034520555716626045	-0.039951991078862076
9.245000000000001	-0.025375136064900706	-0.025973382712587048	-0.032194548045076862	-0.04092352339122067	-0.026874396999630505	-0.034886807975718026	-0.040008687435717949
9.25	-0.025354028736858686	-0.025675635334858393	-0.032339919969975164	-0.040901040148954071	-0.026385035539717206	-0.035067441387777759	-0.040068992494044255
9.2550000000000008	-0.025332611295197413	-0.025370813665337225	-0.032343278717098273	-0.040874316201128413	-0.025865532136720895	-0.035048780939718971	-0.04013083951629702
9.2599999999999998	-0.025310917007571158	-0.025084849806248252	-0.032204081126673098	-0.040843600009407829	-0.025353904947276781	-0.034831087189359872	-0.040191478882385404
9.2650000000000006	-0.025288980573417212	-0.024842495250188158	-0.031928143561018391	-0.040809319285018228	-0.024889510270452234	-0.034428621476931605	-0.040247623687558735
9.2699999999999996	-0.025266838161389631	-0.024665723527949393	-0.031526963047985954	-0.040772083521614946	-0.024516184027949691	-0.033867020866250146	-0.040295739712971901
9.2750000000000004	-0.025244527443260726	-0.024571180680103156	-0.03101643175417608	-0.040732668748767964	-0.024277946837277104	-0.033178759042139225	-0.040332458900851215
9.2799999999999994	-0.025222087623074381	-0.024567241699159477	-0.030415218147116833	-0.040691984319180419	-0.024207750869379312	-0.03239796074133662	-0.04035505538885932
9.2850000000000001	-0.025199559460231606	-0.02465198505059684	-0.029743131875134447	-0.04065102383224093	-0.024315641190444041	-0.031555861801002019	-0.040361890858963169
9.2900000000000009	-0.025176985285251044	-0.024813227303515331	-0.029019752120126668	-0.040610804540181643	-0.024584352438951546	-0.030677825871384137	-0.040352725207773304
9.2949999999999999	-0.025154409006880193	-0.025030721477421254	-0.028263503445198082	-0.04057230136121813	-0.02497558619676726	-0.02978226431949204	-0.040328808206224753
9.3000000000000007	-0.025131876109381942	-0.025279495161584571	-0.027491243713144525	-0.040536382566458654	-0.025442530526922403	-0.028881302329593697	-0.040292716494983935
9.3049999999999997	-0.025109433638753311	-0.025532948676341368	-0.026718317800891886	-0.040503754094203898	-0.025940131675820696	-0.027982735546876226	-0.040247964666244751
9.3100000000000005	-0.025087130176774539	-0.025764955998756063	-0.025958949058653188	-0.04047491827455655	-0.0264274061746676	-0.027092731865056941	-0.040198478059739445
9.3149999999999995	-0.025065015801862517	-0.025951243963619496	-0.02522679489208713	-0.040450150740837951	-0.026863050393883148	-0.026218761240663066	-0.04014804755872213
9.3200000000000003	-0.025043142035706279	-0.02607093113142174	-0.024535481582106791	-0.040429496852036784	-0.027201581107398759	-0.025372277033171596	-0.040099882120298566
9.3250000000000011	-0.025021561774945831	-0.026108797994645279	-0.023898951444274705	-0.040412786504955625	-0.027397699126028678	-0.024570670769373415	-0.040056336619361616
9.3300000000000001	-0.025000329207043218	-0.026057859672368559	-0.02333149811418558	-0.04039966418027191	-0.027419584148239268	-0.02383800307987051	-0.040018836936646679
9.3350000000000008	-0.024979499709868409	-0.025920984548090283	-0.022847429022701673	-0.040389629714562295	-0.02726207124725322	-0.023204067222432293	-0.039987971846770137
9.3399999999999999	-0.024959129734475814	-0.025710489266712714	-0.022460371617159365	-0.040382084720844216	-0.02694859707309414	-0.022701572883879858	-0.039963688428622371
9.3450000000000006	-0.024939276670790361	-0.025445799857538011	-0.022182320226831476	-0.040376379739049464	-0.026520333703691674	-0.022361689818814996	-0.03994552046755058
9.3499999999999996	-0.024919998696086625	-0.025150392285635436	-0.022022587274903776	-0.040371857922293392	-0.026021846423107349	-0.022208775254385658	-0.039932793343867803
9.3550000000000004	-0.024901354606276016	-0.024849332552862889	-0.021986858101042995	-0.040367892142576606	-0.025493526705107503	-0.022255594889487272	-0.039924773864873128
9.3599999999999994	-0.024883403630189357	-0.02456783224789752	-0.02207654016755102	-0.040363913622086842	-0.024973323415870774	-0.022500449022629571	-0.03992075857784684
9.3650000000000002	-0.024866205227257784	-0.024330180539327263	-0.022288542794131398	-0.040359431388020527	-0.024502667859108429	-0.02292716631563876	-0.039920111992649991
9.370000000000001	-0.02484981886914283	-0.024158064413754343	-0.022615533994494778	-0.040354042887855851	-0.024128906094824619	-0.023508036766324389	-0.039922274330340901
9.375	-0.024834303806019049	-0.02406787858571751	-0.023046618693145834	-0.040347436913940167	-0.023899156939389068	-0.024208801920229242	-0.039926758238610374
9.3800000000000008	-0.024819718818450132	-0.024067698242727843	-0.023568294295787565	-0.040339390542555961	-0.023846867275413727	-0.024994242554477179	-0.039933148649552969
9.3849999999999998	-0.024806121955920204	-0.024155307286315892	-0.024165487967221892	-0.040329762094099414	-0.023978872854468165	-0.025832923633990555	-0.039941113000569794
9.3900000000000006	-0.024793570263265504	-0.024318405709798884	-0.024822476564589475	-0.040318482189615729	-0.024271942874914833	-0.026700160608354295	-0.039950422820589353
9.3949999999999996	-0.024782119496409266	-0.024536986163831029	-0.025523532532385755	-0.040305544846285429	-0.024681404660533264	-0.027578936327310663	-0.039960983324022426
9.4000000000000004	-0.024771823828950931	-0.024786735230583022	-0.026253213316471617	-0.040291000255316969	-0.025155683270075741	-0.028459022213278371	-0.039972865208234808
9.4049999999999994	-0.024762735551322055	-0.025042041929337733	-0.026996298902907511	-0.040274950453341458	-0.025647253457080153	-0.029334814229326451	-0.039986331790355385
9.4100000000000001	-0.024754904764303753	-0.025277905133721974	-0.027737463954229019	-0.040257548563854703	-0.026114792540310253	-0.030202432875783728	-0.040001854324815844
9.4150000000000009	-0.024748379068882741	-0.025471086817162404	-0.028460834248588036	-0.040239001677120301	-0.026518805405180437	-0.031056587819041564	-0.040020108439383487
9.4199999999999999	-0.024743203254446178	-0.025601437904828141	-0.029149612598241194	-0.040219576786243764	-0.026818119234182158	-0.031887683454445176	-0.04004194513235701
9.4250000000000007	-0.024739418987491685	-0.025653994307193007	-0.029785960415749827	-0.040199608541009728	-0.026974016150383952	-0.032679674314114768	-0.040068331068503278
9.4299999999999997	-0.024737064503006396	-0.025621449305669043	-0.030351282670300316	-0.040179506969406698	-0.026961822020208165	-0.033409211892978699	-0.040100255566870163
9.4350000000000005	-0.024736174300823456	-0.025505791223863188	-0.0308269855116695	-0.040159762816952625	-0.02678142097781569	-0.034046546577384332	-0.040138606172261851
9.4399999999999995	-0.024736778849180487	-0.025318056614742818	-0.031195665926422058	-0.040140947850741904	-0.026457409433424145	-0.034558367805066686	-0.040184021099757855
9.4450000000000003	-0.024738904297849772	-0.025076248072233839	-0.031442572933722997	-0.040123707467930349	-0.026028658661963522	-0.034912286575153398	-0.040236734444130257
9.4500000000000011	-0.024742572203118054	-0.024802539824847224	-0.031557082574185144	-0.04010874333299793	-0.025536184900014521	-0.035082119479636159	-0.040296437222545986
9.4550000000000001	-0.02474779926689975	-0.024521004258251541	-0.031533888387201378	-0.040096784616409184	-0.025018008242954772	-0.035052737010538543	-0.040362181614285966
9.4600000000000008	-0.024754597092242446	-0.02425623910802098	-0.031373646508422379	-0.04008854773198349	-0.024512202443170622	-0.03482318734517905	-0.040432354459324332
9.4649999999999999	-0.024762971957424343	-0.024032280791432894	-0.031082926427778299	-0.040084686195442892	-0.024062453613508963	-0.034407183548184589	-0.04050473727105508
9.4700000000000006	-0.024772924610724518	-0.023870878059146374	-0.030673474345840425	-0.04008573416367868	-0.023718498230571212	-0.033830765803524898	-0.040576653957419405
9.4749999999999996	-0.024784450087942625	-0.02378879027889607	-0.030160948948931066	-0.040092049065947322	-0.023527266140203503	-0.033127779283405878	-0.040645187565477955
9.4800000000000004	-0.024797537554509669	-0.023794806533562654	-0.029563394222654589	-0.040103760130367344	-0.023517881619548785	-0.032334422569354801	-0.040707430074529018
9.4849999999999994	-0.024812170174033844	-0.023887836299631156	-0.028899744594985878	-0.040120730162762193	-0.023689978476452749	-0.031484278031994134	-0.040760721787659805
9.4900000000000002	-0.024828325004864149	-0.024057108604335308	-0.028188614678357381	-0.040142537357554339	-0.024013748058526185	-0.030604908860404636	-0.04080284351910328
9.495000000000001	-0.024845972926168747	-0.024284405280379465	-0.027447531532723744	-0.040168482103878342	-0.024441561394983824	-0.02971649884012691	-0.040832143541402965
9.5	-0.024865078594845977	-0.024547197840181386	-0.026692653653957281	-0.040197620835140328	-0.024922785276588227	-0.028832410348550656	-0.040847603502936924
9.5050000000000008	-0.024885600434340113	-0.024821347564538326	-0.02593891650649752	-0.040228825361360306	-0.025412730348521324	-0.027961149479569521	-0.040848862117086777
9.5099999999999998	-0.02490749065630652	-0.025082737408668038	-0.025200467328120705	-0.040260862429081029	-0.025872641430735647	-0.027109095517483771	-0.040836215455548858
9.5150000000000006	-0.024930695315818062	-0.025308226224604664	-0.024491208906408397	-0.040292485163970285	-0.026264579682602721	-0.026283387981820332	-0.040810600171417161
9.5199999999999996	-0.024955154400603696	-0.025476882762437637	-0.023825262902454403	-0.040322526181499271	-0.026548648385502291	-0.025494449328674312	-0.040773550690004004
9.5250000000000004	-0.024980801954594241	-0.025572137163108917	-0.023217185858356915	-0.040349981887324374	-0.026688230868389465	-0.024757686566286172	-0.040727114241665391
9.5299999999999994	-0.025007566235781011	-0.025584484314584828	-0.022681823031903282	-0.040374078885951473	-0.026661779057528305	-0.024093972526414792	-0.040673713513679641
9.5350000000000001	-0.025035369908219106	-0.025513497407173138	-0.02223376258733651	-0.040394316181951689	-0.026472279941852778	-0.023528626769132178	-0.040615962170101244
9.5400000000000009	-0.025064130267712946	-0.025367995915401956	-0.02188644563993071	-0.040410480424092753	-0.026146065870970622	-0.023088864559389591	-0.040556454915875048
9.5449999999999999	-0.025093759500544651	-0.025164280142197581	-0.021651078246803755	-0.040422635112247834	-0.025721966989636288	-0.022800059954861885	-0.04049756327229509
9.5500000000000007	-0.025124164974284109	-0.024923465736527498	-0.021535555832649388	-0.040431087802658187	-0.025239942758105934	-0.022681575695067107	-0.040441267594415436
9.5549999999999997	-0.025155249559623283	-0.024669159092932876	-0.021543626700817529	-0.04043634143845927	-0.024737053225530006	-0.02274317780852602	-0.040389046850040536
9.5600000000000005	-0.0251869119817935	-0.024425944037073585	-0.021674478884322834	-0.040439036798295802	-0.024250975113260617	-0.022983020198385246	-0.040341834659990618
9.5649999999999995	-0.025219047200035306	-0.024218178413002354	-0.021922841777794636	-0.040439892766766808	-0.02382497256653696	-0.023387805419435657	-0.040300037460251917
9.5700000000000003	-0.025251546813302779	-0.024068248563423621	-0.022279576436254715	-0.040439649963952856	-0.02350714811091999	-0.023935109823425556	-0.040263601345719852
9.5750000000000011	-0.02528429949022324	-0.023993943993752417	-0.022732620323637043	-0.040439021611662976	-0.023340930384034425	-0.024597234462315074	-0.040232109440001176
9.5800000000000001	-0.02531719142112307	-0.02400556835881645	-0.023268083457705618	-0.040438653746728358	-0.023350965543381473	-0.025345552164057095	-0.040204891362175414
9.5850000000000008	-0.025350106789752063	-0.024104020221361315	-0.0238712783488787	-0.040439095327192719	-0.023533649166989915	-0.026154296996747164	-0.040181129463329898
9.5899999999999999	-0.025382928262225834	-0.024280801789596289	-0.024527502859467212	-0.040440777609425938	-0.023859074133574659	-0.027003038396059571	-0.040159951465154394
9.5950000000000006	-0.025415537490462152	-0.024519901687576017	-0.025222466549034848	-0.04044400147855777	-0.024282668801255632	-0.027877520694714858	-0.040140504432593871
9.5999999999999996	-0.025447815627388772	-0.024800527816341927	-0.025942335826197503	-0.040448931169604095	-0.024758289169548777	-0.028768938719416829	-0.040122009494406287
9.6050000000000004	-0.025479643850968535	-0.02509946751870646	-0.026673453124978583	-0.040455592937222506	-0.025245199915097445	-0.029671959736103017	-0.040103799786425504
9.6099999999999994	-0.025510903894089766	-0.025392514310571511	-0.027401849215405762	-0.040463877604214049	-0.025707002131733617	-0.030581904780264964	-0.040085345676420206
9.6150000000000002	-0.025541478577259011	-0.02565538128124762	-0.028112710469335209	-0.040473546421976411	-0.02610638807799184	-0.031491551211049421	-0.040066271772034534
9.620000000000001	-0.025571252340969811	-0.025865078292000777	-0.02878998146343403	-0.040484240199971946	-0.026402691741829409	-0.032388090958071006	-0.040046370005469942
9.625	-0.025600111774660164	-0.02600239612743414	-0.029416273727445701	-0.040495492108725745	-0.026557604809503733	-0.033250886513835259	-0.040025612644594075
9.6300000000000008	-0.025627946139090536	-0.026055082499942213	-0.029973208752955928	-0.040506744849934731	-0.026547533421516126	-0.034050732021716122	-0.040004168540216725
9.6349999999999998	-0.025654647879041308	-0.026020343366006338	-0.030442245511183373	-0.040517372949121042	-0.026373629654380906	-0.034751217620333188	-0.039982425045033632
9.6400000000000006	-0.025680113123264257	-0.025905357821805877	-0.030805936560537522	-0.040526710709728589	-0.02606095559904981	-0.035312409827177538	-0.03996101624110468
9.6449999999999996	-0.02570424216867008	-0.025725618778996866	-0.031049442303330323	-0.040534085847450912	-0.025647630176806626	-0.035696425675921045	-0.039940854677875302
9.6500000000000004	-0.025726939945834554	-0.025502147757914435	-0.031162041267002776	-0.040538858017509283	-0.025173176610262506	-0.035873787272796692	-0.03992315836240086
9.6549999999999994	-0.025748116463007557	-0.025258936342250564	-0.031138338418995031	-0.040540460432372347	-0.0246741661076482	-0.035828988753362989	-0.039909457769331566
9.6600000000000001	-0.025767687225917095	-0.025021217987851729	-0.030978914101781572	-0.040538441691314667	-0.024187552792935826	-0.035563733551632934	-0.039901561051757593
9.6650000000000009	-0.025785573630879993	-0.02481415148973002	-0.030690269604279702	-0.040532504020360426	-0.023755719707641291	-0.035096869004497378	-0.039901452776530552
9.6699999999999999	-0.025801703328775873	-0.024661066048581856	-0.030284081570295041	-0.040522533603998524	-0.02342614883020536	-0.034460991641416292	-0.039911106449019247
9.6750000000000007	-0.025816010557757913	-0.024580865789693832	-0.029775929818269209	-0.04050861881060637	-0.02324260495514328	-0.033696679453658437	-0.039932207007504092
9.6799999999999997	-0.025828436442672974	-0.024585125152915711	-0.029183766790801334	-0.040491053012349378	-0.023231587476630101	-0.032845948149773915	-0.039965806404176768
9.6850000000000005	-0.0258389292594365	-0.024676059344149827	-0.028526425641895704	-0.040470320355627837	-0.0233927318139809	-0.031946588010278845	-0.04001196827322262
9.6899999999999995	-0.025847444662824223	-0.024846343324832813	-0.027822418397515543	-0.040447065029369372	-0.023699830797902908	-0.031028546547655425	-0.040069485909928607
9.6950000000000003	-0.025853945876361202	-0.025080786161616329	-0.027089178580855917	-0.040422046907655017	-0.024111368933486709	-0.030112756131565114	-0.040135767645920598
9.7000000000000011	-0.025858403843257632	-0.025358901962634975	-0.02634278707424614	-0.040396088421734214	-0.024583124043582712	-0.029212112895778464	-0.040206963894515328
9.7050000000000001	-0.025860797337628003	-0.02565720309226862	-0.025598115460828179	-0.040370018696665698	-0.025075418661145682	-0.028333916032341817	-0.040278358508403417
9.7100000000000008	-0.025861113035415585	-0.025950686496307829	-0.024869246125398679	-0.040344621101306016	-0.025552484383594309	-0.02748299204819863	-0.04034497509746577
9.7149999999999999	-0.02585934554478924	-0.026213937249273192	-0.024169989517069276	-0.040320589405171615	-0.025977149661578942	-0.02666482973529289	-0.040402280080823555
9.7200000000000006	-0.025855497395990301	-0.026422776852646275	-0.023514314977715174	-0.040298495980412845	-0.026307732488286852	-0.025888190037776985	-0.040446825368297107
9.7249999999999996	-0.025849578990923473	-0.026556993583339711	-0.022916538538006952	-0.040278773383927428	-0.026503109621034089	-0.02516675466604347	-0.040476682602966572
9.7300000000000004	-0.02584160851300546	-0.026603631934486342	-0.022391164982975803	-0.04026170869395037	-0.026535238904767961	-0.024519460504223621	-0.040491577296797671
9.7349999999999994	-0.025831611798042504	-0.026559446463275668	-0.021952356808204676	-0.040247448538612646	-0.0264003930113	-0.023969316477292106	-0.040492715034773252
9.7400000000000002	-0.025819622167234761	-0.026431289515156296	-0.021613089362524936	-0.040236012019099404	-0.026119864986799787	-0.023540781752943975	-0.040482372679842116
9.745000000000001	-0.025805680223497916	-0.026234373778932108	-0.021384132912209419	-0.040227308657448058	-0.025729992063049358	-0.02325617179476467	-0.040463377806064543
9.75	-0.025789833612698779	-0.025989537761508578	-0.021273057638103825	-0.040221158890373518	-0.025270371366154273	-0.023131911113887536	-0.04043860655458905
9.7550000000000008	-0.02577213675146698	-0.025720851580621394	-0.02128346820314584	-0.040217315229672909	-0.024778835323355904	-0.023175585746637944	-0.040410598801679319
9.7599999999999998	-0.025752650523549185	-0.025454077398093286	-0.021414632914092711	-0.040215482794042731	-0.024294188486257803	-0.023384564856481598	-0.04038133779535584
9.7650000000000006	-0.025731441946771849	-0.025215445169885983	-0.02166158726141855	-0.04021533835661692	-0.023860941489198491	-0.023746519248914411	-0.040352190185025977
9.7699999999999996	-0.025708583812953226	-0.025029784857540555	-0.022015686029630811	-0.040216547316927705	-0.023528842687191281	-0.024241643507995198	-0.040323966888656908
9.7750000000000004	-0.025684154303128828	-0.024917576108749354	-0.022465481931384704	-0.040218778138319977	-0.023343901388567154	-0.024845972628923567	-0.040297051030933756
9.7799999999999994	-0.025658236580688894	-0.024891545072456334	-0.022997747071865256	-0.040221713864226925	-0.02333454239662314	-0.025534981655282819	-0.040271543123430786
9.7850000000000001	-0.025630918365062476	-0.024954215193049002	-0.023598439033267117	-0.040225060403253229	-0.023501679709601313	-0.026286686440803418	-0.040247388104767898
9.7900000000000009	-0.025602291488720549	-0.025097603742170585	-0.024253443646245012	-0.040228551388865719	-0.023819651186329619	-0.027083674615674569	-0.040224465998147552
9.7949999999999999	-0.025572451440295758	-0.025305132304372563	-0.024948988201378759	-0.040231949578232659	-0.024246993606572405	-0.027913792526553089	-0.040202642477151877
9.8000000000000007	-0.025541496896683856	-0.025554672793425583	-0.025671694452571062	-0.040235044941635718	-0.024739332451632796	-0.02876949110535703	-0.040181785435334072
9.8049999999999997	-0.025509529247009655	-0.02582136949289331	-0.026408314969807951	-0.040237649786114264	-0.02525663472754084	-0.029646024624130046	-0.040161759007487349
9.8100000000000005	-0.025476652111334597	-0.02607956584541794	-0.027145259099750848	-0.040239591439860924	-0.025762282449112162	-0.030538804702804925	-0.040142408778730133
9.8149999999999995	-0.02544297085696149	-0.026304160761164597	-0.027868060266843336	-0.040240703193073442	-0.026217490416955168	-0.03144029842231412	-0.040123552500161544
9.8200000000000003	-0.025408592115156045	-0.026472221211001443	-0.028560960222522202	-0.040240814350801526	-0.026578281495621227	-0.032336987391254041	-0.040104990140101576
9.8250000000000011	-0.025373623301070021	-0.026565320639719843	-0.029206782523328267	-0.040239740410399981	-0.026801071837927716	-0.033207075815669299	-0.040086545220664224
9.8300000000000001	-0.025338172139483216	-0.026572161624392333	-0.029787230480429309	-0.040237274529456815	-0.026855913427147826	-0.034019754166361812	-0.040068145043749156
9.8350000000000008	-0.025302346199042272	-0.026490371093826383	-0.030283670708216866	-0.040233181582082458	-0.026738272825198469	-0.0347367252673903	-0.040049939326102749
9.8399999999999999	-0.025266252437368728	-0.02632658633654493	-0.030678358148067769	-0.040227196174050177	-0.026469828751696012	-0.035316249494644715	-0.040032444368332684
9.8450000000000006	-0.02522999675946248	-0.026094946352434041	-0.03095594171740644	-0.04021902594302753	-0.02608813590741774	-0.035719201431613647	-0.040016684377157233
9.8499999999999996	-0.025193683591561891	-0.025814996727804174	-0.03110499328621736	-0.040208361241249616	-0.025634286257978041	-0.03591581652654223	-0.04000428673851808
9.8550000000000004	-0.025157415472533751	-0.025510034649706078	-0.03111926081928201	-0.040194891826349076	-0.025147436678873918	-0.035891333583478874	-0.039997480208265733
9.8599999999999994	-0.025121292664696	-0.025206094858327505	-0.030998381549653689	-0.040178330444409667	-0.024667354210136126	-0.03564889564708465	-0.039998951316352872
9.8650000000000002	-0.02508541278576517	-0.02493082875857932	-0.030747900859128603	-0.040158442209228859	-0.024239195564497912	-0.035208854808962915	-0.040011539494152454
9.870000000000001	-0.02504987046352157	-0.024711239420530398	-0.030378597863021495	-0.040135077568165714	-0.023913178375714911	-0.034604730668798669	-0.04003779390761189
9.875	-0.025014757014541263	-0.024569918186242996	-0.029905272912594125	-0.04010820557751827	-0.023735602093626261	-0.033877051860504243	-0.040079464430636494
9.8800000000000008	-0.024980160148145102	-0.024520700881395824	-0.029345259561129881	-0.040077943420312415	-0.023734742454404628	-0.033066796791445571	-0.04013703833720221
9.8849999999999998	-0.024946163696630302	-0.02456557460633145	-0.028716956529212481	-0.040044577820658941	-0.023910693118812706	-0.032210015385547783	-0.040209445112852987
9.8900000000000006	-0.024912847372546554	-0.024694363136510671	-0.02803863305419365	-0.04000857441659969	-0.024236523630950909	-0.031334607377323832	-0.040294024162810658
9.8949999999999996	-0.024880286553628471	-0.024887286206058796	-0.027327665856481782	-0.039970572299937425	-0.024669635513533045	-0.030459475080567282	-0.040386788270138835
9.9000000000000004	-0.024848552095873822	-0.025119025406456483	-0.026600250700701974	-0.039931362707989394	-0.025164993327449019	-0.02959566648939968	-0.040482937891395551
9.9049999999999994	-0.024817710174985023	-0.025362536636020526	-0.025871526412010716	-0.039891852985996457	-0.02568219902557213	-0.028748827514907146	-0.040577513643060781
9.9100000000000001	-0.02478782215627999	-0.025591628174153322	-0.025155973367821778	-0.039853019044988211	-0.026184279192892176	-0.02792225839039348	-0.040666039490237296
9.9150000000000009	-0.024758944492954536	-0.025782466077043587	-0.024467908763910445	-0.039815851204619362	-0.02663224921615974	-0.027119984456143008	-0.040745018210445766
9.9199999999999999	-0.024731128652508178	-0.025914790310102395	-0.023821895985007967	-0.039781299198559744	-0.026982629286674928	-0.026349374174981861	-0.040812189213717792
9.9250000000000007	-0.024704421070854833	-0.025973403676800878	-0.023232910967142233	-0.039750222060752488	-0.027193293793606223	-0.025622908846016	-0.04086652917286486
9.9299999999999997	-0.024678863133622195	-0.025949769857402109	-0.022716160423810586	-0.03972334764521885	-0.027236099864724216	-0.024958757346915782	-0.040908044246946176
9.9350000000000005	-0.024654491183911199	-0.025843021040718429	-0.022286520463465256	-0.039701244897880482	-0.027107433366940513	-0.024379914659913706	-0.040937447492434539
9.9399999999999995	-0.02463133655570689	-0.02565983177289613	-0.021957650724948895	-0.039684310061166232	-0.026828140962717191	-0.023911890432597803	-0.040955824986357456
9.9450000000000003	-0.02460942563200403	-0.02541332257940572	-0.021740923297213451	-0.039672766144633762	-0.02643335646578452	-0.023579274348546779	-0.04096437153481898
9.9500000000000011	-0.024588779926582961	-0.025121741296671527	-0.021644366425823267	-0.039666673557134519	-0.02596108728214834	-0.023401858092690259	-0.040964235274130317
9.9550000000000001	-0.024569416188254263	-0.024807563040755334	-0.02167184000631011	-0.0396659489477552	-0.025447808930461079	-0.023391211970893479	-0.04095646798899942
9.9600000000000008	-0.024551346526381638	-0.024496903273094957	-0.021822622340501887	-0.039670389062374418	-0.024931982597707802	-0.02354858258482017	-0.040942048892614727
9.9649999999999999	-0.024534578556288773	-0.024218356382496878	-0.022091501284827689	-0.039679696676359448	-0.024459737847129334	-0.023864672876387633	-0.040921939679941191
9.9700000000000006	-0.024519115563193673	-0.024000246744452478	-0.022469350302125109	-0.039693506225207842	-0.024085032074974356	-0.024321368323964747	-0.040897135064743725
9.9749999999999996	-0.024504956683163926	-0.023866116594145434	-0.022944063102998194	-0.039711407428898823	-0.023859957299581312	-0.024894943314840833	-0.040868688075050202
9.9800000000000004	-0.024492097099601699	-0.02382967961175169	-0.023501649263021118	-0.039732965839950493	-0.023818406877643417	-0.0255599056041491	-0.040837705145273941
9.9849999999999994	-0.024480528253694303	-0.023891408230875551	-0.024127274239241693	-0.039757739754730813	-0.023963240368364901	-0.026292545959408158	-0.040805317283455322
9.9900000000000002	-0.024470238067193104	-0.024038463450986706	-0.024806060012657498	-0.039785293290161533	-0.024266140248457566	-0.027073459186382775	-0.04077263860344478
[truncated: 4,402 more rows]
