# Supplementary material for: Stalled response near thermal equilibrium in periodically driven systems
Source: Nat Commun. 2024 Jan 4;15:294. doi: 10.1038/s41467-023-44487-2 (PMC10766978; doi:10.1038/s41467-023-44487-2)
Supplement: Supplementary file 3 — Source Data [file 41467_2023_44487_MOESM3_ESM.zip › source_data/SupplFig2-3.dat]

#f_0	T	t_resp	gamma_ampl
0.2	0.2	0.10000000000000001	0.00032203071278665
0.2	0.4	0.20000000000000001	0.00128451334902511
0.2	0.8	0.39750000000000002	0.00504119520440983
0.2	1.6	0.78749999999999998	0.01882574065609529
0.2	3.2	1.5375000000000001	0.06254209873776866
0.4	0.2	0.10000000000000001	0.00128760639052412
0.4	0.4	0.20000000000000001	0.00512981910380065
0.4	0.8	0.39750000000000002	0.02003779009185077
0.4	1.6	0.78749999999999998	0.07352959278427745
0.4	3.2	1.5375000000000001	0.23059803959241405
0.8	0.2	0.10000000000000001	0.00514217142138974
0.8	0.4	0.20000000000000001	0.02038811690693016
0.8	0.8	0.39750000000000002	0.07815494971026671
0.8	1.6	0.78749999999999998	0.2675851663197205
0.8	3.2	1.5350000000000001	0.67392568457269837
1.6	0.2	0.10000000000000001	0.02043720833548008
1.6	0.4	0.20000000000000001	0.07949117009253173
1.6	0.8	0.39750000000000002	0.28285538894399412
1.6	1.6	0.78749999999999998	0.74428728410959459
1.6	3.2	1.3825000000000001	0.999999981586533399462615
3.2	0.2	0.10000000000000001	0.07968243598947321
3.2	0.4	0.20000000000000001	0.28725631291196208
3.2	0.8	0.39750000000000002	0.770606347210096084
3.2	1.6	0.60250000000000004	0.9999988588601497779975
3.2	3.2	0.73250000000000004	0.9999994007087716792815
