# Supplementary material for: Stalled response near thermal equilibrium in periodically driven systems
Source: Nat Commun. 2024 Jan 4;15:294. doi: 10.1038/s41467-023-44487-2 (PMC10766978; doi:10.1038/s41467-023-44487-2)
Supplement: Supplementary file 3 — Source Data [file 41467_2023_44487_MOESM3_ESM.zip › source_data/Fig3-theory.dat]

#t	eq,f_0=3.2,T=0.25	neq,f_0=3.2,T=0.25
0.	0.00012468312101527853	0.9174298889715948
0.0050000000000000001	0.00012716611967697938	0.9173216522586545
0.01	0.00012963681204513803	0.916916705941195
0.014999999999999999	0.0001320586402937878	0.9159655769695082
0.02	0.0001343704004296797	0.9140707850055263
0.025000000000000001	0.0001364894542573338	0.9107231656707757
0.029999999999999999	0.00013831748815929207	0.9053513821700131
0.035000000000000003	0.0001397486974636069	0.8973819501814204
0.040000000000000001	0.0001406799326602237	0.886305216413682
0.044999999999999998	0.00014102194075664247	0.8717408010282646
0.050000000000000003	0.00014071046587610806	0.8534946600842073
0.055	0.00013971575905937376	0.8315997839215773
0.059999999999999998	0.00013804909146402877	0.8063340332000715
0.065000000000000002	0.00013576521505096292	0.7782117009735754
0.070000000000000007	0.00013296032793972366	0.7479495330879327
0.074999999999999997	0.00012976584964599945	0.7164121916630299
0.080000000000000002	0.00012633901147079819	0.6845454429994463
0.085000000000000006	0.00012285174448426018	0.6533068690399921
0.089999999999999997	0.00011947948989714351	0.6236033354769346
0.095000000000000001	0.0001163913527838227	0.5962420911629677
0.10000000000000001	0.00011374255217348228	0.5718989685562558
0.105	0.00011166952872533166	0.5511036191578496
0.11	0.0001102875049891154	0.5342388401347141
0.115	0.00010968986483554592	0.5215492974125958
0.12	0.00010994848699188327	0.5131544331836239
0.125	0.00011111413840921598	0.5090608902398192
0.13	0.0001132161784327581	0.5091710814521242
0.13500000000000001	0.00011626110369280283	0.5132862552778938
0.14000000000000001	0.0001202298346235204	0.5211042832612229
0.14499999999999999	0.00012507406703205997	0.5322141992488731
0.14999999999999999	0.00013071243753412447	0.5460910381502868
0.155	0.00013702761343950808	0.5620955088921955
0.16	0.0001438656270244915	0.5794832142786229
0.16500000000000001	0.00015103873508828095	0.5974272535826518
0.17000000000000001	0.00015833272340615962	0.6150560168366759
0.17500000000000002	0.00016551888428933126	0.6315049903238752
0.17999999999999999	0.0001723699651132749	0.6459779804533307
0.185	0.0001786784130861101	0.6578101582645933
0.19	0.000184274487110251	0.6665236328651147
0.19500000000000001	0.00018904151503424882	0.6718665398668945
0.20000000000000001	0.00019292587705356607	0.6738290106925526
0.20500000000000002	0.00019594015310728935	0.6726333556971538
0.20999999999999999	0.00019815906826712475	0.668700325045172
0.215	0.00019970908896622296	0.6625972214783649
0.22	0.00020075345447685697	0.6549759921772669
0.22500000000000001	0.00020147487614375462	0.6465098293912087
0.23000000000000001	0.0002020580694333924	0.637835475979858
0.23500000000000001	0.0002026738204514631	0.6295060236695609
0.23999999999999999	0.00020346563663212357	0.6219563300782264
0.245	0.00020453940541798147	0.6154809692784747
0.25	0.00020595604453710074	0.6102232839746292
0.255	0.00020772694465918997	0.6061737093782623
0.26000000000000001	0.000209812063963416	0.6031759036935612
0.26500000000000001	0.00021212075047941727	0.6009399969665029
0.27000000000000002	0.00021451561771870204	0.5990630497152801
0.27500000000000002	0.00021681994257982307	0.597057217368119
0.28000000000000003	0.00021882897359239785	0.5943858752507473
0.28500000000000003	0.00022032516060352497	0.5905069759745916
0.28999999999999998	0.00022109665950268304	0.5849213196467146
0.29499999999999998	0.0002209576431740296	0.5772215934920247
0.29999999999999999	0.00021976817656354356	0.567136542129426
0.30499999999999999	0.00021745095053038427	0.5545640615912677
0.31	0.0002140022389076624	0.539587795932502
0.315	0.00020949514086174726	0.5224740110292755
0.32000000000000001	0.00020407439468495862	0.5036487205333762
0.32500000000000001	0.0001979435164306345	0.4836584619746489
0.33000000000000002	0.00019134634292882792	0.4631208585375415
0.33500000000000002	0.00018454589426356434	0.4426724392259243
0.34000000000000002	0.00017780362320523983	0.4229208535030252
0.34500000000000003	0.00017136161104746068	0.4044068425901164
0.35000000000000003	0.00016542930984682317	0.3875787354258829
0.35499999999999998	0.0001601753235384468	0.37277956877413065
0.35999999999999999	0.00015572375098738269	0.36024481065585623
0.36499999999999999	0.00015215397243903222	0.3501074393658045
0.37	0.00014950251097306573	0.3424068431519619
0.375	0.000147765704348618	0.33709848593283587
0.38	0.00014690228021728614	0.33406225976103154
0.38500000000000001	0.0001468354236720748	0.333108641374033
0.39000000000000001	0.00014745445309485798	0.3339829627547189
0.39500000000000002	0.00014861668501432777	0.3363691198698249
0.40000000000000002	0.0001501503884936564	0.33989473473677473
0.40500000000000003	0.00015185982789682977	0.3441400213842274
0.41000000000000003	0.0001535332099894826	0.34865227706458746
0.41500000000000004	0.00015495386726259794	0.3529669846053312
0.41999999999999998	0.00015591427620488687	0.35663505757651665
0.42499999999999999	0.00015623166804032244	0.35925404771893626
0.42999999999999999	0.00015576326035045973	0.36049958250104386
0.435	0.00015441876123402877	0.3601523885383835
0.44	0.00015216795146462313	0.35811635964873023
0.44500000000000001	0.00014904186455517204	0.35442435350466817
0.45000000000000001	0.00014512720870518147	0.34923050193114746
0.45500000000000002	0.00014055491204864698	0.3427902515026863
0.46000000000000002	0.0001354846858406326	0.33543145312085754
0.46500000000000002	0.0001300880313426061	0.3275210534009933
0.47000000000000003	0.0001245320751731935	0.31943207171812643
0.47500000000000003	0.00011896609560458564	0.3115146918563426
0.47999999999999998	0.00011351181352479777	0.30407383686306255
0.48499999999999999	0.00010825771433866431	0.2973540049939388
0.48999999999999999	0.0001032570349547678	0.29153082841699846
0.495	0.00009852869215820718	0.2867080103373712
0.5	0.00009406034355352825	0.2829180506202295
0.505	0.00008981289083678136	0.28012539295270816
0.51000000000000001	0.00008572595555834329	0.278231149310109
0.51500000000000001	0.00008172408004376746	0.2770791897169239
0.52000000000000002	0.00007772355002253244	0.2764639486980308
0.52500000000000002	0.00007363975370317572	0.2761406438421254
0.53000000000000003	0.00006939487337836142	0.2758386153368675
0.53500000000000003	0.00006492548194957097	0.2752781248172353
0.54000000000000004	0.00006018935828958147	0.2741902284323715
0.54500000000000004	0.000055170643594149425	0.27233840035565954
0.55000000000000004	0.00004988243905221579	0.26953967004691753
0.55500000000000005	0.00004436616288426025	0.26568244654799295
0.56000000000000005	0.00003868744161323284	0.26073819787674674
0.56500000000000006	0.0000329289173103801	0.25476485239604973
0.57000000000000006	0.000027180951125203035	0.2479010934691479
0.57500000000000007	0.00002153161769390448	0.24035231660441228
0.57999999999999996	0.000016057488541212427	0.23237047941875927
0.58499999999999996	0.00001081646895245327	0.22423100375856822
0.58999999999999997	5.843464813448436e-6	0.21621006765785689
0.59499999999999997	1.1490689049006228e-6	0.20856507706510308
0.59999999999999998	-3.2790642835976302e-6	0.2015200672443279
0.60499999999999998	-7.472822268575567e-6	0.1952565865189881
0.60999999999999999	-0.000011478995339014511	0.18990957214034063
0.61499999999999999	-0.000015354091608940508	0.18556703973863017
0.62	-0.00001915910634698582	0.18227213656666835
0.625	-0.000022954519485389602	0.18002620574393355
0.63	-0.00002679561166640397	0.1787918648011014
0.63500000000000001	-0.00003072809341632765	0.1784955948705361
0.64000000000000001	-0.000034784048862589496	0.1790298590999726
0.64500000000000002	-0.000038978294854624066	0.18025523283576372
0.65000000000000002	-0.00004330541566262568	0.1820033600601899
0.65500000000000003	-0.00004773790071100932	0.18408168398486058
0.66000000000000003	-0.000052225922587281496	0.18628077969150822
0.66500000000000004	-0.00005669927724482408	0.18838471882100713
0.67000000000000004	-0.00006107181934160689	0.1901842540480263
0.67500000000000004	-0.00006524835796255021	0.19149183705706027
0.68000000000000005	-0.00006913348907069826	0.19215676550913244
0.68500000000000005	-0.00007264134917459909	0.19207831294418928
0.69000000000000006	-0.00007570492981762819	0.19121471151198846
0.69500000000000006	-0.00007828352464225416	0.1895863933946434
0.70000000000000007	-0.0000803671429773112	0.18727285272365726
0.70499999999999996	-0.00008197726380647411	0.18440362171225083
0.70999999999999996	-0.00008316397640349849	0.18114485585911802
0.71499999999999997	-0.00008400017171327206	0.17768363389451425
0.71999999999999997	-0.00008457385511103185	0.17421217499648467
0.72499999999999998	-0.00008497976927792547	0.1709138002397556
0.72999999999999998	-0.00008531136700736772	0.16795178747953995
0.73499999999999999	-0.0000856538505316141	0.16546151116180896
0.73999999999999999	-0.00008607861997647773	0.16354561712103383
0.745	-0.00008663915598135126	0.1622715784561309
0.75	-0.00008736816786741727	0.16167084746606858
0.755	-0.00008827578892103588	0.1617389279500223
0.76000000000000001	-0.00008934867423231622	0.1624359703154144
0.76500000000000001	-0.000090550009279568	0.1636878521946161
0.77000000000000002	-0.00009182060858403096	0.16538806114786395
0.77500000000000002	-0.00009308140789140874	0.1674009581453701
0.78000000000000003	-0.00009423767058856163	0.16956709298156225
0.78500000000000003	-0.00009518509515010362	0.17171110651515545
0.79000000000000004	-0.00009581771730288219	0.17365237011617754
0.79500000000000004	-0.00009603708967135072	0.17521792384035348
0.80000000000000004	-0.00009576178847834274	0.17625660194091242
0.80500000000000005	-0.00009493597640228364	0.17665266020182613
0.81000000000000005	-0.00009353567219334292	0.17633694150995985
0.81500000000000006	-0.00009157161800677106	0.17529377420936726
0.82000000000000006	-0.00008908817175248291	0.1735624090332014
0.82500000000000007	-0.00008615835944322852	0.17123273305214246
0.83000000000000007	-0.00008287591126012971	0.16843600783210383
0.83499999999999996	-0.00007934558756100753	0.16533219078277986
0.83999999999999997	-0.0000756732631844852	0.16209581108063378
0.84499999999999997	-0.00007195707271782956	0.1589023189581595
0.84999999999999998	-0.00006828051755033678	0.15591638764660784
0.85499999999999998	-0.00006470793957054402	0.15328299492355452
0.85999999999999999	-0.00006128231683544022	0.15112144306350817
0.86499999999999999	-0.00005802502477927427	0.1495219483845742
0.87	-0.00005493706689767455	0.14854412776944778
0.875	-0.00005200129040091419	0.14821664050913597
0.88	-0.000049185215381582324	0.1485373701064731
0.88500000000000001	-0.000046444260878153096	0.14947378871163147
0.89000000000000001	-0.00004372529324922856	0.15096346806858832
0.89500000000000002	-0.00004097051124817024	0.15291501966191412
0.90000000000000002	-0.000038121692658121204	0.1552100006959831
0.90500000000000003	-0.00003512475259266461	0.15770645121952195
0.91000000000000003	-0.00003193441679526923	0.1602446775803701
0.91500000000000004	-0.000028518630466345716	0.16265563577678596
0.92000000000000004	-0.000024862160384724328	0.16477180426333565
0.92500000000000004	-0.000020968771960834608	0.16643983887220462
0.93000000000000005	-0.000016861429687807057	0.1675337055995541
0.93500000000000005	-0.000012580202969919306	0.16796656245710592
0.94000000000000006	-8.177929060098547e-6	0.16769956997517718
0.94500000000000006	-3.7141079581012323e-6	0.16674613658959184
0.95000000000000007	7.521356994126942e-7	0.16517081250967622
0.95500000000000007	5.168998504991568e-6	0.16308296893612106
0.95999999999999996	9.497864188971423e-6	0.1606262952370963
0.96499999999999997	0.000013717350425158659	0.15796577770286285
0.96999999999999997	0.00001782517606598381	0.15527404251346574
0.97499999999999998	0.000021837880793973823	0.15271874040132016
0.97999999999999998	0.000025788733441661037	0.1504521335558356
0.98499999999999999	0.000029724321264969328	0.1486033987159631
0.98999999999999999	0.00003370031789693121	0.14727356681626833
0.995	0.000037776824243654204	0.14653260918767183
1.	0.00004201352954959232	0.14641800931805332
1.0050000000000001	0.00004646481367579853	0.14693421694929767
1.01	0.000051174854964598936	0.14805261263022504
1.0150000000000001	0.00005617284444743539	0.149711938190141
1.02	0.00006146853297934915	0.15181948632948045
1.0249999999999999	0.00006704852042137147	0.15425360402844654
1.03	0.00007287387680966954	0.15686816854891886
1.0349999999999999	0.00007887978716037738	0.1594995786294023
1.04	0.00008497785644574761	0.16197644436691233
1.0449999999999999	0.0000910614481919358	0.1641315987184658
1.05	0.00009701396613199975	0.1658154089663541
1.0549999999999999	0.00010271940443169452	0.16690881523145318
1.06	0.00010807393672877034	0.16733425302219915
1.065	0.00011299695790701028	0.1670627563039885
1.0700000000000001	0.00011743996627055535	0.16611609560798343
1.075	0.00012139201144260772	0.1645636539121928
1.0800000000000001	0.00012488105163416195	0.16251465504461513
1.085	0.00012797129105729008	0.16010709230905293
1.0900000000000001	0.00013075720804022517	0.15749508578776378
1.095	0.00013335538566960526	0.15483637411257736
1.1000000000000001	0.00013589535934004166	0.15228129063842322
1.105	0.00013851053059303435	0.14996403244287737
1.1100000000000001	0.00014132986325498316	0.14799646723243898
1.115	0.0001444706940159896	0.14646426776671806
1.1200000000000001	0.0001480326599061811	0.14542488664072523
1.125	0.00015209253781451086	0.14490679897993675
1.1300000000000001	0.00015669973363909514	0.1449095179375167
1.135	0.00016187224699778052	0.14540407732198543
1.1400000000000001	0.0001675931414067696	0.14633392033344994
1.145	0.00017380782393330916	0.14761637778120962
1.1500000000000001	0.0001804227200653289	0.14914511142865203
1.155	0.0001873061449452091	0.15079399076535718
1.1599999999999999	0.000194292239866437	0.15242282510122324
1.165	0.00020118868833180224	0.15388516496579768
1.1699999999999999	0.00020778850671976476	0.1550380252128317
1.175	0.00021388553783292626	0.15575291767109178
1.1799999999999999	0.00021929246154680352	0.15592711100847909
1.185	0.000223859358191145	0.15549369035497423
1.19	0.00022749034710497926	0.15442889924578715
1.1950000000000001	0.00023015578142785358	0.15275549337156014
1.2	0.00023189800797169464	0.15054140939160063
1.2050000000000001	0.00023282972574061028	0.14789383481572926
1.21	0.00023312525411648265	0.14494955812551857
1.2150000000000001	0.0002330062106147551	0.14186306829091985
1.22	0.00023272388110711812	0.13879410843874945
1.2250000000000001	0.00023254076300382374	0.13589623412196286
1.23	0.0002327133890661576	0.13330746736306356
1.2350000000000001	0.00023347777862011353	0.13114353639599116
1.24	0.00023503798083438366	0.12949362382120458
1.2450000000000001	0.00023755742462799648	0.12841814539939653
1.25	0.00024115234328271994	0.1279479097811271
1.2550000000000001	0.00024588646577621784	0.12808406004969708
1.26	0.00025176643499039456	0.12879841794702565
1.2650000000000001	0.00025873793252397735	0.1300341641227447
1.27	0.000266683122422687	0.13170710799347216
1.2750000000000001	0.0002754206023539339	0.13370804483256526
1.28	0.0002847093842832716	0.1359067895196797
1.2849999999999999	0.0002942583454086607	0.13815836094432396
1.29	0.00030374199142034833	0.1403114549028793
1.2949999999999999	0.0003128222863664496	0.14221883532929677
1.3	0.00032117493035358397	0.1437487115558852
1.3049999999999999	0.0003285171652219966	0.14479571786109766
1.31	0.00033463337208186936	0.14528993135082666
1.315	0.0003393947080952738	0.14520254737344634
1.3200000000000001	0.00034276989138293116	0.14454735624342582
1.325	0.0003448257728828621	0.14337789456368397
1.3300000000000001	0.0003457181082962846	0.1417808772493395
1.335	0.00034567448517673394	0.13986706172342656
1.3400000000000001	0.00034497231232574467	0.13776093957694502
1.345	0.0003439150051693691	0.13559058278073743
1.3500000000000001	0.00034280909023642474	0.13347866783919143
1.355	0.0003419441380135436	0.13153528227013836
1.3600000000000001	0.00034157649199017745	0.12985270152608724
1.365	0.0003419169267182026	0.1285019962522424
1.3700000000000001	0.0003431217856574417	0.12753113180744646
1.375	0.00034528687861725424	0.12696415843077133
1.3800000000000001	0.0003484434436109241	0.12680113971315266
1.385	0.0003525557364552567	0.1270185942574586
1.3900000000000001	0.0003575202158520408	0.1275703915003278
1.395	0.00036316673991052553	0.1283892093610587
1.4000000000000001	0.0003692625771759602	0.12938879329439368
1.405	0.0003755202547482195	0.13046732198071787
1.4099999999999999	0.00038161022252488074	0.13151215856226928
1.415	0.0003871789340613529	0.13240613204396334
1.4199999999999999	0.00039187220898109803	0.13303525167030492
1.425	0.00039536270742106385	0.13329743298144664
1.4299999999999999	0.0003973791779574332	0.1331114643716569
1.435	0.00039773410930911873	0.13242515394170187
1.44	0.00039634586039273084	0.13122146936032944
1.4450000000000001	0.00039325156165752036	0.12952160203164034
1.45	0.00038860820178850044	0.12738427736946667
1.4550000000000001	0.00038268118702846114	0.12490123504878797
1.46	0.00037582184869646356	0.12218947265537788
1.4650000000000001	0.0003684372804580805	0.11938139859127635
1.47	0.0003609569732270104	0.11661431917679936
1.4750000000000001	0.0003538007165557652	0.11402062417734714
1.48	0.0003473512484659068	0.1117196805329822
1.4850000000000001	0.0003419335589616606	0.10981192850917197
1.49	0.00033780110394967644	0.10837515959933766
1.4950000000000001	0.0003351279132179083	0.10746257420348383
1.5	0.0003340049332903118	0.10710203953410258
1.5050000000000001	0.00033443897083280125	0.10729599851440187
1.51	0.00033635316492402204	0.10802167424344063
1.5150000000000001	0.00033958878977830616	0.10923150136474884
1.52	0.00034390910512576827	0.1108540152006585
1.5250000000000001	0.0003490066584087877	0.11279566109076299
1.53	0.00035451565821095386	0.11494407640287278
1.5350000000000001	0.00036003061703649114	0.11717329301570566
1.54	0.00036513138578137124	0.11935099671271346
1.5449999999999999	0.0003694131617210964	0.12134751135465222
1.55	0.0003725184478056286	0.123045665525852
1.5549999999999999	0.0003741667912599356	0.12435030472996501
1.56	0.000374177885431045	0.12519607838161664
1.565	0.00037248446696668274	0.1255523292068643
1.5700000000000001	0.0003691331928271436	0.12542440300165109
1.575	0.00036427383683219813	0.12485133777643308
1.5800000000000001	0.00035813908598300505	0.12390049782124637
1.585	0.0003510184560254952	0.1226601343518707
1.5900000000000001	0.0003432301848344053	0.12123100639452751
1.595	0.00033509450421628556	0.11971810129845513
1.6000000000000001	0.00032691073246814205	0.11822323474288166
1.605	0.0003189395129236927	0.11683898591142212
1.6100000000000001	0.00031139052169589795	0.11564411940833816
1.615	0.0003044152378982461	0.11470041408069154
1.6200000000000001	0.00029810396008516255	0.11405068101195609
1.625	0.0002924861364383849	0.11371770630762139
1.6300000000000001	0.00028753318250629976	0.11370388306272373
1.635	0.0002831632035282794	0.1139913785822742
1.6400000000000001	0.0002792473296516118	0.11454279249459069
1.645	0.00027561763334386447	0.11530237379001347
1.6500000000000001	0.00027207676563838527	0.11619795655711937
1.655	0.00026840947690879923	0.11714382444320255
1.6600000000000001	0.00026439605654654454	0.11804470501374179
1.665	0.0002598274332270591	0.11880101355800554
1.6699999999999999	0.0002545212493080318	0.11931530425157208
1.675	0.00024833771966546275	0.1194996502219583
1.6799999999999999	0.0002411936134500312	0.11928339026165749
1.685	0.00023307240758541016	0.11862040633526703
1.69	0.00022402872286194988	0.11749491845288029
1.6950000000000001	0.00021418568948185327	0.11592479458966078
1.7	0.0002037248936581923	0.11396163276441498
1.7050000000000001	0.0001928698461572268	0.1116873648255321
1.71	0.00018186514804151475	0.10920774917823915
1.7150000000000001	0.00017095433075119492	0.10664368919268184
1.72	0.00016035946018679603	0.104121662023155
1.7250000000000001	0.00015026499683227959	0.10176456881244228
1.73	0.00014080731884883292	0.09968403521829848
1.7350000000000001	0.00013207010529249318	0.09797471557186757
1.74	0.0001240847891974394	0.09671064614802094
1.7450000000000001	0.00011683473733099784	0.09594329704392117
1.75	0.00011026172951856136	0.09570077207241054
1.7550000000000001	0.00010427358714332254	0.09598761648927495
1.76	0.00009875225794710171	0.09678487399179912
1.7650000000000001	0.00009356211868075787	0.09805031744632757
1.77	0.00008855856419554563	0.0997190800943638
1.7750000000000001	0.00008359702688492844	0.10170515138633796
1.78	0.00007854239849546488	0.10390429639163322
1.7850000000000001	0.00007327846567889127	0.1061988533815828
1.79	0.00006771654828870323	0.10846454816500035
1.7949999999999999	0.00006180221706106677	0.11057898974275754
1.8	0.000055518926833057804	0.11243100368916414
1.8049999999999999	0.00004888771914051287	0.11392958226351978
1.81	0.00004196277882965689	0.11501112924556538
1.815	0.000034823400948243263	0.11564391293509081
1.8200000000000001	0.000027563597292182128	0.11582915220575489
1.825	0.00002028094415246069	0.11559878814319915
1.8300000000000001	0.000013066257773258053	0.11501054758404415
1.835	5.995338182046524e-6	0.11414124355317869
1.8400000000000001	-8.76504329527511e-7	0.113079335420349
1.845	-7.51696282729728e-6	0.11191763410547795
1.8500000000000001	-0.000013916533712509062	0.11074678005563307
1.855	-0.00002008610661319865	0.10964984015068018
1.8600000000000001	-0.000026052947627463377	0.10869813030264269
1.865	-0.00003185566309017546	0.10794820295169011
1.8700000000000001	-0.00003753864883693575	0.10743984578829321
1.875	-0.00004314642608284359	0.10719490930484298
1.8800000000000001	-0.00004871817126054351	0.10721680136106086
1.885	-0.00005428268363136779	0.10749054128819832
1.8900000000000001	-0.00005985400920766027	0.10798333846181493
1.895	-0.00006542794952293801	0.1086457352222202
1.9000000000000001	-0.00007097971692335724	0.10941341713301318
1.905	-0.00007646303593629001	0.11020983237878923
1.9100000000000001	-0.00008181101002786617	0.1109497654584635
1.915	-0.00008693904710030009	0.11154396644995444
1.9199999999999999	-0.00009175003542718937	0.11190483282656631
1.925	-0.00009614175453566076	0.11195296601004269
1.9299999999999999	-0.00010001617956712235	0.11162418469964118
1.935	-0.00010328991576676043	0.11087630802788594
1.94	-0.00010590456733709535	0.10969480008068837
1.9450000000000001	-0.00010783554002017178	0.10809629587057461
1.95	-0.00010909775767986215	0.10612919555108945
1.9550000000000001	-0.00010974713582755673	0.1038709385111041
1.96	-0.00010987736928558358	0.10142216929035831
1.9650000000000001	-0.00010961247626178995	0.09889861161958514
1.97	-0.00010909632873146636	0.09642188097839756
1.9750000000000001	-0.00010848084422724672	0.09411055823816299
1.98	-0.00010791450252966302	0.0920726056326948
1.9850000000000001	-0.00010753244097551825	0.09039973795739584
1.99	-0.0001074487598005452	0.08916383593252136
1.9950000000000001	-0.00010775106110160798	0.08841506484238082
2.	-0.00010849682953447788	0.08818113796428291
2.0049999999999999	-0.00010971664657143638	0.08847161600818886
2.0100000000000002	-0.00011138517835887211	0.08925569102092841
2.0150000000000001	-0.00011347582090047786	0.09050688321193824
2.02	-0.00011590600910845818	0.09215902059689181
2.0249999999999999	-0.00011857120441932648	0.09413311567245908
2.0300000000000002	-0.0001213234110696785	0.09631927165131857
2.0350000000000001	-0.00012402004712960224	0.09861405653442831
2.04	-0.00012649322548114597	0.10089437202871651
2.0449999999999999	-0.00012858314821744758	0.10304212170595548
2.0499999999999998	-0.00013014750321611675	0.10495000698503269
2.0550000000000002	-0.00013107381824175573	0.10653013682156515
2.06	-0.00013128871132903788	0.10772086049269486
2.065	-0.00013076261817911316	0.10849079218203168
2.0699999999999998	-0.00012950946398607795	0.10883954885669414
2.0750000000000002	-0.00012758171799242732	0.1087953615851952
2.0800000000000001	-0.00012506202440366486	0.10841024354526911
2.085	-0.00012205296481683445	0.1077536729567396
2.0899999999999999	-0.0001186664633336665	0.10690575503428526
2.0950000000000002	-0.00011501402111425712	0.10595063720386663
2.1000000000000001	-0.0001111985349889494	0.10497067902012155
2.105	-0.000107308054779524	0.1040416193859355
2.1099999999999999	-0.00010341153879027837	0.1032287915381365
2.1150000000000002	-0.0000995564863869149	0.10258432111584467
2.1200000000000001	-0.00009576823826348924	0.10214519058645122
2.125	-0.00009205070749664978	0.10193204464565665
2.1299999999999999	-0.00008838831241951138	0.10194863005279749
2.1350000000000002	-0.00008474890709768734	0.10218179888175151
2.1400000000000001	-0.00008108753146412239	0.10260204818381542
2.145	-0.00007735082044925485	0.10316461429696691
2.1499999999999999	-0.00007348191082397658	0.10381118019639769
2.1550000000000002	-0.00006942566292791668	0.10447228433584695
2.1600000000000001	-0.0000651339702660706	0.10507053381063114
2.165	-0.0000605708634021928	0.10552471304739507
2.1699999999999999	-0.00005571702786840923	0.10575482306119223
2.1750000000000003	-0.00005057326052219123	0.10568796220109947
2.1800000000000002	-0.00004516231650790627	0.10526475349747443
2.185	-0.00003952860399563809	0.10444575500788351
2.19	-0.000033735331218095514	0.10321702675562408
2.1949999999999998	-0.000027859037340092253	0.1015938830193355
2.2000000000000002	-0.0000219819154431273	0.0996219455518508
2.2050000000000001	-0.000016182845457030213	0.09737498318008898
2.21	-0.0000105284241213506	0.0949496150861277
2.2149999999999999	-5.065355364114536e-6	0.09245759764502938
2.2200000000000002	1.847042044703833e-7	0.09001689253298147
2.2250000000000001	5.227278651538298e-6	0.08774286516713697
2.23	0.000010094223288408725	0.08574075303395287
2.2349999999999999	0.000014840412287548111	0.08410007392789427
2.2400000000000002	0.000019538717072568002	0.08289109403450312
2.2450000000000001	0.000024274001367403906	0.08216302157308579
2.25	0.000029136651769576617	0.0819433452030078
2.2549999999999999	0.000034215906226184626	0.08223772583436656
2.2600000000000002	0.00003959305969533963	0.08303003686415254
2.2650000000000001	0.000045334599381412745	0.08428245406336156
2.27	0.000051485475057263885	0.08593583021533818
2.2749999999999999	0.000058063001234660096	0.08791085608736673
2.2800000000000002	0.00006505221435051149	0.09011061942180068
2.2850000000000001	0.00007240372005344113	0.0924250614710316
2.29	0.00008003501089033528	0.09473748170248439
2.2949999999999999	0.00008783582412371175	0.09693272062735432
2.3000000000000003	0.00009567737943602562	0.09890610686566692
2.3050000000000002	0.00010342447619546411	0.10057188055668334
2.31	0.00011094872463112912	0.10186976023806404
2.315	0.00011814089568921863	0.10276864894154862
2.3199999999999998	0.00012492061013643252	0.10326707443377929
2.3250000000000002	0.00013124224752393565	0.10339061989211065
2.3300000000000001	0.00013709678329480184	0.10318710869179674
2.335	0.0001425099763341128	0.10272053208275203
2.3399999999999999	0.00014753775022563126	0.10206465109436129
2.3450000000000002	0.0001522597143694128	0.1012969631593568
2.3500000000000001	0.00015677165131658115	0.10049343036131897
2.355	0.0001611775883799439	0.09972412014987533
2.3599999999999999	0.00016558187860832307	0.09904975370218602
2.3650000000000002	0.00017008158487552132	0.09851908589918108
2.3700000000000001	0.00017475938955141128	0.0981670251960151
2.375	0.00017967722119201777	0.09801341275488681
2.3799999999999999	0.00018487078048330555	0.09806240023183724
2.3850000000000002	0.00019034515007473727	0.09830238716739396
2.3900000000000001	0.00019607168431305395	0.09870650014607894
2.395	0.00020198639422294444	0.09923361673218843
2.3999999999999999	0.0002079900710129634	0.09982995859786736
2.4050000000000002	0.0002139504315464053	0.10043130179277428
2.4100000000000001	0.00021970661924012927	0.10096587700516493
2.415	0.00022507643259629987	0.10135804954341576
2.4199999999999999	0.00022986662274977052	0.10153285387837939
2.4250000000000003	0.00023388640375292654	0.10142137523304963
2.4300000000000002	0.00023696385636556142	0.10096679013836478
2.435	0.0002389641513824413	0.1001306023295558
2.44	0.00023980759962809764	0.09889830298474082
2.4449999999999998	0.00023948476008834156	0.097283467600781
2.4500000000000002	0.0002380656053782952	0.09532931511493074
2.4550000000000001	0.00023570035685538764	0.09310708026679013
2.46	0.00023261105821166788	0.09071114654544157
2.4649999999999999	0.00022907487073421914	0.08825158059773025
2.4700000000000002	0.0002254018072370728	0.0858452596913634
2.4750000000000001	0.00022191057100634797	0.08360699701516164
2.48	0.00021890604626651196	0.08164188726586431
2.4849999999999999	0.0002166609423996077	0.08003961410991234
2.4900000000000002	0.00021540259160545113	0.07887087495077669
2.4950000000000001	0.00021530448729756115	0.0781855838478414
2.5	0.0002164812429288665	0.07801223844274412
2.5049999999999999	0.00021898542228836315	0.07835781654828956
2.5100000000000002	0.00022280509701435287	0.0792077626013662
2.5150000000000001	0.0002278618286614059	0.0805259511935565
2.52	0.0002340097794363567	0.08225487570166104
2.5249999999999999	0.00024103751688892166	0.08431660226952498
2.5300000000000002	0.00024867448177626276	0.08661515560923058
2.5350000000000001	0.00025660378346998127	0.08904088899646985
2.54	0.0002644818888346828	0.09147701752145852
2.5449999999999999	0.0002719640684209258	0.09380793074217342
2.5500000000000003	0.0002787326481311192	0.09592831279341885
2.5550000000000002	0.00028452384810055215	0.09775169970121023
2.56	0.00028914882814388076	0.09921707070597371
2.565	0.00029250566120544666	0.10029244657255444
2.5699999999999998	0.0002945809648931591	0.10097512946458807
2.5750000000000002	0.00029544211207250653	0.10128892734075153
2.5800000000000001	0.00029522257418262016	0.10127922199865919
2.585	0.0002941036055389112	0.1010069326317935
2.5899999999999999	0.0002922951861384567	0.10054231293443132
2.5950000000000002	0.00029001827648113206	0.09995922465064108
2.6000000000000001	0.0002874894618784429	0.09933020595089292
2.605	0.0002849083090430082	0.09872240715815114
2.6099999999999999	0.0002824473425886034	0.09819433598489691
2.6150000000000002	0.0002802444181173275	0.09779331964176538
2.6200000000000001	0.0002783972941810416	0.09755360850478509
2.625	0.0002769602726384044	0.09749507702398033
2.6299999999999999	0.0002759428243034636	0.09762250121772917
2.6350000000000002	0.0002753101287508612	0.09792540326899186
2.6400000000000001	0.0002749854444895161	0.0983784559446362
2.645	0.0002748542082686067	0.09894243940742069
2.6499999999999999	0.00027476976144921104	0.09956574826561669
2.6550000000000002	0.00027456063806503004	0.10018646528287116
2.6600000000000001	0.0002740394305372278	0.10073505381651321
2.665	0.00027301334740653855	0.10113776493502025
2.6699999999999999	0.00027129661000645027	0.10132087774914667
2.6750000000000003	0.0002687246769149153	0.10121584416756256
2.6800000000000002	0.0002651698252576572	0.10076524398406349
2.685	0.00026055685706664395	0.09992916131704696
2.69	0.00025487682928381796	0.09869122880288837
2.6949999999999998	0.0002481961044341411	0.09706328881800234
2.7000000000000002	0.00024065810759029744	0.09508756158431134
2.7050000000000001	0.0002324761866834834	0.09283550474419597
2.71	0.00022391775283521712	0.09040317607457288
2.7149999999999999	0.00021528187418425244	0.08790368755614403
2.7200000000000002	0.0002068739837915573	0.0854579898127347
2.7250000000000001	0.000198981791317296	0.08318551331593926
2.73	0.00019185575316879182	0.08119603092106148
2.7349999999999999	0.00018569591594143862	0.0795835920913099
2.7400000000000002	0.00018064521559603538	0.07842272876217807
2.7450000000000001	0.00017678796081948563	0.07776657346380668
2.75	0.00017415157553249394	0.07764621289397325
2.7549999999999999	0.00017270975192437875	0.07807056865540873
2.7600000000000002	0.0001723857917691031	0.07902630846414312
2.7650000000000001	0.00017305581551453375	0.08047765469948384
2.77	0.00017455241273203626	0.08236636326214583
2.7749999999999999	0.00017666993798304886	0.08461248001829129
2.7800000000000002	0.0001791728162459776	0.08711663366249914
2.7850000000000001	0.0001818077913833733	0.0897645049888751
2.79	0.00018432006527660703	0.09243369716400215
2.7949999999999999	0.00018647197892189996	0.09500259592458997
2.8000000000000003	0.00018806171354538104	0.09736014123699636
2.8050000000000002	0.00018893892234219563	0.09941498258503277
2.81	0.0001890145489111393	0.10110246252406
2.815	0.00018826329736133072	0.10238831491823609
2.8199999999999998	0.00018671887026371666	0.10326872509405614
2.8250000000000002	0.00018446358353421053	0.10376719636654713
2.8300000000000001	0.0001816148137996373	0.10392922463280685
2.835	0.00017831076803343583	0.10381595719045628
2.8399999999999999	0.0001746974685149392	0.10349783747037115
2.8450000000000002	0.00017091798691744003	0.10304887174836463
2.8500000000000001	0.0001671041930275987	0.10254177879607074
2.855	0.00016337080163893834	0.10204402134040365
2.8599999999999999	0.00015981132239312163	0.10161460308220567
2.8650000000000002	0.00015649554394198942	0.10130151283047671
2.8700000000000001	0.0001534682918602792	0.10113974812290871
2.875	0.00015074929871169664	0.10114990403444403
2.8799999999999999	0.000148334077330647	0.10133734280205398
2.8850000000000002	0.00014619569512816052	0.10169196261900826
2.8900000000000001	0.00014428732912898453	0.1021885681993191
2.895	0.00014254546079841055	0.1027878249904127
2.8999999999999999	0.0001408935682492991	0.1034377683140097
2.9050000000000002	0.00013924620772220978	0.10407585294359276
2.9100000000000001	0.00013751345150941218	0.10463157623508139
2.915	0.0001356057461219954	0.10502978024603891
2.9199999999999999	0.00013343932256338164	0.10519479867489462
2.9250000000000003	0.00013094225404210592	0.10505559933692439
2.9300000000000002	0.00012806105124322354	0.10455191497418831
2.935	0.00012476730809599134	0.10364102776920744
2.94	0.00012106346358950634	0.10230443538738691
2.9449999999999998	0.00011698642441170657	0.10055323686430256
2.9500000000000002	0.00011260781880322244	0.09843094402888716
2.9550000000000001	0.00010803014109032468	0.09601270466299881
2.96	0.00010337891737736418	0.09340061353705341
2.9649999999999999	0.00009879199039139236	0.09071568538966128
2.9700000000000002	0.00009440771993510554	0.0880878450181196
2.9750000000000001	0.00009035405641926133	0.08564566104505547
2.98	0.00008674003260487441	0.08350739455634543
2.9849999999999999	0.00008365042892400218	0.08177435521829901
2.9900000000000002	0.00008114351428842756	0.08052680781153627
2.9950000000000001	0.00007925112623867087	0.07982202127019367
3.	0.00007798007569565791	0.07969368043843243
3.0049999999999999	0.00007731394115423999	0.08015184064404587
3.0100000000000002	0.00007721465511377212	0.08118284676724034
3.0150000000000001	0.00007762374644151508	0.08274905620269304
3.02	0.00007846355359876505	0.08478867369981893
3.0249999999999999	0.00007963904852456622	0.08721639505236738
3.0300000000000002	0.00008104101063236224	0.08992573783107366
3.0350000000000001	0.00008255110275533295	0.09279380705901456
3.04	0.0000840489313905163	0.09568876812796676
3.0449999999999999	0.00008542053193168886	0.09847956521108057
3.0500000000000003	0.00008656711411626318	0.10104665236086036
3.0550000000000002	0.00008741257888224633	0.10329199171664087
3.06	0.00008790844125450433	0.10514655840985707
3.065	0.00008803535623129622	0.1065741252506907
3.0700000000000003	0.00008780124438426793	0.10757099555823996
3.0750000000000002	0.00008723675079229912	0.10816226913464702
3.0800000000000001	0.00008638919429738691	0.10839583997820436
3.085	0.00008531618388588454	0.10833547791992697
3.0899999999999999	0.00008407978243665002	0.10805409585137268
3.0950000000000002	0.00008274167329399955	0.10762784840869975
3.1000000000000001	0.00008135941100520779	0.10713126564464681
3.105	0.00007998361672421949	0.10663333695636168
3.1099999999999999	0.00007865591694717807	0.10619435740103432
3.1150000000000002	0.00007740746778045268	0.10586338020973075
3.1200000000000001	0.00007625798659051813	0.1056762067522907
3.125	0.00007521527734327587	0.10565392386079284
3.1299999999999999	0.00007427526406576728	0.10580203642359694
3.1350000000000002	0.00007342253957763945	0.10611023794814993
3.1400000000000001	0.00007263140912553147	0.10655282770767827
3.145	0.00007186737629985778	0.10708974117470957
3.1499999999999999	0.00007108899901672146	0.10766813371464735
3.1550000000000002	0.00007025004932772329	0.10822446786774566
3.1600000000000001	0.00006930194652966828	0.10868711530008049
3.165	0.00006819648806544024	0.10897958668589927
3.1699999999999999	0.00006688894260224424	0.10902460190361643
3.1750000000000003	0.00006534154653674998	0.1087492298067519
3.1800000000000002	0.00006352731563440628	0.10809117492917493
3.185	0.00006143384676818359	0.10700592681572658
3.19	0.00005906650689027922	0.10547397663196059
3.1950000000000003	0.00005645021617834184	0.10350682591923967
3.2000000000000002	0.00005362907085374056	0.10115031216978346
3.2050000000000001	0.00005066338953308498	0.09848405072602344
3.21	0.00004762434227685687	0.09561655421845518
3.2149999999999999	0.000044586939393906125	0.09267661537279404
3.2200000000000002	0.000041622576444008536	0.08980244849472394
3.2250000000000001	0.00003879238849273262	0.08713053033104802
3.23	0.000036142356044635846	0.08478591705963764
3.2349999999999999	0.00003370057704630556	0.08287515699228473
3.2400000000000002	0.00003147658739972243	0.08148206165019689
3.2450000000000001	0.000029462252931117464	0.08066585578860624
3.25	0.000027633640515954055	0.08046080719641967
3.2549999999999999	0.000025953376988044203	0.08087639689704693
3.2600000000000002	0.000024373229821316673	0.08189736825193043
3.2650000000000001	0.000022836886688480428	0.08348346718651603
3.27	0.00002128307966167907	0.08556921435932728
3.2749999999999999	0.00001964923195654713	0.0880644889438941
3.2800000000000002	0.00001787567757199182	0.09085691020351404
3.2850000000000001	0.00001591024514304884	0.09381685992430396
3.29	0.000013712691001056091	0.0968054562736625
3.2949999999999999	0.00001125824165593051	0.09968496553821776
3.3000000000000003	8.539489314853942e-6	0.10233027546107344
3.3050000000000002	5.566134429460499e-6	0.10463949053097728
3.31	2.3625313205685814e-6	0.10654171684874608
3.315	-1.0364981120860421e-6	0.10800073140846288
3.3200000000000003	-4.590754746526921e-6	0.10901425309667949
3.3250000000000002	-8.259738122901178e-6	0.10960955412990177
3.3300000000000001	-0.00001200696650845836	0.10983680389797007
3.335	-0.000015803127322582227	0.10976165715152532
3.3399999999999999	-0.000019627969200976874	0.10945826668016284
3.3450000000000002	-0.000023471058798212653	0.10900335652243796
3.3500000000000001	-0.00002733159899262461	0.10847148784312442
3.355	-0.00003121748055283927	0.10793134085819207
3.3599999999999999	-0.00003514368411033979	0.10744274853361653
3.3650000000000002	-0.000039130115691222105	0.10705428442507048
3.3700000000000001	-0.00004319896474273852	0.10680133080267416
3.375	-0.000047371710069991925	0.10670465668782457
3.3799999999999999	-0.00005166594251004787	0.10676958157836586
3.3850000000000002	-0.00005609220273638688	0.1069857883343057
3.3900000000000001	-0.000060651035145969427	0.10732779779730509
3.395	-0.00006533043613443185	0.10775605646433022
3.3999999999999999	-0.00007010384019791309	0.10821854734519784
3.4050000000000002	-0.0000749287679369586	0.10865284141447677
3.4100000000000001	-0.00007974628839497385	0.10898858025294171
3.415	-0.00008448154530982684	0.10915051021103644
3.4199999999999999	-0.00008904574643065398	0.10906232348837036
3.4250000000000003	-0.00009334013972241097	0.10865160958604712
3.4300000000000002	-0.0000972624711670249	0.10785607884235204
3.435	-0.0001007161021907069	0.10663083454051635
3.44	-0.0001036213136585006	0.10495590098510664
3.4450000000000003	-0.0001059274626607546	0.10284265933116798
3.4500000000000002	-0.00010762389744571886	0.10033758091802032
3.4550000000000001	-0.00010874726265810399	0.09752190831953986
3.46	-0.00010938330443880928	0.09450674472740948
3.4649999999999999	-0.00010966246301448761	0.0914241328526433
3.4700000000000002	-0.00010975002473420187	0.08841571459534861
3.4750000000000001	-0.00010983282967188683	0.08562106692504631
3.48	-0.00011010504328822041	0.08316763878142325
3.4849999999999999	-0.00011075518055820258	0.08116349485035687
3.4900000000000002	-0.00011195564947919947	0.0796931323746327
3.4950000000000001	-0.00011385498197723237	0.07881582716040825
3.5	-0.00011657204961403766	0.0785655124445443
3.5049999999999999	-0.0001201911662542713	0.07895115771963389
3.5100000000000002	-0.0001247571215369013	0.07995692194459544
3.5150000000000001	-0.00013026978693852644	0.08154187171537096
3.52	-0.00013667881449328344	0.08363962871935597
3.5249999999999999	-0.00014387985823513167	0.08615878901698737
3.5300000000000002	-0.00015171437688723302	0.08898518702425498
3.5350000000000001	-0.0001599750954709986	0.09198693090142297
3.54	-0.0001684183913731634	0.09502256609387884
3.5449999999999999	-0.0001767832775625682	0.09795183295319448
3.5500000000000003	-0.00018481470855872092	0.100647548703566
3.5550000000000002	-0.00019228735482558279	0.10300653603360498
3.56	-0.00019902548567326137	0.10495753925119616
3.565	-0.0002049154807646726	0.10646476502549984
3.5700000000000003	-0.00020990945051865175	0.10752680388535141
3.5750000000000002	-0.00021402069589066835	0.10817178938213814
3.5800000000000001	-0.0002173134166226389	0.1084503324758863
3.585	-0.000219889678339053	0.10842785812583351
3.5899999999999999	-0.00022187621056076875	0.10817757217559858
3.5950000000000002	-0.00022341257739905485	0.10777467183215582
3.6000000000000001	-0.0002246411986495738	0.10729186158356208
3.605	-0.00022569899320584445	0.10679591410956862
3.6099999999999999	-0.0002267101863794217	0.10634494396685057
3.6150000000000002	-0.00022777995549998488	0.10598616022423588
3.6200000000000001	-0.00022898887341479913	0.10575402070775076
3.625	-0.00023038835871704748	0.10566883679729273
3.6299999999999999	-0.00023199745135441446	0.10573593208581875
3.6350000000000002	-0.0002338011863198747	0.10594544048312003
3.6400000000000001	-0.00023575068046148806	0.10627276396393899
3.645	-0.00023776485101395582	0.10667963170043827
3.6499999999999999	-0.00023973353502275004	0.10711564790866672
3.6550000000000002	-0.0002415217600967693	0.10752021988275356
3.6600000000000001	-0.00024297508444742565	0.10782484189444419
3.665	-0.00024392626184509484	0.10795586570072607
3.6699999999999999	-0.0002442038656410271	0.10783805745617393
3.6750000000000003	-0.00024364368286931135	0.10739931975413525
3.6800000000000002	-0.00024210338630476205	0.10657682794103836
3.685	-0.00023948004934414122	0.10532442461735082
3.69	-0.00023572861865453265	0.10362049163524042
3.6950000000000003	-0.00023087799819093032	0.10147488586579556
3.7000000000000002	-0.00022504065585829712	0.09893319383305522
3.7050000000000001	-0.0002184122569832085	0.09607679517528195
3.71	-0.00021125985823220448	0.09301807365752213
3.7149999999999999	-0.00020390005945617105	0.0898913266707047
3.7200000000000002	-0.00019667111747496328	0.08684103874487532
3.7250000000000001	-0.0001899043349326578	0.08400975779971014
3.73	-0.00018389960249364396	0.0815276473272739
3.7349999999999999	-0.00017890812406902738	0.0795050158920296
3.7400000000000002	-0.00017512295198209422	0.0780281067375878
3.7450000000000001	-0.00017267591008356288	0.07715755142750756
3.75	-0.00017163836380866608	0.07692840214572219
3.7549999999999999	-0.000172023233199584	0.07735061931344962
3.7600000000000002	-0.00017378643011268537	0.07840922398838647
3.7650000000000001	-0.00017682717694073266	0.08006388190743882
3.77	-0.0001809880502795354	0.08224830771804006
3.7749999999999999	-0.0001860567203231678	0.08487040231877706
3.7800000000000002	-0.00019177186998076481	0.08781429935948838
3.7850000000000001	-0.0001978353861883726	0.0909453550135278
3.79	-0.00020393152865125786	0.09411850838393195
3.7949999999999999	-0.00020975167126054017	0.09718947294399195
3.8000000000000003	-0.00021502105719839134	0.10002719210398126
3.8050000000000002	-0.00021952269931079727	0.10252531756486366
3.81	-0.0002231137699534979	0.10461048338682226
3.815	-0.00022573161552226086	0.10624591109996047
3.8200000000000003	-0.0002273892300898263	0.10743010860399295
3.8250000000000002	-0.0002281625533519966	0.10819162575407522
3.8300000000000001	-0.00022817339720590556	0.10858155748425409
3.835	-0.00022757181772440642	0.10866555699706522
3.8399999999999999	-0.0002265206518027632	0.10851665888443272
3.8450000000000002	-0.00022518341307225463	0.10820952233123804
3.8500000000000001	-0.00022371544559924623	0.10781609781848717
3.855	-0.00022225752773043271	0.10740237756837706
3.8599999999999999	-0.00022093101544822148	0.10702582945419416
3.8650000000000002	-0.00021983390319570587	0.10673324279720553
3.8700000000000001	-0.00021903758504011807	0.10655890451299348
3.875	-0.00021858441504368707	0.10652317488949585
3.8799999999999999	-0.00021848629846262874	0.10663159627865813
3.8850000000000002	-0.0002187245029776767	0.10687464525751991
3.8900000000000001	-0.00021925072184617554	0.10722815834434216
3.895	-0.0002199892350800085	0.10765436443770594
3.8999999999999999	-0.00022083988794021868	0.10810338832119977
3.9050000000000002	-0.00022168162034546783	0.10851509020631066
3.9100000000000001	-0.00022237648784862571	0.10882120254280479
3.915	-0.00022277449643615943	0.1089479081041981
3.9199999999999999	-0.00022272000401300543	0.10881920910105068
3.9250000000000003	-0.00022206068505167974	0.1083615477425298
3.9300000000000002	-0.00022065983325974587	0.10751001776876155
3.935	-0.00021841191641065936	0.10621607171030151
3.94	-0.00021525988917453227	0.10445593390606576
3.9450000000000003	-0.00021121126255449886	0.10223820379845465
3.9500000000000002	-0.00020634902073339266	0.09960872583866179
3.9550000000000001	-0.0002008338066592634	0.09665101812425644
3.96	-0.0001948955463751743	0.09348146192036755
3.9650000000000003	-0.00018881535124937776	0.09023979096206526
3.9700000000000002	-0.00018290110746652512	0.0870766684449402
3.9750000000000001	-0.00017746159754740144	0.0841407958032054
3.98	-0.00017278378528358312	0.08156782965797273
3.9849999999999999	-0.0001691162714632377	0.07947253490923459
3.9900000000000002	-0.00016665967518634685	0.07794447567899963
3.9950000000000001	-0.00016556269339478534	0.07704657549912403
4.	-0.00016592142936762996	0.07681534156534665
4.0049999999999999	-0.00016777942949894984	0.07726151006846965
4.0099999999999998	-0.00017113446383457308	0.07837385044608404
4.0149999999999997	-0.0001759037351018679	0.08010398950031108
4.0200000000000005	-0.0001819616098644407	0.08238465537690033
4.0250000000000004	-0.00018913335864779136	0.08512756190546858
4.0300000000000002	-0.00019716172390065416	0.08820924287686924
4.0350000000000001	-0.00020574576683076964	0.09148957013295603
4.04	-0.0002145513336831083	0.0948170861635466
4.0449999999999999	-0.00022323684857783788	0.09804086639512759
4.0499999999999998	-0.0002314861810248362	0.10102500539011851
4.0549999999999997	-0.00023902614109430522	0.10365585189658551
4.0600000000000005	-0.0002456642637735781	0.10585766130191046
4.0650000000000004	-0.0002512961582714019	0.10759456957210742
4.0700000000000003	-0.00025589453860498114	0.10886464753729713
4.0750000000000002	-0.00025950752343820816	0.1096980638026958
4.0800000000000001	-0.0002622393726038468	0.11014792114550839
4.085	-0.0002642319940061817	0.11028175596713223
4.0899999999999999	-0.00026564813172371787	0.11017406151832425
4.0949999999999998	-0.0002666623063198566	0.10990229899169326
4.0999999999999996	-0.00026742816423018387	0.10953340961167062
4.1050000000000004	-0.0002681154697150633	0.10913918837482652
4.1100000000000003	-0.00026885882962425305	0.1087753943086311
4.1150000000000002	-0.00026977430198370434	0.10848892788764426
4.1200000000000001	-0.0002709495971589073	0.10831419709778216
4.125	-0.00027243950335892206	0.10827168894298554
4.1299999999999999	-0.00027426251390523835	0.10836706111951691
4.1349999999999998	-0.0002763990620781556	0.10859088767376707
4.1399999999999997	-0.00027879153600382603	0.10891909616735364
4.1450000000000005	-0.00028134594830660675	0.10931401790900305
4.1500000000000004	-0.0002839349063940636	0.10972588959210282
4.1550000000000002	-0.000286401501453267	0.11009464261432576
4.1600000000000001	-0.00028856399917891727	0.11035192608941242
4.165	-0.00029022176303697146	0.11042352151588182
4.1699999999999999	-0.00029116349674474407	0.11023255020950626
4.1749999999999998	-0.0002911793060114606	0.10970401630172254
4.1799999999999997	-0.0002900778230012168	0.10877111360376132
4.1850000000000005	-0.0002877084167326519	0.1073832570945731
4.1900000000000004	-0.00028398643032355805	0.10551503208603957
4.1950000000000003	-0.0002789170836348545	0.10317443545192657
4.2000000000000002	-0.0002726122131286591	0.10040830120648514
4.2050000000000001	-0.0002652943901859587	0.09730300678327958
4.21	-0.00025728549534371044	0.09397953757105919
4.2149999999999999	-0.00024898081922210215	0.09058345705888819
4.2199999999999998	-0.00024081367155226086	0.08727171588070337
4.2249999999999996	-0.00023321770760935167	0.08419896639203171
4.2300000000000004	-0.000226593913543331	0.08150586723348537
4.2350000000000003	-0.00022128677432671642	0.07931092405966776
4.2400000000000002	-0.00021757077436125477	0.07770617003476796
4.2450000000000001	-0.0002156453915679172	0.0767559265147683
4.25	-0.00021563502961529494	0.07649730495206096
4.2549999999999999	-0.0002175901269678484	0.07694108009600861
4.2599999999999998	-0.0002214867321937776	0.07807197344865449
4.2649999999999997	-0.00022722367125075656	0.07984805564496941
4.2700000000000005	-0.00023461854221427667	0.08219972150950604
4.2750000000000004	-0.00024340563336260087	0.08502932912558718
4.2800000000000002	-0.00025323990661062505	0.08821293296734689
4.2850000000000001	-0.0002637108746879882	0.09160540161717771
4.29	-0.0002743682342199787	0.09504950471049874
4.2949999999999999	-0.00028475777726607833	0.09838839283439137
4.2999999999999998	-0.00029446241200546344	0.10147963932536691
4.3049999999999997	-0.0003031405781996649	0.10420817936954171
4.3100000000000005	-0.0003105542259261244	0.10649549538526913
4.3150000000000004	-0.0003165811267317494	0.10830333555146572
4.3200000000000003	-0.0003212106155358389	0.10963175585589469
4.3250000000000002	-0.00032452612902703786	0.11051272482554303
4.3300000000000001	-0.00032668047749601894	0.11100137379514431
4.335	-0.00032786998878965465	0.11116700199544235
4.3399999999999999	-0.0003283119472324064	0.11108532687728294
4.3449999999999998	-0.0003282272429512682	0.11083259908675928
4.3500000000000005	-0.00032782797377605924	0.11048146129959038
4.3550000000000004	-0.0003273085513536535	0.11009803431380964
4.3600000000000003	-0.00032683871678161044	0.10973967462848828
4.3650000000000002	-0.00032655741884401904	0.10945304104996544
4.3700000000000001	-0.00032656727551817457	0.10927237012696807
4.375	-0.0003269299446411817	0.10921806389640121
4.3799999999999999	-0.00032766298913618804	0.1092957784345753
4.3849999999999998	-0.0003287387308014129	0.10949616913289045
4.3899999999999997	-0.0003300852561481208	0.10979533749637771
4.3950000000000005	-0.00033158933318308683	0.11015589032916798
4.4000000000000004	-0.0003331006994800515	0.11052842541799934
4.4050000000000002	-0.00033443715968979403	0.11085325340741085
4.4100000000000001	-0.0003353902929684836	0.11106228833810813
4.415	-0.00033573229181654916	0.11108127923051106
4.4199999999999999	-0.0003352252976538379	0.11083283401987494
4.4249999999999998	-0.00033363511889580627	0.11024085870856441
4.4299999999999997	-0.0003307508863894106	0.10923692672439987
4.4350000000000005	-0.0003264106750926737	0.10776859524452267
4.4400000000000004	-0.00032053055396459015	0.1058088479487456
4.4450000000000003	-0.00031313173737350055	0.10336493505917184
4.4500000000000002	-0.00030435880913560885	0.10048432699722742
4.4550000000000001	-0.00029448258167782303	0.09725568941285656
4.46	-0.00028388438514954353	0.09380383687107066
4.4649999999999999	-0.00027302350614138104	0.09027922150878695
4.4699999999999998	-0.00026239417397122897	0.08684403181154007
4.4750000000000005	-0.00025248097684352796	0.08365778344157232
4.4800000000000004	-0.0002437209768722898	0.08086508484475854
4.4850000000000003	-0.00023647762899873623	0.07858723192661414
4.4900000000000002	-0.00023102744145528167	0.07691792979949355
4.4950000000000001	-0.00022755678904819136	0.07592228828998365
4.5	-0.00022616441603511526	0.07563762060738685
4.5049999999999999	-0.00022686512762061376	0.07607455340223249
4.5099999999999998	-0.0002295915694867624	0.07721740595270812
4.5149999999999997	-0.00023419321349851233	0.07902352051535637
4.5200000000000005	-0.00024043408223060872	0.08142202869290519
4.5250000000000004	-0.00024799275860593284	0.08431322931801628
4.5300000000000002	-0.00025646922499690023	0.0875701291720813
4.5350000000000001	-0.00026540249647422916	0.09104356255977972
4.54	-0.00027430060799379864	0.0945715558989897
4.5449999999999999	-0.0002826807076378403	0.09799235129700147
4.5499999999999998	-0.00029011303165057435	0.10115913816947865
4.5549999999999997	-0.0002962600858073936	0.10395362957348367
4.5600000000000005	-0.0003009027529495385	0.10629563147980202
4.5650000000000004	-0.00030394839952324436	0.10814677545181618
4.5700000000000003	-0.0003054210508639414	0.10950822190875711
4.5750000000000002	-0.00030543826522319914	0.11041370839041557
4.5800000000000001	-0.0003041817391701055	0.11092021341539318
4.585	-0.00030186839266760785	0.11109850759419443
4.5899999999999999	-0.0002987264246086733	0.11102516787416988
4.5949999999999998	-0.0002949779462910591	0.11077667343256309
4.6000000000000005	-0.00029082750047696934	0.11042539975126045
4.6050000000000004	-0.00028645465896198134	0.11003690851331002
4.6100000000000003	-0.00028200890586358216	0.10966790295256765
4.6150000000000002	-0.0002776057031781158	0.1093644422099823
4.6200000000000001	-0.0002733234637770387	0.10916030412845905
4.625	-0.00026920174186010655	0.1090756140563144
4.6299999999999999	-0.0002652411400270371	0.10911595200642912
4.6349999999999998	-0.00026140526708921965	0.10927211361712023
4.6399999999999997	-0.0002576247111243227	0.10952057553406891
4.6450000000000005	-0.00025380260092644925	0.10982456548841797
4.6500000000000004	-0.00024982108740412653	0.11013552847334164
4.6550000000000002	-0.00024554811093054714	0.11039477422163206
4.6600000000000001	-0.00024084417604523957	0.11053522607824265
4.665	-0.00023556944217406769	0.11048345655008811
4.6699999999999999	-0.00022959201142369815	0.11016250570240692
4.6749999999999998	-0.0002227984909865996	0.10949617672179666
4.6799999999999997	-0.0002151073970250741	0.1084154013800475
4.6850000000000005	-0.0002064846565753317	0.10686674378062905
4.6900000000000004	-0.00019695868086962065	0.1048222134700414
4.6950000000000003	-0.00018663097845046672	0.10228857247291467
4.7000000000000002	-0.0001756779616957161	0.09931370357453824
4.7050000000000001	-0.00016434105015631094	0.09598778847253597
4.71	-0.00015290516938238656	0.09243815502942562
4.7149999999999999	-0.0001416691936466014	0.08881836550977067
4.7199999999999998	-0.0001309143132212947	0.0852937505332208
4.7250000000000005	-0.00012087666645838011	0.08202645830936668
4.7300000000000004	-0.00011172881784677187	0.07916286614461535
4.7350000000000003	-0.00010357170608480132	0.07682508717542798
4.7400000000000002	-0.00009643583090987425	0.07510684816996034
4.7450000000000001	-0.00009028867866350387	0.07407279038968025
4.75	-0.00008504501777294097	0.07375960264028716
4.7549999999999999	-0.0000805774465539826	0.07417738944071318
4.7599999999999998	-0.00007672589030548374	0.07531016458729098
4.7649999999999997	-0.00007330607662680189	0.07711513035395393
4.7700000000000005	-0.00007011797096764515	0.07952125153596977
4.7750000000000004	-0.00006695548663943479	0.08242836722578784
4.7800000000000002	-0.0000636183971875108	0.08570849181495252
4.7850000000000001	-0.000059926348134107285	0.08921083000069421
4.79	-0.00005573349818326231	0.09277125009857634
4.7949999999999999	-0.00005094115522634346	0.09622563550255278
4.7999999999999998	-0.00004550541098516274	0.09942507706788632
4.8049999999999997	-0.00003943757182221864	0.10224988738948546
4.8100000000000005	-0.000032796961301464614	0.10461942346752884
4.8150000000000004	-0.00002567773340026107	0.10649579391387087
4.8200000000000003	-0.000018192805617620565	0.10788127301234961
4.8250000000000002	-0.000010458326142842527	0.10881090810241216
4.8300000000000001	-2.5812606275667224e-6	0.10934274378675565
4.835	5.348736827294794e-6	0.10954806329639459
4.8399999999999999	0.000013263333297544539	0.10950328569930406
4.8449999999999998	0.000021116351307920284	0.10928412855587408
4.8500000000000005	0.000028882517620773503	0.1089617937608538
4.8550000000000004	0.00003655493868142903	0.10860049797764669
4.8600000000000003	0.00004414172022038427	0.1082556516796325
4.8650000000000002	0.000051661871145193395	0.10797224114593865
4.8700000000000001	0.000059140559302274755	0.10778329251774314
4.875	0.00006660387642276138	0.10770854658639455
4.8799999999999999	0.00007407341599365504	0.10775357701316542
4.8849999999999998	0.00008156106600062668	0.10790954507277255
4.8899999999999997	0.00008906440573743391	0.10815364820953208
4.8950000000000005	0.00009656296882775171	0.10845015559735739
4.9000000000000004	0.00010401544744803136	0.10875180448894108
4.9050000000000002	0.0001113577696613377	0.1090013230262364
4.9100000000000001	0.00011850200526000577	0.10913299033929547
4.915	0.00012533633227460386	0.1090744324305604
4.9199999999999999	0.000131726801233276	0.10874919304658852
4.9249999999999998	0.00013752217184660108	0.10808084380921286
4.9299999999999997	0.00014256331096317577	0.10699930641704264
4.9350000000000005	0.00014669814200632606	0.10544951567555158
4.9400000000000004	0.00014980173016439674	0.10340160056946775
4.9450000000000003	0.00015179901754668596	0.10086069688822301
4.9500000000000002	0.00015268574591414746	0.0978738178413774
4.9550000000000001	0.0001525422474509621	0.09453136650258061
4.96	0.00015153579727182956	0.09096203077048298
4.9649999999999999	0.00014991003364483887	0.08732161893201267
4.9699999999999998	0.00014796353153139578	0.0837781420948655
4.9750000000000005	0.0001460224594047883	0.08049638310672785
4.9800000000000004	0.00014441320368885593	0.07762495997966076
4.9850000000000003	0.0001434397113813988	0.07528770437087504
4.9900000000000002	0.00014336782251304992	0.07357962389629034
4.9950000000000001	0.00014441619736013195	0.07256642018300102
5.	0.00014675154700891348	0.0722858607745912
5.0049999999999999	0.00015048519409599463	0.07274930444044228
5.0099999999999998	0.00015566849398394931	0.07394219838231958
5.0149999999999997	0.00016228604323451057	0.07582317908259162
5.0200000000000005	0.00017024750128637772	0.07832230721136461
5.0250000000000004	0.00017938078332690985	0.08133975381861921
5.0300000000000002	0.00018943075592174716	0.08474671104215621
5.0350000000000001	0.0002000677061223528	0.08839019611790674
5.04	0.000210908250582393	0.09210261119885156
5.0449999999999999	0.00022154806971227161	0.09571551384134147
5.0499999999999998	0.00023160182914756512	0.09907547655022203
5.0549999999999997	0.00024074251836825404	0.10205882763795478
5.0600000000000005	0.000248731765394573	0.104582037720922
5.0650000000000004	0.0002554350402721831	0.10660566670252633
5.0700000000000003	0.0002608201281305135	0.10813165919712803
5.0750000000000002	0.0002649419011342003	0.10919557000469257
5.0800000000000001	0.0002679193693663325	0.10985631152078246
5.085	0.00026991139590796403	0.11018598712619057
5.0899999999999999	0.0002710957381926122	0.11026154959753444
5.0949999999999998	0.0002716534332064361	0.11015891225123607
5.1000000000000005	0.00027175821418834944	0.1099492233318988
5.1050000000000004	0.0002715693612358047	0.10969654748170211
5.1100000000000003	0.000271226236466487	0.10945618507491771
5.1150000000000002	0.0002708433688606568	0.109273137479225
5.1200000000000001	0.00027050581398161197	0.10918058480427124
5.125	0.00027026519252674086	0.10919851949199152
5.1299999999999999	0.0002701370935638574	0.10933279635003582
5.1349999999999998	0.00027010040408093885	0.10957481802309359
5.1399999999999997	0.00027009872591032656	0.10990192559143774
5.1450000000000005	0.0002700435600576916	0.11027838158007389
5.1500000000000004	0.0002698185886894488	0.1106566982137146
5.1550000000000002	0.00026928435457043313	0.11097905182244741
5.1600000000000001	0.0002682830339840613	0.11117868266980699
5.165	0.00026664377340348443	0.11118149821261411
5.1699999999999999	0.00026418994535608683	0.11090848043565134
5.1749999999999998	0.00026075020780033447	0.11027975994406446
5.1799999999999997	0.00025617490115885085	0.1092211381135949
5.1850000000000005	0.0002503577801943178	0.10767325754857089
5.1900000000000004	0.00024326056117021208	0.1056025795285891
5.1950000000000003	0.00023493512932384623	0.10301214100017383
5.2000000000000002	0.00022553680715963468	0.09994927130561536
5.2050000000000001	0.00021532297246570483	0.09650757875355714
5.21	0.00020463474646787163	0.09282176025037062
5.2149999999999999	0.00019386433919427277	0.0890557835203081
5.2199999999999998	0.00018341491511951368	0.08538693355972575
5.2250000000000005	0.00017366166586803929	0.08198926524354885
5.2300000000000004	0.00016492149676833944	0.07901976201646708
5.2350000000000003	0.0001574351932855472	0.07660919429925026
5.2400000000000002	0.0001513618412321744	0.0748579600962639
5.2450000000000001	0.00014678220948222354	0.07383576405294007
5.25	0.00014370653920935326	0.0735832555793526
5.2549999999999999	0.00014208263016772586	0.0741137532053722
5.2599999999999998	0.00014180168784521914	0.0754137523079629
5.2649999999999997	0.00014270142612351022	0.07744180214761788
5.2700000000000005	0.0001445678557124583	0.08012632337110759
5.2750000000000004	0.000147138588403198	0.08336381076464632
5.2800000000000002	0.00015011095054644967	0.08701939075509771
5.2850000000000001	0.00015315740468439232	0.09093161911738352
5.29	0.00015594868351913037	0.09492253923523035
5.2949999999999999	0.0001581821342468889	0.09881246882943084
5.2999999999999998	0.00015961011462535714	0.10243721572011834
5.3049999999999997	0.0001600621370813376	0.10566418221072847
5.3100000000000005	0.00015945559382668961	0.1084037545066126
5.3150000000000004	0.00015779302735781324	0.11061363832044206
5.3200000000000003	0.00015514772897286933	0.11229588854915708
5.3250000000000002	0.00015164233228701736	0.1134883855837766
5.3300000000000001	0.0001474259786555497	0.11425363790765157
5.335	0.00014265457914621534	0.11466775354977747
5.3399999999999999	0.0001374765393973397	0.11481149507227066
5.3449999999999998	0.00013202414250737776	0.1147640891602021
5.3500000000000005	0.000126409365537003	0.11459943999978263
5.3550000000000004	0.00012072245658209967	0.11438387990753726
5.3600000000000003	0.00011503189515342945	0.11417458253542055
5.3650000000000002	0.0001093849820375782	0.11401808014614909
5.3700000000000001	0.00010380888369541421	0.11394873299171053
5.375	0.00009831228334745127	0.11398731304899766
5.3799999999999999	0.00009288783429993667	0.11413999830974288
5.3849999999999998	0.00008751545749468895	0.11439802763210521
5.3899999999999997	0.00008216630308150689	0.11473809724821252
5.3950000000000005	0.00007680702340377597	0.1151233728559536
5.4000000000000004	0.0000714039579613115	0.11550483787506946
5.4050000000000002	0.00006592693292782117	0.11582268354142235
5.4100000000000001	0.00006035258739648125	0.11600762425391857
5.415	0.00005466735602256419	0.11598238130263205
5.4199999999999999	0.00004887032838313722	0.11566401234833204
5.4249999999999998	0.000042976057509961796	0.11496806688672322
5.4299999999999997	0.0000370169891909845	0.11381546955431682
5.4350000000000005	0.00003104467032122912	0.11214239545904947
5.4400000000000004	0.000025128549267618182	0.10991224244232428
5.4450000000000003	0.000019351313345623176	0.1071274721228445
5.4500000000000002	0.000013800469341186299	0.10383818720839716
5.4550000000000001	8.557090118030513e-6	0.10014443656755607
5.46	3.683827812494994e-6	0.09619061667445837
5.4649999999999999	-7.851598469949973e-7	0.0921525694567915
5.4699999999999998	-4.8501429239979856e-6	0.08822015140434784
5.4750000000000005	-8.546614232218957e-6	0.08457921828412632
5.4800000000000004	-0.000011941418850692582	0.08139668306949724
5.4850000000000003	-0.000015125763981109832	0.07881082676987468
5.4900000000000002	-0.000018206968151565144	0.07692712456989319
5.4950000000000001	-0.000021300407346470292	0.07581826980583507
5.5	-0.00002452232937399729	0.07552628138785306
5.5049999999999999	-0.00002798342970878172	0.07606460899537892
5.5099999999999998	-0.000031782600631641986	0.07741879366459607
5.5149999999999997	-0.000036000222193766086	0.07954522493026128
5.5200000000000005	-0.00004069076819676549	0.08236861985229074
5.5250000000000004	-0.00004587525337254555	0.08577981476735037
5.5300000000000002	-0.0000515349230826511	0.08963605221104026
5.5350000000000001	-0.00005760822810545838	0.09376587356379194
5.54	-0.00006399312086770272	0.09797979045288448
5.5449999999999999	-0.00007055578722068013	0.10208619534573712
5.5499999999999998	-0.00007714520436950882	0.10591000290588484
5.5549999999999997	-0.00008361098977244336	0.10931011914465935
5.5600000000000005	-0.0000898207457850146	0.11219175294185275
5.5650000000000004	-0.0000956731712414631	0.11451098868268263
5.5700000000000003	-0.00010110462931074873	0.11627136175742583
5.5750000000000002	-0.00010608897309450536	0.11751440338902557
5.5800000000000001	-0.0001106322864608309	0.11830735746861
5.585	-0.00011476509594735626	0.11873120738218476
5.5899999999999999	-0.00011853441235471765	0.118871101155295
5.5949999999999998	-0.00012199703589293316	0.11880987552523502
5.6000000000000005	-0.00012521447652949507	0.11862425009928866
5.6050000000000004	-0.00012824906423991974	0.1183827012833374
5.6100000000000003	-0.00013116054711765073	0.11814402775317252
5.6150000000000002	-0.0001340026361913095	0.117955978519593
5.6200000000000001	-0.00013681934271989418	0.11785377119488295
5.625	-0.00013964133616143785	0.11785867982198107
5.6299999999999999	-0.00014248276841615567	0.11797702155950085
5.6349999999999998	-0.00014533900240894538	0.11819982024122043
5.6399999999999997	-0.00014818548298915077	0.11850323663230672
5.6450000000000005	-0.00015097768914643805	0.11884962451350704
5.6500000000000004	-0.0001536518427451411	0.11918890118928925
5.6550000000000002	-0.00015612596374577572	0.1194599045056174
5.6600000000000001	-0.00015830106857189143	0.11959160567694609
5.665	-0.00016006282543247735	0.11950444619021838
5.6699999999999999	-0.0001612846687874866	0.11911254975639583
5.6749999999999998	-0.00016183391822920232	0.11832790102983692
5.6799999999999997	-0.00016158242655756072	0.11706750717012931
5.6850000000000005	-0.00016042235715112488	0.115263868416106
5.6900000000000004	-0.00015828585347685674	0.1128778159692048
5.6950000000000003	-0.0001551651234560175	0.10991130663565152
5.7000000000000002	-0.00015112780201819915	0.10641675582574318
5.7050000000000001	-0.00014632242948173858	0.10249960999671821
5.71	-0.000140970976418459	0.09831236292478548
5.7149999999999999	-0.00013534899514023322	0.09404067111792137
5.7199999999999998	-0.00012975769551584146	0.08988461249135055
5.7250000000000005	-0.00012449438794747667	0.08603940556217606
5.7300000000000004	-0.0001198274575509408	0.08267956813658886
5.7350000000000003	-0.00011597969623643005	0.07994884937795428
5.7400000000000002	-0.00011312066069367524	0.07795615931708749
5.7450000000000001	-0.000111366067078274	0.0767760032123715
5.75	-0.00011078085977282	0.0764510834226197
5.7549999999999999	-0.00011138259631235378	0.07699478790606448
5.7599999999999998	-0.00011314282368381218	0.07839199793100374
5.7649999999999997	-0.00011598571559055341	0.08059771648204503
5.7700000000000005	-0.00011978498277344455	0.0835341906546677
5.7750000000000004	-0.00012436158614062765	0.08708825032856582
5.7800000000000002	-0.00012948565513565713	0.09111124248552391
5.7850000000000001	-0.00013488578488434898	0.09542388815652052
5.79	-0.0001402672668492647	0.0998273934995436
5.7949999999999999	-0.00014533800784033768	0.10412028993221498
5.7999999999999998	-0.0001498378119982214	0.10811831884944548
5.8049999999999997	-0.00015356469584518404	0.11167312904448148
5.8100000000000005	-0.00015639210050055443	0.11468544302734782
5.8150000000000004	-0.0001582733992462714	0.11710987501792501
5.8200000000000003	-0.00015923392027194502	0.1189511250747628
5.8250000000000002	-0.00015935412875743083	0.12025370614246483
5.8300000000000001	-0.0001587492876388845	0.12108870201319037
5.835	-0.00015755049608422284	0.12154096603916945
5.8399999999999999	-0.00015589013438264404	0.12169900856581144
5.8449999999999998	-0.00015389250969847007	0.12164829987733407
5.8500000000000005	-0.0001516688093761978	0.12146748629614498
5.8550000000000004	-0.000149314729692137	0.1212264130856192
5.8600000000000003	-0.0001469092671068211	0.12098485918610112
5.8650000000000002	-0.0001445137641160867	0.1207912880887312
5.8700000000000001	-0.00014217098569970142	0.12068142257171767
5.875	-0.00013990447789512025	0.12067683847655825
5.8799999999999999	-0.00013771861928767247	0.12078393841317088
5.8849999999999998	-0.00013559965562197072	0.1209936109099656
5.8899999999999997	-0.00013351772694116963	0.12128167450231749
5.8950000000000005	-0.0001314295997975538	0.12160995329408568
5.9000000000000004	-0.0001292816370409553	0.12192764337569938
5.9050000000000002	-0.00012701257092655175	0.12217261100104311
5.9100000000000001	-0.00012455592468063953	0.12227247883866296
5.915	-0.00012184238973207375	0.12214579305616924
5.9199999999999999	-0.0001188029360666807	0.12170409366896252
5.9249999999999998	-0.00011537365416882737	0.12085608898663287
5.9299999999999997	-0.00011150305013233912	0.11951506372426897
5.9350000000000005	-0.00010716164100249337	0.11760991139757843
5.9400000000000004	-0.00010235240343673069	0.11509880835253404
5.9450000000000003	-0.00009711941217713025	0.11198294337641083
5.9500000000000002	-0.00009155152868800695	0.10831660378231751
5.9550000000000001	-0.00008577876110766874	0.10421003012567812
5.96	-0.00007996087087670803	0.09982307777619795
5.9649999999999999	-0.00007427023688614429	0.09535039243674054
5.9699999999999998	-0.00006887282916668558	0.09100140927114851
5.9750000000000005	-0.00006391155339085006	0.08697986158274679
5.9800000000000004	-0.00005949509877804797	0.08346709377982647
5.9850000000000003	-0.00005569339365171184	0.08061166018467109
5.9900000000000002	-0.000052538789177059216	0.07852539013840495
5.9950000000000001	-0.000050030866772815124	0.0772842501123188
6.	-0.000048142511078120214	0.07693144527685193
