# Supplementary material for: Stalled response near thermal equilibrium in periodically driven systems
Source: Nat Commun. 2024 Jan 4;15:294. doi: 10.1038/s41467-023-44487-2 (PMC10766978; doi:10.1038/s41467-023-44487-2)
Supplement: Supplementary file 3 — Source Data [file 41467_2023_44487_MOESM3_ESM.zip › source_data/SupplFig8e-h-theory.dat]

#t	MSz,eq,f_0=4,T=0.5	MSz,eq,f_0=4,T=1	Sx+,eq,f_0=4,T=0.5	Sx+,eq,f_0=4,T=1	MSz,neq,f_0=4,T=0.5	MSz,neq,f_0=4,T=1	Sx+,neq,f_0=4,T=0.5	Sx+,neq,f_0=4,T=1
0.	-0.00004469010078232	-0.00004469010078232	-0.00010548429254221099	-0.00010548429254221099	-0.0004036729350221646	-0.0004036729350221646	0.6169020158288716	0.6169020158288716
0.02	-0.00004370996770514079	-0.00004371169133800947	-0.00010550260318052526	-0.00010550282016690624	-0.00040327983442992374	-0.000403295737127052	0.6167722956744442	0.6167966210496488
0.040000000000000001	-0.00004263605514060714	-0.00004266259519581609	-0.00010551699170320772	-0.00010552042591549372	-0.000401849446113025	-0.0004020995890132149	0.6159964708309815	0.6163799780362323
0.059999999999999998	-0.000041397576922270573	-0.000041520772035237215	-0.00010551735817898213	-0.00010553377729369053	-0.00039870979816165257	-0.00039989631926450986	0.6135307442108056	0.6153568488882555
0.080000000000000002	-0.00003991183523306063	-0.000040255480524696646	-0.0001054906943987123	-0.0001055379698814585	-0.00039301125602424957	-0.0003963951261696349	0.6080268490869544	0.6132628881512034
0.10000000000000001	-0.000038120222795187946	-0.00003883207395516593	-0.00010542558746105875	-0.00010552690404434494	-0.0003840660045514085	-0.0003912379938736362	0.5983343080606399	0.6095093780137296
0.12	-0.000036018447255139384	-0.0000372176311282677	-0.00010531682414661011	-0.00010549384037742401	-0.0003716729577456102	-0.0003840472895386844	0.5839987816633639	0.6034455344432096
0.14000000000000001	-0.000033669179092442264	-0.00003538691139117432	-0.00010516843233974105	-0.0001054321151322264	-0.0003563040119389225	-0.0003744819101227449	0.5655757986550832	0.5944354149615289
0.16	-0.00003119142948628508	-0.00003332790569370604	-0.00010499390003386782	-0.0001053359602978672	-0.0003390710193566642	-0.0003622958980304683	0.5446312960810799	0.5819430022991786
0.17999999999999999	-0.00002873100830816483	-0.00003104610668803528	-0.00010481347069816733	-0.00010520133241521379	-0.00032148638336389684	-0.00034739123840042056	0.5234301392224889	0.5656153547264954
0.20000000000000001	-0.00002642435942119794	-0.00002856663676402377	-0.00010464966524954909	-0.00010502662320554188	-0.0003051189545118148	-0.00032985557774261297	0.5044465304708375	0.5453511587874643
0.22	-0.00002436887626323078	-0.00002593362089887842	-0.00010452271166019535	-0.0001048131185190274	-0.00029127380564369996	-0.00030997672489046656	0.4898799824990582	0.5213419810298218
0.23999999999999999	-0.000022606968317884385	-0.000023206661266401223	-0.00010444713120622275	-0.00010456509984261843	-0.00028078104899110937	-0.0002882293017948222	0.48130658422365	0.4940768119635683
0.26000000000000001	-0.00002112380788243778	-0.00002045486173230949	-0.00010442982703421776	-0.0001042895438164965	-0.0002739083251535795	-0.00026523422999898805	0.4794946066850279	0.46430686366304313
0.28000000000000003	-0.000019854669488335175	-0.000017749392733704047	-0.00010446936199353432	-0.00010399545614893954	-0.00027036550997350126	-0.0002416974818436142	0.48434315103980574	0.4329755417515446
0.29999999999999999	-0.000018698093276569024	-0.00001515590531306355	-0.00010455605882830018	-0.00010369295388471477	-0.0002693684098920145	-0.00021833895329689888	0.49489894512984195	0.4011257844416327
0.32000000000000001	-0.000017533347042363213	-0.00001272808761813379	-0.00010467294675729844	-0.00010339226022379308	-0.0002697538434332433	-0.00019582402300319103	0.5094508777544864	0.36980132016926803
0.34000000000000002	-0.000016241630244176843	-0.000010503316218390383	-0.00010479793886214756	-0.00010310278391442312	-0.00027015818919532157	-0.00017470887142770388	0.5257439704143988	0.3399585667671238
0.35999999999999999	-0.000014728633214887388	-8.500807751048247e-6	-0.00010490749617801133	-0.00010283242042487086	-0.0002692598795462775	-0.0001554065769510585	0.5413459712394638	0.31240205242628627
0.38	-0.00001294276466836791	-6.722102835942461e-6	-0.00010498130661153236	-0.00010258714858517961	-0.00026604428079614887	-0.00013817581175657581	0.5541273027386273	0.2877498542588323
0.40000000000000002	-0.000010882008620676642	-5.153279060247298e-6	-0.00010500660506347581	-0.00010237092562006569	-0.0002600079186573842	-0.00012312923187449802	0.5627198441770755	0.2664287097988925
0.41999999999999998	-8.585632582456967e-6	-3.7680845316974044e-6	-0.000104980433534696	-0.00010218582549194815	-0.0002512188140005881	-0.00011025555985719682	0.5667783156362363	0.24869301460770227
0.44	-6.113808429565317e-6	-2.5312111474001103e-6	-0.00010490883156818625	-0.00010203233211005043	-0.000240204343720728	-0.00009944830942684001	0.5669293233778573	0.23465890040912196
0.46000000000000002	-3.5241419415709238e-6	-1.4011226248409626e-6	-0.0001048033094760511	-0.00010190969197398678	-0.00022771563416844426	-0.00009053481169410326	0.564427807153601	0.22434404796084398
0.47999999999999998	-8.55089917854086e-7	-3.3212578638176263e-7	-0.00010467609611656969	-0.00010181624419547587	-0.0002144664320872692	-0.00008330098498673908	0.560660462082207	0.21770517528290445
0.5	1.8778471265386483e-6	7.243537174915114e-7	-0.00010453592417480144	-0.00010174967040279433	-0.00020093888324322338	-0.00007750941224598457	0.5566725080065767	0.21466734195877893
0.52000000000000002	4.6732528571558975e-6	1.8191061253124192e-6	-0.00010438559993447314	-0.00010170713461219069	-0.00018730511725248888	-0.00007291021832354424	0.5528518917951024	0.21514154675844566
0.54000000000000004	7.527113062897054e-6	3.0047398696200577e-6	-0.00010422183312159758	-0.00010168530885577854	-0.00017346605160608737	-0.00006924571969771537	0.5488359803056776	0.21902914182514105
0.56000000000000005	0.000010415759402497131	4.3351196108657574e-6	-0.00010403717305494569	-0.0001016803026458885	-0.00015917728788406537	-0.00006625081817320005	0.5436507847577852	0.22621328157042356
0.57999999999999996	0.000013286441139448553	5.8641892157753105e-6	-0.00010382342974017068	-0.00010168753357007037	-0.00014421507644575083	-0.00006365169477433778	0.5360512057034641	0.2365391485509323
0.59999999999999998	0.000016061775677585593	7.643792541064754e-6	-0.00010357552859335437	-0.00010170159260973779	-0.00012852623070434588	-0.00006116558114804438	0.5249819344932428	0.24978628000379527
0.62	0.000018659480438024344	9.720270823229862e-6	-0.00010329443798408829	-0.00010171616940364629	-0.00011230739094677449	-0.00005850421500635233	0.5100229990779089	0.26563803706190003
0.64000000000000001	0.000021021639278716248	0.00001212989691765085	-0.0001029879496347037	-0.00010172410536512173	-0.0000959810216246406	-0.00005538292627523411	0.49165959511223145	0.283654902169616
0.66000000000000003	0.000023141966524571668	0.00001489358661232986	-0.00010266889038379871	-0.00010171763061050648	-0.00008007782379445558	-0.00005153606989895546	0.47126606485974226	0.303259323661955
0.68000000000000005	0.000025079456220165214	0.000018011738607898097	-0.00010235149045746522	-0.0001016888098006198	-0.0000650774514022602	-0.00004673777747155558	0.45081255669546	0.3237395216754087
0.70000000000000007	0.000026953160341925875	0.000021460374678729114	-0.00010204741623835439	-0.0001016301731982818	-0.00005127421981811618	-0.00004082504443624242	0.4324208485717453	0.34427740691480946
0.71999999999999997	0.000028921218501393207	0.000025189832260990405	-0.00010176289899484744	-0.00010153545155682623	-0.00003871330333163477	-0.00003371855225068556	0.4179360048453518	0.36400142403238356
0.73999999999999999	0.00003115192610103125	0.000029126987356626314	-0.00010149763283916088	-0.00010140028364954497	-0.000027204333299152586	-0.00002543599613969406	0.4086275194785323	0.3820593969357273
0.76000000000000001	0.00003379366927388604	0.00003318134264086305	-0.0001012453073274734	-0.00010122274289871219	-0.000016390513700039626	-0.000016093524699344814	0.4050417980914367	0.3977008043949069
0.78000000000000003	0.00003694696327116107	0.00003725443516441387	-0.00010099526610587817	-0.00010100354869060967	-5.844576430645649e-6	-5.893214879418894e-6	0.4069666045624637	0.41035420474671236
0.80000000000000004	0.000040640131524043715	0.00004125115345578131	-0.00010073484082670494	-0.00010074588911431166	4.829647774334617e-6	4.902261237973144e-6	0.41346729140849353	0.4196852507463071
0.82000000000000006	0.000044812432076804095	0.000045090993231684395	-0.0001004520592551344	-0.00010045486932685666	0.000015904604865677858	0.000016003470401288708	0.4229942876130364	0.42562430852283106
0.83999999999999997	0.000049312572259932324	0.00004871722457129822	-0.00010013835691028205	-0.00010013668653571085	0.00002746175741690237	0.000027130213288200174	0.433595142482867	0.42835916737923596
0.85999999999999999	0.00005392136830040639	0.000052102411877358497	-0.00009979062853302129	-0.00009979769136519093	0.00003937119195217653	0.00003804306388826159	0.44325150156184207	0.42829570413212875
0.88	0.00005840034938953316	0.00005524955430655282	-0.0000994117741182181	-0.00009944350987383212	0.00005133488807453416	0.00004856528627212479	0.4502949650600068	0.42599541452402134
0.90000000000000002	0.00006255461983925635	0.000058189016722552936	-0.00009900922667739249	-0.00009907837142027857	0.00006298838339991529	0.00005859250850540888	0.4537773504329705	0.42210185818726753
0.92000000000000004	0.00006628674189039854	0.000060972129387184735	-0.00009859182874036352	-0.00009870473042129853	0.00007402532481900048	0.00006809026291042132	0.4536475777379592	0.4172678661821189
0.94000000000000006	0.0000696185308529592	0.00006366268784657714	-0.00009816633745036776	-0.00009832320669392244	0.00008429284231394384	0.00007708161666421111	0.45065445090182304	0.412092552063863
0.95999999999999996	0.00007267112491492473	0.00006632757466839946	-0.0000977351135608964	-0.00009793281823308838	0.00009381766662357274	0.00008562820921617592	0.44601504985366025	0.40707312845378085
0.97999999999999998	0.00007561165850241258	0.00006902746683595642	-0.00009729598841129963	-0.00009753145118147221	0.00010275601655148425	0.00009380811987448006	0.4409816533514923	0.40257268040017247
1.	0.00007858620924250445	0.00007180825686109331	-0.00009684433097546846	-0.00009711650308538365	0.00011129226007047975	0.00010169345582163778	0.4364546086868227	0.3988023745596615
1.02	0.00008165973211145008	0.00007469355728910406	-0.00009637652993283748	-0.00009668563853874059	0.00011952629413952168	0.00010932982350076595	0.43273988876208885	0.3958154676644751
1.04	0.000084778997584448	0.00007767857205343766	-0.00009589368713925924	-0.00009623759977688717	0.00012738832996672764	0.00011671928012867615	0.4294898359628443	0.3935107523921195
1.06	0.0000877696149755087	0.00008072571596230975	-0.00009540417442353003	-0.00009577300971182387	0.00013461127046524525	0.00012380812184188417	0.42582672439927616	0.3916442247434636
1.0800000000000001	0.00009037321902287079	0.0000837625820420315	-0.00009492377103016154	-0.00009529508796801157	0.00014077859478264223	0.00013048089603025844	0.42062432612699446	0.38984910511456217
1.1000000000000001	0.00009232166525918712	0.00008668306728054425	-0.00009447258585383306	-0.00009481017580245671	0.0001454452516963046	0.00013656210059720357	0.41288875834763716	0.3876652360954811
1.1200000000000001	0.00009343008070127775	0.00008935251133893148	-0.00009406910271837062	-0.00009432794489066966	0.0001482990465033059	0.00014182683066073974	0.40213346920480697	0.38457879240019466
1.1400000000000001	0.00009367670873775848	0.00009161743030804755	-0.00009372318218277524	-0.00009386116435264865	0.00014930296453582507	0.00014602086401688794	0.3886170115538112	0.38007191461412965
1.1599999999999999	0.00009323680055397711	0.00009331976257870903	-0.00009343078147336493	-0.00009342493618838477	0.00014875685587106867	0.00014888921959314508	0.37334715656340706	0.37367944952128207
1.1799999999999999	0.00009245586731207369	0.00009431454538162183	-0.00009317264256864527	-0.00009303538941317173	0.00014725002469874273	0.00015021025209809388	0.3578510024037712	0.3650470376309891
1.2	0.00009177473249752363	0.00009448883476382937	-0.00009291739711711749	-0.00009270793958983683	0.00014552663030667262	0.00014983036562002625	0.3438116400558735	0.3539823192426502
1.22	0.00009163670440944881	0.00009377883068993655	-0.00009262768331090035	-0.00009245534588967191	0.00014431951075278074	0.0001476931656519064	0.33271027447794477	0.34049014434526437
1.24	0.000092405439959197	0.00009218195187260093	-0.00009226718882031045	-0.0000922858910869229	0.0001442057748598028	0.00014385700456322984	0.32557182448333927	0.32478416768581553
1.26	0.00009430669443942064	0.00008976125405674783	-0.00009180714736503871	-0.0000922020305007228	0.00014551007816008315	0.00013849671193739591	0.32283617874673765	0.3072711421750827
1.28	0.000097392959342157	0.00008664104291417043	-0.00009123179721224582	-0.00009219978282675384	0.00014825553233075223	0.0001318885269088631	0.3243253850680676	0.28850970957232003
1.3	0.00010152720474526666	0.00008299442050347423	-0.0000905426323388501	-0.00009226898100371441	0.00015215542956566972	0.00012438096503241596	0.3292750877127896	0.26915093231504955
1.3200000000000001	0.00010638957309480933	0.00007902524832273679	-0.00008976066221377296	-0.00009239430906921787	0.00015664883574858596	0.00011635739090209383	0.33642993326010634	0.24987150350640383
1.3400000000000001	0.00011151893824826402	0.00007494806695157762	-0.00008892501580655288	-0.0000925568816395088	0.00016099238602773578	0.00010819748032248505	0.3442284582431566	0.23131138847906252
1.3600000000000001	0.00011639795378782513	0.00007096959353639517	-0.00008808628483106845	-0.0000927360276058745	0.0001644115363312505	0.00010024420126312885	0.351089419072125	0.21402550233712445
1.3800000000000001	0.00012057119719481921	0.00006727459186013579	-0.00008729481228461664	-0.00009291094110413665	0.00016628404663793683	0.00009278079367780932	0.35575491115828567	0.19845483288364676
1.4000000000000001	0.000123761097993803	0.00006401753530699995	-0.00008658709795606424	-0.00009306194802659246	0.00016629581735113277	0.00008601934316400149	0.3575830367367458	0.18491764127978352
1.4199999999999999	0.00012593541385794312	0.00006132003291725455	-0.00008597555828687774	-0.00009317126770659727	0.00016450431464310638	0.00008009986770142687	0.3566703884790161	0.17361739445834287
1.44	0.000127296174047553	0.00005927285402585575	-0.00008544611802899015	-0.00009322328319738072	0.00016128066888034128	0.00007509703740322748	0.3537472690315289	0.16466172737853538
1.46	0.0001281949524446896	0.0000579407611178416	-0.00008496469713296723	-0.00009320443687415065	0.00015715723397451744	0.00007103095385590168	0.34988958221537153	0.15808612503969974
1.48	0.0001290093323524514	0.00005736823431245457	-0.0000844899039675149	-0.00009310292668619202	0.00015264514172567904	0.00006787867278665281	0.34616196534218396	0.15387674880583144
1.5	0.00013002325425603325	0.00005758440643740046	-0.00008398744269665786	-0.00009290839463191613	0.0001480860277831658	0.00006558400695597349	0.3433091908476213	0.1519882901543795
1.52	0.00013134243769389098	0.00005860595744449711	-0.00008344218951884904	-0.00009261178371994297	0.0001435750354626911	0.00006406423214124652	0.34156712673901113	0.15235437378372516
1.54	0.0001328603385790378	0.0000604372188004312	-0.0000828652029731616	-0.00009220550325185307	0.00013896323648953326	0.0000632133834578311	0.34061658589841964	0.1548895406794306
1.56	0.00013428045395952234	0.00006306726356295008	-0.00008229386184000577	-0.00009168398937379988	0.00013393017313663143	0.00006290274778774302	0.3396784730756017	0.1594831551249839
1.5800000000000001	0.00013519475268650397	0.00006646431400289258	-0.00008178401905513903	-0.00009104467700608614	0.00012810710049216504	0.00006297988926282751	0.3377363594338396	0.1659867853878349
1.6000000000000001	0.00013520660127290646	0.0000705684042244132	-0.00008139465131181865	-0.00009028930721870874	0.00012121939149499249	0.00006326805746407132	0.3338485182442152	0.17419780649566513
1.6200000000000001	0.00013406718469235904	0.00007528386469556782	-0.00008116848687545169	-0.0000894253833304959	0.00011320339336962959	0.00006356804589485839	0.3274700516228183	0.1838431438892438
1.6400000000000001	0.00013177831816324365	0.00008047373577851948	-0.00008111512142635454	-0.00008846747515276104	0.00010425243621286091	0.00006366436545098354	0.3186750693725308	0.19456799290673865
1.6600000000000001	0.00012861924654501353	0.00008595846750984002	-0.00008120351838111442	-0.00008743798616507351	0.00009477062962213134	0.00006333685125740528	0.3081885842026142	0.205934594049349
1.6799999999999999	0.00012508569594701303	0.00009152098721427618	-0.0000813671702762215	-0.00008636698658463643	0.00008525405715347291	0.00006237751979261768	0.2972148435504728	0.21743524884830856
1.7	0.00012176862486445787	0.00009691925824653311	-0.00008151949113219254	-0.00008529081515472404	0.00007615099570007998	0.00006061083490268537	0.287138268474192	0.228521452788229
1.72	0.00011922111747928485	0.0001019058635653462	-0.00008157312032404588	-0.0000842493752290226	0.00006775437617237475	0.0000579139699422534	0.27921407847117385	0.2386474884850793
1.74	0.00011785336201668476	0.00010625226263432573	-0.00008145705374889934	-0.0000832823607118887	0.00006015412606125274	0.000054232750694831295	0.2743375821202911	0.2473228443991807
1.76	0.00011787033440637544	0.00010977375952130709	-0.00008112867983221552	-0.00008242496067919938	0.00005324676971405044	0.000049589221268557265	0.27291840551372176	0.25416462852329824
1.78	0.00011924660238506699	0.00011235049137287005	-0.00008058077339662936	-0.0000817038002984392	0.00004678386834159239	0.00004407832585056349	0.27483992664474716	0.25893996624415727
1.8	0.00012172956556071303	0.00011394027201271264	-0.00007984414995833674	-0.00008113389277439639	0.00004044146204850011	0.00003785367314154823	0.2794797748953696	0.26158988161666774
1.8200000000000001	0.00012487217933943205	0.00011458083728537508	-0.00007898524793383362	-0.00008071717895992908	0.00003389873203536717	0.000031104967656301684	0.2857918650890967	0.26223008383671237
1.8400000000000001	0.00012810452098427092	0.00011438141344287874	-0.00007809647544508157	-0.00008044287524965659	0.000026914807776927816	0.00002403157774928477	0.29247064142658824	0.26112921534027445
1.8600000000000001	0.0001308471667211589	0.00011350579937584048	-0.00007727808415131257	-0.00008028945305898786	0.000019386614482542185	0.000016817277967673115	0.29820456303865994	0.25866982080414136
1.8800000000000001	0.00013264664139587867	0.00011215062845281532	-0.00007661429832845148	-0.00008022776067547152	0.000011366733947295178	9.610393012820843e-6	0.3019756545851824	0.255300168036794
1.9000000000000001	0.00013328904451618276	0.00011052281749015303	-0.00007615119673971731	-0.00008022465432427367	3.0292290633409674e-6	2.5118263254025553e-6	0.3033087282635651	0.25148547441400626
1.9199999999999999	0.00013284463045020803	0.0001088195138649135	-0.00007588538598359457	-0.0000802465439106413	-5.406253388902136e-6	-4.42852574181669e-6	0.30236687279579283	0.24766536278758763
1.94	0.00013162271520036851	0.00010721253451525263	-0.00007576857565139366	-0.00008026243102967522	-0.000013759918704661731	-0.000011208063568699924	0.29984859795424895	0.24422142553826842
1.96	0.00013005675469508591	0.00010583786978128798	-0.00007572598796523437	-0.00008024624149027753	-0.000021949883962470705	-0.00001786242449291358	0.2967309247081499	0.24145571796308624
1.98	0.0001285659595747534	0.00010478971701228733	-0.00007568104882112303	-0.00008017845454193946	-0.000030001431371061677	-0.000024453140735974965	0.2939605381068807	0.23957868846951025
2.	0.00012743852054271495	0.00010411792502634986	-0.00007557806816624576	-0.00008004715641050488	-0.00003800919093184826	-0.00003105370397350099	0.29219179447491933	0.2387038955047067
2.02	0.00012676205599789812	0.00010382767978566731	-0.00007539747882877913	-0.00007984868050634981	-0.000046070457206884803	-0.00003773517746142457	0.29162754816483505	0.23884685374950507
2.04	0.0001264081983870227	0.00010388061797495444	-0.00007516138921316739	-0.0000795879518013886	-0.00005421364518007254	-0.000044552070481521955	0.2919783716068461	0.2399262176567216
2.06	0.00012606977462423496	0.00010419712962798857	-0.0000749287931251328	-0.0000792785558595861	-0.00006234583821235926	-0.00005152906321393548	0.29253857873338523	0.24176685518648697
2.0800000000000001	0.00012534574657637634	0.00010466020455955456	-0.0000747805225793474	-0.00007894243931027791	-0.0000702411270651682	-0.000058649383229408135	0.2923717679790805	0.24410577403425177
2.1000000000000001	0.00012386056315924645	0.00010512160194447462	-0.00007479591053206056	-0.00007860905688749999	-0.00007758380446156546	-0.00006584609016722202	0.29058016544186055	0.2466029364741926
2.1200000000000001	0.00012138829274482138	0.00010541121625117166	-0.00007502678460372776	-0.00007831374880477633	-0.000084062239127308	-0.0000729980022524404	0.2865939002709004	0.24885936861783559
2.1400000000000001	0.00011793901295235106	0.0001053501660902562	-0.00007547767127399725	-0.00007809519225628934	-0.0000894837167550704	-0.00007993219704432149	0.2803832155243683	0.2504443500104541
2.1600000000000001	0.00011377170507907754	0.00010476733669782488	-0.00007610042170160718	-0.00007799193424425339	-0.00009386337588741364	-0.00008643463590842839	0.2725070260111107	0.2509317662941569
2.1800000000000002	0.00010932781108475454	0.00010351800057726757	-0.00007680568526845138	-0.00007803825886618714	-0.00009744781403582558	-0.00009226932076591026	0.2639764935213339	0.2499431531332128
2.2000000000000002	0.00010511508392922899	0.00010150203246100875	-0.00007748605249206284	-0.00007825990956431475	-0.00010066465905392618	-0.00009720457910538567	0.25599476107358093	0.2471921847171431
2.2200000000000002	0.00010158794223511326	0.0000986785359988601	-0.00007804150792547592	-0.00007867038348269981	-0.00010402213134103485	-0.00010104301166429684	0.249676732104447	0.24252330458079716
2.2400000000000002	0.00009905979803024058	0.00009507378537008349	-0.00007839937201401186	-0.00007926854778795406	-0.00010799558967658222	-0.00010365001461735814	0.24583276266514437	0.2359368096648019
2.2600000000000002	0.00009765828559211858	0.00009078041132013669	-0.0000785257577962037	-0.00008003814496405418	-0.00011292864912739672	-0.00010497531423426733	0.24484552785271024	0.22759451290973298
2.2800000000000002	0.0000973160932296413	0.0000859475358460457	-0.00007842949330817009	-0.00008094938015299678	-0.00011896004958251088	-0.00010506302489572221	0.24662674131971907	0.21780389174085388
2.3000000000000003	0.00009778757982455251	0.00008076356994112085	-0.00007816019265341961	-0.00008196232270702664	-0.00012598033195223023	-0.00010404819680663498	0.25063406780567626	0.20698333776311598
2.3199999999999998	0.0000986893113436533	0.00007543498317407978	-0.0000778005631547185	-0.00008303145374004528	-0.00013362788842563497	-0.00010214092466279878	0.2559483715890889	0.19561526378692878
2.3399999999999999	0.00009956852985164421	0.0000701650218416694	-0.0000774517842213229	-0.0000841104809425342	-0.00014134118952778687	-0.00009960182866133715	0.2614275846580129	0.18419606942143174
2.3599999999999999	0.00009999751796733746	0.0000651359356658956	-0.00007721218871194064	-0.0000851565774811488	-0.00014847692048551906	-0.00009671423188497536	0.26593964165361555	0.17319171099014644
2.3799999999999999	0.00009967465422159405	0.00006049701128040642	-0.00007715351893330594	-0.00008613344752883078	-0.00015447581515279983	-0.00009375828995676905	0.268631514647964	0.16300519058250698
2.3999999999999999	0.00009849780425518857	0.00005635909979624835	-0.00007730280286335139	-0.00008701297345466342	-0.00015902323384414457	-0.00009099092486289784	0.2691456638413399	0.1539586955504835
2.4199999999999999	0.00009657864624989614	0.000052794884745574956	-0.00007763757028239379	-0.0000877755389476345	-0.00016213856315655257	-0.00008863332721100887	0.2676931654881464	0.1462895991150795
2.44	0.00009419074556468229	0.000049843211679187454	-0.0000780966955747385	-0.00008840935983257206	-0.00016415374003784312	-0.00008686574847226206	0.2649493494366858	0.14015699393505185
2.46	0.00009167408743279033	0.00004751548631072443	-0.00007860205420445378	-0.00008890925637769446	-0.00016559207473715217	-0.00008582782965912885	0.2618176964353867	0.13565424711629767
2.48	0.00008933370377238566	0.00004580233339766573	-0.00007908231772193242	-0.0000892752833796347	-0.00016699871209874723	-0.00008562200340440838	0.2591556413001128	0.13282310535236075
2.5	0.00008736336794163544	0.00004467918565299802	-0.00007949140783514853	-0.00008951153992337872	-0.00016878074947906176	-0.00008631748773313123	0.2575478893517742	0.1316657291914554
2.52	0.0000858077852414106	0.00004411004275950604	-0.00007981807971193847	-0.00008962535433852782	-0.00017109571764693535	-0.00008795285183205625	0.2571718627577505	0.1321522523467428
2.54	0.00008456292388579875	0.00004404917660323539	-0.00008008638016417306	-0.00008962691311215006	-0.00017380523858714865	-0.000090535867225122	0.25776460350963215	0.1342227378828443
2.56	0.0000834095452019424	0.00004444100938891512	-0.00008034794543072471	-0.00008952929020881057	-0.0001765003177282973	-0.00009404022355377976	0.25868820844505486	0.13778361000413872
2.5800000000000001	0.0000820744836962162	0.0000452187544311023	-0.00008066738547250151	-0.00008934873898121862	-0.0001786006311893881	-0.00009839962092097977	0.2590893101398374	0.14269977452871194
2.6000000000000001	0.0000803100055549391	0.00004630269222253583	-0.00008110315574953806	-0.00008910503420762715	-0.0001795174623653235	-0.00010350070020585415	0.25813406746339246	0.14878471821797376
2.6200000000000001	0.00007797204594985306	0.00004759913782882986	-0.00008168869374844539	-0.00008882160421115249	-0.00017884283178341127	-0.000109177135164976	0.2552660654102839	0.15579182502774883
2.6400000000000001	0.00007507090279357586	0.000049001183157206714	-0.00008242033338939645	-0.0000885251884368902	-0.00017650088348077124	-0.00011520778087126166	0.2504021027517882	0.16341074732587613
2.6600000000000001	0.00007177346793500012	0.00005039209373009031	-0.00008325708623464412	-0.00008824481380023718	-0.00017279861242557653	-0.00012132176588798942	0.2439860006886612	0.1712725834739531
2.6800000000000002	0.00006835585205940215	0.00005165175305342231	-0.000084132471527813	-0.00008801001468753078	-0.00016835291778767608	-0.0001272125659092868	0.23687635447717453	0.17896651401723954
2.7000000000000002	0.00006512738722802692	0.0000526658115320079	-0.00008497315499221218	-0.0000878484149175222	-0.0001639274687885928	-0.00013256133162399994	0.23011874906685628	0.18606833509746493
2.7200000000000002	0.00006235605426624037	0.00005333636308625439	-0.00008571699046515387	-0.00008778300212418303	-0.00016024673869607223	-0.00013706733594766885	0.2246944279775287	0.19217831798311164
2.7400000000000002	0.000060217057873021245	0.000053592295304750675	-0.00008632515340598315	-0.00008782958778127123	-0.00015784643974087715	-0.00014048100837531327	0.22132254145267471	0.19696280326220736
2.7600000000000002	0.000058770061110621705	0.00005339720897758107	-0.00008678704065100099	-0.00008799499033627396	-0.0001569853423645995	-0.000142633493555184	0.22034542680853758	0.200191956499601
2.7800000000000002	0.000057959202479863346	0.000052753141664448335	-0.00008711939503485413	-0.00008827636769698115	-0.000157614061079737	-0.00014345671673686534	0.22168765718035702	0.2017660574690686
2.8000000000000003	0.000057628654022263956	0.00005169921160459701	-0.00008736149608980607	-0.00008866187838143485	-0.00015938941260240546	-0.00014298975239783777	0.22487236423871684	0.20172483976583033
2.8199999999999998	0.00005755129439976865	0.00005030545831672681	-0.00008756723020435114	-0.00008913254359889795	-0.00016173291673304423	-0.00014137038247378692	0.22909424265864448	0.2002381772859753
2.8399999999999999	0.000057471415863573225	0.00004866321489540416	-0.00008779423319780421	-0.00008966491700381236	-0.00016393989001055713	-0.0001388140865791548	0.23336144467970404	0.19758060837771732
2.8599999999999999	0.00005715894067355842	0.000046873971374637326	-0.00008809120338732771	-0.00009023402839606847	-0.0001653350041820415	-0.0001355852323701241	0.2367053135480169	0.19409543745579938
2.8799999999999999	0.00005646354164890159	0.00004503872909725449	-0.00008848643210417394	-0.00009081608325904502	-0.00016544161485758672	-0.00013196621847273225	0.23841697246120605	0.19015553470549165
2.8999999999999999	0.000055350041024339894	0.000043249377980138574	-0.00008898171945126508	-0.00009139054332527249	-0.00016410683264091318	-0.0001282296869642626	0.23823150572787158	0.18612731230257853
2.9199999999999999	0.00005389982855494902	0.00004158288415095647	-0.00008955444686193464	-0.0000919414172980157	-0.00016152904223201895	-0.0001246171579804082	0.23638205365720813	0.18234224712111904
2.94	0.000052277225942439625	0.00004009832654780421	-0.00009016701699240094	-0.00009245778335652603	-0.0001581749358189869	-0.00012132530205660185	0.23349855498682925	0.17907766235856912
2.96	0.00005067530929830526	0.00003883626843862907	-0.00009077956949439558	-0.00009293369652413049	-0.000154623134091622	-0.00011849923810144747	0.23039582014453738	0.17654613534809915
2.98	0.000049261903180246245	0.000037819678793597894	-0.00009136110285164573	-0.00009336768792536826	-0.00015139648172590755	-0.0001162311226264323	0.22783449121948166	0.17489139674651655
3.	0.00004814108569855042	0.000037055608289906255	-0.00009189591892646396	-0.00009376205065895228	-0.00014883406582706296	-0.00011456195396207764	0.22632771808745542	0.17418806819948213
3.02	0.00004733543122116516	0.00003653699655474642	-0.0000923848391268667	-0.0000941220540426575	-0.0001470250034580431	-0.00011348480210752107	0.22602870513816595	0.17444290596740591
3.04	0.00004678728476627316	0.00003624424938016518	-0.00009284223175161856	-0.00009445516151031755	-0.0001458037217870929	-0.00011294834653061569	0.22670407616923963	0.1755961007286658
3.06	0.00004637595801926697	0.000036146503657038875	-0.00009329025574887828	-0.00009477026878862091	-0.00014479989681235418	-0.00011286041783745219	0.2277894318667049	0.1775223399837501
3.0800000000000001	0.00004594858661027421	0.00003620274062828516	-0.00009375164504349272	-0.00009507694163125112	-0.0001435365755616895	-0.00011309199692706474	0.22852452367030088	0.18003251205969467
3.1000000000000001	0.00004536096137891165	0.000036363081616358675	-0.00009424256869300885	-0.00009538462285294445	-0.00014156343938532574	-0.0001134826675577076	0.22815492938200013	0.18287788173229852
3.1200000000000001	0.00004451969898435131	0.00003657067362684631	-0.0000947675371693181	-0.0000957017972984783	-0.00013859493921939507	-0.00011384870976568558	0.22615749797376342	0.18575905347055008
3.1400000000000001	0.00004341241919787033	0.000036764521991377927	-0.00009531820548091832	-0.00009603514522488683	-0.00013460771546473544	-0.00011399476018270782	0.22241657050131447	0.1883418215062959
3.1600000000000001	0.00004211398525236568	0.00003688344053160488	-0.00009587664778170954	-0.00009638876692806852	-0.000129857480813405	-0.00011372921946151361	0.2172793858067432	0.19028092930778676
3.1800000000000002	0.00004076614128732161	0.00003687098463034126	-0.00009642170329280228	-0.00009676360531736369	-0.00012480768620820956	-0.00011288245918341351	0.211465729259148	0.19125087367827498
3.2000000000000002	0.0000395396229948411	0.00003668087230580903	-0.00009693565181878962	-0.00009715720697817018	-0.00012000189039394014	-0.00011132564462160216	0.20587256092386416	0.19098055751402834
3.2200000000000002	0.00003859377144477419	0.00003628208726443722	-0.00009740871771071383	-0.00009756392996519646	-0.00011593108241211667	-0.00010898705908428716	0.2013531170926904	0.18928650721163404
3.2400000000000002	0.00003804558704248529	0.00003566271773397667	-0.00009784036470726112	-0.0000979756268771126	-0.00011293601820823097	-0.00010586261515328406	0.19853953480654815	0.18609835337811112
3.2600000000000002	0.000037952192482101396	0.00003483170232969256	-0.00009823783555790984	-0.00009838272354537092	-0.00011115756440115933	-0.00010201801112651902	0.19773747012727289	0.18147095594365145
3.2800000000000002	0.000038304560942978615	0.000033818033262330966	-0.00009861306318389187	-0.00009877551199582427	-0.00011052747351179089	-0.00009758163737178423	0.19888690761387834	0.1755800155070837
3.3000000000000003	0.00003902952782074987	0.00003266751195375828	-0.00009897898870087668	-0.0000991454188487184	-0.00011078849366369701	-0.0000927293934407675	0.20157583554107023	0.16870162626050242
3.3200000000000003	0.00004000006770427567	0.000031437691337258054	-0.00009934603211338325	-0.00009948601985586792	-0.00011154066201685799	-0.00008766437421966117	0.20510606164003986	0.16117984767596644
3.3399999999999999	0.00004105635609313731	0.000030192000734767022	-0.00009971938909888729	-0.00009979364450870022	-0.00011231662035592367	-0.00008259533497371002	0.20862055772326737	0.153388809816593
3.3599999999999999	0.00004203844455761218	0.00002899412654484069	-0.00010009790222914353	-0.00010006752365960922	-0.00011268250992951187	-0.00007771769356996664	0.21128949320371732	0.1456963961487365
3.3799999999999999	0.00004282501799440608	0.00002790351971498726	-0.00010047506598831957	-0.00010030953899827261	-0.00011234353411401835	-0.00007319973617784185	0.2125173373154868	0.13843519137588542
3.3999999999999999	0.0000433658980173205	0.000026972516038505508	-0.00010084200092077395	-0.00010052370374829874	-0.00011121845055929554	-0.00006917512558578132	0.21210107314571663	0.1318838193256115
3.4199999999999999	0.00004369501723169001	0.00002624512700553923	-0.00010119126455203002	-0.00010071552528059308	-0.00010945146022782306	-0.00006574130545341906	0.21027269827302225	0.1262589886095556
3.44	0.00004391802714924572	0.000025757207882091838	-0.00010151986883786838	-0.00010089137832802587	-0.00010735564689494064	-0.00006296233901838473	0.20760624701027633	0.12171633215153854
3.46	0.00004417987540027712	0.000025537499363363668	-0.0001018302884578459	-0.00010105797017088732	-0.00010531247368171181	-0.000060874260174669915	0.2048304285598511	0.11835689109499421
3.48	0.00004462475251455635	0.000025608972617612632	-0.00010212926049674619	-0.00010122192663677295	-0.00010366579048268174	-0.00005949107256086613	0.20262030204146467	0.1162358533432898
3.5	0.00004536012128110144	0.000025989949564204344	-0.00010242506048522506	-0.00010138948481443774	-0.00010264063918118601	-0.00005880991849702447	0.20143030085905747	0.1153706426494512
3.52	0.00004643121661082368	0.00002669457564613715	-0.00010272426107605466	-0.00010156625216143088	-0.00010229894688957664	-0.000058814460950984024	0.20139733764682055	0.11574632742650139
3.54	0.000047808099727949965	0.000027732359980701665	-0.00010302888143284265	-0.00010175698324577724	-0.00010253136847584146	-0.00005947604770042028	0.20231691733421667	0.11731731735082156
3.56	0.00004938680639538325	0.00002910665850275386	-0.00010333468392095043	-0.00010196533271102142	-0.00010308232887955712	-0.000060752706306725485	0.20368902213099369	0.12000530558079328
3.5800000000000001	0.00005100739533548231	0.00003081216784061434	-0.00010363129130566512	-0.00010219356343236927	-0.00010360750946930888	-0.00006258645340189863	0.20483292428285263	0.12369435604465487
3.6000000000000001	0.00005249035408473907	0.00003283173154110663	-0.000103904544350545	-0.00010244221922565977	-0.00010375979336936704	-0.00006489980378421921	0.20506188539584397	0.12822490961881305
3.6200000000000001	0.00005368618297811445	0.00003513302732505888	-0.0001041408108514534	-0.00010270980749090168	-0.00010328727937633752	-0.00006759271394167025	0.20388259973128606	0.13338921179807675
3.6400000000000001	0.00005452376968571741	0.000037665959619211655	-0.00010433192923070937	-0.00010299257135773434	-0.00010211299249030386	-0.00007054141476105902	0.20115593401691323	0.13893106713829256
3.6600000000000001	0.00005503886573643186	0.000040361739108191034	-0.0001044788090047138	-0.00010328445214386053	-0.00010036463066984305	-0.00007360055452786609	0.19715407482034084	0.14455264498821652
3.6800000000000002	0.00005537036722963329	0.000043134580719664	-0.00010459210554006316	-0.00010357733851158319	-0.00009834117104111035	-0.00007660966312083373	0.19248840470215883	0.14993007030537991
3.7000000000000002	0.000055726411039090204	0.000045886606496316426	-0.00010468974374578004	-0.00010386165952227242	-0.00009643132989503461	-0.00007940411747862256	0.18794069514129988	0.15473770123272412
3.7200000000000002	0.00005633450866617377	0.000048515896944236635	-0.00010479244486641611	-0.0001041273060998505	-0.00009501696266401473	-0.00008182965073643587	0.18426670423698743	0.15867862849065942
3.7400000000000002	0.000057392178928281224	0.000050926818571904	-0.00010491890073349407	-0.00010436477530398165	-0.00009439174123161543	-0.00008375829547081026	0.18203456602670823	0.1615166901644489
3.7600000000000002	0.000059028045510599315	0.000053041010121506365	-0.00010508178282847772	-0.00010456635302946265	-0.00009470892282241446	-0.00008510288440972722	0.18152575309998525	0.16310400455699794
3.7800000000000002	0.0000612758248237676	0.00005480701498001035	-0.00010528505049848483	-0.00010472711452964754	-0.00009595728108508578	-0.00008582719460728423	0.1826958453922661	0.16339832361312615
3.8000000000000003	0.00006406139238943289	0.000056206695247371864	-0.00010552269671943757	-0.0001048455476828551	-0.0000979607983873723	-0.00008594962637834442	0.18518463044203212	0.16246650642197216
3.8200000000000003	0.00006720636986179163	0.00005725725069906547	-0.00010577923574392588	-0.00010492368730106178	-0.00010040328159878317	-0.00008553974686227962	0.18837508423702307	0.16047354638971456
3.8399999999999999	0.00007045504913628767	0.000058008676830098685	-0.00010603243408657188	-0.00010496676283270928	-0.00010288376355787148	-0.0000847086342917469	0.19150885975027265	0.15765982785189106
3.8599999999999999	0.00007352822772051905	0.00005853749145081639	-0.00010625841682554124	-0.00010498246772400486	-0.00010500291832011851	-0.0000835952072289567	0.1938545042239706	0.15431158429675615
3.8799999999999999	0.00007619543606663374	0.000058938221939575086	-0.00010643818283444496	-0.00010498002332386735	-0.00010646384638292757	-0.00008235125527952149	0.19489361144365552	0.1507302510141822
3.8999999999999999	0.00007834259489417545	0.000059314314807640705	-0.00010656336565575241	-0.00010496921932735087	-0.00010715372597322202	-0.0000811276399993216	0.1944617956751094	0.14720555726168952
3.9199999999999999	0.00008000749398473495	0.00005976983750894095	-0.0001066388514620085	-0.00010495957382699614	-0.00010717221104810325	-0.00008006332058145989	0.19278501542771773	0.1439953272730162
3.94	0.00008136739647986089	0.00006040276845213064	-0.00010668110339080968	-0.0001049596909644234	-0.00010679362447626061	-0.00007927782933302954	0.19039445512056216	0.14131281350829553
3.96	0.00008268457854379177	0.0000613000388297642	-0.00010671299567614103	-0.00010497682763652886	-0.00010637965652280782	-0.00007886690832065349	0.18795754730240727	0.139320616938409
3.98	0.00008423158136764184	0.00006253398113012208	-0.00010675726616730466	-0.00010501663091368448	-0.00010627673957073882	-0.00007890042569520788	0.18609100506169043	0.1381292081910154
4.	0.00008621949813963221	0.00006415955364500417	-0.00010683066212803639	-0.00010508298288311655	-0.00010672891918531822	-0.00007942147615906954	0.18521111813075491	0.1377977943651551
4.0200000000000005	0.00008874398205992593	0.00006621166862449081	-0.00010693996243039784	-0.0001051778890471427	-0.0001078219416091818	-0.00008044568772511875	0.18544627712755796	0.13833562493490456
4.04	0.00009175541261554376	0.00006870212807112816	-0.00010708026000601949	-0.00010530136496414202	-0.00010946217014911488	-0.0000819601135034746	0.18661390834269845	0.13970257379876785
4.0600000000000005	0.00009505780330724036	0.00007161602144613033	-0.00010723566106517085	-0.00010545130688898148	-0.00011139130020906084	-0.00008392158736195853	0.18825918977132947	0.14180876819064672
4.0800000000000001	0.00009834254665130587	0.00007490790886825569	-0.00010738261756034242	-0.00010562336915455475	-0.00011323950341785824	-0.00008625498007884683	0.18975589792213457	0.14451399245718297
4.0999999999999996	0.00010125965663214098	0.00007849862946754893	-0.00010749580525891845	-0.00010581090692138469	-0.00011461544028395621	-0.00008885231569365661	0.19046293537124723	0.14762842167833182
4.1200000000000001	0.00010351558772442599	0.00008227402526830525	-0.00010755546195158246	-0.00010600506919955915	-0.00011521673672577913	-0.00009157407997280431	0.18990636678098963	0.1509167595560034
4.1399999999999997	0.00010496839375648516	0.00008608709936924791	-0.0001075538986038044	-0.0001061951335679151	-0.0001149266791551777	-0.00009425412826228183	0.1879299329708728	0.15410786147884145
4.1600000000000001	0.00010568280513280412	0.00008976495797482192	-0.00010749858051118076	-0.00010636915119362237	-0.00011385850155502948	-0.00009670923850213884	0.1847537372979422	0.15691123696694853
4.1799999999999997	0.00010592108701613981	0.00009312119372099471	-0.00010741041625515119	-0.00010651491432998598	-0.00011232757137636373	-0.00009875349497454991	0.18091490674635433	0.15904040039021275
4.2000000000000002	0.00010607443587294863	0.00009597317620560222	-0.00010731805950413352	-0.00010662117510683269	-0.00011076429533087343	-0.00010021642958169406	0.17711712190260562	0.160241084324785
4.2199999999999998	0.00010656403580929489	0.00009816226650107034	-0.00010725061056181194	-0.00010667895468540409	-0.00010960394223587663	-0.00010096249926738985	0.1740508356567364	0.16032035768721867
4.2400000000000002	0.00010774521551887227	0.00009957371501648956	-0.00010723113269393865	-0.00010668271665377614	-0.00010918954367809374	-0.00010090850394260591	0.1722419916231182	0.15917140965483326
4.2599999999999998	0.00010983512471615912	0.00010015244693169505	-0.0001072722653860647	-0.00010663116808064127	-0.00010970676228561688	-0.0001000354004809706	0.17195672347826457	0.1567888086750908
4.2800000000000002	0.00011286914178493017	0.00009991143413446229	-0.00010737407610402962	-0.0001065275105960683	-0.00011115249411110885	-0.00009839186263526643	0.17316160238311482	0.15327066359127078
4.2999999999999998	0.00011668588462116825	0.00009893087109830714	-0.00010752392744067011	-0.00010637908088199828	-0.00011333363240917808	-0.0000960887001489235	0.17553110338277456	0.14880694025267407
4.3200000000000003	0.00012094520194602607	0.00009734847100069105	-0.00010769844644543216	-0.00010619645904496462	-0.00011589719014280652	-0.00009328533974182419	0.17850207941616564	0.14365633815111423
4.3399999999999999	0.00012518783496351897	0.00009534318187635129	-0.00010786794941813596	-0.0001059922382441223	-0.00011839702011522251	-0.00009017129041135047	0.18138158633387028	0.13811655992438263
4.3600000000000003	0.00012893815978027833	0.00009311584582734423	-0.00010800319553424029	-0.00010577970340791535	-0.00012039517836419897	-0.00008694632284205352	0.18350350131444695	0.13249375929430326
4.3799999999999999	0.0001318303106341791	0.00009087047029241379	-0.0001080830692560302	-0.00010557164965453084	-0.00012157692220653587	-0.00008380282231351898	0.1844009510433733	0.12707627767132165
4.4000000000000004	0.00013371584839579715	0.00008879895508506643	-0.00010810059207460606	-0.00010537949779644817	-0.00012184046229356665	-0.00008091266569034623	0.1839360101785671	0.12211591978767312
4.4199999999999999	0.0001347082908780961	0.00008707074297688842	-0.00010806474030086728	-0.00010521276697473376	-0.00012132385020686387	-0.00007841950713997254	0.18233208372267706	0.11781773890836485
4.4400000000000004	0.00013514465652274913	0.00008582744109266793	-0.00010799724281479925	-0.00010507887551199928	-0.00012035684478623306	-0.00007643602249454044	0.1800940396212537	0.11433732751830754
4.46	0.0001354815122489721	0.00008518138091520838	-0.00010792578110332737	-0.00010498318160172597	-0.00011935917438385757	-0.00007504477275269927	0.17785119493563264	0.1117833726351739
4.4800000000000004	0.00013616683306004248	0.000085216514504122	-0.00010787625432803406	-0.00010492915143944863	-0.00011872499755799289	-0.00007430098981549593	0.17618400910126777	0.11022281856624296
4.5	0.000137526992364416	0.0000859899592469765	-0.00010786642018252231	-0.00010491854827394385	-0.00011872792081538788	-0.00007423567473460621	0.17548524669724705	0.10968621686031449
4.5200000000000005	0.0001396904581181158	0.00008753277636999779	-0.00010790202107183029	-0.00010495156113502522	-0.00011946286564880035	-0.00007485777084726608	0.1758783424852435	0.11017147527642078
4.54	0.00014255466834364763	0.00008984906177672584	-0.00010797557198519481	-0.00010502682702943852	-0.00012082714849306546	-0.00007615468546486804	0.1771948357178823	0.11164502267936646
4.5600000000000005	0.0001457989631997831	0.0000929130457162421	-0.0001080677787686156	-0.00010514133901301998	-0.00012254022843606377	-0.00007809099322028429	0.1790086531028349	0.11404025250038952
4.5800000000000001	0.0001489484309077321	0.00009666458664256757	-0.00010815166838248105	-0.00010529027160499556	-0.00012420365980431993	-0.00008060571945142539	0.18072821439077005	0.11725393579423052
4.6000000000000005	0.00015148812232918432	0.00010100415878726037	-0.00010819920747136288	-0.00010546679198760974	-0.00012539872064318283	-0.00008360914437925717	0.18174135376224687	0.12114206628940438
4.6200000000000001	0.00015300758820057641	0.00010578908482055082	-0.00010818914524965825	-0.00010566195566907605	-0.00012580391679399078	-0.00008698053071087408	0.18158594169011757	0.12551723063670311
4.6399999999999997	0.00015333145241680805	0.00011083319365336423	-0.0001081136196156517	-0.00010586480046929161	-0.00012529632226745304	-0.00009056844718442566	0.18009340243347124	0.1301499255839454
4.6600000000000001	0.00015258427750466214	0.00011591206627524384	-0.00010798086987202067	-0.00010606274206404713	-0.00012399674957547149	-0.00009419528466337374	0.17744808116308586	0.1347760520243586
4.6799999999999997	0.00015116119860352737	0.00012077536390384579	-0.00010781283479845315	-0.00010624232921292667	-0.00012223901186511762	-0.00009766700236334057	0.17413620208361608	0.1391119201638938
4.7000000000000002	0.00014961819709735305	0.00012516635127778563	-0.00010763872030624488	-0.00010639033732335434	-0.00012047750698382903	-0.00010078807426343862	0.170807630952362	0.1428764894033464
4.7199999999999998	0.0001485279619327947	0.00012884684126957715	-0.000107487191388037	-0.00010649507976663582	-0.00011917133978825321	-0.00010338020196175318	0.1681073108638847	0.14581852201586032
4.7400000000000002	0.00014834932533222482	0.00013162390537874223	-0.00010737974457775293	-0.00010654772645474538	-0.00011868270810827047	-0.00010530200597240287	0.16653099159518525	0.14774443287337552
4.7599999999999998	0.00014933701452830275	0.0001333734985921569	-0.0001073265520531262	-0.00010654337361055116	-0.00011920905830862029	-0.00010646609764308523	0.16633254250416604	0.14854158456282465
4.7800000000000002	0.0001514961572105531	0.0001340562097201874	-0.00010732485644423217	-0.00010648163299808011	-0.00012075065030603443	-0.00010685006669031971	0.167484114101489	0.14819215182361126
4.7999999999999998	0.0001545782402330613	0.0001337218315069435	-0.00010735959510413656	-0.00010636660460741993	-0.00012310959686832052	-0.00010649908256487121	0.1696823460359502	0.14677452926907525
4.8200000000000003	0.00015812051849256348	0.00013250195441983847	-0.00010740618015580607	-0.00010620623657691762	-0.00012592136679587357	-0.00010551968436945961	0.17240045345791813	0.14445206344746142
4.8399999999999999	0.00016153540286963452	0.0001305925010050099	-0.00010743552517331987	-0.00010601121371179052	-0.00012872403444423654	-0.0001040663117737388	0.17499134053854867	0.1414517320602618
4.8600000000000003	0.000164246438679146	0.00012823013947689071	-0.00010742087004677288	-0.00010579360629545501	-0.0001310634181852217	-0.0001023235604337209	0.17683630042384468	0.13803734205949242
4.8799999999999999	0.00016584226541965213	0.00012566726418697624	-0.00010734479299684452	-0.00010556552962899733	-0.00013261286441235224	-0.000100487627954966	0.1775074318225156	0.1344823394291719
4.9000000000000004	0.00016619652011674825	0.0001231496524102676	-0.00010720391585121877	-0.0001053380162980982	-0.0001332678952226037	-0.00009874993148221592	0.17688860047841262	0.1310464561001946
4.9199999999999999	0.0001655035839011299	0.00012089941285531048	-0.00010700924712125531	-0.00010512021456903181	-0.00013317660587749378	-0.00009728474198039508	0.1752041534492917	0.12795867234740846
4.9400000000000004	0.00016421400961905445	0.00011910405616731432	-0.00010678194847458343	-0.00010491893215392803	-0.00013269219125724622	-0.0000962413513751341	0.17294207658676689	0.12540703351626536
4.96	0.00016289814733695145	0.00011791099919974683	-0.00010654636458186155	-0.00010473847248475142	-0.00013226837445022495	-0.00009574016923404598	0.17070508567309337	0.12353429940338144
4.9800000000000004	0.00016209103200306782	0.00011742588106185448	-0.00010632301945270146	-0.00010458067371790601	-0.00013233798029077743	-0.00009587146026250704	0.16904697593812126	0.12243751754820258
5.	0.0001621644637418814	0.00011771278020000398	-0.00010612363817943554	-0.00010444505817370444	-0.00013321007959037117	-0.00009669522198282131	0.16834181628636818	0.1221694173525386
5.0200000000000005	0.0001632482059824237	0.00011879466498616036	-0.0001059489638206896	-0.00010432902254478495	-0.00013500309775589176	-0.00009824088217993482	0.16870714452875157	0.12273986865817359
5.04	0.00016520367391048687	0.00012065300864717149	-0.00010578922110642803	-0.00010422803517428259	-0.00013761738738581828	-0.0001005059478232844	0.16998274366925265	0.12411633403734099
5.0600000000000005	0.00016764963922348937	0.00012322629038667615	-0.00010562682663806608	-0.00010413584530494276	-0.00014074851716155618	-0.00010345335503002944	0.17176284484485216	0.12622309215589872
5.0800000000000001	0.00017004230903580348	0.00012640795536408516	-0.00010544093301102514	-0.0001040447416945616	-0.0001439457052054653	-0.00010700796984962701	0.1734827449046669	0.12893988421648894
5.1000000000000005	0.0001718066782093441	0.00013004519145676404	-0.00010521307142796464	-0.00010394591688165575	-0.0001467160275310485	-0.00011105338912846389	0.1745553269603118	0.13210141190217234
5.1200000000000001	0.00017249543498202457	0.00013394044529865123	-0.00010493246170285506	-0.00010382999188916389	-0.00014865771274538196	-0.00011543076629402025	0.17453223307179314	0.13549964101989878
5.1399999999999997	0.0001719269270323185	0.00013785774553939147	-0.00010459908854489031	-0.0001036877293701378	-0.00014958318958216077	-0.00011994166150897198	0.1732401831701593	0.1388909496767272
5.1600000000000001	0.00017024798090227414	0.00014153543269413186	-0.00010422315136427121	-0.00010351091127487758	-0.0001495842703997772	-0.00012435668442623907	0.17083865057642073	0.14200962000995773
5.1799999999999997	0.00016789428499579753	0.00014470571628463189	-0.00010382102681757809	-0.00010329328912293985	-0.00014901138988272243	-0.00012843081530790416	0.16777365379678333	0.14458793454518057
5.2000000000000002	0.00016546671118669083	0.00014711972273226642	-0.00010340949627037896	-0.00010303145050963698	-0.0001483768518611397	-0.00013192479109026524	0.1646487372185538	0.14638135788918855
5.2199999999999998	0.00016357469046331322	0.00014857478377957567	-0.00010300056472724878	-0.00010272541096856054	-0.0001482222061192719	-0.0001346301323458207	0.16206614842452075	0.1471954059720109
5.2400000000000002	0.00016269790853261	0.0001489392930472055	-0.00010259850228231586	-0.00010237875886912279	-0.0001489935195024397	-0.00013639382130631748	0.16048982456673813	0.14690948006809046
5.2599999999999998	0.00016309374154734627	0.0001481701663005049	-0.00010219952267983153	-0.0001019982596398879	-0.00015095036981624887	-0.00013713795015428805	0.1601567740753808	0.14549279001296528
5.2800000000000002	0.00016475388735829154	0.0001463190987997301	-0.00010179364270366287	-0.00010159294683832207	-0.00015411459055153718	-0.00013687026365788175	0.16103910630948562	0.14300878604838724
5.2999999999999998	0.00016740548985131118	0.00014352619688468566	-0.00010136798718834246	-0.00010117285280610664	-0.00015825781804398073	-0.00013568338034371355	0.1628508567439835	0.13960698791502027
5.3200000000000003	0.00017055748919458482	0.0001400024325082112	-0.00010091078137327668	-0.00010074761658572745	-0.00016293200781650877	-0.00013374304192373366	0.1650990767373793	0.1355039696677129
5.3399999999999999	0.00017359745951262755	0.00013600477151854426	-0.000100415115585548	-0.00010032522192735278	-0.00016755161554359387	-0.00013126816056839737	0.16718281896921675	0.13095757213705878
5.3600000000000003	0.00017593404005927324	0.0001318090079704623	-0.00009988128922571349	-0.00009991106241072597	-0.00017152653966342506	-0.00012850692808523688	0.16853346971160987	0.12623945281888457
5.3799999999999999	0.00017715481387539102	0.0001276850548245011	-0.00009931659080349763	-0.00009950743003357305	-0.0001744193287922292	-0.00012571344279108042	0.1687657192548644	0.12161065606042412
5.4000000000000004	0.00017714664874253331	0.00012387800615981515	-0.00009873217873570561	-0.0000991134172082698	-0.0001760746070181543	-0.00012312833128716647	0.16778783242931933	0.117303349639793
5.4199999999999999	0.00017612854537910557	0.00012059633607896817	-0.00009813809824651478	-0.00009872514401838714	-0.00017666726193010408	-0.00012096519873036678	0.1658249813275443	0.11350989082719616
5.4400000000000004	0.0001745819975058145	0.00011800679124949519	-0.00009753852022331942	-0.00009833618967407034	-0.000176647636667346	-0.00011940303744219618	0.16334462682461826	0.11037860738276858
5.46	0.00017310895855533897	0.00011623429648213902	-0.000096929216563286	-0.00009793811738344348	-0.00017660753198786618	-0.0001185834193987956	0.16091608188835255	0.10801451444680836
5.4800000000000004	0.00017227173903855414	0.00011536465735879548	-0.00009629819004056605	-0.00009752102091752902	-0.0001771188381211721	-0.0001186105984979002	0.15905787578543082	0.10648273904015534
5.5	0.00017246127581884089	0.00011544790805879247	-0.00009562911562379396	-0.00009707407094604876	-0.00017859294688490744	-0.00011955253151191824	0.15811695270206122	0.10581256571751738
5.5200000000000005	0.00017381554386279057	0.00011650061675049239	-0.0000949065367943357	-0.00009658608435316779	-0.00018118667423818453	-0.00012144114862582094	0.15819892110195946	0.10600053352808195
5.54	0.00017619118443029837	0.00011850613459782821	-0.00009412156952712136	-0.00009604616953398983	-0.0001847619172280558	-0.00012427080675107586	0.1591503106141561	0.10701170825832658
5.5600000000000005	0.00017918805473557457	0.00012141253593307035	-0.00009327672632944687	-0.00009544450824404291	-0.00018890230119829126	-0.00012799462255406617	0.16059028932712316	0.1087789961798245
5.5800000000000001	0.0001822299757697343	0.0001251287843224882	-0.00009238817317054126	-0.0000947733152374064	-0.00019299298298969904	-0.0001325192369820996	0.16199215723757626	0.11120108807662
5.6000000000000005	0.0001846998086389628	0.0001295204251200504	-0.00009148371275438205	-0.00009402796812500752	-0.00019636331306228808	-0.00013769943766170172	0.1628098799952559	0.1141402749018919
5.6200000000000001	0.00018610565552346095	0.0001344067652434884	-0.00009059580084393888	-0.00009320822365813393	-0.00019846787194850358	-0.00014333484169692235	0.1626260816174193	0.11742187857712917
5.6399999999999997	0.00018622850825393986	0.00013956189427131283	-0.00008975109136566864	-0.00009231934403259852	-0.00019905111644520106	-0.0001491713117845061	0.1612761775927853	0.12083725738490111
5.6600000000000001	0.00018519419496331363	0.0001447218101995679	-0.00008896023960448479	-0.00009137287154748584	-0.0001982311568889043	-0.00015490967127020287	0.1589000040401279	0.12415210418169033
5.6799999999999997	0.0001834388641552464	0.00014959913504311185	-0.00008821220364832836	-0.00009038674739731268	-0.0001964663132593089	-0.00016022335650654472	0.15589864334958628	0.12712092573167272
5.7000000000000002	0.00018158421243473898	0.00015390539103825863	-0.00008747538517943614	-0.00008938450807084769	-0.00019442025617105862	-0.000164784840876622	0.15281614887362022	0.12950719091654175
5.7199999999999998	0.00018027382336920295	0.00015737878201937703	-0.00008670494057446948	-0.00008839343272273062	-0.00019278184606709607	-0.0001682982673937657	0.15019455389924327	0.1311069239712442
5.7400000000000002	0.000180024194788063	0.00015981342737800313	-0.00008585356696961719	-0.00008744174386992577	-0.00019209985631461987	-0.0001705333912066857	0.14844915716248677	0.13177199625138838
5.7599999999999998	0.0001811208822388402	0.00016108474795281313	-0.00008488292910302392	-0.00008655522474756363	-0.00019266804222144024	-0.00017135452652486703	0.1477885017518151	0.1314286328961007
5.7800000000000002	0.0001835657545720057	0.00016116581745984375	-0.0000837737891373137	-0.00008575382132654363	-0.00019446883759425607	-0.00017073843241850284	0.14818143934916755	0.13008713344735887
5.7999999999999998	0.00018707250401759615	0.00016013114882825827	-0.00008253339788208857	-0.00008504886071870741	-0.00019717314923727575	-0.0001687771437671073	0.14936595487803206	0.12784052867908707
5.8200000000000003	0.00019111267022929354	0.00015814716285681042	-0.00008119823792195489	-0.00008444140136923357	-0.00020019772993711907	-0.00016566511766040096	0.15089849202571096	0.12485238060810999
5.8399999999999999	0.00019501869814984721	0.00015545159081034192	-0.0000798296213041488	-0.000083921964994824	-0.00020282442831794545	-0.000161673625843797	0.15224557434148447	0.12133636537919079
5.8600000000000003	0.0001981392492197376	0.00015232630024458862	-0.00007850056512383172	-0.000083471576757595	-0.00020437194444893658	-0.00015711789710666762	0.15291027266972884	0.11753186156694954
5.8799999999999999	0.00020001423855104346	0.00014906884758108304	-0.00007727568580882929	-0.00008306376909419984	-0.0002043809909892816	-0.0001523233496523139	0.15256524790106013	0.11368006253531623
5.9000000000000004	0.0002005113314199292	0.00014596737610603926	-0.00007619023134128872	-0.00008266706708198306	-0.00020274895930414813	-0.00014759631482310913	0.1511471048145734	0.11000421644042851
5.9199999999999999	0.0001998675506171925	0.00014328175219002466	-0.00007523655066935961	-0.00008224749140415073	-0.0001997570450853677	-0.00014320253259596022	0.14887253568525854	0.10669595499750287
5.9400000000000004	0.00019861690601107133	0.00014123177298063405	-0.00007436386753542659	-0.00008177075399545156	-0.00019597652956608236	-0.000139354263889634	0.14616830898004474	0.10390792673197422
5.96	0.00019743485054945112	0.00013999152716869285	-0.00007349137850348183	-0.00008120401542024145	-0.00019209439967833266	-0.00013620487110905258	0.14354480699324446	0.10175160241403147
5.9800000000000004	0.0001969587813697959	0.00013968791445117555	-0.0000725294958341834	-0.000080517256406859	-0.00018872536294587002	-0.00013384857567966512	0.1414609082177146	0.1002984077237963
6.	0.00019763700617406226	0.00014040100176583947	-0.00007140258517925357	-0.00007968444388795339	-0.00018626571457767627	-0.00013232285505429718	0.1402188074639981	0.09958224835981559
6.0200000000000005	0.00019963226391895813	0.00014216418729204292	-0.00007006829341748723	-0.00007868472431743674	-0.00018481364020682623	-0.00013161139609754418	0.13990508528468706	0.09960186569807535
6.04	0.00020278513130746808	0.00014496286086505174	-0.00006853066770024061	-0.00007750385143983139	-0.00018415705023733814	-0.00013164640168019284	0.1403781133562524	0.1003221022998515
6.0600000000000005	0.00020663847826633572	0.0001487312125663488	-0.00006684469055574171	-0.00007613595774596634	-0.00018382393810628474	-0.00013231009753193342	0.1412987332136476	0.10167390591845842
6.0800000000000001	0.00021052763469272252	0.00015334791048739606	-0.00006510921057532973	-0.00007458561836151255	-0.00018319147112931213	-0.0001334363033042865	0.14220357793207528	0.10355364320277714
6.1000000000000005	0.00021373450843837995	0.00015863240210825248	-0.00006344613329204861	-0.00007286995102197564	-0.00018164225245171538	-0.00013481373242578865	0.1426160238068562	0.10582293140322317
6.1200000000000001	0.00021567902359081133	0.00016434439849380398	-0.00006196817506031808	-0.00007102028148462017	-0.00017873435089282052	-0.00013619307477666324	0.14217375347717415	0.10831060965215758
6.1400000000000006	0.00021609056668416265	0.00017018940893200486	-0.000060744160115339546	-0.00006908274021575126	-0.00017433028769672985	-0.00013729969372248065	0.14073393541052448	0.11081851251478977
6.1600000000000001	0.0002150932729235259	0.0001758327161792179	-0.00005977491684960439	-0.00006711712303813591	-0.00016863306162143214	-0.00013785279687968677	0.13841513604455494	0.11313223767815053
6.1799999999999997	0.00021316898006351018	0.00018092274598210467	-0.0000589898893642032	-0.00006519352005602454	-0.00016211326664070897	-0.0001375902692409928	0.13555818868779862	0.11503707109281397
6.2000000000000002	0.00021101546458844708	0.00018512250814669594	-0.00005826553328047352	-0.00006338662111636276	-0.00015536000618969164	-0.00013629633291386994	0.13262386393999817	0.11633779109466497
6.2199999999999998	0.00020935835714345783	0.00018814519169526068	-0.00005745758633037526	-0.00006176818215302497	-0.00014891635317263526	-0.00013382745354189994	0.13006891472411844	0.11687959301787823
6.2400000000000002	0.00020877868075898967	0.00018978793710955363	-0.000056436105767107366	-0.00006039872658998268	-0.0001431525001448021	-0.00013013118770455317	0.12824036858902693	0.11656638429672317
6.2599999999999998	0.00020959239281692928	0.00018995716526854785	-0.00005511498621913982	-0.00005931994541281262	-0.00013820049653677337	-0.00012525347035739735	0.1273086895124033	0.11537267133638934
6.2800000000000002	0.00021179050477289338	0.0001886801030206914	-0.0000534721933143362	-0.00005854926844717804	-0.00013394849509185672	-0.0001193321479662142	0.12724179960092616	0.11334636953062371
6.2999999999999998	0.00021503732296286002	0.0001861000850435493	-0.00005155903064601319	-0.000058077656510233316	-0.00013008274325457858	-0.00011257771092396083	0.12781520034803484	0.11060185089331397
6.3200000000000003	0.00021872852693663575	0.00018245690992398924	-0.00004949585820792297	-0.00005787092896019523	-0.0001261673694594722	-0.00010524511222755307	0.12865634788383246	0.10730476195310298
6.3399999999999999	0.00022211394292353468	0.0001780567476906188	-0.00004745079366458568	-0.00005787414040446663	-0.00012175236678708133	-0.00009760229442780278	0.12932353824331658	0.10365185812693796
6.3600000000000003	0.0002244762443709014	0.00017323782910941488	-0.00004560091075597152	-0.00005801791787556102	-0.00011649108637336348	-0.00008990110722172624	0.1294118656969051	0.09984979433177978
6.3799999999999999	0.000225326318675553	0.00016833802981683823	-0.000044083286455456555	-0.000058225433019768147	-0.00011023487500075905	-0.00008235487884330551	0.1286622253649428	0.09609639401279534
6.4000000000000004	0.00022454951821306398	0.00016366883329688248	-0.00004295167793603481	-0.00005841882722324734	-0.00010306919187276431	-0.00007512469640064643	0.12703638130793152	0.09256670159814279
6.4199999999999999	0.0002224420323432012	0.00015949779604879368	-0.00004215634356803541	-0.00005852431476589157	-0.0000952738242362796	-0.00006831426968524185	0.12472674075743728	0.0894046220763137
6.4400000000000004	0.00021962002492659563	0.00015603936832887712	-0.00004155596234436594	-0.00005847568671653547	-0.00008722303534704892	-0.00006197170473789824	0.12209565226983951	0.08671964406066258
6.46	0.00021683968495095032	0.00015345230911415286	-0.0000409565846148934	-0.00005821637339640952	-0.0000792676371161306	-0.000056095829304697855	0.11956955722192703	0.08458731122961571
6.4800000000000004	0.00021479635716200804	0.000151841172568673	-0.00004016262702759901	-0.00005770050760821083	-0.0000716427400700337	-0.00005064479585220204	0.11752755073999775	0.08305180697999956
6.5	0.00021396136607785564	0.00015125934393002397	-0.00003902448630629157	-0.00005689354407210857	-0.00006442528641735502	-0.00004554526237436272	0.1162158566661535	0.08212914487085056
6.5200000000000005	0.00021448438490530644	0.00015171163257747622	-0.00003747341510388162	-0.00005577295625379767	-0.00005754189274063328	-0.00004070121231964577	0.11570116359319772	0.08180984901232678
6.54	0.00021616519022906727	0.00015315525199902108	-0.00003553994140030283	-0.00005432938805620534	-0.00005081392496438132	-0.00003600218645163103	0.11586235524426608	0.0820605167835547
6.5600000000000005	0.00021849304524205985	0.00015549895524201026	-0.000033353436951291654	-0.00005256841739258276	-0.000044023783205063746	-0.00003133121370798847	0.11641755110215746	0.08282418389642751
6.5800000000000001	0.0002207546016321944	0.00015860103848530424	-0.00003111946835841913	-0.000050512814822423286	-0.00003698655250647902	-0.000026572971046340825	0.11698533805925329	0.08401990540763567
6.6000000000000005	0.0002222035612189772	0.0001622677819924217	-0.00002907365414424566	-0.000048204876808888334	-0.000029609256318411155	-0.000021622643322528977	0.11717555166394791	0.0855423882049881
6.6200000000000001	0.00022225981144484585	0.00016625454071162994	-0.000027419106920354097	-0.000045708119857777915	-0.000021918692916103513	-0.000016395596667147952	0.11669224723943229	0.08726280885529937
6.6400000000000006	0.00022067703066004724	0.000170271940146249	-0.000026265665575619446	-0.00004310740841364489	-0.000014045529444337664	-0.000010837374155866886	0.11541753532919279	0.08903204424848003
6.6600000000000001	0.00021761386297493846	0.0001739992571680595	-0.00002559394207811365	-0.000040506553074227483	-6.169250544321966e-6	-4.932797007143301e-6	0.11344406149354473	0.09068733351650728
6.6799999999999997	0.00021357887315363267	0.00017710591140448603	-0.000025259120820276645	-0.00003802265490568568	1.552853649243593e-6	1.2876721220887801e-6	0.111042698773123	0.09206280932435194
6.7000000000000002	0.00020927481425733104	0.00017928009971968022	-0.000025032120128926433	-0.000035777035441386106	9.04241122465435e-6	7.74639027546335e-6	0.10858021046082722	0.09300341064268987
6.7199999999999998	0.00020540573086752205	0.00018026132992451818	-0.000024660912614482544	-0.00003388342170369212	0.000016321477530187544	0.000014323511001853675	0.10642006987238813	0.09338059266775474
6.7400000000000002	0.000202509613948642	0.0001798716213455636	-0.000023931461186093328	-0.00003243495386191722	0.000023495547951034872	0.0000208690452860518	0.1048380401797638	0.09310730537142278
6.7599999999999998	0.00020085085714453962	0.00017803924210883527	-0.000022714561349094066	-0.00003149224693846294	0.000030708657805718856	0.000027220925216043523	0.10396891677907025	0.09214930047024614
6.7800000000000002	0.00020037799601318413	0.0001748096336865769	-0.000020993600077444678	-0.0000310748679787756	0.000038086114660233295	0.000033226301713598777	0.10378616299933674	0.09053022118368323
6.7999999999999998	0.0002007406213306004	0.00017034065849791036	-0.000018872109835358194	-0.00003115803796167368	0.000045679931889267766	0.000038762207801194186	0.10411070026670545	0.08832913401530358
6.8200000000000003	0.00020136211419908038	0.000164882825163584	-0.000016558817688862583	-0.00003167524124797434	0.00005343146643848494	0.000043751681760256636	0.10464711317894188	0.08567085127144784
6.8399999999999999	0.00020156648141736854	0.00015874854953862007	-0.000014326893101853944	-0.00003252607596802597	0.00006116573021448668	0.00004817254776062992	0.1050469473815061	0.08271101732715662
6.8600000000000003	0.0002007449438748329	0.0001522766607365142	-0.000012449080016568921	-0.000033587559008214476	0.00006862747027393616	0.00005205790893854506	0.10499277206321751	0.07961895126438942
6.8799999999999999	0.00019852300067689578	0.00014579864223615785	-0.000011122089201395137	-0.00003472656228729354	0.00007555565036728077	0.00005548934480769933	0.10428398738587481	0.07656136205963551
6.9000000000000004	0.00019487066361634719	0.0001396116384054175	-0.000010404947851509836	-0.0000358112104134066	0.00008177349803327259	0.00005858517555543269	0.1028955576294275	0.07368934459541565
6.9199999999999999	0.00019010940349107897	0.00013396078828681551	-0.00001019634365244886	-0.00003671976044088341	0.00008725825114417987	0.00006148661714333231	0.10098531817529986	0.07112987426354306
6.9400000000000004	0.0001848108960116907	0.00012903090203725807	-0.000010261287758440952	-0.00003734640522787231	0.00009216023409922416	0.00006434424806335843	0.09884581023702974	0.06898178805043885
6.96	0.00017962942506444282	0.00012494560233180488	-0.000010296108775631024	-0.00003760428328201501	0.00009676360468903172	0.00006730627160516892	0.09682037767577514	0.06731531885759422
6.9800000000000004	0.0001751304796221358	0.00012177113728469671	-0.000010007244157983356	-0.00003742653905870256	0.00010140559961045402	0.00007050900116441416	0.09521454996490283	0.06617379296880681
7.	0.00017166424031715471	0.00011952207454999537	-9.180531070177164e-6	-0.000036766496528534604	0.00010638223360083426	0.00007406915518189783	0.0942276380232337	0.06557608351691906
7.0200000000000005	0.00016930295855207382	0.00011816673352403251	-7.728162466534547e-6	-0.00003559792616242928	0.00011186468518940154	0.00007807710248288441	0.0939149680204665	0.06551870961001481
7.04	0.00016783973937066927	0.0001176311869875036	-5.709467882270968e-6	-0.00003391608413906959	0.00011784218644825958	0.00008259019181683689	0.09418057640942094	0.06597693836090585
7.0600000000000005	0.00016684121626675996	0.000117801712503874	-3.323806733249114e-6	-0.00003173976203236466	0.00012410325762983012	0.00008762568748437093	0.09479809481375452	0.06690477455487434
7.0800000000000001	0.0001657484044717236	0.00011852652281093992	-8.72566998389674e-7	-0.000029114069083786048	0.00013026660907616443	0.00009315352543742794	0.09545912468236831	0.06823423710808889
7.1000000000000005	0.000164014167145125	0.00011961831942195829	1.3096616395838842e-6	-0.000026113142068932192	0.00013586679630958137	0.00009908996352380473	0.09584560994657462	0.0698747638724946
7.1200000000000001	0.00016124825016516147	0.00012085955397134475	2.9431872148264886e-6	-0.00002284153360778202	0.0001404810442625448	0.00010529401921329002	0.09571255714080623	0.0717138826872908
7.1400000000000006	0.00015732441809618327	0.00012201209734301861	3.884673843276986e-6	-0.000019432805849220225	0.0001438590202682117	0.00011156908124653131	0.09495622357698894	0.07362033753237625
7.1600000000000001	0.00015240826747184562	0.00012283220294010203	4.171272772465556e-6	-0.000016044010407244183	0.00014600547759134846	0.0001176719265388934	0.0936419538955934	0.07545056491297165
7.1799999999999997	0.000146894666832444	0.0001230902546500633	4.00944791904358e-6	-0.000012845376170321743	0.00014718118003746893	0.00012333033813387935	0.09198045892992107	0.07705873817874608
7.2000000000000002	0.00014128294514493598	0.00012259310160962422	3.7144082330217265e-6	-0.000010005620467145161	0.00014782373791083625	0.0001282686349964383	0.09026351035677951	0.0783096268350481
7.2199999999999998	0.00013603957102186116	0.0001212053257047193	3.625043320062415e-6	-7.674605025360793e-6	0.0001484226462577968	0.00013223810576954643	0.08878482635987982	0.07909250441789038
7.2400000000000002	0.00013149124272231508	0.00011886516684431912	4.022290880459378e-6	-5.9661563382903124e-6	0.0001493923222496795	0.00013504734567737755	0.08777122576641344	0.07933363904162873
7.2599999999999998	0.00012776772357565503	0.00011559145230049305	5.068747971687313e-6	-4.944309646008675e-6	0.00015097454387368598	0.00013658666131302247	0.08733765091274999	0.07900483784086225
7.2800000000000002	0.00012479300044990956	0.00011147969799428276	6.775376676048116e-6	-4.615750064848647e-6	0.0001531836442688594	0.00013684154030426204	0.08746826341091554	0.07812621079498006
7.2999999999999998	0.00012231560548276555	0.0001066880284961609	8.995899034779908e-6	-4.92989397149528e-6	0.00015579798961124687	0.00013589255671576033	0.08802136677304079	0.07676259535155965
7.3200000000000003	0.00011997063299277016	0.00010141585837002163	0.000011450780719140561	-5.786305275876587e-6	0.00015840062617601078	0.0001339022314815755	0.08875727389092287	0.07501452160639281
7.3399999999999999	0.00011736691067129463	0.00009587963382402395	0.000013783706921227705	-7.047564834509977e-6	0.00016047086881578303	0.00013109221375495669	0.08938920653381467	0.0730057186781958
7.3600000000000003	0.00011418607053683873	0.0000902900029053885	0.000015647005996779077	-8.554796059122294e-6	0.00016151694483162112	0.00012771580061870732	0.08965239551881503	0.07086963766298408
7.3799999999999999	0.00011026867944950715	0.00008483373155622692	0.000016798045525775326	-0.00001014298810966779	0.00016121801171256064	0.00012403091789917273	0.089376100804421	0.0687372396788876
7.4000000000000004	0.00010565740633443369	0.00007966203682827967	0.000017175239280821473	-0.000011653914753449697	0.00015952653363613607	0.00012027749912187717	0.08853478070112607	0.06672756476275982
7.4199999999999999	0.00010057852643405847	0.00007488537141772803	0.000016922907235943934	-0.000012945480053888736	0.00015668783884121377	0.00011666135331539417	0.08725746240024713	0.06494167688558915
7.4400000000000004	0.00009536833148514693	0.00007057350323111119	0.000016353371264976957	-0.000013897360947345301	0.0001531665929015854	0.00011334478511582064	0.08579043224126598	0.06345976457703445
7.46	0.00009037434705412455	0.00006675915927339466	0.00001586148172942507	-0.000014413598940926585	0.00014951063735070086	0.00011044289422068538	0.08442820632347282	0.06234063910816989
7.4800000000000004	0.00008586717033747436	0.00006344348246329102	0.000015823349046680516	-0.000014423212210176048	0.00014620413581791774	0.00010802381737245345	0.0834381236382027	0.06162265210588328
7.5	0.00008198625770460032	0.0000606018967450067	0.00001650886875507062	-0.000013879976573486798	0.00014355415343190626	0.00010611112431722919	0.0829999376561002	0.06132509711196274
7.5200000000000005	0.0000787246215774201	0.00005818948534460736	0.00001802392308899794	-0.000012762345435393883	0.00014163110618252615	0.00010468695831638594	0.08317021808685024	0.06144937347322619
7.54	0.00007594582139686241	0.00005614550327595123	0.000020286526410177806	-0.00001107413892695819	0.0001402643221542961	0.00010369511862753339	0.08387249545990227	0.06197949209340599
7.5600000000000005	0.00007342457739738398	0.000054397074599710186	0.000023038400748448998	-8.846202438192352e-6	0.0001390875993559419	0.0001030439504896536	0.08491219187629903	0.06288183397572644
7.5800000000000001	0.00007090377509289607	0.000052862425417784445	0.000025895021015696096	-6.138761297359694e-6	0.00013762898561697222	0.00010260951519112348	0.08601663926831768	0.06410440117028118
7.6000000000000005	0.00006815880483585084	0.0000514541588440175	0.00002843323374400549	-3.043722291930169e-6	0.00013543227177097587	0.00010223996211630387	0.08689791493770917	0.0655761007632673
7.6200000000000001	0.00006505449369524307	0.00005008308012607648	0.000030301339666496542	3.1424524835618e-7	0.00013218216056242718	0.00010176222060383237	0.08732697942281013	0.06720684026418937
7.6400000000000006	0.0000615766376641667	0.0000486629231151656	0.000031319257305078166	3.7792767547686575e-6	0.00012779229153240748	0.0001009919783452426	0.0871970767400006	0.06888932930937663
7.6600000000000001	0.00005782625551805515	0.000047116022410322574	0.000031531381062653485	7.169925534495153e-6	0.00012242152968163994	0.00009974734632757199	0.08655269646566408	0.0705034024166817
7.6799999999999997	0.000053979549630711596	0.0000453795593870967	0.00003119104794872792	0.000010289766998307351	0.00011641239961804278	0.00009786564426717253	0.08557264979860739	0.07192333339168674
7.7000000000000002	0.00005023092835291954	0.00004341157776464822	0.0000306847755185255	0.000012943011031336517	0.00011017950811892552	0.00009522153863392456	0.08451537290642519	0.07302799029322508
7.7199999999999998	0.000046740755668743417	0.00004119565201857212	0.000030427098181376588	0.00001495384003954379	0.0001040927324258774	0.00009174365971037085	0.08364838302028406	0.07371286833428013
7.7400000000000002	0.000043602576290457406	0.00003874304901862692	0.000030760103907307045	0.000016186829916063224	0.00009839210251851206	0.00008742625723596868	0.08318432137560888	0.07390224528119148
7.7599999999999998	0.00004083333679423309	0.00003609154348813245	0.00003187942783683502	0.000016564857996992707	0.0000931498937657946	0.00008233281200369352	0.0832367428069265	0.07355921850404064
7.7800000000000002	0.00003838218163426978	0.00003330070297455341	0.00003379402152566575	0.00001608081617276118	0.00008827706276460007	0.00007658992067207653	0.0837989863879262	0.072691464857117
7.7999999999999998	0.00003615124737956267	0.000030444274590028878	0.00003632052428333256	0.000014800450174360822	0.00008356357832323395	0.00007037191545529169	0.08474530868022773	0.07135130700515988
7.8200000000000003	0.00003402309062049926	0.000027601012788669164	0.00003911426256878146	0.000012855548106313467	0.00007874195248814517	0.00006387890100497232	0.08585434619047497	0.06962990887005382
7.8399999999999999	0.000031890310483823914	0.000024845630839113172	0.000041739706666836445	0.000010428916296525677	0.00007356265276241678	0.00005731240889009113	0.08685555022484728	0.06764676908192528
7.8600000000000003	0.000029681963848078068	0.000022241421673265677	0.00004377531104428834	7.734357992892943e-6	0.00006786533821404962	0.0000508531582324936	0.08749446813908869	0.06553667795360704
7.8799999999999999	0.00002737997278503141	0.00001983554980758515	0.00004493057213931304	4.9956333003659e-6	0.00006162488769606422	0.00004464443916286093	0.08760270001476118	0.0634366327081796
7.9000000000000004	0.00002501986815062894	0.000017657287417952435	0.000045137490090030175	2.427972929804005e-6	0.00005495420094111708	0.00003878286308302646	0.08714975334217251	0.06147482376139017
7.9199999999999999	0.000022675298859548314	0.000015718810362751153	0.00004457958226985189	2.2443585428670685e-7	0.00004806076497340223	0.000033316343708852494	0.08625576476054252	0.05976293271851306
7.9400000000000004	0.000020432481341822615	0.000014017763848885666	0.00004364458313663637	-1.4522117556291844e-6	0.0000411743502295136	0.000028247783932499515	0.08515868664173293	0.058391972434286184
7.96	0.000018364666188998073	0.000012540702080456216	0.000042819270485043486	-2.472829940464104e-6	0.00003447550968502194	0.000023542333499682893	0.084148780864161	0.05743106811666614
7.9800000000000004	0.000016515154077916133	0.000011266639792545142	0.000042565109064522506	-2.7420680886823518e-6	0.000028050716441415563	0.00001913620161078934	0.08349438935339959	0.056928100923498176
8.	0.000014892080453298194	0.000010170211283727153	0.00004321101926951734	-2.1972565420609434e-6	0.00002188460181433761	0.000014945596420193835	0.08338035632871607	0.056911031102497046
8.0199999999999996	0.000013473155471154847	9.224397845055403e-6	0.00004488329568866108	-8.056306188786394e-7	0.000015884511433729614	0.000010875333054142664	0.08387005049199618	0.057390107233296156
8.0400000000000009	0.000012216103226001216	8.401457830037787e-6	0.000047475823687140076	1.4244796999124203e-6	9.924557494515594e-6	6.825478610436713e-6	0.08489176387482542	0.0583519225881338
8.0600000000000005	0.000011071702489461875	7.676224882789713e-6	0.00005066894790278649	4.461687627169082e-6	3.895987362283912e-6	2.701163182614708e-6	0.08625328121538624	0.0597703954163334
8.0800000000000001	9.995700867838341e-6	7.025187954529509e-6	0.0000539890445816298	8.226726212378399e-6	-2.25088821444774e-6	-1.5819713875201612e-6	0.08767901807099183	0.061592932648365566
8.0999999999999996	8.958453633475037e-6	6.428344486872542e-6	0.00005691837778172826	0.000012600391761012554	-8.485041713010156e-6	-6.08863687287447e-6	0.08887436241680925	0.0637456005373362
8.120000000000001	7.949481242120596e-6	5.869177721957774e-6	0.000059026563697268456	0.000017410826747548362	-0.000014703238633453955	-0.000010855541135295087	0.08960012277750878	0.06612645506390201
8.1400000000000006	6.976469239940303e-6	5.33614606746116e-6	0.000060094551889162975	0.00002245275999993139	-0.000020768195301555996	-0.00001588513041126971	0.08974049362712395	0.06861699426732498
8.1600000000000001	6.058670520206171e-6	4.8220134061689664e-6	0.000060172523375487215	0.000027479131344186204	-0.000026561561183106595	-0.0000211399850324521	0.08933214387494999	0.07107782610379774
8.1799999999999997	5.218287603895411e-6	4.324303946294278e-6	0.00005956129286835902	0.0000322256611366895	-0.000032030169693374414	-0.000026542843116224386	0.08855006370224958	0.0733627620027515
8.1999999999999993	4.472830970420962e-6	3.844741862766347e-6	0.00005871978200376291	0.000036431846934198694	-0.000037206314850866105	-0.00003198168614293223	0.08765308054356188	0.07533051471958176
8.2200000000000006	3.8309560170690665e-6	3.3883334737126817e-6	0.00005813854668968288	0.00003986747142110772	-0.000042196133267966975	-0.00003732085938237389	0.0869123658168222	0.07685909595684519
8.2400000000000002	3.292114337462694e-6	2.962086642179619e-6	0.000058219643576315795	0.000042358449533387785	-0.00004714298755058635	-0.000042416999952576615	0.08654548813149554	0.07785945604891799
8.2599999999999998	2.8488408027944463e-6	2.5735676309185076e-6	0.00005918885349690037	0.00004380701096417542	-0.00005217910373580005	-0.00004713722586852573	0.08666994017979135	0.07828567503119223
8.2799999999999994	2.4900309428540024e-6	2.2295528003078546e-6	0.00006104924616049153	0.0000442021428669636	-0.000057378505609833086	-0.00005137623218177981	0.08728033038416848	0.07813961419393138
8.3000000000000007	2.2039211558592603e-6	1.9350118005176033e-6	0.00006357709560732867	0.00004361839099964155	-0.00006272206470814898	-0.00005506909130593572	0.08824900140837395	0.07746918156289391
8.3200000000000003	1.9801080119948002e-6	1.6925687131128782e-6	0.00006636186558483472	0.000042203802539192385	-0.00006808444487730842	-0.000058197633942654446	0.0893502570697289	0.0763608322268254
8.3399999999999999	1.8104601829124242e-6	1.5024626682491034e-6	0.00006889220606755209	0.000040160074753218896	-0.00007325151756193577	-0.00006078988732707511	0.09030851526539063	0.07492811735940245
8.3599999999999994	1.6891133750553392e-6	1.362917028983487e-6	0.00007068044755169783	0.000037719167888958685	-0.00007797113791740535	-0.00006291359313484225	0.09086567369249242	0.0732986643876947
8.3800000000000008	1.6119412230459023e-6	1.2707584179959992e-6	0.00007139874213861579	0.00003512055606779979	-0.00008202781570369704	-0.00006466584254128794	0.0908528926300962	0.0716018414185005
8.4000000000000004	1.5759657220836722e-6	1.222114930736594e-6	0.00007098292009946073	0.00003259221100203518	-0.00008531743383973471	-0.0000661611533084699	0.09024349054650568	0.06995871202945043
8.4199999999999999	1.5790565086751941e-6	1.2130532527839406e-6	0.00006966221038003891	0.000030336878411457547	-0.00008789213812497201	-0.00006751996743681045	0.0891655301665684	0.06847502637501388
8.4399999999999995	1.6199901286894703e-6	1.2400665169164232e-6	0.0000679000201936009	0.00002852374193175484	-0.00008995536456306443	-0.00006885883662878113	0.08786754464081493	0.06723720456227271
8.4600000000000008	1.6986455520787643e-6	1.3003752512675917e-6	0.00006626836913841348	0.000027284513259180293	-0.00009180852682744556	-0.00007028278265330022	0.08665055631085221	0.06631072136695944
8.4800000000000004	1.8159776016202746e-6	1.3920413892548206e-6	0.00006530182222543497	0.00002671245397065413	-0.00009377013175349836	-0.00007187968858221743	0.08579115919964213	0.06574004586306452
8.5	1.97348386220808e-6	1.5139151237310984e-6	0.00006537362396542036	0.000026862770545965536	-0.00009609371793651527	-0.00007371620091023674	0.085477984856191	0.06554928551645697
8.5199999999999996	2.172084972426049e-6	1.6654404283475201e-6	0.00006661693989065019	0.000027753099562906236	-0.00009890417362303054	-0.00007583451447579384	0.08577294526182155	0.0657428544720206
8.5400000000000009	2.4105886199825105e-6	1.8463433158990942e-6	0.00006889689490119704	0.00002936328098122338	-0.00010216270656216033	-0.00007824953160053241	0.08659945340746764	0.06630575457961974
8.5600000000000005	2.6841793403010547e-6	2.056225197961287e-6	0.00007183419623754657	0.00003163420151182547	-0.00010566646345632094	-0.00008094617281197515	0.08775726054932799	0.06720336913520701
8.5800000000000001	2.983614504857617e-6	2.2940868537495664e-6	0.00007488223056821283	0.00003446610661255092	-0.00010908769627421489	-0.00008387700539766769	0.08896413578089994	0.06838098596614091
8.5999999999999996	3.295831826855418e-6	2.557820373526756e-6	0.00007745315045135934	0.00003771736769835709	-0.00011205169159212585	-0.00008696077794598261	0.08992138647809882	0.06976355751242891
8.620000000000001	3.6062659101096623e-6	2.8437265571668596e-6	0.00007906904306716356	0.00004120517067502222	-0.00011423833776645848	-0.00009008281780951563	0.09039051032555814	0.07125643177697523
8.6400000000000006	3.902357826087669e-6	3.1461390592062743e-6	0.00007949289001495592	0.00004470984396938851	-0.00011547597658177994	-0.00009309845393859202	0.09025790770199031	0.07274789232523873
8.6600000000000001	4.176967556108509e-6	3.457255630802563e-6	0.00007879097479403465	0.00004798441597646389	-0.00011579208125064936	-0.00009584053970462676	0.08956376026637079	0.07411425613098266
8.6799999999999997	4.430248777777142e-6	3.767278340950775e-6	0.00007730309605368076	0.000050770339782518355	-0.00011540099154269548	-0.00009813165755923373	0.08848423589118631	0.07522793076915735
8.7000000000000011	4.669191982341067e-6	4.0649360857761636e-6	0.00007553577402601647	0.00005281909694046135	-0.0001146361029792895	-0.00009980065790732942	0.08727581048026885	0.07596821188515429
8.7200000000000006	4.905044025393438e-6	4.338398295988651e-6	0.00007402119888308131	0.00005391773627143032	-0.00011385479700746358	-0.00010070194166864665	0.08620387810653782	0.07623378941682042
8.7400000000000002	5.14952702728702e-6	4.576494684075835e-6	0.00007318669773629821	0.000053914718253335333	-0.00011334785356023327	-0.00010073465903199751	0.08547815067977775	0.07595513080788309
8.7599999999999998	5.410926535951428e-6	4.770056198510893e-6	0.00007326254483773429	0.000052741322670292655	-0.00011327445873629198	-0.00009985822768761875	0.08520833932051579	0.07510441648150103
8.7799999999999994	5.6909052142236265e-6	4.913123514235346e-6	0.00007423708817581372	0.00005042393129812003	-0.00011363073930774939	-0.00009810071266650204	0.0853839772200954	0.07370079666775936
8.8000000000000007	5.982688755490655e-6	5.003765033183233e-6	0.00007585913109952188	0.000047083996330945016	-0.00011425252515643555	-0.00009555783589878124	0.08587772966282262	0.07180953347263505
8.8200000000000003	6.271204042882581e-6	5.0443212391886256e-6	0.00007768751279335042	0.00004292516853113023	-0.00011485175926949727	-0.00009238244596726665	0.08647157459426762	0.06953492647500244
8.8399999999999999	6.5356197617319565e-6	5.041027471316419e-6	0.00007918736090389732	0.00003821006144180308	-0.00011508452595863932	-0.00008876652529234483	0.08690504578281223	0.06700837562833833
8.8599999999999994	6.75421313888058e-6	5.003116760498017e-6	0.00007986257247010642	0.00003323142643091367	-0.00011464135908436126	-0.0000849194559436571	0.08693997746854258	0.06437400476592134
8.8800000000000008	6.910498154339121e-6	4.941615680632063e-6	0.00007939511687623034	0.00002828333106894247	-0.00011333812349606821	-0.00008104675462939127	0.08642721890649123	0.06177459314800899
8.9000000000000004	6.998570390361829e-6	4.8680830813839075e-6	0.00007774615466211582	0.000023637114443162416	-0.00011117697221406557	-0.00007733275616119082	0.08535369236730185	0.05934009288353249
8.9199999999999999	7.0254547276141596e-6	4.793503540771132e-6	0.00007517811341245478	0.00001952491895046005	-0.00010835208662617896	-0.00007392918053418479	0.08385072053324694	0.057180004174629116
8.9399999999999995	7.009313279773297e-6	4.7274593564202524e-6	0.00007218563118496249	0.000016131287145551137	-0.00010519590195551169	-0.00007094979652168375	0.08215875451616413	0.05537974575584874
8.9600000000000008	6.974169197291305e-6	4.677606853303527e-6	0.00006936133883023465	0.00001359141666718536	-0.00010208675290563013	-0.00006847004732955773	0.08056183123636068	0.05400025537346503
8.9800000000000004	6.9431672740806735e-6	4.6494062557600675e-6	0.0000672450774925394	0.000011993601600481202	-0.00009935195766196533	-0.00006652981200668445	0.07931544543661305	0.05307957269952861
9.	6.9325527434877645e-6	4.646015567045321e-6	0.00006620044669777076	0.000011383193345781994	-0.00009719482738153772	-0.00006513743173106001	0.07858868397636283	0.052635098344244804
9.0199999999999996	6.947766626345978e-6	4.668258756338752e-6	0.00006634109408983986	0.000011765882590137916	-0.00009565828055304997	-0.00006427354714459393	0.07843082664425528	0.05266547685617522
9.0400000000000009	6.982183388206831e-6	4.714606743151163e-6	0.00006751079564497042	0.000013108963599023636	-0.00009462490860733273	-0.00006389394368296105	0.07876375821287859	0.05315148103223471
9.0600000000000005	7.018584131175927e-6	4.781155063293317e-6	0.0000693158619571888	0.000015340270282811837	-0.00009384912510414781	-0.00006393130171144158	0.0793989551454091	0.05405577056797605
9.0800000000000001	7.033264440105376e-6	4.861631905805481e-6	0.00007120904253796153	0.000018345520896195794	-0.00009301679063372645	-0.00006429637346520383	0.08007818109271506	0.0553218893188599
9.0999999999999996	7.00219129080081e-6	4.947512720729207e-6	0.0000726175478262277	0.00002196575018070843	-0.00009182374729008252	-0.00006487956968264305	0.08053403506737006	0.05687329559443006
9.120000000000001	6.9077138352873545e-6	5.028339859754328e-6	0.00007308942486796665	0.000025997178678630487	-0.00009005542275363737	-0.00006555414462971951	0.08055806445891078	0.05861351509344964
9.1400000000000006	6.743597120716654e-6	5.092334812299762e-6	0.00007241396265509984	0.000030196037580283348	-0.00008764249257198296	-0.00006618202540450734	0.08005581536558463	0.06042856386400806
9.1600000000000001	6.516431387352397e-6	5.127338033695305e-6	0.00007067209047393473	0.00003429029613904047	-0.00008467215927604612	-0.00006662278121945648	0.07906872988432184	0.06219250577288121
9.1799999999999997	6.242931650941582e-6	5.1220219070842e-6	0.00006819866500190523	0.00003799882732211843	-0.0000813519523232474	-0.00006674532179459252	0.0777551276997361	0.06377634719607117
9.2000000000000011	5.944419030451809e-6	5.067217632700313e-6	0.00006547521536066053	0.00004105649765855927	-0.00007794264590957585	-0.00006644086624261767	0.07633949505814026	0.06505953118531704
9.2200000000000006	5.640732223941691e-6	4.957114773140855e-6	0.00006299546115134826	0.00004324154672664836	-0.00007468635975799501	-0.00006563489323904783	0.075049994311861	0.06594233851477867
9.2400000000000002	5.3455468403889605e-6	4.790072854821632e-6	0.00006114538670003648	0.000044400220512409475	-0.00007175148679585108	-0.00006429554533075433	0.07406347211685961	0.06635689303892454
9.2599999999999998	5.064080456579513e-6	4.568847217347903e-6	0.00006012252391746156	0.000044463610739935456	-0.00006920422537226775	-0.00006243651443373118	0.07346906310983749	0.0662745001988587
9.2799999999999994	4.793212448060978e-6	4.300164736954296e-6	0.000059901243708917164	0.000043453205348821855	-0.00006700617057623067	-0.00006011366593750991	0.07325316720222326	0.06570778681623338
9.3000000000000007	4.523553132953482e-6	3.993742258861708e-6	0.00006024231412969122	0.000041474297479888016	-0.00006503298887860083	-0.00005741614794186666	0.07330468497512634	0.06470732817040789
9.3200000000000003	4.242853298290278e-6	3.66096613754912e-6	0.00006074454686489594	0.0000386991963887129	-0.00006310905974709912	-0.00005445395220235289	0.07343927583963988	0.06335371373959452
9.3399999999999999	3.940035122039892e-6	3.3135047126181323e-6	0.0000609355925494902	0.00003534418547635681	-0.00006105286180473153	-0.00005134445228093914	0.07344113980035062	0.06174688860682278
9.3599999999999994	3.6088946325807955e-6	2.9620984898151573e-6	0.000060390472022021834	0.00003164484511907811	-0.000058725136849858334	-0.00004820025434013817	0.07311704310682618	0.05999488081406481
9.3800000000000008	3.250354717798646e-6	2.615689000830074e-6	0.00005885107510746777	0.0000278337430845218	-0.000056067776641981395	-0.000045119957480441734	0.07235041761046425	0.058203716640989875
9.4000000000000004	2.8723946089427597e-6	2.280945291280545e-6	0.000056308192315824903	0.000024123069351735982	-0.00005312039962409501	-0.00004218247904250085	0.07113817797329311	0.056469660067491954
9.4199999999999999	2.487595652474346e-6	1.962159782684257e-6	0.00005301291705549827	0.000020693164815135484	-0.000050007468800119314	-0.00003944477231089862	0.06959539558929512	0.05487416838124778
9.4399999999999995	2.1092825476994952e-6	1.661431764574643e-6	0.00004940979168836149	0.000017686544232901698	-0.000046900270662891806	-0.0000369422292577457	0.06792458253318062	0.053481347987646255
9.4600000000000008	1.7478438724100429e-6	1.379039040704606e-6	0.00004601646779439545	0.00001520617650854952	-0.00004396843731213052	-0.000034690851150563375	0.06636095798671744	0.05233732417583485
9.4800000000000004	1.4085779024419657e-6	1.113907056514856e-6	0.00004329299504757257	0.00001331647192244354	-0.00004133814934269497	-0.0000326903156554311	0.06511324955257054	0.051470806789555956
9.5	1.0915606856094066e-6	8.641077528796843e-7	0.00004153846386929434	0.00001204551938571976	-0.000039068029273664736	-0.000030927265364322723	0.06431702067392281	0.050894184487939316
9.5199999999999996	7.931873673233083e-7	6.273459562609165e-7	0.00004083318515385715	0.000011387463862122654	-0.00003714468685619158	-0.000029378391608084602	0.06400861789325135	0.050604642879687
9.5400000000000009	5.086088788741306e-7	4.0141173820462447e-7	0.00004102825554144094	0.000011304382491650507	-0.00003549403748255153	-0.00002801312339122003	0.06412046735876	0.0505850165255823
9.5600000000000005	2.342381297336835e-7	1.845884620633673e-7	0.0000417794160360235	0.000011727515874920843	-0.00003400334613806446	-0.00002679591651354906	0.06449629433604487	0.05080431109589111
9.5800000000000001	-3.0400692466811064e-8	-2.399232610924309e-8	0.00004262254605382977	0.000012558180679262862	-0.00003254961121865669	-0.000025688259829596148	0.06492512926267546	0.051218045082985754
9.5999999999999996	-2.8204495555423195e-7	-2.240647749007007e-7	0.00004308270049035725	0.00001366908872579278	-0.00003102928332746149	-0.00002465057164534494	0.06519057143824707	0.05176874256872147
9.620000000000001	-5.145221308375617e-7	-4.1403873322856054e-7	0.000042793971108334285	0.000014907078562643436	-0.000029382372395510405	-0.000023644153510138658	0.0651251615720005	0.05238703924151551
9.6400000000000006	-7.207164799094099e-7	-5.909439804407122e-7	0.00004159379869593626	0.000016098362309704435	-0.00002760362660442098	-0.00002263330648726948	0.06465344513696485	0.05299391374163813
9.6600000000000001	-8.948199305876026e-7	-7.505503803467353e-7	0.00003955776504788469	0.00001705722018087712	-0.000025737138960393252	-0.000021587605254919838	0.06380825294897205	0.053504487247672504
9.6799999999999997	-1.0338694984425369e-6	-8.876945769822264e-7	0.000036963285866685173	0.000017598561803668897	-0.000023857274452752814	-0.000020484184111426685	0.062714751181872	0.053833609669919937
9.7000000000000011	-1.1379648369285727e-6	-9.968141199197357e-7	0.000034199749468753486	0.000017553900453728223	-0.000022044042750004685	-0.00001930974698008019	0.061549992639400766	0.05390305981489633
9.7200000000000006	-1.209222298959235e-6	-1.0726423274319282e-6	0.00003165997300165633	0.000016789162746727015	-0.000020361744746091413	-0.00001806191408628549	0.06049364204139255	0.053649674714729645
9.7400000000000002	-1.2500392109158508e-6	-1.1109618315691479e-6	0.00002964585427716453	0.000015221662220963201	-0.000018846325242333498	-0.000016749512996660825	0.05968477268943832	0.05303321373202482
9.7599999999999998	-1.2613968739738826e-6	-1.1092712149631418e-6	0.000028306845651003524	0.000012832918409724778	-0.0000175023467298075	-0.00001539154711912004	0.059193270286411574	0.05204244567020193
9.7799999999999994	-1.241792055097755e-6	-1.0672081425349176e-6	0.000027615746947597388	9.67421131344755e-6	-0.000016307502700809153	-0.000014014826069525521	0.05900802727585759	0.05069801222677774
9.8000000000000007	-1.1871378244296933e-6	-9.866097717874816e-7	0.000027379609344062807	5.86299646016142e-6	-0.000015221779047211483	-0.000012650558042140969	0.059041110033196946	0.049051156565280876
9.8200000000000003	-1.09171013946225e-6	-8.711714392417041e-7	0.000027283045155178915	1.5703249706222302e-6	-0.000014198809579758645	-0.000011330477688161989	0.05914690636850136	0.04717831209581853
9.8399999999999999	-9.499163034179275e-7	-7.257637459312984e-7	0.000026960568736136595	-2.998424577026166e-6	-0.00001319741158596842	-0.000010083207157057824	0.05915498926776496	0.04517253908723719
9.8599999999999994	-7.583100470582094e-7	-5.555498408459235e-7	0.000026088387302442177	-7.625668721999849e-6	-0.000012191207834266187	-8.931470179408372e-6	0.05891254899260358	0.043133519492372735
9.8800000000000008	-5.170014646150117e-7	-3.6507864302502896e-7	0.000024475049150304485	-0.000012102411415591455	-0.000011174072723751343	-7.890529497992606e-6	0.0583270146354023	0.04115801700577393
9.9000000000000004	-2.2966040935794636e-7	-1.57508981154645e-7	0.00002212222951934979	-0.00001624438882739044	-0.0000101597376371307	-6.967896332226875e-6	0.05739544431706217	0.03933234657088598
9.9199999999999999	9.81575273232852e-8	6.59410363308302e-8	0.000019231243925281523	-0.000019901896453111177	-9.175636145998074e-6	-6.164081074179688e-6	0.056208942026876596	0.03772766429838598
9.9399999999999995	4.6180990022498713e-7	3.062956430581714e-7	0.000016150089051587867	-0.000022963396410540925	-8.253287608445557e-6	-5.4739970584027995e-6	0.054929106043462954	0.03639808160086476
9.9600000000000008	8.603167406720798e-7	5.669034285446088e-7	0.000013280166163901372	-0.0000253543357365674	-7.418816712143349e-6	-4.888609544634191e-6	0.053744945961571235	0.035380983958963615
9.9800000000000004	1.297866705070215e-6	8.533499702757236e-7	0.00001097571507063066	-0.00002703324402506613	-6.6866793174050665e-6	-4.396505106772277e-6	0.05282549884125768	0.034698621989899724
10.	1.7834130753244753e-6	1.1732410330207965e-6	9.464841557310833e-6	-0.000027987158126677525	-6.057777191488994e-6	-3.9851859719371365e-6	0.05228179467810794	0.03436003158210848
10.02	2.328360758481311e-6	1.5358646057385588e-6	8.805961704661688e-6	-0.000028227949699455347	-5.521277409430598e-6	-3.642019184836044e-6	0.05214498973532224	0.03436254205640952
10.040000000000001	2.942866355027579e-6	1.9517033015724794e-6	8.880837725505254e-6	-0.000027790438018428294	-5.058614092172988e-6	-3.354863127986853e-6	0.05236161860826303	0.03469244447124192
10.06	3.6316879203219434e-6	2.4317423053922635e-6	9.421536111483457e-6	-0.000026732421859719277	-4.648285423889705e-6	-3.1124459372072848e-6	0.05280511437858692	0.03532474123013895
10.08	4.390937087894435e-6	2.986517100701293e-6	0.000010068974160974827	-0.00002513605478551026	-4.270478527638751e-6	-2.904586628246729e-6	0.053302898311865236	0.036222239613748736
10.1	5.207293453307763e-6	3.624881390813906e-6	0.000010456579390454907	-0.000023109384420983055	-3.9107547805134584e-6	-2.722339801862886e-6	0.053676298818590915	0.037334553401351604
10.120000000000001	6.060750346607103e-6	4.352554106283006e-6	0.000010301540910439657	-0.000020786470756407164	-3.5620735156068435e-6	-2.5581185200799345e-6	0.05378506313274569	0.03859779142726922
10.140000000000001	6.930576532749378e-6	5.17061553417246e-6	9.476093586088737e-6	-0.000018324429801485576	-3.2247009557447537e-6	-2.4058155589287037e-6	0.05356304070716248	0.03993576767102086
10.16	7.802514509681935e-6	6.074236951820115e-6	8.03355622629756e-6	-0.000015896161621740688	-2.904196538850908e-6	-2.2609093401551885e-6	0.053032339779625334	0.04126338628086938
10.18	8.674400587578329e-6	7.0519974282530875e-6	6.180916301911054e-6	-0.000013678467909022929	-2.6083686586896135e-6	-2.120516442295214e-6	0.05229133437065771	0.042492401805110845
10.200000000000001	9.557986996098116e-6	8.086113874018044e-6	4.211330123325666e-6	-0.000011836594600505144	-2.3443639591011474e-6	-1.9833458596642205e-6	0.051482491064383046	0.043539094384873536
10.220000000000001	0.000010476307572933034	9.153759340242291e-6	2.4224306887607358e-6	-0.000010507564326399588	-2.116746402070439e-6	-1.849524464033259e-6	0.050752420448991815	0.04433271786536182
10.24	0.000011457429087917242	0.00001022939350351308	1.0447476704667158e-6	-9.785478273268919e-6	-1.926815754038834e-6	-1.7202948764149376e-6	0.05021614285183227	0.0448231342267843
10.26	0.000012526205554030006	0.000011287755682149569	1.942111053162979e-7	-9.711861996495371e-6	-1.772908786302736e-6	-1.5976235692606185e-6	0.049932726299699866	0.044986054842934796
10.279999999999999	0.00001369580075813159	0.000012306978360084472	-1.47505532660435e-7	-0.000010273045708526416	-1.6512266636401365e-6	-1.4837840573102755e-6	0.049894506678678376	0.044824814743108995
10.300000000000001	0.000014960781197361638	0.000013271244063426887	-1.2598973752817044e-7	-0.000011404869284485541	-1.5567973482906955e-6	-1.3809865470196942e-6	0.050029637425496085	0.044368443479554466
10.32	0.000016293806338148488	0.000014172542129460028	1.7853659170204497e-8	-0.000013003308418858199	-1.4843555233454798e-6	-1.291109686289607e-6	0.05021739871033202	0.0436666582176926
10.34	0.000017648030209131072	0.000015011324460456574	2.3554149742704414e-9	-0.000014938506668728821	-1.4290707908461649e-6	-1.215560323964863e-6	0.050315298495900246	0.04278299569552862
10.359999999999999	0.000018966494616144684	0.000015796114906077437	-4.247528764732359e-7	-0.000017069438649701884	-1.3871227259762853e-6	-1.1552556448518185e-6	0.050194548891715235	0.04178746995802817
10.380000000000001	0.00002019751700483175	0.000016542313651420834	-1.4158666205334045e-6	-0.00001925692375817719	-1.3561197368645437e-6	-1.1106988067260423e-6	0.049776161685729424	0.04074992774789782
10.4	0.000021311926079386163	0.000017270516855827254	-2.9745541597248244e-6	-0.000021373620029143303	-1.3353296577931194e-6	-1.082109297728305e-6	0.04905643557505924	0.03973483454330277
10.42	0.000022315817190359885	0.000018004651072582412	-4.947502977046452e-6	-0.00002331058155399965	-1.3256762038500717e-6	-1.0695703985179156e-6	0.048111710961909804	0.03879774799985193
10.44	0.00002325326140616785	0.00001877013764958732	-7.062837574232608e-6	-0.00002498070266259507	-1.3294829644902436e-6	-1.0731646546425597e-6	0.04707931468195168	0.037983355935547886
10.460000000000001	0.000024197278413829994	0.00001959219575515074	-9.001504588631868e-6	-0.00002631979906861285	-1.3500029678159897e-6	-1.0930784017581113e-6	0.04612129102692751	0.037324728780149606
10.48	0.000025232034452893204	0.000020494295217872786	-0.000010476707948939501	-0.000027286213103600842	-1.3908137536688396e-6	-1.1296650578843294e-6	0.045383682384354765	0.0368433553255965
10.5	0.000026431732346980315	0.000021496702094803406	-0.000011298412600868469	-0.000027859756802011554	-1.4551516135545037e-6	-1.183462375023911e-6	0.044963252912060256	0.03654955858952663
10.52	0.000027841279822348367	0.000022615028433245595	-0.00001141105311538716	-0.00002804060856934357	-1.5452247169346885e-6	-1.2551614412919713e-6	0.04488793509036404	0.03644298357379799
10.540000000000001	0.000029462352758208102	0.000023858706536366824	-0.00001090245096601369	-0.000027848522724675958	-1.6615470910196028e-6	-1.345526094481591e-6	0.04511219277866405	0.036512976846231865
10.56	0.000031247851875062184	0.000025229355526639956	-9.985109876559925e-6	-0.000027322438844888387	-1.8024167770384632e-6	-1.4552620723146407e-6	0.04552676511988778	0.036738816419851994
10.58	0.000033107773267265845	0.00002671909182830946	-8.950918924189848e-6	-0.000026520314775954444	-1.9637807379385892e-6	-1.5848374170039634e-6	0.04598219024760945	0.03708988477225326
10.6	0.00003492804174802991	0.000028308948143358687	-8.103846198013583e-6	-0.000025518771670006874	-2.139759721406013e-6	-1.7342611827342745e-6	0.04632356823231495	0.03752599676211176
10.620000000000001	0.000036599446303805354	0.000029967693653354515	-7.684565809102522e-6	-0.000024411953439263217	-2.3239280488608057e-6	-1.902836541913956e-6	0.04642918827347667	0.03799818456116444
10.640000000000001	0.00003804820759309793	0.00003165146780645418	-7.809683522565485e-6	-0.000023308901558304466	-2.511086742525403e-6	-2.0889178812374475e-6	0.04624127018028346	0.03845028433685044
10.66	0.000039257129022408365	0.00003330471004721375	-8.446912198754189e-6	-0.000022328781572205413	-2.698948619949133e-6	-2.2897166313008976e-6	0.045777947598114134	0.038821637429071486
10.68	0.00004026947534340674	0.000034862834572328305	-9.434004729685412e-6	-0.00002159353246939683	-2.889110050375305e-6	-2.5012137577793526e-6	0.04512275828687914	0.03905108224319068
10.700000000000001	0.00004117491610511099	0.00003625690746937273	-0.000010531733130201835	-0.00002121798948994668	-3.0869522676445476e-6	-2.718240941757882e-6	0.04439695260676543	0.03908215374656947
10.720000000000001	0.00004208341103984375	0.00003742020437071645	-0.000011490629051214588	-0.000021298234439900095	-3.3005038062255276e-6	-2.934779379892807e-6	0.04372526206898276	0.03886904320965972
10.74	0.00004309548046426808	0.000038296001075270116	-0.00001211173282092862	-0.00002189971806477439	-3.538576193928231e-6	-3.1444902404547833e-6	0.04320532955313746	0.03838247958406988
10.76	0.00004427605552390273	0.00003884541173929913	-0.00001228921679473786	-0.0000230473119777928	-3.8085735362795776e-6	-3.341436029149192e-6	0.04288694366598503	0.037614414853820194
10.779999999999999	0.00004563647367992079	0.000039053752267526124	-0.000012030639159825427	-0.000024719564235385633	-4.114356459108506e-6	-3.5208911850044255e-6	0.042763065051703665	0.03658038717664123
10.800000000000001	0.000047127391952646396	0.00003893397513869949	-0.000011454622748299586	-0.000026848837295549	-4.454550192125257e-6	-3.6800964205394527e-6	0.0427724610828649	0.035318792867051314
10.82	0.00004864481034547532	0.00003852627527766008	-0.000010766405321153334	-0.000029327753398628286	-4.821775934633495e-6	-3.818805452536122e-6	0.042813306220323435	0.03388697285028028
10.84	0.000050050581665897404	0.000037893871068328454	-0.000010212479093885295	-0.000032020835172842324	-5.203350151963714e-6	-3.939516249742767e-6	0.042766608833915955	0.03235480260613382
10.859999999999999	0.00005120589851391818	0.000037115907263041576	-0.000010019669692278181	-0.00003477896703069288	-5.583821020003767e-6	-4.047357612435025e-6	0.04252626981721413	0.030797078723754392
10.880000000000001	0.00005201099051186782	0.00003627905542818415	-0.000010331444551415963	-0.00003745378695408432	-5.949146977923986e-6	-4.149688956861353e-6	0.04202913055533338	0.029286194100829444
10.9	0.00005243899071418038	0.00003546949057962019	-0.000011160679945386705	-0.000039909495151193613	-6.291486364201392e-6	-4.255532253531819e-6	0.04127570924231523	0.02788633820384623
10.92	0.000052550798190496666	0.000034766521767063426	-0.00001237726080801873	-0.00004203060706395435	-6.612920259024498e-6	-4.37497134288641e-6	0.04033338061158059	0.02664988878480422
10.94	0.000052483557361935134	0.00003423846568257881	-0.000013737681481414317	-0.00004372543362618248	-6.926522867995813e-6	-4.51862502154766e-6	0.03931964203077781	0.025616017143860834
10.960000000000001	0.00005241601266435357	0.00003394065347147936	-0.00001494702016643046	-0.0000449261100089154	-7.254154570104407e-6	-4.697242960258629e-6	0.03837117037024306	0.024811026150347623
10.98	0.000052522942908898174	0.00003391496234447187	-0.00001573178681904487	-0.00004558657381736618	-7.621619874468159e-6	-4.921410277691703e-6	0.037609529300792324	0.024249687877970424
11.	0.000052932710592805125	0.00003419004833359652	-0.000015902279133099594	-0.00004567999429873408	-8.052596177963122e-6	-5.201295181224225e-6	0.037113610019754474	0.02393684056595355
11.02	0.000053697459928432414	0.00003478150132009025	-0.000015392166951132895	-0.00004519689644908209	-8.562730728417303e-6	-5.546344846310464e-6	0.036904056535697866	0.02386866896423871
11.040000000000001	0.00005478008821509453	0.00003569137474658471	-0.000014271867222498226	-0.00004414476111698413	-9.154984532049642e-6	-5.964831280474898e-6	0.03694050723095001	0.0240333423778448
11.06	0.000056059685356676996	0.000036906888272998195	-0.00001273535234185058	-0.000042549327902742565	-9.817231627564831e-6	-6.463173464556823e-6	0.037130898291593384	0.024410958183384398
11.08	0.00005735641679454251	0.00003839850586465767	-0.000011060104568412108	-0.000040457244591038994	-0.000010523245047502982	-7.045016220577803e-6	0.03735191083279989	0.02497299964199888
11.1	0.000058473718094703404	0.00004011800101029292	-9.543621231771293e-6	-0.0000379391423522297	-0.000011237846801914828	-7.710129679500808e-6	0.037477999229223194	0.025681740244414497
11.120000000000001	0.000059248724450010654	0.00004199745723038634	-8.429434284711095e-6	-0.00003509175171467448	-0.000011925652295548381	-8.45329712792934e-6	0.03741260616769221	0.026490177050262177
11.140000000000001	0.00005959526595542506	0.000043950297325003035	-7.844854073513032e-6	-0.000032037452999579354	-0.000012560968417048489	-9.26345889675485e-6	0.03711200706671277	0.027343098850593515
11.16	0.00005952399291945996	0.000045875260724362595	-7.772202305820214e-6	-0.000028919851345001954	-0.000013135344100363905	-0.000010123436042399814	0.03659347652626823	0.028179735951240455
11.18	0.00005913302934048503	0.00004766368121213521	-8.06267839810438e-6	-0.000025894694772044265	-0.000013659995114639492	-0.000011010524232651475	0.03592553378632772	0.028938078668378383
11.200000000000001	0.0000585745769299932	0.00004920952886351555	-8.485002426849152e-6	-0.000023116646324174397	-0.000014162423325245905	-0.00001189810009612126	0.03520512277030064	0.029560452521432686
11.220000000000001	0.00005801065850017096	0.00005042072376220307	-8.790146954373084e-6	-0.000020723761396517542	-0.000014678646109207605	-0.00001275813755283113	0.03453038388949658	0.029999451807915765
11.24	0.00005757162630915391	0.000051229577157225956	-8.773014554843203e-6	-0.000018822513983060815	-0.000015243473666678523	-0.000013564263516854717	0.033976948680393464	0.03022305640161275
11.26	0.00005732650738371845	0.00005160018545573665	-8.318364257674029e-6	-0.000017476406236935225	-0.00001588115607902566	-0.000014294793740774185	0.03358235174452769	0.030217835080540864
11.279999999999999	0.00005726901882041906	0.00005153127332208057	-7.4254431292602595e-6	-0.00001670042736831939	-0.000016598118192453308	-0.000014935163598482106	0.03333989869171154	0.029989577136789906
11.300000000000001	0.00005731990671087726	0.00005105412169859088	-6.2097056834066965e-6	-0.00001646216166507913	-0.000017379072964632966	-0.000015479322229543848	0.03320162125411637	0.02956133620635156
11.32	0.000057345050506679514	0.000050226390571086645	-4.880916432310363e-6	-0.00001668874297219199	-0.000018187701054620308	-0.000015929928889906897	0.03308953247992139	0.028969473415393153
11.34	0.000057187524757536896	0.0000491234403901674	-3.698024628341417e-6	-0.00001727768658143277	-0.000018972858415513494	-0.000016297471928660992	0.03291398919235207	0.02825864529909387
11.359999999999999	0.00005670872618440041	0.00004782897320046326	-2.905665177598048e-6	-0.000018109210864007515	-0.000019680267589458568	-0.00001659862695651752	0.03259651231883687	0.02747671908131224
11.380000000000001	0.00005582904934268776	0.000046426517213505435	-2.665159414445473e-6	-0.000019057950921191484	-0.000020267645643113857	-0.00001685424004896648	0.032092047387213	0.026670375991655296
11.4	0.00005455525758859137	0.0000449927004901849	-3.000392173717483e-6	-0.000020002681767082624	-0.000020718935042777442	-0.000017087277744798407	0.03140388637173341	0.02588182075299441
11.42	0.00005298342848708316	0.000043592651759112045	-3.779334230980612e-6	-0.000020833473886625574	-0.000021052280807592065	-0.000017320976995743703	0.03058535538538905	0.02514668655117261
11.44	0.00005127461065753359	0.000042277398833402165	-4.741193299663847e-6	-0.000021456359948539988	-0.000021317998156624726	-0.000017577305782329438	0.0297267164397364	0.024492989993347813
11.460000000000001	0.000049611512412635465	0.00004108286667207608	-5.561149145848595e-6	-0.000021795999968002666	-0.000021586678304977192	-0.000017875742616355048	0.02893166209627177	0.02394086965238597
11.48	0.00004815164960260471	0.000040029988928937206	-5.930443453318844e-6	-0.000021797003047846096	-0.00002193146047215481	-0.000018232316590214826	0.02829157670101963	0.023502815488078498
11.5	0.000046991154077352166	0.00003912548522088845	-5.627986450628449e-6	-0.000021424555453278726	-0.00002240993078633341	-0.00001865881851589601	0.02786510329043914	0.023184132023861714
11.52	0.000046146463174810776	0.000038362967741679716	-4.568509088801918e-6	-0.00002066487970057297	-0.00002304990880804288	-0.00001916209493026296	0.027666866404451332	0.02298344620315237
11.540000000000001	0.00004555458740977392	0.00003772418234455279	-2.8218437296762325e-6	-0.000019525854683460656	-0.000023841491293896405	-0.000019743363206139932	0.027665837247212197	0.022893151004552297
11.56	0.000045089930997243634	0.000037180331557220704	-6.015924714674519e-7	-0.000018037893018809457	-0.000024736824774655224	-0.0000203975328072863	0.02779263498089872	0.022899756124216346
11.58	0.0000445948611415029	0.00003669355044045432	1.7781117721152133e-6	-0.000016254918561263467	-0.000025658802014957776	-0.000021112579384202877	0.02795496510011976	0.022984190659097476
11.6	0.00004391881248963558	0.0000362186955605155	3.974401703171716e-6	-0.000014255031320288585	-0.000026518469973096548	-0.000021869088352808173	0.02805921215463111	0.02312216550124702
11.620000000000001	0.00004295629440151015	0.00003570565020248868	5.70122442813789e-6	-0.000012140211394184833	-0.000027237624814489976	-0.00002264015361480097	0.02803342500316283	0.023284750620518293
11.640000000000001	0.00004167169376723603	0.000035102331023178734	6.802756993584672e-6	-0.000010034236882289587	-0.0000277696343921797	-0.000023391871332893868	0.02784471021809245	0.023439347210156565
11.66	0.00004010233745452306	0.0000343584885898286	7.289047468307474e-6	-8.077938912320109e-6	-0.00002811102048064085	-0.000024084685276209515	0.027505096095133238	0.023551224327792435
11.68	0.00003834003805082356	0.00003343021383155203	7.322651785479574e-6	-6.421084053130895e-6	-0.00002829987063855355	-0.00002467578998221114	0.027064399376079056	0.023585727138408372
11.700000000000001	0.00003649973616281498	0.00003228480168023071	7.164541779560357e-6	-5.2106578778329116e-6	-0.00002840253223154609	-0.000025122650646609667	0.026593680228066054	0.02351113429517303
11.720000000000001	0.00003468697786420742	0.00003090532565962235	7.100137036367222e-6	-4.576160360324295e-6	-0.000028493914604759407	-0.00002538744406113976	0.026165467528767805	0.023301947288593895
11.74	0.000032973489882252525	0.000029294039454075255	7.36731628128759e-6	-4.613602913925021e-6	-0.00002863750297878872	-0.0000254418972672457	0.025836361101621956	0.022942170789904667
11.76	0.000031385129521833436	0.00002747367581882987	8.101532052874139e-6	-5.370903597086258e-6	-0.000028869653357832593	-0.000025271697438856128	0.025635294986582867	0.022427966662411647
11.779999999999999	0.000029902198307945283	0.000025485969586317495	9.305359761023442e-6	-6.8378503211673355e-6	-0.000029190647610732107	-0.000024879507170359285	0.025558515274016255	0.021769032275459343
11.800000000000001	0.000028469852528669785	0.000023387295871838292	0.000010845210656634438	-8.94333804531029e-6	-0.000029563579416701462	-0.00002428576608019722	0.025571156012758185	0.020988234315154994
11.82	0.000027015585411819276	0.00002124203956379062	0.000012476414062598913	-0.000011561108112588292	-0.000029921484205004038	-0.000023526913875868147	0.02561500473290577	0.02011940815246849
11.84	0.000025470238035360708	0.000019114931901195832	0.000013896103272190797	-0.000014523128726281543	-0.00003018238075156915	-0.000022651305884194798	0.025621760260886414	0.019203694574158933
11.859999999999999	0.00002378805244937354	0.00001706384894191027	0.000014817937833655004	-0.0000176378162447372	-0.000030270199295746762	-0.00002171367787772572	0.02553003654038906	0.01828515670131528
11.880000000000001	0.000021960445834914427	0.000015134356808596562	0.00001505345512447136	-0.00002070925813595225	-0.000030136968023516994	-0.000020769324567719947	0.02530258350709841	0.01740655544731092
11.9	0.00002001880120543192	0.000013356714062895019	0.000014576166179556746	-0.0000235538095224287	-0.000029779423157883744	-0.000019869083867513512	0.024938683018058745	0.016606021811782126
11.92	0.000018024627546721262	0.000011745349730127718	0.000013543805723934338	-0.000026011691256284816	-0.000029243429699061626	-0.000019055833926863107	0.024476952629086623	0.015915027394111863
11.94	0.000016050291284102392	0.000010300285707168437	0.000012266451612541723	-0.000027952925808607802	-0.00002861344092482009	-0.000018362695814919932	0.023986714209213205	0.015357665765078644
11.960000000000001	0.000014157566728390999	9.009709388721081e-6	0.000011129533008648131	-0.000029278468813122275	-0.000027990280372360712	-0.00001781268608524894	0.023550577553540144	0.014950950118814922
11.98	0.000012381754009103702	7.85293133396492e-6	0.000010498108836309844	-0.000029918324933081303	-0.000027465094280324276	-0.000017419300957334405	0.023244178553597058	0.014705675439394755
12.	0.000010725824878081667	6.80318406818302e-6	0.000010631310198246322	-0.000029828691449087426	-0.00002709755778751383	-0.000017187458822249024	0.02311903077553563	0.014627383865233054
12.02	9.164569375154743e-6	5.830007409074113e-6	0.00001162542780919078	-0.000028989890901703013	-0.000026903137571255728	-0.000017114332921410474	0.023191913016073994	0.0147170655812105
12.040000000000001	7.655776549013378e-6	4.901224030150645e-6	0.000013392405420353494	-0.000027406243021232995	-0.00002685069694379116	-0.00001718980174573689	0.023441684862756492	0.014971373990721496
12.06	6.154617111546593e-6	3.98467960611139e-6	0.000015675560240696203	-0.000025108250040141875	-0.000026870072874368922	-0.000017396473160995618	0.0238134963872603	0.015382298839738821
12.08	4.627407939506188e-6	3.049985031433996e-6	0.00001810322056208792	-0.00002215662427269038	-0.00002686862260708362	-0.00001770946020713256	0.024230284455964583	0.015936408367562722
12.1	3.061017553843838e-6	2.0704503349295627e-6	0.000020275004317209288	-0.00001864684909777397	-0.00002675408456939002	-0.00001809627105465902	0.02461039089201079	0.016613931298550873
12.120000000000001	1.4649158924293381e-6	1.0252528141399282e-6	0.000021861999724648754	-0.000014712265188670642	-0.000026458121389008335	-0.000018517283859861658	0.02488756141786026	0.017388080916148067
12.140000000000001	-1.348352320245195e-7	-9.833402751824213e-8	0.000022690046811714933	-0.000010523338312617972	-0.000025952984555564966	-0.000018927260028027034	0.025027286655629186	0.018225086554559247
12.16	-1.7070666379241683e-6	-1.3030471474747263e-6	0.000022777188114244304	-6.281066483861103e-6	-0.000025255504111772096	-0.00001927816516342858	0.025033899741000093	0.0190853414710579
12.18	-3.227580221345531e-6	-2.5806123353132983e-6	0.0000223142797910076	-2.2035960171895742e-6	-0.0000244177520942242	-0.00001952321799416282	0.024946415618903355	0.019925866026214597
12.200000000000001	-4.687134520569062e-6	-3.9120963760029364e-6	0.000021600203372314035	1.4930791609313305e-6	-0.00002350896337517879	-0.000019621653703349814	0.024825477450289277	0.02070394099539965
12.220000000000001	-6.0929306630845065e-6	-5.269886349371905e-6	0.000020956496775541663	4.617470060389728e-6	-0.00002259557445785411	-0.000019543322577608382	0.02473631693071385	0.021381381423694685
12.24	-7.463917208560268e-6	-6.621140391186101e-6	0.00002064632229670169	7.0237269902452966e-6	-0.000021725183748624558	-0.000019272117790773918	0.024732574836259538	0.021928642557414564
12.26	-8.822075607006697e-6	-7.93212987621371e-6	0.000020814570291725106	8.627142316916495e-6	-0.000020917532077088223	-0.00001880743132529403	0.024844207327006446	0.022327907103842002
12.280000000000001	-0.000010182525925271166	-9.172629056966242e-6	0.0000214569346873838	9.410908104697904e-6	-0.00002016308674520398	-0.000018163323787684207	0.025070979795969783	0.022574536982597867
12.300000000000001	-0.000011545240263982779	-0.000010319513589554761	0.000022420317233586736	9.423285998709437e-6	-0.00001942833046264948	-0.000017365677599377077	0.025382058882181268	0.022676698181401868
12.32	-0.00001289083294157405	-0.000011358990205524906	0.000023434672889638303	8.766690774007335e-6	-0.0000186662008113713	-0.0000164480598850145	0.025721880022193742	0.022653415825783167
12.34	-0.00001418232850384004	-0.000012287270882042616	0.000024174023510361466	7.581760144099135e-6	-0.000017829615174355553	-0.00001544720327910655	0.026022085800180797	0.022531625275346995
12.359999999999999	-0.000015373613634400915	-0.000013109867618141774	0.000024338599812426	6.029891353486808e-6	-0.00001688524138551585	-0.000014398910010925855	0.02621819778405116	0.022342874987109566
12.380000000000001	-0.00001642318952268355	-0.00001383990822248614	0.000023740919830691758	4.27712421252972e-6	-0.000015823920069264714	-0.000013334900700993393	0.026267739354243817	0.022120232689462463
12.4	-0.000017309281314308806	-0.000014495932036396505	0.000022370512499734035	2.4811256021803276e-6	-0.000014664245643602289	-0.000012280804982871164	0.026164638444926586	0.021895737832480073
12.42	-0.00001804066599778772	-0.000015099558693513157	0.000020412282563233683	7.818851147953996e-7	-0.000013447539045544792	-0.000011255233322672965	0.025944464993496102	0.021698526055449814
12.44	-0.000018658340875946915	-0.000015673297359794235	0.000018207184427599844	-7.041213409182147e-7	-0.000012225631926633185	-0.000010269721508011168	0.025677600712761893	0.021553586665575206
12.460000000000001	-0.000019226680072601934	-0.00001623863437709431	0.00001616660122093188	-1.8870154944463605e-6	-0.00001104596072525986	-9.329292258669397e-6	0.02545211009397922	0.021481020322414775
12.48	-0.000019817079305994535	-0.00001681443512169759	0.000014669828263188535	-2.7047145557746913e-6	-9.939396868985074e-6	-8.433399353243715e-6	0.025352079503691935	0.0214956313702424
12.5	-0.00002048950140935326	-0.000017415631344979655	0.00001397579860929252	-3.123045740733931e-6	-8.914432283577752e-6	-7.577073897449985e-6	0.025437944203961574	0.021606698112323335
12.52	-0.000021276892591326725	-0.00001805213852673109	0.000014168067722019552	-3.135396064026427e-6	-7.958329331563792e-6	-6.752154381476745e-6	0.02573309618598239	0.02181779786085031
12.540000000000001	-0.000022175701009560252	-0.000018727952867203942	0.00001513883945721189	-2.7622731020043883e-6	-7.043640516186592e-6	-5.948536533018776e-6	0.02621844943826766	0.02212661102822746
12.56	-0.000023144531686077094	-0.00001944040753932721	0.000016612078789464763	-2.050887595229868e-6	-6.1377171784491375e-6	-5.155417483861172e-6	0.02683553166406506	0.022524683875236002
12.58	-0.00002411226956464926	-0.000020179616167564194	0.000018204220305821292	-1.0746048287898726e-6	-5.2127072297923425e-6	-4.362527169375829e-6	0.027498426509813965	0.022997189267213437
12.6	-0.00002499524771078281	-0.000020928189548517304	0.000019514771638131203	6.813389617076223e-8	-4.253426115668325e-6	-3.561337299366678e-6	0.02811349578522349	0.023522785997225036
12.620000000000001	-0.00002571957828934738	-0.000021661370088459984	0.000020226111714155348	1.256026472856096e-6	-3.2607138920991617e-6	-2.7462165038140274e-6	0.0286026300965058	0.02407373590025369
12.640000000000001	-0.000026241478616492327	-0.000022347775149336196	0.000020181506498643254	2.3490072183734827e-6	-2.2491970052124283e-6	-1.915461764698628e-6	0.028922895535847277	0.02461648618192406
12.66	-0.000026558285123906167	-0.000022950955327022475	0.000019414712992695267	3.19498154711664e-6	-1.2405959759171429e-6	-1.0720896582486286e-6	0.029075805823508903	0.02511294627876745
12.68	-0.000026706640673897382	-0.00002343192924417739	0.000018123837048378326	3.6397435965658293e-6	-2.5556300427679886e-7	-2.2422641270252502e-7	0.029103532979135354	0.025522657930015104
12.700000000000001	-0.000026749594789296897	-0.00002375272189672386	0.000016603712118438304	3.540093518841444e-6	6.926878871346016e-7	6.150830647692926e-7	0.029074486266807247	0.025805942285620564
12.720000000000001	-0.00002675786351846103	-0.000023880695594500343	0.000015162231960480054	2.7792896669067346e-6	1.6009396113421492e-6	1.4287968655368352e-6	0.029063753234347203	0.02592788944274526
12.74	-0.00002679105129346034	-0.000023793151217297325	0.000014044353366206023	1.2828692460973618e-6	2.4744640287694614e-6	2.1975732185114342e-6	0.029134021743809076	0.02586275496699135
12.76	-0.000026883165023543868	-0.000023481388141599527	0.00001337877854629386	-9.68092717714252e-7	3.322543336443389e-6	2.9021110286673988e-6	0.029320932550440118	0.025598028342260784
12.780000000000001	-0.00002703479817579627	-0.000022953286434130563	0.000013153540602174802	-3.9295351276931434e-6	4.152743402155698e-6	3.5257932453316017e-6	0.02962492187835975	0.02513727536893477
12.800000000000001	-0.000027212922001149293	-0.00002223363929285275	0.000013221390821220683	-7.495286112685188e-6	4.96573790004425e-6	4.057132317057651e-6	0.03001040992954662	0.024500959548011698
12.82	-0.000027358362417601993	-0.00002136193764306765	0.000013333550994047564	-0.00001150697500649314	5.7522799730306855e-6	4.491491274722246e-6	0.030412635239451796	0.023724854768773476
12.84	-0.000027400165767987192	-0.00002038795666994786	0.000013198126752664142	-0.000015771367118918038	6.493513509267542e-6	4.831703325581486e-6	0.030751816071696646	0.022856265833758087
12.859999999999999	-0.00002727457665792323	-0.000019366071689046315	0.000012554680755217282	-0.000020081545397330772	7.165072763964859e-6	5.087496482328252e-6	0.030952919081771342	0.021948850276729777
12.880000000000001	-0.00002694433387972638	-0.000018349504677647698	0.000011249242402363427	-0.00002423755944536787	7.744230261515725e-6	5.273939598684438e-6	0.030967073859367956	0.02105715384347397
12.9	-0.000026412403291341288	-0.000017385580463794846	9.287971245114358e-6	-0.000028062781835921894	8.217940865367386e-6	5.409340096226323e-6	0.030788520223830957	0.020231919357562425
12.92	-0.000025724659339261607	-0.00001651263958651663	6.8487294549406645e-6	-0.000031413880491165254	8.58868731359049e-6	5.513071961818186e-6	0.030460653909031268	0.019516860883281528
12.94	-0.000024959418424454484	-0.00001575871692633006	4.242115578349996e-6	-0.00003418428413414035	8.875422602301098e-6	5.603707186309234e-6	0.03006770298845772	0.018947090105549888
12.960000000000001	-0.00002420702752884102	-0.00001514165304743608	1.8333483007372314e-6	-0.000036302578794881806	9.108833123464488e-6	5.697634319544901e-6	0.029714132537640624	0.01854893367256162
12.98	-0.00002354670256689433	-0.000014670071849413272	-4.828405692545274e-8	-0.000037728059791327056	9.322586964464075e-6	5.808160195787863e-6	0.029498735225963347	0.018340610577343878
13.	-0.00002302789473020362	-0.00001434464045412606	-1.1849599347701488e-6	-0.00003844568781458688	9.543634192105286e-6	5.944963823892018e-6	0.029491338964453984	0.018333170855367637
13.02	-0.000022660333033998423	-0.000014159161567276564	-1.5148563235649809e-6	-0.000038462199156609876	9.784412459391719e-6	6.113726424300302e-6	0.02971736412207735	0.018531185847153162
13.040000000000001	-0.00002241355558170576	-0.000014101258021293771	-1.1417871608258417e-6	-0.0000378043719262912	0.000010038772709727012	6.31579062415807e-6	0.030152201511010664	0.018932861504897792
13.06	-0.000022225123259366765	-0.000014152632032662361	-3.1120701804383854e-7	-0.000036519640931157764	0.000010282560929640373	6.5477837622025e-6	0.03072588454698647	0.019529470486332072
13.08	-0.000022016068380796384	-0.000014289083110792193	6.448867669131168e-7	-0.00003467847542919605	0.00001047910591024216	6.801251371877665e-6	0.03133806515552391	0.020304239216554058
13.1	-0.00002171072428367676	-0.000014480621636506727	1.3864663240224502e-6	-0.000032377241831382724	0.000010588711253436994	7.06245997488551e-6	0.03188155685663019	0.021231062848763704
13.120000000000001	-0.00002125581084323656	-0.000014692090403883031	1.6491350651385276e-6	-0.00002973976420529107	0.00001057953498635517	7.312611388806745e-6	0.032269076542621504	0.022273618318386916
13.140000000000001	-0.0000206326100987319	-0.000014884664317533289	1.3070250743890232e-6	-0.000026915642081905733	0.00001043605554963109	7.528721907313914e-6	0.032454847236860096	0.02338553918823003
13.16	-0.000019858196879402198	-0.000015018411280296003	3.9395043998770676e-7	-0.00002407378943224688	0.000010161974950336998	7.685326122560877e-6	0.03244368469412515	0.02451222659241551
13.18	-0.0000189761991742965	-0.00001505577806078004	-9.214014873199931e-7	-0.000021390718126495264	9.77681809216365e-6	7.756959230045173e-6	0.03228523238318146	0.025594548562095965
13.200000000000001	-0.0000180414995164254	-0.000014965495864460929	-2.3930446003765627e-6	-0.00001903464088194008	9.3080943382757e-6	7.72110140837545e-6	0.03205676136230387	0.02657416190898555
13.220000000000001	-0.000017104503119506767	-0.000014726122601108169	-3.7668118640098484e-6	-0.000017148033071482502	8.782196791778074e-6	7.561032656674571e-6	0.031841026544228594	0.027399627999081244
13.24	-0.00001619930798694714	-0.000014328392473418989	-4.842097074514963e-6	-0.000015832220662605762	8.216966630331943e-6	7.267960021208986e-6	0.031705434276770576	0.028032111907021366
13.26	-0.000015337854267729332	-0.000013775787558098024	-5.514600847226142e-6	-0.000015137361240334521	7.61772672643134e-6	6.8419078201672954e-6	0.03168672858861854	0.028449444567682437
13.280000000000001	-0.000014510190532913635	-0.000013083204780075475	-5.7954105557536e-6	-0.000015059837972056768	6.9773521929156465e-6	6.291173596622228e-6	0.03178324448561728	0.028647728412824824
13.300000000000001	-0.000013689836294643222	-0.00001227408476230219	-5.805913459189409e-6	-0.000015547112658905024	6.279978267886476e-6	5.630526465507537e-6	0.031955371892358135	0.028640325539749406
13.32	-0.000012842652315164382	-0.000011376704368417594	-5.749930866983039e-6	-0.000016508276723870054	5.507247098087003e-6	4.878612344334852e-6	0.03213414097755915	0.028454716227781948
13.34	-0.000011937240033381573	-0.000010420411541504107	-5.866250949010515e-6	-0.00001782753783010679	4.645418243240138e-6	4.055139189762989e-6	0.03223709347419981	0.028128118150841395
13.359999999999999	-0.000010954479731172776	-9.43242415430285e-6	-6.368350249904604e-6	-0.0000193778749531291	3.6912135305686734e-6	3.1783427893291627e-6	0.032189200942265	0.027702820979646138
13.380000000000001	-9.893598406039938e-6	-8.435537782005357e-6	-7.38356174098029e-6	-0.000021032830310580393	2.6542152691824176e-6	2.2630525584195033e-6	0.031944516805525805	0.027221983481166515
13.4	-8.772621334412684e-6	-7.446814678339561e-6	-8.908802357424279e-6	-0.000022675419146234385	1.554394787744862e-6	1.3194790336961348e-6	0.031502380862238215	0.02672631162389597
13.42	-7.62260326210443e-6	-6.4771372988120545e-6	-0.00001079969391778386	-0.000024204027190696703	4.150677933466382e-7	3.526946101454194e-7	0.03091196721255177	0.0262517282265718
13.44	-6.477415175354176e-6	-5.531422239610679e-6	-0.000012800732794413121	-0.000025535734109808104	-7.462938637403098e-7	-6.373015104674704e-7	0.030262172596954538	0.02582793455400351
13.460000000000001	-5.362888083212738e-6	-4.60928257805257e-6	-0.000014608305187792145	-0.000026607744726139885	-1.9256625265340977e-6	-1.6550639500656937e-6	0.02965954290269859	0.025477662726469254
13.48	-4.2893601196278715e-6	-3.7059633508449505e-6	-0.0000159453296458968	-0.0000273776229759219	-3.1352698373607276e-6	-2.708841129729276e-6	0.02920173280374727	0.02521639798440603
13.5	-3.249920420464145e-6	-2.81342794960521e-6	-0.000016624916237779625	-0.000027822912376480375	-4.400478403125567e-6	-3.8094560263784654e-6	0.02895467164395961	0.025052377502844694
13.52	-2.2242126310748845e-6	-1.921523292761827e-6	-0.000016589350395763416	-0.000027940564746509845	-5.751717359482811e-6	-4.968975863736415e-6	0.028938526204886888	0.02498672224525562
13.540000000000001	-1.186004140618314e-6	-1.0191912036990204e-6	-0.00001592054504085648	-0.00002774642349773615	-7.213828392754743e-6	-6.199194582117417e-6	0.029124008983829094	0.025013616279291957
13.56	-1.1210598763976379e-7	-9.571668836683563e-8	-0.000014822308315226297	-0.000027274833909887768	-8.795850064892463e-6	-7.509943557056706e-6	0.02943894392280793	0.025120507393683374
13.58	1.0099350553597079e-6	8.57990538356228e-7	-0.000013575779664231428	-0.00002657828546560057	-0.00001048467581798354	-8.907258542835918e-6	0.029784473078955247	0.02528836037964107
13.6	2.1778655932111814e-6	1.8480982853119948e-6	-0.000012473823542553909	-0.000025726832208953446	-0.000012245681223489965	-0.00001039146885012321	0.03005859101657757	0.025492047791609594
13.620000000000001	3.3761118385305134e-6	2.8765876505928337e-6	-0.000011749480983707885	-0.00002480688872227373	-0.000014031403370717646	-0.000011955339037068527	0.03018139793898844	0.02570101001390276
13.640000000000001	4.582210535145427e-6	3.940122975805322e-6	-0.000011520594630901997	-0.000023918873804144923	-0.000015795903299110418	-0.000013582484051106304	0.030114143467080724	0.025880351613229578
13.66	5.775753373993168e-6	5.029220287240037e-6	-0.000011768990798601543	-0.00002317310786894753	-0.000017509542864677044	-0.000015246383024566619	0.02986570662144275	0.025992551032498645
13.68	6.946262299103024e-6	6.127941440113843e-6	-0.00001235863863009895	-0.000022683436489871644	-0.000019168611484500283	-0.000016910407872227863	0.0294852860351863	0.02599992144063585
13.700000000000001	8.09713094040131e-6	7.214374309407406e-6	-0.000013082526924690995	-0.000022558349443952422	-0.00002079656620139784	-0.00001852930550729354	0.029045288009657486	0.02586784201772233
13.720000000000001	9.244544504959296e-6	8.262122064073597e-6	-0.000013721053885856714	-0.000022889961320185243	-0.000022436830634637037	-0.00002005245724490493	0.028620731675376966	0.025568564929745484
13.74	0.000010412012812894664	9.242878554905306e-6	-0.000014096179785162786	-0.0000237420667918465	-0.000024139481147031292	-0.00002142892989375864	0.028270793924841137	0.025085121019904837
13.76	0.000011622221192537676	0.000010129908475210924	-0.000014111055571107978	-0.00002513934026175755	-0.000025945262146505295	-0.000022613846919227882	0.028026015339844702	0.024414587740589647
13.780000000000001	0.00001288833405811865	0.000010901937660738526	-0.000013770158629294784	-0.00002706021190328881	-0.00002787058768824738	-0.000023575072478356643	0.027882673788535792	0.023569883465755736
13.800000000000001	0.000014206957643041969	0.0000115467137973369	-0.00001317832736713759	-0.000029435630732049873	-0.00002989704752591587	-0.00002429884425932683	0.02780453771477428	0.022579430651874732
13.82	0.000015554874308331656	0.00001206345478927887	-0.00001251884152460261	-0.000032154707311493166	-0.00003196866367007448	-0.00002479303408135149	0.02773150834675984	0.02148449730955012
13.84	0.00001689130631094241	0.000012463629350541454	-0.000012012495536064201	-0.00003507644566203934	-0.00003399942012395242	-0.000025087234980977668	0.02759400350485141	0.020334641854399368
13.859999999999999	0.000018166525597801344	0.00001276995298389039	-0.000011863018030059736	-0.000038045108854807674	-0.000035891772616986006	-0.00002522971419933305	0.027330855057052076	0.019182208229671715
13.880000000000001	0.000019335833241739726	0.000013013961562226228	-0.000012199403827623803	-0.000040905904108581176	-0.00003756354358475653	-0.000025282102211026683	0.02690699388380702	0.018077027900532325
13.9	0.000020375481258566544	0.000013232851701727218	-0.00001303089754496778	-0.00004351793605189543	-0.00003897634113210379	-0.000025313175945732017	0.026325923810362955	0.017062310250544565
13.92	0.000021295041059208708	0.000013466338618374088	-0.000014231427516211078	-0.00004576255398287635	-0.00004015543922644643	-0.000025393082853861496	0.02563217504215729	0.01617224768158492
13.94	0.000022140756954883473	0.000013754095209135127	-0.00001556298845017578	-0.000047546748361059504	-0.0000411919520272221	-0.0000255889187161497	0.024901680237156533	0.015431333958948327
13.960000000000001	0.000022987491677756067	0.000014134012406932805	-0.00001673270760141731	-0.00004880255051958966	-0.000042224390932140535	-0.000025961948074898107	0.024222719866159124	0.014854986354222449
13.98	0.000023921491277560452	0.000014641195663585742	-0.000017464717592945915	-0.00004948411849203823	-0.00004340511543392146	-0.000026566186049809635	0.02367391143667974	0.014450869132465075
14.	0.000025019326302434212	0.00001530737971481447	-0.000017564806705758532	-0.000049564317185618606	-0.000044862207400912435	-0.00002744769524284565	0.023306027437382894	0.014220327624670176
14.02	0.000026328501037848708	0.000016160338730095098	-0.00001696315761343788	-0.00004903228641405373	-0.000046666667022931745	-0.000028643831466554197	0.02313162575618515	0.014159487880872918
14.040000000000001	0.00002785377181352179	0.00001722288622002202	-0.00001572967689638581	-0.00004789293901540978	-0.00004881156670085446	-0.000030181767307425146	0.02312340388401975	0.014259780262934433
14.06	0.00002955228534016509	0.000018511182014471555	-0.000014060677799399395	-0.00004616868316124797	-0.000051207742096235366	-0.00003207588934603304	0.02322079738456183	0.014507855877782501
14.08	0.000031340227200711825	0.000020032281341896066	-0.000012236986327695932	-0.00004390297906786283	-0.00005369953511637173	-0.00003432407137609243	0.023343919149751233	0.014885059972820323
14.1	0.00003311173211344906	0.0000217811614672413	-0.000010558482958955884	-0.00004116465674851494	-0.00005610047372861916	-0.000036903339048683215	0.023412627857426767	0.015366794129859323
14.120000000000001	0.00003476628890096944	0.000023737806939298252	-9.270240914190193e-6	-0.000038051325783928025	-0.000058241086504876525	-0.00003976598340207595	0.023366068640718503	0.01592221648115466
14.140000000000001	0.000036236078332542665	0.000025865236409438636	-8.503351319810967e-6	-0.00003468988484167517	-0.000060013619619794854	-0.00004283759531058495	0.02317655193453049	0.01651475375613478
14.16	0.000037503637097595976	0.000028109472998148774	-8.250234137070772e-6	-0.00003123233462933118	-0.0000613979214762949	-0.000046018555784046876	0.022853272571501913	0.017103781966233356
14.18	0.000038604268707097275	0.000030402254404855317	-8.380056707216259e-6	-0.0000278459891138015	-0.00006246066778934995	-0.00004919002939381815	0.02243554429657803	0.017647554190308813
14.200000000000001	0.00003961377965761147	0.000032666695879609174	-8.684688451258377e-6	-0.000024698689766621343	-0.00006333078891488984	-0.000052224444099489645	0.021979079591504466	0.018107062909705953
14.220000000000001	0.00004062653763513213	0.000034825281637991336	-8.938173797844255e-6	-0.000021941323859763875	-0.000064160906778798	-0.000054999066590117534	0.021540264772213692	0.018450148727449964
14.24	0.0000417301926209959	0.000036808765900629604	-8.953649935116028e-6	-0.00001969114985683217	-0.00006508599830482793	-0.00005741011781972484	0.021162559141574527	0.018654971226678002
14.26	0.000042982679146952024	0.000038564165664384045	-8.626580335402775e-6	-0.00001801954268091059	-0.00006618847388750844	-0.00005938446189787208	0.020867457083452667	0.01871205417099902
14.280000000000001	0.00004439574781624871	0.0000400602302617225	-7.958196440707892e-6	-0.000016946644089640438	-0.00006747592750270052	-0.00006088648859051656	0.020650948414382534	0.01862449080191056
14.300000000000001	0.00004592808319438366	0.00004128950477582559	-7.056510503156927e-6	-0.000016443483233999207	-0.00006887534464515589	-0.00006191917175438658	0.02048545619607653	0.018406395930418203
14.32	0.000047490129984006985	0.00004226704318489316	-6.1144495240208336e-6	-0.000016440224153059787	-0.00007024563236304992	-0.00006251983680901779	0.02032669578269775	0.018080115174726106
14.34	0.00004896151542641383	0.00004302658997443616	-5.3669660617194605e-6	-0.000016838016269760486	-0.00007140811526313582	-0.00006275229983213903	0.020124426799609126	0.0176729000378393
14.359999999999999	0.000050219695095922906	0.00004361539568823668	-5.032782263211525e-6	-0.00001752174577943167	-0.00007219115551305367	-0.00006269742990033582	0.019835369781872413	0.017213706098113513
14.380000000000001	0.00005117487149069514	0.00004408875496065195	-5.25196856785646e-6	-0.000018371602719599088	-0.00007248012715109466	-0.0000624439001485825	0.019435627324328256	0.016730554938697424
14.4	0.000051802062963678315	0.00004450501941417118	-6.0362210720172e-6	-0.000019272330749628086	-0.00007225892787973611	-0.00006208024939836297	0.0189291660481744	0.01624864242768283
14.42	0.00005215877443037269	0.00004492144509320743	-7.2503459670209686e-6	-0.000020119892835705164	-0.00007162742515709503	-0.000061688708783936	0.018349088304239917	0.01578917140652852
14.44	0.000052379338798940476	0.000045390926179880596	-8.636152197023637e-6	-0.000020825849156793226	-0.00007078482285305039	-0.00006134076417252766	0.01775035349759168	0.015368772544153362
14.460000000000001	0.00005264547321711846	0.00004595948700027023	-9.873964707676622e-6	-0.00002131999022365038	-0.00006998188445588554	-0.00006109417035041195	0.017195929111563972	0.014999342461642882
14.48	0.00005314236104087822	0.00004666433498960181	-0.000010661473734635977	-0.000021551793419237358	-0.00006945794427485912	-0.000060991057150018536	0.01674105892993352	0.014688142643521803
14.5	0.000054013984191712204	0.000047532276685607644	-0.000010785379106308384	-0.00002149118217849946	-0.00006938276557123417	-0.00006105679593342387	0.016420507848901894	0.014438037913915746
14.52	0.000055328801647347214	0.00004857833656677978	-0.000010168980141380332	-0.000021128934896454013	-0.0000698175582443464	-0.00006129937287060733	0.016241567455733418	0.014247792474399537
14.540000000000001	0.000057061811610000304	0.000049804477119845104	-8.889125540467144e-6	-0.00002047694711477353	-0.0000707011503725214	-0.00006170911379648276	0.016183355869507456	0.01411237780496705
14.56	0.00005909625469621172	0.0000511983941926371	-7.161032512422165e-6	-0.000019568404490257355	-0.00007186273809428624	-0.00006225871354499491	0.016201934469858712	0.014023278562759204
14.58	0.00006124702599811373	0.000052732452598693884	-5.2913630848164315e-6	-0.000018457776105395895	-0.00007306052115484144	-0.00006290363337400582	0.016240464794745925	0.01396881021873786
14.6	0.00006330393067011561	0.000054362933814966975	-3.6057368472842147e-6	-0.000017220385962740624	-0.00007404045784947033	-0.00006358304242868678	0.016242718878898735	0.013934486253309307
14.620000000000001	0.00006508486724449108	0.000056029891665756464	-2.368053917239666e-6	-0.0000159511635541201	-0.00007460041963363139	-0.00006422158648016801	0.016166594691751853	0.013903493852509463
14.640000000000001	0.00006648204469590392	0.000057658046031299306	-1.7171841411627644e-6	-0.000014762021132245766	-0.00007463901430198133	-0.00006473236107642754	0.01599339020526363	0.01385735401188589
14.66	0.0000674854191050899	0.000059159260456175366	-1.6420754875590837e-6	-0.000013777195854719636	-0.00007417272976731657	-0.00006502150979039025	0.015729896277399336	0.013776848796190944
14.68	0.00006817715583795668	0.00006043717813610919	-2.0002620202553e-6	-0.000013125921010092879	-0.00007331844909876345	-0.00006499479355485572	0.015403336249514666	0.013643282234344358
14.700000000000001	0.00006870216906899377	0.00006139442333002094	-2.568439503157209e-6	-0.000012932087124635513	-0.00007225146894690047	-0.00006456618955199514	0.015051753848493837	0.013440084724727148
14.720000000000001	0.00006922601045330504	0.00006194230564196796	-3.106452490204086e-6	-0.00001330123323176745	-0.00007115464583017537	-0.00006366801713687776	0.014713259999704426	0.013154663564276262
14.74	0.0000698917138720981	0.00006201218143091654	-3.417625253714036e-6	-0.000014306240125176316	-0.00007017250322780593	-0.00006226131483322357	0.014416878402312974	0.012780257864933683
14.76	0.00007078452872844082	0.00006156670874389132	-3.3937844630758777e-6	-0.000015974198858773598	-0.0000693792811123933	-0.00006034445760731657	0.014176570760791504	0.012317423548347278
14.780000000000001	0.00007191037042208807	0.000060608559761452955	-3.0386267228485383e-6	-0.000018277584271549085	-0.0000687652044057465	-0.0000579577045184298	0.013989034045331469	0.011774727621418672
14.800000000000001	0.00007319134957679698	0.00005918417136120833	-2.466908114937794e-6	-0.00002113254835590623	-0.00006824180128065137	-0.000055181855292254134	0.013835220901123815	0.011168333027566733
14.82	0.0000744798292809745	0.00005738105128459509	-1.8795856048061023e-6	-0.000024405673524891357	-0.00006766470317747638	-0.000052130514270331246	0.013685147132093478	0.01052040880314428
14.84	0.00007559030831331437	0.00005531881233683328	-1.5177122120603025e-6	-0.00002792828448242413	-0.00006687017622821125	-0.00004893720917722226	0.013505215575327105	0.009856625181288157
14.859999999999999	0.00007634517576465415	0.00005313585704153941	-1.6017061065397347e-6	-0.000031515284036127205	-0.00006571898362671206	-0.0000457400809406606	0.013266845169844055	0.009203256779848252
14.880000000000001	0.00007662577089247033	0.000050974746630441084	-2.2678102826669016e-6	-0.00003498435904194211	-0.00006413810312821413	-0.00004266741486889351	0.01295463800095637	0.008584504660771645
14.9	0.00007641519202669109	0.000048969325192579955	-3.5187940643244286e-6	-0.00003817172445518284	-0.00006214843265733199	-0.00003982672461181576	0.012571847413831485	0.00802052944369912
14.92	0.00007581708731284886	0.000047235718912756	-5.207328511676893e-6	-0.000040942073296281556	-0.00005986747333697823	-0.000037298757348637574	0.01214102544214563	0.007526429047625715
14.94	0.0000750396851411913	0.000045867893730607235	-7.0629083025643006e-6	-0.000043192343656707335	-0.00005748281410754718	-0.00003513628293962438	0.011698987304178924	0.0071121130942723865
14.960000000000001	0.00007434724188123462	0.000044937127658152	-8.756737104150146e-6	-0.00004485054120438018	-0.000055203821746482885	-0.00003336641847457293	0.011287441102473126	0.006782822840139291
14.98	0.00007399472387327249	0.00004449392955524273	-9.983090992417786e-6	-0.00004587173519258484	-0.000053208258179990194	-0.00003199477432029167	0.010942457294634523	0.00653996419292963
15.	0.0000741663680409174	0.00004457070314600357	-0.000010531596796651307	-0.000046233451287200395	-0.00005160085574009478	-0.000031009829441866116	0.010686065493652884	0.006381947760550046
15.02	0.00007493322856969198	0.00004518368484825609	-0.000010333310423775522	-0.000045932245006226475	-0.00005039324925934467	-0.00003038642183815895	0.010521839934973722	0.006304820361958768
15.040000000000001	0.00007623638521281758	0.000046333183314463684	-9.47453374573115e-6	-0.000044982530180600124	-0.00004950638023591241	-0.00003008784039671936	0.010434779830192828	0.00630258432620141
15.06	0.00007789793586412277	0.000048001775053927474	-8.177866243551946e-6	-0.000043417943483934244	-0.000048792448681532476	-0.00003006657519175585	0.01039507400720387	0.006367208355133667
15.08	0.00007965990721787209	0.000050150794388689086	-6.752095569751676e-6	-0.000041294728482832984	-0.00004807197536293315	-0.000030264255087453856	0.010365107900119566	0.006488426887303643
15.1	0.00008124586046233813	0.00005271615296021714	-5.518383795796519e-6	-0.0000386958633534548	-0.000047178497740241765	-0.0000306116384164672	0.010308458285440528	0.006653499512872679
15.120000000000001	0.00008243005227801584	0.000055605136453938915	-4.730978266559316e-6	-0.000035734033802935325	-0.000045998941092199296	-0.00003102967092076685	0.010198577364144342	0.006847148325021988
15.140000000000001	0.00008309191304353552	0.00005869615667030436	-4.5177033600772234e-6	-0.00003255127198863544	-0.00004449672655436564	-0.00003143250332655486	0.010024414492813149	0.007051889967365408
15.16	0.00008323767467491589	0.00006184322660019814	-4.859628906840697e-6	-0.00002931340824548162	-0.00004271078885661394	-0.00003173290224467053	0.009791239082063507	0.007248909520812578
15.18	0.0000829849898272409	0.0000648859949738376	-5.6127586978489035e-6	-0.00002619858027969106	-0.00004073374185448116	-0.000031849728182624265	0.009516928895320124	0.007419480345355874
15.200000000000001	0.00008252030655532906	0.00006766461783033901	-6.5591130389507205e-6	-0.00002338077535245174	-0.00003867957037242981	-0.00003171629452609139	0.009225581470487881	0.007546746995821763
15.220000000000001	0.0000820447955221254	0.00007003702869473105	-7.4686704362644785e-6	-0.000021011206834328682	-0.00003665206122511938	-0.000031287803783391354	0.008940683684359551	0.007617523318718289
15.24	0.00008172321064239008	0.00007189501297343289	-8.15614314607489e-6	-0.000019201470082503056	-0.000034721715143858135	-0.00003054601185030626	0.008679536893431965	0.007623692129719337
15.26	0.00008164565854572927	0.00007317550181316625	-8.522085928740019e-6	-0.000018012269283896928	-0.00003291456012071732	-0.00002949990846658565	0.008449858165381744	0.007562871153556665
15.280000000000001	0.00008180793537159505	0.00007386477411654784	-8.572870397769998e-6	-0.000017450009641266522	-0.00003121292820343038	-0.000028182301396435525	0.00824884341602552	0.007438210446920472
15.300000000000001	0.00008211275016859344	0.00007399527431099632	-8.417708887997738e-6	-0.00001747132157979931	-0.000029566135346902747	-0.000026643295844046488	0.008064555370304607	0.007257426380344023
15.32	0.00008239155583657859	0.00007363665438181205	-8.243558132130122e-6	-0.000017993569504491826	-0.000027907800761140446	-0.00002494232641122448	0.007879227974063029	0.007031357656665473
15.34	0.00008244412696429875	0.00007288371844564403	-8.271267953077738e-6	-0.000018908340399081687	-0.000026175848194220066	-0.000023140437288996916	0.007673864447442468	0.006772389441001077
15.359999999999999	0.00008208978719235762	0.00007184396915738477	-8.699574152093456e-6	-0.000020094993506284092	-0.000024330827226923418	-0.000021294039863554193	0.007433282582118148	0.0064930359913753875
15.380000000000001	0.000081220129679541	0.00007062670964655926	-9.647725797789908e-6	-0.00002143223778189539	-0.000022368153741753693	-0.00001945070890531191	0.007150527254824553	0.00620485182960683
15.4	0.0000798390531492367	0.0000693346487061493	-0.00001111183239772114	-0.000022806826587518875	-0.000020320568850303517	-0.00001764699664099642	0.00682942019130931	0.00591771809347068
15.42	0.00007807496219074697	0.0000680581139996278	-0.000012951196146961322	-0.000024119368746060397	-0.00001824923425668236	-0.000015907897110636034	0.006484203531815601	0.005639464509381033
15.44	0.00007615638318685752	0.00006687148470130487	-0.000014914204670438583	-0.00002528776679535081	-0.0000162256992240298	-0.000014247480670995547	0.006136038902672251	0.005375748225248627
15.460000000000001	0.00007435618392351111	0.00006583128594354018	-0.00001669847212132177	-0.0000262489491532246	-0.000014311009811110484	-0.000012670259947513678	0.005807386061217566	0.0051301073085587914
15.48	0.00007292304489875497	0.00006497542046447817	-0.00001802538073902942	-0.000026959504210334845	-0.000012539599967276298	-0.000011172953371068642	0.005516212729933272	0.004904121592179971
15.5	0.00007202208711534586	0.00006432312964993508	-0.00001870553345622283	-0.000027395682064266196	-0.000010912989277872298	-9.74642158126745e-6	0.00527187100912729	0.004697633187572517
15.52	0.00007169900709510612	0.00006387540580872773	-0.000018679619264988926	-0.00002755307876050597	-9.403750712909059e-6	-8.377638927613238e-6	0.005073516671293601	0.004508996556936322
15.540000000000001	0.00007187226510801233	0.00006361569570334123	-0.000018029551339207863	-0.000027446183714474563	-7.966840808182576e-6	-7.051623039967387e-6	0.0049109968552185175	0.0043353416527628485
15.56	0.0000723527434346313	0.00006351083847746901	-0.00001695989326783241	-0.00002710785306180755	-6.554246890744838e-6	-5.753281712056067e-6	0.004767703870237466	0.004172843565885138
15.58	0.0000728881439756238	0.00006351227454526437	-0.00001575146359901892	-0.000026588661995216955	-5.128902829837435e-6	-4.469153237782533e-6	0.004624762631674594	0.004016999076344699
15.6	0.00007322445531106076	0.00006355765124662037	-0.000014694248681159844	-0.00002595597784071487	-3.6740482529267913e-6	-3.189014879397852e-6	0.004465654843736162	0.0038629150812787695
15.620000000000001	0.00007316857203826233	0.0000635730413511191	-0.000014016334996135835	-0.00002529247273060152	-2.1952019036146816e-6	-1.9073170010694365e-6	0.0042800251666726755	0.003705616445462577
15.640000000000001	0.00007263185256111397	0.00006347607885891125	-0.000013831491639538376	-0.00002469365933849552	-7.144245112173407e-7	-6.243661012861204e-7	0.004065468710600553	0.003540381059204431
15.66	0.00007164077313912246	0.00006318037364957119	-0.000014122196473068864	-0.000024263914565810434	7.402955838227458e-7	6.528705588676376e-7	0.0038268460216136133	0.0033631061061845935
15.68	0.0000703148790554549	0.00006260152394352449	-0.000014759814239167178	-0.00002411043577777042	2.145926988613231e-6	1.910524508657387e-6	0.003573693070553606	0.0031706987170673404
15.700000000000001	0.00006882396986068477	0.00006166480461825997	-0.000015550194608295325	-0.00002433478103528663	3.4915765406567696e-6	3.128377883826383e-6	0.0033168939065454928	0.0029614638413761863
15.720000000000001	0.00006733980663658671	0.000060314102363518234	-0.000016288385487699857	-0.00002502219505977823	4.780139166397652e-6	4.281417149738706e-6	0.003065720503315029	0.002735434196027108
15.74	0.00006599453920868839	0.000058520946978761156	-0.000016808764529134884	-0.00002622980721642514	6.024745411721868e-6	5.342469407733853e-6	0.0028259075083136667	0.0024945613108582885
15.76	0.00006485318335339281	0.000056291795483252396	-0.000017021641524555048	-0.000027975767058605207	7.241740966287918e-6	6.2857454382097615e-6	0.0025989767236577373	0.002242679848332406
15.780000000000001	0.00006390333044371518	0.00005367145036454072	-0.000016931483258193612	-0.000030231996639192997	8.442563331673198e-6	7.090782525090659e-6	0.0023827035628272183	0.0019851855469334846
15.800000000000001	0.00006306222108753695	0.00005074097742723583	-0.000016634943957763996	-0.00003292300280721747	9.626943139238285e-6	7.74600856261169e-6	0.002172424542045917	0.0017284329413801195
15.82	0.0000621990494707999	0.00004760976610253904	-0.000016299239348748287	-0.00003593192064644828	0.000010779516532758444	8.251094915269002e-6	0.0019627862348298264	0.0014789432635283354
15.84	0.00006116844672388227	0.000044403040379182326	-0.000016123678314769013	-0.000039112992104269384	0.000011871257534368109	8.617513699990912e-6	0.0017495021821740144	0.0012425797854107472
15.860000000000001	0.00005984917902326524	0.00004124748425803791	-0.000016289913951841257	-0.00004230780584027387	0.000012866112458850653	8.867202186721562e-6	0.0015307015258023428	0.001023863962928273
15.880000000000001	0.00005818007296235578	0.000038258086772709534	-0.000016910036953557374	-0.00004536165297989831	0.00001373179948189145	9.02976482108521e-6	0.001307525096660638	0.0008255611851441145
15.9	0.000056183468823113334	0.00003552867942962988	-0.000017985643520372093	-0.000048136670073433536	0.000014451990087583231	9.13898934504202e-6	0.0010837713504943374	0.0006485802089242159
15.92	0.00005396698746723148	0.00003312729042543037	-0.00001939282159049645	-0.00005051979858672864	0.000015035580960539615	9.229495300201888e-6	0.0008646488484171761	0.0004921435318114879
15.94	0.00005169983416746829	0.000031095996903728173	-0.000020902903642702384	-0.00005242532006092776	0.000015518768950290096	9.33410327129343e-6	0.000655031687919303	0.0003541303353837243
15.960000000000001	0.00004956985037347259	0.00002945394638863879	-0.000022235658255995305	-0.000053793147741647256	0.000015958094579524532	9.482152128134722e-6	0.0004578714353576909	0.00023148204452865884
15.98	0.0000477360127757222	0.000028201852559426712	-0.000023127720668808603	-0.0000545847974821243	0.00001641647997774466	9.698655605199553e-6	0.0002733738188989514	0.00012058468602332933
16.	0.00004629160896868421	0.000027326454518274996	-0.00002339467646621799	-0.000054779020733114585	0.00001694695293162225	0.000010003975857106305	0.00009918831652354803	0.000017583091046472523
16.02	0.000045246500730731584	0.00002680392053537418	-0.00002297180887124763	-0.000054368680877980684	0.000017578773188970866	0.00001041362386166836	-0.00006856568602564949	-0.00008137838638911093
16.039999999999999	0.000044529417904491116	0.000026602231741961728	-0.000021927718411038756	-0.00005335899220807536	0.000018309175813238378	0.000010938048618393546	-0.00023385789232989316	-0.00017996777950001532
16.059999999999999	0.00004400723917827325	0.000026679688168632966	-0.000020450414294655517	-0.0000517725224260294	0.00001910250486792228	0.000011581023545952815	-0.0003993593620635386	-0.00028148865003463483
16.080000000000002	0.000043518165850119634	0.00002698702202361251	-0.000018805184599449855	-0.00004964846912518085	0.000019898064313267848	0.000012339433185186535	-0.0005655337420117324	-0.0003886925288091118
16.100000000000001	0.000042911229474907354	0.000027466452531068374	-0.000017271861913932212	-0.000047047695777317114	0.000020625419194444727	0.0000132018379377564	-0.0007305181520600323	-0.0005035796015507016
16.120000000000001	0.00004208199330678359	0.000028049816704694357	-0.000016076414891801145	-0.000044060606580004265	0.000021223261425083085	0.000014146397213399764	-0.000890852253785262	-0.0006271437737621401
16.140000000000001	0.000040993401785638836	0.000028662242442908524	-0.000015338163094280602	-0.000040805154260122505	0.00002165559214554208	0.00001514140825799241	-0.0010427760944722937	-0.00075918113189157
16.16	0.00003967541278410166	0.00002922583476007856	-0.000015050467872955222	-0.000037424192600061685	0.00002191939497065168	0.000016146337756815047	-0.0011835574630493484	-0.0008981737087514267
16.18	0.00003820663060945205	0.00002966589471141144	-0.00001509707236706161	-0.000034076329902113335	0.000022042143213085573	0.00001711482769724998	-0.0013123460361239131	-0.0010413373879808038
16.199999999999999	0.000036686938698020004	0.000029918457363774624	-0.000015293508614549678	-0.00003092125860347914	0.000022071434465530195	0.00001799941053816926	-0.0014303127735849975	-0.0011848794532735318
16.219999999999999	0.00003520967028499336	0.000029936534232668892	-0.000015440331757112045	-0.000028104313884039637	0.000022060420057986423	0.000018756566446304922	-0.0015400908103500725	-0.0013244172550678844
16.240000000000002	0.00003384128556230639	0.000029695867708395888	-0.000015371518069932574	-0.00002573815793343112	0.00002205398650177096	0.00001935246414896257	-0.0016448026243739112	-0.001455570676667402
16.260000000000002	0.000032609981751334436	0.000029196270167034147	-0.000014992342004572877	-0.000023891200920412393	0.000022077846188706753	0.000019766670430759445	-0.0017469352809068904	-0.0015745291112286557
16.280000000000001	0.00003150334546739151	0.00002845876084804198	-0.000014302498033646929	-0.000022584580223092526	0.000022132127016311363	0.000019993207085502785	-0.0018473329207027295	-0.001678465047899787
16.300000000000001	0.000030476086993633676	0.000027521166063473092	-0.000013396117276873168	-0.000021793114757067997	0.000022191821253917815	0.00002004013173041427	-0.0019446653748830145	-0.0017658090693959288
16.32	0.000029463664083238526	0.000026431443544629036	-0.000012443073832555591	-0.00002145389845614592	0.000022212782240115212	0.00001992677822045717	-0.0020354599853504196	-0.001836274252623613
16.34	0.000028399749927336037	0.000025241150699626624	-0.00001165156975112562	-0.000021477616961662095	0.000022142803122067665	0.000019680096900370836	-0.0021147894556659236	-0.0018907060593351024
16.359999999999999	0.000027234073006783657	0.00002400000548824597	-0.000011217289581400049	-0.000021760306041002377	0.000021935737717854038	0.000019330851668279187	-0.002177527198006981	-0.0019308192146554122
16.379999999999999	0.000025946992218898923	0.00002275234998278397	-0.000011267828490621172	-0.000022192699489718677	0.00002156573713062458	0.00001891052321953915	-0.0022199233240134705	-0.0019589143973878305
16.399999999999999	0.000024556801901964058	0.000021533565741082703	-0.000011816581106770962	-0.000022673015175526273	0.00002103755688776506	0.000018447581899425758	-0.002241056273104884	-0.00197746662600125
16.420000000000002	0.000023117257830814034	0.00002037203181541452	-0.000012740778865782487	-0.00002310300632780659	0.000020389339235217365	0.000017968059647691403	-0.0022436602692261455	-0.0019890958229442086
16.440000000000001	0.000021703992116528216	0.00001928640506165039	-0.00001379950505487899	-0.000023401296263819102	0.000019684818493614045	0.000017492145269615776	-0.0022338109200828733	-0.0019961277496203843
16.460000000000001	0.000020394646499283922	0.000018287676916972395	-0.000014687342964308107	-0.000023500987925827274	0.0000189974273320407	0.000017034804369579017	-0.002219513939050039	-0.002000547094048802
16.48	0.000019249079622171186	0.000017379844434420918	-0.000015108577769752687	-0.000023352194435360583	0.000018391323884915555	0.000016605383443617794	-0.002208620108263278	-0.002003856712748842
16.5	0.000018296080380688693	0.000016560982114040156	-0.000014847774485212943	-0.00002292313684795804	0.000017905809945011835	0.00001620772275081037	-0.0022067950144819904	-0.0020069983202310286
16.52	0.0000175291954788466	0.000015824329280329304	-0.000013819164083056168	-0.000022200997367536742	0.000017547078518882087	0.000015840473039716112	-0.0022161184155718478	-0.0020103075577305955
16.539999999999999	0.000016910914383880413	0.000015159337210176103	-0.000012086897493898054	-0.000021192648970352578	0.000017288230691767824	0.00001549757232959792	-0.0022345950383477016	-0.0020135006693858285
16.559999999999999	0.00001638308928658905	0.000014552652618214258	-9.853472970458644e-6	-0.00001992529188782146	0.000017076803544071123	0.000015168860125164915	-0.002256647641281238	-0.002015691442220745
16.580000000000002	0.00001588123699564064	0.000013989036032602235	-7.415815254557028e-6	-0.00001844693855972158	0.00001684823903970866	0.000014840822731697574	-0.002274526773220175	-0.002015438538747667
16.600000000000001	0.000015349698862498208	0.000013452229531827919	-5.094772299881628e-6	-0.000016826582838602933	0.000016542381604364395	0.000014497477529587179	-0.0022803514130594416	-0.002010824956975561
16.620000000000001	0.000014753647702634132	0.00001292580210346015	-3.155584534909306e-6	-0.00001515374540876818	0.000016118334732772178	0.000014121416560322483	-0.0022681929728031944	-0.0019995731668151
16.640000000000001	0.000014084303988584999	0.00001239401204153089	-1.7450785760081178e-6	-0.000013536893249705242	0.000015562765426134317	0.000013695039687254568	-0.0022354861624903043	-0.0019792012181701355
16.66	0.000013356272597517086	0.000011842728701310139	-8.660740122901133e-7	-0.000012100012784520807	0.000014889269837390336	0.00001320200542160193	-0.0021833077006630027	-0.0019472255429174659
16.68	0.00001259911835619343	0.00001126043901785418	-3.9305677125037414e-7	-0.00001097647642695271	0.000014130262894394808	0.000012628896652150606	-0.0021155707133840274	-0.0019014126435344396
16.699999999999999	0.000011846927343851094	0.000010639313504101408	-1.180208371539572e-7	-0.00001029946762734191	0.000013325335430608569	0.000011967020399356021	-0.0020375776271396293	-0.001840071093148972
16.719999999999999	0.000011129115259023356	9.976220434255643e-6	1.901383968195815e-7	-0.000010188826090658544	0.00001251008642289604	0.000011214133100581417	-0.0019544648097605385	-0.0017623558386405478
16.740000000000002	0.000010464297905099417	9.273478595577871e-6	7.272797345624131e-7	-0.000010735313436169351	0.000011708102142893377	0.000010375740025907606	-0.001869949852913466	-0.00166853256903558
16.760000000000002	9.857764607254978e-6	8.539078833380734e-6	1.6074124814763975e-6	-0.000011984740983101618	0.000010927293171669013	9.465535194426577e-6	-0.0017856191455912398	-0.0015601317175565595
16.780000000000001	9.302287144976287e-6	7.786140317269439e-6	2.8351957285065724e-6	-0.000013925548521856557	0.000010160664658521496	8.504613920748907e-6	-0.0017008390896482669	-0.001439923997519542
16.800000000000001	8.781521858391721e-6	7.031524973450795e-6	4.301933102088216e-6	-0.0000164835367703742	9.390748958517983e-6	7.519344241923854e-6	-0.0016132434119253373	-0.0013116816439618382
16.82	8.27500185562688e-6	6.293775958745663e-6	5.806379994785006e-6	-0.00001952610255425273	8.596325617638581e-6	6.538167416730389e-6	-0.0015196415786223711	-0.0011797467110528338
16.84	7.763614845871736e-6	5.5907737725877655e-6	7.098367606164725e-6	-0.00002287577931330558	7.759700749420336e-6	5.587955133562223e-6	-0.0014171162366089542	-0.0010484884370582156
16.859999999999999	7.234482224446431e-6	4.9376078671097244e-6	7.939580402656769e-6	-0.000026330136029954513	6.8727340361285945e-6	4.690711040891105e-6	-0.0013040376004726983	-0.0009217679363839775
16.879999999999999	6.684243085584267e-6	4.345088574883957e-6	8.171247759317335e-6	-0.000029683339347185355	5.939981559609156e-6	3.861281775544989e-6	-0.0011807217335925825	-0.000802522573930516
16.899999999999999	6.11989066330044e-6	3.819109828610423e-6	7.772584013514814e-6	-0.00003274465876833415	4.977813744959807e-6	3.1063982094274173e-6	-0.0010495059659292203	-0.0006925379661683176
16.920000000000002	5.556684403131195e-6	3.3608187336388845e-6	6.889281238261542e-6	-0.00003535074646162822	4.009369895547122e-6	2.4249650470430725e-6	-0.0009141449677440058	-0.0005924148036822161
16.940000000000001	5.013509482600165e-6	2.9673571625677475e-6	5.8153738308917635e-6	-0.000037370816084697164	3.0567795790965057e-6	1.8092230222966615e-6	-0.0007786719534435991	-0.0005016870994408205
16.960000000000001	4.5071595823083555e-6	2.632867568897213e-6	4.92827414750101e-6	-0.00003870590889488259	2.133531556380621e-6	1.2463073337945608e-6	-0.0006461324341592343	-0.0004190245093306233
16.98	4.047577468666574e-6	2.3494904544797904e-6	4.597165402687122e-6	-0.0000392846601253029	1.24003566241663e-6	7.198014058078543e-7	-0.0005176889817662516	-0.0003424552175216272
17.	3.635559316514932e-6	2.1081795757797045e-6	5.0941245662078285e-6	-0.00003905826651253389	3.6397164797905334e-7	2.1105902218310543e-7	-0.00039241994749912964	-0.00026956779059217605
17.02	3.2632405246597844e-6	1.899271056960386e-6	6.530790146944991e-6	-0.00003799695582589405	-5.15006100758314e-7	-2.997438202721105e-7	-0.0002678256185545318	-0.00019767785657489275
17.039999999999999	2.9167342627916086e-6	1.712833075228035e-6	8.831365239576807e-6	-0.000036089494205016564	-1.4180143051523047e-6	-8.327196049347122e-7	-0.00014081606878434233	-0.0001239689688246375
17.059999999999999	2.5799580524103626e-6	1.5388803333613848e-6	0.000011745940479341639	-0.00003334634647413308	-2.3594560192650805e-6	-1.4073563956150115e-6	-8.850386627259422e-6	-0.000045631539519893887
17.080000000000002	2.2386542473586524e-6	1.3675628415153277e-6	0.00001490505957527949	-0.00002980609222587019	-3.3416916290533548e-6	-2.041393084746436e-6	0.00012913073505692243	0.00003997278922489139
17.100000000000001	1.8835720677362057e-6	1.1894338751008301e-6	0.00001790817584566361	-0.000025543608920293822	-4.35386945415294e-6	-2.749371741724902e-6	0.00027230507571020474	0.00013510237622812071
17.120000000000001	1.5118766366459516e-6	9.95867492233025e-7	0.000020423531469866818	-0.000020677469719492027	-5.375630493901225e-6	-3.5409077231388177e-6	0.000418271503550019	0.00024138350314164094
17.140000000000001	1.1263958481567486e-6	7.796329914299354e-7	0.000022266749732534756	-0.000015373274855034623	-6.384353165177138e-6	-4.418919303242646e-6	0.0005639394979406491	0.0003595446065919134
17.16	7.331887079869059e-7	5.355517574357059e-7	0.000023432523607603702	-9.839712174131054e-6	-7.363005509235313e-6	-5.378247779219998e-6	0.0007066283514335633	0.0004891951505824691
17.18	3.3855079400426406e-7	2.610850642032052e-7	0.000024074840366380244	-4.315428477031364e-6	-8.305646667186636e-6	-6.405184485623295e-6	0.0008449402826333179	0.0006287231302621235
17.199999999999999	-5.342203035348235e-8	-4.3335465891091336e-8	0.0000244500334492558	9.527369888488008e-7	-9.218935421674561e-6	-7.4783166958406244e-6	0.0009791228418328743	0.0007753746496551438
17.219999999999999	-4.420423246334002e-7	-3.743899312346465e-7	0.000024843306077040767	5.736655004817136e-6	-0.000010119537426247936	-8.57079222963875e-6	0.001110853030481364	0.0009255379576902352
17.240000000000002	-8.298593434571278e-7	-7.264164001849278e-7	0.000025496529897295884	9.853239832086674e-6	-0.000011028375350954328	-9.653675391487964e-6	0.0012425438429705719	0.0010751941737961583
17.260000000000002	-1.2213313260939226e-6	-1.0923344068713862e-6	0.00002655043663487502	0.000013184189406634922	-0.000011963262797631477	-0.000010699703915800776	0.0013763774653221198	0.0012204425928045825
17.280000000000001	-1.6208067162392671e-6	-1.4647468055485447e-6	0.00002801051953485574	0.00001568498432703307	-0.000012931770694481389	-0.000011686630876492292	0.0015133249750066743	0.0013579854462448216
17.300000000000001	-2.030413596730578e-6	-1.836984038207521e-6	0.000029742311330135406	0.000017382269000454728	-0.000013926198443981647	-0.00001259950401026559	0.0016524221555130132	0.001485475753837648
17.32	-2.4484887538022754e-6	-2.2039025438634707e-6	0.00003149758556526343	0.00001836193361686624	-0.000014922226633878562	-0.000013431604775574947	0.001790531611324198	0.001601681259912444
17.34	-2.8691034034349886e-6	-2.5623483334737865e-6	0.00003296862842914725	0.000018752061376320082	-0.000015882233754194557	-0.000014184157720903026	0.0019227368785950112	0.001706472525081767
17.359999999999999	-3.283060526297285e-6	-2.9112962161438205e-6	0.00003386327300094142	0.0000187049818444251	-0.000016763412134281806	-0.000014865171666888372	0.0020433927989125297	0.001800681176969235
17.379999999999999	-3.6804284306697222e-6	-3.251738190074615e-6	0.00003398816641421734	0.00001838144551771674	-0.000017529658671879745	-0.00001548783290752688	0.0021476935840578438	0.0018858859381587227
17.400000000000002	-4.054177659085531e-6	-3.5864102822506933e-6	0.0000333207074314567	0.000017938283956940254	-0.00001816459890991541	-0.000016068783803168297	0.0022334002329648596	0.001964174609950112
17.420000000000002	-4.40384687026924e-6	-3.919431119266789e-6	0.00003204422161201381	0.000017519579256816036	-0.00001868140206552525	-0.00001662647924964703	0.002302143622691255	0.0020379118632135257
17.440000000000001	-4.737735729254856e-6	-4.255897196962417e-6	0.000030525376427866156	0.000017250647865745046	-0.000019124720075556906	-0.000017179692412910258	0.0023596812299499343	0.00210952603736963
17.460000000000001	-5.072426780398266e-6	-4.601456145831151e-6	0.000029233171636657763	0.000017233978452037995	-0.000019562537157275772	-0.00001774617174924093	0.002414816615574049	0.002181317971131548
17.48	-5.429498225743736e-6	-4.961864743201715e-6	0.00002862463265385441	0.000017546410982574522	-0.000020070024902751616	-0.000018341427664156295	0.00247726646063075	0.002255290867249206
17.5	-5.830400359108606e-6	-5.342532598164434e-6	0.000029034218724232418	0.000018237081049831568	-0.00002071062278337835	-0.000018977629413669013	0.0025551757165979917	0.002332999784932118
17.52	-6.29093420861572e-6	-5.7480511186856384e-6	0.00003059576285804136	0.00001932585779766872	-0.000021519666713816064	-0.000019662603395006905	0.002652992783623921	0.002415420242031909
17.539999999999999	-6.816666164296953e-6	-6.181708872757298e-6	0.00003321039885361759	0.00002080214648767035	-0.000022494221616913746	-0.000020398934905063834	0.0027701880829102913	0.002502836446874573
17.559999999999999	-7.400461125861686e-6	-6.6449968457869175e-6	0.00003656505281496296	0.000022624027039192004	-0.00002359148501624633	-0.000021183185865614956	0.0029011147093461597	0.0025947506970557766
17.580000000000002	-8.023209833193467e-6	-7.137112302237395e-6	0.000040201942788865725	0.00002471779144254476	-0.00002473728327777395	-0.000022005253816907694	0.003036182385436007	0.0026898168377139852
17.600000000000001	-8.658229977784374e-6	-7.654478895877394e-6	0.000043629017836421994	0.000026978064648939466	-0.00002584402451534365	-0.000022847919348968183	0.003164225677738141	0.0027858030597174717
17.620000000000001	-9.27842672692902e-6	-8.190318240715372e-6	0.00004644265101197538	0.000029268889123305016	-0.000026833512011732503	-0.000023686666862851764	0.0032754417194249055	0.002879593706855487
17.640000000000001	-9.863831787647398e-6	-8.734337782898021e-6	0.00004842206197207522	0.00003142645288434325	-0.000027656877276598683	-0.00002448992575648785	0.0033638925302112263	0.0029672468928769262
17.66	-0.000010406842108294865	-9.27264333227209e-6	0.000049564979456254764	0.00003326450954714128	-0.000028304779903638573	-0.00002521995874576661	0.003428713719798123	0.00304413377323203
17.68	-0.000010913639036932461	-9.78803206527908e-6	0.00005006071952789197	0.00003458381109246383	-0.000028805635171529396	-0.000025834689947644586	0.0034737837068462567	0.003105192090246659
17.699999999999999	-0.000011401854560670108	-0.00001026084721605374	0.00005021951666491898	0.000035186736610818726	-0.000029214284487750996	-0.00002629075016350008	0.0035062032419771903	0.003145322969089943
17.719999999999999	-0.000011895506689830213	-0.000010670537975168675	0.00005038350801452931	0.000034897400753849	-0.000029595509529899705	-0.000026547840001069236	0.0035341744181541022	0.0031599364742027117
17.740000000000002	-0.00001241848986990643	-0.00001099793246564734	0.000050840445320441256	0.000033585729674141365	-0.00003000660118640073	-0.00002657413073801824	0.0035648255164120015	0.0031456042522168617
17.760000000000002	-0.00001298794232468601	-0.000011227999171169725	0.00005175543975538404	0.00003119167834271561	-0.00003048245994917817	-0.00002635190598237131	0.0036024156140822853	0.0031007163572961695
17.780000000000001	-0.000013608825531143132	-0.00001135261112072061	0.00005313169209701173	0.00002774390755888187	-0.00003102601731228902	-0.00002588219742880161	0.0036472481550232348	0.0030259898937982158
17.800000000000001	-0.000014270946098629812	-0.000011372660932945654	0.00005480674871107895	0.000023367059973119686	-0.00003160590161965125	-0.000025187061888969126	0.0036954998071270628	0.002924672091057865
17.82	-0.000014949343418046544	-0.00001129892527945002	0.0000564855418579675	0.000018273986711214775	-0.00003216209854883844	-0.00002430856915728806	0.0037400172136450066	0.0028023393439741036
17.84	-0.000015608486140029992	-0.000011151378571863306	0.000057805963735517774	0.000012743415775561532	-0.00003261903803483353	-0.000023304453648682796	0.003771972031755216	0.002666304531932408
17.859999999999999	-0.000016210121639382248	-0.000010957107478544592	0.00005842767661914774	7.08797373085362e-6	-0.000032904263588921234	-0.000022241384775932564	0.00378311751879517	0.002524763524407429
17.879999999999999	-0.0000167238184021129	-0.000010747387090709476	0.0000581293798485152	1.620193115174813e-6	-0.000032969470382585024	-0.00002118748552857735	0.0037682414865006326	0.0023858849585756867
17.900000000000002	-0.000017138008171730617	-0.000010554667985551781	0.000056892015375183464	-3.375986562974815e-6	-0.00003280889269641476	-0.000020205788555723632	0.0037272206908793327	0.0022570442547867175
17.920000000000002	-0.000017467927790628593	-0.00001041013186891254	0.00005493843341476433	-7.66337354132264e-6	-0.00003246844933750082	-0.000019349795993765466	0.0036659298925980884	0.0021443318555540566
17.940000000000001	-0.00001775658268621594	-0.000010342177916505125	0.00005270494007659689	-0.000011058243192965415	-0.00003204010432180098	-0.000018661499524718898	0.0035954163844700553	0.002052365373401818
17.960000000000001	-0.000018066988477694573	-0.000010375851422490193	0.00005074416119548441	-0.000013427795600617809	-0.0000316411507464003	-0.000018171477741660528	0.0035293796555672034	0.0019843487063970966
17.98	-0.000018467670039512194	-0.000010532949583879935	0.00004958946626929782	-0.000014682344707105219	-0.0000313849310513801	-0.000017900249232873253	0.0034807668253543475	0.0019422736794837915
18.	-0.000019016006666273452	-0.000010832395173022039	0.000049625301002074706	-0.000014766521868575346	-0.00003135272860378255	-0.000017859961449794765	0.003458618785061654	0.001927153525261237
18.02	-0.00001974394963967483	-0.000011290449343411958	0.00005099760148834824	-0.00001365300247954951	-0.00003157445513688156	-0.000018055647060223452	0.0034660101159835126	0.0019391997197815752
18.039999999999999	-0.00002064912809172154	-0.000011920404627908198	0.000053579637029835386	-0.000011340982153291445	-0.0000320216222604975	-0.000018485559898298785	0.0034994244332227503	0.001977888978217731
18.059999999999999	-0.000021693339151954713	-0.000012731530508714638	0.00005699764555352933	-7.860182327854376e-6	-0.00003261350432500398	-0.000019140429345681017	0.0035496071915233395	0.002041905631873041
18.080000000000002	-0.000022809864482632876	-0.000013727232610660711	0.0000607154321535536	-3.2796480235801296e-6	-0.000033236026604220513	-0.000020001814065910687	0.0036037902954471103	0.002128982595026869
18.100000000000001	-0.000023919263962239723	-0.000014902635595918923	0.00006416464001761595	2.280982047771118e-6	-0.000033770081734712636	-0.000021040079783863718	0.0036488830594401107	0.002235700555616859
18.120000000000001	-0.000024949747199872638	-0.000016242092646831238	0.0000668860855817345	8.64155222780675e-6	-0.00003412149477678598	-0.000022212829451664955	0.0036747541355506125	0.002357335775688155
18.140000000000001	-0.00002585528442346445	-0.000017717389795864392	0.0000686351447840681	0.000015557599154077264	-0.00003424254247711733	-0.000023464776590039892	0.0036765100614132265	0.0024878617202655543
18.16	-0.00002662528177642751	-0.000019287523481573817	0.00006941765123498376	0.000022727224215926195	-0.000034138206289438105	-0.000024729933788317483	0.003655067160192692	0.00262019453672881
18.18	-0.000027283690366234495	-0.00002090074667161188	0.00006945453949566429	0.00002981111993327218	-0.00003385731702526519	-0.000025936491604569675	0.003616085938557839	0.002746717939148632
18.199999999999999	-0.000027879501395571687	-0.000022499048102289095	0.00006909883432823387	0.0000364645211408356	-0.00003347409809584119	-0.00002701394592941683	0.003567903605400494	0.0028600364253850426
18.219999999999999	-0.000028472272695057525	-0.000024024472318591423	0.00006873445140207579	0.000042375573608690765	-0.00003306667776190073	-0.000027901161704470028	0.003519187752823803	0.002953815791761293
18.240000000000002	-0.000029116180227174907	-0.000025426000474428118	0.00006868011938015768	0.00004730162960674262	-0.00003269762539483505	-0.000028553533887862436	0.003476846754037136	0.0030235178019753974
18.260000000000002	-0.000029845625074698002	-0.00002666542842306148	0.00006911492434299661	0.00005109490583806322	-0.0000323998943400834	-0.000028947527863059536	0.0034445403181949255	0.003066852291112175
18.280000000000001	-0.00003066510252381244	-0.000027720967364315326	0.00007003722064395202	0.00005371206538538777	-0.00003217029990859658	-0.000029081651795357174	0.0034219978534318447	0.0030838532897895085
18.300000000000001	-0.00003154549424128889	-0.000028588030098757005	0.00007126361093836736	0.000055207245347879845	-0.00003197138714468464	-0.000028973994542616907	0.003405222108685743	0.003076599307002718
18.32	-0.000032427977351083074	-0.000029277503729581536	0.00007246841129684042	0.000055712596573945746	-0.00003174111323004702	-0.000028657370483291445	0.0033875133758744006	0.0030486911676197406
18.34	-0.00003323553038083794	-0.00002981238646156583	0.00007325767448152264	0.00005541273720889238	-0.00003140846672128402	-0.000028173503997998808	0.003361122494482712	0.003004638927496359
18.359999999999999	-0.00003389079195391534	-0.000030223811129154876	0.00007326665510875943	0.00005451921767152944	-0.00003091222461077535	-0.00002756752452077624	0.0033192526035533427	0.0029492897608646264
18.379999999999999	-0.00003433762629584058	-0.00003054725615921948	0.0000722644833338078	0.000053249011862268645	-0.000030219316103704447	-0.000026883546987873934	0.0032580551280447178	0.002887375111761534
18.400000000000002	-0.00003456165152883336	-0.00003081936447717436	0.00007024212689481429	0.00005180854866740086	-0.000029338285219116133	-0.000026161576930110272	0.0031781524336836884	0.0028231986955585178
18.420000000000002	-0.00003460270405748339	-0.000031075450778469656	0.00006745230138281031	0.000050382922118412125	-0.000028322702622901034	-0.000025435606125147607	0.0030851263157707157	0.0027604480125169705
18.440000000000001	-0.000034552396302765415	-0.00003134758133385087	0.00006437521799517515	0.0000491290349364515	-0.00002726114157793996	-0.000024732607411072692	0.0029885679739922078	0.0027020961244328743
18.460000000000001	-0.000034534868609498115	-0.00003166305671841356	0.00006161036771328735	0.0000481713539162602	-0.000026255463443645478	-0.00002407214104633196	0.0028998169758173735	0.0026503615584639027
18.48	-0.00003467632178229311	-0.00003204316064284515	0.00005972832376719622	0.000047599286043601473	-0.000025394720529103597	-0.000023466361700730912	0.0028291274931571807	0.0026067029599009302
18.5	-0.000035073334380073856	-0.000032502097297318404	0.00005913156738898902	0.00004746558255066056	-0.00002473351903236156	-0.000022920297037729185	0.002783202890692037	0.0025718343875061286
18.52	-0.000035768715238177814	-0.00003304608970840704	0.00005996133385845357	0.00004778547547385147	-0.00002428049743812552	-0.000022432326438401848	0.0027637340668075997	0.0025457537611453308
18.539999999999999	-0.000036739761862738514	-0.00003367264214568929	0.00006206606929942209	0.00004853642154421826	-0.00002399824816534272	-0.000021994819280921625	0.002767135803970452	0.0025277807208136864
18.559999999999999	-0.000037901222803351684	-0.00003436998606013047	0.00006503460011517247	0.00004965841431628101	-0.000023813607121701776	-0.00002159490602878212	0.002785436688597211	0.0025166020890414423
18.580000000000002	-0.00003912378799418667	-0.00003511674166682603	0.00006829122226964441	0.000051054887070639345	-0.000023636173600806624	-0.000021215363973833806	0.0028081792983469674	0.002510324469502711
18.600000000000001	-0.0000402654797459713	-0.00003588185020267617	0.00007123653940408038	0.00005259432881180624	-0.000023381064770701056	-0.000020835610775637287	0.002824971743182632	0.0025065353895712805
18.620000000000001	-0.000041207451259679716	-0.00003662488050319991	0.00007339582623103274	0.00005411293883344512	-0.000022989412070398348	-0.00002043282086560443	0.002827992017512735	0.002502377834046139
18.640000000000001	-0.00004188196734602873	-0.00003729690050972229	0.00007452531446984935	0.00005541899539796039	-0.00002243983526094833	-0.000019983213688778798	0.002813619758038245	0.002494648559388116
18.66	-0.00004228334334442982	-0.00003784221921272476	0.00007464328258772013	0.000056300066668804754	-0.000021747823249763296	-0.00001946359558451403	0.0027827160276921344	0.0024799372334243673
18.68	-0.000042460661795044726	-0.00003820139482297068	0.0000739873631549046	0.0000565345350991153	-0.000020955284293422844	-0.00001885324097831337	0.002739678259622127	0.002454827592882478
18.699999999999999	-0.00004249778747720999	-0.000038315865464846024	0.00007292515114812723	0.00005590874773028991	-0.000020115567785271896	-0.000018136129779057113	0.002690801365221144	0.0024161773352616455
18.719999999999999	-0.00004248799581619833	-0.00003813427240316066	0.00007184933283041837	0.00005424001872919984	-0.000019278890283608185	-0.00001730339216013281	0.0026424966858036338	0.0023614744393598655
18.740000000000002	-0.00004250923964058537	-0.00003761996608371043	0.00007108070406536256	0.000051403561647606416	-0.00001848122284078023	-0.000016355573102085077	0.002599749822450641	0.0022892334375731447
18.760000000000002	-0.000042604594795766155	-0.0000367584380578122	0.00007079503363201747	0.0000473587225612661	-0.00001773812227506947	-0.000015304116188304537	0.0025650508338060426	0.0021993554208175523
18.780000000000001	-0.00004277134169540483	-0.00003556283414262129	0.00007098494213630338	0.00004216783708546467	-0.000017043941059063753	-0.00001417142472024013	0.0025379369777127564	0.0020933498342224147
18.800000000000001	-0.00004296074780629349	-0.00003407567977318033	0.00007146271836805616	0.00003600109361441248	-0.00001637594096635182	-0.000012989096997798606	0.002515195703606973	0.001974325422409279
18.82	-0.000043088698872600976	-0.00003236571663600402	0.00007190327280907488	0.000029123709049336713	-0.00001570200405162983	-0.000011794429329486992	0.0024916683575852815	0.0018467100625180655
18.84	-0.0000430553628356319	-0.000030520135385044944	0.0000719199158035292	0.000021866795682114052	-0.00001499009437878053	-0.000010625847275321621	0.002461499851817634	0.0017157394832484959
18.859999999999999	-0.000042770554900792015	-0.0000286339250941164	0.00007116096764069183	0.00001458842041746098	-0.00001421750131422016	-9.518297543746456e-6	0.002419619591196882	0.001586828679388111
18.879999999999999	-0.00004218018555038266	-0.00002679888452390066	0.00006941113077418909	7.63417162444747e-6	-0.000013378009372730314	-8.499624258675361e-6	0.0023631935187209616	0.0014649726952807283
18.900000000000002	-0.00004128738670640738	-0.000025094699884411118	0.00006667480214741864	1.3058580802346493e-6	-0.000012485207776113436	-7.588577702048159e-6	0.0022927091174838035	0.0013543017130370218
18.920000000000002	-0.00004016034119018527	-0.00002358353848799475	0.00006321143456165618	-4.156612354520232e-6	-0.000011570430946913354	-6.794556407451622e-6	0.002212284706772897	0.0012578533887233814
18.940000000000001	-0.00003892069261310556	-0.000022308349449335924	0.000059498169724742146	-8.579712542142057e-6	-0.000010675128888557757	-6.118711915790991e-6	0.0021289096176059677	0.0011775542083697801
18.960000000000001	-0.00003771366842806334	-0.000021294038799284803	0.00005612098988985144	-0.000011850356789384255	-9.839836502826586e-6	-5.555806926326311e-6	0.0020507230002874736	0.0011143496223919966
18.98	-0.00003666979945596873	-0.000020550187162911872	0.00005362891067276229	-0.000013904550480282107	-9.093721641860547e-6	-5.096228627376322e-6	0.001984899637481889	0.0010684022929437116
19.	-0.00003587145196737991	-0.00002007399576204633	0.00005239992154056288	-0.000014715596627551153	-8.448272055198035e-6	-4.727731054401667e-6	0.001935858183754513	0.001039285038976928
19.02	-0.0000353334948251863	-0.000019852496650741494	0.000052554503058786846	-0.000014285643805852125	-7.896448213052268e-6	-4.436702694651922e-6	0.0019042659346255972	0.0010261179498719498
19.039999999999999	-0.000035001188096242126	-0.00001986354361499933	0.000053930631258760684	-0.000012642742318194359	-7.416509941153333e-6	-4.208947658636537e-6	0.001886969874537641	0.001027626372454644
19.059999999999999	-0.00003476449700224501	-0.000020075583959259393	0.00005612151321667779	-9.843926514293056e-6	-6.978842879100209e-6	-4.0300984693898546e-6	0.0018777902428535294	0.0010421219202925898
19.080000000000002	-0.000034485923779888873	-0.000020446648162293833	0.00005857144462629813	-5.9832481926623044e-6	-6.553981682224712e-6	-3.885845087806988e-6	0.0018690234023890455	0.0010674307752037045
19.100000000000001	-0.00003403558633502688	-0.0000209233572161385	0.000060712426593085046	-1.2021277500668791e-6	-6.119855310312625e-6	-3.7621775487668287e-6	0.0018533358932365143	0.001100812122200224
19.120000000000001	-0.00003332308042484881	-0.000021440974731016243	0.000062103823127043	4.302001230242674e-6	-5.666225022776113e-6	-3.6458030285519685e-6	0.001825505066673147	0.0011389222410601919
19.140000000000001	-0.000032315219020434335	-0.00002192550646126066	0.00006252824591570419	0.000010273555741917357	-5.19509745140044e-6	-3.5248141956126586e-6	0.0017834227425276258	0.0011778807868967896
19.16	-0.00003103472898037953	-0.000022298451676317908	0.00006201457749456357	0.00001640746820781191	-4.717555198320088e-6	-3.3895632433783343e-6	0.0017280838272187944	0.001213478165292426
19.18	-0.000029543556252101128	-0.00002248402288154499	0.00006079258088827095	0.000022370646141066437	-4.248841584526463e-6	-3.2335664194035118e-6	0.0016627359987450689	0.0012415242292331842
19.199999999999999	-0.00002791927996495125	-0.000022417669044653194	0.00005920669894120366	0.00002783435285709644	-3.803717429506901e-6	-3.0541789967760566e-6	0.0015916297445724055	0.0012582870262958666
19.219999999999999	-0.000026232563738953155	-0.000022053965978081128	0.000057618592050848766	0.000032511450317786804	-3.393313719652303e-6	-2.8527911366529e-6	0.0015187824195553726	0.0012609257852970613
19.240000000000002	-0.00002453064788489248	-0.000021371803384549793	0.000056319290444658423	0.00003618984530176488	-3.0237939418339464e-6	-2.6344159315933673e-6	0.0014470196244487817	0.001247807828024039
19.260000000000002	-0.000022829375401848317	-0.000020375475355002042	0.00005546466478901275	0.00003875396896428983	-2.6965811328546837e-6	-2.4067291131756363e-6	0.001377434091582803	0.0012186266111883198
19.280000000000001	-0.000021114379792469736	-0.0000190915199441505	0.00005504367353920994	0.00004018973868433736	-2.4096467293456887e-6	-2.178790901926805e-6	0.0013093178022488294	0.00117429833098274
19.300000000000001	-0.000019350251591046088	-0.000017562393991175963	0.00005488402182832182	0.000040573583836272655	-2.159261953269188e-6	-1.9597579377736444e-6	0.0012405387885846767	0.0011166803234988365
19.32	-0.000017494810469438095	-0.000015838774956928595	0.00005469351269759094	0.00004005043033727784	-1.941645913171815e-6	-1.7578522910260621e-6	0.0011682476809221178	0.0010481970406517461
19.34	-0.00001551455815634097	-0.000013972249754180478	0.00005412944235662645	0.00003880737313805966	-1.7541101646724352e-6	-1.5797333749484103e-6	0.0010897371431976268	0.0009714649001968708
19.359999999999999	-0.000013397252304921278	-0.000012009569800373117	0.00005288468475079276	0.00003704894489806904	-1.5955494331734974e-6	-1.430283005165474e-6	0.0010032572548978969	0.0008889822710584671
19.379999999999999	-0.000011158091853588524	-9.98890904276545e-6	0.00005077634017355385	0.000034977482490460224	-1.4663693636093699e-6	-1.3127181948660095e-6	0.0009085982281843942	0.0008029138757975161
19.400000000000002	-8.83700295506279e-6	-7.937988334671559e-6	0.000047817433482462226	0.000032779525888088494	-1.3680876687996648e-6	-1.2289080371437517e-6	0.0008072666919590173	0.0007149677502462215
19.420000000000002	-6.486505036827633e-6	-5.873656707110203e-6	0.00004424585520616758	0.000030617432668936915	-1.3028748275189198e-6	-1.1797785441825915e-6	0.0007021320662880469	0.0006263462163971725
19.440000000000001	-4.153240809427271e-6	-3.802499443596966e-6	0.000040489008154026673	0.000028624705344461633	-1.2732434374456413e-6	-1.1657179741326338e-6	0.000596574962764162	0.000537749177057605
19.460000000000001	-1.8600529437341786e-6	-1.7221478583692835e-6	0.00003706573802501332	0.000026903628195497014	-1.2819714009524402e-6	-1.1869255174042106e-6	0.0004934080956424372	0.0004494125769334359
19.48	4.0373551397502314e-7	3.7691355566701355e-7	0.00003445681970262058	0.00002552425100985416	-1.3321718073600062e-6	-1.2436696681146429e-6	0.000393989146444962	0.00036117123513440113
19.5	2.679702602819227e-6	2.509164790979654e-6	0.000032987606499557785	0.000024524198884714075	-1.4272695563353242e-6	-1.3364373024924584e-6	0.00029786013762675905	0.00027254009008951526
19.52	5.026485049746312e-6	4.691576855918272e-6	0.00003275432890991453	0.000023909079778950323	-1.5706119810924882e-6	-1.4659641374032062e-6	0.0002029988292019917	0.00018281040933885664
19.539999999999999	7.499552962146744e-6	6.94092236108338e-6	0.00003360547339993014	0.00002365339941799061	-1.7645846887527988e-6	-1.6331433868137813e-6	0.00010654341722939773	0.00009115830375731265
19.559999999999999	0.000010131047042388753	9.27094669308835e-6	0.00003517822524069801	0.00002370193475849341	-2.0094087200080604e-6	-1.8388149862375078e-6	5.739891475804723e-6	-3.2371586960877206e-6
19.580000000000002	0.000012916526625957424	0.000011689481040224917	0.00003698483080077007	0.000023971531110077092	-2.3021415606510904e-6	-2.0834424690507682e-6	-0.00010118144971286498	-0.00010106921422596384
19.600000000000001	0.00001581423635250814	0.000014195588050465538	0.00003853269757352766	0.00002435333976538361	-2.6365515746058363e-6	-2.3666903157783346e-6	-0.0002144943117500435	-0.0002027753757750951
19.620000000000001	0.000018758227434422968	0.00001677686219731229	0.00003944471836428628	0.00002471566582285755	-3.004251728399294e-6	-2.6869232409934617e-6	-0.00033302382099144204	-0.00030841033872371586
19.640000000000001	0.000021680407529290268	0.000019407088753855576	0.00003953942273894323	0.000024907890135268822	-3.3968444585726882e-6	-3.0406652550926796e-6	-0.000454721084978488	-0.0004175264842111951
19.66	0.000024532536365581844	0.000022044623062550593	0.000038847211062145804	0.00002476632605528859	-3.8082949797028876e-6	-3.4220851072021958e-6	-0.0005774983952082265	-0.0005290739440258652
19.68	0.000027300272720978368	0.000024632077336541814	0.00003756845698539586	0.000024123187565415577	-4.236691435250295e-6	-3.8226178965588615e-6	-0.000699979911170409	-0.000641340803565107
19.699999999999999	0.000030005774069399153	0.00002709811043636348	0.00003599847146556162	0.000022819747640131878	-4.684858974939348e-6	-4.2308798829210536e-6	-0.0008219203880680093	-0.0007519637972639387
19.719999999999999	0.0000326992473054867	0.00002936212954247054	0.00003444463180885778	0.000020723901029950058	-5.1596239489166436e-6	-4.63305914546552e-6	-0.0009441994622919174	-0.0008580447873899559
19.740000000000002	0.00003544198033138145	0.00003134232305769662	0.000033152697067311625	0.00001775061123749085	-5.66976404781672e-6	-5.013929097247451e-6	-0.0010684190748312314	-0.0009563997613790522
19.760000000000002	0.00003828480566229376	0.000032966555145092326	0.00003225321633348322	0.000013881548409364007	-6.2229530355804195e-6	-5.358505048252882e-6	-0.001196217356570987	-0.0010439387065244309
19.780000000000001	0.00004124719549559551	0.00003418444839485405	0.000031735691075796313	9.178621218547346e-6	-6.82234361018132e-6	-5.654155398252695e-6	-0.0013284823474503148	-0.0011181296184097848
19.800000000000001	0.0000443026155240091	0.000034977971804654564	0.00003145422604468021	3.7862473311919386e-6	-7.4636879279959694e-6	-5.892759667038255e-6	-0.001464688975927472	-0.0011774545014446227
19.82	0.0000473748120639048	0.00003536765971549316	0.00003116293183336574	-2.080330490570234e-6	-8.133933562955687e-6	-6.0723870316359444e-6	-0.0016025708942357148	-0.0012217441034710213
19.84	0.0000503476862870736	0.0000354125529656808	0.00003057431171588094	-8.159240859035896e-6	-8.81204868024399e-6	-6.198043319130958e-6	-0.0017382782876066909	-0.0012522995575526947
19.859999999999999	0.000053089094186684317	0.00003520381142275567	0.0000294310703325371	-0.000014173201444923054	-9.472512713481582e-6	-6.2813004511329735e-6	-0.0018670879089333638	-0.0012717704072096353
19.879999999999999	0.000055486279378953616	0.00003485389066355579	0.00002757998766575555	-0.000019860207050633613	-0.000010091439358186213	-6.338971146829829e-6	-0.0019846256963495395	-0.001283833890062738
19.900000000000002	0.00005748632448631226	0.00003448432366949478	0.000025032162059395268	-0.00002499695216069113	-0.000010654414617649656	-6.391264104413375e-6	-0.002088389678448322	-0.0012927753925026286
19.920000000000002	0.000059128912763822574	0.00003421506902411259	0.00002198811721137016	-0.000029411320868015636	-0.00001116376733007514	-6.459937311774113e-6	-0.002179111728675896	-0.0013030823497402824
19.940000000000001	0.000060555631725478324	0.000034157297162866456	0.000018809051234025664	-0.000032984002428771886	-0.000011642017712557755	-6.5668517898703985e-6	-0.002261338309221312	-0.001319134749220991
19.960000000000001	0.00006198642851483172	0.000034410008395027516	0.0000159347041098952	-0.0000356421359113796	-0.000012129049619425241	-6.733098022065658e-6	-0.00234279569584533	-0.001345024444405658
19.98	0.00006366819625071674	0.00003505962421232359	0.000013773840985503138	-0.00003734912648637355	-0.000012673174312176857	-6.978629129252131e-6	-0.0024326237293053284	-0.001384486073017547
20.	0.00006581227262379913	0.00003618098372807334	0.00001260438679357497	-0.00003809456315880638	-0.000013318828030525026	-7.322164712409156e-6	-0.0025390431310450532	-0.0014408894164900507
