# Supplementary material for: Stalled response near thermal equilibrium in periodically driven systems
Source: Nat Commun. 2024 Jan 4;15:294. doi: 10.1038/s41467-023-44487-2 (PMC10766978; doi:10.1038/s41467-023-44487-2)
Supplement: Supplementary file 3 — Source Data [file 41467_2023_44487_MOESM3_ESM.zip › source_data/Fig2-numerics.dat]

#t	Sz0,eq,f_0=0	Sz0Sz1,eq,f_0=0	Sz0Sz2,eq,f_0=0	Sz0,eq,f_0=4,T=0.5	Sz0Sz1,eq,f_0=4,T=0.5	Sz0Sz2,eq,f_0=4,T=0.5	Sz0,neq,f_0=0	Sz0Sz1,neq,f_0=0	Sz0Sz2,neq,f_0=0	Sz0,neq,f_0=4,T=0.5	Sz0Sz1,neq,f_0=4,T=0.5	Sz0Sz2,neq,f_0=4,T=0.5
0.	0.065610961949323976	-0.0017850150508757212	-0.00056663385104505082	0.065610961949323976	-0.0017850150508757212	-0.00056663385104505082	0.76377282196723484	-0.74413424138338213	0.65669898695615026	0.76377282196723484	-0.74413424138338213	0.65669898695615026
0.02	0.065610617934253157	-0.0017758713742041243	-0.00057515650985863476	0.065610617934253157	-0.0017758713742041243	-0.00057515650985863476	0.7635120013673421	-0.74387785081723379	0.65638668824708579	0.7635120013673421	-0.74387785081723379	0.65638668824708579
0.040000000000000001	0.065609960212483609	-0.0017665724971513627	-0.00058379015251035921	0.06559935418283569	-0.0017456416363099275	-0.00060210145755939387	0.76273010773713346	-0.74310934740052892	0.65545068249364125	0.7625791818327694	-0.74281378012896315	0.65519635154562517
0.059999999999999998	0.065608988454894102	-0.0017571402690499879	-0.00059250279188968052	0.065503962457729659	-0.0016915335018181585	-0.00064540074156633348	0.76142884371170982	-0.74183073315143344	0.65389363679528778	0.76012966056791342	-0.73928967191059491	0.651708771766909
0.080000000000000002	0.065607703474271195	-0.0017475962199270945	-0.00060126192382338461	0.065201578381448244	-0.0016089205023693265	-0.00070142607806866764	0.75961104077668784	-0.74004533535779993	0.65171998293901301	0.7547528650107308	-0.73057206719917866	0.64358375733749662
0.10000000000000001	0.06560610723262611	-0.0017379614881051567	-0.00061003462919489992	0.064560851422068632	-0.0014946898219523608	-0.00076493417827747795	0.75728064993715594	-0.73775779251685081	0.6489358974154894	0.74495935949118119	-0.71387117735412708	0.62845111272418786
0.12	0.065604202845653159	-0.0017282567510321506	-0.00061878768044991428	0.063490017377815178	-0.0013505644108984284	-0.00082954956289179802	0.75444272870550411	-0.73497403475583933	0.64554927361430137	0.72974264093533037	-0.68753513956740764	0.6049426669868142
0.14000000000000001	0.065601994582255518	-0.0017185021593219898	-0.00062748765181024763	0.061977893872505574	-0.0011848739696126848	-0.0008888900761062149	0.75110342446452483	-0.73170125883840342	0.64156968636587452	0.7090478694164497	-0.65197740440930407	0.57348380073417793
0.16	0.065599487860301509	-0.0017087172745189338	-0.00063610103294832465	0.060114769383351474	-0.0010118021234267506	-0.00093799291038134877	0.74726995426973941	-0.72794789788925274	0.63700834904552217	0.68399527663650828	-0.60992326295585586	0.53648788866317476
0.17999999999999999	0.065596689239546813	-0.001698921010345654	-0.00064459434541704053	0.058086013484532462	-0.00084836473722648201	-0.00097440210271635894	0.74295058117659263	-0.72372358599974029	0.6318780635023501	0.65678001158698551	-0.56584309423548129	0.49784706911544802
0.20000000000000001	0.065593606409045324	-0.0016891315779679408	-0.00065293426140899252	0.056140097125476851	-0.00071054603206432282	-0.00099838082705619446	0.73815458718634519	-0.71903911790114583	0.62619316311249873	0.63027752416539684	-0.52484072333475107	0.46196094995999637
0.22	0.065590248171996379	-0.001679366435162373	-0.00066108772421180628	0.054540593996615316	-0.00061028756907571466	-0.0010121513043772727	0.73289224292240285	-0.71390640392129323	0.61996944930150788	0.60747566108512141	-0.49150429743540619	0.43274572694681113
0.23999999999999999	0.065586624425781004	-0.0016696422395154828	-0.00066902206980574974	0.053515168409553171	-0.00055422688565946038	-0.0010185182017173819	0.72717477415658394	-0.70833842046215312	0.61322412191698039	0.59089099430517722	-0.46913920109762319	0.41298136388963885
0.26000000000000001	0.065582746139002002	-0.0016599748058204675	-0.00067670514894806882	0.053212948169161056	-0.00054389540410940129	-0.0010194214052807529	0.72101432532738696	-0.70234915626055994	0.60597570386525035	0.58210244170290981	-0.45948977210739084	0.40407973183072526
0.28000000000000003	0.06557862532457015	-0.0016503790677473221	-0.00068410544916705507	0.053677361247375766	-0.00057638843712635307	-0.0010148842534451821	0.71442392019108691	-0.69595355471656806	0.59824396046172246	0.58147917771564872	-0.46277484831369253	0.40611674223414002
0.29999999999999999	0.065574275008916938	-0.0016408690437272541	-0.00069119221599611008	0.054837548055960861	-0.00064469569777377347	-0.0010026532343215301	0.70741741976910388	-0.68916745259139078	0.59004981396814049	0.58812891204664219	-0.47779347402638689	0.41792092885543364
0.32000000000000001	0.0655697091977408	-0.0016314578071534788	-0.00069793557283267388	0.056519239497957896	-0.00073766789515129771	-0.0009786882319689702	0.70000947776060674	-0.68200751539803883	0.58141525381870618	0.60006337790896169	-0.50199734185263767	0.43713977051080688
0.34000000000000002	0.06556494283950759	-0.0016221574610012779	-0.00070430663872517174	0.058474544254180083	-0.00084038326333276195	-0.0009385076472558547	0.69221549359962553	-0.67449116982240564	0.57236324305671005	0.61455995584372203	-0.53163338241627156	0.46038445545059337
0.35999999999999999	0.06555999178329941	-0.0016129791166958896	-0.00071027764362503742	0.060427466019194132	-0.0009358662746889318	-0.00087910816595338642	0.68405156334585782	-0.66663653352451746	0.56291762151981595	0.6286711079963403	-0.56216116855015441	0.48363223307485237
0.38	0.065554872736661551	-0.0016039328773839248	-0.00071582204021845841	0.06212746710574707	-0.0010084328220303813	-0.00080080870837405046	0.67553442860657364	-0.65846234268881332	0.55310300632766607	0.63979012571528915	-0.58904467497077151	0.50295892300398659
0.40000000000000002	0.065549603217348651	-0.0015950278254951919	-0.00072091461195748774	0.063398787350703367	-0.0010477333962994016	-0.00070818794290817069	0.66668142369481687	-0.64998787769184774	0.54294469023255909	0.64614184419585286	-0.60875360411660784	0.51543363969242384
0.41999999999999998	0.065544201504463884	-0.0015862720145561893	-0.00072553157659473871	0.064171845360730062	-0.0010517216923239536	-0.00060958186902637657	0.65751042123402981	-0.64123288727542538	0.53246853840172503	0.64706362397853634	-0.61957945356264654	0.51981275088142853
0.44	0.065538686586320671	-0.0015776724652944094	-0.00072965068464853761	0.064487155818043818	-0.0010270681726347666	-0.00051532555954885567	0.64803977642762034	-0.63221751160724493	0.52170088420045235	0.64299431616371128	-0.62187904439642228	0.51669823368556744
0.46000000000000002	0.065533078105200093	-0.0015692351658735462	-0.00073325131227758994	0.064470807363047555	-0.00098686205892817291	-0.00043558572393586487	0.6382882702135616	-0.62296220462420593	0.51066842454051164	0.63518206341689276	-0.61762791774352366	0.50808388585997977
0.47999999999999998	0.065527396300828766	-0.0015609650762365007	-0.00073631454809787444	0.064289733414545691	-0.00094680483518828906	-0.00037873422082961017	0.62827505152971108	-0.61348765604764699	0.49939811535877326	0.62521283746811551	-0.60950447182119305	0.49651438958044325
0.5	0.065521661950273091	-0.0015528661364687182	-0.00073882327326631886	0.064100594926017995	-0.00092151493491208353	-0.00035069806657538061	0.61801957891935966	-0.60381471346224336	0.48791706776980398	0.61450934287911019	-0.59989979145493422	0.48421877145298098
0.52000000000000002	0.065515896308304067	-0.0015449412791181047	-0.00074076223475895431	0.064006379900292842	-0.00092194083714888103	-0.00035501294581388731	0.60754156170255957	-0.59396430484491125	0.47625244543629991	0.60394106619949972	-0.5901902901518673	0.47250473783114877
0.54000000000000004	0.065510121043683811	-0.0015371924453536426	-0.00074211811088781276	0.064031076125721065	-0.00095393930465772353	-0.0003929164635583654	0.59686090094874578	-0.58395736192677972	0.46443136367136539	0.59363745321306238	-0.58043499552437772	0.46153016946265274
0.56000000000000005	0.065504358174953536	-0.0015296206047940714	-0.00074287956930264854	0.064117458459864884	-0.0010175948921453681	-0.00046296980233127838	0.58599763047500109	-0.5738147447593378	0.45248079077423137	0.58303447283661181	-0.56951051283034271	0.45043625723591407
0.57999999999999996	0.065498630005343839	-0.0015222257790321672	-0.00074303731666635481	0.064147775122344708	-0.0011070611681655365	-0.00056026068055016476	0.574971858102578	-0.56355716785071641	0.44042745207558898	0.57112787389988107	-0.55561685306222763	0.43776857658659851
0.59999999999999998	0.065492959055289457	-0.0015150070685484018	-0.00074258413991725586	0.063982200149321766	-0.0012112180414498852	-0.00067585009562580456	0.56380370739463881	-0.55320512822133394	0.42829773713991642	0.55685922787826669	-0.53702545706096871	0.42207760406005446
0.62	0.065487367996125367	-0.0015079626830979478	-0.00074151493898200194	0.063505382308883362	-0.0013156438745853816	-0.0007973402201996091	0.55251326009862034	-0.54277883571828112	0.41611761054711421	0.53952622749175649	-0.51285501812362866	0.4025349570017227
0.64000000000000001	0.065481879581007318	-0.0015010899752167309	-0.00073982675048818447	0.062668305651563505	-0.0014059213568099194	-0.00091098361948144246	0.54112049951139518	-0.53229814590896696	0.40391252664272559	0.51909668545408527	-0.48359526838339328	0.37935466903889448
0.66000000000000003	0.065476516576605082	-0.0014943854768088502	-0.00073751876265528565	0.061512888658486697	-0.0014713679561400711	-0.0010047977311162283	0.5296452549783921	-0.52178249585790415	0.39170734861215695	0.49632913262931527	-0.45115120405233544	0.35384597309946497
0.68000000000000005	0.065471301694829898	-0.001487844938724385	-0.0007345923209383029	0.060171426974224507	-0.0015076591093622048	-0.0010713468712126549	0.51810714773487498	-0.51125084307218183	0.37952627220175689	0.47266276464717466	-0.41838237023458652	0.32807416715904314
0.70000000000000007	0.065466257523310867	-0.0014814633729416382	-0.00073105092468010724	0.058840900217277725	-0.0015171268322152868	-0.0011088670313856332	0.50652553828406255	-0.50072160787827036	0.3673927543708847	0.44991514140400018	-0.38835576418956463	0.30429048866048108
0.71999999999999997	0.065461406457356153	-0.0014752350975189427	-0.00072690021459079213	0.057739927622190823	-0.0015066358648479806	-0.0011202790246957091	0.4949194755075107	-0.49021261947342953	0.3553294471244316	0.42988407966074771	-0.36364435822167501	0.28438065692561421
0.73999999999999999	0.065456770631517724	-0.001469153783747762	-0.0007221479511922077	0.057060392881762845	-0.0014840621295737558	-0.0011107195158287161	0.48330764768516204	-0.47974106586866516	0.3433581367344895	0.41396636493955186	-0.3459112734124517	0.26951728334754721
0.76000000000000001	0.06545237185340641	-0.0014632125057262649	-0.0007168039842729429	0.056925393777666533	-0.0014548255452256423	-0.0010847996620735531	0.47170833559743591	-0.46932344791793923	0.33149968852393513	0.40288132101236018	-0.33581255143185967	0.26005099473188775
0.78000000000000003	0.065448231534799228	-0.0014574037917744268	-0.00071088021354727415	0.057361818013393129	-0.0014196397110833488	-0.0010446863284083903	0.46013936787234633	-0.45897553760216125	0.31977399734479117	0.39654423518271042	-0.33309024723570019	0.25555939417680057
0.80000000000000004	0.065444370628810755	-0.0014517196778387614	-0.0007043905406603837	0.058292055071390403	-0.0013740917516148372	-0.00098960285453142047	0.44861807872317178	-0.44871234070964999	0.30819994384569282	0.39409736068214679	-0.33670493123781486	0.25495924233278272
0.82000000000000006	0.065440809563645563	-0.0014461517624543355	-0.00069735081288258699	0.059546457723729407	-0.0013101965012184205	-0.00091682110625479485	0.43716126821878498	-0.43854806402965013	0.29679535658564582	0.39408386406000356	-0.34494864305620393	0.25665206706621119
0.83999999999999997	0.065437568180420735	-0.0014406912630945817	-0.00068977875859715931	0.060895568950480761	-0.0012196272362389911	-0.00082376726210641946	0.4257851652077142	-0.42849608714646986	0.2855769800134621	0.39473527800942659	-0.3555923744275799	0.25874082025294659
0.85999999999999999	0.065434665672314041	-0.0014353290738238003	-0.00068169391501179954	0.062097496919355899	-0.0010977365160757674	-0.0007104585092494245	0.41450539301003286	-0.41856893889558883	0.27456044829675086	0.39432444152519142	-0.36616402841828449	0.2593575585601201
0.88	0.065432120525082904	-0.0014300558238254865	-0.00067311754847128313	0.0629510380442036	-0.00094689261274102585	-0.00058123175009558784	0.40333693797435732	-0.40877827851519616	0.26376026494850702	0.39151288409440327	-0.37438514787914989	0.25706670948743182
0.90000000000000002	0.065429950459036268	-0.0014248619367668372	-0.00066407256764028366	0.06334125360044518	-0.00077759661869251234	-0.00044488883454291139	0.39229412098571997	-0.3991348814991616	0.25318978816717869	0.38560802846239611	-0.37866049985263367	0.25121212692249462
0.92000000000000004	0.065428172374731586	-0.0014197376906097819	-0.00065458343011015607	0.063264236832095755	-0.00060670559250034298	-0.0003130858480160717	0.38139057199242426	-0.38964863013020734	0.24286122177345162	0.37665914082979846	-0.37841954599362154	0.2420485429023761
0.94000000000000006	0.065426802298814923	-0.0014146732777711862	-0.00064467604271318396	0.062823264021712288	-0.0004535278941849262	-0.00019770347780235023	0.37063920760905722	-0.38032850864500456	0.23278561159882233	0.36536610007812431	-0.37414229164158042	0.23058316784718486
0.95999999999999996	0.065425855334528049	-0.0014096588652632372	-0.00063437765624154568	0.06219762364289172	-0.00033559372025165554	-0.00010842414937521291	0.36005221183703989	-0.37118260295800887	0.22297284715028987	0.35283498560600579	-0.36705234154037186	0.21819829437795984
0.97999999999999998	0.065425345613302766	-0.0014046846546784397	-0.00062371675486213446	0.061593944395277045	-0.00026576618181079967	-0.000051446872714893538	0.3496410199267842	-0.36221810484283656	0.21343166835479871	0.34026080356204064	-0.35861797467627532	0.20622351219706733
1.	0.065425286248824654	-0.0013997409416496437	-0.00061272294086048284	0.061194038111963389	-0.00025122175146768608	-0.000029448461080685412	0.33941630539525869	-0.35344132044877974	0.20416967715949774	0.32863016735530687	-0.3500615593793508	0.19561447894630468
1.02	0.06542568929522774	-0.0013948181746807065	-0.00060142681524121694	0.061112269900931882	-0.00029361968738286434	-0.000042175861182127544	0.32938797019438099	-0.34485768300295905	0.19519335374631	0.31851597965498063	-0.3420262778048373	0.18680621526820357
1.04	0.065426565707190687	-0.0013899070129527805	-0.00058985985471832897	0.061371228704739655	-0.00038934381713883262	-0.000086886596153027545	0.3195651380128891	-0.33647176952946412	0.18650807710013759	0.30999906260194082	-0.3344566315663261	0.17972218890406438
1.06	0.065427925303224832	-0.0013849983829061427	-0.00057805428570138068	0.061899646188545432	-0.00052922058129361432	-0.00015825790746001184	0.30995615067913324	-0.32828732139299011	0.17811814965401673	0.30271652675992905	-0.32668466766042953	0.17388606977138168
1.0800000000000001	0.06542977673206668	-0.0013800835334385406	-0.00056604295580059416	0.062552370983438799	-0.00069813972418564241	-0.00024803852585036229	0.3005685676185344	-0.3203072684573694	0.17002682572334027	0.29601169322127446	-0.31768820884474502	0.16859288200149416
1.1000000000000001	0.065432127442402288	-0.0013751540892635791	-0.00055385920358096141	0.063148374128083828	-0.0008757698889396287	-0.0003451870205653032	0.29140916830662888	-0.31253375662904681	0.16223634342869331	0.28914403496618413	-0.3064664928786135	0.16311195474106893
1.1200000000000001	0.06543498365574596	-0.0013702021023846919	-0.00054153672688875276	0.063518645802343565	-0.0010394013568496528	-0.00043717332457180597	0.28248395764260992	-0.3049681785406399	0.15474795980113598	0.28150680055993371	-0.2924374883306996	0.15688936909506487
1.1400000000000001	0.065438350342243101	-0.0013652201013577073	-0.00052910945068886106	0.06355218034119442	-0.0011687372662677296	-0.00051245068447579312	0.27379817415819879	-0.2976112071139751	0.14756198875643439	0.27279681755360918	-0.27572180396759338	0.14969961502836027
1.1599999999999999	0.065442231200479151	-0.001360201138001324	-0.00051661139471036177	0.06322717199817296	-0.0012509198580413078	-0.00056322176496242937	0.26535630096475632	-0.29046283172997994	0.14067784162399477	0.26309139395357784	-0.25719349758754506	0.1416941162524098
1.1799999999999999	0.06544662864021733	-0.0013551388315720947	-0.00050407654173816735	0.062617904918817024	-0.0012834411783740132	-0.00058719651200997425	0.25716207932607804	-0.28352239672054419	0.13409406991333761	0.25281343775119708	-0.23827189589965173	0.13332722446810671
1.2	0.065451543768204334	-0.001350027409911414	-0.00049153870688201096	0.061875180635287908	-0.00127351993345029	-0.00058747353412094694	0.2492185247382237	-0.27678864188958763	0.1278084100047005	0.24260046253986123	-0.22055278949945711	0.12519345462821788
1.22	0.06545697637915443	-0.001344861747518522	-0.00047903140865271365	0.061186451895278493	-0.0012344076148726769	-0.00057067880761852915	0.2415279453844234	-0.27025974476217662	0.12181782945248647	0.23312159634347268	-0.20544446455026183	0.11784550756151518
1.24	0.065462924946958378	-0.0013396374003484882	-0.00046658774224671989	0.060727412866097841	-0.0011805221840789325	-0.00054431874144123329	0.234091962825137	-0.2639333642562865	0.11611857459658387	0.22489721054138762	-0.19393797056355083	0.11165677506258333
1.26	0.065469386623112691	-0.0013343506369603991	-0.00045424025566107029	0.060617777105705872	-0.0011234203800297715	-0.00051444220621969794	0.22691153477358206	-0.25780668546783497	0.11070621918407714	0.21816703415485422	-0.18653899371538624	0.10675557969618182
1.28	0.065476357235922322	-0.0013289984661473894	-0.00044202082912420115	0.060891256834688823	-0.0010696981681291989	-0.0004842730647459173	0.21998697980220994	-0.25187646525888063	0.10557571371287405	0.21283313381989744	-0.18330075092603321	0.10302312065540273
1.3	0.065483831293932759	-0.0013235786606118558	-0.00042996055848143477	0.061485652708948013	-0.0010208559241085477	-0.00045394155219981996	0.213318003814081	-0.24613907833995408	0.10072143521868448	0.20848433567558505	-0.18387643569322329	0.10013476473369103
1.3200000000000001	0.065491801993256993	-0.001318089776681991	-0.00041808964286678407	0.062255078699300637	-0.00097458968368486013	-0.00042113853715487412	0.20690372811298163	-0.2405905635388044	0.096137237239795323	0.20449346144399083	-0.18755201041415437	0.097631991636883159
1.3400000000000001	0.065500261227922463	-0.001312531169880865	-0.00040643727724406359	0.063002646471021773	-0.00092686183271884284	-0.00038242692565237588	0.20074271889622164	-0.23522666995489977	0.091816499705727972	0.20016675706388304	-0.19328309699008481	0.095021318387987691
1.3600000000000001	0.065509199603223378	-0.0013069030063426676	-0.0003950315503167337	0.063527651033885246	-0.00087414979347818361	-0.00033488073153394721	0.1948330179951353	-0.23004290270328601	0.087752178510740172	0.19491358298879702	-0.1997947897950309	0.091891429143947767
1.3800000000000001	0.065518606453428996	-0.0013012062698848775	-0.00038389934809340137	0.063676656924810782	-0.00081528356125053214	-0.00027759507619094792	0.1891721746803372	-0.22503456796142685	0.083936854547134621	0.1883956504980242	-0.20578151037486964	0.088021866088144468
1.4000000000000001	0.065528469861760696	-0.0012954427646895556	-0.00037306626361265777	0.063384866017238972	-0.00075234319403075234	-0.00021254000901272524	0.18375727835145783	-0.22019681704222743	0.080362781988759596	0.18061530810365661	-0.21017478926606598	0.083443782734732269
1.4199999999999999	0.065538776684130162	-0.0012896151136602627	-0.00036255651318748555	0.062695331079485661	-0.00069035692566212989	-0.00014440897800481814	0.17858499192789523	-0.21552468922814499	0.077021935630801702	0.17191698355825197	-0.21237890446229102	0.078423940499741357
1.44	0.065549512576056568	-0.0012837267522419135	-0.00035239285941485177	0.06174980998674412	-0.00063599622586997875	-0.000079548950707209604	0.17365158575913764	-0.21101315311519342	0.073906057107426815	0.16290241976213787	-0.21236422220126705	0.073376833611302469
1.46	0.065560662022577099	-0.0012777819179609628	-0.00034259654145726154	0.06075410133945347	-0.00059584759615578103	-0.000024493222619763333	0.16895297187070257	-0.20665714623034517	0.071006699825555242	0.15428765571162434	-0.21057070192888022	0.068743753951213071
1.48	0.065572208371411034	-0.0012717856354364856	-0.00033318721258037559	0.059928397707829428	-0.00057488934153987481	0.000015268112441887971	0.16448473837049471	-0.20245161270213913	0.068315272468158994	0.14674486481053151	-0.20766538428133879	0.064886842250554327
1.5	0.065584133868983763	-0.001265743697277194	-0.00032418288551363389	0.0594562960635035	-0.00057551113970121665	0.000035922729216666949	0.16024218383625827	-0.19839153878166404	0.065823080936671177	0.14076954571093703	-0.20425528632023107	0.062026942154911426
1.52	0.065596419698954411	-0.0012596626404899197	-0.00031559988544968553	0.059444366573795815	-0.00059704974941955299	0.000035451196922251654	0.15622035151489566	-0.19447198603047061	0.063521368617754301	0.13659810708377312	-0.20065549839252933	0.06022506356109579
1.54	0.06560904602456108	-0.0012535497189736788	-0.00030745281126069723	0.059899897337522545	-0.00063566811077090529	0.000013566866854809734	0.15241406316551642	-0.19068812201067556	0.061401354874107285	0.13418314283610849	-0.19677455131642574	0.059390301070611426
1.56	0.065621992032725729	-0.0012474128718851785	-0.00029975450475193399	0.060730161617773948	-0.00068455420163178807	-0.000028224063450616593	0.1488179523863648	-0.18703524833373702	0.059454271674040306	0.13322165029290395	-0.19214089267740797	0.05929961476918081
1.5800000000000001	0.065635235981114592	-0.0012412606882716837	-0.00029251602805001331	0.061763179404177193	-0.00073466833651050778	-0.000086435920507110797	0.14542649727037804	-0.18350882594538023	0.057671398288578188	0.13322607406769793	-0.18606666984205894	0.059628467468844794
1.6000000000000001	0.065648755248444934	-0.0012351023679512616	-0.00028574664941951461	0.062786652395356912	-0.00077630660869983797	-0.00015559133024620891	0.14223405224457597	-0.18010449754593827	0.056044093997693861	0.13362514348313709	-0.17791405641723457	0.06000100462925511
1.6200000000000001	0.065662526385344588	-0.001228947679073486	-0.00027945383721676015	0.063597663539044724	-0.00080138799064216962	-0.00022877053461009544	0.13923487895226228	-0.17681810706740031	0.05456382876025874	0.13387703695267389	-0.16738620999671261	0.060063816643379842
1.6400000000000001	0.065676525169441169	-0.0012228069122818958	-0.00027364326210289891	0.064051582834733056	-0.0008057796573099664	-0.00029885628271808518	0.1364231760503859	-0.17364571615142033	0.053222211814299592	0.13357198111942226	-0.15473114637330992	0.059569801665139879
1.6600000000000001	0.06569072666190201	-0.0012166908321454353	-0.00026831880742990422	0.064096829750441009	-0.00079063330686565334	-0.00036013860722761831	0.13379310780081499	-0.17058361759431903	0.052011018184741888	0.13249978819730796	-0.14076268779246876	0.058442098586992959
1.6799999999999999	0.06570510526578599	-0.0012106106257330912	-0.00026348258761250964	0.063784986356659801	-0.00076201950551088929	-0.00040959096595837019	0.13133883134410235	-0.16762834574839669	0.050922213086688664	0.1306647378365125	-0.12668224853309076	0.056788770450966239
1.7	0.065719634786858216	-0.0012045778487615177	-0.00025913497446850703	0.063253119157413662	-0.00072899460232771218	-0.00044718712868845045	0.12905452255775074	-0.16477668389045957	0.049947974221443786	0.12824533394695309	-0.11378563245901666	0.054860356304934542
1.72	0.065734288494984083	-0.0011986043698465967	-0.00025527463111650606	0.062684018847617984	-0.00070099496273396886	-0.00047507676341257063	0.12693440040646004	-0.16202566859091644	0.049080711971522598	0.12551366885619947	-0.1031887179205763	0.052969905132508592
1.74	0.065749039189518743	-0.0011927023126995645	-0.00025189855343771272	0.062256377266134866	-0.00068557763156653489	-0.00049595593287107831	0.12497274970877592	-0.1593725911381571	0.048313087508516893	0.12274049178017288	-0.095670504086210528	0.051408695710864164
1.76	0.065763859262954305	-0.0011868839971379205	-0.00024900211864994914	0.06209842177899777	-0.00068704055131870237	-0.00051124487038341562	0.12316394225043287	-0.15681499609303462	0.047638028835517078	0.12011337257085042	-0.091645211442365204	0.050383575572879348
1.78	0.065778720768932542	-0.0011811618787933922	-0.00024657914081227528	0.062255880116414586	-0.00070586060224870142	-0.00051967638117677781	0.12150245619071631	-0.15435067706965683	0.047048744791749128	0.11768811297961279	-0.091203422065672141	0.049984006645025877
1.8	0.065793595490168832	-0.0011755484882153694	-0.00024462193275873179	0.062680707931648816	-0.00073865173920574165	-0.00051676831307551768	0.11998289371525589	-0.15197766985617833	0.046538737053455404	0.11538260402388695	-0.094148211004788818	0.050173928457045262
1.8200000000000001	0.065808455006412026	-0.0011700563694942781	-0.00024312137438726317	0.063242623288816524	-0.00077853789815626392	-0.00049551191843894352	0.11859999690285683	-0.14969424300870826	0.046101810170170114	0.11301170587156834	-0.099992379423189753	0.050802429292050567
1.8400000000000001	0.065823270765135222	-0.0011646980188931288	-0.00024206698649023584	0.063761395053506642	-0.0008161517904488047	-0.00044836591655776636	0.11734866178786224	-0.147498886067228	0.045732079680492685	0.1103528498686841	-0.10794299434755254	0.051633179628356701
1.8600000000000001	0.065838014151745672	-0.0011594858238217071	-0.00024144701007430824	0.064053436330872293	-0.00084150577320714695	-0.00037016229005725626	0.11622395060266316	-0.14539029555929378	0.045423978355487553	0.10722499530541169	-0.11693806996576647	0.05239533425627825
1.8800000000000001	0.065852656560419498	-0.0011544320024784172	-0.00024124849041992635	0.063981805005977776	-0.00084655332024930266	-0.00026090948930596047	0.11522110220570897	-0.14336735896987207	0.045172260621802462	0.10355931527635426	-0.12578764650556792	0.052851526300293126
1.9000000000000001	0.065867169465484932	-0.0011495485445764675	-0.00024145736567925125	0.063496066646345495	-0.00082762257016883237	-0.00012717769376523885	0.114335540704739	-0.14142913687067954	0.044972005220470741	0.0994409403683848	-0.13340816576321429	0.052865022978146409
1.9199999999999999	0.065881524493178911	-0.0011448471534324586	-0.00024205855918125324	0.062649989253495797	-0.00078662567330332195	0.000018771349751138533	0.1135628822982277	-0.13957484341130222	0.04481861615961083	0.095108930872118191	-0.13906500908159661	0.052439985365859088
1.94	0.065895693492137974	-0.0011403391898742593	-0.00024303607522880438	0.061591369870354462	-0.00073041694703129823	0.00016178927914121954	0.11289894036734954	-0.13780382538618002	0.044707822023123928	0.090914645510448477	-0.14251098506789275	0.051716205037448101
1.96	0.06590964860552917	-0.0011360356181228937	-0.00024437309756344949	0.060527158459189878	-0.00066864411784359548	0.0002871924063818955	0.11233972886023719	-0.13611554009814231	0.044635673699467838	0.087251503460780422	-0.14395478936713404	0.05092015255792226
1.98	0.06592336234123175	-0.0011319469541378399	-0.00024605209028084884	0.059674402873851284	-0.00061118319922023531	0.0003831044215215941	0.1118814640211161	-0.1345095322461764	0.044598540597350356	0.084476058981383773	-0.14388057126236856	0.050293320443175971
2.	0.065936807641562678	-0.0011280832166509769	-0.00024805490025083671	0.059210354362211948	-0.00056623644305694651	0.00044106562944910485	0.11152056452329734	-0.13298541006988007	0.044593105417521366	0.082839168710153788	-0.14280590134446039	0.050023866708563756
2.02	0.065949957953553351	-0.0011244538811053459	-0.00025036286077441405	0.059233243993119078	-0.00053952978318561745	0.00045534550691667813	0.11125365007291627	-0.13154282098501252	0.04461635755216875	0.08243949412234719	-0.14107536810601021	0.050198711350062222
2.04	0.065962787295850811	-0.0011210678369124108	-0.00025295689576582819	0.059741070128186857	-0.00053433892208894218	0.00042210339226547711	0.11107753856256131	-0.13018142694705367	0.044665585185362983	0.083204583044033498	-0.13875368886260572	0.050781394547716491
2.06	0.065975270326158353	-0.0011179333480568487	-0.00025581762388060536	0.060631673203438041	-0.0005517657903616538	0.0003394529988634612	0.11098924185271913	-0.1289008797776573	0.044738366170732097	0.084900580688665961	-0.13563944881320039	0.051615735552679218
2.0800000000000001	0.065987382407296402	-0.0011150580175255803	-0.00025892546210194711	0.061724161750414119	-0.00059085176719258711	0.00020874262873330982	0.11098596027210694	-0.12770079668744599	0.044832557763853954	0.087169770745448572	-0.13138705673769879	0.052456463508908806
2.1000000000000001	0.065999099670054129	-0.001112448755457976	-0.00026226072810171114	0.062798493538346267	-0.00064852356817790904	0.000036376533651207715	0.11106507592904119	-0.12658073622405536	0.04494628528982704	0.089592656956991146	-0.12569705979878074	0.053027464177056782
2.1200000000000001	0.066010399075924653	-0.0011101117513957273	-0.0002658037409820832	0.063645835395419625	-0.00071970989466286356	-0.00016518506672404815	0.11122414493292804	-0.12554017486863492	0.045077929828034491	0.091765917775954109	-0.11850912733817137	0.053099233373878632
2.1400000000000001	0.066021258476991362	-0.0011080524506434236	-0.00026953491967018905	0.064118038382728337	-0.00079800259644381352	-0.0003784817438197835	0.11146088862746068	-0.12457848449679297	0.045226114998347035	0.09338048316893427	-0.11012013225993386	0.052562499200169408
2.1600000000000001	0.066031656673753603	-0.0011062755349263084	-0.00027343487859319421	0.064162695543218684	-0.00087691657929429498	-0.0005843273167317059	0.11177318393970109	-0.1236949109107518	0.045389692935050852	0.094279660703860568	-0.10117272592650031	0.051467546166110906
2.1800000000000002	0.066041573469918069	-0.001104784907290747	-0.00027748452010645242	0.063833137287799879	-0.00095133481791058461	-0.00076603901929144652	0.11215905295438872	-0.12288855363943081	0.045567729536836431	0.094480172603903179	-0.092518765543509518	0.050009798816131892
2.2000000000000002	0.066050989725719766	-0.001103583681413299	-0.00028166512306331687	0.063270228221827873	-0.0010184626492432021	-0.00091260442043391773	0.11261665182001512	-0.12215834719082314	0.045759489083117381	0.094149714596867384	-0.085023844615946142	0.048468138228937516
2.2200000000000002	0.066059887408324802	-0.0011026741752561964	-0.0002859584272964788	0.062661834732218591	-0.0010777784149168419	-0.0010192991301259703	0.11314425909820425	-0.1215030439287697	0.045964418308333324	0.093548664381914615	-0.079400302750695234	0.047125212340671248
2.2400000000000002	0.066068249638054688	-0.0011020579090990634	-0.00029034671341467838	0.062192210796133352	-0.0011299442528196722	-0.0010856916030984633	0.11374026366540707	-0.12092119873075924	0.046182130028225452	0.092954167617143035	-0.076122751592163723	0.046202462924212498
2.2600000000000002	0.066076060732547515	-0.0011017356077708609	-0.00029481287751553786	0.061994999124469985	-0.0011751121372605422	-0.0011122923800920628	0.1144031522752384	-0.12041115556926378	0.046412386413027737	0.092587818061251936	-0.075421085134991808	0.045827170746763152
2.2800000000000002	0.066083306247820772	-0.0011017072071789619	-0.00029934050065578283	0.062120771487612025	-0.0012113018307468894	-0.0010976197446231108	0.11513149688976959	-0.11997103614163568	0.046655082003735825	0.09256411104643375	-0.077304581239058604	0.04602904204827149
2.3000000000000003	0.066089973015695913	-0.0011019718648555832	-0.00030391391250101513	0.062525473724930058	-0.0012335400591179102	-0.0010371479224220437	0.11592394188646693	-0.11959873065716252	0.046910226568922249	0.092869516754917558	-0.081570552011869107	0.046753567759438862
2.3199999999999998	0.066096049176799565	-0.001102527974515051	-0.00030851824904280095	0.063081709516630502	-0.0012343074999222117	-0.00092480942787995929	0.11677919124066549	-0.11929189087145235	0.047177927899959213	0.093374779786405626	-0.087785496577363217	0.047881466093825438
2.3399999999999999	0.06610152421134674	-0.001103373184353329	-0.00031313950406633428	0.063610745361517174	-0.0012055041094404875	-0.00075668001996789108	0.11769599578658502	-0.11904792544027647	0.047458374642658889	0.09387687771643316	-0.095270309996269842	0.049251315046505331
2.3599999999999999	0.066106388965178287	-0.0011045044189134934	-0.00031776457421586746	0.063928820918700391	-0.0011415302408590913	-0.00053536875880071111	0.11867314064935869	-0.11886399764548178	0.047751819263698536	0.094161274588548116	-0.10314372032370039	0.050687342021341744
2.3799999999999999	0.066110635671759899	-0.0011059179044001638	-0.00032238129744899258	0.06389698388590842	-0.001042342810420923	-0.00027291887800453413	0.11970943294238767	-0.11873702552680712	0.048058561248936475	0.094069630656440695	-0.11045878760643825	0.052032030522315413
2.3999999999999999	0.066114257972026413	-0.0011076091970835256	-0.00032697848477715452	0.063461034145990691	-0.00091499176354310069	9.6366813964257614e-6	0.12080368981296474	-0.11866368443402242	0.04837893063040876	0.093554908733899267	-0.11641031638138011	0.053176318185781272
2.4199999999999999	0.066117250926771176	-0.0011095732145330883	-0.00033154594529762049	0.062669600871569586	-0.00077267226411136675	0.00028631690274143196	0.12195472692117948	-0.11864041199400008	0.048713271936508047	0.092707662609190278	-0.12053290907484643	0.054075807239973073
2.44	0.066119611028549408	-0.0011118042696047562	-0.00033607450435665237	0.061664584807134382	-0.00063161787705517253	0.00053204604450036996	0.1231613474229788	-0.11866341546833732	0.049061928658385649	0.091745167806581152	-0.12279685533156518	0.054745070566977305
2.46	0.066121336206886427	-0.0011142961065395418	-0.00034055601492455345	0.060646969654409522	-0.00050734376118665228	0.00072751008896529065	0.1244223315307525	-0.11872868145835876	0.049425228322247258	0.090966340987791661	-0.1235572712885889	0.055232326818886956
2.48	0.066122425830102971	-0.001117041939285128	-0.00034498336237773902	0.05982835804530956	-0.00041193382592993183	0.00086098374985697085	0.1257364267107608	-0.11883198789501449	0.049803468254502978	0.090685139860887221	-0.12338634069249892	0.05558618547442773
2.5	0.066122880703945064	-0.0011200344913980531	-0.00034935046245233165	0.059381484141436347	-0.00035317095290754788	0.00092704638584746937	0.12710233857619563	-0.11896891823400038	0.050196902122442918	0.091159466280377577	-0.12286612212885648	0.055828673848574643
2.52	0.066122703063955346	-0.0011232660373441394	-0.00035365225294747837	0.059401238595975681	-0.00033509050940181903	0.00092382609770609234	0.12851872252408864	-0.11913487775810076	0.050605727328667256	0.092531253136326375	-0.12241653995750726	0.05594441189810101
2.54	0.0661218965653107	-0.0011267284449319112	-0.00035788467900823434	0.059883643139014897	-0.0003588485002453054	0.00085092812421373038	0.12998417615855584	-0.11932511187328106	0.051030073332603912	0.094789196042415036	-0.12219879370661016	0.055888971766837998
2.56	0.066120466267402367	-0.0011304132184280224	-0.00036204467238785259	0.060726135895034117	-0.0004229543965879011	0.00070948169633531719	0.13149723253658924	-0.11953472626801068	0.051469990966410167	0.097761407547752754	-0.1221018116445067	0.055613464101447172
2.5800000000000001	0.066118418615507268	-0.001134311542155271	-0.00036613012498366848	0.061749229671769434	-0.00052267710294359379	0.00050432365520769809	0.13305635426432438	-0.11975870879209646	0.051925442806259305	0.10114163433565776	-0.12180399258737817	0.055097290634089073
2.6000000000000001	0.066115761416559782	-0.0011384143241780081	-0.00037013985676551814	0.062736240159754042	-0.00064928101196903496	0.00024689973595600975	0.13465992846547009	-0.11999195289658003	0.052396294653717	0.10454777781902164	-0.12089591545674909	0.054376293428738148
2.6200000000000001	0.06611250381305317	-0.0011427122397604447	-0.00037407357867949575	0.063483548563107839	-0.00079016518973110822	-0.000043304343884671692	0.13630626263684414	-0.120229282464731	0.052882308173700612	0.10760372605718399	-0.119037358056161	0.053551618298195935
2.6400000000000001	0.066108656251501974	-0.0011471957743738534	-0.00037793185064183277	0.063849625418816558	-0.00093062780524413857	-0.00034050470369785535	0.137993581397438	-0.12046547785282012	0.05338313472832637	0.11002638284769034	-0.11610327593377658	0.052769939768208735
2.6600000000000001	0.066104230447060708	-0.001151855265891441	-0.00038171603519128461	0.063789312993950908	-0.0010569740553264505	-0.0006175012817941708	0.1397200241344182	-0.12069530294997957	0.05389831043750299	0.1116940101128035	-0.11226538010517828	0.052179139844125588
2.6800000000000002	0.066099239346414873	-0.0011566809457487573	-0.00038542824714248719	0.063362909618954633	-0.0011596822650251568	-0.00085166124361515938	0.1414836435382979	-0.12091353305807144	0.054427252488486545	0.11267452057533939	-0.10797580249522734	0.051878122807921312
2.7000000000000002	0.06609369708388485	-0.0011616629787510394	-0.0003890712996537718	0.062717188359254661	-0.0012351175606436747	-0.0010291335396026106	0.14328240501696593	-0.12111498338631323	0.054969256707700663	0.11320402043126188	-0.10386223234416186	0.051884388761706368
2.7200000000000002	0.06608761893746895	-0.0011667915013072808	-0.00039264864719197601	0.062044435466981074	-0.0012850451268730696	-0.0011454349728449061	0.14511418697087747	-0.12129453794955212	0.055523496398872448	0.11362189948873114	-0.100581760100866	0.052133823854034825
2.7400000000000002	0.066081021279220331	-0.0011720566580020186	-0.000396164325895218	0.061531812491533222	-0.0013143630853744703	-0.0012026299050339542	0.14697678190648711	-0.12144717865652234	0.056089022442696444	0.11428164098074595	-0.098686984537553202	0.052510766628846545
2.7600000000000002	0.066073921523960522	-0.0011774486359986888	-0.00039962289170152043	0.061314616780277276	-0.0013282317566626588	-0.0012050079416994659	0.14886789835801717	-0.12156801437187896	0.056664764643124386	0.11546132248328705	-0.09853283856702956	0.05289428736207491
2.7800000000000002	0.06606633807445661	-0.0011829576974567643	-0.00040302935684603802	0.061444136022934637	-0.0013297867202541856	-0.0011555642251108687	0.1507851635868433	-0.12165230973551258	0.057249534296808888	0.11729483535784413	-0.10022118886267334	0.053204210373692384
2.8000000000000003	0.066058290264379593	-0.0011885742095905441	-0.00040638912515622572	0.06187624598535646	-0.0013191522669833144	-0.0010548620211200954	0.15272612701789134	-0.12169551352444727	0.057842027952180013	0.11973807442666606	-0.10356879755142614	0.053434214274246369
2.8199999999999998	0.066049798298388918	-0.0011942886722581536	-0.00040970792659143773	0.06248258317929184	-0.0012939351766213906	-0.0009026398850956012	0.15468826437354849	-0.12169328634503874	0.058440832316238249	0.12257718431669001	-0.10809896749642869	0.053663306392871528
2.8399999999999999	0.066040883190087329	-0.0012000917431123775	-0.00041299175165066676	0.063082231902121033	-0.0012509442285249424	-0.00070129489723378888	0.15666898245649558	-0.12164152744771532	0.059044430257655267	0.12547887625423682	-0.11308120479496474	0.054039654508454202
2.8599999999999999	0.066031566698606048	-0.0012059742600384338	-0.00041624678591192788	0.063487699530350217	-0.0011885012760978163	-0.00045942843321265456	0.15866562453611288	-0.12153640046290881	0.059651207846856902	0.12807442590183904	-0.11764886951876859	0.054735931891307807
2.8799999999999999	0.066021871262316623	-0.0012119272610624926	-0.00041947934537729659	0.063554632568844305	-0.0011084125793057419	-0.00019337838573003918	0.16067547628388928	-0.12137435786355902	0.060259462365394381	0.13005914661222395	-0.12099468902320097	0.055885968569285419
2.8999999999999999	0.066011819931288518	-0.0012179420014796424	-0.00042269581295656389	0.063222018505311117	-0.0010166834239925641	0.000074521813082123467	0.16269577220524306	-0.12115216396913352	0.060867411209028992	0.13128127550173252	-0.12259037208150808	0.057524600629973381
2.9199999999999999	0.06600143630039712	-0.0012240099684099892	-0.00042590257655471947	0.062530896871595076	-0.00092257695188224451	0.00032048575827401532	0.16472370251216334	-0.12086691631582355	0.06147320160292117	0.13179363487200957	-0.12234000632686529	0.059556268408674333
2.94	0.065990744437732618	-0.0012301228926515986	-0.00042910596918101923	0.06161564495568661	-0.00083644909930667699	0.00052450525046064678	0.16675642037801614	-0.12051606522923544	0.062074921039755489	0.13185103547483146	-0.12059450103221539	0.061766788946447174
2.96	0.065979768815335071	-0.0012362727579852406	-0.00043231221146294158	0.060670594583010884	-0.00076738533451793309	0.00067379404356939301	0.16879104951814866	-0.12009743144867704	0.062670608347362267	0.13185324967772893	-0.11802108727899796	0.06387250320562593
2.98	0.0659685342381367	-0.0012424518079968208	-0.00043552735696079231	0.059902135460888628	-0.00072158904076626701	0.00076316383013099592	0.17082469203652118	-0.11960922166518569	0.063258265286302462	0.13224993195857271	-0.11539004139955347	0.065585933020043396
3.	0.065957065772817403	-0.0012486525504357138	-0.0004387572406043469	0.059479496845697255	-0.00070183456415439174	0.00079288820122780726	0.17285443648002741	-0.11905004185132309	0.063835868574792065	0.13343306132363208	-0.11336369424992766	0.066676797217891021
3.02	0.065945388676231453	-0.0012548677593598318	-0.00044200743054369218	0.059495826113669326	-0.0007076350210467007	0.00076583120760741544	0.17487736604173487	-0.11841890827492127	0.064401382235139137	0.13564245942690512	-0.11234625548337361	0.067018100011712156
3.04	0.06593352832510152	-0.0012610904751101104	-0.00044528318377078796	0.059947148759697921	-0.00073555545425334906	0.00068563863838758815	0.17689056685629817	-0.11771525610618089	0.064952770153064859	0.13890408232003532	-0.11241101890142213	0.06661688160769183
3.06	0.065921510144776485	-0.0012673140022884874	-0.00044858940564432986	0.060732675926667423	-0.00077939256557184658	0.00055687168953176894	0.17889113633046994	-0.11693894554430789	0.065488008740890502	0.14301364921373577	-0.11329835958337965	0.065629241578362168
3.0800000000000001	0.065909359539664203	-0.0012735319059871686	-0.00045193061366623211	0.061676512913796222	-0.00083044759371595639	0.00038671577883705316	0.18087619145378714	-0.11609026540666206	0.066005099594653505	0.14757136345878102	-0.11447934697708034	0.064351231427898364
3.1000000000000001	0.065897101824603455	-0.0012797380063096983	-0.00045531090556948789	0.06256734584604956	-0.00087841965583328532	0.00018688967711947765	0.18284287703688007	-0.11516993414203559	0.066502082036220378	0.15206517728544688	-0.11528544821202144	0.063172075028149366
3.1200000000000001	0.065884762156822541	-0.0012859263715082198	-0.00045873393195062367	0.063208417006871076	-0.00091324856072601962	-0.000025918585070075495	0.18478837382626639	-0.11417909824703674	0.066977045432927151	0.15598838017249811	-0.11509202563172841	0.062485121298878787
3.1400000000000001	0.065872365469586247	-0.0012920913099545989	-0.00046220287354971357	0.06346593745589646	-0.00092758397988499872	-0.00023206846878177229	0.18670990644725449	-0.11311932808289243	0.067428141190119154	0.15896432609840883	-0.1135112047455841	0.062575350481923794
3.1600000000000001	0.065859936407451025	-0.0012982273610066264	-0.00046572042314800555	0.063302510375228716	-0.00091890431235564299	-0.00041296057415131024	0.18860475112966146	-0.11199261110805514	0.067853594315204713	0.1608434308341456	-0.11052416881772789	0.063524956140754971
3.1800000000000002	0.065847499263740394	-0.0013043292851247154	-0.00046928877227667837	0.062785329692200853	-0.00089023272087343161	-0.00055520215955986649	0.19047024317272876	-0.1108013425600467	0.068251714456474141	0.16174191889364353	-0.10649479739112083	0.065179786462532571
3.2000000000000002	0.065835077918831808	-0.0013103920534734137	-0.00047290960265976983	0.062066551394666991	-0.00084907441524580476	-0.00065292293980234034	0.1923037841117548	-0.10954831363736536	0.068620906325108519	0.16200908295869748	-0.10205838455032998	0.067192942966973923
3.2200000000000002	0.065822695782227769	-0.0013164108370573163	-0.00047658408231537192	0.06134209550354347	-0.00080515183117695413	-0.00070730534368250789	0.19410284854784399	-0.10823669724971383	0.068959679415290853	0.16213295130628452	-0.097936749990408398	0.069125000676617796
3.2400000000000002	0.065810375735388116	-0.0013223809958262112	-0.00048031286635455417	0.060801174525279944	-0.00076802062538647992	-0.0007239478378354286	0.19586499061038026	-0.10687003142154354	0.069266656942974902	0.16261254864294206	-0.094753680750936639	0.070559459775311847
3.2600000000000002	0.065798140078257072	-0.0013282980677365441	-0.00048409610228875022	0.060579944803109131	-0.00074540783979549358	-0.00070962439915876058	0.19758785002145063	-0.10545220044979298	0.069540583933666827	0.16383143316311793	-0.092902997444502644	0.071198036568506082
3.2800000000000002	0.065786010477819734	-0.0013341577582139594	-0.00048793343980032405	0.060729723351194365	-0.00074245058001173869	-0.00066992332250091768	0.19926915773830417	-0.10398741393227269	0.069780334394990179	0.16596253720368809	-0.092482266245421552	0.070921075905212266
3.3000000000000003	0.065774007919392863	-0.0013399559299857727	-0.00049182404472979113	0.061205715040281383	-0.00076149163742029319	-0.00060850516812492594	0.20090674115195983	-0.10248018379721496	0.069984917520802048	0.16892420049491147	-0.093281547630229708	0.06981339542229463
3.3200000000000003	0.065762152662078854	-0.001345688593539951	-0.00049576661715645259	0.061878018968068937	-0.00080202233440106185	-0.00052788805645002587	0.20249852882322322	-0.10093529947843322	0.070153482881395668	0.17239658310628875	-0.094819401181869004	0.068155923745982006
3.3399999999999999	0.065750464194544112	-0.0013513518985205364	-0.00049975941332962986	0.062562958986611517	-0.00086067091094211082	-0.00043107433203424736	0.20404255474358585	-0.099357801392508105	0.070285324564511739	0.17589712300931765	-0.096431793433328403	0.066376242254058804
3.3599999999999999	0.065738961196739443	-0.0013569421259103306	-0.00050380027123940463	0.063068739689635167	-0.00093149260723846688	-0.00032305910732927101	0.20553696210943129	-0.097752952886152947	0.070379884241295446	0.17890155067577534	-0.097418538717289172	0.064952453251962194
3.3799999999999999	0.065727661503506618	-0.0013624556814850336	-0.00050788663956574664	0.063245124628449001	-0.0010068980473032577	-0.00021135666323972985	0.20698000660345706	-0.096126210831338626	0.070436753141550651	0.18098338776168971	-0.097225568992130723	0.064283368667951493
3.3999999999999999	0.065716582070845408	-0.0013678890903356319	-0.0005120156096549075	0.063024020384389368	-0.0010792438322616907	-0.00010517710286087056	0.20837005918119134	-0.094483195055551097	0.070455672932519822	0.18193477632517158	-0.095606070200385876	0.064564484727928917
3.4199999999999999	0.065705738947192782	-0.0013732389928235791	-0.00051618395035551989	0.062438943849723427	-0.001142607853795042	-0.000013615701719628392	0.20970560836047691	-0.092829656800756582	0.070436535505608119	0.18183217256606965	-0.092692717233094163	0.065720663272564067
3.44	0.065695147245733387	-0.0013785021418244448	-0.00052038814535370487	0.061617222563026763	-0.0011939832811705027	0.00005623735489332024	0.21098526202129431	-0.091171446411752705	0.070379381685234568	0.18102530685864304	-0.08894624377400831	0.067426997618914047
3.46	0.065684821122719506	-0.0013836754015427721	-0.00052462443251847374	0.060747407590139857	-0.0012333126450166688	0.00010038038447478595	0.21220774871862558	-0.089514480458849993	0.070284398883798838	0.18005204011861436	-0.08500434376533153	0.069208504060986081
3.48	0.065674773756395466	-0.0013887557476543674	-0.00052888884529646296	0.060031854922403982	-0.0012623268174502752	0.00011785727344597319	0.21337191852278542	-0.087864708502863112	0.070151917736051172	0.17950443176803182	-0.081497184304713269	0.070575923430642479
3.5	0.065665017331748787	-0.0013937402691474449	-0.00053317725537485594	0.059637630428008514	-0.0012826765132196542	0.00010995277658053596	0.21447674339616868	-0.086228079712617242	0.069982407755427606	0.17988291363419173	-0.078894599777627222	0.071150461158943953
3.52	0.065655563026807751	-0.0013986261714410489	-0.00053748541664394578	0.059657469646165251	-0.0012940753214865618	0.000079332577314895208	0.21552131712368311	-0.084610509544903234	0.069776472063265149	0.18147389330575481	-0.077416275406619509	0.070750087031667464
3.54	0.065646421003288213	-0.0014034107811690955	-0.0005418090098840006	0.060088547197975462	-0.0012931333230135414	0.000029685206768569061	0.21650485481507842	-0.083017846696356201	0.069534841249618423	0.18427650698861103	-0.077002827551110653	0.069431722208665905
3.56	0.065637600399924278	-0.0014080915522257168	-0.00054614368784417638	0.060832642080285437	-0.0012734019256140511	-0.000034048911563916429	0.21742669199696796	-0.081455840533435672	0.069258366432318683	0.18799306268556043	-0.077335208205121908	0.067490295940308614
3.5800000000000001	0.065629109329975288	-0.0014126660732961191	-0.00055048512050344389	0.061717759723426635	-0.0012269033308450611	-0.00010527558467312778	0.21828628331966843	-0.079930109203360328	0.068948011587052174	0.1920873034689452	-0.077898685808980558	0.065409556442782943
3.6000000000000001	0.065620954879618387	-0.00141713207653138	-0.00055482904001084854	0.062537693198139621	-0.0011469626226832362	-0.00017583612884474256	0.21908320089762429	-0.07844610862292456	0.06860484522745959	0.1959028957214255	-0.07809480925251519	0.063757503537047178
3.6200000000000001	0.06561314311298283	-0.0014214874473867517	-0.00055917128508407854	0.063101709982586629	-0.0010314853610438844	-0.00023706520522031801	0.21981713231508282	-0.07700910253589284	0.068230031519163209	0.19881960208980215	-0.07739267085616619	0.063035858512356394
3.6400000000000001	0.065605679076727319	-0.0014257302355988252	-0.00056350784443766344	0.063282452817377877	-0.00088527544616963383	-0.00028169865060882759	0.22048787831524969	-0.075624133821425923	0.067824820916190784	0.20040960593115265	-0.075482397174716498	0.063523896114669159
3.6600000000000001	0.065598566809612013	-0.0014298586668906182	-0.0005678348989815174	0.06304869059692525	-0.00072012559589772207	-0.00030585335359084587	0.22109535020824267	-0.074295997227013244	0.067390540411143923	0.20054972942743904	-0.072373394098312324	0.065177753299166488
3.6800000000000002	0.065591809354489716	-0.0014338711554861411	-0.00057214886249378621	0.062472853445409926	-0.00055243834351557941	-0.00031008589289383687	0.2216395670173017	-0.073029213688968614	0.066928583493571683	0.19945434578067206	-0.068392635959759182	0.067632278887279656
3.7000000000000002	0.065585408772528164	-0.0014377663171767571	-0.00057644642045654587	0.061710941195839808	-0.00039948032095705674	-0.00029899768748033531	0.22212065239981599	-0.071828006392314403	0.066440399911699602	0.19761805508976754	-0.064083515294881613	0.070305428477809628
3.7200000000000002	0.065579366160244568	-0.0014415429827605783	-0.00058072456667731392	0.060961174521559691	-0.00027605414364128417	-0.00027966616782102577	0.22253883136398689	-0.070696278709510008	0.065927485334381378	0.1956864030585046	-0.060052630973129191	0.072557230247533078
3.7400000000000002	0.065573681669398365	-0.0014452002115970322	-0.00058498063765557995	0.06041365922010794	-0.00019288431443096818	-0.00025972579249524883	0.22289442681541433	-0.069637594144342063	0.065391371008273858	0.19429358046743883	-0.056826844861758222	0.07384039404720806
3.7600000000000002	0.065568354529126072	-0.0014487373052339686	-0.00058921234417667195	0.060204320577932791	-0.00015678407285373008	-0.00024585856377526416	0.22318785595785157	-0.068655158393363114	0.064833613505627219	0.19391066144927571	-0.054760488456368564	0.073802376384767304
3.7800000000000002	0.065563383069698444	-0.0014521538207650786	-0.00059341780020170931	0.060383378247556685	-0.00017161170614960614	-0.00024296903981056717	0.22341962657744779	-0.067751803622523379	0.064255784654413423	0.19473892834406126	-0.053996641187029931	0.072333948292755496
3.8000000000000003	0.06555876474955552	-0.0014554495837963213	-0.00059759554848538843	0.060904192037545601	-0.00023876632620337124	-0.0002538624767523534	0.22359033323774036	-0.066929975041652337	0.063659461740728424	0.19666832223851655	-0.054464961875146177	0.069578472927965637
3.8200000000000003	0.065554496182762712	-0.0014586247006748779	-0.00060174458315451207	0.06163424394922884	-0.00035654179457694779	-0.00027911776267117855	0.2237006534094782	-0.066191719843650354	0.063046218068108895	0.19930743113904553	-0.055901203005739496	0.065910810631098868
3.8399999999999999	0.065550573170176429	-0.0014616795700302734	-0.00060586436871527122	0.062386403896179554	-0.00051865687656826517	-0.00031703820809408576	0.22375134356331106	-0.065538678559368929	0.062417613955320056	0.20207943068502271	-0.057889136977597372	0.061879070136674499
3.8599999999999999	0.065546990730554033	-0.0014646148930723413	-0.00060995485555687817	0.062964630692212642	-0.00071314188294247655	-0.00036384164349701625	0.22374323524552558	-0.064972078862860605	0.061775188247015	0.20436554868585	-0.059934853703251689	0.058098419283724626
3.8799999999999999	0.065543743134796328	-0.0014674316828217626	-0.00061401649177462991	0.063213918196550867	-0.00092292522577345354	-0.00041434729652832514	0.22367723116218596	-0.064492731845532364	0.061120450407119303	0.20566382122772742	-0.061573834001141588	0.055105521891993608
3.8999999999999999	0.065540823939725379	-0.0014701312717567763	-0.00061805023123030767	0.063061375590887869	-0.0011286587984037921	-0.00046320395501234235	0.22355430129161474	-0.064101030761196762	0.060454873256815672	0.20572144765137168	-0.062487233066565132	0.05321430582829699
3.9199999999999999	0.06553822602566689	-0.0014727153178741223	-0.00062205753771921862	0.062536301258549532	-0.0013129229001691035	-0.00050631249540377191	0.22337547904316268	-0.063796952228101195	0.059779886412182084	0.20460168122451444	-0.062584993027622743	0.052431144905237814
3.94	0.065535941632799854	-0.0014751858089686598	-0.0006260403852752644	0.061762913053769519	-0.0014639125045461388	-0.00054184328966398743	0.22314185748191695	-0.063580059857706289	0.059096870469157292	0.20266412745737339	-0.062018895311253722	0.052469272852430859
3.96	0.065533962399951573	-0.0014775450648715979	-0.00063000125459510697	0.060928053026123086	-0.0015768415562812665	-0.00057037002005415685	0.22285458563386223	-0.06344951026488152	0.058407151974317464	0.20046466659308365	-0.06111857801872516	0.052856495954143531
3.98	0.065532279403746008	-0.0014797957376862167	-0.00063394312544487463	0.060233764734721196	-0.0016525313678696571	-0.00059406089759640041	0.22251486488497796	-0.06340406139828253	0.057711999212792464	0.19860575231558553	-0.060277067681779872	0.053089424424579465
4.	0.0655308831985143	-0.0014819408096610198	-0.00063786946524823501	0.059847959373107884	-0.0016940766172614946	-0.0006152801913231129	0.22212394548853831	-0.063442083115844261	0.057012618834383272	0.19757933673311306	-0.059827068014622689	0.05277803580953884
4.0200000000000005	0.065529763857395229	-0.001483983588772983	-0.00064178421381490963	0.059865033459725714	-0.0017032423457478026	-0.00063512423216676925	0.22168312318647954	-0.06356156991571453	0.056310153331720389	0.1976413919050628	-0.059941226739467938	0.051744164561643671
4.04	0.065528911012586233	-0.0014859277018541978	-0.0006456917642384194	0.060284319635676709	-0.0016781551010587349	-0.00065236575848137343	0.22119373595800329	-0.063760155720105793	0.055605679374056555	0.19874488186787209	-0.06057345468679215	0.050062959478361049
4.0600000000000005	0.065528313898066792	-0.0014877770851580777	-0.00064959694019203762	0.061010023239873201	-0.0016132556091422792	-0.00066316337243459839	0.22065716089762566	-0.06403513059683591	0.054900206992450823	0.20054423760019807	-0.061449651568684663	0.048048218690508571
4.0800000000000001	0.065527961389948874	-0.0014895359723879759	-0.00065350496956251281	0.061872699267131681	-0.001501694180194784	-0.00066177035431009071	0.22007481122886152	-0.064383459292051928	0.054194679602316956	0.20247161884842702	-0.062116140193600053	0.046181784049846811
4.0999999999999996	0.065527842049390883	-0.0014912088800797529	-0.00065742145468888208	0.062668700206096883	-0.0013394427979000131	-0.00064225096556271705	0.21944813345516456	-0.064801801436963569	0.053489974842105756	0.20387182182558428	-0.062050105017292648	0.044989697509014853
4.1200000000000001	0.065527944163958296	-0.0014928005903890873	-0.00066135233937295035	0.063209728254915387	-0.0011294918536292747	-0.00060079645432266349	0.21877860464957172	-0.065286533281855727	0.052786906197128558	0.20416742526367626	-0.060816431938497853	0.044885808742098993
4.1399999999999997	0.065528255789423895	-0.0014943161312503186	-0.0006653038726308208	0.063370563006580005	-0.00088407918100541494	-0.00053778012341532816	0.21806772988073292	-0.06583377080247034	0.05208622537111432	0.20301258464923289	-0.058224693449078456	0.04602997167932607
4.1600000000000001	0.06552876479113845	-0.0014957607539964959	-0.00066928256976559602	0.063121628357104331	-0.00062355195314790779	-0.0004585833308658957	0.21731703977426392	-0.066439394016320777	0.05138862535950639	0.20039105161203452	-0.054422822774710299	0.048258621830017959
4.1799999999999997	0.065529458885747016	-0.0014971399084337186	-0.00067329517050827153	0.062536385878374401	-0.00037214689211216567	-0.0003727242087356239	0.21652808820171593	-0.067099072340478308	0.05069474417226931	0.19662761054847633	-0.049883273867645628	0.051121207296984605
4.2000000000000002	0.065530325681353141	-0.0014984592155224824	-0.00067734859487209725	0.061771187188570442	-0.00015268608152750954	-0.00029170000839479418	0.21570245009653843	-0.067808290817808758	0.050005169147537318	0.19230935900368046	-0.045288322802844755	0.054005986499185144
4.2199999999999998	0.065531352717961344	-0.0014997244377363203	-0.00068144989674344403	0.061023961848902075	0.000017330276441369225	-0.00022658596888235419	0.21484171938463492	-0.068562377034626088	0.049320441791043196	0.18814220436249313	-0.041368785539194396	0.056297722512059459
4.2400000000000002	0.065532527507324079	-0.0015009414471841981	-0.00068560621544561107	0.060483981875561366	0.00012684487394939645	-0.00018635206275255736	0.2139475070239435	-0.069356528550445704	0.048641063072608084	0.18478529630483764	-0.038760454197406494	0.05750652665459341
4.2599999999999998	0.065533837571579545	-0.0015021161917901579	-0.00068982472573104331	0.060285916750275892	0.00016998849322433576	-0.00017718804392588203	0.21302143914382082	-0.070185840659707857	0.047967499105205008	0.18270621864457542	-0.037912790360981351	0.057338279969546074
4.2800000000000002	0.065535270481606678	-0.001503254659473166	-0.00069411258632989803	0.060478421887898537	0.00014412203572207807	-0.00020242666481688418	0.2120651552718526	-0.07104533430511005	0.047300187129310986	0.1820872097368188	-0.039043892495985139	0.05571393607061631
4.2999999999999998	0.065536813893925294	-0.0015043628407758261	-0.00069847688739435587	0.061013094726536821	0.000048926846249252448	-0.00026241711535794285	0.21108030663921895	-0.071929983963669508	0.046639541722754585	0.18279681128892206	-0.04211644146110307	0.052761274981870443
4.3200000000000003	0.065538455587576094	-0.0015054466899465518	-0.000702924597172222	0.061755591584959191	-0.00011265160681982536	-0.00035402803412785608	0.21006855455058271	-0.072834745329455497	0.045985961153442223	0.18442848902451708	-0.04682165447859446	0.048793648310725094
4.3399999999999999	0.06554018349855073	-0.0015065120847876853	-0.00070746250820108436	0.062517079193263159	-0.00033218568335469448	-0.00047008572217757324	0.20903156880863632	-0.07375458262030786	0.045339833792426121	0.18639792428127888	-0.052587641121238357	0.044270800240714017
4.3600000000000003	0.065541985754831056	-0.0015075647855306712	-0.00071209718333224009	0.063100169198243183	-0.00059396962041594753	-0.00059952494304941692	0.207971026177662	-0.07468449534111328	0.044701544503151211	0.18808055174370247	-0.058647151413516833	0.039727367042164577
4.3799999999999999	0.065543850709035068	-0.00150861039291144	-0.00071683490195434407	0.063349099419734489	-0.0008755158892668341	-0.00072893355035932514	0.20688860887620442	-0.075619544342105882	0.04407148092474078	0.18895969673189716	-0.064184809546265001	0.035666591567629427
4.4000000000000004	0.065545766969927866	-0.0015096543058783426	-0.00072168160662145625	0.063190975945671413	-0.0011511163946285215	-0.00084542524467722327	0.2057860030842249	-0.076554877017648085	0.043450039567095658	0.18874793920197208	-0.068536893394124471	0.032443677827620421
4.4199999999999999	0.065547723433411142	-0.0015107016789367919	-0.00072664285063119005	0.062655868598608444	-0.0013973603770296161	-0.00093981869752705893	0.20466489745223776	-0.07748575149908532	0.042837631639296186	0.18744720503963985	-0.071369367754451934	0.030183357086824
4.4400000000000004	0.065549709311158888	-0.0015117573797377992	-0.00073172374655366274	0.061869401730336282	-0.0015980907500873845	-0.0010086714114527565	0.20352698159985472	-0.078407559704227664	0.042234688534247764	0.18532959491192685	-0.072753129086616519	0.02876969261130477
4.46	0.065551714158746388	-0.0015128259469582642	-0.00073692891641354008	0.061020197623856853	-0.0017464295931871529	-0.0010542122714541566	0.20237394459367303	-0.079315849115766543	0.041641666897508131	0.18284581650311454	-0.073101281787275457	0.027913902133753138
4.4800000000000004	0.065553727901960734	-0.0015139115488789767	-0.00074226244346080328	0.06031214976806526	-0.0018431230031636832	-0.0010822894437283077	0.20120747338848111	-0.080206343171320818	0.041059053211807292	0.18049021966776702	-0.072999772730243911	0.027270677384466577
4.5	0.065555740861300227	-0.0015150179430011151	-0.00074772782615156047	0.059914821070870095	-0.0018923568320083212	-0.0010993272563327369	0.20002925122585125	-0.081074960159660286	0.040487367834449853	0.17866156340048972	-0.07300317454026653	0.026558470136340481
4.5200000000000005	0.065557743775278343	-0.0015161484368322875	-0.00075332793440335138	0.059923874905690067	-0.0018972068546152278	-0.0011094905471413126	0.19884095597718615	-0.081917830528434807	0.039927168430133803	0.1775551413783597	-0.073463203107767619	0.025648179625885323
4.54	0.065559727822662284	-0.0015173058503481773	-0.00075906496855981942	0.060339424148018184	-0.0018567420213126996	-0.0011129271419600857	0.19764425842205952	-0.082731312522182243	0.039379052748030718	0.1771100613178842	-0.074428095059171626	0.024602970465640681
4.5600000000000005	0.065561684641964713	-0.0015184924803120989	-0.00076494042124294198	0.061065929647407924	-0.0017659590040155528	-0.001105521184309538	0.1964408204555233	-0.083512006081270684	0.038843660698900454	0.17702180433479214	-0.075626148528117512	0.023664611374116518
4.5800000000000001	0.065563606350100001	-0.0015197100667082436	-0.00077095504245287133	0.061933681694626097	-0.0016186575896263676	-0.0010802545363498596	0.19523229321502122	-0.084256764945903812	0.038321675695245694	0.17681745875341631	-0.076536740133981304	0.023187272316363902
4.6000000000000005	0.065565485559027858	-0.0015209597616664683	-0.00077710880804333221	0.062738289676145587	-0.0014122325354234202	-0.0010299248446602113	0.19402031512219642	-0.084962706922448214	0.037813825224735989	0.17597838275720012	-0.076543501431642014	0.023527674168112023
4.6200000000000001	0.065567315391127756	-0.0015222421011000104	-0.00078340089184266576	0.0632903214794166	-0.0011523448093181225	-0.00095046478885799437	0.19280650983567399	-0.085627222282596685	0.03732088063516184	0.17408218882257531	-0.07514073668047587	0.024917436664036396
4.6399999999999997	0.065569089492268084	-0.0015235569792617781	-0.000789829641684274	0.063463169283871856	-0.0008550946647152835	-0.00084362621738333365	0.19159248410928492	-0.086247980279426234	0.03684365611766352	0.17092661639135653	-0.072130267896690303	0.027361548851311548
4.6600000000000001	0.065570802043346921	-0.0015249036265192612	-0.00079639255941847675	0.063225792321540852	-0.00054524644079703005	-0.00071780307147414554	0.19037982555623567	-0.086822933777607692	0.036383006882137928	0.16659867840085557	-0.067730210887942926	0.030607358886037855
4.6799999999999997	0.065572447770585462	-0.0015262805906300914	-0.00080308628519574349	0.062650288877252935	-0.00025107646725571961	-0.00058654226659357947	0.18917010031624071	-0.087350322008142786	0.035939826528281607	0.16146721517977847	-0.062545787851021897	0.034200668851363122
4.7000000000000002	0.065574021952954142	-0.001527685721547628	-0.0008099065860092472	0.061891887316589844	1.6989131746587838e-6	-0.00046546292988369417	0.18796485062781337	-0.087828671470813246	0.035515043622777853	0.1561015557976555	-0.057416482289061016	0.03760286670632202
4.7199999999999998	0.065575520429338618	-0.0015291161601237169	-0.00081684834876190327	0.061147704541669623	0.00019409326348573605	-0.00036904643794986522	0.1867655923085289	-0.088256795020109413	0.035109617502349422	0.15114239078910219	-0.053210077287675198	0.040315436244838271
4.7400000000000002	0.065576939601950768	-0.0015305683307806142	-0.00082390557783089402	0.060606514945675871	0.00031470683466288188	-0.00030853423265994259	0.18557381214465557	-0.088633789182450712	0.034724533329381968	0.14716253257145795	-0.050642716296877617	0.041964955916738642
4.7599999999999998	0.065578276439742345	-0.0015320379382441629	-0.00083107139725185908	0.060402773916201524	0.0003579472449377688	-0.00029122437223350756	0.18439096519623405	-0.088959029763737818	0.034360796435554883	0.14455188527640328	-0.050166119568273	0.042334126714532107
4.7800000000000002	0.065579528479896232	-0.0015335199686625847	-0.00083833805758169039	0.060585179138988976	0.00032164493579123904	-0.00032055061419333786	0.18321847202582398	-0.089232165817826517	0.034019425995503699	0.14344816378228226	-0.051915638003566592	0.041356099040921447
4.7999999999999998	0.065580693825628089	-0.0015350086949187242	-0.00084569694734770717	0.061105630867179572	0.00020606190714745828	-0.00039606712510791356	0.18205771585433089	-0.089453112055838557	0.033701448080287036	0.14372126813379232	-0.055692989840778827	0.039100092642356012
4.8200000000000003	0.065581771144630374	-0.0015364976863938978	-0.00085313860914518202	0.061830381785978661	0.000015125327443219622	-0.00051292746254165064	0.18091003965735358	-0.089622039786681693	0.033407888146747042	0.14500974781646858	-0.060973559694275273	0.035764354366641861
4.8399999999999999	0.06558275966437177	-0.0015379798231427433	-0.00086065276042695399	0.062571517693093881	-0.00024089352281763884	-0.00066126267205445996	0.17977674320919745	-0.089739366487110117	0.033139763024721797	0.14680164815757307	-0.066958292879456344	0.031670661863666398
4.8600000000000003	0.065583659166098762	-0.0015394473146202736	-0.00086822831867672951	0.063132870662353568	-0.00054329302126556248	-0.00082644985036311666	0.17865908008643616	-0.089805744107788299	0.032898072470593218	0.14854560150321128	-0.07270109962621786	0.027239704407607528
4.8799999999999999	0.065584469977378102	-0.0015408917226331018	-0.00087585343107883518	0.063360094408962508	-0.00086562503915545846	-0.00099111734870743762	0.17755825464480268	-0.08982204622886554	0.032683790359133796	0.14976996132558479	-0.077314021293972954	0.022930654275021778
4.9000000000000004	0.065585192961696515	-0.0015423039888244478	-0.00088351550850802873	0.063181717921504343	-0.0011779868728420267	-0.0011387789826254324	0.17647541898052177	-0.089789354184222722	0.032497855591756844	0.15018152160926152	-0.080196833574844251	0.019150760664890867
4.9199999999999999	0.065585829508331139	-0.0015436744664205845	-0.00089120126360833774	0.062629013630495445	-0.0014535418351029547	-0.0012577968419381288	0.17541166989157969	-0.089708942278963991	0.032341162801226148	0.14971682820393251	-0.081198415083262282	0.016166769104677736
4.9400000000000004	0.065586381519592452	-0.0015449929561002149	-0.00089889675296419419	0.061828389554809959	-0.0016742782679918661	-0.0013438556580908576	0.17436804585392124	-0.089582262228437473	0.032214552937013974	0.14853125601021788	-0.080633766607551879	0.014058517271652735
4.96	0.065586851395980916	-0.001546248746035879	-0.00090658742297537037	0.060968721691520566	-0.0018332663079175249	-0.0013997721515461511	0.17334552402739156	-0.089410926950201836	0.032118803817007255	0.14693026477024862	-0.079148963661234292	0.012737182652816287
4.9800000000000004	0.065587242020637759	-0.00154743065571427	-0.00091425815939839145	0.060253627772889784	-0.0019326228199557718	-0.0014328128286143563	0.17234501730793006	-0.089196693842366337	0.032054620733174916	0.14526502052844364	-0.077497619821873531	0.012018540844163719
5.	0.065587556742403408	-0.0015485270835542408	-0.00092189334012801605	0.05985196103213708	-0.0019786095647590894	-0.0014507910165654746	0.17136737144319808	-0.088941447682836711	0.032022627198959042	0.14382331042123475	-0.076318058786101386	0.011717569953353019
5.0200000000000005	0.06558779935687209	-0.001549526057946865	-0.00092947689122797883	0.059858391536536881	-0.0019763981416736146	-0.0014584727332814032	0.17041336222663722	-0.088647183283278669	0.032023355926495731	0.14274459512490395	-0.075975077429880064	0.011727245573910985
5.04	0.065587974086550538	-0.0015504152916153216	-0.00093699234566598649	0.060271919784355643	-0.0019267693683638551	-0.0014554157635933984	0.16948369278964848	-0.088315988031876194	0.032057240120602792	0.1419788739874222	-0.076487838452407988	0.012056564212483203
5.0600000000000005	0.065588085558990983	-0.0015511822388963453	-0.00094442290468407797	0.060995928655890597	-0.0018259725271582532	-0.0014358113946290017	0.16857899100573614	-0.087950024455289155	0.032124605174807988	0.14129777272307792	-0.077540223616292633	0.012818788227667785
5.0800000000000001	0.065588138785223737	-0.0015518141557596607	-0.00095175150138793879	0.061859797049576171	-0.001668746468699512	-0.0013904420402362887	0.16769980702725768	-0.087551512928764716	0.032225660852586394	0.14035533827782631	-0.07856718062905764	0.014174587916151768
5.1000000000000005	0.065588139135583368	-0.0015522981622301951	-0.0009589608663402166	0.062658495138582682	-0.0014533115438500124	-0.001310365931584262	0.16684661096766418	-0.087122714658295936	0.032360494033060114	0.13878528094342962	-0.078910184416953188	0.016247658824873515
5.1200000000000001	0.065588092314744217	-0.0015526213068517772	-0.00096603359472401812	0.063202293314412516	-0.0011861571970755332	-0.0011912489546527134	0.16601979074883994	-0.086665915054844958	0.032529062097658018	0.13631111750316532	-0.078017107453035028	0.01904297274972093
5.1399999999999997	0.065588004336586792	-0.0015527706328663654	-0.00097295221488401945	0.063364647995272416	-0.00088419571333467339	-0.0010366661342989178	0.1652196501274697	-0.08618340761440528	0.032731187028665496	0.13283904203341945	-0.075630462791829139	0.022402866815091571
5.1600000000000001	0.06558788149717143	-0.0015527332458251178	-0.00097969925788378431	0.063114907430026734	-0.00057287659917260383	-0.00085880858354941622	0.16444640691707152	-0.085677478411724212	0.032966550285983928	0.12850532842216356	-0.071891661004882368	0.026023921364455457
5.1799999999999997	0.065587730347361262	-0.00155249638209351	-0.00098625732764919677	0.062525799496661427	-0.00028092619089572016	-0.00067615199814832772	0.16370019141953884	-0.085150391308342843	0.033234688522431027	0.12366291907315558	-0.067314142522723358	0.029528911820455889
5.2000000000000002	0.065587557664831375	-0.0015520474780808813	-0.00099260917161992507	0.061753319973439469	-0.000034231051595196016	-0.00050919981279005239	0.16298104508014766	-0.084604373967908208	0.033534990191761885	0.11881157965054734	-0.062638120713466666	0.032559932244401124
5.2199999999999998	0.065587370425203351	-0.0015513742395457108	-0.00099873775124426772	0.060995405616375897	0.00014833437642495367	-0.00037630078952394924	0.16228891938030804	-0.084041604763344921	0.033866693096727102	0.11449365671232814	-0.058633480033996571	0.034851317749727113
5.2400000000000002	0.065587175772824413	-0.0015504647109031156	-0.0010046263122822363	0.060441659323525687	0.00025580916163519748	-0.00029111780079988173	0.1616236749778685	-0.083464200651870782	0.034228882917109307	0.1111850603197812	-0.055927233192310854	0.036258799793059432
5.2599999999999998	0.065586980991231059	-0.0015493073437586602	-0.0010102584544784132	0.060227369612355808	0.00028352623394552537	-0.00026200992897302058	0.16098508110765547	-0.082874206084604746	0.034620492750136567	0.10920700395323685	-0.054897806035869974	0.036749320685591544
5.2800000000000002	0.065586793472170946	-0.0015478910646359589	-0.0010156182003255854	0.060402079103514972	0.00023098857055469865	-0.00029241416680975477	0.16037281525192809	-0.082273583007727358	0.035040303688176538	0.10867334898381803	-0.055634046984592102	0.036374139529422603
5.2999999999999998	0.065586620687011044	-0.0015462053411810992	-0.0010206900625144913	0.060918521514051471	0.00010110451798640146	-0.00038103083077530714	0.15978646308761024	-0.081664202002687619	0.035486946449566556	0.10947815117512499	-0.057935946463137315	0.035247457690286608
5.3200000000000003	0.065586470154598231	-0.0015442402466536234	-0.0010254591100031171	0.061643684954718947	-0.000098613644737951395	-0.00052126953957060476	0.15922551871969481	-0.081047834602594085	0.03595890407114704	0.11132188995679426	-0.061343878056962384	0.033538798150879193
5.3399999999999999	0.065586349412216749	-0.0015419865222406834	-0.001029911032177408	0.062390139440955672	-0.00035387969633392594	-0.00070048102851143212	0.1586893852050334	-0.08042614681206739	0.036454515661590005	0.11377160931496333	-0.065204836520490361	0.031471172176775447
5.3600000000000003	0.06558626598413897	-0.0015394356367890785	-0.0010340322009915332	0.062961765997027908	-0.00064255691569081036	-0.00090024649483031599	0.15817737537213034	-0.079800693847412674	0.036971981207158354	0.11634621401998796	-0.068790780345996422	0.029308976971691179
5.3799999999999999	0.065586227352486259	-0.001536579843632084	-0.0010378097307857104	0.063203682707218767	-0.00093656050514091468	-0.0010988074671849125	0.15768871293876047	-0.07917291610405193	0.037509367412289912	0.11861176465316187	-0.071462185426439978	0.027324759485010452
5.4000000000000004	0.065586240926864992	-0.0015334122340843609	-0.0010412315355000576	0.063043251786436494	-0.0012070275948460572	-0.0012755182832465094	0.15722253393028912	-0.078544136348099536	0.038064614549367659	0.12026534843043818	-0.072831921746800504	0.025749657510507153
5.4199999999999999	0.065586314015416758	-0.001529926787389578	-0.0010442863831598911	0.062510040449053339	-0.001430878415636036	-0.0014157126494596245	0.15677788839779999	-0.077915558119077799	0.03863554428400582	0.12118515623609899	-0.072863083296801981	0.024727563760629179
5.4400000000000004	0.065586453795409838	-0.0015261184165777098	-0.0010469639472729456	0.061728429608370494	-0.00159570114855042	-0.0015137380404559517	0.15635374243474282	-0.077288265321391186	0.039219868434118822	0.12143219309467779	-0.071854335324505067	0.024295473333367352
5.46	0.065586667285178646	-0.0015219830102126755	-0.001049254855113875	0.060885226665872816	-0.001700663381372064	-0.0015727194403788794	0.15594898048997863	-0.076663222972971248	0.039815198613210159	0.12120373956927544	-0.070318775560663599	0.024398982503543172
5.4800000000000004	0.065586961316569103	-0.0015175174694904842	-0.0010511507325289618	0.060182210290459559	-0.001753335091800444	-0.0016012997085148861	0.15556240797216159	-0.076041279070618917	0.040419056701595804	0.12075380969817878	-0.068809750514642623	0.024932434718375876
5.5	0.065587342508771684	-0.0015127197405808354	-0.0010526442452253107	0.059786834138380041	-0.0017643044191640901	-0.0016089616651212731	0.15519275413930089	-0.075423167523461066	0.0410288860818332	0.12030480085112177	-0.067758386874917378	0.025781817902795573
5.5200000000000005	0.065587817241772484	-0.0015075888419311123	-0.0010537291363735823	0.05979294302811422	-0.0017421039522712116	-0.00160183211221877	0.15483867526752609	-0.074809512098132039	0.041642063568799147	0.1199747958006685	-0.067364880170338468	0.026851210696039865
5.54	0.06558839163155944	-0.0015021248863398007	-0.0010544002603292829	0.060199359797804552	-0.0016903094837770367	-0.0015803121205988473	0.15449875809008296	-0.074200831311955706	0.042255911958592109	0.11973867678376415	-0.067555700344493333	0.028065594342200066
5.5600000000000005	0.065589071506538421	-0.0014963290975751262	-0.0010546536123824044	0.06090996468686033	-0.0016075316187718659	-0.0015391143499357447	0.15417152349560054	-0.073597544204186488	0.042867713115748142	0.11943209941167393	-0.068004102282270579	0.029355675672441788
5.5800000000000001	0.065589862385475317	-0.0014902038214932925	-0.0010544863544522734	0.061755287725769548	-0.001490000344743031	-0.0014696597965251357	0.15385543047599692	-0.072999976909141062	0.043474721512916689	0.11879771536989836	-0.068211103279745042	0.030638476396571364
5.6000000000000005	0.06559076945518455	-0.0014837525314964004	-0.0010538968365780346	0.062532011602604354	-0.0013356439999261879	-0.0013641847964622964	0.15354888031088165	-0.072408369950221985	0.04407417813398741	0.11756322090046883	-0.067641206350460753	0.031808860111945288
5.6200000000000001	0.065591797551608322	-0.0014769798281371108	-0.0010528846141613785	0.063052495280686516	-0.001147977596487347	-0.0012202177283821905	0.15325022097534613	-0.071822886169152528	0.044663324647673627	0.11553151798552158	-0.065888467573185297	0.032751341422079
5.6399999999999997	0.065592951140090228	-0.0014698914330237706	-0.0010514504609233991	0.063192388384344433	-0.00093801698752558893	-0.0010436140867212743	0.15295775175691817	-0.071243619201328365	0.045239417756682505	0.11265736650738578	-0.062821783809492507	0.033369855744667387
5.6600000000000001	0.065594234299220122	-0.0014624941768735661	-0.0010495963774008327	0.06292302946660211	-0.00072319239831807047	-0.00084867480895765152	0.15266972806460205	-0.07067060240505757	0.045799743625140325	0.10908647402221722	-0.058649346997079882	0.03362132692291489
5.6799999999999997	0.065595650704461772	-0.001454795981728603	-0.0010473255950690721	0.062318669993040088	-0.00052370384750165602	-0.00065518393986622667	0.1523843664168873	-0.070103818150711927	0.046341632286445077	0.10514377659925339	-0.053870463091902548	0.03353510755763052
5.7000000000000002	0.065597203614347621	-0.0014468058375152054	-0.0010446425760074207	0.061536215756678447	-0.00035807637921810367	-0.00048377390851965171	0.15209984958816541	-0.0695432073741344	0.046862471933161169	0.10127424589982487	-0.049136749417323419	0.033208452554060332
5.7199999999999998	0.065598895858062722	-0.0014385337727988098	-0.0010415530080309793	0.060773899528482167	-0.0002398918935184631	-0.00035173641719458623	0.1518143318979972	-0.068988679298540023	0.047359722990921782	0.097954385715011472	-0.045086427627997909	0.032782355288033138
5.7400000000000002	0.06560072982467996	-0.0014299908201520564	-0.0010380637953657235	0.060221124074302579	-0.00017667001978364724	-0.00027074989142599967	0.15152594462438756	-0.068440121229146944	0.047830931880090396	0.095598992826936513	-0.042215527121721962	0.032411433961330893
5.7599999999999998	0.065602707453673248	-0.0014211889759737778	-0.001034183044807388	0.060012649322847444	-0.00017045756678631119	-0.00024658253205092628	0.1512328015218678	-0.067897408326000996	0.048273744369980359	0.094484499440555148	-0.040813937386017698	0.032240052670735264
5.7800000000000002	0.065604830227814381	-0.0014121411552213276	-0.0010299200473975756	0.060197305489494313	-0.00021886533178562886	-0.00027973393818047851	0.15093300442584634	-0.067360413262250118	0.048685918434193974	0.094701625385139487	-0.040954342741624267	0.032387888812102694
5.7999999999999998	0.065607099166769545	-0.0014028611410424746	-0.0010252852555953235	0.060727007570339442	-0.00031548211920092925	-0.00036585914313569737	0.15062464892258237	-0.066829015677564801	0.04906533651831927	0.096142027188549362	-0.042505808540961865	0.032940010559760126
5.8200000000000003	0.065609514824397586	-0.0013933635297335573	-0.001020290256043048	0.061467828758507648	-0.00044951531704859673	-0.0004955739512817435	0.1503058300669527	-0.066303111339796883	0.049410017135739871	0.098519046641858454	-0.045155081916701895	0.033935191366056883
5.8399999999999999	0.065612077285047532	-0.0013836636711251765	-0.0010149477378789545	0.062231307639622702	-0.000605503515470774	-0.0006542555339349547	0.14997464812613864	-0.065782620931647356	0.049718125711675568	0.10142010067326668	-0.048441140259058324	0.035351959502671629
5.8600000000000003	0.065614786164216066	-0.0013737776048554223	-0.001009271456729327	0.062820178097847401	-0.00076434983971269271	-0.00082300049886672305	0.14962921433139609	-0.065267498383914671	0.049987984601500307	0.10438432181567558	-0.051820473815045849	0.037100058683013588
5.8799999999999999	0.065617640608928884	-0.0013637219927141522	-0.0010032761943645288	0.063078355846198086	-0.00090634954109265059	-0.00098150306163300588	0.14926765661743874	-0.064757738681562205	0.050218082214836778	0.10699227572978687	-0.054769538582448957	0.039028591939129886
5.9000000000000004	0.065620639301292638	-0.0013535140475406174	-0.00099697771415179631	0.06293207127724687	-0.0010155571049911168	-0.0011123858160656426	0.14888812532965812	-0.064253385074856825	0.050407081183656908	0.1089475790606067	-0.056902597448999483	0.040956265145949043
5.9199999999999999	0.065623780462664927	-0.0013431714588239413	-0.00099039271232145842	0.062409991900901518	-0.001083654468123578	-0.0012052774894163731	0.14848879888130717	-0.063754535633643	0.05055382551929799	0.11012829653064615	-0.058060045340085423	0.042715902423997844
5.9400000000000004	0.065627061860430047	-0.0013327123157512374	-0.00098353876523461781	0.061635980447207972	-0.0011114251404005411	-0.0012586946516332034	0.14806788934122372	-0.063261349089275179	0.050657346711055637	0.11059278159022495	-0.058326188749254951	0.044194104805369311
5.96	0.065630480815783321	-0.0013221550277204841	-0.00097643427263739008	0.06079680375135349	-0.0011071652620718957	-0.0012788398225604923	0.14762364793346283	-0.062774049915719443	0.050716868726203353	0.11053862625102434	-0.057967277742243098	0.045346986003165883
5.9800000000000004	0.06563403421324776	-0.0013115182429427746	-0.00096909839718888058	0.060094703485792433	-0.0010829630649257446	-0.0012760092916955096	0.14715437043263219	-0.062292932608434437	0.050731811879626165	0.11022834171953633	-0.057317840427166804	0.046185038068492203
6.	0.065637718511833865	-0.0013008207656177301	-0.00096155100018079781	0.059698062805101704	-0.0010506103968005998	-0.0012602909182095959	0.1466584024368065	-0.061818365126798683	0.050701795549380535	0.10990459138280773	-0.056660911369560377	0.046735742398815706
6.0200000000000005	0.065641529757908379	-0.0012900814719136872	-0.00095381257384487272	0.059702038200071417	-0.0010186119469468395	-0.0012381593007542609	0.14613414450122131	-0.061350791473615177	0.050626639722727684	0.10971845866735125	-0.056139902383075237	0.047002060480724431
6.04	0.065645463599077691	-0.0012793192254497848	-0.00094590417025268436	0.060107022688841438	-0.00099087232550171267	-0.0012108533700020893	0.14558005711979621	-0.060890733392889362	0.050506365365741622	0.10968828402441438	-0.05572062834206587	0.046935532457562976
6.0600000000000005	0.065649515300236938	-0.0012685527924472181	-0.00093784732702086038	0.060818557814051266	-0.00096690987201712708	-0.0011747103834705216	0.14499466553599871	-0.06043879117443348	0.050341193618019253	0.10969787200526293	-0.055207079568911514	0.046437125392732544
6.0800000000000001	0.065653679759424766	-0.0012578007574078481	-0.0009296639901340345	0.061668710159643258	-0.00094316573944131649	-0.0011231988675609282	0.14437656437283503	-0.059995643562021576	0.050131543822736276	0.10953385195865395	-0.054306853968482699	0.045389826911096727
6.1000000000000005	0.065657951527108849	-0.0012470814392445614	-0.00092137643399375912	0.062455324741711338	-0.00091496318927900347	-0.0010500737898798372	0.14372442206627806	-0.059562046768930843	0.049878030409973184	0.10895316874100891	-0.05273382079755775	0.04371468188890737
6.1200000000000001	0.065662324824995955	-0.0012364128088044948	-0.00091300717891996952	0.062991312176511105	-0.00087863850806739127	-0.00095269219392462093	0.14303698509145096	-0.059138832612599411	0.0495814586600156	0.10776345528741099	-0.050321142089842535	0.041428656388373827
6.1400000000000006	0.065666793566577841	-0.0012258124079874491	-0.00090457890660437801	0.063152108327525436	-0.00083325711884876808	-0.00083424865856528141	0.14231308197118264	-0.058726905787056305	0.049242819380985382	0.1058935920906236	-0.047104527157246043	0.038675938767203509
6.1600000000000001	0.065671351378536358	-0.0012152972708494719	-0.00089611437349056133	0.062908058699824076	-0.00078134244711728154	-0.00070392772083273728	0.1415516270543562	-0.05832724029904536	0.048863282542549708	0.10343259315960951	-0.043339221162739354	0.035712814827848743
6.1799999999999997	0.06567599162375265	-0.0012048838473374332	-0.00088763632257916891	0.062331783327891188	-0.0007283617376624453	-0.00057486484837246735	0.14075162405746461	-0.057940875100457333	0.048444189915133058	0.10062387722057015	-0.039441542039702973	0.03284949853987585
6.2000000000000002	0.065680707423745488	-0.0011945879298344148	-0.00087916739402274513	0.061578168203190786	-0.00068123182175376315	-0.00046088660063476824	0.13991216936137396	-0.057568908955939531	0.047987046770334774	0.097816385854797794	-0.035882403161869914	0.030375918925329252
6.2199999999999998	0.065685491684364994	-0.0011844245830432074	-0.0008707300347014918	0.060843312178854525	-0.00064648520416750455	-0.00037349813365129825	0.13903245505323492	-0.057212494590746739	0.047493512705087337	0.095387573419367877	-0.033080185030452548	0.028505014470432508
6.2400000000000002	0.065690337119039655	-0.0011744080775725266	-0.00086234640731345374	0.060314588495236687	-0.00062871362809416645	-0.00032015991820871434	0.13811177171143568	-0.056872832169343024	0.046965391657310639	0.093660058630154863	-0.031330015889370705	0.027352375207658805
6.2599999999999998	0.065695236275453428	-0.0011645518275822039	-0.00085403829928037966	0.060124959496176078	-0.00062956517296771514	-0.00030394767135013406	0.13714951092683053	-0.056551162160372981	0.046404621186834562	0.092832125770850371	-0.030777188737087308	0.026947747106463908
6.2800000000000002	0.065700181561000714	-0.001154868332771404	-0.0008458270319011349	0.060321747882216392	-0.00064724504514283854	-0.00032395696128660612	0.13614516755451494	-0.056248757648295344	0.045813261099096614	0.092935520334637256	-0.031417919725584512	0.027258847049050836
6.2999999999999998	0.065705165269799137	-0.0011453691251054887	-0.00083773337015001503	0.060855697669154829	-0.00067642573542318549	-0.00037573726030611446	0.13509834169667745	-0.055966916155907438	0.045193481493729343	0.093826815087241555	-0.03310653437567055	0.028208516790892146
6.3200000000000003	0.065710179608876262	-0.0011360647204740892	-0.00082977743369473667	0.061592137190456531	-0.00070868494284499414	-0.0004515228829971539	0.13400874041186983	-0.055706951045703577	0.044547550323428976	0.095213418247088788	-0.035562612969313873	0.029678213404868842
6.3399999999999999	0.065715216725613368	-0.001126964575724379	-0.00082197860941317369	0.062342434347765541	-0.00073377286247593848	-0.00054062711769246874	0.13287617914989203	-0.055470182570682452	0.043877820550537919	0.096711018520564851	-0.03839048276676256	0.031504755491810414
6.3600000000000003	0.065720268734767495	-0.0011180770510315144	-0.00081435546593234404	0.062909893933174532	-0.00074184409049474903	-0.00063060504234214998	0.13170058291273895	-0.055257928647809894	0.043186716991544576	0.097923626403442099	-0.041130450395270912	0.033484607047600888
6.3799999999999999	0.065725327745965845	-0.001109409377961619	-0.00080692567077344374	0.063139853057427864	-0.00072621929663865131	-0.00070943161333183319	0.13048198714180281	-0.0550714954290746	0.042476722940312295	0.098530160765318842	-0.043347706217781418	0.035396302301992699
6.4000000000000004	0.065730385890663545	-0.0011009676335148877	-0.00079970591037210881	0.062960788790586031	-0.00068563840387885974	-0.00076817516711393322	0.12922053833212582	-0.054912167745950917	0.041750366661232503	0.098356035352288484	-0.044737382440949901	0.037038735243376482
6.4199999999999999	0.065735435349378313	-0.0010927567199810542	-0.00079271181369269111	0.062404252972814212	-0.00062490461549729454	-0.00080304735315935016	0.12791649437639618	-0.0547811995041248	0.041010207843946413	0.097409184700888884	-0.045203297134924346	0.038269621137291307
6.4400000000000004	0.06574046837810632	-0.0010847803510698958	-0.00078595787974040931	0.061597320104671616	-0.00055353086185599629	-0.00081581811633731766	0.12657022464195233	-0.05467980410480084	0.040258824109370824	0.095869512120561384	-0.044872982418270133	0.039024903025264845
6.46	0.065745477335366398	-0.0010770410439878628	-0.00077945740944353886	0.060729952122079767	-0.00048304238206400493	-0.0008123895850307046	0.1251822097828178	-0.05460914496860074	0.039498797656033972	0.094035598353031935	-0.044042291103083053	0.039309598740701668
6.4800000000000004	0.065750454708209782	-0.0010695401178948336	-0.00077322244252064215	0.060007279913089462	-0.0004241803666382056	-0.00080023081400512272	0.12375304129270787	-0.054570326236745542	0.038732702132660501	0.092245734347225716	-0.043076986364063666	0.039166381022098684
6.5	0.065755393136578799	-0.0010622776985095006	-0.00076726369962241275	0.059600077620547254	-0.00038500308886171841	-0.00078575983615540579	0.12228342080155374	-0.054564383722453827	0.03796308982029134	0.09079608326911931	-0.042312412992255757	0.038638972447462436
6.5200000000000005	0.065760285440178423	-0.0010552527288406818	-0.00076159053023234363	0.059605278978002996	-0.00037011397215578473	-0.00077251034983471384	0.12077415912344575	-0.054592276183122755	0.037192479203838891	0.08987605392158754	-0.041981172118236224	0.037747846973245014
6.54	0.065765124640987271	-0.0010484629860281827	-0.00075621086677462451	0.060024344041061606	-0.00038060974874820977	-0.00076041579049015637	0.11922617505824551	-0.054654876981204109	0.036423343008274572	0.089533324348514298	-0.042177602746204038	0.036488378781358986
6.5600000000000005	0.065769903987451361	-0.0010419051042506316	-0.00075113118529115258	0.060763045643651481	-0.00041423571765723463	-0.00074618510586417844	0.1176404939563957	-0.054752966198263225	0.035658096770349777	0.089672872269786819	-0.042854033858855632	0.034851701492124125
6.5800000000000001	0.065774616976699729	-0.0010355746034369576	-0.00074635647293713747	0.061652694598164082	-0.00046558787219600287	-0.00072460937719195928	0.11601824605008942	-0.054887223262965884	0.03489908801145572	0.090087982913883036	-0.043842486436291544	0.032859120452672655
6.6000000000000005	0.065779257376217482	-0.0010294659236950998	-0.00074189020281685558	0.062489281754933901	-0.0005266348842400681	-0.00069053407437793396	0.11436066456100685	-0.055058220149657139	0.034148586071478519	0.090515940112395055	-0.044899691551575603	0.030593476564760476
6.6200000000000001	0.06578381924445792	-0.0010235724653026024	-0.00073773431622119884	0.063082792055140113	-0.00058794969885596002	-0.00064100133911966506	0.11266908358737149	-0.055266415199563129	0.033408772657543454	0.090705905999090397	-0.045772701390909512	0.028208701545763892
6.6400000000000006	0.06578829694957522	-0.0010178866338852732	-0.00073388921270842178	0.063304900932467434	-0.00064068405839803194	-0.0005768220054324022	0.11094493578173309	-0.055512147611836399	0.032681733155273417	0.090482161775241765	-0.046273380619576365	0.025906327058000007
6.6600000000000001	0.065792685188649891	-0.0010123998906940088	-0.00073035374800237834	0.063121795114616242	-0.00067871813748597229	-0.00050288737651595777	0.10918974982399704	-0.055795632646405052	0.031969448743291537	0.089785193328860258	-0.046339321908671516	0.023884489566032806
6.6799999999999997	0.065796979003102607	-0.0010071028076023766	-0.00072712524001757733	0.06260206757296416	-0.00070006534419339919	-0.00042703917839292602	0.10740514769784543	-0.056116957575263957	0.031273789345275797	0.088678424188908145	-0.046057567710066818	0.022281733598921646
6.7000000000000002	0.065801173795633938	-0.0010019851265300195	-0.00072419948306300108	0.061897174231272334	-0.00070685939433082212	-0.00035802903048066589	0.10559284177906003	-0.056476078413064693	0.030596507446388914	0.087318942199817118	-0.045640765323448636	0.021142155966496032
6.7199999999999998	0.065805265343363117	-0.0009970358229627399	-0.00072157077020143512	0.061200648827315907	-0.00070395200030198488	-0.00030350441418685106	0.10375463174199612	-0.056872817452049973	0.029939232794280651	0.085902081845267708	-0.045365254604898757	0.020416263186501291
6.7400000000000002	0.065809249810581949	-0.00099224317322915007	-0.00071923192373511691	0.060698194195139554	-0.0006967845862180487	-0.00026876408766490431	0.10189240129259264	-0.057306861620636987	0.029303467997497869	0.084597182220833178	-0.045493338613945319	0.019992681080832381
6.7599999999999998	0.065813123760004422	-0.00098759482510919761	-0.00071717433388074348	0.060521853790674152	-0.00068936726749451241	-0.00025643226191129562	0.10000811473593607	-0.05777776167857436	0.028690585027173393	0.083492809317268379	-0.046200965483007721	0.019743257171181625
6.7800000000000002	0.065816884161987721	-0.00098307787149182202	-0.00071538800529605262	0.060718597298633714	-0.00068294856941175652	-0.00026668172673113832	0.098103813384611993	-0.058284932255866673	0.028101822620892738	0.082565429127527012	-0.047523123236114517	0.019563882910178736
6.7999999999999998	0.065820528402487422	-0.00097867892646373578	-0.00071386161139840726	0.061239280389015438	-0.00067561918439200744	-0.00029751851421020228	0.096181611816962109	-0.058827652736391539	0.027538284580954447	0.081678930082004442	-0.049323520741745973	0.019400756669449699
6.8200000000000003	0.06582405428898136	-0.00097438420363955835	-0.00071258255615677668	0.06194985355331678	-0.00066289075579700762	-0.00034490841574894016	0.094243693991208077	-0.05940506898130879	0.027000938952443918	0.080615606994304812	-0.051297361101389806	0.019258881497709615
6.8399999999999999	0.065827460054824038	-0.00097017959617536065	-0.00071153704298568265	0.062662981082606206	-0.00063917342695058582	-0.00040291858830988902	0.092292309224387692	-0.060016195881290681	0.026490618060461164	0.079132528163134541	-0.053019648204125427	0.019192886274163181
6.8600000000000003	0.065830744361957016	-0.00096605075796916268	-0.00071071015055643866	0.063184114033340622	-0.00059986139820979167	-0.00046425924405193303	0.090329768041626402	-0.060659920720950208	0.026008019379764893	0.077030508384478724	-0.054044255803664905	0.019281935152408232
6.8799999999999999	0.065833906301648981	-0.00096198318573404579	-0.00071008591481627054	0.063361641692604553	-0.0005433985294411095	-0.0005214586512395647	0.088358437904272058	-0.061335007333283432	0.025553707204489878	0.074217626275396464	-0.054035797274035832	0.019594032850761226
6.9000000000000004	0.065836945393314139	-0.00095796230141077104	-0.00070964741695728195	0.063127845288780737	-0.00047248817955494043	-0.00056845778257331309	0.086380738823439662	-0.062040101016380141	0.025128115080345966	0.070748436369084788	-0.052889131909605716	0.02015040396151439
6.9199999999999999	0.065839861581534542	-0.00095397353440962451	-0.00070937687668830296	0.062518469157523626	-0.00039384891273546579	-0.00060199240396831277	0.084399138865176471	-0.062773734179821197	0.024731548957155802	0.066826140099870368	-0.050783859187016903	0.020903390836834523
6.9400000000000004	0.0658426552323369	-0.00095000240334737474	-0.00070925575023506049	0.061664688747850471	-0.00031659794045788003	-0.00062209682539961925	0.082416149555919804	-0.063534332683083103	0.024364191014964346	0.062766838965933769	-0.048147102179330187	0.021737045928374252
6.96	0.065845327124640862	-0.00094603459678700014	-0.00070926483245543209	0.060760017431207236	-0.00025002937097001049	-0.00063148120352785053	0.080434321192791314	-0.064320222823807588	0.024026104113536943	0.058937461360325016	-0.045543120690868251	0.022489448784842835
6.9800000000000004	0.065847878443688057	-0.00094205605244437884	-0.00070938436241847064	0.060012263676317623	-0.00020173516527308491	-0.00063409515956765541	0.078456238066524797	-0.065129638929738373	0.023717236811667347	0.055686009056860719	-0.043540065605355373	0.022986707469940283
7.	0.065850310770076359	-0.0009380530345431265	-0.00070959413170780528	0.059593850218051525	-0.00017659719576582078	-0.0006335012590104952	0.076484513604037518	-0.065960731504051601	0.023437428899933738	0.053281704590371681	-0.042601219979739237	0.023076990308801778
7.0200000000000005	0.065852626067628595	-0.00093401220888577469	-0.00070987359478771883	0.059602303731584372	-0.00017654593141214897	-0.00063161653452258742	0.074521785435843202	-0.066811575870603004	0.023186417388669851	0.051875683281384533	-0.043019037547802209	0.022658429216005104
7.04	0.065854826669447864	-0.00092992071511246305	-0.00071020198056914036	0.060038649981109526	-0.00020062300280386872	-0.00062812043417241267	0.072570710395963245	-0.067680181262355643	0.022963842891069886	0.051485057353286012	-0.044882392764636174	0.021700934756107276
7.0600000000000005	0.065856915263026394	-0.00092576623596319491	-0.00071055840461417552	0.06080723387778364	-0.00024500063785605833	-0.00062060874395300156	0.070633959460133344	-0.068564500293843089	0.022769256340486089	0.051998369959984803	-0.048061256780183442	0.020262613887104843
7.0800000000000001	0.065858894871845819	-0.00092153706286961928	-0.00071092198096530529	0.061736990983001561	-0.00030303376360413595	-0.00060545457537078753	0.068714212629346183	-0.069462438756199951	0.022602125980540948	0.053199128687506425	-0.052208286746621091	0.018496004016098438
7.1000000000000005	0.065860768837561812	-0.00091722215791933265	-0.000711271933008982	0.062620706145505744	-0.00036578280204316652	-0.00057921214165652588	0.066814153764253259	-0.070371865671500264	0.022461844566618799	0.05480395496258661	-0.056795969348623895	0.016633626844133283
7.1200000000000001	0.065862540798586	-0.00091281121143688831	-0.00071158770255470155	0.063264577905532415	-0.00042341176476171083	-0.00054018335537402845	0.064936465378730712	-0.071290623542087136	0.022347736718122038	0.056510371604407084	-0.061209471180338482	0.014944611010739958
7.1400000000000006	0.065864214668810872	-0.00090829469524250639	-0.00071184905638807527	0.063536313432114966	-0.00046736503248751699	-0.00048956346564845571	0.063083823397621974	-0.072216538729403257	0.022259066361723062	0.058045977122882675	-0.064890003123025272	0.013667542075175204
7.1600000000000001	0.065865794613604589	-0.00090366391101661531	-0.00071203618949295527	0.063398430756404944	-0.00049257529525898597	-0.00043162661544225017	0.061258891885782929	-0.073147431896736934	0.02219504420776329	0.059207934363461001	-0.067485384219979974	0.012942122905737163
7.1799999999999997	0.065867285024979572	-0.0008989110337775455	-0.00071212982434585431	0.062916590847109488	-0.00049869025008160081	-0.00037281907826893987	0.059464317757597085	-0.074081128450169925	0.022154835203657294	0.059882389260043745	-0.068944372326544365	0.012769592621724151
7.2000000000000002	0.065868690495811344	-0.00089402915002294303	-0.00071211130555173807	0.062240317937578671	-0.00048971830311856854	-0.00032018617769274255	0.05770272546989258	-0.075015468912531968	0.022137565910891447	0.06003888021579773	-0.069510608012505914	0.013020631712746825
7.2199999999999998	0.065870015792734882	-0.00088901229050969421	-0.0007119626891586503	0.061562239521459228	-0.0004723095182456484	-0.0002798636018976515	0.05597671171034635	-0.075948319166226311	0.022142331754849767	0.059703107515219511	-0.06962006144303512	0.013486348568317066
7.2400000000000002	0.065871265826972891	-0.00088385545741766908	-0.00071166682614869775	0.061067995041938383	-0.00045349767535198676	-0.0002561912462139132	0.05428884008547108	-0.07687758050194482	0.022168204099928781	0.05891875255312895	-0.069748010692897738	0.013949479218357545
7.2599999999999998	0.065872445626109721	-0.00087855464584051662	-0.00071120743943808851	0.060890123718476408	-0.00043875919421156387	-0.00025152465541635957	0.05264163581800696	-0.077801199412225963	0.022214237105958046	0.057712179282000731	-0.07026172939398001	0.014250065692864432
7.2800000000000002	0.065873560303606193	-0.00087310685947842442	-0.00071056919412085251	0.061076392968119342	-0.00043084391697828864	-0.00026640663030606457	0.051037580461478382	-0.078717177070867672	0.022279474325370575	0.056072054827746132	-0.071317119126576969	0.014329266140401684
7.2999999999999998	0.065874615028000238	-0.00086751012044029852	-0.00070973776019783719	0.061578619074320884	-0.00042942175222956958	-0.00029968388453836814	0.04947910663930738	-0.079623578441732512	0.022362955004852598	0.053950557242994968	-0.072814772330152128	0.0142453528018463
7.3200000000000003	0.065875614992180254	-0.00086176347316956753	-0.00070869986778260286	0.062263877369758136	-0.00043143166092916504	-0.00034840390099330487	0.047968592819966072	-0.080518540963374186	0.022463720058966075	0.051285901337148332	-0.07441997339347832	0.014160432932981838
7.3399999999999999	0.065876565380441787	-0.0008558669825737622	-0.000707443354316932	0.06294621541406209	-0.00043205147413646547	-0.00040769618135827815	0.046508358134172201	-0.081400282759184275	0.022580817687493211	0.04803909484819624	-0.075648243571940762	0.014297613816373195
7.3600000000000003	0.065877471338743443	-0.00084982172629055608	-0.00070595720354486163	0.063432822616754647	-0.00042619167483423648	-0.00047105996746926726	0.045100657246519127	-0.082267110326027085	0.022713308612555293	0.044232685131906868	-0.076007829070654592	0.014873504051649982
7.3799999999999999	0.065878337940501963	-0.00084362978120931797	-0.00070423157625235794	0.06357419058185626	-0.00041021796342111116	-0.00053135513953236208	0.043747675288608956	-0.083117425658434177	0.022860270915752236	0.039977576475226151	-0.075166010710042211	0.016022617253487179
7.4000000000000004	0.065879170156077749	-0.00083729420436514518	-0.00070225783253081986	0.06330493991927183	-0.00038335073335098169	-0.00058235069997705086	0.042451522867577862	-0.083949732769133395	0.023020804459790677	0.035477253775646589	-0.073081355516860375	0.017741017328730881
7.4199999999999999	0.065879972820337418	-0.0008308190083960304	-0.00070002854572176476	0.062663145145053889	-0.00034816098840558668	-0.00062022165803187618	0.041214231156308845	-0.084762643571181739	0.023194034883232416	0.031006549208073164	-0.070044951459386759	0.019874388667440783
7.4400000000000004	0.06588075060156745	-0.00082420913172796817	-0.00069753750798027397	0.061782007918417481	-0.0003099314858051247	-0.00064427895431039273	0.040037747080577557	-0.085554883091185682	0.02337911716107624	0.026871346459284628	-0.066611133249450116	0.022156751355373743
7.46	0.065881507970517172	-0.00081747040354070849	-0.00069477972776155888	0.060856508502640516	-0.00027518514684934936	-0.00065658991006904699	0.03892392861144961	-0.086325293987799492	0.023575238727728567	0.023361841276664519	-0.063450875847286495	0.024281541072189633
7.4800000000000004	0.065882249170564733	-0.00081060950406272592	-0.0006917514193112359	0.060095209534792582	-0.00025000965552880727	-0.00066072332407688533	0.037874540175270033	-0.087072840354306208	0.02378162216271034	0.020712180769264066	-0.061191260085901915	0.025974384863803282
7.5	0.065882978187916441	-0.00080363392016262469	-0.00068844998456346618	0.059670538480529278	-0.00023871514726197737	-0.00066021868357237987	0.036891248195705495	-0.08779661078904244	0.023997527442915535	0.019074131947325324	-0.060293387643789977	0.027044123924508098
7.5200000000000005	0.06588369872346217	-0.00079655189674636417	-0.00068487398773867114	0.059679332360255244	-0.00024300696475585901	-0.00065735649351427936	0.035975616775188235	-0.088495820721905774	0.024222253768505484	0.01850559587088435	-0.060984797591159955	0.027406657154890907
7.54	0.065884414166245409	-0.0007893723840753028	-0.00068102312309328839	0.060121343084857726	-0.00026158111837340167	-0.00065254803640200573	0.035129103533480033	-0.089169813990569988	0.024455140972629557	0.018970335709645292	-0.063233248880491574	0.027089678427976507
7.5600000000000005	0.06588512756680931	-0.00078210498155590474	-0.00067689817631270272	0.060899200706249101	-0.00029006407165813736	-0.0006444146356431868	0.034353055612261652	-0.089818063664359848	0.024695570527747783	0.020344988144119003	-0.066746330691125622	0.026227065325090896
7.5800000000000001	0.065885841613756158	-0.00077475987822039905	-0.00067250098002757941	0.06183986088738358	-0.00032143553581019668	-0.00063048569267594445	0.033648705861112571	-0.09044017211894527	0.024942966163947436	0.022432042381983153	-0.070999944815559005	0.025043050342549042
7.6000000000000005	0.065886558609967727	-0.00076734779031591843	-0.00066783436412119757	0.062734080020558136	-0.00034720275540313719	-0.00060833848419436856	0.033017169215996622	-0.091035870369600855	0.025196794116643353	0.024980019538198117	-0.075315155061136868	0.02381890634052402
7.6200000000000001	0.065887280452795793	-0.00075987989637930214	-0.0006629021013189601	0.063386228978780157	-0.0003593814633321632	-0.00057685101467157274	0.03245943928525169	-0.091605016675426948	0.025456563022962439	0.027711960173564809	-0.078995124661420071	0.022837853801081238
7.6400000000000006	0.065888008614328031	-0.00075236777023721113	-0.0006577088488996588	0.063662633033809424	-0.00035281335260047009	-0.00053710335673596427	0.031976385153826281	-0.092147594431394142	0.025721823487659997	0.030360029691615387	-0.081499170004298085	0.022317683036312732
7.6600000000000001	0.065888744124638576	-0.0007448233122903658	-0.000652260087016375	0.063525055843333567	-0.00032689800908052014	-0.00049251490113891294	0.031568748420967574	-0.092663709369609548	0.025992167340460844	0.03269959933728217	-0.082593168610494358	0.02235497796938379
7.6799999999999997	0.065889487556649084	-0.00073725867959065217	-0.00064656205439436038	0.063039097442021908	-0.00028589762898243928	-0.00044812758838244301	0.031237140483448556	-0.093153586095104435	0.026267226607866397	0.034573813214805404	-0.08240922628233166	0.022906236277996629
7.7000000000000002	0.065890239013403518	-0.0007296862150339839	-0.00064062168225788307	0.06235484813758635	-0.00023765360678069253	-0.00040937456200786093	0.03098204007623917	-0.093617563985641278	0.026546672222820863	0.035901604119682518	-0.081385837430140842	0.023815338642688068
7.7199999999999998	0.065890998117906718	-0.00072211837613877366	-0.0006344465269460739	0.061665960268241837	-0.00019136197071461733	-0.00038090032770300361	0.030803791083970356	-0.09405609248852341	0.02683021249614969	0.036667830831898063	-0.080117780456246818	0.02487431870314144
7.7400000000000002	0.065891764005462039	-0.00071456766388364873	-0.00062804470217675545	0.06115934855992855	-0.00015538896850875172	-0.00036585668790398152	0.030702600635330368	-0.094469725851105357	0.027117591373617602	0.036900740645687768	-0.079180800858149034	0.025891295304837854
7.7599999999999998	0.065892535316974976	-0.00070704655194309823	-0.00062142481149585205	0.060968890712556678	-0.00013580008002655672	-0.00036572508204337981	0.030678537491071911	-0.094859117324550546	0.027408586502297494	0.036646054266207373	-0.078989805263356583	0.026742481495216068
7.7800000000000002	0.065893310197449428	-0.00069956741683629281	-0.00061459588170191537	0.061143623106241718	-0.00013568658699131611	-0.00038040936116729915	0.030731530737825197	-0.09522501288360348	0.027703007129546094	0.035947060462294178	-0.079717016437995419	0.02739759885116886
7.7999999999999998	0.065894086294470078	-0.00069214246925584227	-0.00060756729791498071	0.061636480767010171	-0.00015499575637413152	-0.00040830505646590951	0.030861368797479916	-0.095568244507425681	0.028000691857163626	0.0348367884928516	-0.081269086693931708	0.027918645055521558
7.8200000000000003	0.065894860761356144	-0.0006847836871373067	-0.00060034874074443162	0.062315452251648418	-0.00019061158236914275	-0.00044626352155870477	0.031067698762055007	-0.095889723069034122	0.028301506272639703	0.03334338281941901	-0.083315481301632605	0.028435934131503086
7.8399999999999999	0.065895630260919935	-0.00067750275073034938	-0.00059295012653018397	0.062995234483110008	-0.00023673073295454872	-0.00048964830181819074	0.031350026063729719	-0.096190430882417771	0.028605340478321115	0.031505048223572751	-0.085366345304068891	0.029106104947088624
7.8600000000000003	0.065896390973920083	-0.0006703109800541146	-0.00058538155076217485	0.06348333039718429	-0.00028578878545287151	-0.00053280146441780918	0.03170771448751003	-0.096471413958523544	0.028912106538236521	0.029387711866278032	-0.086897060611471455	0.030060036454866504
7.8799999999999999	0.065897138608705719	-0.00066321927518604718	-0.00057765323554710008	0.063630137963915923	-0.0003300564314729984	-0.00057006487185287669	0.03213998653366984	-0.096733774021806551	0.029221735861262366	0.027097760033840679	-0.087498394977809979	0.031355005319191664
7.9000000000000004	0.065897868413489436	-0.00065623805949022868	-0.00056977548138814615	0.063369736426119594	-0.00036358056251173387	-0.00059711022814444223	0.032645924137441662	-0.096978660340528752	0.029534176537853469	0.024784176444465456	-0.087006361161002702	0.032948979289419256
7.9199999999999999	0.065898575192440689	-0.00064937722635763362	-0.00056175862369467478	0.062739227511449502	-0.00038373759460166509	-0.00061200937310250045	0.03322446974946508	-0.097207261423985447	0.029849390646422759	0.022628482733421773	-0.08555938584560932	0.034708825634994236
7.9400000000000004	0.065899253322502349	-0.00064264608954289759	-0.0005536129944811799	0.061870486159252336	-0.00039168347325248612	-0.00061551373217103369	0.033874427782572714	-0.097420796640339355	0.030167351544061992	0.02082531584105829	-0.083556815601011664	0.036449126451452936
7.96	0.065899896773814637	-0.00063605333739671921	-0.00054534888930427017	0.060956929594362164	-0.00039148200918613998	-0.00061042105936221988	0.034594466426293768	-0.097620507808130183	0.030488041154909471	0.019559178963090618	-0.081538418126293755	0.037983997009100358
7.9800000000000004	0.06590049913222662	-0.00062960699120211128	-0.00053697653990468497	0.060205446354990033	-0.00038831279149485406	-0.00060038121858554602	0.035383119831560672	-0.097807650814246361	0.030811447268331314	0.018982735677934348	-0.080036984974492159	0.039171096419290383
8.	0.065901053623832473	-0.00062331436793747197	-0.00052850609247417218	0.059786789685888242	-0.00038647261338186842	-0.00058869186971900397	0.03623879066520963	-0.097983487310182402	0.031137560857675214	0.019199617880210518	-0.079454635579084956	0.039935919579462006
8.0199999999999996	0.065901553142008129	-0.00061718204739463073	-0.00051994759179090078	0.059796221883968936	-0.00038778402343917981	-0.00057749186352781465	0.037159753033300491	-0.09814927653686116	0.031466373429289055	0.02025206283654335	-0.079986686013425096	0.040276960427926278
8.0400000000000009	0.065901990275295752	-0.00061121584399739803	-0.00051131097102128514	0.060232132407335992	-0.00039075088420167936	-0.00056747571393688662	0.038144155770316601	-0.0983062673272109	0.031797874410395319	0.022112705701329172	-0.081591128294299348	0.040259070992351861
8.0600000000000005	0.06590235733923	-0.00060542078334047816	-0.00050260604743447568	0.060996152466820941	-0.00039062267046579072	-0.00055805225248413762	0.039190026089587271	-0.098455690333250842	0.032132048583364548	0.024681086166148058	-0.083995045655882297	0.040000703314568148
8.0800000000000001	0.06590264640736071	-0.00059980108342811561	-0.00049384252351951374	0.061914792847652944	-0.0003804675342748802	-0.00054781625531295439	0.040295273590112535	-0.098598750522773879	0.032468873573133924	0.027787677457624282	-0.086738649845461313	0.03965519439448778
8.0999999999999996	0.065902849346010317	-0.00059436014086376721	-0.00048502999366688282	0.062779108650123316	-0.00035320515508236242	-0.00053520821605331989	0.041457694611670704	-0.098736619987895763	0.032808317393802751	0.031209262016966777	-0.089265032516983395	0.039383554020321551
8.120000000000001	0.065902957849109212	-0.00058910052182817307	-0.00047617795591436279	0.06339463050309968	-0.00030416111677632196	-0.0005192102293999426	0.042674976930512365	-0.098870431105220064	0.033150336059591404	0.034697421985330046	-0.091052953012909221	0.039319952542124316
8.1400000000000006	0.065902963474294474	-0.00058402395782560651	-0.00046729582856119833	0.063629679771945891	-0.00023323819324303635	-0.0004998692696994364	0.043944704782447719	-0.099001270084539794	0.033494871265222686	0.038016829041539635	-0.091762272072910295	0.039538848745750525
8.1600000000000001	0.065902857680732674	-0.00057913134623200496	-0.00045839297125110229	0.063448659242877126	-0.00014569379858065529	-0.00047844506119777003	0.045264364205625296	-0.099130170939485424	0.033841848140130852	0.040984319952409365	-0.091338487139380822	0.040037332080490214
8.1799999999999997	0.065902631866608274	-0.00057442275552665317	-0.00044947871016273039	0.062920130858370615	-0.000051063293625037975	-0.00045711558075242284	0.046631348685217122	-0.09925810991072298	0.034191173080782206	0.043496989998858537	-0.090029176315480075	0.040741935526978523
8.1999999999999993	0.06590227740880189	-0.00056989743503614576	-0.00044056236667820714	0.062197118850621291	0.000039278237841888774	-0.00043838096452092357	0.04804296508812661	-0.099386000368526281	0.034542731665373333	0.045540004247186794	-0.088304007724842953	0.041537465273932872
8.2200000000000006	0.06590178570095323	-0.0005655538291615067	-0.00043165328934410829	0.061475904257440039	0.00011475288071901429	-0.00042443538172775436	0.049496439869225306	-0.099514688217854655	0.034896386655043243	0.047171707902685878	-0.08671518964778531	0.042304714530921279
8.2400000000000002	0.065901148193191927	-0.00056138959577235747	-0.00042276088822825603	0.060945579897213664	0.00016735853549697949	-0.00041672865251378422	0.050988925533066221	-0.09964494782579289	0.035251976086019869	0.04849147654088598	-0.085754570061435401	0.042951820887476296
8.2599999999999998	0.0659003564318561	-0.00055740162876335292	-0.00041389467141512287	0.060741723118904689	0.00019225997918198567	-0.00041576860504696778	0.052517507329059798	-0.099777478486924254	0.035609311457208456	0.049600941129097353	-0.085748460106296026	0.043430426067327318
8.2799999999999994	0.065899402097625348	-0.00055358608435613493	-0.00040506428287789831	0.060914608109025214	0.00018760610218624546	-0.00042107025148220567	0.054079210163157199	-0.099912901438793528	0.035968176018169304	0.050570164941432738	-0.086801334688024548	0.043736403642616078
8.3000000000000007	0.065898277044804388	-0.0005499384110628433	-0.00039627954123832437	0.061417919574372704	0.00015424654035456342	-0.00043114712352904094	0.055671005700922038	-0.100051757435413	0.036328323162704054	0.05141783178735787	-0.08878080222251955	0.043899925793606478
8.3200000000000003	0.06589697333850203	-0.0005464533830935106	-0.00038755047873931941	0.062119787775874791	0.000095731056875818232	-0.00044355218434750932	0.057289819640833684	-0.10019450488326263	0.036689474933738114	0.052110275679356277	-0.091338096873764485	0.043970092372215511
8.3399999999999999	0.065895483292596646	-0.00054312513663592327	-0.00037888737984177051	0.062834248410458593	0.000018429338451971672	-0.00045509952112502208	0.05893253913309271	-0.10034151854027888	0.037051320645752797	0.052579456864428997	-0.093969530381806846	0.043997988451073576
8.3599999999999994	0.065893799504697481	-0.00053994720913921185	-0.0003703008189517229	0.06336715595225445	-0.000068779197979151885	-0.00046240183077193159	0.060596020320357546	-0.10049308877427778	0.037413515631223027	0.052755220036082517	-0.096125211016638179	0.044021516913162473
8.3800000000000008	0.06589191489161933	-0.00053691258105291462	-0.00036180169646576887	0.063566213169766184	-0.00015571701319689463	-0.00046268943610147661	0.062277095972174679	-0.1006494213743144	0.037775680118300514	0.052602905716386816	-0.097351747592649529	0.044055769780944012
8.4000000000000004	0.065889822722301372	-0.00053401371968193195	-0.00035340127276189265	0.06336190461748259	-0.00023293787951070982	-0.00045463159658366142	0.06397258318881599	-0.10081063790412637	0.038137398247234056	0.052154956198301405	-0.09742645455359869	0.044092150413228531
8.4199999999999999	0.065887516648786171	-0.0005312426250462382	-0.00034511119962675474	0.062787190915832847	-0.00029383003956742759	-0.00043876754039726823	0.065679291146554353	-0.10097677658394022	0.038498217233531203	0.051526148382065706	-0.096427923831637979	0.044106622253800388
8.4399999999999995	0.065884990737409666	-0.00052859087721478931	-0.00033694354822162015	0.061969726500063993	-0.00033580969352119128	-0.00041731241007691988	0.067394028857420907	-0.10114779368342937	0.038857646686061939	0.050906874676292346	-0.094709824550342173	0.044073577379196149
8.4600000000000008	0.065882239495555994	-0.0005260496849607485	-0.00032891083363771612	0.0610990713573758	-0.00036003439179855753	-0.00039344232395659498	0.069113612913877964	-0.10132356540555246	0.039215158088768097	0.050535722422295204	-0.092790669970572268	0.043979736957831854
8.4800000000000004	0.065879257897668297	-0.00052360993525499971	-0.00032102603510734268	0.060378925743807266	-0.00036983168732361224	-0.00037042248259845992	0.070834875193386548	-0.10150389023823822	0.039570184454707988	0.050658400130300207	-0.091209164919292304	0.043833670425505809
8.5	0.065876041409169417	-0.00052126224344496708	-0.00031330261176956003	0.059977660642665742	-0.00036861073869082217	-0.00035093724371066531	0.072554670491144058	-0.10168849174791546	0.039922120161147046	0.051482545579423167	-0.090398063063372822	0.043669443282587782
8.5199999999999996	0.065872586006955558	-0.00051899700366920404	-0.0003057545134724296	0.059988985685860474	-0.00035811011234039222	-0.00033676317934400526	0.07426988405700935	-0.10187702178695726	0.040270320974645266	0.0531371800574717	-0.090604326477273928	0.043544793809257368
8.5400000000000009	0.065868888198721887	-0.00051680443927987207	-0.00029839618633100556	0.060410575596434313	-0.00033756178677542617	-0.00032870018725541031	0.07597743900466819	-0.10206906408426909	0.040614104274534248	0.055643502859428207	-0.09185536327662161	0.043533920120524788
8.5600000000000005	0.065864945038761447	-0.00051467465295301773	-0.00029124257270713577	0.061144254250105279	-0.00030400207130463	-0.00032660026280391732	0.077674303570339831	-0.1022641381869217	0.040952749483085499	0.058902238640609894	-0.093960731162871278	0.043713899605468037
8.5800000000000001	0.06586075414180742	-0.00051259767613451995	-0.00028430910559911621	0.062017767421186642	-0.00025365602451114452	-0.00032941612913428911	0.079357498189024989	-0.10246170371870084	0.041285498710319654	0.062701919502511416	-0.096546138820412963	0.044144625136332286
8.5999999999999996	0.0658563136939882	-0.0005105635176844564	-0.00027761169698713173	0.062824571086369463	-0.00018400081265421489	-0.00033532524613839529	0.081024102367337203	-0.10266116492022159	0.041611557620321094	0.066750513862396166	-0.099125954962244897	0.044846195819002607
8.620000000000001	0.065851622460120607	-0.00050856221133957491	-0.00027116672018749621	0.063373755529166909	-0.000095762616697504799	-0.00034204085661691808	0.082671261324807122	-0.10286187543399583	0.041930096525755731	0.070727878103815589	-0.10121511242987834	0.045782853707966767
8.6400000000000006	0.065846679790218798	-0.00050658386173833836	-0.00026499098621903666	0.06353813066128633	6.0670666922058025e-6	-0.00034733914785302355	0.084296192378489232	-0.1030631432972321	0.042240251715832247	0.074349028823238017	-0.10245894439427161	0.046863886676903971
8.6600000000000001	0.065841485622131435	-0.00050461868890081668	-0.00025910171400161941	0.063287062720332354	0.00011280525006915343	-0.00034966441152627786	0.085896191051494708	-0.10326423610445495	0.042541127022334022	0.077421642417839276	-0.10273667543212378	0.047965664599101392
8.6799999999999997	0.065836040480321434	-0.00050265707089484218	-0.00025351649466179987	0.06269398031042156	0.00021407753141705274	-0.00034856206102634041	0.087468636879338924	-0.10346438630183545	0.042831795626653679	0.079880010075457641	-0.10219395562146549	0.048967365221596927
8.7000000000000011	0.065830345474849172	-0.00050068958435335598	-0.0002482532497515566	0.06191615599382938	0.0003003048406460436	-0.00034474038584422426	0.089010998896436766	-0.10366279657513484	0.043111302110043034	0.081784066380157006	-0.10118894559288687	0.049784066057103206
8.7200000000000006	0.065824402294217432	-0.000498707042958145	-0.00024333018394690625	0.061153173565170915	0.00036453897437479371	-0.00033974437686180858	0.090520840782241929	-0.10385864529355132	0.0433786647470326	0.083283746894938615	-0.10017624255306132	0.050381824526951335
8.7400000000000002	0.065818213198549858	-0.00049670053352760674	-0.00023876573204163753	0.060596398062757129	0.00040303041165519124	-0.00033539504103919163	0.091995825649692498	-0.10405109197219221	0.043632878041287175	0.084560357244013729	-0.099575192454640596	0.050769385477611902
8.7599999999999998	0.065811781008696613	-0.00049466144961040487	-0.00023457850072663294	0.060382740720550221	0.00041472637143521659	-0.00033319226992226461	0.093433720460808167	-0.10423928271690364	0.043872915500612841	0.085763015116349428	-0.099662565821070387	0.05097272601714184
8.7799999999999994	0.065805109093247216	-0.00049258152259066407	-0.00023078720539501663	0.060563006762703098	0.00040042495158087652	-0.00033381589681764565	0.094832400054715771	-0.10442235561616876	0.044097732646843926	0.086958184500036006	-0.10050752859124354	0.051004990588426433
8.8000000000000007	0.065798201353253705	-0.00049045285007196654	-0.00022741060231255827	0.061090661394831824	0.00036228429256574685	-0.00033679286336867759	0.096189850775860564	-0.10459944604611548	0.044306270254010877	0.088105663779092069	-0.10195078044078354	0.05084445793561479
8.8200000000000003	0.065791062205027839	-0.00048826792165165139	-0.00022446741651713231	0.061832781965822647	0.00030393315251696015	-0.00034040045006562478	0.097504173692469276	-0.10476969185620444	0.044497457806464427	0.089067608315214597	-0.10362860903248872	0.05042977436025331
8.8399999999999999	0.065783696559902183	-0.00048601964185029933	-0.00022197626591261704	0.062601349614431978	0.0002308763270839724	-0.0003419128926274613	0.098773587396662699	-0.10493223840506058	0.044670217166987269	0.089649509772074809	-0.10504717105895584	0.049676582882645072
8.8599999999999994	0.065776109803832972	-0.00048370135037470452	-0.00021995558191659215	0.063199036726217295	0.0001505628971876713	-0.00033826505039562943	0.09999643037984679	-0.1050862434176664	0.044823466442636156	0.089663851166270236	-0.10570607212917571	0.048512415611435447
8.8800000000000008	0.065768307773076962	-0.00048130683961179754	-0.00021842352723819292	0.063469292509875708	0.000071602621277179479	-0.00032703482962147951	0.1011711629792012	-0.10523088163718838	0.044956124034557371	0.088999612218607582	-0.10524702660628126	0.046917796353876773
8.9000000000000004	0.06576029673016609	-0.00047883036934853046	-0.00021739791117558055	0.063337587510997162	2.1525642687203472e-6	-0.00030741152458093474	0.10229636889300819	-0.10536534924731682	0.045067112855936502	0.087676873684834622	-0.10357721294775359	0.044955469955422475
8.9199999999999999	0.065752083337733136	-0.00047626667892243513	-0.00021689610302227241	0.062831631739647675	-0.00005188386959795524	-0.00028071745633695411	0.10337075626464143	-0.10548886804288524	0.045155364700787355	0.085868616354034088	-0.10091364662139801	0.042772778558990754
8.9399999999999995	0.065743674630113769	-0.00047361099665213513	-0.00021693494410311015	0.062074185313285679	-0.000087969334255720566	-0.00025022576134407434	0.10439315833659002	-0.10560068932946012	0.045219824744153675	0.083881786896512878	-0.097726766432251006	0.040575357363367287
8.9600000000000008	0.065735077986528334	-0.00047085904681427176	-0.00021753065886205569	0.061250759108198383	-0.00010683778346811876	-0.00022037782211718412	0.1053625336795766	-0.10570009753477322	0.045259456153250353	0.082102900191559192	-0.094610266993410269	0.038585452299431472
8.9800000000000004	0.065726301100099638	-0.00046800705413656968	-0.00021869876571595226	0.060562120776985029	-0.00011134992099652227	-0.00019577915950553734	0.10627796600153466	-0.10578641351786977	0.04527324478726498	0.080923741039628849	-0.09213472197338414	0.037004124918419076
9.	0.065717351949244607	-0.00046505174601987886	-0.0002204539880711967	0.060174875544514228	-0.00010495080188502315	-0.0001803454561104742	0.10713866354481311	-0.10585899756416958	0.045260203962275952	0.080665968584755998	-0.09073511258845679	0.035989464397829032
9.0199999999999996	0.065708238766260918	-0.00046199035253128434	-0.00022281016616264998	0.060182055967383574	-0.000090421875630311566	-0.00017673726234138098	0.10794395808191221	-0.10591725205761882	0.045219379256894294	0.081520114345205841	-0.090649574190438245	0.035649282360197404
9.0400000000000009	0.065698970007497581	-0.00045882060435278871	-0.00022578017009561996	0.060581664590296791	-0.000069321820938376966	-0.00018599496966285878	0.10869330351988515	-0.10596062382357316	0.045149853332652513	0.083508602336340498	-0.09189787051820468	0.036037279631571155
9.0600000000000005	0.065689554322672206	-0.00045554072879692292	-0.00022937581475204055	0.061276846762032544	-0.000042154684143754645	-0.00020725330252857957	0.10938627412928703	-0.10598860613881034	0.045050750743221526	0.086477804614938203	-0.094282615939619882	0.037142642371817289
9.0800000000000001	0.065680000523455073	-0.000452149444087252	-0.00023360777706221692	0.062097713681452948	-9.0576962893385016e-6	-0.00023758117589777264	0.11002256240998076	-0.10600074040766133	0.044921242705047451	0.090121425713965808	-0.097411013645467115	0.038873267133871847
9.0999999999999996	0.065670317554850033	-0.00044864595202369351	-0.00023848551604313539	0.062841149704848165	0.00002933129127639239	-0.00027219110187335499	0.11060197661302878	-0.10599661750592296	0.044760551802319339	0.094034320332442578	-0.10075096117201851	0.041045277438152519
9.120000000000001	0.06566051446485871	-0.0004450299291897386	-0.00024401719614792344	0.063320604830253702	0.000071215058487235361	-0.0003052725612384885	0.11112443793434745	-0.10597587879623802	0.044567956598635772	0.097789701881929703	-0.10373341717991084	0.043396652280694795
9.1400000000000006	0.065650600375287249	-0.00044130151697237968	-0.00025020961441728912	0.063413827983000326	0.00011350548127112697	-0.00033142358736188565	0.11158997740310406	-0.10593821682172537	0.044342796127816282	0.10102418646592726	-0.10588814885547872	0.045633965702061616
9.1600000000000001	0.065640584454708994	-0.00043746131036224295	-0.0002570681317648274	0.063095165741867076	0.00015230859922815698	-0.00034723089920316724	0.11199873248089914	-0.10588337568610295	0.044084474236722494	0.10350862375334469	-0.1069689397931681	0.04750118282171388
9.1799999999999997	0.065630475891154061	-0.00043351034592858245	-0.00026459660893907166	0.062442480780247889	0.00018380223168664236	-0.00035231619297453748	0.1123509433984986	-0.10581115113112977	0.043792463753284501	0.10518352625360317	-0.1070144276768506	0.048841691785449726
9.2000000000000011	0.065620283866706819	-0.0004294500889967523	-0.00027279734741809947	0.061616470736962803	0.00020508190220060521	-0.00034936153285066926	0.11264694924977581	-0.10572139032401406	0.043466310453607819	0.10614796008119615	-0.10631568930201582	0.04962395930912452
9.2200000000000006	0.065610017532862663	-0.00042528242016123125	-0.00028167103568356444	0.060818921756908173	0.00021461822837742436	-0.00034313420893994015	0.11288718386751484	-0.10561399136921973	0.04310563680306375	0.10660617081483281	-0.10530595830765177	0.04991942229181108
9.2400000000000002	0.06559968598947985	-0.00042100962146224275	-0.00029121670116754456	0.060242227852403685	0.00021225351789890684	-0.00033897007120773509	0.11307217150586396	-0.10548890256071802	0.042710145447266222	0.10678980457913484	-0.10441971056422972	0.049845244958863458
9.2599999999999998	0.065589298261184759	-0.00041663436217720395	-0.00030143166811290312	0.060023375213919594	0.00019894862882574582	-0.0003412632992918635	0.11320252235392719	-0.10534612139214924	0.04227962243007475	0.10687972428093329	-0.10396943549213743	0.04949853154378181
9.2799999999999994	0.065578863280580324	-0.00041215968452409935	-0.00031231152180394989	0.060212536639596415	0.00017657747949271357	-0.00035230715302982107	0.11327892790608934	-0.10518569334359787	0.041813940117496118	0.10694923803854717	-0.10406766977403478	0.048907594312321903
9.3000000000000007	0.065568389869049615	-0.0004075889892864587	-0.00032385007912626856	0.060761993635060185	0.00014792109160968736	-0.00037160902363830156	0.11330215621396594	-0.10500771046486244	0.04131305980758624	0.10694301356471841	-0.10460152044048471	0.048016250182211159
9.3200000000000003	0.065557886722677816	-0.0004029260215789518	-0.00033603936585286515	0.061537114038369256	0.00011675090303284175	-0.00039575763924813712	0.11327304704706354	-0.10481230977578472	0.040777034008642118	0.10669651265346203	-0.10525953580492076	0.04670626532787299
9.3399999999999999	0.065547362397385123	-0.00039817485683098924	-0.00034886960087850832	0.062347586244981323	0.000087692768452694164	-0.00041899454274098996	0.11319250698636824	-0.10459967150484298	0.040206008369590505	0.10599116214463439	-0.10561059658607626	0.044852422008472045
9.3599999999999994	0.065536825297903889	-0.00039333988706542061	-0.00036232918725348506	0.062993170032770718	0.000065589640265074911	-0.00043460769290332851	0.11306150447735036	-0.10437001718795098	0.039600223248647537	0.10463125433073872	-0.1052271425939682	0.042392622841319436
9.3800000000000008	0.065526283669027241	-0.00038842580759802098	-0.00037640471053717456	0.063313868138235363	0.000054376700114974752	-0.00043696183170581493	0.11288106486668437	-0.10412360764925299	0.038960014908628514	0.10252125419232322	-0.10382494070803072	0.039384877058988653
9.4000000000000004	0.065515745586639251	-0.00038343760416523903	-0.0003910809441387969	0.063231422993605846	0.000055885765781756025	-0.00042353082441161372	0.11265226544721385	-0.10386074088593608	0.038285816328981044	0.099719975070513334	-0.10137141576088576	0.036023009367269522
9.4199999999999999	0.06550521895394068	-0.00037838054064179977	-0.00040634086206936537	0.062769912699411123	0.000069188996381037982	-0.00039607722873925139	0.11237623053698154	-0.10358174987914438	0.037578157627488506	0.096453798278518132	-0.098116196779099954	0.032599913365221445
9.4399999999999995	0.065494711496715041	-0.00037326014727761397	-0.00042216565875836248	0.062048960702291267	0.000090860327374618632	-0.00036042637601646846	0.11205412661243769	-0.10328700035231976	0.036837666086338691	0.093084026900612793	-0.094529380773366853	0.029434180056926329
9.4600000000000008	0.065484230762630435	-0.00036808220963164412	-0.00043853477634345911	0.061251744117755302	0.00011601115813813026	-0.0003249693772534902	0.11168715752090996	-0.1029768884981713	0.036065065780256492	0.090038325648645612	-0.091176593288768745	0.026794577639811884
9.4800000000000004	0.065473784122294709	-0.00036285275794095684	-0.00045542593888421579	0.060577652413680849	0.00013954820522107947	-0.00029860021679312121	0.11127655979211337	-0.10265183869459185	0.035261176805737572	0.087726176436265346	-0.088584020872635866	0.024853447355518518
9.5	0.065463378769638814	-0.00035757805734337733	-0.00047281519398183203	0.060192874994364487	0.00015710409626316923	-0.00028884752585893458	0.11082359807014086	-0.10231230122896257	0.034426914113632835	0.086459647938089967	-0.087136399830268552	0.023678770885676006
9.5199999999999996	0.065453021728281602	-0.00035226459849257291	-0.00049067696124658472	0.060190913317831996	0.00016543768277580556	-0.00030056847415287774	0.11032956068370686	-0.10195875004961549	0.033563285949068149	0.086395201475769845	-0.087020444654797052	0.023252693871894492
9.5400000000000009	0.065442719856149079	-0.00034691908890171347	-0.00050898408778425608	0.060571027970134417	0.00016247511696088415	-0.00033514689035684872	0.10979575537311331	-0.1015916805615979	0.032671391904978857	0.087504753975411964	-0.088202388666170625	0.023495876581779672
9.5600000000000005	0.065432479852894854	-0.00034154844469934387	-0.00052770791038778825	0.061238326450147429	0.00014730318860874114	-0.0003900380772507081	0.10922350519023977	-0.1012116074831137	0.031752420597630608	0.089578859396482913	-0.090427079314176234	0.024283676057525232
9.5800000000000001	0.065422308268548002	-0.00033615978294604387	-0.00054681832433205874	0.062025488147567032	0.00012029404824412393	-0.00045874688508568476	0.10861414458697249	-0.10081906277734343	0.030807646974495027	0.092261946429356811	-0.09324208995970959	0.025453558163444072
9.5999999999999996	0.065412211514255081	-0.00033076041433664771	-0.00056628385863834174	0.062732406305523458	0.000083278406516524434	-0.00053161088831207154	0.10796901570370077	-0.10041459367301159	0.029838429266839793	0.09511630183650871	-0.096063972082805288	0.026813225122120324
9.620000000000001	0.065402195872105995	-0.00032535783621093217	-0.00058607175732765249	0.063175707085279142	0.0000394983655679082	-0.00059770385706161416	0.1072894648719957	-0.099998760785604893	0.028846205600961704	0.097705453144570797	-0.098296538807853204	0.028159440478943289
9.6400000000000006	0.065392267508304347	-0.00031995972582048171	-0.00060614806678343375	0.063236114540904276	-6.8865463290837536e-6	-0.00064763695209440336	0.10657683934038742	-0.099572136349406148	0.027832490283872469	0.099679765687202715	-0.099480967642106982	0.029308515464000935
9.6600000000000001	0.065382432485798558	-0.00031457393376756182	-0.00062647772852232608	0.06289036345338922	-0.000051698769337374384	-0.0006763286372952898	0.10583248423102765	-0.099135302568928274	0.026798869780532815	0.1008420706150519	-0.099425119427163311	0.030127643217235128
9.6799999999999997	0.06537269677742702	-0.0003092084774172707	-0.00064702467755083093	0.062217825048085928	-0.000091699524998132415	-0.00068453445894477161	0.105057739736438	-0.098688850096646796	0.025746998401254564	0.10117396017328745	-0.098254346886449156	0.030551286432457532
9.7000000000000011	0.065363066280368531	-0.00030387153431679637	-0.0006677519454365774	0.061379715086820441	-0.0001251529122221727	-0.00067841869550773134	0.1042539385589828	-0.098233376642474501	0.02467859371898621	0.10081493747728582	-0.096359277780040692	0.030573370918288122
9.7200000000000006	0.065353546829676257	-0.00029857143536311109	-0.00068862176829954241	0.060577439755775842	-0.00015173725644869115	-0.00066740933436941832	0.10342240359832527	-0.097769485718081112	0.023595431737260974	0.10000217305861864	-0.094265936715894338	0.030219436421355536
9.7400000000000002	0.065344144213395794	-0.00029331665765063714	-0.00070959569892362073	0.060002356535913293	-0.00017187911428223623	-0.00066130146900372083	0.10256444588793556	-0.09729778551843471	0.022499341830506704	0.098990839554174481	-0.09248414840308708	0.02951337724068398
9.7599999999999998	0.065334864186247843	-0.00028811581695407929	-0.00073063472277089259	0.059790052303061225	-0.00018583704892744316	-0.00066762209929926639	0.10168136278073275	-0.096818887940229165	0.021392201479018623	0.097978909876206444	-0.091384475755824965	0.028455003752996859
9.7799999999999994	0.06532571248330965	-0.00028297765952345344	-0.00075169937757321725	0.059989192511047507	-0.00019292583554499088	-0.00068982102308352139	0.10077443638314443	-0.096333407736338861	0.020275930821778032	0.097056067568790039	-0.091126098124844832	0.027018824229673735
9.8000000000000007	0.065316694833581324	-0.0002779110533165513	-0.00077274987583147298	0.060550609272076506	-0.0001912015050972507	-0.00072642048948656779	0.099844932233400185	-0.095841961802930198	0.019152487050225701	0.096187747895121745	-0.091634623742390925	0.025175795829565903
9.8200000000000003	0.065307816973511124	-0.00027292497833205503	-0.00079374622994912714	0.061338356561360496	-0.00017780274671573559	-0.00077115541765405277	0.098894098221436466	-0.095345168595067892	0.018023858666788572	0.095236067116325596	-0.092623643143316642	0.022930875113204449
9.8399999999999999	0.065299084657255202	-0.00026802851604031119	-0.00081464837951186059	0.062160968348773937	-0.00014995965376826334	-0.00081424152919524692	0.097923163741065078	-0.094843647664851843	0.016892059631969644	0.094011117103759423	-0.093659694812259692	0.020360698155010092
9.8599999999999994	0.065290503669017508	-0.00026323083773106132	-0.00083541632008370809	0.062817222273194862	-0.00010639904675251166	-0.00084484078203816287	0.096933339071245184	-0.094338019315045457	0.015759123423571428	0.092338991384195546	-0.094269954968893621	0.017630497351424052
9.8800000000000008	0.065282079831755546	-0.00025854119175960227	-0.00085601023318578745	0.063146340698953141	-0.000048574628265296571	-0.00085432473852272567	0.095925814973632617	-0.093828904359935877	0.014627097031932636	0.090127812171648891	-0.094075730568314628	0.014973454272198448
9.9000000000000004	0.065273819016623102	-0.00025396888945905527	-0.00087639061677723118	0.063069536672317794	0.000018934937778387895	-0.00083929704766094737	0.094901762499486342	-0.09331692398382857	0.013498034914358012	0.087412233477256351	-0.092911767659630329	0.012632359402213342
9.9199999999999999	0.06526572714888712	-0.00024952328975970384	-0.00089651841577182562	0.062610662966601616	0.000089189248058205856	-0.00080310440081218792	0.093862332992561692	-0.092802699687097839	0.01237399293180376	0.084362456186943768	-0.090883583233064447	0.010785604878199295
9.9399999999999995	0.065257810213943279	-0.00024521378235734664	-0.00091635515203446899	0.061889458746210657	0.00015451549888053154	-0.00075512616632204127	0.092808658277128753	-0.092286853308263222	0.011257022290485974	0.081254895450821596	-0.088336716873935253	0.0094915122887391304
9.9600000000000008	0.06525007426098256	-0.00024104976932457639	-0.00093586305323803409	0.061089568312850784	0.00020821998989704535	-0.00070820194980359894	0.091741851017106468	-0.091770007110517957	0.010149163510243378	0.078413894126860673	-0.085752172829035855	0.0086761737035332409
9.9800000000000004	0.065242525404123675	-0.00023704064521917062	-0.00095500518010924879	0.060411185665522948	0.00024562398160829849	-0.00067535875435123863	0.090663005232335558	-0.09125278391991809	0.009052440441361595	0.076141783798347018	-0.083612852972035912	0.0081664292134573172
10.	0.065235169823355033	-0.00023319577556586008	-0.00097374555129686041	0.060021609492451555	0.00026416948462887682	-0.00066699430169315024	0.089573196957409507	-0.090735807302594604	0.0079688543502868595	0.074655330831349731	-0.08228681917300984	0.0077490366909506447
10.02	0.065228013761985448	-0.00022952447372306256	-0.00099204926548503852	0.060015702050102593	0.00026291931269784366	-0.00068903535971833255	0.088473485027818599	-0.090219701767519617	0.0069003780944164248	0.074041694882737319	-0.081951117925026767	0.0072320409818862064
10.040000000000001	0.065221063522892975	-0.00022603597602957604	-0.0010098826199918393	0.060394246332620472	0.00024204069096008668	-0.000741963127565963	0.087364911975347848	-0.089705092981796158	0.0058489504053697086	0.074240541575538666	-0.082557498766689677	0.0064924333268530851
10.06	0.065214325462187472	-0.00022273941540785353	-0.0010272132253818234	0.061063885163145204	0.00020270991284856987	-0.00082047239758922114	0.086248505019963451	-0.089192607984764555	0.0048164702987875258	0.075054038394206435	-0.083835271103612677	0.0055040745900745286
10.08	0.065207805981182032	-0.00021964379325545985	-0.0010440101153938314	0.061858629518895592	0.00014746531243133021	-0.00091387322668154761	0.08512527713767698	-0.088682875387953247	0.0038047916287965583	0.076183282351984349	-0.085334262075464615	0.0043435566752665841
10.1	0.065201511516390476	-0.00021675794984073876	-0.0010602438517688315	0.062579239544326093	0.000080628035593603708	-0.0010076839375011831	0.083996228189295752	-0.088176525547846732	0.002815717803478196	0.077286257185411322	-0.086515719955726878	0.0031706614122529453
10.120000000000001	0.065195448526916166	-0.00021409053305863901	-0.0010758866231729419	0.063042500659076683	8.2505396886978222e-6	-0.0010866882266547112	0.082862346093074302	-0.087674190698906848	0.0018509966777587386	0.078047266455909148	-0.08688620627220868	0.0021818228341158874
10.140000000000001	0.065189623480048586	-0.00021164996586560403	-0.0010909123380328303	0.063128446007812367	-0.000062725249233917813	-0.0011389337569688157	0.081724608023937218	-0.087176505034762791	0.00091231563840313279	0.078242287396562193	-0.086141366200233105	0.0015444343729589804
10.16	0.065184042835352229	-0.00020944441226405236	-0.0011052967101986832	0.062812291318987967	-0.00012591200975978212	-0.0011592591488945453	0.08058398162198166	-0.086684104726300032	1.2968957487577426e-6	0.077782608943980314	-0.084264903726413695	0.0013327942191269163
10.18	0.065178713025676405	-0.0002074817420428185	-0.0011190173375944731	0.062171255673223125	-0.00017688441955595116	-0.0011507629144738331	0.079441426194391818	-0.086197627865898699	-0.0008805070045224267	0.076723682374846447	-0.081537224250900195	0.0014917231382199567
10.200000000000001	0.065173640438131619	-0.00020576949449498116	-0.0011320537728076105	0.061364080154443723	-0.00021386576517728323	-0.0011235070406162562	0.078297893894393178	-0.085717714328131162	-0.0017316174368860252	0.075236811846141782	-0.078449088619994639	0.0018438740500948958
10.220000000000001	0.06516883139086771	-0.00020431484101814806	-0.0011443875854945662	0.060589703266287209	-0.00023741294954441466	-0.0010911083080448469	0.077154330861201048	-0.085245005538099106	-0.0025506337069860219	0.073553474378521944	-0.075560540699987216	0.0021367407039897951
10.24	0.065164292110704736	-0.00020312454703633187	-0.0011560024159830845	0.060037283521563956	-0.00024935728233835622	-0.0010667198451353478	0.07601167830621125	-0.084780144139616015	-0.0033362368068729636	0.071899920804327722	-0.073362300798561986	0.0021096786712310189
10.26	0.065160028707345163	-0.00020220493324957234	-0.0011668840199333397	0.059840634432768269	-0.00025156312515286702	-0.0010597622050698939	0.074870873531145077	-0.084323773556627638	-0.0040871929045147651	0.070440365760293111	-0.072178902747350573	0.0015595459787149934
10.279999999999999	0.065156047147262641	-0.00020156183639352676	-0.0011770203034626448	0.060047146454883793	-0.00024502670284401104	-0.0010740106843789669	0.07373285086290754	-0.083876537442401339	-0.0048023565576981522	0.069241898881239827	-0.072121290765673585	0.00039235760944720394
10.300000000000001	0.065152353226241189	-0.0002012005699028388	-0.0011864013485506433	0.060606917007059502	-0.00022960268092165823	-0.0011070190720108251	0.072598542495295404	-0.083439079012239209	-0.0054806736438125989	0.068266932599464258	-0.073077575009697998	-0.0013437946440562551
10.32	0.065148952540149852	-0.00020112588444702595	-0.0011950194286082794	0.061383862635209119	-0.00020439859380281394	-0.0011507350520041128	0.071468879222515491	-0.083012040256836936	-0.0061211839973056778	0.067392463212565201	-0.074733175193979401	-0.0034497045077842708
10.34	0.065145850456251542	-0.00020134192877785395	-0.0012028690137842746	0.062187055893881182	-0.00016867249295138623	-0.0011933253066047054	0.070344791055037936	-0.082596061034634058	-0.0067230237476101698	0.06645036324446224	-0.07662429637749886	-0.0056000581738798981
10.359999999999999	0.065143052081964525	-0.00020185221102004408	-0.0012099467660313251	0.062816551000589915	-0.00012288531274316783	-0.0012221896877097245	0.069227207708560945	-0.08219177804281054	-0.0072854273507921494	0.065278798335194232	-0.078232306836768517	-0.0074110745072501899
10.380000000000001	0.065140562235066146	-0.00020265956071123525	-0.0012162515238507282	0.063113568729892655	-0.000069435866070728658	-0.0012276501593341677	0.06811705895559006	-0.081799823668172608	-0.0078077293093407364	0.063771775594789137	-0.079110551375944402	-0.008543442048981064
10.4	0.065138385412181976	-0.00020376609179668243	-0.0012217842766080664	0.063001903485694177	-0.000012672047653275453	-0.0012061439836246607	0.067015274833640948	-0.081420824719973223	-0.0082893655747260479	0.061913285785047789	-0.079008191002009107	-0.0088091252119908425
10.42	0.065136525757648445	-0.00020517316695280174	-0.0012265481286016858	0.062508316464503722	0.000041902764534126891	-0.0011615812049346544	0.065922785702539011	-0.081055401048768863	-0.0087298746285683695	0.059786164320025148	-0.077941458492150367	-0.0082374768292614205
10.44	0.065134987032886782	-0.00020688136330992285	-0.0012305482529188366	0.061755470428107528	0.000088872487602965206	-0.0011042211697306313	0.064840522146455637	-0.080704164055963909	-0.0091288982387752529	0.057553427043979644	-0.076179234225665471	-0.0070695761415299208
10.460000000000001	0.065133772585511451	-0.00020889044012164376	-0.0012337918351694871	0.060929667278411981	0.00012400352052192864	-0.0010476069583031586	0.063769414716278283	-0.080367715100464338	-0.0094861818879000449	0.05541854713596378	-0.074149792552972424	-0.0056842766607146274
10.48	0.065132885319230394	-0.00021119930837638218	-0.0012362880076171798	0.060233308014591536	0.00014474015287415515	-0.0010049127712992156	0.062710393510115203	-0.080046643809858251	-0.0098015748718680677	0.053577013216100588	-0.072310499721495461	-0.004490507455265566
10.5	0.06513232766510102	-0.00021380600276344613	-0.0012380477736487899	0.059835370396178755	0.00015006181097244886	-0.00098597407904871953	0.061664387589838443	-0.079741526304640001	-0.010075030067784627	0.052172311691050965	-0.07102892321824357	-0.0038269473385831448
10.52	0.065132101552211552	-0.00021670765631582462	-0.0012390839233148085	0.059831852482905845	0.00014003610515583853	-0.00099553755208037914	0.060632324235016355	-0.079452923345110296	-0.010306603370932036	0.051266021071149637	-0.070504459353059074	-0.0038935445251329429
10.540000000000001	0.065132208381719514	-0.00021990047775427568	-0.001239410940091272	0.060224106938315869	0.00011549877752137228	-0.0010325917124480305	0.059615128034172293	-0.079181378411748743	-0.010496452801546829	0.050826751555636263	-0.07073545556431371	-0.0047182653961044055
10.56	0.065132649000215315	-0.00022337973208406275	-0.0012390448996226003	0.060918701255156249	0.000078098777154814863	-0.0010904975914788236	0.058613719815813758	-0.078927415730346132	-0.010644837283118762	0.050738554719197471	-0.071525907715878231	-0.0061536184047385582
10.58	0.065133423675979019	-0.00022713972441541774	-0.0012380033607811425	0.061748797800571853	0.000030612922060267722	-0.0011579411302627164	0.057629015425171903	-0.078691538254446622	-0.010752115095014753	0.050826613724354763	-0.072528754641077595	-0.0079021606788675057
10.6	0.065134532076274287	-0.00023117378741906169	-0.001236305249827041	0.062513423106450305	-0.000022838231857259805	-0.0012209847294969954	0.056661924348013926	-0.078474225617977733	-0.0108187420032838	0.050895510029413671	-0.073326402704008614	-0.0095762498064435805
10.620000000000001	0.065135973247792134	-0.0002354742724821543	-0.0012339707383132864	0.063026743537777208	-0.000077077102642923723	-0.0012662533990301546	0.055713348191722745	-0.078275932071872972	-0.010845269074445517	0.050772410184851124	-0.073540771895512155	-0.010791517405252114
10.640000000000001	0.065137745597067753	-0.00024003254492589027	-0.0012310211154118247	0.063165468693339222	-0.00012679404665877359	-0.0012845588139621597	0.054784179027266233	-0.078097084418633	-0.010832340178424556	0.050344949566174801	-0.072945858447414649	-0.01127436307965762
10.66	0.065139846875157781	-0.00024483898324061115	-0.0012274786555476133	0.062901146138648001	-0.00016781162998654592	-0.0012736046905976947	0.053875297602717698	-0.077938079959488468	-0.01078068918779132	0.049583463405463379	-0.071541703133970902	-0.010945347470878487
10.68	0.065142274164015024	-0.00024988298277539567	-0.0012233664820090959	0.0623074344473038	-0.00019809544121298511	-0.0012385168162637634	0.052987571437563274	-0.077799284468659413	-0.01069113688180982	0.048541005524362912	-0.069557188977341519	-0.0099417298991487275
10.700000000000001	0.065145023865214091	-0.00025515296371941137	-0.0012187084275727747	0.061540033244851744	-0.00021800929647855169	-0.0011899227872462087	0.052121852806934821	-0.077681030209867316	-0.01056458756486019	0.047331487800314764	-0.067380265016129759	-0.0085684270992088356
10.720000000000001	0.065148091691037857	-0.00026063638376440379	-0.0012135288929522314	0.060795615634003652	-0.00022972768370021698	-0.0011405003720699504	0.051278976628069128	-0.077583614009694643	-0.010402025410262694	0.046093254276859619	-0.06544712205404854	-0.0072004075697759858
10.74	0.065151472659442655	-0.00026631975529915752	-0.0012078527038622763	0.060261915002198907	-0.00023613707474044038	-0.0011014540447608634	0.050459758260451015	-0.077507295402588342	-0.010204510541581058	0.044949271488999798	-0.064133357065218999	-0.0061769647610438079
10.76	0.065155161091244029	-0.00027218866737422492	-0.0012017049679703268	0.060072079608402995	-0.00023970525290325714	-0.0010800120196743056	0.049664991233123512	-0.077452294862108084	-0.0099731748648979011	0.043974669065554584	-0.063676198858356708	-0.0057207214482290353
10.779999999999999	0.065159150608764482	-0.00027822781244372929	-0.0011951109322697398	0.0602734689681938	-0.00024167205971540803	-0.0010782564611911023	0.048895444911557118	-0.07741879213241401	-0.0097092176667024528	0.0431788534384549	-0.064133849953051297	-0.0058938487549162234
10.800000000000001	0.065163434140265986	-0.00028442101782127915	-0.0011880958421636584	0.060816706239130658	-0.00024171236598835577	-0.0010930742070759253	0.048151862119430622	-0.077406924673637634	-0.0094139009934205015	0.04250509632353261	-0.06537529382606512	-0.0065892780715717039
10.82	0.065168003924684636	-0.00029075128185404586	-0.0011806848030496628	0.061566799149105622	-0.00023810102526883661	-0.0011169889546253885	0.047434956727781363	-0.07741678623421834	-0.0090885448295745623	0.04184681584828831	-0.067097289484452496	-0.0075531858141055959
10.84	0.065172851520968522	-0.00029720081494512274	-0.0011729026453596372	0.062334539238321329	-0.0002283593077056778	-0.0011398422422901726	0.046745411228987233	-0.077448425562531481	-0.0087345220930424641	0.041076781811161534	-0.068874710005364229	-0.0084395169610629352
10.859999999999999	0.065177967819582405	-0.0003037510850610256	-0.0011647737940369968	0.062922359681035045	-0.00021027139797876598	-0.0011512924252604709	0.046083874307994488	-0.07750184526931711	-0.0083532534667666372	0.04008273400264345	-0.070250180423496927	-0.0088950210830595275
10.880000000000001	0.065183343057133136	-0.00031038286786934377	-0.0011563221433168389	0.063174434906816845	-0.0001829825114891756	-0.0011437136422803168	0.045450958428357391	-0.077577000851598771	-0.0079462020873743676	0.038800680196884707	-0.070851728939398437	-0.0086590196175005702
10.9	0.065188966833938711	-0.00031707630134477499	-0.0011475709376935067	0.063017846000058331	-0.00014774320601539104	-0.0011145739211873632	0.044847237446788868	-0.077673799887555725	-0.0075148681123677688	0.03723673958483098	-0.07050265046011546	-0.0076452180007736056
10.92	0.065194828134250926	-0.00032381094451128245	-0.0011385426598513881	0.062482612985618469	-0.00010793604426900111	-0.0010672824670442879	0.044273244272453605	-0.077792101411134712	-0.0070607831879978787	0.035471078528465538	-0.06927781758882201	-0.0059706654337883854
10.94	0.065200915349602651	-0.00033056584047512494	-0.0011292589264949512	0.06169424838949128	-0.000068355653610959605	-0.0010100896120011707	0.043729468586605369	-0.077931715473676722	-0.006585504841279264	0.033642963789718316	-0.067479708309134662	-0.0039178082598625499
10.960000000000001	0.065207216303891924	-0.00033731958317632232	-0.0011197403925992736	0.060841203549622636	-0.000034103770660418031	-0.00095355949833765552	0.043216354635928322	-0.078092402898796098	-0.0060906108198152849	0.031921990470045791	-0.0655457565587962	-0.0018476135817416632
10.98	0.065213718282442656	-0.00034405038791526094	-0.0011100066649520693	0.060127193242184018	-9.6105153493571127e-6	-0.0009077293749259023	0.042734299117404118	-0.078273875235432749	-0.0055776934040391892	0.030474253964361542	-0.063928694657618523	-0.00010192485931742774
11.	0.06522040806171886	-0.00035073616532222546	-0.0011000762255014007	0.059721688517835991	1.9004786013486485e-6	-0.00087993500386042076	0.042283649164951642	-0.078475794912818669	-0.005048353716676373	0.029432151310829213	-0.062993358708058195	0.0010711362169652846
11.02	0.065227271942964571	-0.0003573545984091181	-0.0010899663650310587	0.059720463925244882	-1.4582585284930727e-6	-0.00087366073458597371	0.041864700456192561	-0.078697775599534961	-0.0045041960547100544	0.028873476368993012	-0.062951831434034697	0.0015556427383386188
11.040000000000001	0.065234295786583796	-0.00036388322251870719	-0.0010796931276819133	0.060124048563793497	-0.000020237275407831296	-0.00088822924809259587	0.041477695449023189	-0.078939382767745564	-0.0039468222692320455	0.028811802296583922	-0.063835395434488851	0.0013756731298712778
11.06	0.065241465049273695	-0.00037029950782029725	-0.0010692712666737075	0.060837670423034285	-0.000053534928215779459	-0.00091903698900871675	0.041122821762377471	-0.079200134462080518	-0.0033778262185419107	0.029197721832366519	-0.065493652204082958	0.00068265617158209946
11.08	0.065248764822959882	-0.00037658094406729098	-0.0010587142115706175	0.061692692100686897	-0.000098773256824842559	-0.00095828416137076072	0.040800210714018958	-0.079479502271444846	-0.002798788319854438	0.029929667799597604	-0.06761844385327806	-0.0002740196392742901
11.1	0.065256179874661091	-0.00038270512711673088	-0.0010480340471915595	0.062485950711985094	-0.00015164129807568316	-0.0009963737991029141	0.040509936023435	-0.079776912500620078	-0.0022112702244825588	0.030872729317110104	-0.06979944619992258	-0.001195717213685556
11.120000000000001	0.065263694688181495	-0.000388649847112503	-0.0010372415044189523	0.063029168343756881	-0.00020655424984789006	-0.0010240336556058029	0.040252012694460937	-0.080091747537120728	-0.0016168096411715016	0.031882916547086082	-0.071614931200088411	-0.00180172291971341
11.140000000000001	0.065271293507574102	-0.00039439317770747356	-0.0010263459628838123	0.063196572544920726	-0.00025774095914982143	-0.0010347407207838208	0.040026396082404603	-0.080423347407633974	-0.0010169153313356535	0.032832524174555067	-0.072742219753154813	-0.0019010920229587669
11.16	0.06527896037986769	-0.00039991356609828804	-0.0010153554654246041	0.062957458631645369	-0.0003006459953787538	-0.0010265741731601483	0.039832981158141156	-0.080771011516863334	-0.00041306229946682857	0.033630703702037468	-0.073051117189343928	-0.0014438719534301536
11.18	0.065286679200824815	-0.00040518992340518589	-0.0010042767441993533	0.062383710758723343	-0.00033302909019624488	-0.0010026548221629926	0.03967160197316677	-0.081134000560719538	0.00019331279913853069	0.034233616910951337	-0.072640417988217021	-0.0005289949486098379
11.200000000000001	0.065294433759356008	-0.00041020171509628667	-0.00099311525826165786	0.061629888574511848	-0.00035522730339699465	-0.0009699488822834737	0.039542031334686534	-0.081511538604241124	0.00080081601223904938	0.034641259188145923	-0.071800417185830065	0.00063534580480664737
11.220000000000001	0.065302207782962696	-0.00041492905096005006	-0.0009818752421857091	0.060892189452677492	-0.00036947097043851795	-0.00093699733194579915	0.039443980693635583	-0.081902815313976612	0.0014081001861083117	0.034882291031348156	-0.070918838888174268	0.0018010268341638012
11.24	0.065309984984338598	-0.00041935277423468809	-0.00097055976522166659	0.060358455632882391	-0.00037859439198849668	-0.00091150946019504311	0.039377100250869046	-0.082306988333307962	0.0020138687842031731	0.034992086278990919	-0.070369054347393711	0.0027513396243791094
11.26	0.065317749105862355	-0.00042345454958685191	-0.00095917080084211709	0.060162395341175734	-0.0003846695681340509	-0.00089854773761333107	0.0393409792841804	-0.082723185788237286	0.0026168794119338819	0.034991112412731506	-0.070416063814000576	0.0033532133851478414
11.279999999999999	0.065325483965932074	-0.00042721694949764827	-0.00094770930543741638	0.060352252635708203	-0.00038800155258996924	-0.00089954405245393568	0.039335146697280665	-0.083150508910669246	0.0032159470321980223	0.034870324868950697	-0.071157183665675264	0.003583071926556023
11.300000000000001	0.065333173502636843	-0.00043062353860286867	-0.00093617530628860301	0.060879774744844739	-0.00038674432714300849	-0.00091206469220286856	0.039359071791740585	-0.083588034765077215	0.0038099468580524709	0.034588110117273585	-0.072499317405875466	0.0035283959825229191
11.32	0.065340801818798255	-0.00043365895568353574	-0.0009245679973212198	0.061611284853405612	-0.00037726751257590591	-0.00093024874842733557	0.03941216526120922	-0.084034819064214297	0.0043978169106308439	0.034080258729868973	-0.07417246411584523	0.0033678038607913505
11.34	0.065348353225295364	-0.00043630899292461389	-0.00091288584229747699	0.062359035645629946	-0.00035528653794263121	-0.00094599222479697237	0.039493780404183665	-0.08448989905868233	0.0049785602325341863	0.03328098738838664	-0.075783498681753062	0.0033300145948696701
11.359999999999999	0.065355812282757886	-0.00043856067204669363	-0.00090112668444050637	0.062926984336730552	-0.00031753932810137109	-0.00095091438036834855	0.039603214555865851	-0.084952296485219472	0.0055512467487285229	0.03214960372940423	-0.076911403163579889	0.0036344767257251026
11.380000000000001	0.065363163842430461	-0.00044040231699857962	-0.00088928786143366995	0.063160754776290906	-0.00026346141008798396	-0.00093878142025823411	0.039739710730430644	-0.085421020557688188	0.0061150147690799163	0.030694935781868382	-0.077227955526477224	0.0044260701918276846
11.4	0.065370393086726764	-0.00044182362283724796	-0.00087736632504266387	0.06298862958468121	-0.00019611720615314576	-0.00090759831841908528	0.039902459471721385	-0.085895070985276059	0.0066690721288778579	0.028989449098483056	-0.07660567919126976	0.0057261495315622992
11.42	0.06537748556608125	-0.00044281572046819123	-0.00086535876413039448	0.062441422309887695	-0.00012186876694193077	-0.00086046298982135269	0.040090600903440354	-0.086373441001788259	0.0072126969655655418	0.02716784219465479	-0.075168180181820365	0.0074212813110948583
11.44	0.065384427235913756	-0.00044337123703985099	-0.00085326173018349105	0.061644937674156908	-0.000048889236855705065	-0.0008047597538544532	0.040303226973082196	-0.086855120390364304	0.0077452381322647736	0.025410059084258307	-0.073259384383473167	0.0092954726456553772
11.460000000000001	0.065391204490990396	-0.00044348435155586868	-0.00084107176413934781	0.060787421510020201	0.000014753780586310161	-0.00075008182608034268	0.04053938387963657	-0.087339098487983768	0.0082661152506589772	0.023913738769106185	-0.071346487899675279	0.011090821978984984
11.48	0.065397804197378784	-0.00044315084555449774	-0.00082878552350774959	0.060071978685977412	0.000062578833301782377	-0.00070581830167053966	0.040798074675904294	-0.087824367154391014	0.0087748184078907422	0.022863650458382734	-0.06989928709721413	0.012570467476101913
11.5	0.065404213724026217	-0.00044236814852891687	-0.00081639990869048634	0.059667212236747369	0.000090287369849045146	-0.00067925399557427005	0.041078262035012914	-0.088309923690710446	0.0092709075042243655	0.022404773684048418	-0.069287736496884356	0.013563266449724848
11.52	0.06541042096972205	-0.00044113537796689611	-0.00080391218740134135	0.059667925734736449	0.000095645332549552237	-0.00067449375495165845	0.041378871169490017	-0.088794773693161855	0.0097540112602889917	0.022622676664042884	-0.06971684457729406	0.013984827922692837
11.540000000000001	0.065416414389554867	-0.00043945337366762399	-0.0007913201160775693	0.060073707078460104	0.00007818357077375368	-0.00069203370532959843	0.041698792891212699	-0.089277933828251749	0.010223825894445919	0.023532076576156413	-0.071195717935918321	0.013841542459149349
11.56	0.06542218301894237	-0.00043732472629193914	-0.00077862205726796085	0.060788972213108306	0.000039173222922524176	-0.00072870651232095907	0.042036886798940742	-0.089758434516456598	0.010680113482906851	0.025073539589113569	-0.073532222280548551	0.013225803195306626
11.58	0.065427716494194155	-0.00043475379985552509	-0.0007658170920119417	0.061644470257513517	-0.000018069300811371369	-0.00077798544049900026	0.042391984579232322	-0.090235322511908314	0.011122700016778259	0.027118991906752932	-0.07635492210406683	0.012303962231041674
11.6	0.065433005071971528	-0.00043174674815642244	-0.00075290512606009108	0.06243666874699555	-0.000087929293111188578	-0.00083091300553892258	0.042762893408806957	-0.090707663366948563	0.011551473172063894	0.029487369600171065	-0.079174155630436921	0.011291880993449329
11.620000000000001	0.065438039645350332	-0.00042831152486341728	-0.00073988698930898405	0.062977185534938196	-0.00016284204075669995	-0.00087787604236930217	0.043148399441205021	-0.091174543771063002	0.011966379809921615	0.031970532930201745	-0.081488052361365318	0.010413775932336661
11.640000000000001	0.06544281175759159	-0.00042445788739960827	-0.00072676452715399881	0.063140401638615951	-0.00023452501411641569	-0.00091099334963086476	0.043547271364862084	-0.091635073754640542	0.012367423226128882	0.034366129391671718	-0.082914462695519497	0.009849769030109522
11.66	0.065447313614181435	-0.0004201973942854556	-0.00071354068333353421	0.062895983546805756	-0.00029579674291565355	-0.00092631875558012514	0.04395826401574987	-0.092088388749533151	0.012754660169767397	0.036510058055830519	-0.083303108914546134	0.0096892412940936048
11.68	0.065451538091093775	-0.00041554339613331798	-0.00070021957327994627	0.062316338259586102	-0.00034219799206645918	-0.00092489165367129478	0.044380122029872293	-0.092533651498720532	0.01312819765238379	0.038299317260162169	-0.082778716224321244	0.0099102160450900735
11.700000000000001	0.065455478741976991	-0.00041051102008778789	-0.00068680654732851398	0.061556624895243661	-0.00037263445483053451	-0.0009121302915132759	0.04481158352015091	-0.092970053809659059	0.013488189569761229	0.039698167793875749	-0.081694732338745621	0.010394815352080866
11.720000000000001	0.06545912980226748	-0.00040511714785569641	-0.00067330824334024125	0.060813653217075159	-0.00038877550805148722	-0.00089586204429901659	0.045251383761607866	-0.093396818145667873	0.013834833159287987	0.040726152586637754	-0.080519900614090062	0.010973832372353555
11.74	0.065462486190075997	-0.00039938038720659791	-0.00065973262797006105	0.060275850921735152	-0.00039358118346436571	-0.00088383654450414906	0.045698258868514141	-0.093813199052354135	0.014168365316566334	0.041432887033052201	-0.079705737259878479	0.011481815982222811
11.76	0.06546554350734396	-0.00039332103711265526	-0.0006460890264211247	0.060077466042773087	-0.00038966268505085527	-0.00088155431032953951	0.046150949449126233	-0.094218484416024956	0.014489058795331276	0.041868726697858072	-0.079577659224325636	0.011804294060984336
11.779999999999999	0.065468298035490036	-0.00038696104652341523	-0.00063238814029062396	0.060267222690461086	-0.00037810722034799585	-0.00089085619828173715	0.046608204221544103	-0.094611996553222957	0.014797218315182183	0.0420610439851275	-0.080268661993470533	0.011906943906161666
11.800000000000001	0.065470746731856211	-0.00038032396682304015	-0.0006186420530562356	0.0607972583225872	-0.0003581149278196194	-0.00090937976577639551	0.047068783576994233	-0.09499309313087867	0.015093176601658924	0.042003391490955388	-0.08169522741601494	0.011844090435600384
11.82	0.065472887221805498	-0.00037343489815748476	-0.00060486422352060837	0.061534138995092191	-0.00032751803718324493	-0.0009309189615193357	0.047531463072839508	-0.095361167918544015	0.015377290383351894	0.041660655418206627	-0.083572263395727458	0.011746428757156393
11.84	0.065474717790642234	-0.00036632042969762801	-0.00059106946670629129	0.062290135274210068	-0.00028401973777774508	-0.00094678204926263929	0.047995036844521499	-0.095715651374449623	0.015649936370482516	0.040988591736723645	-0.08547023029529964	0.0117880097628344
11.859999999999999	0.065476237371980162	-0.00035900857400989611	-0.00057727392269750488	0.062868926604233044	-0.00022674568865492517	-0.00094811590038675758	0.04845832092012059	-0.096056011069016206	0.015911507239102566	0.039961753427561697	-0.086916777135161771	0.012135955308732528
11.880000000000001	0.065477445536250067	-0.00035152869558620348	-0.00056349501323808143	0.063115535908903897	-0.0001574866922016277	-0.00092871859293698275	0.048920156424617611	-0.096381751950018538	0.016162407644699266	0.038600776544123971	-0.087527931395888214	0.0128948463226972
11.9	0.065478342475158935	-0.00034391143391682144	-0.00054975138666728957	0.062957364302873853	-0.000081019706498403066	-0.00088736133440433379	0.049379412662199751	-0.096692416454535912	0.016403050288328339	0.03698957770745398	-0.087129191811363874	0.014065624356496579
11.92	0.065478928986997642	-0.00033618862106616493	-0.00053606285132456327	0.062424176946872467	-4.2726352259478406e-6	-0.00082858543409039531	0.049834990063286622	-0.096987584474255997	0.016633852057677975	0.035275986497261824	-0.085817290920778624	0.015537255749139932
11.94	0.065479206459148342	-0.00032839319413184576	-0.0005224502980631443	0.061640719448475878	0.000065302493503869435	-0.00076157071009365015	0.050285822985150663	-0.097266873180883021	0.016855230264735174	0.03365488597213584	-0.083934174165346862	0.017115526070627308
11.960000000000001	0.065479176849398357	-0.00032055910270919336	-0.00050893561227076389	0.060794320893881759	0.00012137377433696708	-0.00069762570436442475	0.050730882357965357	-0.097529936719640178	0.017067599000633035	0.03233863126846287	-0.081965726681662715	0.018575467770448308
11.98	0.065478842666327752	-0.00031272121165707573	-0.00049554157617370809	0.060087421662839757	0.00015970940195874153	-0.00064742886854926227	0.051169178162026652	-0.097776465779547572	0.017271365627290501	0.031522708993056536	-0.080409820496833595	0.019714961217422014
12.	0.065478206948312467	-0.00030491519937619893	-0.00048229176201851354	0.059688261948501575	0.00017831544919730269	-0.00061897419479679805	0.051599761732720129	-0.09800618704934716	0.017466927424250114	0.031354254370601464	-0.079660271962958912	0.020392388191924814
12.02	0.065477273242130152	-0.00029717745194025869	-0.00046921041703208016	0.059691581314941233	0.00017706942100789019	-0.00061650985682974724	0.052021727881539026	-0.098218862568962229	0.017654668407948139	0.031908379081670379	-0.079930739013630292	0.020544388147790769
12.040000000000001	0.065476045580276032	-0.00028954495324640811	-0.00045632234088825024	0.060097169952016638	0.00015736911607024465	-0.00064019683783050549	0.052434216827536573	-0.09841428898659961	0.017834956339224203	0.033174623210758814	-0.081218721167298752	0.020189618086389874
12.06	0.065474528458038195	-0.0002820551715828068	-0.00044365275672773874	0.06080987062368165	0.0001221047366150238	-0.00068613502244693758	0.05283641593463978	-0.098592296731787418	0.018008139933523449	0.035054791820280429	-0.083302673044656425	0.019424929817446025
12.08	0.065472726808451287	-0.00027474594294215476	-0.00043122717660379339	0.061661040671342926	0.000075848605955681353	-0.00074673044528196855	0.053227561247578048	-0.098752749115173719	0.018174546286868237	0.037373620411243202	-0.085773771946991068	0.018414069213922017
12.1	0.065470645979322672	-0.00026765535128809442	-0.00041907126245178949	0.062447888132687257	0.000024826815363636345	-0.0008117171450840871	0.053606938823759331	-0.098895541365804029	0.018334478529107086	0.039903309688392952	-0.088111940358953103	0.017363492083395805
12.120000000000001	0.065468291707872661	-0.00026082160617516698	-0.000407210683463409	0.062982840111781457	-0.000023768011402247602	-0.00087010528401029741	0.053973885859237958	-0.099020599616843147	0.018488213714408203	0.042400324308590698	-0.089807025344503188	0.016481897327772086
12.140000000000001	0.065465670096133521	-0.00025428291817173459	-0.00039567097123838213	0.06314107629493726	-0.00006318230768600358	-0.00091281281577587636	0.054327791604766584	-0.099127879850409037	0.01863600095748873	0.044648157716440651	-0.090499649667865237	0.015930122109639729
12.16	0.065462787585209237	-0.00024807737222583975	-0.00038447737344877303	0.06289296699163982	-0.000088740605084992874	-0.00093509964545719984	0.054668098072861992	-0.099217366812443281	0.018778059822371372	0.046495460873510086	-0.090091323989937008	0.015778856225628916
12.18	0.065459650930929758	-0.00024224279961155421	-0.00037365470743989937	0.062311458005528508	-0.000098942387127182174	-0.00093772666980453459	0.054994300535433527	-0.099289072907778914	0.018914578969041296	0.047878203758758009	-0.088774992789419027	0.015993150335058042
12.200000000000001	0.065456267178401029	-0.00023681664857171103	-0.00036322721461827523	0.06155204261542685	-0.00009547561071167332	-0.00092627982609687354	0.05530594781278908	-0.099343037085776742	0.019045715061598596	0.048818863350887087	-0.086971458273724517	0.016451370067803176
12.220000000000001	0.065452643637100405	-0.00023183585430999049	-0.00035321841693566197	0.060811654931685388	-0.000082207670838212177	-0.00090899644742421099	0.055602642356756382	-0.099379323726229707	0.019171591940152059	0.049403370780640776	-0.085201531621177093	0.016989556388835023
12.24	0.065448787855901192	-0.00022733670856583954	-0.0003436509763632481	0.060278655778749468	-0.000063722026542378102	-0.00089405253841381635	0.055884040131756685	-0.099398021534702591	0.01929230005688071	0.049743948879633237	-0.083946553317124015	0.017452095878476688
12.26	0.065444707599556895	-0.00022335472924268213	-0.0003345465585980964	0.060087059405318277	-0.000044048788487918711	-0.00088725499773662647	0.056149850294663461	-0.09939924245624393	0.01940789617544901	0.049939768863542677	-0.083539614504453935	0.017731627271293727
12.280000000000001	0.065440410823908113	-0.00021992453051970784	-0.00032592570178293506	0.060285205576357914	-0.000025948931658758417	-0.00089063785690532762	0.056399834683716843	-0.099383120615424314	0.019518403331186811	0.050046715711065282	-0.084102705377887527	0.017790415060835948
12.300000000000001	0.065435905652561188	-0.00021707969394635374	-0.00031780769144743731	0.060824704968398258	-0.000010757000863333838	-0.00090205001899250695	0.056633807116348023	-0.099349811290338846	0.019623811048243605	0.050063857629419839	-0.085525961964570865	0.017663400363740304
12.32	0.065431200353977592	-0.00021485264078342781	-0.00031021044246745677	0.06157146845692868	1.4007056809775542e-6	-0.00091569429455115592	0.056851632507504191	-0.099299489927178408	0.019724075808295646	0.049939388112062832	-0.087484869140924196	0.017445603723963192
12.34	0.065426303319587209	-0.00021327450628966238	-0.00030315038895018659	0.062337023596154728	0.000011197567970300248	-0.00092360473147745301	0.057053225812367936	-0.099232351201520186	0.01981912176416863	0.049593979531186327	-0.08950028492354728	0.017265901310380489
12.359999999999999	0.06542122304076059	-0.00021237501620287313	-0.00029664238278745425	0.062924299683299434	0.000019625129301259481	-0.00091793225422917915	0.057238550803717592	-0.099148608131479979	0.019908841690376842	0.048955060406096429	-0.091046053758349177	0.017250363488321052
12.380000000000001	0.065415968089521881	-0.00021218236596338286	-0.00029069960171321935	0.063177677652101305	0.000027522450538081111	-0.0008935286914639011	0.05740761869092903	-0.099048491247112153	0.019993098161379695	0.047992131867677812	-0.091689848868323154	0.017483204090366258
12.4	0.065410547096390159	-0.00021272310322911769	-0.00028533346745423377	0.063024146984256568	0.000035213285359568525	-0.00084992604150738171	0.057560486591920701	-0.098932247819627866	0.020071724947097382	0.046742189995647165	-0.091224959160509489	0.017978297892809678
12.42	0.065404968732585278	-0.00021402201387330649	-0.0002805535745171242	0.062493380897400863	0.000042351324358654019	-0.00079183725008271158	0.057697255866060448	-0.098800141153063625	0.020144528614324912	0.045316836399213523	-0.089739085635302612	0.01867313460828833
12.44	0.065399241690223264	-0.00021610201237592941	-0.00027636763022110406	0.06171037625135023	0.000048020184393444271	-0.00072792466595154523	0.057818070319827108	-0.098652449940361431	0.02021129032131205	0.043888443989735682	-0.087588057819459275	0.019448018767603825
12.460000000000001	0.065393374664533821	-0.00021898403658892479	-0.00027278140621731645	0.060863004706423418	0.000051044593920565595	-0.00066842503138389575	0.057923114295129696	-0.098489467684571314	0.020271767792322648	0.042659491639890634	-0.08528704258081074	0.020161668827325695
12.48	0.065387376337647518	-0.00022268694778977693	-0.00026979870193435951	0.060154430750772425	0.000050409080788908073	-0.00062266895930267532	0.058012610651933694	-0.09831150218560783	0.020325697457622201	0.041823829079887687	-0.083367427125151355	0.020688430346983727
12.5	0.065381255361685042	-0.00022722743601973766	-0.00026742132016669556	0.059753666164886032	0.000045688589942850105	-0.0005973052713059597	0.058086818657208605	-0.098118875091445401	0.02037279674389984	0.041529468709030404	-0.082250621804738522	0.020945500223311209
12.52	0.065375020344051349	-0.00023261993172355583	-0.00026564905472398898	0.05975614417745867	0.000037436981959744486	-0.00059542463673551566	0.058146031790876407	-0.097911921512641734	0.020412766499418145	0.041850235189842488	-0.082165916610872247	0.020906655809246853
12.540000000000001	0.06536867983306488	-0.00023887652354273592	-0.00026447969049891995	0.060162174461902307	0.000027481718962288348	-0.00061630747755828802	0.058190575481639695	-0.097690989697393524	0.020445293537326565	0.042770481970840324	-0.08311327515453712	0.020604962660954698
12.56	0.065362242304283002	-0.00024600688320017966	-0.00026390901562114294	0.060876884897367367	0.000019005691506833455	-0.00065550192646134098	0.058220804784272606	-0.097456440764553481	0.020470053280466818	0.044184908436694092	-0.084863200121862312	0.020127302402241698
12.58	0.065355716149064991	-0.00025401819750654059	-0.00026393084565388275	0.061731659213780488	0.000016223212367119655	-0.00070525775148354286	0.058237102011316211	-0.097208648490302141	0.020486712490277368	0.045914308015845839	-0.086993794957177462	0.019600396345017687
12.6	0.065349109662254601	-0.0002629151082159803	-0.00026453705954274098	0.062523483642641653	0.000023505712700995496	-0.00075562565048925903	0.05823987432972827	-0.096947999144539665	0.020494932062166623	0.047736427950301974	-0.088973070111605768	0.019166323879892068
12.620000000000001	0.065342431032091475	-0.00027269965988152567	-0.00026571764694576644	0.06306436010791211	0.000044063772363732434	-0.00079643069645213976	0.058229551336877128	-0.096674891371631544	0.020494369869691186	0.04942779957392246	-0.090285623856552186	0.018948901434941858
12.640000000000001	0.065335688330408037	-0.00028337125621558101	-0.0002674607667443249	0.063228914230475608	0.000078644351765355669	-0.0008198038976431378	0.058206582625604797	-0.096389736110108343	0.020484683639466362	0.050807963034778025	-0.090576394623752332	0.019019401224674153
12.66	0.065328889504635335	-0.0002949266252468899	-0.00026975281581034794	0.062986924131356425	0.00012487443474343968	-0.00082237645178130647	0.058171435351348166	-0.096092956545212951	0.020465533838922911	0.05177445242349521	-0.08975996994902613	0.019374977437411508
12.68	0.06532204236927619	-0.0003073597935864883	-0.00027257850786696625	0.062410790723869569	0.00017764216652754045	-0.00080613959804503449	0.058124591813245252	-0.09578498808781416	0.020436586559050972	0.052317951262043638	-0.088047029204179658	0.019940044316074316
12.700000000000001	0.065315154599940584	-0.00032066207017453219	-0.000275920961575922	0.061655567470876194	0.00023034797045532601	-0.00077754967271858461	0.058066547058705675	-0.095466278372975694	0.020397516374367777	0.052512805353266689	-0.085875229388547816	0.020590199519722355
12.720000000000001	0.06530823372723138	-0.00033482203960685797	-0.00027976179717052046	0.060917871393787515	0.00027638941635710346	-0.0007453269402919252	0.057997806524923534	-0.095137287270946086	0.020348009162874148	0.052486221746219419	-0.083776644001813658	0.021187514443168319
12.74	0.065301287131355357	-0.00034982556546205718	-0.00028408124086237718	0.06038585063863533	0.00031022413366454948	-0.00071791864631476354	0.057918883725248449	-0.094798486903486745	0.020287764868649316	0.052376125806140983	-0.082235805527255942	0.021612847155390018
12.76	0.065294322038519648	-0.00036565580370115369	-0.00028885823626866036	0.060193376289396028	0.00032776236404238185	-0.00070147653161462681	0.057830297992013224	-0.094450361657918869	0.020216500190769322	0.052290100832619868	-0.081580799102098076	0.02178628899976133
12.780000000000001	0.06528734551811971	-0.00038229322630788792	-0.00029407056190241393	0.060388688734758722	0.00032632600911826001	-0.00069869710435576868	0.057732572285530248	-0.094093408191653211	0.02013395118236844	0.052276068762566352	-0.081921982908940788	0.021675232002271214
12.800000000000001	0.065280364479348485	-0.00039971565528667402	-0.00029969495381784034	0.060923346664043088	0.00030462855862424185	-0.00070846640148115522	0.057626231076847001	-0.093728135419507641	0.020039875744453463	0.052311267788907767	-0.083133896128984711	0.021294402627834424
12.82	0.06527338567049501	-0.00041789830719660831	-0.00030570723261777455	0.061663294042612671	0.00026307415227413283	-0.00072618232059640936	0.057511798314004159	-0.093355064476683139	0.019934055999860034	0.052311515713713008	-0.084875954526581948	0.020701465951026385
12.84	0.065266415677878942	-0.00043681384803986867	-0.00031208243369692384	0.062420233963271954	0.00020427958049966388	-0.00074476351593849577	0.057389795480161487	-0.092974728650163291	0.01981630053342914	0.052158407123471251	-0.086656518463741061	0.019988079284096415
12.859999999999999	0.065259460925745305	-0.00045643245867012933	-0.00031879493991014002	0.062997461570402036	0.00013335777255038539	-0.00075637829004693985	0.057260739748476064	-0.09258767327144457	0.019686446485477349	0.05173791651250137	-0.087944213233209126	0.019263977333866859
12.880000000000001	0.065252527677702565	-0.0004767219106187881	-0.00032581861548401647	0.063239920364985214	0.000057441074783795565	-0.00075465478704424965	0.057125142242714033	-0.092194455564157562	0.019544361486509072	0.050980306464840863	-0.088310605954135826	0.018633654983183479
12.9	0.065245622037408746	-0.0004976476521625639	-0.00033312694057489878	0.063075304975809654	-0.000015713182781838808	-0.00073671417437037867	0.056983506408402218	-0.091795644440165219	0.019389945422230423	0.049889767776014171	-0.087560627007326724	0.018170586111510217
12.92	0.065238749951179398	-0.0005191729044838056	-0.00034069314501666836	0.062534026575735313	-0.000079593721911581927	-0.00070419736899674304	0.056836326499504541	-0.091391820238409832	0.019223132018981824	0.048554460351668272	-0.08579686678475619	0.017898329651236416
12.94	0.065231917210829271	-0.00054125876786702276	-0.00034849034081278762	0.061741715916494355	-0.0001304437140229632	-0.00066280585234271966	0.056684086185790461	-0.09098357440092561	0.019043890240790857	0.047133598379955899	-0.083387481522519166	0.017786937054502367
12.960000000000001	0.065225129457195496	-0.0005638643373832089	-0.00035649165216195683	0.060886649831891793	-0.00016770019264257877	-0.00062057532317376721	0.056527257284135324	-0.090571509081449439	0.018852225490548373	0.045825614023082328	-0.080852854517736383	0.017766560867295726
12.98	0.065218392184297202	-0.00058694682801636172	-0.000364670342148668	0.060172089282372221	-0.00019322905325248191	-0.00058564198635307346	0.05636629861607223	-0.090156236682145147	0.018648180609046164	0.044826845935754311	-0.078720934939296716	0.017752595506086946
13.	0.065211710743886209	-0.0006104617087188402	-0.00037299993545524685	0.05976681261993444	-0.00020980115318843667	-0.00056428414267458565	0.056201654996391293	-0.089738379315144862	0.018431836666747969	0.044291500734221723	-0.077402606402712432	0.017673137212194462
13.02	0.065205090350803463	-0.00063436284505235391	-0.00038145433607117418	0.059765723563634465	-0.00021949413166820822	-0.00055963131503694238	0.056033756349683883	-0.089318568185468919	0.018203313544635748	0.044301310011593042	-0.077113161405586189	0.017491098546853927
13.040000000000001	0.06519853608822257	-0.00065860264988330114	-0.00039000793945136863	0.060168382582616975	-0.00022259384871282234	-0.00057104013331618631	0.055863016961325396	-0.088897442893615272	0.017962770301785766	0.044849662697812598	-0.077839531627348496	0.017216877021218248
13.06	0.065192052914451515	-0.00068313224168820019	-0.00039863573826235538	0.06087905545282174	-0.00021732335737161337	-0.00059404617417247244	0.055689834857422238	-0.088475650655908053	0.017710405328463158	0.045842098683087862	-0.07934449646903452	0.01690964530151768
13.08	0.065185645669167846	-0.0007079016098879079	-0.00040731342121640146	0.061728278098116263	-0.00020049683473864072	-0.00062097247929310956	0.055514591317537998	-0.088053845441926848	0.017446456285071018	0.04711323558187569	-0.081207163390609918	0.016665738754844221
13.1	0.065179319080506337	-0.00073285978657023493	-0.00041601746437629899	0.06251233784729715	-0.00016895674225809315	-0.00064239917795673451	0.055337650514899306	-0.087632687029122414	0.017171199828583915	0.048458287420592827	-0.082906630111767313	0.01659384679757166
13.120000000000001	0.065173077771651822	-0.00075795502394898628	-0.00042472521450750977	0.06304280723664929	-0.00012134819238748124	-0.00064948212244329839	0.055159359285482157	-0.087212839975117751	0.016884951129274489	0.04967421372361186	-0.083946744563963852	0.016781112934204132
13.140000000000001	0.065166926269483894	-0.00078313497701557738	-0.00043341496390317952	0.063194230878866109	-0.000059520859270967286	-0.00063657093390665637	0.054980047020639466	-0.086794972509439683	0.016588063181924798	0.050601713195076337	-0.083994352090597274	0.017260497458237472
13.16	0.065160869011449185	-0.00080834689045302527	-0.00044206601655977229	0.062936668930955564	0.000011119468789289044	-0.00060312239497244818	0.054800025680916908	-0.086379755346799883	0.016280925916961082	0.051156981023180226	-0.082981033618648614	0.017992722365591258
13.18	0.065154910353451834	-0.00083353778909388276	-0.00045065874517049437	0.06234311521175373	0.000082526344019326348	-0.00055401452204265067	0.054619589926999779	-0.085967860424901746	0.015963965118127171	0.051343731524893632	-0.081122987772881211	0.018871325071890318
13.200000000000001	0.065149054578976184	-0.00085865467132132528	-0.00045917463900688876	0.061569431272214092	0.00014575196150035802	-0.00049810344666889606	0.054439017363780873	-0.08555995957078337	0.015637641154447268	0.051241790804349707	-0.078849353980344247	0.019748369310129216
13.220000000000001	0.065143305906034399	-0.00088364470427076264	-0.00046759634237079906	0.060813158319740324	0.0001926817240588824	-0.00044572431338006646	0.054258568889589798	-0.085156723099853102	0.015302447535329715	0.0509762150189772	-0.076672199507890324	0.020468746674673664
13.24	0.065137668495353906	-0.00090845542030378035	-0.00047590768365259745	0.060263418560766335	0.00021711074293763455	-0.00040618896165306451	0.054078489150039433	-0.084758818352974302	0.014958909298775799	0.050676814389572056	-0.075051033931663722	0.020899628955885135
13.26	0.065132146459833562	-0.00093303491360132579	-0.00048409369502053906	0.060055086023572957	0.00021507438699775242	-0.00038601050399725625	0.053899007084857786	-0.084366908177241032	0.014607581243358612	0.050439844030480962	-0.074291922766445126	0.020948406219910509
13.280000000000001	0.065126743870947246	-0.00095733203623133562	-0.00049214062287776528	0.060237437834423646	0.00018484787771969394	-0.00038797941888974938	0.053720336564081428	-0.083981649357071766	0.014249046015843935	0.05030164708868895	-0.074493605806199306	0.020571011933760396
13.300000000000001	0.065121464767478598	-0.00098129659264284408	-0.0005000359291878545	0.060763091660870738	0.00012712160177461712	-0.00041084752357679194	0.053542677107788983	-0.083603691002278699	0.013883912066773769	0.05023005276143927	-0.075534667648912174	0.019776335635578512
13.32	0.065116313163486428	-0.0010048795317130488	-0.00050776828397754159	0.061499000577464436	0.000045509345356041508	-0.00044944832711963506	0.053366214677750434	-0.083233672900833902	0.013512811487262816	0.050135040709711143	-0.077096036775513105	0.018629549111561131
13.34	0.065111293054599395	-0.001028033135560151	-0.00051532754930113528	0.06225767352483863	-0.000052991534469134377	-0.00049538833465900128	0.053191122537994295	-0.082872223844251511	0.013136397740614623	0.049896127605345342	-0.07872196183111721	0.017250820337096778
13.359999999999999	0.065106408426309548	-0.0010507112039348232	-0.00052270475507024128	0.062842794015260051	-0.0001583054921274335	-0.00053858469952232368	0.053017562173283128	-0.082519959933749318	0.012755343303087075	0.049400008997429079	-0.079922586334824727	0.015801850986515587
13.380000000000001	0.06510166326008604	-0.0010728692337085219	-0.00052989206709248837	0.063099062911425474	-0.00025887182121513835	-0.00056963478319835281	0.052845684259357928	-0.082177482875984184	0.012370337228333035	0.048578660879062374	-0.080303683677559565	0.014455664710988834
13.4	0.065097061539911572	-0.0010944645921904736	-0.00053688274795530427	0.062953168171705098	-0.00034431262127709861	-0.00058240492847982245	0.052675629674820978	-0.081845378277424191	0.011982082650271609	0.047436858278520122	-0.079684269491478874	0.013354892484496259
13.42	0.065092607257837831	-0.00111545668365573	-0.00054367111111567473	0.0624337584870156	-0.00040814703684058373	-0.00057580365363907315	0.052507530547697912	-0.081524213946337146	0.01159129423959978	0.04606043333577664	-0.078153758408311763	0.01257392923454596
13.44	0.065088304419364695	-0.0011358071081044308	-0.00055025246889048307	0.0616641059751038	-0.00044927962610327374	-0.00055390777461951715	0.052341511327854584	-0.081214538211705684	0.011198695628714551	0.044602493408747945	-0.076041807315861604	0.01210218707106735
13.460000000000001	0.065084157048583058	-0.0011554798115871109	-0.00055662307488796303	0.060829798643817046	-0.00047158094660999794	-0.00052438716761289694	0.052177689876391486	-0.080916878268639192	0.010805016820286034	0.043251923757180732	-0.073814968830375943	0.011856445756599339
13.48	0.065080169191228943	-0.0011744412271794888	-0.00056278006160699612	0.060131376855741103	-0.00048187304847576232	-0.00049596425505810462	0.052016178563788429	-0.080631738559410929	0.010410991594148489	0.042193530212324137	-0.07194550016692694	0.011716358832999041
13.5	0.065076344918601148	-0.0011926604059266308	-0.00056872137375556242	0.059735135551762963	-0.00048730589944723582	-0.00047590316374590894	0.051857085368370914	-0.08035959919956448	0.010017354927049558	0.041570171800390465	-0.070798808930996757	0.011568234702090308
13.52	0.065072688330571893	-0.0012101091370559439	-0.00057444569815458257	0.059733949340804671	-0.00049311166729250344	-0.00046821264716857824	0.051700514966885491	-0.080100914458274997	0.009624840439512998	0.041454774610525769	-0.070563172486418413	0.011342454752739803
13.540000000000001	0.065069203556142874	-0.0012267620568693349	-0.00057995239067944182	0.060125983749728884	-0.00050128937619960817	-0.00047277454579380818	0.051546569808898601	-0.079856111301693872	0.0092341778834354668	0.041836494123468904	-0.071221515273896349	0.011035609085472582
13.56	0.065065894755915343	-0.001242596745608851	-0.00058524140127559632	0.060814909265534456	-0.00051035402258866463	-0.00048536955613085603	0.051395351167254355	-0.079625588008188225	0.0088460906835772478	0.042622481948272228	-0.072557242633976199	0.010713589058199514
13.58	0.065062766120716598	-0.0012575938117982063	-0.00059031319741357363	0.061631614322156914	-0.00051609195535999228	-0.00049860117982062843	0.051246960156367705	-0.079409712863601725	0.0084612935454291514	0.043654995682070041	-0.074192961248664729	0.01049442919006642
13.6	0.0650598218714461	-0.0012717369637001708	-0.00059516868710660087	0.062373773449604542	-0.0005131730892669259	-0.00050374216595664573	0.051101498712324334	-0.079208822944496562	0.0080804901412472631	0.044741825757429965	-0.075667275605036222	0.010512421747031028
13.620000000000001	0.065057066257756813	-0.0012850130672211885	-0.00059980914175121469	0.062855339321156722	-0.00049727171455400676	-0.00049327695891832057	0.050959070525027961	-0.07902322299675596	0.0077043708851220645	0.045695162774366527	-0.076546646712974703	0.010871030404314291
13.640000000000001	0.065054503554338672	-0.0012974121901805844	-0.00060423611987929504	0.062954012026956219	-0.00046704727059471152	-0.00046343854735891171	0.050819781919395512	-0.078853184416439764	0.0073336108073434811	0.046370589441176779	-0.076547005164840115	0.011599738107464032
13.66	0.065052138057624609	-0.0013089276324428564	-0.00060845139227052453	0.06264340571221727	-0.00042520621369640174	-0.00041574022874808075	0.050683742675539767	-0.078698944339055735	0.0069688675370490651	0.046695941267420771	-0.07562097084341178	0.012632573880909527
13.68	0.065049974081691553	-0.0013195559419274666	-0.00061245686913065367	0.062000022701369895	-0.00037816939605366667	-0.00035678388779579462	0.050551066784795262	-0.078560704843026033	0.0066107794015730394	0.046681470769024347	-0.073971801024738049	0.013818363230214143
13.700000000000001	0.065048015951352456	-0.0013292969160686244	-0.00061625452999469754	0.061182808810416212	-0.00033451862662461224	-0.00029643149368321908	0.050421873134202877	-0.078438632272225542	0.0062599636494881442	0.046408282522721667	-0.071987229137981126	0.01495767536549562
13.720000000000001	0.065046267995772788	-0.001338153588995486	-0.00061984635698221491	0.060391759655599786	-0.00030294750585061272	-0.00024519839212449115	0.050296286115668665	-0.078332856681728069	0.0059170148037870837	0.045999083899839366	-0.070123760494689519	0.015849351252081867
13.74	0.065044734541441163	-0.0013461322041266113	-0.00062323427182360558	0.059817817173707155	-0.00029049648703607586	-0.00021190651528787616	0.05017443615519579	-0.078243471410248289	0.0055825031500701741	0.045580590780977259	-0.068788135817363066	0.016328917363117274
13.76	0.065043419902170219	-0.0013532421725692273	-0.00062642007725689092	0.059597170396516686	-0.00030143785850548707	-0.00020218421562821429	0.050056460156876426	-0.078170532782049149	0.0052569733640279726	0.045248377094121384	-0.068250320224577693	0.016290966755528519
13.780000000000001	0.065042328370117031	-0.0013594960171958367	-0.00062940540344447182	0.059780046368831718	-0.00033669528309950014	-0.00021778100690877239	0.049942501860452348	-0.07811405993987465	0.0049409432810647025	0.045042871221659342	-0.068597593961551268	0.015698740403131756
13.800000000000001	0.065041464204417365	-0.0013649093029457216	-0.0006321916594371757	0.060319674702231041	-0.00039352769491347167	-0.00025637642534494937	0.049832712107528765	-0.078074034810203807	0.0046349028101442397	0.044941412206003894	-0.069723461603900278	0.014588289977150924
13.82	0.065040831619401274	-0.0013695005533697485	-0.0006347799904577664	0.061083137170070134	-0.00046545193114413616	-0.00031173274123362169	0.049727249015482977	-0.07805040220081183	0.0043393129927057593	0.044867414968207675	-0.071346062410882857	0.013070076366079666
13.84	0.065040434772672573	-0.0013732911540856041	-0.00063717124112244033	0.061882305805744053	-0.00054275313500194364	-0.00037440400737124777	0.049626278056054407	-0.078043070029869321	0.004054605206566142	0.044714241555690759	-0.073059510414255888	0.011322681089009332
13.859999999999999	0.065040277749962738	-0.0013763052433881304	-0.00063936592497178257	0.062519164665781501	-0.00061402704134209604	-0.00043334590500589826	0.049529972039320636	-0.078051909685449658	0.0037811805137431091	0.044378140707093727	-0.074422342921897644	0.0095693286779395537
13.880000000000001	0.065040364551886387	-0.0013785695907149384	-0.00064136420041044362	0.062835500654823129	-0.0006687712305575369	-0.00047841981256598748	0.049438511000232666	-0.07807675651251357	0.0035194091502167534	0.043791854677341091	-0.075071933707840668	0.008033592266233909
13.9	0.065040699077553887	-0.0013801134635087961	-0.00064316585335956467	0.062753987304806413	-0.00070028442878995734	-0.00050311687492235468	0.049352081989578689	-0.078117410424786898	0.0032696301546225673	0.042949391889731847	-0.074830984990821567	0.0068841881636702018
13.92	0.065041285109186275	-0.0013809684830532257	-0.00064477028672190601	0.062298555845295311	-0.00070763418068994083	-0.00050638215453438495	0.049270878769092918	-0.078173636637114754	0.0030321511323304247	0.041914358962508058	-0.073762660098572852	0.006190446132143354
13.94	0.065042126295246083	-0.0013811684702814339	-0.00064617651657979114	0.061587637687583907	-0.00069572989316441305	-0.00049266736149230009	0.04919510141234229	-0.078245166514015752	0.0028072481501410715	0.040809174484037702	-0.072148578731303203	0.0059092218847041911
13.960000000000001	0.06504322613187774	-0.0013807492819720851	-0.00064738317532520712	0.06080244892676312	-0.00067348890459619296	-0.00047019766771210988	0.04912495581215881	-0.078331698528583696	0.0025951657565790667	0.039788571571754916	-0.070400068190100057	0.0059093508180807358
13.98	0.065044587946071208	-0.0013797486385633689	-0.0006483885214808513	0.060140077846987439	-0.00065100827411271323	-0.00044827901012830379	0.049060653098476015	-0.078432899326070712	0.0023961171217913406	0.039005269637964857	-0.068941911895853608	0.0060216035100625412
14.	0.065046214876333774	-0.0013782059441151892	-0.00064919045620881466	0.059764530236541047	-0.00063690709547696914	-0.00043471651497900901	0.049002408968046307	-0.078548404885192977	0.0022102842906269737	0.038576815472394388	-0.068110344026455188	0.0060930923757202167
14.02	0.065048109853204916	-0.0013761620996812982	-0.00064978654644932965	0.059767621576092334	-0.00063656442295896565	-0.00043404214582616618	0.048950442930209337	-0.078677821769947823	0.0020378185419626764	0.038560737549953761	-0.068087502918287565	0.0060287070241458567
14.040000000000001	0.065050275580973593	-0.0013736593107207332	-0.00065017405416382956	0.060147665488614499	-0.00065135823456793224	-0.00044671367212646002	0.048904977472650546	-0.078820728464216991	0.0018788408468482474	0.038942172512174022	-0.068873109375095498	0.0058117703895594619
14.06	0.065052714516516008	-0.0013707408899782392	-0.00065034997174582415	0.060809647418155366	-0.00067869937111185094	-0.00046917508017281853	0.048866237150225755	-0.078976676780853197	0.0017334424178187258	0.039635644697261774	-0.070286572086301319	0.0055033301845630322
14.08	0.065055428850543162	-0.0013674510563492295	-0.00065031106314885484	0.061586890199902045	-0.00071272511216601345	-0.0004947097402902452	0.048834447604161502	-0.079145193336763162	0.0016016853413140797	0.040500952375680854	-0.071998549549280186	0.0052218889308710895
14.1	0.065058420486854451	-0.0013638347312323676	-0.00065005391036365018	0.062280514793945474	-0.00074568011748962076	-0.00051509610679217194	0.048809834514582706	-0.079325781085015201	0.001483603285117048	0.041371223955707304	-0.073597066310824036	0.0051065780643496962
14.120000000000001	0.065061691022580803	-0.0013599373331281348	-0.00064957496491451633	0.062708692266242594	-0.00076993701913532706	-0.0005229054263916344	0.048792622492670579	-0.079517920894837807	0.0013792022723869701	0.042088392235986538	-0.074686584177167184	0.0052709406405642839
14.140000000000001	0.065065241727890522	-0.0013558045718021841	-0.00064887060384990342	0.06275371025153692	-0.0007802381288612506	-0.00051386777631981517	0.048783033920092256	-0.079721073170328449	0.0012884615140745237	0.042538189130714332	-0.074998537022981676	0.0057608036992361014
14.16	0.065069073526771992	-0.0013514822427278458	-0.00064793718988681581	0.062393627377604566	-0.00077537511108623572	-0.00048842378054865868	0.04878128773947904	-0.079934679498420841	0.0012113342913482525	0.042675207948627114	-0.074473926732478643	0.0065322501156438902
14.18	0.065073186976926212	-0.00134701602331571	-0.00064677113506718398	0.061708752046960358	-0.00075857239159644527	-0.00045176228582280778	0.048787598204934946	-0.080158164316839794	0.0011477488798460299	0.042530430029949218	-0.073281620371723588	0.0074592342414322339
14.200000000000001	0.065077582250829269	-0.0013424512715972323	-0.0006453689675021898	0.060860858516754601	-0.00073639749318104783	-0.00041232452603524525	0.048802173598444298	-0.080390936592730763	0.0010976095077374105	0.042198858654608373	-0.071763643403411362	0.0083670336503074427
14.220000000000001	0.06508225911718929	-0.0013378328286099833	-0.00064372740058329936	0.060051688967235617	-0.00071671567190734198	-0.00037946993733887352	0.048825214919513082	-0.080632391502862374	0.0010607973397197754	0.041811310965368664	-0.07033276352265605	0.0090764949658151614
14.24	0.065087216922646462	-0.0013332048254104736	-0.00064184340404411372	0.059472958940940568	-0.00070653133566639381	-0.00036123101745973163	0.048856914556170306	-0.080881912106570808	0.0010371714795514159	0.04149897859461199	-0.069363778719406077	0.0094427006848413035
14.26	0.065092454574200431	-0.0013286104957365083	-0.00063971427646629386	0.05926087358060611	-0.00071035468436991128	-0.00036274939328946598	0.048897454944253238	-0.081138871002825935	0.0010265699837910189	0.041360381488046993	-0.069110440723276087	0.0093796147399173718
14.280000000000001	0.065097970523285142	-0.0013240919951494623	-0.00063733771828610591	0.059465108270384925	-0.00072928895100297583	-0.00038546160509554325	0.048947007222993111	-0.08140263196328433	0.0010288108800361843	0.041438313920987568	-0.069658416336114165	0.0088717227430494434
14.300000000000001	0.065103762748643212	-0.0013196902277427883	-0.00063471190501944441	0.060037846250139082	-0.00076075832299491927	-0.00042683539973403448	0.049005729894885441	-0.081672551533453069	0.0010436931832997001	0.041711114480519174	-0.07091041282015699	0.0079773223650028216
14.32	0.065109828742549669	-0.0013154446810203085	-0.00063183555982739004	0.060844576957459484	-0.00079883815408310008	-0.00048057760717147915	0.049073767497281096	-0.081947980594964734	0.0010709979045237516	0.042099515703417134	-0.072600265709046791	0.0068246849846350759
14.34	0.065116165496129586	-0.001311393269980074	-0.00062870802492027283	0.061694934683431679	-0.00083531501927170543	-0.00053750818449364163	0.049151249294974331	-0.082228265882033705	0.0011104890459259359	0.042487650565221857	-0.074340440280423026	0.0055966603891375762
14.359999999999999	0.065122769487432897	-0.0013075721909015792	-0.00062532933110358985	0.062387993064017822	-0.00086156791670548294	-0.00058734217075547685	0.049238287998996155	-0.0825127514461403	0.0011619145782203952	0.042754009846782126	-0.075707342735923361	0.0044983372095533138
14.380000000000001	0.065129636668825042	-0.0013040157857163379	-0.00062170026484258817	0.062762102156073307	-0.00087097742231303371	-0.00062123833543407253	0.049334978522491857	-0.082800780063615659	0.0012250073953308724	0.042805250587555799	-0.076353357910256825	0.003709655363104452
14.4	0.065136762457137454	-0.0013007564174030636	-0.00061782243234890372	0.062736316166786821	-0.00086106676276356819	-0.00063436034860452073	0.04944139677937609	-0.083091694581271788	0.0012994862429121061	0.042603884112112633	-0.0761119759963194	0.0033366552962840433
14.42	0.065144141725051286	-0.0012978243570782033	-0.00061369831980955664	0.062331232021277161	-0.00083442989537305112	-0.00062737272270198263	0.049557598533828573	-0.083384839196227287	0.0013850566172957275	0.042181632689057058	-0.075052873783074764	0.0033817046613527566
14.44	0.065151768792619302	-0.001295247683046695	-0.00060933134953229662	0.061662682380903722	-0.00079797872321367771	-0.00060615075105132851	0.049683618308058508	-0.08367956066667942	0.0014814116322882966	0.04163422612296741	-0.07346120060096778	0.0037470263199302911
14.460000000000001	0.065159637422062933	-0.0012930521924417321	-0.00060472593113675144	0.060910316092516681	-0.00076087530901401343	-0.00057985103399118068	0.049819468355347063	-0.083975209451183974	0.001588232851695591	0.041099245011371521	-0.071751055884416298	0.0042698245466497205
14.48	0.065167740812158925	-0.0012912613255161368	-0.00059988750744966596	0.060270757580749568	-0.00073208919272473375	-0.0005582323726563039	0.049965137705208773	-0.084271140774853093	0.0017051910859627178	0.040723655005498904	-0.070351672902885812	0.0047728108869287897
14.5	0.065176071595643814	-0.0012898961030268774	-0.00059482259448813413	0.059908521620564703	-0.00071845135479783884	-0.00054923008678939983	0.050120591287373895	-0.084566715621545691	0.0018319471519962459	0.040629815758572774	-0.069607218060292742	0.0051107246380808907
14.52	0.065184621838027534	-0.0012889750766316224	-0.00058953881510234729	0.05991665805256785	-0.00072354628635152782	-0.00055733947169743156	0.050285769140480663	-0.084861301652041046	0.0019681525956286791	0.04088780692216859	-0.069711592982689877	0.0052009993095792906
14.540000000000001	0.065193383036932062	-0.0012885142925916776	-0.00058404492590722473	0.060295172076490156	-0.0007472961929200668	-0.00058284530945737142	0.050460585711417483	-0.085154274048876266	0.0021134503768140446	0.041499358828815058	-0.070678305291246496	0.0050365774154614643
14.56	0.06520234612482223	-0.0012885272685155963	-0.00057835083693010686	0.060950971848725499	-0.00078599269418036868	-0.00062175015821804361	0.050644929250486304	-0.085445016289356843	0.0022674755179842125	0.042396124008448277	-0.072338352621376389	0.0046835847222337391
14.58	0.0652115014714722	-0.0012890249833587622	-0.00057246762382366645	0.061719365041339014	-0.00083276923811072268	-0.00066640845146874461	0.050838661307994415	-0.085732920848790806	0.0024298557166018662	0.04345295347559297	-0.074365903291775171	0.0042655608926262904
14.6	0.065220838890316435	-0.0012900158800487269	-0.00056640753219198287	0.062403389670084908	-0.00087874299098898365	-0.00070703858434853842	0.051041616336319595	-0.086017389837037162	0.0026002119232607542	0.044514579393819198	-0.076339038870850209	0.0039341971173901535
14.620000000000001	0.06523034764412855	-0.0012915058810412106	-0.0005601839738827788	0.062822952088892103	-0.00091495527118293576	-0.00073411891624383316	0.051253601400523929	-0.086297835571585421	0.0027781588871455438	0.045430993252501883	-0.07783703327617375	0.0038291113314892974
14.640000000000001	0.065240016455013705	-0.0012934984159527971	-0.00055381151489890951	0.062861788464758428	-0.00093476305527358944	-0.0007411490847778826	0.05147439600359166	-0.086573681091662164	0.0029633056709614698	0.046093411677270879	-0.078554937029309976	0.0040361465025264762
14.66	0.06524983351416308	-0.0012959944612402699	-0.00054730585501706896	0.062499036088381699	-0.00093582746958376095	-0.0007267652914237227	0.051703752025749061	-0.086844360617565425	0.0031552561377796821	0.046460919441952631	-0.078395514582901546	0.0045591992361194468
14.68	0.06525978649348757	-0.0012989925912628916	-0.00054068379869722655	0.061815670012913493	-0.00092079690524267746	-0.00069524897752024431	0.051941393783513312	-0.087109319960766915	0.003353609412597703	0.046569526024203056	-0.077498368818137236	0.0053179499131129106
14.700000000000001	0.065269862560566105	-0.001302489040262339	-0.0005339632175868983	0.060973724730322587	-0.00089635441754586445	-0.00065518018086819715	0.052187018207614899	-0.087368016890102484	0.0035579603214506081	0.046520569011464785	-0.07619250293472446	0.0061725682711321721
14.720000000000001	0.065280048393273227	-0.0013064777746582268	-0.00052716300437283259	0.060174834963858725	-0.00087110588309681144	-0.00061688352664194049	0.05244029514350601	-0.087619921459907157	0.0037678998113930204	0.04645199209419798	-0.074894460949088124	0.0069640002005015647
14.74	0.065290330197510127	-0.0013109505750291614	-0.00052030301815766261	0.059610284385504697	-0.00085322976017190855	-0.00058974251604374667	0.052700867772319082	-0.087864516306465204	0.0039830153544905059	0.046500983024347575	-0.073993913160662214	0.0075536671105393624
14.76	0.06530069372587971	-0.0013158971270424632	-0.00051340402168804922	0.05941554585304426	-0.00084864384677055954	-0.00058019900002578145	0.052968353154626446	-0.088101296918971672	0.0042028913393711773	0.046767963017924019	-0.073761836931553665	0.0078513404488653044
14.780000000000001	0.065311124298706058	-0.0013213051206537249	-0.0005064876102360838	0.059639265489851712	-0.00085994774564274873	-0.00059067013749359437	0.053242342895792216	-0.08832977189141325	0.0044271094537332405	0.047290348245105696	-0.074295480763124006	0.007828767367276248
14.800000000000001	0.065321606825308187	-0.0013271603567351423	-0.00049957613282283764	0.060232310275912526	-0.00088603690198225254	-0.00061922750957694311	0.053522403930263196	-0.088549463162062539	0.0046552490613347465	0.04803154760114775	-0.075498938771184063	0.0075220018919292982
14.82	0.065332125828080956	-0.0013334468603316205	-0.00049269260577281676	0.061058627706688795	-0.00092227638507520054	-0.00065990691363655707	0.053808079424892019	-0.088759906246923606	0.004886887576915095	0.048887641858592512	-0.07709734135898684	0.0070248071688269638
14.84	0.06534266546786105	-0.0013401469998364085	-0.00048586061932725383	0.061926235501739868	-0.00096131776203692634	-0.0007037484467199949	0.054098889798415317	-0.088960650473499353	0.0051216008424744483	0.049711175145097764	-0.078688995010414597	0.006472157466193864
14.859999999999999	0.065353209569966597	-0.0013472416109281821	-0.00047910423736257507	0.062632761406321957	-0.00099470209553739752	-0.00074071671067687389	0.054394333852404109	-0.089151259220976969	0.0053589635082013434	0.050347891905163533	-0.079838417850790044	0.0060121804813238304
14.880000000000001	0.065363741653164165	-0.0013547101247968554	-0.00047244789104362167	0.063015574572163946	-0.001015104382325091	-0.0007623017619167588	0.054693890012878554	-0.089331310172667877	0.0055985494212077991	0.050678205673162613	-0.080196388674312252	0.0057696238587080298
14.9	0.065374244957761174	-0.0013625306994269823	-0.00046591626683695903	0.062993470474958568	-0.0010185791829599548	-0.0007640397965066846	0.054997017675395055	-0.089500395586427972	0.0058399320250330095	0.050652282538787174	-0.079609961326933792	0.0058113636543488216
14.92	0.065384702477189971	-0.0013706803532859552	-0.00045953418948069258	0.06258763734690459	-0.0010058942781139349	-0.00074691621889298732	0.055303158651287987	-0.08965812258762608	0.0060826847727112991	0.050308071027455214	-0.078176963429035795	0.0061278969353245442
14.94	0.065395096989660839	-0.001379135100447626	-0.00045332650054127899	0.061915293138546101	-0.00098232980544211632	-0.00071698714605902478	0.055611738708430447	-0.089804113489816262	0.0063263815558477349	0.049766324468265677	-0.076219469396491602	0.0066394931118989378
14.960000000000001	0.065405411091211452	-0.0013878700862901619	-0.00044731793337613596	0.061158035164338043	-0.00095604742871871484	-0.00068339979322817185	0.055922169200504523	-0.089938006146797561	0.0065705971519610627	0.049204002973670336	-0.074188972230342043	0.0072242773200591019
14.98	0.065415627229850781	-0.0013968597230091251	-0.00044153298512548261	0.06051465904430603	-0.00093576857717573084	-0.00065569558176257689	0.056233848780174844	-0.090059454339461414	0.0068149076920745732	0.04881400883949566	-0.072545148851039479	0.007756094477357655
15.	0.06542572774051203	-0.0014060778239712926	-0.00043599578651195431	0.060151709728711034	-0.00092860864488480618	-0.00064137164457844439	0.056546165186087072	-0.090168128200374953	0.0070588911499825657	0.048762183125364289	-0.071651044693451058	0.0081386511264405423
15.02	0.065435694881549045	-0.0014154977363355012	-0.00043072997036137234	0.060163810273369978	-0.00093854697254635786	-0.00064424320114700798	0.056858497100796268	-0.090263714677992768	0.0073021278545794162	0.049151483523064532	-0.071705850337870719	0.0083279798532328794
15.040000000000001	0.065445510871928292	-0.0014250924709642773	-0.00042575853957538962	0.060551853894059593	-0.00096558994747313401	-0.00066366851269287694	0.057170216068182456	-0.090345918041900841	0.007544201026007509	0.050000088538210252	-0.072714057625132833	0.008341605182527495
15.06	0.065455157928317131	-0.0014348348290498941	-0.00042110373544043678	0.061222827735133656	-0.0010055602958364759	-0.00069454630942718254	0.057480688464472796	-0.090414460429628224	0.0077846973361267689	0.051236964493719117	-0.074483284199147473	0.0082552462644953743
15.08	0.065464618304902689	-0.0014446975247611807	-0.00041678690718355976	0.062011300573644068	-0.0010506129111348787	-0.00072814482623976065	0.05778927751360069	-0.090469082434713022	0.0080232074933523877	0.052715919654178489	-0.07665141644958208	0.0081869727758929409
15.1	0.065473874331245074	-0.0014546533032381709	-0.00041282838359640167	0.062718870901105894	-0.001090718559684907	-0.00075392668297980664	0.058095345339461479	-0.090509543735086628	0.0082593268514771292	0.05424654623373143	-0.078752088776419232	0.0082686374357728125
15.120000000000001	0.06548290845406568	-0.0014646750534899819	-0.00040924734765438592	0.063163548179854256	-0.001116139895246563	-0.00076227155036458563	0.058398255044164127	-0.09053562376000103	0.008492656041813082	0.055636766263210735	-0.080320760368128685	0.008608496433921066
15.140000000000001	0.065491703275212754	-0.0014747359154469591	-0.00040606171506930855	0.063227051409146862	-0.0011203390905753924	-0.00074740764130930976	0.058697372806039372	-0.090547122392627522	0.0087228016273574738	0.056737453500311175	-0.08102029273350729	0.0092557673904834145
15.16	0.065500241595209396	-0.0014848093809610163	-0.00040328801746150611	0.062886737684004379	-0.001102223851031009	-0.00070940820623247025	0.058992069985339846	-0.090543860705166262	0.0089493767774475909	0.057477027762806388	-0.080741735246038518	0.010181421170791231
15.18	0.065508506451968762	-0.0014948693882114311	-0.00040094129125441136	0.062222318301333235	-0.0010666985498180466	-0.00065430812265729679	0.059281725230426241	-0.090525681722152987	0.0091720019608953624	0.057875425816688586	-0.079635816196561321	0.011284454625463476
15.200000000000001	0.065516481164156204	-0.0015048904092637636	-0.00039903497293888174	0.061395199542221945	-0.0010232523805987388	-0.0005922691179078253	0.059565726573709843	-0.090492451207094066	0.0093903056552451444	0.058032865866515071	-0.078060078612254641	0.012420851584568831
15.220000000000001	0.065524149371688489	-0.0015148475302983328	-0.00039758080163350418	0.060606954169972971	-0.00098326782047683178	-0.00053466855552251544	0.059843473509220313	-0.090444058466852467	0.009603925069320552	0.05809694870905735	-0.076466471973105562	0.013441780188218094
15.24	0.065531495077920665	-0.0015247165246824596	-0.00039658872961578079	0.060049153108223785	-0.00095717296932367954	-0.00049131785700803551	0.060114379040684729	-0.090380417167482879	0.0098125068759322351	0.058218160717489198	-0.075276006586200206	0.014225896465601958
15.26	0.065538502691424194	-0.0015344739183378586	-0.00039606684165558598	0.059857632000404115	-0.00095226976447229314	-0.00046859987214714974	0.060377871693142238	-0.090301466154630444	0.010015707951392949	0.05850627860008023	-0.074779484246942959	0.014697785429052101
15.280000000000001	0.065545157067801396	-0.0015440970475799134	-0.00039602128373344286	0.060081248781860497	-0.00097144784911907395	-0.00046862452253916553	0.060633397476259454	-0.090207170271259462	0.010213196117911275	0.058998631250470335	-0.075079898033031778	0.014833710053188395
15.300000000000001	0.065551443550458555	-0.0015535641092513167	-0.00039645620182347796	0.060670831421028137	-0.0010126134137297856	-0.00048910783740491528	0.060880421793250705	-0.090097521164644173	0.010404650884858566	0.05964749342038167	-0.076074709405912794	0.014660225165064898
15.32	0.06555734801266172	-0.0015628542033055276	-0.00039737369134649342	0.061490096225160162	-0.0010687556355886696	-0.00052376536866967707	0.061118431283456176	-0.089972538074501535	0.010589764184695028	0.060329703310232408	-0.077474634633355771	0.014249324708012309
15.34	0.065562856898183197	-0.0015719473678668522	-0.00039877375771219664	0.062346831581984452	-0.0011288974261055122	-0.00056331968681517033	0.061346935593140861	-0.089832268593544817	0.010768241098844458	0.060877240830779278	-0.078861873030887597	0.013709090615958135
15.359999999999999	0.065567957261293719	-0.0015808246069058535	-0.00040065428836688621	0.063038696262579186	-0.0011802571363069454	-0.00059732947223426272	0.061565469064415845	-0.089676789391755524	0.010939800569041314	0.061122632136641597	-0.079789199435404093	0.013166355040425692
15.380000000000001	0.065572636807005202	-0.0015894679107727669	-0.00040301103687682277	0.063403576378960269	-0.0012114872429320016	-0.00061671925649497972	0.061773592334584848	-0.089506206895228563	0.011104176089172548	0.060948160305145327	-0.079904207402413566	0.01274067257380888
15.4	0.065576883929987229	-0.0015978602697762148	-0.00040583761909617627	0.063361372460655541	-0.0012160626870471453	-0.0006163055671485479	0.061970893839697949	-0.089320657910424983	0.011261116372771503	0.060324999437354643	-0.079060015972144168	0.012515508975050604
15.42	0.065580687752981592	-0.0016059856812618498	-0.0004091255217232026	0.062934896180898314	-0.0011944172330964724	-0.00059628669608493071	0.06215699121348689	-0.089120310185029084	0.011410385991247506	0.059329968352745843	-0.077366551177033838	0.012517648468155215
15.44	0.065584038164344938	-0.0016138291503009772	-0.00041286412336579564	0.062243278885335707	-0.0011538154690134868	-0.00056198798073198511	0.062331532576836213	-0.088905362896059492	0.011551765977837761	0.058134184451625048	-0.075158282210146698	0.01271431141968159
15.460000000000001	0.065586925854122735	-0.0016213766844828809	-0.00041704072815806903	0.061470000210422482	-0.0011060456791419752	-0.00052198929507430922	0.062494197711044197	-0.088676047056609933	0.011685054392516107	0.05696700084995826	-0.072893650450628983	0.013029456949083512
15.48	0.065589342349822333	-0.001628615283389194	-0.00042164061168963041	0.060815380241495409	-0.0010640273824372923	-0.00048549923677645296	0.062644699108851731	-0.088432625832633088	0.011810066842957208	0.056065994892355753	-0.071030266423373539	0.013371899952096606
15.5	0.065591280050483369	-0.001635532922741427	-0.00042664707931710372	0.060446869986731433	-0.001038648470856985	-0.00045997793119538846	0.062782782899485412	-0.088175394761509846	0.011926636957090342	0.055626371912711359	-0.069919565313865256	0.013664202419693326
15.52	0.065592732258719311	-0.0016421185342368888	-0.00043204153640961918	0.060459225040839726	-0.0010366059047387417	-0.00044959195532819421	0.062908229642287927	-0.087904681864692399	0.012034616802666275	0.055761015717278539	-0.069741824610281167	0.013863824146783117
15.540000000000001	0.065593693212810444	-0.0016483619810688382	-0.0004378035703275357	0.060852659813898369	-0.0010593315952475597	-0.00045456920481814697	0.063020854986478358	-0.087620847647195396	0.012133877249901965	0.056478113483938552	-0.0704797400057251	0.013972947051025524
15.56	0.065594158115536816	-0.0016542540299692987	-0.00044391104366225259	0.061532751675973829	-0.0011027983084646691	-0.00047130005338610545	0.06312051019260323	-0.087324284977182962	0.012224308273141901	0.05767942187298003	-0.071922332854853929	0.014036668313523702
15.58	0.065594123163016993	-0.0016597863200535773	-0.00045034019804460201	0.062332126322777237	-0.0011581740730127708	-0.0004931198041693112	0.063207082514259438	-0.087015418839814826	0.012305819188253679	0.059179523032078296	-0.073698936221114258	0.014130196239108557
15.6	0.065593585569356239	-0.0016649513290999882	-0.00045706576830836787	0.063050210072799817	-0.0012135343179835653	-0.00051182013857244829	0.063280495438251927	-0.086694705959983354	0.012378338822435768	0.060743683454409558	-0.075350260712209405	0.014336570784280491
15.620000000000001	0.065592543591761365	-0.001669742337758573	-0.0004640611058809585	0.063502983428948667	-0.0012566976994979433	-0.00051978970144401365	0.063340708781430943	-0.086362634289627899	0.012441815614017901	0.062137950365972638	-0.076435842188377623	0.014719343666250506
15.640000000000001	0.065590996552241043	-0.0016741533920779997	-0.00047129831091302643	0.063570644813130517	-0.0012786395122427636	-0.00051227800608853041	0.063387718645652236	-0.086019722355864192	0.012496217639849372	0.063180483161307199	-0.07665453943601111	0.015298590696567922
15.66	0.065588944856983633	-0.0016781792649931751	-0.00047874837235985929	0.063229800887692311	-0.0012762932101742924	-0.00048894845325987701	0.063421557228757197	-0.085666518467454836	0.012541532568788538	0.0637804313759881	-0.075934476979373833	0.016039789379391347
15.68	0.065586390013774809	-0.0016818154171507616	-0.00048638131481015812	0.062560262195798633	-0.0012535104286452402	-0.00045402116065585904	0.063442292494338193	-0.085303599777670519	0.012577767539983284	0.063952692378430542	-0.074452160643487752	0.016860609951589677
15.700000000000001	0.065583334646659108	-0.0016850579575694302	-0.00049416635145926174	0.061724258973131219	-0.001219722684564925	-0.00041493121889887158	0.063450027702158185	-0.084931571202934389	0.01260494896549082	0.063803984812608461	-0.072571344220287506	0.017652355949630123
15.720000000000001	0.065579782508308815	-0.0016879036044848278	-0.00050207204197595667	0.060924630814883529	-0.0011869279532363379	-0.00038011596526705757	0.063444900799953297	-0.084551064197425668	0.012623122257226425	0.06349498843684187	-0.070730054287710384	0.018306388210366873
15.74	0.06557573848926973	-0.001690349647002827	-0.00051006645440742487	0.060354315275273629	-0.0011662335733103671	-0.00035680106266760408	0.06342708368201766	-0.084162735384904736	0.012632351478768258	0.063190521610076322	-0.069322032392201444	0.018735831766531322
15.76	0.06557120862463256	-0.0016923939076161146	-0.00051811732975684532	0.06015031130303411	-0.001165006372214214	-0.00034938224703142534	0.063396781316086115	-0.083767265050057382	0.012632718923408073	0.063012068257949416	-0.068608288138412535	0.018888287954367058
15.780000000000001	0.065566200097113947	-0.0016940347062208705	-0.00052619224845849161	0.060362243536774662	-0.00118508319003955	-0.00035853916689078391	0.063354230744876672	-0.083365355492745818	0.012624324620056072	0.063004663465189681	-0.068670479381980398	0.018751179416903373
15.800000000000001	0.065560721238484054	-0.0016952708258258786	-0.00053425879734271542	0.060941250692929994	-0.0012220831739601056	-0.00038097756998712109	0.063299699965607581	-0.082957729249400036	0.012607285769740156	0.063125435129233076	-0.06940146000410978	0.018353371520205563
15.82	0.065554781526038053	-0.0016961014801577662	-0.00054228473608030486	0.061750963314091356	-0.0012658868211477339	-0.00040978941425080101	0.063233486693728191	-0.082545127187047651	0.012581736115432889	0.06325600069822851	-0.070527722277141672	0.017764240025029045
15.84	0.065548391576959519	-0.001696526283570858	-0.00055023816196249353	0.062598826970472921	-0.0013025289199720541	-0.00043561497104369767	0.063155917018129504	-0.082128306476253896	0.012547825249119606	0.063236017013135082	-0.071665182742680272	0.017087336085368676
15.860000000000001	0.065541563138879877	-0.0016965452233000944	-0.00055808767176425411	0.063282071549991603	-0.001317593375034596	-0.00044873561240432042	0.063067343951694721	-0.081708038450344842	0.012505717860190404	0.062910271375069993	-0.072409074923645872	0.016444410013910612
15.880000000000001	0.065534309077492248	-0.0016961586343129803	-0.00056580251976545704	0.063638222461846639	-0.0013004889359006268	-0.00044177601042109937	0.062968145887370208	-0.081285106359061138	0.01245559292986927	0.062177321677711117	-0.072443820828963834	0.015949271608649729
15.9	0.065526643359772652	-0.001695367176886918	-0.0005733527706410918	0.063586985886597003	-0.0012481395264675489	-0.00041211616180775873	0.062858724965799972	-0.080860303025850025	0.01239764287713151	0.061025753548921591	-0.07163884857747975	0.015678169141723101
15.92	0.065518581034500312	-0.001694171816887656	-0.00058070944634797117	0.063151166207890686	-0.0011664416590176571	-0.00036293986389757116	0.062739505362154002	-0.080434428418571471	0.012332072661542473	0.059546694253882371	-0.070090670804094507	0.015648577596565596
15.94	0.065510138208522528	-0.0016925738088676146	-0.00058784466585386219	0.062450020496190917	-0.0010687499075820173	-0.00030238677052454865	0.062610931501370814	-0.080008287144524154	0.012259098849470351	0.057918412822200282	-0.068091338486712935	0.015816360015699027
15.960000000000001	0.065501332020344028	-0.0016905746820543022	-0.00059473177685732959	0.061667183995191666	-0.00097213470117496134	-0.0002412283148197393	0.062473466210991202	-0.079582685880848006	0.012178948650043878	0.056367860212620025	-0.066038027157165127	0.016092579353687242
15.98	0.065492180608627937	-0.0016881762290419378	-0.00060134547858021331	0.06100304921615074	-0.00089312756209399685	-0.00019014954630035275	0.06232758881846262	-0.079158430752600623	0.012091858927687486	0.055120709925673805	-0.064323209013755031	0.016372010904992719
16.	0.065482703078280746	-0.0016853804971827882	-0.00060766193482168773	0.060624972810928657	-0.00084448144363302377	-0.00015763883722065206	0.062173793204324201	-0.078736324670807961	0.011998075198374935	0.054353180040069726	-0.063243731090179736	0.016562002841536472
16.02	0.06547291946282835	-0.0016821897826670845	-0.00061365887650502438	0.060627423762822818	-0.00083347655103055765	-0.00014885777945062781	0.062012585820496957	-0.078317164643650641	0.011897850616998627	0.054156135101008529	-0.062946694505273557	0.016603609621757037
16.039999999999999	0.06546285068173141	-0.001678606626972487	-0.00061931569315277352	0.061010182312708328	-0.00086139413743707358	-0.00016525972591104401	0.06184448368073997	-0.077901739074011531	0.01179144496306939	0.054517402108136437	-0.063410033380454312	0.016482505371708516
16.059999999999999	0.0654525184966121	-0.0016746338156716153	-0.0006246135126641017	0.061678352365418521	-0.00092357912757725508	-0.00020456674105016198	0.061670012336601077	-0.077490825057205587	0.011679123632456746	0.055324387976905476	-0.064449882488789564	0.016230401911887217
16.080000000000002	0.065441945461231776	-0.0016702743793611668	-0.00062953526888808592	0.06246419311462037	-0.0010099531654893731	-0.00026098874244950485	0.061489703845285404	-0.077085185692645664	0.011561156642495685	0.056386466556562098	-0.065753265674976177	0.015917554632157584
16.100000000000001	0.065431154870872976	-0.0016655315964551123	-0.00063406575677802529	0.063167013735203503	-0.0011063676528874945	-0.00032593378726208586	0.061304094741298887	-0.076685567423430981	0.011437817657926844	0.057474003587952238	-0.06694047234805893	0.01563603998220536
16.120000000000001	0.065420170705371428	-0.0016604089976937353	-0.0006381916747339525	0.063603016538137769	-0.0011972120223011952	-0.00038952470024899988	0.061113724020075644	-0.07629269741794123	0.011309383044908961	0.058367208651866842	-0.067655130589478626	0.01547499279257266
16.140000000000001	0.065409017571751715	-0.0016549103720257807	-0.00064190165404751087	0.063652958528491399	-0.0012690354076320374	-0.00044285044407350177	0.060919131143442273	-0.075907281007266347	0.011176130960067525	0.058903952304946827	-0.067661947908171233	0.015493337760514175
16.16	0.06539772064192112	-0.0016490397737143128	-0.0006451862753795376	0.063294237600122372	-0.0013140381692945263	-0.00048028200157754913	0.060720854077290776	-0.075529999192178371	0.011038340481334254	0.059013779148259782	-0.066916739045462678	0.015699466167811597
16.18	0.065386305588170435	-0.0016428015302462628	-0.0006480380723905832	0.06260750964898737	-0.0013319272967200688	-0.00050087390849335584	0.060519427367660361	-0.075161506233344874	0.010896290786868198	0.058727984801006994	-0.065577468953367052	0.016046469078200967
16.199999999999999	0.065374798515816401	-0.0016362002509608675	-0.00065045152257186406	0.061755707450677766	-0.0013292457529465451	-0.00050818673409912252	0.060315380268227581	-0.074802427337631372	0.010750260387983476	0.058162782794846601	-0.063950774804495444	0.016445039364052852
16.219999999999999	0.065363225893383947	-0.0016292408358891258	-0.00065242302578213951	0.060942075208761659	-0.0013164979697929229	-0.00050861918896035266	0.060109234923159949	-0.074453356453436592	0.010600526421485366	0.057481270658714112	-0.062398548160552028	0.016788180118785214
16.240000000000002	0.065351614480003983	-0.0016219284847738269	-0.00065395087063251783	0.060359583493395708	-0.0013043232441117408	-0.00050898183251543716	0.059901504617937917	-0.074114854187057072	0.010447364006185105	0.056846076167828996	-0.061242241714936446	0.016978059261296898
16.260000000000002	0.065339991251312957	-0.001614268705726847	-0.0006550351893285164	0.060144908253557616	-0.0013000697780794594	-0.00051418544285472198	0.059692692101358191	-0.073787445851797556	0.010291045667877807	0.056375921617836056	-0.060692790061068681	0.016947564877568395
16.280000000000001	0.065328383322755645	-0.001606267323595964	-0.0006556779015864031	0.060347081701882299	-0.0013056046908511074	-0.00052563982741133525	0.059483287990595934	-0.073471619660583604	0.010131840836300157	0.056116507379123992	-0.060814243435790949	0.01667409495691631
16.300000000000001	0.065316817871932442	-0.0015979304873335667	-0.00065588264819844283	0.060916508748952214	-0.0013166566295746071	-0.00054063063492477276	0.059273769262505882	-0.073167825072314022	0.0099700154168944621	0.056031438110310916	-0.061516402419338118	0.016186136545205655
16.32	0.065305322058833326	-0.0015892646765892707	-0.00065565471512040591	0.061716085453056291	-0.0013237644524032484	-0.00055279489352852776	0.059064597839416311	-0.072876471301094134	0.0098058314394837559	0.056014331444138421	-0.062572100287055538	0.01556235867787701
16.34	0.065293922945691751	-0.0015802767069792514	-0.00065500094871238923	0.062552651408216087	-0.001314822282520809	-0.0005537510293185631	0.058856219274571686	-0.072597925997078136	0.0096395467851709896	0.055919192125360451	-0.063661072154149498	0.01492047434663989
16.359999999999999	0.06528264741535128	-0.0015709737340304716	-0.00065392966334931746	0.063223055816389095	-0.0012788782752515965	-0.0005356957572505705	0.058649061543304515	-0.072332514105968387	0.0094714149919617047	0.055602219235125982	-0.064442296670091603	0.014393251875833148
16.379999999999999	0.065271522089704215	-0.0015613632553219958	-0.00065245054204894626	0.06356471564224303	-0.0012101766792243542	-0.00049428905001133033	0.058443533943074	-0.072080516914047835	0.0093016851388999476	0.054964706357056581	-0.064644462290725541	0.014094206218808841
16.399999999999999	0.065260573247802434	-0.001551453111063951	-0.00065057453137230825	0.063497489524725947	-0.0011108958258080649	-0.00043072573011256054	0.05824002610753054	-0.071842171283923006	0.0091306018074947364	0.053985136309814274	-0.064147121075514249	0.014083260926995748
16.420000000000002	0.065249826743751349	-0.0015412514826267931	-0.00064831373143502125	0.063044533723501661	-0.00099128915576508075	-0.00035201853675962541	0.058038907138021068	-0.071617669085457955	0.0089584051186295602	0.052730753332844604	-0.063019191489129767	0.014346614095553298
16.440000000000001	0.065239307924843504	-0.0015307668890730541	-0.00064568128237222494	0.062325571901015508	-0.00086710775920739377	-0.00026931926884276799	0.057840524854156972	-0.071407156825157136	0.0087853308421485983	0.051344991912017746	-0.061496748584095075	0.014800263042207038
16.460000000000001	0.065229041552632872	-0.0015200081815747099	-0.00064269124808122996	0.061524749934637135	-0.00075554015048012735	-0.00019508882171857811	0.057645205167392744	-0.071210735476041592	0.0086116105757802208	0.050014856963783605	-0.059910549970877774	0.015315297525313885
16.48	0.065219051721207177	-0.0015089845356177842	-0.00063935849866556677	0.060842989311685414	-0.00067144965902910317	-0.00014036801027441856	0.057453251576868036	-0.071028460509135971	0.0084374719889496984	0.048928162593807556	-0.05859508327582718	0.01575328877655132
16.5	0.065209361780996511	-0.0014977054409873458	-0.00063569859236697196	0.060448221901384602	-0.00062509524756051288	-0.00011302358380471666	0.057264944789593764	-0.070860342126237555	0.0082631391267003196	0.04823212313763886	-0.05781115921768594	0.015998500770759132
16.52	0.065199994261823269	-0.0014861806895757265	-0.0006317276584312595	0.060435599121531736	-0.00062138874944236977	-0.0001170489764893215	0.057080542465187012	-0.070706345692799114	0.0080888327680794722	0.04800248559830339	-0.057697738444095856	0.015979516320686376
16.539999999999999	0.065190970799143433	-0.0014744203608758541	-0.00062746228162888218	0.060805740950034382	-0.00065996836516035023	-0.00015243820119398288	0.056900279082906236	-0.070566392368315828	0.007914770832672436	0.048228462921305393	-0.058251939911036395	0.015679924975582613
16.559999999999999	0.065182312062307568	-0.0014624348054278202	-0.00062291938987246026	0.061464736303797729	-0.00073540055254274483	-0.00021517200622158533	0.056724365931727361	-0.07044035993061229	0.0077411688286263963	0.048815303819434774	-0.059331031314442957	0.015140481846536671
16.580000000000002	0.065174037686238862	-0.0014502346261172222	-0.00061811614557053668	0.062245864022996866	-0.00083744803811939411	-0.00029732094552922805	0.056552991219826543	-0.070328083789496065	0.0075682403348384456	0.049603908689090814	-0.060675724521371772	0.01445315670915465
16.600000000000001	0.065166166205580966	-0.001437830657463314	-0.00061306984190946656	0.06294927752106233	-0.00095196664406977174	-0.00038773587453810529	0.056386320302247661	-0.070229358183598795	0.0073961975095730194	0.050404533101742588	-0.061959669730041376	0.013744693324703985
16.620000000000001	0.065158714992697764	-0.0014252339430672264	-0.00060779780489504665	0.063391584008835322	-0.0010630509482591269	-0.00047381550499610986	0.056224496021366588	-0.070143937553875726	0.0072252516176628326	0.051038458843763956	-0.062865264823766698	0.013148314110081653
16.640000000000001	0.065151700199408635	-0.0014124557113570219	-0.00060231730183223087	0.06345327055385297	-0.0011563697050600147	-0.00054427166579340547	0.056067639159596339	-0.070071538085736601	0.0070556135678097528	0.05137819371354091	-0.063170175618669264	0.012768237683704074
16.66	0.065145136702117579	-0.0013995073496686286	-0.00059664545726084012	0.063110670897804533	-0.0012226478614722411	-0.00059200502644013442	0.055915848995887196	-0.070011839410920401	0.0068874944517190277	0.051375374299905352	-0.062814066055931705	0.012648692383742801
16.68	0.065139038053138754	-0.001386400377071384	-0.00059079917671249482	0.062442631918090408	-0.0012597650734783514	-0.00061581770857806195	0.055769203964930569	-0.069964486459329248	0.0067211060764743938	0.051068009728634234	-0.061916204509506002	0.012760581449591999
16.699999999999999	0.06513341643369519	-0.0013731464159067799	-0.00058479507896638111	0.061609742265972156	-0.0012724529170017804	-0.00062013562604346789	0.055627762409949821	-0.069929091450497097	0.0065566614816395391	0.050564872196085409	-0.060735515004884645	0.013011990932176056
16.719999999999999	0.065128282614117516	-0.0013597571623519197	-0.00057864943736643526	0.060812674371281239	-0.0012697657507522789	-0.0006129157745952199	0.05549156342593281	-0.069905236012827512	0.0063943754326856415	0.050012123069123948	-0.059591547008507453	0.013277651868310918
16.740000000000002	0.065123645918120476	-0.0013462443562708495	-0.00057237813031967011	0.060241922658766767	-0.0012614978409049259	-0.00060273223852609983	0.055360627785252858	-0.069892473418901133	0.0062344648825359388	0.049552307744914204	-0.058778541378689701	0.01343519103931275
16.760000000000002	0.065119514191884331	-0.0013326197505051651	-0.00056599660141754687	0.060032060838079604	-0.0012549118023558944	-0.00059616244296500226	0.055234958938734369	-0.069890330923860974	0.0060771493932353961	0.049286848600564648	-0.05849840880566233	0.013396627570525906
16.780000000000001	0.065115893779461642	-0.0013188950798030327	-0.00055951982923628518	0.060230605543429072	-0.0012526639619054591	-0.00059615792293250119	0.055114544085974881	-0.069898312193642662	0.0059226515102002719	0.04925076098966874	-0.058821973530447852	0.013129224266851185
16.800000000000001	0.06511278950268351	-0.0013050820298108542	-0.00055296230686561337	0.06078718892418189	-0.0012522278639704003	-0.00060157380619732873	0.054999355306316444	-0.069915899809202972	0.005771197081895045	0.04940452497792297	-0.05967633834229398	0.01266451018221101
16.82	0.065110204647473246	-0.0012911922060716424	-0.0005463380310335858	0.061564786170748009	-0.0012468014509587032	-0.00060777823131978256	0.054889350742457488	-0.069942557832648924	0.0056230155182878626	0.049644401681342654	-0.060856093663752345	0.012094926519576291
16.84	0.065108140955575433	-0.0012772371036005939	-0.00053966050073343125	0.062371216289406839	-0.0012275458739734353	-0.00060820451295021463	0.054784475829564361	-0.069977734420573992	0.0054783399821160712	0.049829172181602377	-0.062061462538716444	0.011556138206946967
16.859999999999999	0.065106598621760492	-0.0012632280769175955	-0.00053294272495273132	0.063005159159021995	-0.0011867382490446943	-0.00059658260708597699	0.054684664560678386	-0.070020864470105457	0.0053374075075445226	0.049817809468549024	-0.062966066193939338	0.011194269616043258
16.879999999999999	0.065105576297269208	-0.0012491763110682383	-0.00052619723915663802	0.063306533604035098	-0.0011209502361618912	-0.00056928201977313186	0.054589840780528198	-0.070071372282582131	0.0052004590416374653	0.0495091686791998	-0.063304892598969459	0.011123585454037598
16.899999999999999	0.065105071099383682	-0.0012350927936093173	-0.00051943612994208299	0.063198065279946147	-0.0010330375564716679	-0.00052693219961714305	0.054499919497978388	-0.070128674230197224	0.0050677394047462521	0.048872884587774334	-0.062955810365996234	0.011388169797807726
16.920000000000002	0.065105078624867141	-0.0012209882879841219	-0.00051267106749820768	0.062705773265962161	-0.00093201878145104944	-0.00047461484355125483	0.054414808210825949	-0.070192181410600976	0.004939497166824243	0.047962138409818944	-0.061981162306139453	0.011943665274934491
16.940000000000001	0.065105592972645343	-0.0012068733081517305	-0.00050591334478530814	0.061951910423329537	-0.00083087654758127322	-0.00042053392233291909	0.054334408231888176	-0.070261302274923096	0.0048159844374589637	0.046904212445601556	-0.060610027380810852	0.012667617196770061
16.960000000000001	0.065106606768428998	-0.0011927580950157821	-0.00049917392302128993	0.06112262544695235	-0.00074333199341305306	-0.00037379255677084944	0.054258616009628724	-0.070335445214649295	0.0046974565683583942	0.045871845040998949	-0.059169661619397268	0.013393344810515087
16.98	0.065108111198190821	-0.0011786525945821913	-0.00049246348260659906	0.060420300466641208	-0.00068097602800793605	-0.00034221404139783002	0.054187324433594253	-0.070414021093402487	0.0045841717679149172	0.045044055565366892	-0.057996461977617334	0.01395229522406837
17.	0.065110096043964283	-0.0011645664378913886	-0.0004857924782402101	0.060013908707927444	-0.00065160046237438402	-0.00033085891035879861	0.054120424117505228	-0.070496445709837999	0.0044763906284000371	0.044566988938311569	-0.057358118933520025	0.014210090662579144
17.02	0.065112549727213032	-0.0011505089231886242	-0.00047917119771499761	0.059999386040287428	-0.00065867331610110214	-0.00034132806948482947	0.054057804651899022	-0.070582142178529692	0.0043743755671971328	0.04452352477996957	-0.057403117902145022	0.014089605488195512
17.039999999999999	0.065115459357163841	-0.0011364889999857519	-0.00047260982314359379	0.060377967971383895	-0.00070134676704267096	-0.00037158091452175329	0.053999355817371308	-0.070670543216345832	0.0042783901844688082	0.044916913026434635	-0.058137263938536798	0.013582411098975289
17.059999999999999	0.065118810782178793	-0.0011225152554960316	-0.00046611849356006929	0.061056126838988367	-0.00077449122535589582	-0.0004160590898665481	0.053944968752639932	-0.070761093322228713	0.0041886985404964092	0.045670567552831887	-0.059421788396163737	0.012751803365782261
17.080000000000002	0.06512258864788989	-0.0011085959031338841	-0.00045970736807369322	0.061867075377165126	-0.00086881077948295846	-0.00046623164729761926	0.053894537069394732	-0.070853250839436277	0.0041055643567521061	0.046643933200401999	-0.060993375729774354	0.011726755469859771
17.100000000000001	0.065126776458924784	-0.0010947387733865471	-0.00045338668811958915	0.062610158331703081	-0.00097160868738595252	-0.00051188973969924778	0.053847957906926203	-0.07094648988971719	0.0040292501456383398	0.047662194007982495	-0.062512419103451913	0.01068205256939107
17.120000000000001	0.065131356643907068	-0.001080951306911021	-0.00044716683818570024	0.063100196481131077	-0.0010687593834790322	-0.00054331354065963872	0.053805132921181942	-0.071040302170181688	0.0039600162745228144	0.048554625831090048	-0.063640912848285366	0.0098016098090543263
17.140000000000001	0.06513631062583991	-0.0010672405498655668	-0.00044105840364164206	0.063214867120882923	-0.0011477803383983173	-0.00055384422392372457	0.053765969202539232	-0.071134198604059728	0.0038981199705719373	0.049193075347802928	-0.064134447310495668	0.0092308909783987182
17.16	0.065141618894911712	-0.0010536131514628372	-0.00043507222471507456	0.062926880932531681	-0.0012009955121445246	-0.00054185669712494139	0.05373038011554454	-0.071227710838102601	0.0038438142731765899	0.049520294042322999	-0.063915938412871146	0.0090345998390955404
17.18	0.065147261084913532	-0.0010400753636731139	-0.00042921944577337112	0.06231107698513938	-0.001227375536943822	-0.00051117501432558846	0.053698286057295153	-0.071320392580005387	0.0037973469418657833	0.049559631401541238	-0.063098634948099794	0.009178141243004645
17.199999999999999	0.065153216051683116	-0.0010266330429469644	-0.00042351155874790353	0.061524173491795176	-0.0012321600286023943	-0.00046970592495370472	0.053669615130614023	-0.07141182077046028	0.0037589593276043422	0.049403046466231226	-0.061947485625096693	0.0095416298373971614
17.219999999999999	0.065159461956014186	-0.0010132916540797968	-0.00041796043996121523	0.060763575524324598	-0.0012244816791304632	-0.00042697826966431665	0.053644303726503084	-0.071501596585599902	0.0037288852161023109	0.049181315499188083	-0.060797081221979528	0.0099595986578825471
17.240000000000002	0.065165976345960219	-0.0010000562756223644	-0.00041257837945184867	0.060217419700642871	-0.00121409728564182	-0.00039169095803295861	0.053622297015536558	-0.071589346266687753	0.0037073496519592665	0.049025524956307465	-0.059960250520372342	0.010269296286303239
17.260000000000002	0.065172736243094942	-0.00098693160744583314	-0.00040737810217742615	0.060018960988679315	-0.001208446804003286	-0.00037007374651274946	0.053603549343167522	-0.071674721774988515	0.0036945677528339264	0.04903050292794886	-0.059655680356178777	0.010351443468711506
17.280000000000001	0.065179718228885353	-0.0009739219794930587	-0.0004023727802370744	0.060215441431505701	-0.001210771415209335	-0.00036522331408321909	0.053588024529592104	-0.071757401271158705	0.0036907435228101873	0.049229080268865466	-0.059965608969677099	0.01015560359258558
17.300000000000001	0.065186898532397508	-0.00096103136225423463	-0.00039757603574224615	0.060757215078232452	-0.0012194809221160938	-0.00037711994299861884	0.053575696072079959	-0.071837089419374445	0.003696068674431615	0.049582705874567423	-0.060821846335699023	0.0097095569752732661
17.32	0.065194253118898482	-0.0009482633783482533	-0.00039300193380337189	0.061508914340004883	-0.0012287268741942268	-0.00040299060172855825	0.053566547248557306	-0.071913517517773223	0.0037107214685425452	0.049990395480040084	-0.062017448899503787	0.0091136826317192651
17.34	0.065201757777510305	-0.00093562131537180265	-0.0003886649651864485	0.062280861483316241	-0.0012301153211031791	-0.00043791760138946548	0.053560571125306822	-0.071986443457891236	0.0037348655813550964	0.050314514429185497	-0.063246602463066487	0.0085195812223238902
17.359999999999999	0.065209388210550723	-0.00092310813953633275	-0.00038458001857128582	0.062874918609449271	-0.0012153524162145761	-0.0004757868195209361	0.053557770465854471	-0.072055651516851588	0.003768649007553436	0.05041812531953116	-0.064174940329014968	0.0080927636178704
17.379999999999999	0.065217120120287852	-0.00091072651012394368	-0.00038076234212701399	0.063134581692778191	-0.0011792068448298922	-0.00051060733251156315	0.053558157547100638	-0.072120951987307863	0.0038122030082215798	0.050204897740574683	-0.064530336043185615	0.0079654233266001732
17.400000000000002	0.06522492929610807	-0.00089847879458268554	-0.00037722749449521642	0.06298616182838207	-0.0011217566574691536	-0.00053794685265835113	0.053561753880826402	-0.072182180650881944	0.0038656411119765976	0.049650461850219762	-0.064186744837537266	0.0081938273556103752
17.420000000000002	0.065232791699270154	-0.00088636708388174085	-0.00037399128518814106	0.062458861281378231	-0.001048942082738688	-0.00055597360485076797	0.053568589845684522	-0.072239198102353949	0.0039290581770224653	0.048815488845617705	-0.063206834132604014	0.0087377397352726358
17.440000000000001	0.065240683547628298	-0.0008743932082616937	-0.0003710697047565395	0.061677390467244797	-0.00097115432128822357	-0.00056564263775264051	0.053578704233475327	-0.072291888932306161	0.0040025295217156545	0.047836118621490287	-0.061823600197471629	0.009471390670473194
17.460000000000001	0.06524858139617945	-0.00086255875292116924	-0.00036847884497917538	0.060829480411599524	-0.00090053996557429294	-0.00056993118555234007	0.053592143711033657	-0.07234016077714675	0.0040861101302218372	0.046894625538792312	-0.060369740915792162	0.010220779442622445
17.48	0.065256462217199884	-0.00085086507366993053	-0.00036623480960566723	0.060118260968085757	-0.00084819843683618321	-0.00057245210689462964	0.053608962205035915	-0.072383943246207644	0.0041798339394610584	0.046179052379442254	-0.059185862887532317	0.010811006083737879
17.5	0.065264303476726238	-0.00083931331230790301	-0.00036435361614899769	0.059712788957775376	-0.00082217697500713491	-0.00057596934781855083	0.053629220213955942	-0.072423186736325168	0.0042837132128214807	0.04584254424755213	-0.058539990888278957	0.011107091226550184
17.52	0.065272083207499221	-0.00082790441163776291	-0.00036285108953244827	0.059708617082074811	-0.00082645446857326776	-0.00058125377859414434	0.05365298405133706	-0.072457861144997956	0.0043977380052587431	0.045971373019410844	-0.058575171069019688	0.011040052038484623
17.539999999999999	0.065279780081261674	-0.00081663912990792564	-0.00036174274829026132	0.06010626185117729	-0.0008605695572071817	-0.00058652846639707656	0.053680325027738396	-0.072487954493891407	0.0045218757236937905	0.046567214053878536	-0.059285382676713558	0.010618438843310197
17.559999999999999	0.065287373473463584	-0.0008055180546880647	-0.00036104368431804507	0.060811164019407116	-0.00091954983909929913	-0.00058763436074875039	0.053711318578088807	-0.072513471474893121	0.0046560707859189428	0.047546180628588841	-0.060514908605497547	0.0099278774905419004
17.580000000000002	0.065294843528714508	-0.00079454161597136697	-0.00036076843700461048	0.061655133210939739	-0.00099421466928377097	-0.0005789913555170681	0.053746043338566418	-0.072534431931454438	0.0048002443802134046	0.048754948559136368	-0.061981952774906368	0.0091180890124105025
17.600000000000001	0.065302171218616756	-0.00078371009845808887	-0.00036093086299825161	0.062435674322946055	-0.001072302618914063	-0.00055528127089021773	0.05378458018331439	-0.072550869288099257	0.0049542943271928784	0.050002051040404227	-0.063332497893802131	0.0083742768819681998
17.620000000000001	0.065309338398104932	-0.00077302365301193388	-0.0003615440025815167	0.062965347011604278	-0.0011407735889218777	-0.00051345040373806244	0.053827011225751842	-0.072562828941371185	0.0051180950445495268	0.051099119599266163	-0.064224163167613646	0.0078732956689688653
17.640000000000001	0.065316327855740042	-0.00076248230709884124	-0.00036261994400339087	0.063119294726459496	-0.0011889720785412082	-0.00045428219898550198	0.053873418792969863	-0.072570366625644089	0.0052914976145265538	0.05190301353243093	-0.064421847089164042	0.0077345025441089878
17.66	0.065323123360600477	-0.00075208597432983859	-0.0003641696868869615	0.062867691216848709	-0.0012115515944264577	-0.00038277219558115888	0.053923884380778553	-0.072573546767118899	0.005474329953134488	0.052347582059835584	-0.063870550805992896	0.0079834566146153516
17.68	0.065329709704659733	-0.00074183446300683797	-0.00036620300610358536	0.06228315322239919	-0.0012098386652637447	-0.00030703889054005396	0.05397848759626217	-0.07257244083935388	0.0056663970794976586	0.052455492169642404	-0.062712868753979828	0.0085449613410877728
17.699999999999999	0.065336072739444972	-0.00073172748367100055	-0.00036872831737959355	0.061520759590547203	-0.0011909713873833258	-0.00023626860350063617	0.054037305097198229	-0.072567125733394119	0.0058674814827220471	0.052326402083725687	-0.061242765271728811	0.0092689371399521658
17.719999999999999	0.065342199409909762	-0.00072176465577123566	-0.0003717525460406601	0.060777005218590641	-0.0011652488724216876	-0.00017866285438244631	0.054100409534834304	-0.072557682155643968	0.0060773435833110651	0.052105377315053769	-0.059817445706608484	0.0099769870183950213
17.740000000000002	0.065348077781410663	-0.00071194551326380501	-0.00037528100011677279	0.060239853103719265	-0.0011428660992881742	-0.00014018665048379231	0.054167868507255967	-0.072544193065779819	0.0062957222852301348	0.051941298072746944	-0.058763752384952413	0.010510450556631849
17.760000000000002	0.065353697063194938	-0.00070226950951637196	-0.0003793172492329161	0.060043026254432641	-0.0011311583416792163	-0.00012428839179500287	0.054239743533159856	-0.072526742166795832	0.0065223356142783684	0.051946852257777176	-0.058307344958324736	0.010765500127051072
17.780000000000001	0.065359047627776945	-0.0006927360213233244	-0.00038386301062452721	0.06023473869906526	-0.0011329150390385866	-0.00013217973076973602	0.054316089050932603	-0.072505412458986673	0.006756881437866083	0.052169821928667426	-0.05853367779009519	0.010710958603969044
17.800000000000001	0.0653641210237767	-0.00068334435219235406	-0.00038891804336990687	0.060766686242093915	-0.0011458267281958014	-0.00016309969516182035	0.05439695145186324	-0.07248028486840806	0.0069990382608189523	0.052581659180919948	-0.059376556871353022	0.010391253014721307
17.82	0.06536890998525452	-0.00067409373503369424	-0.00039448005229472671	0.061505095446154234	-0.0011630088412453512	-0.00021426117759961588	0.054482368154273209	-0.072451436960312143	0.0072484660914339527	0.053085473923246973	-0.060630012434472191	0.0099169887981174765
17.84	0.065373408436381508	-0.00066498333430795031	-0.00040054460253440005	0.062262018744649039	-0.0011746342654565707	-0.00028064313668283922	0.054572366724588761	-0.072418941746854426	0.0075048073716339654	0.053541887250143028	-0.06198596608581701	0.0094426198445398575
17.859999999999999	0.065377611491907073	-0.00065601224778474854	-0.00040710504588584162	0.0628410459729144	-0.0011706099846143965	-0.00035512125843428777	0.054666964052156375	-0.072382866597637527	0.0077676879648995827	0.053807349686698647	-0.063101328185379266	0.0091307256008043465
17.879999999999999	0.065381515451570782	-0.00064717950798898194	-0.00041415246008431189	0.063087232166140761	-0.0011437682514685854	-0.00042937310325226463	0.054766165584643312	-0.072343272260816188	0.0080367181953610416	0.053775705104867455	-0.063686782798996866	0.0091083297783958218
17.900000000000002	0.06538511779263434	-0.00063848408345971996	-0.00042167560166695567	0.062928108096332258	-0.0010924933839409033	-0.00049553139075210473	0.054869964627539347	-0.0723002120013789	0.0083114939313548991	0.05341152369704727	-0.063591627141968282	0.0094287966426062492
17.920000000000002	0.065388417156598599	-0.00062992487999517788	-0.00042966087347785786	0.062393624754373156	-0.001021635556111556	-0.00054798615272833376	0.054978341714996048	-0.072253730862302329	0.0085915977067133886	0.052764981565910751	-0.062850535534078725	0.010055240356589241
17.940000000000001	0.065391413332161141	-0.00062150074201562655	-0.00043809230738003912	0.061608717957458925	-0.00094125510636644538	-0.00058449943956197931	0.055091264055330214	-0.072203865053292821	0.0088765998729803605	0.051963373013117764	-0.061670616858668842	0.010873421134303674
17.960000000000001	0.065394107234996612	-0.00061321045402597946	-0.0004469515628014592	0.060760861065234206	-0.00086380298076345688	-0.00060611342228227352	0.05520868505553983	-0.072150641470516308	0.009166059775988035	0.051181794301200956	-0.060364848469156629	0.011728030681593799
17.98	0.065396500883351083	-0.00060505274255876623	-0.00045621794148421185	0.060052555841625943	-0.0008009986023102024	-0.00061597061197831912	0.055330543928996834	-0.072094077349791258	0.0094595269501426688	0.050601747893716298	-0.059261181891548442	0.01246621304531834
18.	0.065398597370537215	-0.00059702627849832213	-0.00046586841895594061	0.059652004283392124	-0.00076148554947294555	-0.00061765624591370027	0.055456765388272877	-0.072034180054762101	0.0097565423241461717	0.050368845651333871	-0.058619995303623863	0.012972678744414257
18.02	0.065400400834126016	-0.00058912967999798921	-0.00047587769266725644	0.059653812160848918	-0.00074961517670172825	-0.00061374775563143372	0.055587259427090252	-0.071970946999843993	0.010056639432057979	0.050559366069879042	-0.058578602712996468	0.013189253345408138
18.039999999999999	0.065401916422033968	-0.00058136151610933828	-0.0004862182469560633	0.060057561110344548	-0.00076508556315515661	-0.00060501377416782506	0.055721921190510892	-0.071904365707541773	0.010359345623845158	0.051162073371189776	-0.059125451541225393	0.013120164367180227
18.059999999999999	0.06540315025610105	-0.0005737203111528047	-0.00049686043481764197	0.060767843571022995	-0.00080306710838813286	-0.00059040669286429884	0.055860630938444789	-0.071834413997715327	0.010664183269984418	0.05207843542154994	-0.060100770272806928	0.012827193647784969
18.080000000000002	0.065404109392298126	-0.00056620454994721348	-0.00050777257607217269	0.061615765711751425	-0.00085478417417818309	-0.00056778181717075799	0.05600325409931417	-0.071761060305909771	0.010970670954991206	0.053141700198096109	-0.061224376925906161	0.01241658788400829
18.100000000000001	0.065404801780326372	-0.00055881268408910362	-0.00051892107170638246	0.062398327397840181	-0.00090885414406173537	-0.00053511718249358436	0.056149641416534668	-0.071684264126661998	0.011278324655158756	0.054152343980892637	-0.062154638497929113	0.012017095045468773
18.120000000000001	0.065405236219299889	-0.00055154313904678259	-0.00053027053373733146	0.062927829674752245	-0.0009535905929484792	-0.00049183772119295449	0.056299629186164546	-0.071603976576473064	0.011586658896198782	0.054923449495202226	-0.062575108193906881	0.011749958317979699
18.140000000000001	0.06540542231218549	-0.00054439432247204572	-0.00054178393006854703	0.063079433058764789	-0.00097989866811884485	-0.00043972848573765183	0.05645303958395681	-0.071520141070586699	0.011895187886888658	0.055325461892953787	-0.062287904394929011	0.011697165622048606
18.16	0.065405370420060616	-0.00053736463343955626	-0.00055342274349964166	0.062823598820957338	-0.00098374870579842969	-0.00038301503225352321	0.056609681082172403	-0.071432694106482508	0.012203426625422849	0.055317921530014247	-0.061279024006100573	0.011879055393069896
18.18	0.065405091611790367	-0.00053045247286940406	-0.00056514714391221049	0.062233456338226079	-0.00096711091358784793	-0.00032755414591292831	0.056769348950488408	-0.071341566146180105	0.01251089197523585	0.054958382239960246	-0.059726065893284039	0.012251072885599391
18.199999999999999	0.065404597616726012	-0.00052365625488805939	-0.00057691617268446765	0.061464747648993956	-0.00093688969112662793	-0.00027952501610795447	0.056931825842272521	-0.07124668258902829	0.012817103708038364	0.054385638905420031	-0.057944537114104001	0.012721338793432735
18.219999999999999	0.065403900772243118	-0.00051697441939641681	-0.00058868793821550275	0.060714700195959093	-0.00090237190529433159	-0.00024422012092298329	0.05709688245890504	-0.071147964825446108	0.013121585511681848	0.053782655943378832	-0.05629777048469288	0.013181186089460627
18.240000000000002	0.065403013973660828	-0.00051040544546066685	-0.00060041982120871001	0.060172012414465403	-0.00087228802254589455	-0.00022535410921135923	0.057264278290599158	-0.071045331361886552	0.013423865961327729	0.053330352233857459	-0.055106903256816067	0.013536642318071449
18.260000000000002	0.065401950622943739	-0.00050394786570661515	-0.00061206868848395074	0.059971101924195802	-0.00085246162289606339	-0.0002249000797638033	0.057433762428973689	-0.070938699006601019	0.013723479452506984	0.053164559150643054	-0.054586469548281627	0.013731725528313928
18.280000000000001	0.065400724576043456	-0.00049760028159397812	-0.00062359111384668875	0.060160806705873926	-0.00084448853321606593	-0.0002431450228492435	0.057605074445919835	-0.070827984105273703	0.014019967095189507	0.053345780845466872	-0.054811196303021031	0.013760340353512902
18.300000000000001	0.065399350091279285	-0.00049136137933929874	-0.00063494360449400239	0.060693341246454036	-0.00084545930266060817	-0.00027863947482361859	0.057777945334149428	-0.070713103815504982	0.014312877568168861	0.053847226374765023	-0.055707460865757674	0.013667361698367634
18.32	0.065397841777302845	-0.00048522994661880786	-0.0006460828316046871	0.061435290949998778	-0.00084865172321803295	-0.00032797973886391357	0.057952098503483152	-0.070593977408474243	0.014601767933591494	0.054562788297763287	-0.057064606255897585	0.013539603497548632
18.34	0.065396214542351116	-0.00047920488956820079	-0.00065696586322602779	0.06219883319615005	-0.0008451877925849012	-0.00038570457637709943	0.058127250827499255	-0.07047052758645786	0.014886204411500712	0.055333396594858586	-0.058569602406176105	0.01348637168131854
18.359999999999999	0.065394483542309811	-0.00047328525034841251	-0.00066755039809301975	0.062787375653366895	-0.00082652745052656795	-0.00044475003009382397	0.058303113733830514	-0.070342681804266921	0.015165763114640983	0.055986708583636191	-0.059870612803489882	0.013610872987880867
18.379999999999999	0.065392664130702993	-0.00046747022480933542	-0.00067779499869891069	0.063045444444797094	-0.00078724228319660902	-0.00049770432313473931	0.058479394331755918	-0.070210373583186353	0.015440030744014902	0.056381290795362138	-0.060663736432501052	0.013978770722001536
18.400000000000002	0.065390771809353043	-0.00046175918014360745	-0.0006876593217925997	0.062899717194008498	-0.00072707572308687227	-0.00053859846293867128	0.058655796570369623	-0.070073543805862878	0.015708605245637011	0.056443754289580372	-0.060778469525181865	0.014595046555404618
18.420000000000002	0.065388822179069772	-0.00045615167248985733	-0.00069710434501613072	0.062379059369086831	-0.00065134577614070141	-0.0005645006299133011	0.058832022421755004	-0.069932141980798251	0.015971096429326082	0.056187918049231511	-0.060227465779680675	0.015399617749363569
18.440000000000001	0.065386830892832648	-0.00045064746420358376	-0.00070609258775020112	0.061607229302498956	-0.00056945619365236441	-0.00057615039528574955	0.05900777307981081	-0.069786127465622891	0.016227126550177298	0.055709969573682627	-0.059197391545895622	0.016284167853514775
18.460000000000001	0.065384813609720316	-0.00044524654047361362	-0.00071458832480227746	0.060770580367688121	-0.00049222172299694111	-0.00057734753785721599	0.059182750170662046	-0.06963547063842139	0.016476330853769788	0.055161182917759843	-0.057985146714353689	0.017122268015231725
18.48	0.065382785948739419	-0.00043994912539600112	-0.00072255779136993353	0.060070672254246948	-0.00042918944795808725	-0.00057344336303764495	0.059356656964598298	-0.069480154007179204	0.016718358085701188	0.054706638753402925	-0.056907872343823551	0.017799679480984106
18.5	0.065380763445864798	-0.00043475569701558608	-0.00072996937779976762	0.059675015578995849	-0.00038685149653595527	-0.000569612692598951	0.059529199585992787	-0.069320173247762656	0.016952870966493758	0.054481674756732268	-0.056219934428907305	0.018234920143436344
18.52	0.065378761512486061	-0.00042966700136858743	-0.00073679381276035849	0.059677806453639681	-0.00036793507003383269	-0.00056947124723238235	0.059700088211407321	-0.069155538161474156	0.017179546632612914	0.054556947487472973	-0.056056983332164731	0.018388003924919336
18.539999999999999	0.065376795393771225	-0.00042468406505512951	-0.00074300433373711977	0.060078508366836647	-0.00037141962519211813	-0.00057427820431459747	0.059869038250413786	-0.068986273544082211	0.017398077044259854	0.054919647987156372	-0.056410957540346911	0.018261256741430861
18.559999999999999	0.065374880131245483	-0.0004198082065531919	-0.00074857684325956714	0.060781893782791918	-0.00039288856750323634	-0.00058273662975289256	0.060035771502765345	-0.068812419958851012	0.017608169360698995	0.055474584186765208	-0.057132952396242054	0.017896728907568323
18.580000000000002	0.065373030523672659	-0.00041504104567410827	-0.00075349005016283471	0.06161955308707312	-0.00042514265042655278	-0.0005913753116318192	0.060200017284169294	-0.06863403440687034	0.017809546283508316	0.056065292207689466	-0.057963358813212421	0.017371177006753259
18.600000000000001	0.065371261093776722	-0.00041038451129371545	-0.00075772559475202617	0.062389265018018558	-0.00045929563824684272	-0.00059552424784206637	0.060361513516904664	-0.06845119088898538	0.018001946368317964	0.056511591531232641	-0.058590937649163677	0.016785919408047613
18.620000000000001	0.065369586053241391	-0.00040584084705352908	-0.00076126815696789252	0.062904357459152405	-0.00048651001219862655	-0.00059078749862185795	0.060520007775980933	-0.068263980854433637	0.01818512430513949	0.056655711963178479	-0.058735370924203535	0.016248838167960387
18.640000000000001	0.065368019271277666	-0.00040141261494491126	-0.000764105546987838	0.063041170448119632	-0.00050009261222414003	-0.00057464298977687525	0.060675258288218015	-0.068072513532072193	0.018358851167605272	0.056405382366116419	-0.058232410592074846	0.015850262983020537
18.66	0.065366574245223019	-0.00039710269656496183	-0.00076622877748875467	0.062771364756865455	-0.0004972018459944369	-0.0005475704301788481	0.060827034877849129	-0.067876916141399499	0.018522914631056354	0.055761403261028297	-0.057089652497016287	0.015640334167456738
18.68	0.065365264071387874	-0.00039291429212066908	-0.00076763211735955683	0.062169151892271346	-0.00047937463791320606	-0.00051319925643654798	0.060975119852126502	-0.067677333981197532	0.018677119159254758	0.054820959807559744	-0.05548773170601818	0.015617588464681576
18.699999999999999	0.065364101419719933	-0.00038885091680773004	-0.00076831312633195842	0.061391135809544362	-0.00045160065749873593	-0.00047741401560038102	0.061119308826075747	-0.067473930394501433	0.018821286159750612	0.053755504065287452	-0.053726199059343234	0.015734259191061452
18.719999999999999	0.065363098509708173	-0.00038491639475474876	-0.00076827267051493564	0.060635142418840271	-0.00042039523982636065	-0.00044685533584960455	0.061259411477914194	-0.067266886610169732	0.018955254107280113	0.052770127774954212	-0.052138981278242742	0.015915796055692873
18.740000000000002	0.065362267086222448	-0.00038111485030696557	-0.00076751491878333106	0.060090219789397992	-0.00039171765545159207	-0.00042743953168943374	0.061395252234768716	-0.067056401461468254	0.019078878634946089	0.052056240399393161	-0.05101295754789497	0.016086153882836428
18.760000000000002	0.065361618400839538	-0.00037745069675956117	-0.00076604732011956167	0.059890932532940477	-0.00036943804278168069	-0.00042330071663505137	0.061526670883716716	-0.066842690983599337	0.019192032592631809	0.051749498169130992	-0.050531752968761057	0.016189968035620169
18.780000000000001	0.065361163191292371	-0.0003739286223332916	-0.00076388056218661821	0.060086104987869926	-0.00035462080138090948	-0.00043618774810313607	0.06165352310601635	-0.066625987892855038	0.019294606072090607	0.05190160709202779	-0.050748354848912068	0.016206400107440608
18.800000000000001	0.065360911665568178	-0.00037055357359498664	-0.00076102851152630435	0.060627788579935116	-0.00034555216020364446	-0.00046515124474501637	0.061775680931135224	-0.066406540950824752	0.01938650639813258	0.052470459986246998	-0.051579810061971029	0.016153260322637267
18.82	0.065360873485475535	-0.00036733073636503744	-0.00075750813594248345	0.06138223222128858	-0.00033836049774683616	-0.00050645527087951267	0.061893033110293705	-0.066184614218020549	0.019467658085419129	0.053329752141190456	-0.052819699449573224	0.016081650057930219
18.84	0.065361057753744178	-0.00036426551395248724	-0.00075333940967976104	0.06216106394545573	-0.00032813111545859641	-0.00055389446908631068	0.062005485407215288	-0.065960486202243096	0.019538002760171071	0.054296570624802642	-0.054171905519338905	0.01606168124913894
18.859999999999999	0.065361473001181336	-0.0003613635030692286	-0.0007485452021869024	0.062766908980173452	-0.00031037795917571165	-0.00059980181228680429	0.062112960804371009	-0.065734448907384793	0.019597499046550882	0.055172348636479351	-0.055310618956653269	0.016161170100878954
18.879999999999999	0.065362127177552798	-0.00035863046741343996	-0.00074315115133968129	0.063043308657953212	-0.0002825314180475158	-0.00063679301342349504	0.062215399626365076	-0.06550680678933779	0.019646122417156076	0.055788740517849433	-0.055960557286266789	0.016422425555600917
18.900000000000002	0.06536302764043439	-0.0003560723090035578	-0.00073718552216232164	0.062915846213764448	-0.00024490840476177472	-0.00065979781758763317	0.062312759578337373	-0.065277875626307602	0.01968386500741157	0.056046927805694757	-0.055974153459216483	0.016845208079378674
18.920000000000002	0.065364181150146528	-0.00035369503753265863	-0.00073067905201604916	0.062412319406605465	-0.00020071377877958763	-0.00066755438021184888	0.062405015700711886	-0.065047981311142797	0.019710735393761617	0.055939066287288397	-0.055374157556503864	0.017383136918197387
18.940000000000001	0.065365593862354521	-0.000351504737834199	-0.00072366478345875507	0.061655584251941731	-0.00015504393727279464	-0.00066286167435464921	0.062492160243055261	-0.064817458574051426	0.019726758335777073	0.055545283603029461	-0.054341557167229604	0.01795522332964862
18.960000000000001	0.065367271323958087	-0.00034950753570985732	-0.00071617788610488231	0.060831354421243211	-0.00011335815096049501	-0.0006514805594706255	0.06257420245379508	-0.064586649644356314	0.01973197448227404	0.055007379220142261	-0.053154488365132868	0.018467131741982876
18.98	0.065369218469691182	-0.00034770956227353489	-0.0007082554685514178	0.060140842792759941	-0.000080080797205013543	-0.00064021256008175292	0.062651168293181014	-0.064355902860272415	0.019726440042078849	0.0544876506961115	-0.052105426099106254	0.018833291139088167
19.	0.065371439620367622	-0.00034611691702979286	-0.00069993638187351021	0.059751472689240692	-0.000057780108992728368	-0.00063492074962628528	0.062723100067707593	-0.064125571236105502	0.019710226420039143	0.054124913831079868	-0.051427095902707068	0.01899314813695686
19.02	0.065373938481887273	-0.0003447356300976534	-0.00069126101601997558	0.059757542201113178	-0.000046963065301899864	-0.00063903713966739772	0.062790055991012783	-0.063896010996266087	0.019683419819263883	0.053999033932139173	-0.051244465959176588	0.018920018785482086
19.039999999999999	0.065376718145488233	-0.00034357162360054705	-0.00068227109042068995	0.060158733632838579	-0.000046257230470629629	-0.00065274137324063813	0.062852109671635403	-0.063667580085786421	0.019646120810854675	0.05411172293278943	-0.05155482689516163	0.018624667390240251
19.059999999999999	0.065379781089126121	-0.00034263067254613339	-0.00067300944033172466	0.060860107086618376	-0.000052759302684713544	-0.0006728182335843276	0.062909349535105019	-0.063440636666869915	0.019598443872466894	0.054387129453226379	-0.052231676592277204	0.018155521095240854
19.080000000000002	0.065383129180775101	-0.00034191836571224876	-0.00066351980018773682	0.061693595322278361	-0.000062509491259611638	-0.00069324583149181496	0.062961878179017328	-0.063215537611371261	0.019540516897633281	0.0546918847940559	-0.053050872515792928	0.017594482777582975
19.100000000000001	0.065386763680036542	-0.00034144006643036656	-0.00065384658541040724	0.062457386318836183	-0.000071181268648225215	-0.00070660477782912359	0.06300981166945091	-0.06299263699832236	0.019472480677685998	0.054870530445749743	-0.05374049262979038	0.017045075269033372
19.120000000000001	0.065390685243947033	-0.00034120087381186992	-0.00064403467408977177	0.062965304096039731	-0.000075007605149057799	-0.00070618825895104112	0.063053278780201671	-0.062772284626346514	0.019394488358689194	0.054788375340105944	-0.054050659516104542	0.016611251032811702
19.140000000000001	0.065394893931674636	-0.00034120558468776763	-0.0006341291897285356	0.063094280367564315	-0.000071734982815277459	-0.00068825276781068687	0.063092420180520192	-0.062554824549613239	0.019306704875807535	0.054370737708317352	-0.053826679337912874	0.016370768474725791
19.16	0.065399389209415737	-0.00034145865638823131	-0.00062417528642908643	0.06281664873132814	-0.000061215765527332377	-0.00065352371879113386	0.063127387576009719	-0.062340593646507486	0.019209306367886019	0.053627177194883857	-0.05305877820936409	0.016352743926483657
19.18	0.065404169958824754	-0.00034196417085178427	-0.00061421793784138812	0.06220733729522665	-0.000045327471444294581	-0.00060724629099358565	0.063158342806800938	-0.062129920229210434	0.019102479575250658	0.052653098626788852	-0.051886342852107595	0.016529579679620078
19.199999999999999	0.065409234481753342	-0.00034272580014759607	-0.00060430173073114379	0.061423659688330412	-0.000027238547702267829	-0.00055775531351008947	0.063185456909060689	-0.061923122702368313	0.018986421223795968	0.051608158644378621	-0.050554555806558987	0.016827193899678568
19.219999999999999	0.06541458050968324	-0.00034374677380859947	-0.00059447066471716298	0.060664093002953445	-0.000010378437871692153	-0.00051425868363982538	0.063208909144133296	-0.061720508278406722	0.018861337398748651	0.050678184941788829	-0.049343271466923154	0.017148493013477411
19.240000000000002	0.065420205211472904	-0.00034502984817146032	-0.00058476795870996551	0.060118233540495891	2.4431761185342293e-6	-0.00048475792976852838	0.063228886001834517	-0.061522371756404723	0.018727442911495026	0.050031559370360079	-0.04849634424259431	0.017399853837915535
19.260000000000002	0.065426105202066487	-0.00034657727793076243	-0.00057523586547399835	0.059921053941780766	9.5158916064534693e-6	-0.00047467617729412062	0.063245580180474381	-0.061328994371176428	0.018584960663023339	0.049780970415805259	-0.04817105383754762	0.017511882751541488
19.280000000000001	0.065432276551236679	-0.00034839079027105396	-0.00056591549472039676	0.06012161110566322	0.00001033122429757935	-0.00048621091734621716	0.063259189552742234	-0.061140642718364495	0.01843412100758765	0.049958396402433769	-0.048412132602887986	0.01745110219649447
19.300000000000001	0.065438714793567443	-0.00035047156161148452	-0.00055684664582048016	0.060671976558368257	5.480089487287787e-6	-0.00051813205834696369	0.063269916120029746	-0.060957567760838903	0.018275161120159158	0.050507471679880511	-0.049145960128555981	0.017223550750055997
19.32	0.065445414937912338	-0.00035282019727472108	-0.00054806765066745672	0.061438172676070602	-3.5236820810531644e-6	-0.0005658571533689212	0.063277964961330868	-0.060780003921047397	0.018108324371279211	0.051294400101895343	-0.05019193830918435	0.016872032198870141
19.34	0.065452371477701887	-0.00035543671422325063	-0.00053961522720333277	0.062231337694577393	-0.000014493908773213771	-0.00062195044478088879	0.063283543181533564	-0.060608168263184339	0.017933859712822964	0.052136008889361596	-0.051293866509531855	0.016467149046758174
19.359999999999999	0.065459578400734242	-0.00035832052697085809	-0.0005315243442272008	0.062853363951078989	-0.000024971991869009169	-0.0006773472550433389	0.063286858866486384	-0.060442259768679306	0.017752021078094482	0.052840353478110613	-0.052174487406770227	0.016091463451283993
19.379999999999999	0.065467029199907489	-0.00036147043683662505	-0.00052382809775561312	0.06314688581905209	-0.000032787660182422018	-0.00072335849846950559	0.063288120046069929	-0.060282458707282854	0.017563066799537067	0.053251407278754714	-0.052606471379652867	0.015818251091097343
19.400000000000002	0.065474716884294626	-0.00036488462472417799	-0.00051655759919477101	0.063036516830094202	-0.000036634923926977259	-0.0007539620798441074	0.063287533674264096	-0.060128926106019588	0.017367259047052046	0.053286456462611542	-0.052478620201445725	0.015690381122961811
19.420000000000002	0.065482633988857619	-0.00036856064726158155	-0.00050974187565548668	0.062549147694042295	-0.000036414607939377896	-0.0007674693523474635	0.063285304627993755	-0.059981803316858734	0.017164863289876233	0.052955287584416255	-0.051830031025161878	0.015707292628499261
19.440000000000001	0.065490772586157209	-0.00037249543661669465	-0.00050340778231502958	0.061806889299179824	-0.000033166946358607202	-0.00076678453763147705	0.063281634731115866	-0.059841211684013559	0.016956147784579111	0.052355173955290824	-0.050836100895054977	0.015825820563826098
19.460000000000001	0.065499124296778344	-0.00037668530389221161	-0.00049757992694043907	0.060994911558992226	-0.000028632300302731256	-0.0007581382318540518	0.063276721807836167	-0.059707252310534406	0.016741383091421262	0.051643378986119315	-0.049752963951863065	0.015974523883932279
19.48	0.065507680300371851	-0.00038112594605167749	-0.00049228060657100642	0.060314054408062867	-0.000024666736347662976	-0.00074889154604244196	0.063270758768221469	-0.059580005923488347	0.016520841621047108	0.050995832352886239	-0.048844959064980292	0.016075446182025856
19.5	0.065516431346666737	-0.00038581245653124263	-0.0004875297559626332	0.059931457725797832	-0.000022761116463588388	-0.00074527930782843435	0.063263932732841643	-0.059459532836433286	0.016294797213128594	0.050563776925661386	-0.048321167902589723	0.016065672054531674
19.52	0.065525367766315512	-0.00039073933916972114	-0.00048334490791761969	0.05994113469487311	-0.000023783153933001205	-0.00075072705244110319	0.063256424196931726	-0.059345873007157719	0.016063524748205819	0.05043901105060622	-0.048294754943627255	0.015913539049184251
19.539999999999999	0.065534479482660724	-0.00039590052578022256	-0.00047974116486319135	0.060342427430409573	-0.000027914353960746541	-0.00076497997870882128	0.06324840623994421	-0.059239046188215495	0.015827299793425328	0.050634659130162518	-0.048765441514914257	0.015627673565822731
19.559999999999999	0.065543756021145261	-0.00040128939686423504	-0.00047673118164088396	0.061040018694904608	-0.000034699256201278089	-0.00078407021331390256	0.063240043782634148	-0.059139052167211562	0.015586398282738556	0.051084432045575501	-0.049620801439265908	0.015258262004469395
19.580000000000002	0.065553186522367801	-0.00040689880561867869	-0.0004743251588227651	0.061865525734219939	-0.000043167748651436189	-0.0008011596284112181	0.063231492895275632	-0.059045871093267595	0.01534109623139859	0.051660058718925539	-0.050655805499583748	0.014889233041157302
19.600000000000001	0.065562759751651212	-0.00041272110495878256	-0.00047253084641775411	0.062617039038384503	-0.000052053360895129575	-0.00080828639767020066	0.063222900158930895	-0.058959463885783818	0.015091669484448313	0.052203542179528994	-0.051613902234797788	0.014619972727408385
19.620000000000001	0.065572464111201545	-0.00041874817739875197	-0.00047135355716567545	0.063108664710143536	-0.000060128601011663618	-0.00079877758015487604	0.06321440208247231	-0.058879772721017305	0.014838393498199882	0.052567537098805517	-0.052248748702193579	0.014538309537427293
19.640000000000001	0.065582287650430004	-0.0004249714675600702	-0.00047079618922734462	0.063218100131001209	-0.000066598078774716962	-0.00076962854595801974	0.063206124577810607	-0.0588067215918711	0.014581543153528755	0.052654067071979005	-0.052393217113501978	0.014692126445953604
19.66	0.065592218077830777	-0.00043138201718122271	-0.00047085925756587543	0.062918926977803047	-0.00007140229498507622	-0.00072288220389693167	0.063198182494429822	-0.058740216935682085	0.014321392599283399	0.052440833755525051	-0.052011016980155263	0.015070760988365267
19.68	0.065602242772379582	-0.00043797050228014389	-0.00047154093341905679	0.062287688105594208	-0.000075285660915871966	-0.00066534295505873628	0.063190679214370493	-0.058680148324822608	0.014058215123713257	0.051987124724579559	-0.051208125456085919	0.0156048468296551
19.699999999999999	0.065612348795004827	-0.00044472727234257103	-0.00047283709155700876	0.061483482413007884	-0.00007959460203121535	-0.00060675741192865382	0.063183706309924204	-0.058626389214508967	0.013792283051525994	0.051417472277273668	-0.050198559343038011	0.016184680891672916
19.719999999999999	0.06562252289964049	-0.00045164239112164412	-0.00047474136451389898	0.060706526247261028	-0.000085910233106993583	-0.00055733060717128025	0.0631773432638989	-0.058578797742096428	0.013523867663847746	0.050888204982559249	-0.049240396046657566	0.016688408508425338
19.740000000000002	0.06563275154663617	-0.00045870567888816466	-0.00047724520339190168	0.060147927318788264	-0.000095671431885605701	-0.00052558457391712818	0.063171657252732327	-0.058537217572041236	0.013253239137968092	0.05054673254119052	-0.048568098986826652	0.017008621174017021
19.760000000000002	0.065643020913411732	-0.00046590675582519614	-0.00048033794472546187	0.059943820178289864	-0.00010987958247144283	-0.00051708782056022681	0.063166702993315338	-0.058501478780576932	0.012980666503672373	0.050494240724314354	-0.048341212498602959	0.017070330440365118
19.780000000000001	0.065653316908048986	-0.00047323508619134119	-0.00048400688274704423	0.060144004226987846	-0.00012887498046019325	-0.00053395641158596185	0.063162522653056663	-0.058471398774130642	0.012706417612608791	0.050760207200213681	-0.04861584239382262	0.016840054817511649
19.800000000000001	0.065663625181492546	-0.00048068002307118107	-0.00048823734675794428	0.060700829843447435	-0.00015214177085915229	-0.00057473683243939103	0.063159145822098139	-0.058446783235527072	0.012430759116945848	0.051293733916156659	-0.049336166538764811	0.016329424360560778
19.82	0.065673931141244202	-0.00048823085330596677	-0.00049301278295326573	0.061480096881660062	-0.00017816883614902093	-0.00063445728047108532	0.063156589548404307	-0.058427427092041094	0.012153956453625617	0.051973474502333861	-0.050343439705602337	0.01559534543090629
19.84	0.065684219964780799	-0.00049587684231397477	-0.00049831484030977979	0.062292193260079842	-0.00020450270174617036	-0.00070503040781185952	0.063154858432300787	-0.058413115499537142	0.011876273830299433	0.052634862971754681	-0.051404739055937392	0.014734745529464667
19.859999999999999	0.065694476614006736	-0.00050360727862331506	-0.00050412346020649312	0.062937745895359443	-0.00022815177089567651	-0.00077640399727817166	0.063153944782123939	-0.058403624836806306	0.01159797420901304	0.053109744556299687	-0.052264022664840273	0.013869684031929987
19.879999999999999	0.065704685850367761	-0.00051141151754111741	-0.00051041696929932101	0.063257692335440374	-0.0002463559925081904	-0.00083861233045206401	0.063153828826249148	-0.058398723704821139	0.011319319283831175	0.05326953897271286	-0.052709110802654717	0.013121433611774643
19.900000000000002	0.065714832249353039	-0.00051927902400150661	-0.00051717217527621345	0.063174682694055129	-0.00025748068970878057	-0.00088426865205585431	0.063154478982391071	-0.058398173925274431	0.011040569448641766	0.0530604192270413	-0.052634792532919007	0.012579217071193444
19.920000000000002	0.065724900217489946	-0.00052719941398276376	-0.00052436446534030734	0.062713596067445032	-0.00026162605075551876	-0.00091052023728285803	0.063155852179561434	-0.05840173153346128	0.01076198375149397	0.052519889327673597	-0.052076395708831984	0.012275424355795018
19.940000000000001	0.065734874009216349	-0.00053516249454466092	-0.00053196790690577395	0.061994697098548268	-0.00026064063480606831	-0.00091955025928606993	0.063157894232911627	-0.05840914776051577	0.01048381983197192	0.051769360646081453	-0.051198205254288254	0.01217857747738121
19.960000000000001	0.065744737744711179	-0.00054315830182855712	-0.00053995535043241394	0.061201622091180241	-0.00025754864057640422	-0.00091739452913825945	0.063160540266774867	-0.058420170000431149	0.010206333838566971	0.050984991765302912	-0.050242218268330654	0.012207318534930116
19.98	0.065754475426855696	-0.00055117713718852435	-0.000548298534150303	0.060534038983797556	-0.00025569940035512218	-0.00091165141041775477	0.063163715183592872	-0.058434542757525583	0.0099297803229386958	0.050355622858358651	-0.049459831332868791	0.012258874485896815
20.	0.065764070963466703	-0.00055920960091665472	-0.00055696819038214551	0.060158242710024457	-0.00025800280616769533	-0.00090903251525367712	0.063167334177295031	-0.058452008570290377	0.0096544121086194583	0.050039319816253702	-0.04905087786352666	0.012240608852198725
20.02	0.065773508184950702	-0.00056724662339027732	-0.00056593415336503306	0.060167664062052151	-0.00026643530635423254	-0.00091350384216711336	0.063171303286009617	-0.058472308908064187	0.0093804801319169358	0.050128618005586767	-0.049123300427247343	0.012095236342389251
20.039999999999999	0.065782770868073603	-0.00057527949365260289	-0.00057516546851192618	0.060561295607965804	-0.00028178476601867924	-0.00092533533812142604	0.063175519981750083	-0.05849518503707745	0.0091082332532331778	0.05063098262639476	-0.049674417331042671	0.011815278606032507
20.059999999999999	0.065791842756229568	-0.00058329988497270169	-0.00058463050278124984	0.061243751292653026	-0.00030352965811869179	-0.00094109423072080353	0.063179873794075026	-0.058520378852870009	0.0088379180373900947	0.051467469557292866	-0.050590557977988622	0.011445686182765199
20.080000000000002	0.065800707585200458	-0.00059129987742388701	-0.0005942970562262187	0.062046983218125407	-0.00032983998190137462	-0.00095456369652606107	0.06318424696384678	-0.058547633676512507	0.0085697785020528196	0.052489810091221667	-0.051665464141584891	0.011074072619860858
20.100000000000001	0.065809349105638293	-0.00059927197723717851	-0.00060413247449705304	0.062769967006139515	-0.00035781698929866074	-0.00095852945938327411	0.063188515122856115	-0.058576695012248062	0.0083040558339866205	0.053513399239530968	-0.052641268369860252	0.010808328586443362
20.120000000000001	0.065817751110758993	-0.00060720913297102746	-0.00061410376233800995	0.063228334099443173	-0.00038409426646250633	-0.00094713102535466664	0.063192547996840376	-0.058607311264688253	0.0080409880730268231	0.054360117510098949	-0.053271102054270207	0.010744581569093251
20.140000000000001	0.065825897461859795	-0.00061510474816896948	-0.00062417769774638504	0.063301909275033208	-0.00040574258382890943	-0.00091807838989649976	0.063196210127567154	-0.058639234413860222	0.0077808097644655114	0.054901159693100998	-0.05338935346971161	0.010934223882660524
20.16	0.065833772116683287	-0.00062295269080041987	-0.00063432094698900182	0.062966813629019236	-0.00042117055705991405	-0.00087384222684338056	0.063199361610141058	-0.058672220647121305	0.0075237515809944144	0.055088217551140239	-0.052964073800965406	0.011362541066816698
20.18	0.065841359159240109	-0.00063074729908135091	-0.00064450018015073385	0.062302240559144406	-0.00043061344854413222	-0.00082125587120045196	0.063201858841765102	-0.058706030946612364	0.0072700399156806275	0.054963560639469444	-0.052108165135708248	0.01194848019228055
20.199999999999999	0.065848642829334558	-0.0006384833840068424	-0.00065468218712624177	0.06146972688140312	-0.00043597677896669434	-0.00076971678119211462	0.063203555278848522	-0.05874043163214239	0.0070198964482529151	0.054645816716938522	-0.051043990667685349	0.012565572450341317
20.219999999999999	0.065855607554558437	-0.00064615622838210679	-0.000664833994016234	0.060671458172292803	-0.00044013405782137791	-0.00072882135026178588	0.063204302197281736	-0.058775194858876466	0.0067735376871011291	0.054295998394795764	-0.050037980108699996	0.01307433070885811
20.240000000000002	0.065862237982274696	-0.00065376158254700639	-0.00067492297968315545	0.060099903195890703	-0.00044601349004470825	-0.00070634322225925777	0.063203949454520902	-0.058810099070094698	0.0065311744901828776	0.05407400619533359	-0.049331973551847749	0.013353454707524543
20.260000000000002	0.065868519013659033	-0.00066129565681131985	-0.00068491699226375102	0.059891916670419376	-0.00045579965157818009	-0.00070699909116871823	0.06320234624659371	-0.05884492940524768	0.0062930115681738459	0.05409737880453136	-0.049091568389982333	0.0133218948870992
20.280000000000001	0.06587443583810737	-0.00066875511076809613	-0.00069478446547234507	0.060097400658914724	-0.00047040394845206113	-0.00073189095818911032	0.06319934185968723	-0.058879478063881163	0.0060592469738292923	0.054411950002899112	-0.049377513847973599	0.0129510460115266
20.300000000000001	0.065879973968406058	-0.00067613703946237808	-0.00070449453453702571	0.060668217001832725	-0.00048921434405253816	-0.000778307573594747	0.063194786411156334	-0.058913544626378857	0.0058300715816507406	0.054980340644966319	-0.050136809514432529	0.012269981471954728
20.32	0.065885119277297788	-0.0006834389568251692	-0.00071401715125794102	0.061469094244175515	-0.00051012669904383634	-0.00083979226699045298	0.06318853157596932	-0.058946936332492012	0.0056056685625207221	0.055690486891982638	-0.05121067749063532	0.011364779704429416
20.34	0.065889858034657911	-0.00069065877626735966	-0.00072332319809372686	0.0623087804318746	-0.00052992588829116685	-0.00090676031473277061	0.063180431297742146	-0.05897946831903756	0.0053862128578850456	0.056382876543280003	-0.052361995712059399	0.010368737786246335
20.359999999999999	0.065894176945166971	-0.00069779478886207447	-0.00073238460088556612	0.062985765569641972	-0.00054507247514947246	-0.0009680634343912399	0.063170342477846475	-0.059010963818086938	0.005171870658664944	0.056891255109195682	-0.053325679016013081	0.0094389857695707721
20.379999999999999	0.065898063186467071	-0.00070484563916609067	-0.00074117443971847413	0.063338525396285705	-0.00055277414430662808	-0.0010135121997883467	0.063158125643251739	-0.059041254317541099	0.004962798893928505	0.05708742523070065	-0.053876563398072501	0.0087200774577369418
20.400000000000002	0.065901504448123816	-0.00071181029903859966	-0.00074966705767875314	0.063287195938413088	-0.00055197531329244376	-0.0010366592944328415	0.063143645587688979	-0.05907017968554263	0.0047591447345619424	0.056918050843604351	-0.053895209646445702	0.0083043848581499657
20.420000000000002	0.065904488970539243	-0.00071868803960561944	-0.00075783816690534051	0.06285440764865502	-0.00054381111930491832	-0.0010366768996376702	0.06312677198400718	-0.059097588260956409	0.0045610451171594901	0.056422316719616339	-0.053405048160057436	0.0082052964803880218
20.440000000000001	0.065907005584790512	-0.00072547840172895034	-0.00076566495156051712	0.062158716030052075	-0.00053128794128927403	-0.0010184205238480508	0.063107379967240973	-0.059123336911671744	0.0043686262935522004	0.055724672460333302	-0.052563637717266909	0.0083557956239228536
20.460000000000001	0.065909043751094798	-0.00073218116514274512	-0.00077312616714267368	0.061382739983790846	-0.00051835195595504105	-0.00099066806139110411	0.063085350683351638	-0.05914729106299052	0.0041820034108973302	0.055004825197473406	-0.051612256452884385	0.0086330035811660738
20.48	0.065910593598670242	-0.00073879631666637358	-0.00078020223553498108	0.060725823469086837	-0.00050878898106638745	-0.00096339920537997711	0.063060571802480203	-0.059169324698176519	0.0040012801274290459	0.054454020695542948	-0.050806295702152809	0.0088972671886588667
20.5	0.065911645964417787	-0.00074532401771350287	-0.00078687533545959004	0.060354512815172179	-0.00050536881573820525	-0.00094522289650658675	0.063032937997321015	-0.059189320333249529	0.0038265482687436306	0.054229597485688175	-0.050351834843398127	0.0090305363823465698
20.52	0.065912192431235417	-0.00075176457134566721	-0.00079312948743522072	0.060362896129998844	-0.00050939104294577334	-0.00094164596578226109	0.063002351381363175	-0.059207168968393703	0.0036578875290253742	0.054418528159058233	-0.050362982330034639	0.0089636589538082678
20.539999999999999	0.065912225366271504	-0.00075811838931616471	-0.00079895063281812395	0.060750876794086861	-0.00052055519300934008	-0.00095428631396098432	0.062968721908267744	-0.059222770018103242	0.0034953652214778537	0.055017118234202966	-0.050841835501922096	0.0086896406578439514
20.559999999999999	0.065911737957455585	-0.00076438595924935987	-0.0008043267063881851	0.061424135730106078	-0.00053703459455423791	-0.00098083574912923022	0.062931967729469684	-0.05923603122211523	0.003339036081798006	0.055930384910625797	-0.051678030386243322	0.0082638303460849105
20.580000000000002	0.065910724249766295	-0.00077056781235422533	-0.00080924770160378107	0.062215803693792315	-0.00055574774607209526	-0.00101564986621374	0.062892015511540556	-0.059246868539456057	0.0031889421281056721	0.056991577313199371	-0.052667907320232216	0.0077915726783178846
20.600000000000001	0.065909179179954702	-0.00077666449190413184	-0.00081370572816677478	0.062926123443898252	-0.00057292300265950405	-0.0010510131732750054	0.062848800709620456	-0.059255206027571297	0.0030451125802822138	0.057999052793586192	-0.053556457262282794	0.0074030008294418935
20.620000000000001	0.06590709860996935	-0.00078267652273215221	-0.00081769506117720936	0.06337204246849748	-0.00058498756746413333	-0.0010790716614089181	0.062802267799523304	-0.059260975708471365	0.0029075638410841591	0.058763568389115006	-0.054100485232512721	0.0072174510161404533
20.640000000000001	0.065904479358199819	-0.00078860438218682216	-0.00082121218122655631	0.06343467329282565	-0.00058958249250538192	-0.001094066319698786	0.062752370465348428	-0.059264117424005072	0.0027762995411056458	0.059154842161946108	-0.054138696349702142	0.0073063808809676334
20.66	0.065901319230332322	-0.00079444847257972156	-0.00082425580506654411	0.063091287521305606	-0.00058629794162668933	-0.0010941141663752436	0.062699071745520363	-0.059264578681872938	0.0026513106487041915	0.059134428857238797	-0.053643333428360661	0.0076684925380942834
20.68	0.065897617046677404	-0.00080020909549965297	-0.00082682690601477288	0.062421978020710922	-0.00057676021464630328	-0.0010817733228879883	0.062642344135959482	-0.059262314494231014	0.0025325756458093388	0.058764752289515554	-0.052730464607736609	0.0082281211600000077
20.699999999999999	0.06589337266736528	-0.00080588642817775585	-0.00082892872397339473	0.061588841106139158	-0.00056401555562113695	-0.0010631272539783042	0.062582169650399533	-0.059257287210450302	0.0024200607696272178	0.058191351069302788	-0.051624013808684976	0.0088576264139365105
20.719999999999999	0.065888587017020272	-0.00081148050220762602	-0.00083056676421132403	0.06079423276980761	-0.00055152017701674133	-0.0010458064123909025	0.062518539839879816	-0.059249466345446727	0.0023137203198260702	0.057603973887776994	-0.050590223969564516	0.0094133948373557007
20.740000000000002	0.065883262104466878	-0.00081699118458863906	-0.00083174878477147024	0.06023038878776027	-0.000542184897094216	-0.0010367411080217	0.062451455772281117	-0.059238828405014481	0.0022134970300888568	0.057188146067114698	-0.049869044231276041	0.0097710310949107697
20.760000000000002	0.065877401040231764	-0.00082241816151557012	-0.00083248477214223349	0.060033532956059732	-0.00053777187398620571	-0.0010403160242146332	0.062380927971477262	-0.059225356709242692	0.0021193225022423066	0.057080077815296837	-0.0496223550766835	0.0098499769493060503
20.780000000000001	0.065871008052873214	-0.00082776092486960134	-0.00083278690475577233	0.060252556062160956	-0.00053867846668639863	-0.0010572197469146671	0.062306976319258911	-0.059209041215221428	0.0020311177006918091	0.057335077174112847	-0.049904972668706839	0.0096257339904493519
20.800000000000001	0.065864088499186957	-0.00083301876158914379	-0.00083266950422200558	0.060837969713404161	-0.00054398908507015051	-0.0010840337429213719	0.062229629920131702	-0.059189878339833857	0.0019487935042918694	0.057915386231691457	-0.050655411816301385	0.0091324755742907375
20.82	0.065856648874133505	-0.00083819074602275306	-0.00083214897419212758	0.061652906942295083	-0.00055169972755559488	-0.0011136286496995044	0.062148926931881732	-0.059167870783433954	0.0018722513120020268	0.058699410002847952	-0.051704224133143878	0.0084579393312260442
20.84	0.065848696814429564	-0.00084327573529079797	-0.00083124372670088237	0.062504447943155128	-0.00055912232087040534	-0.0011365366638706222	0.062064914362347512	-0.059143027355090118	0.0018013836984693658	0.059510784720030074	-0.05280308553010285	0.0077291615338181303
20.859999999999999	0.065840241101230379	-0.00084827236775157633	-0.00082997409611494655	0.063189595097950912	-0.00056350428322910623	-0.0011433229157246719	0.06197764783551285	-0.059115362799834939	0.0017360751149360608	0.060161841433237218	-0.053678113662876677	0.0070869248747370758
20.879999999999999	0.065831291656844981	-0.00085317906440296465	-0.00082836224071544673	0.063545806253882953	-0.0005627848403007632	-0.0011274753895858872	0.061887191328446112	-0.059084897628272973	0.0016762026304194058	0.060501750858380388	-0.054101037913859229	0.0066514199919235559
20.900000000000002	0.065821859539648142	-0.00085799403348852526	-0.00082643203229045697	0.063492916652134968	-0.00055623877689461171	-0.0010877809097590632	0.061793616881110458	-0.059051657948791414	0.0016216367079164157	0.060456668719177264	-0.05395706564582977	0.0064890103809368826
20.920000000000002	0.06581195693269154	-0.00086271527794106601	-0.000824208933843322	0.063054094735470634	-0.00054470759853409226	-0.001029095169892736	0.061697004281426826	-0.059015675302437939	0.0015722420096870582	0.06004996487419717	-0.053281605242646912	0.0065936510126616624
20.940000000000001	0.065801597130981215	-0.00086734060580632294	-0.00082171986604365893	0.062349221468716132	-0.00053028670156803417	-0.00096109390720306928	0.061597440728458019	-0.058976986500466504	0.0015278782256508416	0.059396113429105502	-0.052248635249682464	0.0068917087275270385
20.960000000000001	0.065790794522097129	-0.00087186764341882356	-0.00081899306273666012	0.061562817436864037	-0.00051562413326088421	-0.00089560807440371495	0.061495020475427431	-0.058935633464339748	0.0014884009184969044	0.058670200818679297	-0.051116336367715398	0.0072679263433488468
20.98	0.065779564565663196	-0.00087629385126063164	-0.00081605791629900393	0.060896397568501348	-0.00050316962465959611	-0.00084374848640123359	0.061389844455130849	-0.05889166306799834	0.0014536623789975084	0.058062473591100283	-0.050154295188899488	0.007600934568467551
21.	0.065767923765126968	-0.00088061654224966951	-0.00081294481340463826	0.060518626191728431	-0.00049466253831732115	-0.00081381975787839234	0.061282019890428086	-0.058845126982107698	0.0014235124848669054	0.057730741436083144	-0.049578729865874319	0.0077952093131904744
21.02	0.065755889638473008	-0.0008848329024320617	-0.00080968496205509333	0.060525378851087275	-0.00049094053086820577	-0.00081030328438604082	0.061171659892729213	-0.058796081519639366	0.0013977995563862582	0.057762286913043692	-0.049510113376478697	0.0078018084720160794
21.039999999999999	0.065743480683427169	-0.00088894001368027692	-0.00080631021076527087	0.060917807372819266	-0.00049197055246591459	-0.0008335868491496784	0.061058883049912693	-0.058744587482606296	0.0013763712021264418	0.058153130096028904	-0.049953967412517848	0.0076266966733121166
21.059999999999999	0.065730716338989192	-0.00089293487831397511	-0.00080285286087021512	0.061602162765873103	-0.00049696719672301382	-0.00088003157599628873	0.060943813006197833	-0.058690710009028715	0.0013590751480672646	0.058808343247431116	-0.050800701228882868	0.0073282125628865817
21.080000000000002	0.065717616941886936	-0.00089681444534395888	-0.00079934547304619935	0.06241139557749309	-0.00050454734824866704	-0.00094231458712369653	0.06082657803910646	-0.058634518419836773	0.0013457600435641953	0.059563478888284949	-0.051844106968319314	0.0070043337804775764
21.100000000000001	0.065704203681756057	-0.00090057563801492629	-0.00079582066903983312	0.063144825339950583	-0.00051296386684881318	-0.0010103624753712605	0.060707310631015476	-0.058576086064820759	0.0013362762377584388	0.060223478907139971	-0.052822178938856074	0.0067695883572588579
21.120000000000001	0.065690498549258791	-0.00090421538255319733	-0.00079231093003578196	0.063617839348921013	-0.00052046511783512134	-0.0010731862782327947	0.060586147042493488	-0.058515490167094571	0.0013304765204609319	0.060611127062120906	-0.053479807690329922	0.0067241088571703238
21.140000000000001	0.065676524282719362	-0.0009077306375375252	-0.00078884839266335494	0.063709562483347415	-0.00052572935429866241	-0.0011214339526015096	0.060463226886369126	-0.058452811665254623	0.0013282168215921417	0.060613162847142021	-0.05364003877624822	0.0069228451161839032
21.16	0.065662304310342812	-0.00091111842395942555	-0.0007854646442074717	0.063395132022901868	-0.00052821139276899853	-0.0011498253851070506	0.060338692706681352	-0.058388135052675358	0.0013293568637870006	0.060210983085932424	-0.0532585875266917	0.007356591714611626
21.18	0.065647862690089986	-0.00091437585528530291	-0.00078219051811651702	0.06275264134656594	-0.00052822953515465135	-0.0011583969613666902	0.06021268956336645	-0.058321548213079485	0.0013337607631913606	0.059486374551859456	-0.052437604841725036	0.007953449466190976
21.199999999999999	0.065633224044454597	-0.00091750016756626113	-0.00077905589144403042	0.061942521660892869	-0.00052674371242353649	-0.0011519562432654139	0.060085364625252269	-0.058253142251881329	0.0013412975738423954	0.058600395472072242	-0.051392139018217917	0.0086000742638968168
21.219999999999999	0.065618413493979733	-0.00092048874902037753	-0.00077608948549467288	0.061165861221799345	-0.00052493707825318134	-0.0011380280975750827	0.059956866773251571	-0.058183011322558549	0.0013518417716831058	0.057752071584817044	-0.050384871288904141	0.0091728890991009428
21.240000000000002	0.065603456588108455	-0.00092333916892937962	-0.00077331867102616025	0.060613955302096512	-0.00052378512757902257	-0.0011242160227237438	0.059827346214814892	-0.058111252447464804	0.0013652736746365482	0.057129090171305796	-0.049655732547602298	0.0095668876183505926
21.260000000000002	0.0655883792317421	-0.00092604920553526759	-0.00077076927968373898	0.060422273828571182	-0.00052374342361876866	-0.0011159281547181398	0.059696954112783196	-0.058037965332643729	0.0013814797959022726	0.05686331796980787	-0.049367494330138165	0.0097144674893927148
21.280000000000001	0.06557320761196328	-0.00092861687254639641	-0.00076846542279037505	0.06063902384104447	-0.00052458480087429898	-0.0011150021556165027	0.059565842227714161	-0.057963252176030489	0.0014003531281359984	0.057000834457878846	-0.04957477169949627	0.0095938333107744682
21.300000000000001	0.065557968120947496	-0.00093104044413947623	-0.00076642931905361589	0.061214095779031363	-0.00052536807183181308	-0.001119349915907817	0.059434162577081229	-0.057887217468711123	0.001421793356822805	0.0574918162095715	-0.050214495765758767	0.0092302861686828705
21.32	0.065542687278383194	-0.00093331847803052037	-0.00076468113247529779	0.062010202654282198	-0.00052454764624849937	-0.001123580922883359	0.059302067111714596	-0.057809967789002735	0.0014457070019144244	0.05820178382008484	-0.051115913734160925	0.0086925410197224058
21.34	0.065527391652416833	-0.00093544983652893432	-0.00076323882182710578	0.062834458833792628	-0.00052027451909937225	-0.0011205421156252719	0.059169707409995831	-0.057731611588858131	0.0014720074871886757	0.058942384906310652	-0.052032570139211823	0.0080828033544094943
21.359999999999999	0.065512107778561923	-0.00093743370508996005	-0.00076211800288800841	0.063484627247671177	-0.00051090670388442144	-0.0011035672142909007	0.05903723439136882	-0.057652258972837558	0.0015006151377449997	0.059516114221028593	-0.05269823901596006	0.0075180349989806272
21.379999999999999	0.065496862079625795	-0.00093926960853595726	-0.00076133182455988269	0.063799819291504134	-0.00049561826618205879	-0.0010688740371014305	0.058904798049750628	-0.057572021469204468	0.001531457106469538	0.0597651477171533	-0.052898740807657246	0.0071031517442355571
21.400000000000002	0.065481680784343799	-0.00094095742434079088	-0.00076089086012538776	0.063702378561092732	-0.00047485909006950156	-0.001017235559568487	0.05877254720613434	-0.057491011793603261	0.0015644672310614477	0.05961155120498457	-0.052537604705649041	0.0069031456654599782
21.420000000000002	0.065466589845798229	-0.00094249739320009796	-0.00076080301452723792	0.063218570231448057	-0.00045041616937972762	-0.00095416751598742175	0.058640629283027656	-0.057409343605135284	0.001599585823804376	0.05907701024031714	-0.051668411029985081	0.0069251183084803602
21.440000000000001	0.065451614860983609	-0.0009438901264157834	-0.00076107344855243231	0.062471534021428687	-0.00042501747314858257	-0.00088852030802917537	0.058509190098569752	-0.057327131255394112	0.00163675939680865	0.058275897690908074	-0.050478601794589226	0.0071185294770929296
21.460000000000001	0.065436780990870746	-0.00094513661027845197	-0.00076170452080522033	0.061648752723504396	-0.00040168005634992274	-0.00083013991947773411	0.05837837368173715	-0.057244489530663876	0.0016759403261103721	0.057384009004699532	-0.049232457752068824	0.0073935527303384714
21.48	0.065422112881411532	-0.00094623820716378815	-0.00076269574804591761	0.060954040574994373	-0.00038312862753607166	-0.00078760120913315065	0.05824832210789288	-0.057161533387938467	0.0017170864585103716	0.056592752303678717	-0.048198412893167626	0.0076492860015722093
21.5	0.06540763458617388	-0.00094719665344613485	-0.00076404378453654581	0.060557490857070739	-0.00037150359739717212	-0.00076671377898577739	0.058119175354555019	-0.057078377685215856	0.0017601606654702624	0.05606179928332089	-0.047586471614510649	0.0078012020656904844
21.52	0.065393369490348186	-0.00094801405409871559	-0.00076574242069013532	0.0605554831602656	-0.00036833858114384763	-0.00076988458775556143	0.057991071177621201	-0.056995136906949302	0.0018051303489505059	0.055881758952980976	-0.047508619133374751	0.0078007817248583744
21.539999999999999	0.065379340238468031	-0.00094869287400892871	-0.00076778260138155724	0.060948794913167292	-0.00037460590772751823	-0.00079600400079384015	0.057864145005637357	-0.056911924885367879	0.001851966904430874	0.056054355924552379	-0.047961753515866859	0.0076453610158666897
21.559999999999999	0.06536556866255544	-0.00094923592625256736	-0.00077015246394875059	0.061642518568329086	-0.00039062537335460973	-0.00084055635414619773	0.057738529853964327	-0.056828854518579289	0.001900645146619289	0.05649327196482129	-0.048828571164383681	0.0073787009138577379
21.580000000000002	0.0653520757147113	-0.00094964635704931216	-0.00077283739598926066	0.062467781636682262	-0.0004157937776672789	-0.00089600151062087588	0.057614356255831667	-0.056746037486563053	0.0019511427038262016	0.057045195216112343	-0.049896290584280592	0.007082248596887282
21.600000000000001	0.065338881402111582	-0.00094992762789685575	-0.0007758201126193548	0.063221572027899686	-0.00044830702109836806	-0.00095275911203766828	0.057491752210372726	-0.056663583966070706	0.0020034393871422099	0.057527172389293169	-0.050897428985301474	0.0068564114913925341
21.620000000000001	0.065326004726279252	-0.00095008349462656627	-0.00077908075298309398	0.063716648891090466	-0.00048516105812057564	-0.0010010261867410483	0.057370843147033335	-0.05658160234564754	0.0020575165406434143	0.057772496045575883	-0.051572563385095999	0.0067934522540833466
21.640000000000001	0.065313463625008838	-0.00095011798402952485	-0.00078259699547642003	0.063829478214481039	-0.00052262365537102118	-0.0010331446218885473	0.057251751903940495	-0.056500198941907616	0.002113356379208696	0.057673902895926943	-0.051741773490679772	0.0069487159202018534
21.66	0.065301274920210539	-0.00095003536772327035	-0.00078634419105697711	0.063532786476531267	-0.00055709193126984163	-0.0010456701226990578	0.057134598720315177	-0.056419477718677773	0.0021709413203427202	0.057211964086641809	-0.051359196099382609	0.0073208309001700569
21.68	0.065289454267729585	-0.00094984013388315497	-0.00079029551383470037	0.062902730234596638	-0.00058597609046848534	-0.0010401906059649864	0.057019501241000914	-0.056339540009887563	0.0022302533166323503	0.056459974591353157	-0.050526467940570703	0.0078496924650969871
21.699999999999999	0.065278016114298343	-0.00094953695686020995	-0.00079442212811339091	0.062098393988760436	-0.00060819261758093476	-0.0010224890180483941	0.056906574531888021	-0.056260484248035612	0.0022912731952155901	0.055563846674840933	-0.04945858852029842	0.0084331530544452943
21.719999999999999	0.065266973657427285	-0.0009491306650828632	-0.00079869337065932577	0.061320101575032482	-0.00062405946965258391	-0.001000471909819535	0.056795931105315334	-0.056182405699435389	0.0023539800106957554	0.054703430848090817	-0.048418162974102188	0.0089546664006379013
21.740000000000002	0.065256338811778114	-0.00094862620739848136	-0.00080307694718524669	0.060758872488457016	-0.00063469531071130153	-0.00098178231713443725	0.056687680952870689	-0.056105396207647873	0.0024183504176529258	0.054046739474679639	-0.047645058172239532	0.0093108578610872489
21.760000000000002	0.065246122179304089	-0.0009480286182888889	-0.00080753914155396595	0.060550280586153526	-0.00064121938696570444	-0.00097190620284482929	0.056581931585975409	-0.056029543946716012	0.0024843580686739232	0.053709066520674142	-0.047302757648805233	0.0094314988985039275
21.780000000000001	0.065236333026420346	-0.00094734298212893753	-0.00081204503647694382	0.060742958006779091	-0.00064405643080772679	-0.00097311270301193853	0.056478788080934927	-0.055954933185395593	0.0025519730436583399	0.053726019313132978	-0.047448675544700412	0.0092904967023586804
21.800000000000001	0.065226979265402829	-0.00094657439695803453	-0.00081655874393384703	0.061287560111670192	-0.00064255773164709207	-0.00098418472385565503	0.056378353128800629	-0.055881644064028006	0.0026211613157357538	0.054045355116302096	-0.04802594081875293	0.0089100169225876623
21.82	0.065218067442302574	-0.00094572793796104948	-0.00082104364382180883	0.062047973588096161	-0.00063505876129177352	-0.0010008183628152228	0.056280727086065074	-0.055809752385252542	0.0026918842587092158	0.054538843265170667	-0.04887389901909344	0.0083588625743899851
21.84	0.065209602729672189	-0.00094480862108564656	-0.00082546262924338559	0.062832944574116756	-0.00061941251581374215	-0.001016670085358131	0.056186008029014967	-0.055739329419949198	0.0027640982006593845	0.055032122008754292	-0.049758987791970799	0.0077431220209199479
21.859999999999999	0.06520158892650707	-0.00094382136710959713	-0.0008297783563045516	0.063442276159078992	-0.00059390192339328629	-0.0010250263253834477	0.056094291805133978	-0.055670441729742344	0.0028377540278329526	0.055346913157397037	-0.050427673243746231	0.0071861858713395191
21.879999999999999	0.065194028461923792	-0.00094277096649516418	-0.00083395349703131033	0.06371733375395211	-0.0005582333285121116	-0.0010208137976834078	0.056005672084411762	-0.055603151007156071	0.0029127968423481171	0.055346093689813025	-0.050674107809293302	0.0067991700529463593
21.900000000000002	0.065186922406739289	-0.0009416620452733851	-0.00083795099315243926	0.063582609673568102	-0.00051417010354604109	-0.0010023186677942456	0.055920240407115518	-0.055537513934631494	0.0029891656769125453	0.054969689795561383	-0.050402175132865185	0.0066498005407836652
21.920000000000002	0.065180270489065717	-0.00094049903243834804	-0.00084173430912112823	0.06306605547529126	-0.00046545697464333777	-0.00097189481150486076	0.055838086227533779	-0.055473582063390321	0.0030667932691108984	0.054251087596617675	-0.049656578192515816	0.0067422320914763342
21.940000000000001	0.065174071117105659	-0.00093928612907339531	-0.0008452676823511307	0.062291756701930157	-0.00041703705789936096	-0.00093532171646695805	0.055759296952473503	-0.055411401713150878	0.00314560589721136	0.053308351409665722	-0.048608478837593762	0.0070171986358847222
21.960000000000001	0.06516832140577139	-0.00093802727947603359	-0.00084851636878154058	0.061447293706519468	-0.00037395307458779406	-0.0009001146897691277	0.05568395797269482	-0.055351013893300417	0.0032255232790645016	0.05231350352714037	-0.047502456267607129	0.0073724018421422455
21.98	0.065163017210392304	-0.00093672614456428299	-0.00085144688194003365	0.060735818708345046	-0.00034045380648787052	-0.00087352536502233527	0.055612152687266436	-0.055292454246602757	0.0033064585348340711	0.051449281986799433	-0.04658804931129211	0.0076938941798094622
22.	0.065158153164837196	-0.00093538607796780915	-0.00085402722367674405	0.060326244592606604	-0.0003196046295460761	-0.00086091251479260278	0.055543962519812418	-0.05523575301558227	0.0033883182139388193	0.050865447656953444	-0.046060095199203468	0.0078865971729670838
22.02	0.065153722724707264	-0.00093401010482307978	-0.0008562271047063974	0.060313561740499788	-0.00031332060408113122	-0.00086475953466678274	0.055479466924699794	-0.055180935032329105	0.0034710023859579608	0.050645000108670679	-0.046020420926467305	0.0078961393457502964
22.039999999999999	0.06514971821561033	-0.00093260090364391535	-0.0008580181533664813	0.06069724240311325	-0.00032248985602266814	-0.00088425775177741403	0.055418743383189029	-0.055128019731921503	0.0035544047945464743	0.050786733176146681	-0.046461130565802949	0.0077199042001830191
22.059999999999999	0.065146130887067888	-0.00093116079139007879	-0.00085937411086617344	0.061381374001504396	-0.000346886329182481	-0.00091532379704976213	0.055361867389804198	-0.055077021189607132	0.0036384130731631353	0.051206659358882689	-0.04726581892711583	0.0074078618158783527
22.080000000000002	0.065142950968530788	-0.00092969171189258293	-0.00086027101163538289	0.062196489366513841	-0.00038483476869200298	-0.00095111176652186782	0.055308912426211165	-0.055027948181782679	0.0037229090205073492	0.051757740613294523	-0.048228844184577291	0.0070530086843638116
22.100000000000001	0.065140167731568277	-0.0009281952278227118	-0.00086068734717544004	0.062939391861931426	-0.00043290269361064698	-0.00098322508075636417	0.055259949924227558	-0.054980804270545532	0.0038077689334072851	0.052264434751029376	-0.049096217904321178	0.0067704349692308194
22.120000000000001	0.065137769555521641	-0.00092667251617340601	-0.00086060421222357991	0.063422969819670327	-0.00048603388083952315	-0.0010036632123739259	0.055215049216045309	-0.054935587911729755	0.0038928639942199944	0.052565145500308885	-0.049626975371910402	0.0066666887780281042
22.140000000000001	0.065135743996134365	-0.00092512436751812643	-0.00086000543217261416	0.06352397145808969	-0.00053836474790959488	-0.0010070671070019077	0.055174277472689714	-0.054892292585747488	0.0039780607093931192	0.052552454473961563	-0.049661204488988232	0.0068070579757922647
22.16	0.06513407785728137	-0.00092355118884862586	-0.00085887767052661435	0.0632153821647502	-0.00058454395775818166	-0.00099240743410207097	0.055137699629850212	-0.05485090695073705	0.0040632213954997394	0.052200032556807274	-0.049169940908180811	0.0071929987128995752
22.18	0.065132757266355479	-0.00092195301021010673	-0.0008572105157088894	0.062573458827298312	-0.00062099362863003368	-0.00096332192115395135	0.055105378300838726	-0.054811415017393207	0.0041482047086374985	0.051568096933805374	-0.048264604098923865	0.0077598720213570456
22.199999999999999	0.06513176775147711	-0.00092032949486172549	-0.00085499654650995904	0.061757181311323739	-0.00064651306780175166	-0.0009269267559168827	0.055077373677469399	-0.054773796344332506	0.0042328662127813811	0.050785801286669985	-0.047161389046514422	0.0083960697392191537
22.219999999999999	0.065131094320958927	-0.00091867995322979235	-0.0008522313755092506	0.060966626494522169	-0.00066197493235565022	-0.00089167749345503075	0.055053743418861434	-0.05473802625327192	0.0043170589823996151	0.050016261801950124	-0.046117214033721106	0.0089745978173484051
22.240000000000002	0.065130721543916748	-0.00091700336013233324	-0.00084891367043676835	0.060392579422084536	-0.00066933019874772584	-0.00086518723695412983	0.055034542527630126	-0.054704076062647662	0.0044006342343237484	0.049414689506357468	-0.045363326645434888	0.009384374104252715
22.260000000000002	0.065130633633512902	-0.0009152983755465402	-0.00084504515289905019	0.060170589527341556	-0.00067040454661981136	-0.00085266250331483134	0.055019823215362029	-0.054671913338489656	0.0044834419839865115	0.049090692740902442	-0.045056057137885561	0.0095524573922803821
22.280000000000001	0.065130814529597125	-0.00091356336844224117	-0.00084063057495811777	0.060349647030491726	-0.00066594427191361133	-0.00085611133263228251	0.055009634756033932	-0.054641502161076945	0.0045653317205000057	0.049083112219909464	-0.045250314377745397	0.0094554159479299134
22.300000000000001	0.065131247982567808	-0.00091179644372350183	-0.0008356776733093943	0.060881227338094479	-0.00065519387018768763	-0.00087415304783200129	0.055004023329563723	-0.054612803406030176	0.0046461530954281412	0.049351914983982892	-0.045892354168282634	0.0091221633478651143
22.32	0.065131917637230641	-0.00090999547186079027	-0.00083019710182658662	0.061630435584116461	-0.00063611792012042631	-0.00090228602219403695	0.055003031855043627	-0.054585775038002396	0.0047257566199585231	0.049788237823211845	-0.046828816340286135	0.0086298262953994204
22.34	0.06513280711665187	-0.00090815812111959965	-0.00082420234272493481	0.062407414385021232	-0.00060623749753014114	-0.00093367604139641888	0.055006699815646098	-0.054560372415427196	0.0048039943648739043	0.050240691234273771	-0.04783410685385929	0.0080912498735894629
22.359999999999999	0.065133900103849174	-0.00090628189205919224	-0.0008177095973238499	0.06301320132431304	-0.0005638653261069472	-0.00096059476837133742	0.055015063073657555	-0.054536548604537716	0.0048807206582856012	0.050552834436890626	-0.048658947212267531	0.0076321368553408861
22.379999999999999	0.065135180424298	-0.00090436415395548503	-0.00081073765719717056	0.063289863897725784	-0.00050929704293371097	-0.00097638281900210011	0.055028153679257119	-0.054514254700723588	0.0049557927758988388	0.05060334738156641	-0.049094483971940751	0.0073600137588073836
22.400000000000002	0.065136632125215144	-0.00090240218292983454	-0.00080330775669278098	0.063161781643082948	-0.00044540847159833114	-0.00097737418002763476	0.055045999673064172	-0.054493440155393827	0.0050290716186622737	0.050338290149464282	-0.049033309143652962	0.0073339623135091521
22.420000000000002	0.065138239554228428	-0.00090039320137439566	-0.00079544340827654436	0.062655886890723988	-0.00037730817078189885	-0.00096398822255944552	0.055068624881535022	-0.054474053106390773	0.0051004223731857187	0.049785899067014139	-0.04850268966664005	0.0075474757354095229
22.440000000000001	0.065139987434180924	-0.00089833441835746736	-0.00078717022183989044	0.061894480504832927	-0.00031117202771761138	-0.00094046740580177105	0.05509604870963597	-0.054456040710028707	0.0051697151501501164	0.049049266282815807	-0.04765455776725494	0.0079325192266517935
22.460000000000001	0.06514186093706803	-0.00089622307075862273	-0.00077851570952554988	0.06106292792265805	-0.00025283127617416884	-0.00091338589253015662	0.055128285929208432	-0.05443934947261634	0.0052368255965109835	0.048279267907461898	-0.046717005864635695	0.0083828549103703576
22.48	0.065143845753063534	-0.00089405646449743081	-0.00076950907780196087	0.060362167518723642	-0.00020675842053307497	-0.00088960453503895281	0.055165346465592291	-0.054423925579701056	0.0053016354774084347	0.047636047233643175	-0.04592875941301959	0.0087860979484635643
22.5	0.065145928157799737	-0.00089183201585110034	-0.00076018100827161816	0.059959314401247688	-0.00017575491498263152	-0.00087443020004721039	0.055207235182859193	-0.054409715220834293	0.005364033224177181	0.047249747506711903	-0.045480294457328423	0.0090525242743153093
22.52	0.065148095074798573	-0.00088954729214089229	-0.0007505634292599081	0.059948290103044422	-0.0001611733293851482	-0.00087041109715407447	0.055253951669813173	-0.054396664908075001	0.0054239144450359857	0.047189845387798524	-0.045474844950583709	0.0091336499218331625
22.539999999999999	0.065150334134569388	-0.00088720005175331462	-0.00074068927985619648	0.060328393323627882	-0.00016324082609184276	-0.00087682736113907367	0.055305490026613502	-0.054384721786195744	0.0054811823955853434	0.047449112955951722	-0.045910641317793245	0.0090296630984120045
22.559999999999999	0.065152633729101739	-0.00088478828278210075	-0.00073059226850798881	0.061004440802440663	-0.0001811231064725756	-0.00088980319877055708	0.055361838655228701	-0.054373833932812823	0.0055357484065073105	0.047944849888591767	-0.046681339709593622	0.008787446730722754
22.580000000000002	0.065154983062121252	-0.00088231024028358196	-0.00072030662803750784	0.061808450967172024	-0.00021267980359738689	-0.00090305200741190583	0.055422980052564186	-0.054363950646519624	0.0055875322663848544	0.048537211925189116	-0.047594593177215309	0.0084900874728375646
22.600000000000001	0.065157372193702878	-0.00087976448150824116	-0.00070986686909006724	0.062539186696161819	-0.00025419690976646869	-0.00090931707620032359	0.055488890610458474	-0.054355022721437572	0.0056364625578386556	0.049061617376260247	-0.048411644781238661	0.0082377202737648897
22.620000000000001	0.065159792082259693	-0.00087714989898380474	-0.00069930753414244179	0.063011594108613844	-0.00030051908936127442	-0.00090236759217037638	0.055559540419739595	-0.05434700270641521	0.0056824769457138567	0.049368805771595081	-0.048906338310191519	0.0081214348011596008
22.640000000000001	0.065162234617947068	-0.00087446575101002982	-0.00068866295392006754	0.063104184172573463	-0.00034582384249368103	-0.00087900519861185133	0.055634893085177384	-0.054339845147356472	0.0057255224164140736	0.049362919083903112	-0.048930080458567837	0.0081965653813795524
22.66	0.065164692653890188	-0.00087171168931685083	-0.00067796700818109623	0.062791097539417084	-0.00038486319908015432	-0.00084027283512069784	0.055714905546352722	-0.054333506811343649	0.0057655554678950026	0.049026958545398902	-0.048459145850624136	0.0084651075512172519
22.68	0.065167160030386695	-0.00086888778363633512	-0.00066725289304553348	0.062148995362866444	-0.00041413407096332205	-0.00079127553431898243	0.055799527910784685	-0.054327946890955874	0.0058025422502479863	0.048427787228928987	-0.047603285855803708	0.0088750269236145922
22.699999999999999	0.065169631593479327	-0.00086599454283379368	-0.0006565528963104264	0.061336574117824838	-0.00043241486748708466	-0.00073968171845505137	0.055888703297656939	-0.054323127187963192	0.0058364586572106046	0.047699088431147396	-0.046571510718079745	0.0093368164095952964
22.719999999999999	0.065172103209039656	-0.00086303293253486152	-0.00064589818304674335	0.060553177319520923	-0.0004404505034482746	-0.00069361225694676218	0.055982367694193014	-0.054319012274929135	0.0058672903691968752	0.047007673824175811	-0.045610920385972455	0.0097498004725033241
22.740000000000002	0.065174571770839407	-0.00086000438886273817	-0.00063531859265510832	0.059988728873942909	-0.00044001298866073665	-0.00065977712009189157	0.056080449825494483	-0.054315569634147146	0.0058950328490559104	0.046513050843746684	-0.044943303330412694	0.010027917433610457
22.760000000000002	0.065177035201781808	-0.0008569108283030466	-0.00062484244932876909	0.059778086707986511	-0.00043280687197337284	-0.0006423497582177147	0.056182871039631654	-0.054312769772818577	0.0059196912917685272	0.0463306754133187	-0.044717842620374655	0.010117999853421263
22.780000000000001	0.065179492451142407	-0.00085375465340163659	-0.00061449638724596356	0.059969903118913315	-0.00041964762671314881	-0.00064255526591846385	0.056289545207812319	-0.054310586314047768	0.0059412805298430099	0.046506738594729757	-0.044985146983965323	0.010009018752992899
22.800000000000001	0.065181943485762728	-0.00085053875427406472	-0.00060430519180280917	0.060515696115374718	-0.00040015358613136945	-0.00065869168884625032	0.056400378642266158	-0.054308996063109106	0.0059598248963746298	0.047008794799620002	-0.045689468388291833	0.009733800895513841
22.82	0.065184389274358878	-0.00084726650584773105	-0.00059429165819926272	0.061280870885986327	-0.00037301179705463358	-0.00068640788928569368	0.056515270030825793	-0.054307979048578606	0.0059753580479262394	0.047733515507818791	-0.046676748892116683	0.0093640639820852002
22.84	0.065186831769479536	-0.00084394176076795641	-0.00058447646808362092	0.062075904754834599	-0.0003367348701523408	-0.00071932074886099651	0.056634110390870851	-0.05430751853829259	0.0059879227496616935	0.048530312953026955	-0.047721168291250747	0.0089976234918586369
22.859999999999999	0.065189273880213505	-0.00084056883799216164	-0.00057487808568177506	0.062701960983086002	-0.00029067041040688538	-0.00075016022003163152	0.05675678304206877	-0.054307601030074926	0.0059975706253407417	0.049236693091822825	-0.048573358754545687	0.0087368938394249626
22.879999999999999	0.065191719443071172	-0.00083715250705330285	-0.0005655126734572663	0.063000844855337856	-0.00023586828879432892	-0.00077241368670885602	0.056883163599883824	-0.054308216217313521	0.0060043618749018278	0.049717810604428037	-0.049024702111491229	0.0086618465638973532
22.900000000000002	0.065194173185796234	-0.00083369796812124419	-0.00055639402828393941	0.062896236836018304	-0.00017538107711539269	-0.00078202553676494369	0.057013119989325289	-0.054309356929778049	0.006008364962474616	0.049900130010726351	-0.048968800799813507	0.0088059380437237322
22.920000000000002	0.065196640687722629	-0.00083021082792761325	-0.00054753353828819462	0.062414033806147962	-0.00011379187959841344	-0.00077845151008455737	0.057146512480530931	-0.054311019050201762	0.0060096562777845579	0.049789399969790371	-0.048435048347866216	0.0091451969959801122
22.940000000000001	0.065199128334164802	-0.00082669707163041811	-0.00053894016059671118	0.061675380344125619	-0.000056164523432863933	-0.00076455888445835923	0.057283193746477723	-0.054313201407010285	0.0060083197738550718	0.049467312592650081	-0.047578617505600294	0.0096057348601359567
22.960000000000001	0.065201643268353093	-0.00082316303089057658	-0.00053062041982543384	0.060864622408265123	-6.9238955346696829e-6	-0.00074541998761928213	0.057423008942251608	-0.054315905644259976	0.0060044465840851727	0.049067923232157529	-0.046631671780384514	0.010086085148551454
22.98	0.065204193337018879	-0.00081961534820738924	-0.00052257842722506359	0.060182035965080594	0.000030842908065192159	-0.00072655858492446171	0.057565795808562581	-0.054319136069468581	0.00599813462153281	0.048741121637126905	-0.045837548234147311	0.010484391375308638
23.	0.065206787033813218	-0.00081606093790625306	-0.00051481592019306938	0.059794557740056708	0.00005549904257431959	-0.00071232782257160676	0.057711384796923948	-0.054322899480490752	0.0059894881633871695	0.048613519908166092	-0.04539179897473905	0.010720740139947851
23.02	0.065209433438213116	-0.00081250694382831168	-0.00050733232129152039	0.059796428897435139	0.000066591423033716957	-0.00070484386818867734	0.057859599219618196	-0.054327204972560016	0.0059786174234545616	0.048756492166113052	-0.045403274356054756	0.010750292206173632
23.039999999999999	0.065212142152690888	-0.00080896069420426098	-0.00050012481638078005	0.060187677475203594	0.000064576106259022631	-0.00070357011288431706	0.058010255422190848	-0.054332063726872208	0.0059656381152318472	0.049168187244219841	-0.045876230620550323	0.010568211178073227
23.059999999999999	0.065214923234789557	-0.00080542965380007297	-0.00049318845079367873	0.060874095913341364	0.000050790163307730396	-0.00070549452496514523	0.058163162979615324	-0.054337488782015109	0.0059506710083372313	0.049772957480501645	-0.046709985278922145	0.010209010105540071
23.080000000000002	0.065217787127765325	-0.00080192137383192086	-0.00048651624262070064	0.061688720752996473	0.000027641847559777694	-0.00070586615602310707	0.058318124917057235	-0.054343494789875803	0.0059338414805100124	0.050438549947118438	-0.04771590659467348	0.0097410430667048721
23.100000000000001	0.065220744590201718	-0.00079844343988876715	-0.00048009931180803544	0.062431170362282629	-1.2657626577844416e-6	-0.00069946410819059224	0.058474937952379513	-0.054350097757515599	0.0059152790675254426	0.051008181974959543	-0.048655019971207754	0.0092545901110526463
23.120000000000001	0.06522380662080246	-0.00079500341819206677	-0.00047392702397333619	0.062916921338845189	-0.000031416632826471169	-0.00068220327446966156	0.058633392763558112	-0.054357314776852413	0.0058951170130187303	0.051340889796970324	-0.049295595971425937	0.0088425525753964146
23.140000000000001	0.065226984384739395	-0.00079160880071375839	-0.00046798714728910062	0.063024610560513505	-0.000058191077553816639	-0.00065259613897854923	0.058793274278447216	-0.054365163743757099	0.0058734918201151162	0.051350145390592961	-0.049478317043516691	0.0085768426236043499
23.16	0.065230289136397168	-0.00078826694932353225	-0.00046226602120068294	0.062728124652710382	-0.00007795479749668488	-0.00061245819537538576	0.058954361986659098	-0.054373663068592058	0.0058505428063574914	0.051029685082146781	-0.049165803840335795	0.008488216228696114
23.18	0.065233732143700596	-0.00078498503950186899	-0.0004567487350288918	0.062103608551437706	-0.000088927933566310125	-0.00056649451822940455	0.059116430274329668	-0.054382831379921011	0.005826411663523396	0.050458409714514652	-0.048454697453569978	0.0085581529209504195
23.199999999999999	0.065237324608756864	-0.00078177000397938734	-0.00045141931515844946	0.06130914750846217	-0.000091413523021621063	-0.00052094725236495956	0.059279248780522598	-0.054392687223375244	0.0058012420233180539	0.049782630154962593	-0.04754457902019249	0.0087266164871012929
23.219999999999999	0.065241077592517016	-0.00077862847666018697	-0.00044626091880527186	0.060543536140538645	-0.000087322217017703208	-0.00048193292819628114	0.059442582773919672	-0.054403248757701771	0.0057751790300527121	0.049181090229687363	-0.046678180461912737	0.0089121529154933266
23.240000000000002	0.06524500193587851	-0.00077556673729613224	-0.00044125603269774133	0.05999630960789476	-0.000079285512922144114	-0.00045412678810314786	0.059606193550889364	-0.054414533449852386	0.0057483689209659253	0.048822836615534382	-0.046077213646342992	0.0090360641222959649
23.260000000000002	0.06524910818430868	-0.00077259065721215631	-0.00043638667494038524	0.05980211465748031	-0.000069762389431838462	-0.00044009548002181195	0.059769838851848778	-0.054426557771192645	0.0057209586148064817	0.048828594249619495	-0.045892887139718862	0.0090429479125094837
23.280000000000001	0.065253406511612044	-0.00076970564657218715	-0.0004316345981189712	0.060009518823117114	-0.000060413212642038139	-0.00044017033532448013	0.059933273297340661	-0.054439336896746938	0.0056930953088621117	0.049243801020556699	-0.046177592269070533	0.0089137289769709825
23.300000000000001	0.065257906646559616	-0.00076691660349358093	-0.00042698149202768237	0.060569996950392557	-0.000051817831574992035	-0.00045258972740622877	0.060096248840862121	-0.054452884409494716	0.0056649260848182364	0.050028025917993324	-0.046875723565054241	0.0086705030946486045
23.32	0.065262617800110778	-0.00076422786545306959	-0.00042240918404642946	0.061348876445206035	-0.000043505830659529981	-0.00047376293701304611	0.060258515239131616	-0.054467212011562988	0.0056365975232061487	0.051062579553092902	-0.047831825023359795	0.0083730993454421594
23.34	0.065267548595646374	-0.00076164316319419362	-0.00041789983569467948	0.062156489264600878	-0.000034257348853199143	-0.00049873349108822337	0.060419820536922852	-0.054482329244293908	0.0056082553264030568	0.052175557439361253	-0.048818629334576841	0.008106566478582055
23.359999999999999	0.065272706999998042	-0.00075916557773166027	-0.00041343613350429409	0.062793812083950573	-0.000022631628166194795	-0.00052200567937796954	0.060579911567193778	-0.054498243218904903	0.0055800439498792237	0.053180359839026248	-0.049587455249615171	0.0079597060026672557
23.379999999999999	0.06527810026006936	-0.00075679750043976951	-0.00040900147261960229	0.063102500053438038	-7.6141106760477251e-6	-0.00053872636299762133	0.060738534463102289	-0.054514958359671364	0.0055521062411858606	0.053919742981971608	-0.049934301719888621	0.0079986476340522042
23.400000000000002	0.065283734839318264	-0.00075454059689453873	-0.00040458013180821178	0.06300621888840735	0.000010827857635925531	-0.00054589457226539295	0.060895435183039137	-0.05453247616113123	0.0055245830863149895	0.054304219324016134	-0.049761743873239068	0.0082440959151994578
23.420000000000002	0.065289616359834213	-0.00075239577442477029	-0.00040015743816614741	0.062531065131662789	0.000031513962811494101	-0.00054308238996524788	0.061050360044567986	-0.054550794961075663	0.0054976130628143632	0.054333574410467711	-0.049111230656529031	0.0086618360633208789
23.440000000000001	0.065295749546875226	-0.00075036315382039087	-0.0003957199205473147	0.061798620766394419	0.000052251293281933148	-0.00053230558686305149	0.061203056267883082	-0.054569909730752611	0.0054713320990109407	0.054094681366371411	-0.048150687552938824	0.0091709617964970611
23.460000000000001	0.065302138177660118	-0.00074844204538886128	-0.00039125545019978725	0.060993858522792321	0.000070363110877921797	-0.00051710600174805638	0.061353272526808222	-0.054589811883731153	0.0054458731388658151	0.053736296555902563	-0.047123362663123815	0.009665871462622249
23.48	0.065308785033751093	-0.00074663092950068982	-0.00038675336781374831	0.060317758851841041	0.000083308777802344053	-0.00050128304883064953	0.061500759504424629	-0.054610489104726205	0.0054213658117228322	0.053428690585702543	-0.046280587492321203	0.01004240325950654
23.5	0.065315691858680525	-0.00074492744191421989	-0.00038220459593432676	0.05993789248487208	0.000089194628456815139	-0.00048778119648396762	0.061645270453703382	-0.054631925199559818	0.0053979361064925499	0.053319686781257814	-0.045822500302941389	0.010219227627591494
23.52	0.065322859319342119	-0.00074332836383080025	-0.00037760173589931889	0.059948913463200915	0.000087123212752428236	-0.00047802946188978124	0.061786561760133085	-0.054654099967304623	0.0053757060497184386	0.053498153112508828	-0.045859358118710267	0.010150946019502064
23.539999999999999	0.065330286972275109	-0.00074182961707338485	-0.00037293914892998214	0.060350921599924612	0.000077436338143048455	-0.00047176772343746759	0.061924393504784625	-0.054676989095554365	0.0053547933871740568	0.053972756144485268	-0.046393676021054278	0.0098342318762861224
23.559999999999999	0.065337973234310065	-0.00074042626411277568	-0.00036821302050363269	0.061049379782555424	0.00006187740299688424	-0.00046726936455162779	0.062058530026070369	-0.054700564079619984	0.0053353112685921647	0.054669937275989289	-0.047319384571436904	0.009309260029147514
23.580000000000002	0.065345915359437401	-0.00073911251338946993	-0.00036342140801091244	0.061876616115212946	0.000043566006382059902	-0.00046188073730095425	0.062188740479254656	-0.054724792166265454	0.0053173679354299452	0.055451567108015354	-0.04843817584123248	0.0086560425939267854
23.600000000000001	0.065354109419553719	-0.00073788172958649811	-0.00035856427145476016	0.062631277222944037	0.000026586416982520011	-0.00045281578240467801	0.062314799390378484	-0.054749636322530389	0.0053010664115811547	0.056149190412252137	-0.049497254390672866	0.0079826191581186985
23.620000000000001	0.065362550290703869	-0.00073672644904412832	-0.00035364348696952791	0.063127800815036661	0.000015085552011427639	-0.00043806566035527184	0.062436487204189872	-0.054775055229953483	0.005286504197138147	0.056607735635536338	-0.05024871952934306	0.0074030428700115267
23.640000000000001	0.065371231645491412	-0.00073563840026460298	-0.00034866284360113298	0.063243952089787614	0.000012063576035795109	-0.00041714568888451958	0.062553590822882477	-0.05480100330446639	0.0052737729655203888	0.056727859827563676	-0.050518195390555139	0.0070085592720219338
23.66	0.065380145948785384	-0.00073460852928021458	-0.0003436280233687361	0.06295312041450879	0.000018330123372690965	-0.00039136058391920497	0.062665904135411621	-0.054827430741943024	0.0052629582644471463	0.056494854768509906	-0.050258331373948875	0.0068417220970431736
23.68	0.065389284461355612	-0.00073362702998643059	-0.00033854656519930609	0.062331442685015836	0.000032126529284526306	-0.00036343988073583855	0.062773228533991199	-0.054854283589398742	0.0052541392213274335	0.055985054963929859	-0.049563574337408045	0.0068847600079027134
23.699999999999999	0.065398637246633307	-0.000732683379113655	-0.00033342781319095627	0.061537470972522712	0.000049597209021763622	-0.00033670465634964841	0.062875373416504787	-0.054881503841533383	0.0052473882539532772	0.055347557625361476	-0.048639213382238151	0.0070677341064318243
23.719999999999999	0.065408193184165575	-0.0007317663757553175	-0.00032828284993727253	0.060770806507239317	0.000065854050172030332	-0.00031414828772913933	0.062972156674065249	-0.054909029562254019	0.0052427707875544044	0.054766891028694253	-0.047739227763720978	0.0072925588260793969
23.740000000000002	0.065417939987406914	-0.00073086418527306546	-0.0003231244157303817	0.06022192305746249	0.000076151584913017323	-0.00029778363221982102	0.063063405159824948	-0.054936795030669248	0.0052403449793703115	0.05441750774385401	-0.047098531584765804	0.0074626064460851377
23.760000000000002	0.065427864228156385	-0.00072996438730280055	-0.00031796681451529835	0.060026321879470601	0.000076808081696789349	-0.00028838065713064284	0.063148955138893459	-0.054964730910886842	0.0052401614521115775	0.054421876579222928	-0.046880192790786729	0.0075079944848671781
23.780000000000001	0.065437951363749358	-0.00072905402767004662	-0.00031282580762970191	0.06023317218503671	0.000065797498736887977	-0.00028549463445447579	0.063228652717212008	-0.054992764444728767	0.0052422630380184361	0.054821397418315154	-0.047144992980921049	0.0074014710178214004
23.800000000000001	0.065448185772095879	-0.00072811967387273468	-0.00030771849650026301	0.060794208833851615	0.000043122121093867177	-0.00028762139197848965	0.063302354248223836	-0.055020819666588352	0.0052466845350664093	0.055565614504280159	-0.04784136748167133	0.007164103409293035
23.82	0.065458550789493364	-0.00072714747387558204	-0.00030266319535975084	0.061574676769889203	0.000011019995041359337	-0.00029240987188417986	0.063369926714410385	-0.055048817639169419	0.0052534524773071717	0.05652179626619358	-0.048813570708937493	0.006861051991553041
23.84	0.065469028754141345	-0.00072612321801717589	-0.00029767929530565007	0.062384559314522081	-0.000026141269625794272	-0.00029698896711836606	0.06343124808261813	-0.055076676709120385	0.0052625849213353663	0.057503781203762483	-0.049830341093893185	0.0065869770397409266
23.859999999999999	0.065479601053945124	-0.00072503240343809589	-0.00029278712102823179	0.063024346946972731	-0.000062546102490436406	-0.00029848936310014618	0.06348620763398416	-0.055104312781080293	0.005274091250929213	0.058315172104149216	-0.050636467591200857	0.0064414988514801923
23.879999999999999	0.06549024817882676	-0.00072386030094419296	-0.0002880077814239948	0.063335216778732606	-0.000092280560750349072	-0.00029471681330178051	0.063534706263265128	-0.055131639608933212	0.0052879720021226408	0.058797523060286794	-0.051020590759047642	0.0064992978891217114
23.900000000000002	0.065500949777347162	-0.00072259202389366589	-0.00028336301565356353	0.06324048716207592	-0.00011102773837881608	-0.00028475307784591591	0.063576656748774274	-0.055158569102618162	0.005304218710990214	0.058870912356642491	-0.050879102205516627	0.0067845295617173021
23.920000000000002	0.065511684717209806	-0.00072121259855645325	-0.00027887503578869627	0.0627661016558409	-0.00011743026685871044	-0.0002691964681736797	0.063611983991619048	-0.055185011649036095	0.0053228137862773132	0.058554808897360533	-0.05025016242084758	0.0072602608912269544
23.940000000000001	0.06552243114899603	-0.00071970703588501023	-0.00027456636760725406	0.062033669675977732	-0.00011348218360534776	-0.00024990310351557382	0.06364062522209496	-0.055210876445281297	0.0053437304094183825	0.057962532109326836	-0.049302055597607052	0.0078378739364677943
23.960000000000001	0.065533166574633206	-0.00071806040401352356	-0.00027045969076928272	0.061228285928923265	-0.00010378505609583838	-0.00022936070152604349	0.063662530173720477	-0.05523607184266114	0.0053669324639243413	0.057271048353455811	-0.048281434453158849	0.0084019301957270649
23.98	0.065543867917386756	-0.00071625790135473183	-0.000266577679874834	0.060551018698502879	-0.000094061412219001439	-0.0002100077529511718	0.063677661221733628	-0.055260505699486526	0.0053923744966412369	0.056675458335777584	-0.047444278366849842	0.0088396068763639743
24.	0.065554511596220832	-0.00071428492974368735	-0.00026294284745732172	0.060169363612498417	-0.000089559007346379921	-0.00019377248126519961	0.063685993488580728	-0.055284085741067614	0.0054200017127835898	0.056341036256022825	-0.046994200610532187	0.0090646223740732633
24.02	0.065565073602492474	-0.00071212716730079118	-0.00025957739039687844	0.060177651408384825	-0.000093815064336283394	-0.00018191041813476333	0.063687514912884657	-0.05530671992482615	0.0054497500068691959	0.056364527289489319	-0.047041469973665165	0.0090315040942177821
24.039999999999999	0.065575529578379477	-0.0007097706406859472	-0.00025650304080527403	0.060575402481035878	-0.00010793190351454998	-0.00017503568006519213	0.063682226282426202	-0.055328316808893503	0.0054815460313928956	0.056752539756991294	-0.047583681407745174	0.0087415238597768931
24.060000000000002	0.065585854897432627	-0.00070720179630212598	-0.00025374092253373226	0.06126732970688048	-0.00013033987291458452	-0.00017318730401972779	0.063670141231996047	-0.055348785922037784	0.0055153073049535387	0.057420665422326544	-0.048504880882930472	0.0082427757892354903
24.080000000000002	0.065596024747515913	-0.00070440757013129351	-0.00025131141435993931	0.062085011333116613	-0.00015706222335211059	-0.00017584730264029111	0.063651286203585733	-0.0553680381332219	0.0055509423612689485	0.058213387837837138	-0.049593763858934596	0.0076242698105861498
24.100000000000001	0.065606014214943498	-0.00070137545584565003	-0.00024923402084283536	0.062826563558891158	-0.00018257945012882873	-0.00018194851579726723	0.063625700371686356	-0.055385986018893815	0.0055883509403544321	0.058941324754320234	-0.050585125592934335	0.0070013861608650314
24.120000000000001	0.065615798368827472	-0.00069809357084588825	-0.00024752725159072481	0.063306319413125034	-0.00020129456734508527	-0.00018998101117893851	0.063593435530312048	-0.055402544226056241	0.005627424222915213	0.05942826126638312	-0.051223860195736354	0.0064913847991583881
24.140000000000001	0.065625352347524313	-0.00069455071990450617	-0.00024620850992184556	0.063402489208795154	-0.00020928196986776809	-0.00019826996228963084	0.06355455594562387	-0.055417629829304177	0.005668045108542144	0.059556581342590398	-0.051337327022298131	0.006183369208185751
24.16	0.065634651443527814	-0.00069073645612735546	-0.00024529399124698786	0.063089449671250908	-0.00020568685219296556	-0.00020537716059600142	0.06350913817243864	-0.055431162680203733	0.0057100885382079143	0.059298371387709326	-0.050889854561322306	0.0061131472745395987
24.18	0.065643671190855957	-0.0006866411388854396	-0.0002447985921958315	0.062444723664216661	-0.00019315175786629654	-0.00021046559477036139	0.063457270834636259	-0.055443065747004888	0.0057534218611399457	0.058722630214034233	-0.049995099697725101	0.0062540954577001394
24.199999999999999	0.065652387449913086	-0.00068225598858815545	-0.00024473583042503022	0.061628413614067623	-0.0001770715659021177	-0.00021345609825362127	0.063399054372550778	-0.055453265443283072	0.0057979052457464153	0.0579763028885808	-0.04888036127095733	0.0065284151766623437
24.219999999999999	0.065660776493042139	-0.0006775731378416347	-0.00024511777591236517	0.06084158539372686	-0.00016403430771438562	-0.0002149063672761721	0.063334600756135784	-0.055461691943666652	0.0058433921340598736	0.057245198078423543	-0.047819590797404221	0.0068334347509032313
24.240000000000002	0.06566881508790845	-0.00067258567893554305	-0.00024595499359645473	0.060275894579436051	-0.00016008450352085132	-0.00021567236780771146	0.063264033164925237	-0.055468279485338681	0.0058897297387204527	0.056706451116287415	-0.047062558439949387	0.007071829706848002
24.260000000000002	0.065676480581868535	-0.00066728770741290161	-0.000247256497721067	0.060067632189896025	-0.00016930519094714852	-0.00021648036389332326	0.06318748563733595	-0.055472966653741455	0.0059367595811188889	0.056485128959686104	-0.046781211160509657	0.0071759211678454025
24.280000000000001	0.065683750981528122	-0.00066167436141610636	-0.00024902971786910921	0.060266338802647534	-0.00019288065792662235	-0.00021753096217880241	0.063105102689343828	-0.055475696651117304	0.005984318069045546	0.05662473631079451	-0.04703971899649969	0.007121649110990072
24.300000000000001	0.065690605032518112	-0.00065574185692209019	-0.0002512804764059906	0.060823728721619175	-0.00022861122902252326	-0.00021822902206608888	0.063017038904430001	-0.055476417546788663	0.0060322371117461048	0.057077160021376805	-0.047784972223005123	0.0069322419576879624
24.32	0.065697022297071195	-0.00064948751843069141	-0.00025401297741225321	0.061604681739196032	-0.00027093518959540527	-0.00021713022040490901	0.062923458495246776	-0.055475082507921207	0.0060803447699718481	0.057713699173171817	-0.048854675182608422	0.00667253885429165
24.34	0.065702983227343748	-0.00064290980518779545	-0.00025722980670005863	0.062418522357225781	-0.00031169844559857454	-0.00021219531025700941	0.062824534841571411	-0.055471650009733253	0.0061284659382821842	0.058355326831967092	-0.050005634559313686	0.0064340069913506742
24.359999999999999	0.065708469237763856	-0.00063600833281925867	-0.00026093194242134132	0.063064843549933136	-0.00034188107484649927	-0.00020137893966448023	0.062720450001942651	-0.055466084024333687	0.0061764230564161637	0.058816453335633123	-0.050965710807382956	0.0063111403985044896
24.379999999999999	0.06571346277295631	-0.00062878389032820781	-0.00026511877609170648	0.063383754463751107	-0.00035407126322035964	-0.0001834214766794004	0.062611394204608983	-0.055458354187391798	0.006224036846326126	0.05895230166785298	-0.051503732397999776	0.0063736748127782676
24.400000000000002	0.065717947372986585	-0.00062123845227448488	-0.00026978814321661909	0.063297421249043528	-0.00034488157714189505	-0.0001585406645692386	0.062497565317456316	-0.055448435941846216	0.0062711270711755078	0.058697308113665414	-0.051497194315118594	0.0066435647481941779
24.420000000000002	0.065721907734394902	-0.00061337518646364247	-0.00027493636309996322	0.062830647428950559	-0.00031623890235740748	-0.00012869163068350564	0.062379168300437271	-0.055436310658310381	0.0063175133122190218	0.058083082840057365	-0.050970429707906738	0.0070863255148362926
24.440000000000001	0.065725329767973795	-0.00060519845671404976	-0.0002805582871329565	0.062104002872498287	-0.00027490410105981619	-0.000097258888751953348	0.062256414641357838	-0.055421965731592158	0.006363015759417126	0.057230215727348876	-0.050085567962187293	0.0076208003748772027
24.460000000000001	0.065728200651788082	-0.00059671382115869531	-0.00028664735483088788	0.061301705587839928	-0.00023047321594390005	-0.000068347326430854422	0.062129521777930685	-0.055405394653213438	0.0064074560111558911	0.056316572592370995	-0.049090600731383847	0.0081427418119814493
24.48	0.065730508880301297	-0.00058792802583586962	-0.0002931956568688332	0.060624140723944064	-0.00019281764419862985	-0.000046018006889345098	0.06199871250757194	-0.05538659705955587	0.006450657878578181	0.055531871884276662	-0.048247607641468529	0.0085519999724608838
24.5	0.065732244309281707	-0.0005788489938021793	-0.00030019400437271415	0.060238324528196108	-0.00016994791833957815	-0.000033736858289518806	0.061864214388872574	-0.05536557875585929	0.0064924481895499396	0.055031259411407352	-0.047767213107754752	0.0087741385996492824
24.52	0.065733398194670112	-0.00056948580980115127	-0.00030763200359918558	0.060238323577700814	-0.00016675081022874891	-0.000034059225467179127	0.061726259134674499	-0.05534235171595589	0.0065326575874924617	0.054899038772125319	-0.04776435482919051	0.0087728344930984407
24.539999999999999	0.065733963228575443	-0.00055984870062656539	-0.00031549813522509934	0.060623640796958478	-0.00018448080329532338	-0.000048376139315426531	0.061585082000988445	-0.055316934058067584	0.0065711213199872755	0.055129728022661306	-0.04823748537447621	0.0085543406384532908
24.560000000000002	0.065733933569236014	-0.00054994901133901403	-0.00032377983740467659	0.061299271428131075	-0.00022070588427900231	-0.000076556758332648606	0.061440921173354479	-0.055289349996974775	0.0066076800121214925	0.055629504822487519	-0.049068382816304192	0.008166278482095727
24.580000000000002	0.065733304865256636	-0.00053979917739818695	-0.00033246359172402207	0.062097429021273187	-0.00026962397974419905	-0.00011653303200429704	0.061294017152805636	-0.055259629773002555	0.0066421804196345295	0.056237687597904984	-0.050042803428637539	0.0076907870296262469
24.600000000000001	0.065732074277283059	-0.00052941269298659166	-0.00034153501126085728	0.06281723239021314	-0.00032295749399956913	-0.00016413247721034502	0.061144612143928634	-0.055227809558347128	0.0066744761567704078	0.056764531084595504	-0.050895136890899521	0.0072300708128416151
24.620000000000001	0.065730240490436409	-0.00051880407558624331	-0.00035097892999476354	0.063274323280948619	-0.0003716325891901448	-0.00021354707021689623	0.06099294944754019	-0.055193931341531409	0.0067044283940834067	0.057037685888711664	-0.051374932762039298	0.0068838496763518851
24.640000000000001	0.065727803725560474	-0.00050798882706504234	-0.0003607794926551583	0.063348378067809297	-0.0004080435493593812	-0.00025858080307455955	0.060839272859965154	-0.055158042790536932	0.0067319065213759903	0.056946062413402832	-0.05131980228751095	0.0067232122612674097
24.66	0.065724765743208014	-0.00049698339145155812	-0.00037092024444263655	0.063015187373751003	-0.00042816701563319626	-0.00029433669834619952	0.060683826081145142	-0.055120197095664063	0.0067567887712346522	0.056468811039488864	-0.050708006846927979	0.0067701795386551772
24.68	0.065721129841512849	-0.00048580510963167761	-0.00038138421969242942	0.062353424531251811	-0.0004326088641333943	-0.00031862707261614068	0.060526852133465314	-0.055080452792984666	0.0067789627987446081	0.055680534761741562	-0.049667262202472327	0.0069920955231390948
24.699999999999999	0.065716900851309268	-0.00047447217105342498	-0.0003921540290431208	0.061523930906124846	-0.00042608723529581616	-0.00033244661082968557	0.060368592794589615	-0.05503887356934789	0.0067983262134354329	0.054731152309259012	-0.048435522207912411	0.0073135793809903024
24.719999999999999	0.06571208512375537	-0.00046300356281804567	-0.00040321194434188995	0.060728054488335736	-0.00041561116390898684	-0.00033932504889359894	0.060209288044151044	-0.054995528050090933	0.0068147870594344774	0.053806900548035885	-0.047291954905066956	0.0076404298536607573
24.740000000000002	0.065706690513653687	-0.00045141901628247688	-0.00041453998073734399	0.060157330828633393	-0.00040815125657891679	-0.00034391263586995915	0.060049175528314458	-0.05495048957064113	0.0068282642405471418	0.053084103385848846	-0.046485996569812539	0.0078855499443903979
24.760000000000002	0.065700726358551453	-0.00043973895134773872	-0.00042611997550510983	0.05994764427582111	-0.00040860233938664475	-0.00035038401708169936	0.059888490042611819	-0.054903835933068364	0.0068386878870382826	0.052687808243632395	-0.04618489761014756	0.0079888552255457275
24.780000000000001	0.065694203451138356	-0.00042798441884931565	-0.00043793366316643295	0.060147966135212505	-0.0004184773193635985	-0.00036113098114155112	0.05972746303574028	-0.054855649149026978	0.0068459996613083919	0.052664269599204394	-0.046445271058131156	0.0079282450272228425
24.800000000000001	0.065687134008324599	-0.00041617704094562558	-0.00044996274638722106	0.060709371110465538	-0.00043544413926769818	-0.0003759861100342092	0.059566322135210681	-0.054806015170237345	0.0068501530003454401	0.05297200137908864	-0.047204790498932933	0.0077224503349658143
24.82	0.065679531634090016	-0.00040433895007158105	-0.00046218896251433439	0.061496075540623973	-0.00045373552240395368	-0.00039209865606642733	0.059405290695625501	-0.054755023607874744	0.0068511132928073537	0.053492440135506303	-0.048291204352125458	0.0074269149282274009
24.84	0.065671411280734893	-0.00039249272638695182	-0.00047459414537483896	0.062316729085036715	-0.00046549381000958456	-0.00040456891209102869	0.059244587373736946	-0.054702767442286457	0.0068488579894705852	0.054058181293144991	-0.049451666812826992	0.0071224374811555274
24.859999999999999	0.065662789201077765	-0.00038066133417339471	-0.00048716028209151024	0.062970243015028959	-0.00046297426059820068	-0.00040785881019905768	0.059084425727745138	-0.054649342724213588	0.0068433766459424644	0.0544934384522055	-0.050406123099824562	0.0068962808944815247
24.879999999999999	0.06565368290071355	-0.00036886805712049026	-0.00049986956496376328	0.063296059224294987	-0.0004411125422888601	-0.00039770603719985198	0.058925013843549146	-0.054594848269148795	0.00683467089729577	0.054657765986761642	-0.050918791739536715	0.0068184965559405751
24.900000000000002	0.065644111084727452	-0.0003571364329488097	-0.00051270443814070005	0.063215740139523635	-0.0003995301172423707	-0.00037289925374668631	0.058766553990964587	-0.054539385345955114	0.0068227543643750894	0.054481680324354798	-0.050866834975540592	0.0069205648163041672
24.920000000000002	0.06563409360014183	-0.00034549018743209453	-0.00052564763916059659	0.062753619319249276	-0.00034306137465272418	-0.00033615259763894456	0.058609242306360443	-0.054483057361245236	0.0068076524924749748	0.053983764840496995	-0.050278228044280074	0.0071850167018612729
24.940000000000001	0.065623651375084191	-0.00033395316802850572	-0.00053868223544946414	0.06203000331922115	-0.00028051895311123967	-0.00029366868907796176	0.058453268505448519	-0.054425969540902792	0.0067894023231794311	0.053263963589421315	-0.049321116402198578	0.0075508300393706124
24.960000000000001	0.065612806355826947	-0.00032254927729925831	-0.00055179165574122113	0.061229109580439256	-0.00022228885299924866	-0.00025362360432520936	0.058298815626040446	-0.054368228609886514	0.0067680522008715487	0.052475320557753391	-0.048249747043305619	0.0079320422933629071
24.98	0.065601581439061751	-0.00031130240632191997	-0.00056495971668262673	0.060551612923666065	-0.00017781902169198768	-0.00022427546613186175	0.058146059800137428	-0.054309942471901199	0.0067436614157857545	0.051782977255494633	-0.047331098279683174	0.0082414333864393521
25.	0.065590000402482307	-0.00030023636821618904	-0.00057817064470086499	0.060165105329483826	-0.00015383281036975005	-0.00021236754847303585	0.057995170056552636	-0.054251219889936454	0.0067162997859008568	0.051322042816547508	-0.046778980128753173	0.0084109563808606701
25.02	0.065578087833164489	-0.0002893748320047726	-0.00059140909344406606	0.060164479333018162	-0.00015345978271200794	-0.00022208415867315534	0.057846308153522208	-0.054192170169084848	0.0066860471805553628	0.0511646640283282	-0.046710665328874586	0.0084047299488883218
25.039999999999999	0.065565869052311321	-0.00027874125689274221	-0.00060466015705201714	0.060550243484431332	-0.0001759900990161295	-0.00025442889348439163	0.057699628441006956	-0.054132902842756028	0.006652992988908521	0.051303031144198652	-0.047127547858336484	0.0082246878053210612
25.060000000000002	0.065553370040373094	-0.00026835882718329734	-0.00061790937947026753	0.061228466976567697	-0.00021694422105630884	-0.00030684324986257616	0.05755527775278213	-0.054073527363435701	0.0066172355367942054	0.051651216701491309	-0.04791612172783518	0.0079102820883162721
25.080000000000002	0.065540617358195496	-0.00025825038787126442	-0.00063114276018606808	0.062032352753574049	-0.0002684906437017999	-0.00037315501476818322	0.057413395327276573	-0.054014152799112314	0.0065788814560041216	0.05206543422080856	-0.048868715967864539	0.0075322101226507725
25.100000000000001	0.065527638068416105	-0.00024843838118351891	-0.00064434675677921271	0.062761746280447672	-0.00032054528094835333	-0.00044423885996237866	0.057274112756914131	-0.053954887536332666	0.0065380450101760884	0.052379030855485786	-0.049726752863430847	0.0071787931882253582
25.120000000000001	0.065514459655624524	-0.00023894478408352515	-0.00065750828445337861	0.063232588111400978	-0.00036278137588248438	-0.00050972375537074177	0.057137553965955323	-0.053895838990980563	0.0064948473819108794	0.052444865844248345	-0.050244694714243462	0.0069351196242958511
25.140000000000001	0.065501109945285352	-0.0002297910469093653	-0.00067061471313257376	0.063324324650768593	-0.00038722704143064057	-0.00056056742924170261	0.057003835213382426	-0.053837113327555287	0.00644941592587105	0.052174557146068778	-0.050260225581065424	0.0068594374473660846
25.16	0.065487617022838618	-0.00022099803324423378	-0.0006836538623432864	0.063011991535754652	-0.00039051911520279064	-0.00059163818959971637	0.056873065123644317	-0.05377881518795332	0.0064018833929198708	0.051563434958019128	-0.049745335979835825	0.0069652676962337311
25.18	0.065474009152362067	-0.00021258596118186451	-0.00069661399429114118	0.062373096230556036	-0.00037477683312394858	-0.00060316577753220454	0.056745344740853632	-0.05372104743036675	0.0063523871305535377	0.050693463703914143	-0.048815692922128714	0.0072171827716007338
25.199999999999999	0.065460314695980681	-0.00020457434603082802	-0.00070948380548322559	0.061567090458955587	-0.00034666504267519965	-0.0006003740439004257	0.056620767606496203	-0.053663910879236075	0.0063010682648641583	0.049713208336769732	-0.047693800159977262	0.0075422960124518594
25.219999999999999	0.065446562032911271	-0.00019698194463384222	-0.00072225241725941414	0.060793904502460305	-0.00031512476285035229	-0.00059150750366274152	0.056499419859830258	-0.05360750408667838	0.0062480708696057673	0.048801175057451185	-0.046642968599393209	0.0078521392378496299
25.240000000000002	0.065432779480361691	-0.00018982670134741475	-0.0007349093655723074	0.060243773120856048	-0.00028878677448445494	-0.0005851498403289801	0.05638138035887813	-0.053551923106179615	0.0061935411277634703	0.04812324090514114	-0.045898725189521157	0.0080660263460619851
25.260000000000002	0.065418995214588438	-0.00018312569580167248	-0.00074744459028323884	0.060051465255103631	-0.00027394598871536419	-0.00058779007678978062	0.056266720820201732	-0.053497261278905826	0.0061376264911721934	0.047795007055181471	-0.045617587260641107	0.0081289609630222116
25.280000000000001	0.065405237193460031	-0.00017689509267480169	-0.00075984842437672867	0.060265030741891157	-0.0002734389094182707	-0.00060218335793617295	0.056155505977431963	-0.053443609033274199	0.0060804748436192671	0.047856921993329304	-0.045849152474970359	0.0080217745787313291
25.300000000000001	0.065391533081858189	-0.00017115009333198983	-0.00077211158322007534	0.060834810854198007	-0.00028633589155026284	-0.00062664793107104072	0.056047793754843922	-0.053391053697921846	0.0060222336729281907	0.048266231628070755	-0.046528469535865882	0.0077643088935613093
25.32	0.065377910176844467	-0.00016590488968167005	-0.0007842251542351103	0.061624503695656308	-0.00030828766889516926	-0.00065532392382892588	0.055943635455762919	-0.053339679328631866	0.005963049257201182	0.048906714158163778	-0.047486265071017761	0.0074123788696186625
25.34	0.06536439533654953	-0.00016117262017899259	-0.00079618058717974283	0.06244253939833927	-0.00033251374430768102	-0.00067947884767327951	0.055843075964106925	-0.05328956654932366	0.0059030658704116098	0.049614607185022919	-0.04847952933924464	0.0070476441757887504
25.359999999999999	0.065351014911310734	-0.00015696532827896154	-0.00080796968513123513	0.063088033176301184	-0.0003514639427184621	-0.00068984636900077875	0.055746153956834688	-0.053240792407328673	0.0058424250123632476	0.050216207834417714	-0.049244948685514177	0.0067595106299361204
25.379999999999999	0.065337794676226635	-0.000153293923167791	-0.00081958459644426718	0.063401171550191315	-0.00035893322111397313	-0.00067955188198089156	0.055652902124830206	-0.053193430243146538	0.0057812646675930411	0.050569179479652448	-0.04956807005614465	0.0066214340948243904
25.400000000000002	0.065324759767695417	-0.00015016814322123956	-0.00083101780775048789	0.063304852250330112	-0.00035200722001359902	-0.00064664645493234946	0.055563347402972141	-0.053147549574598524	0.0057197185979020043	0.05059705658274033	-0.049347297895178672	0.0066687432936882313
25.420000000000002	0.065311934622554024	-0.0001475965219596212	-0.00084226213805591033	0.06282527768849766	-0.0003320477164264965	-0.00059515391313627944	0.055477511204191587	-0.053103215995561039	0.0056579156725231616	0.050306949357863173	-0.048626348446135538	0.0068870776865545338
25.440000000000001	0.065299342919908299	-0.00014558635697928951	-0.00085331073407274305	0.062084993647696318	-0.00030425740563191223	-0.00053412562261960853	0.055395409659382666	-0.053060491089103337	0.0055959792399625924	0.049784973061065441	-0.047579893254651541	0.0072168431429827686
25.460000000000001	0.065287007526471541	-0.00014414368158480184	-0.0008641570666885548	0.061270597951615879	-0.00027602664236415705	-0.00047517336288368031	0.0553170538585252	-0.053019432354980127	0.0055340265449788963	0.049170976568069791	-0.046459209256059592	0.0075715405291925004
25.48	0.065274950446251367	-0.00014327323957894628	-0.00087479492875990744	0.060585046130710862	-0.0002547792026564577	-0.0004296021171825079	0.055242450092844064	-0.052980093151324847	0.0054721681939614887	0.048620505459043284	-0.045521912513149888	0.007861815261769451
25.5	0.065263192771728151	-0.00014297846314635654	-0.00088521843389471888	0.060197897295943992	-0.00024605998572015467	-0.00040615649485030783	0.055171600096340867	-0.052942522650293776	0.0054105076715180132	0.048264873868789138	-0.044970939258530351	0.008016578732526751
25.52	0.065251754640977211	-0.00014326145394617795	-0.0008954220164438878	0.060205517990846114	-0.00025224966703281046	-0.00040974796353881668	0.055104501284859386	-0.052906765807447686	0.0053491409107282104	0.048179248563163135	-0.044915777716022225	0.0079966560135761242
25.539999999999999	0.065240655196594166	-0.00014412296768461646	-0.00090540043255488839	0.06060923862158557	-0.00027193975513381194	-0.00044094301136262878	0.055041146990993495	-0.052872863344581474	0.0052881559191594214	0.048365354311418585	-0.045355928206335369	0.0078008885358338588
25.560000000000002	0.065229912549845504	-0.00014556240204514209	-0.00091514876190023492	0.06131515159786588	-0.00029993514792896192	-0.00049588164047632138	0.054981526693916483	-0.052840851745560052	0.0052276324622216076	0.048751760599197003	-0.046182200111785074	0.0074661373610349982
25.580000000000002	0.065219543747826236	-0.00014757778834607188	-0.00092466241045604386	0.062155573142545217	-0.00032800785135810723	-0.00056661244135076949	0.054925626242180781	-0.052810763264890558	0.0051676418052425711	0.049211536404909662	-0.047195293838000127	0.007061285071782851
25.600000000000001	0.065209564745175919	-0.00015016578683720722	-0.00093393711357983578	0.062928531735502058	-0.00034659033713303061	-0.00064217628594505707	0.054873428069245389	-0.052782625948547546	0.0051082465149657787	0.049593974052533019	-0.048145063087426193	0.0066739148618899027
25.620000000000001	0.065199990378459083	-0.00015332168585684841	-0.00094296893973577073	0.063447353146689145	-0.00034730176820223918	-0.00071072184690445725	0.054824911398742515	-0.05275646366655698	0.0050495003210884425	0.049763671259797582	-0.048789924854128815	0.0063896832464108502
25.640000000000001	0.065190834346181004	-0.00015703940487694912	-0.00095175429443216525	0.063588379685108887	-0.00032562076511471333	-0.00076238380352530721	0.054780052440997151	-0.052732296156912828	0.0049914480377362056	0.049637271027676233	-0.048963745213659073	0.006268698086339286
25.66	0.065182109190872695	-0.00016131150162414926	-0.00096028992416832132	0.063323489026864022	-0.00028261281767060636	-0.00079196468321138247	0.054738824577255929	-0.052710139080168666	0.0049341255446638671	0.049207431294385318	-0.048626386169827257	0.0063272763908314988
25.68	0.065173826286956504	-0.00016612918331126991	-0.00096857292032367231	0.062727422503985719	-0.00022486161977062005	-0.0008002427806688521	0.054701198532048079	-0.052690004084300912	0.004877559827403153	0.048546592535900879	-0.047875611141478501	0.0065331209340392313
25.699999999999999	0.065165995830582968	-0.0001714823219703121	-0.00097660072274741855	0.061957577091100835	-0.00016261706867751191	-0.00079328190067442378	0.054667142533417479	-0.052671898879089692	0.0048217690753359736	0.047789306932499387	-0.046914662894627979	0.0068162149684794018
25.719999999999999	0.065158626833888234	-0.00017735947412992475	-0.00098437112282599021	0.061212642570593556	-0.0001070537752835693	-0.00078008913511631167	0.05463662245934775	-0.052655827319510136	0.0047667628362488383	0.047098645657345839	-0.045990583999005914	0.0070903573248424535
25.740000000000002	0.065151727124256653	-0.00018374790478829089	-0.00099188226588261402	0.060682312500789759	-0.000067785362053672527	-0.0007696476662530996	0.054609601969777322	-0.052641789497420675	0.0047125422256487047	0.046626456895424162	-0.045328441006472153	0.0072765097603093819
25.760000000000002	0.06514530334400781	-0.00019063361566905995	-0.00099913265273102181	0.060501266588284253	-0.000051312805711599407	-0.00076834880640574976	0.054586042625545839	-0.05262978184088609	0.0046591001887707172	0.046477637403543382	-0.045081115880884912	0.0073208782554098316
25.780000000000001	0.065139360956543768	-0.00019800137797797851	-0.0010061211402726117	0.06071766639502979	-0.000060386296129498474	-0.00077837880514359387	0.054565903991129594	-0.052619797220497283	0.0046064218129849947	0.046686061384762223	-0.045301282441077631	0.0072051674750068032
25.800000000000001	0.065133904254575492	-0.00020583476937884732	-0.0010128469408358654	0.061282025994800093	-0.000093886542006749868	-0.00079718280433480407	0.054549143724147486	-0.052611825061848423	0.004554484687988837	0.047206430292052071	-0.045933266590358117	0.0069496221178803573
25.82	0.065128936371389223	-0.00021411621552411275	-0.0010193096203219149	0.062058304813098375	-0.00014696265890648888	-0.00081800220209877692	0.054535717649093096	-0.052605851463683802	0.004503259310911556	0.047923398159788022	-0.046822469437320179	0.0066095718054754032
25.84	0.065124459294997106	-0.00022282703577080482	-0.0010255090949489246	0.062855456578046198	-0.00021155413886670554	-0.0008315156711245289	0.054525579816557646	-0.052601859320655461	0.004452709533358478	0.048676745849991099	-0.047744303954328902	0.0062648173786815468
25.859999999999999	0.0651204738862316	-0.00023194749333129566	-0.0010314456264571212	0.063473614373545373	-0.00027764810243127713	-0.00082846861484213788	0.054518682548179764	-0.052599828450276886	0.0044027930471109596	0.049298298642416083	-0.0484545676981184	0.0060013421234386445
25.879999999999999	0.065116979897968219	-0.00024145684956374674	-0.0010371198158472469	0.063754647552927091	-0.00033539171392248796	-0.00080271361401709762	0.054514976467067544	-0.052599735723018418	0.0043534619050860229	0.049652677168009196	-0.04875439360988347	0.0058880214948007388
25.900000000000002	0.065113975998937701	-0.00025133342241415169	-0.0010425325954542403	0.063623810333459096	-0.00037758431853260332	-0.00075359599682924688	0.054514410514530043	-0.052601555195011342	0.0043046630739985957	0.049671340683673237	-0.04855026286683712	0.0059554437934325084
25.920000000000002	0.065111459797288385	-0.00026155464897201219	-0.0010476852195161965	0.063110144989041606	-0.0004015790533497543	-0.00068662429611758905	0.054516931953488557	-0.05260525824248511	0.0042563390151480959	0.049369882911435847	-0.047884544996762403	0.006185549739833554
25.940000000000001	0.065109427868505376	-0.00027209715174401905	-0.0010525792530446596	0.062339173750566967	-0.00040970633512165192	-0.00061208292866089462	0.054522486359085298	-0.052610813697153806	0.0042084282894576906	0.048843096750883941	-0.04692233365444231	0.0065169260846249452
25.960000000000001	0.065107875785134772	-0.00028293680883385158	-0.0010572165591941005	0.06150020202611256	-0.00040801578151018758	-0.00054225481776247475	0.054531017598124787	-0.052618187981919307	0.0041608661830864306	0.048239393233880934	-0.045900830305110447	0.0068632226697130788
25.98	0.06510679814653364	-0.00029404882752245842	-0.0010615992851308736	0.060798263569933342	-0.00040392405210742249	-0.00048848654665142183	0.054542467795654082	-0.052627345245950592	0.0041135853496580103	0.047722490946026208	-0.045063569128560438	0.0071365660311512556
26.	0.065106188612414129	-0.00030540782121961374	-0.001065729846499594	0.060404116258314822	-0.00040370619653749135	-0.00045908383022412458	0.054556777293559178	-0.052638247498591459	0.0040665164653032881	0.047431163602918658	-0.044602834700849324	0.0072676883569937692
26.02	0.065106039936053461	-0.00031698788951902562	-0.0010696109105471432	0.06041432093932747	-0.00041057318846218771	-0.00045828975371428604	0.054573884598100197	-0.052650854741239372	0.0040195888925672642	0.047446811273951284	-0.044622397615009593	0.0072186814447539466
26.039999999999999	0.065106344000024796	-0.00032876270108718464	-0.0010732453781412618	0.06082938234446561	-0.00042367744058428164	-0.00048600905747658157	0.054593726320042224	-0.052665125096551503	0.0039727313494670249	0.047775356564869531	-0.045120711263104775	0.0069886308171614002
26.060000000000002	0.065107091853041976	-0.00034070557900812981	-0.0010766363646590102	0.061553627556584667	-0.00043814576889862275	-0.00053788284218847862	0.054616237107580456	-0.052681014934262339	0.0039258725796453286	0.048346462711392091	-0.045990875994544204	0.0066137045603158889
26.080000000000002	0.065108273745428991	-0.00035278958847725916	-0.0010797871802352421	0.062416849652428164	-0.00044619809054331078	-0.00060568735026325648	0.05464134957367256	-0.052698478992983813	0.0038789420201255191	0.049030120594146853	-0.047037517676979348	0.0061617455638343262
26.100000000000001	0.065109879168443685	-0.00036498762634287751	-0.0010827013091457352	0.063214093135695926	-0.00043931888044435041	-0.00067840257181960711	0.05466899421811483	-0.052717470497304381	0.0038318704628416203	0.049667757203105456	-0.048014470500167217	0.0057198339495762376
26.120000000000001	0.065111896891529797	-0.00037727251217507807	-0.0010853823889007547	0.063755641207105307	-0.00041108498782567449	-0.000744254032771903	0.054699099346749103	-0.052737941269708259	0.0037845907062500142	0.050111621287954489	-0.048683064197494401	0.0053744775533513395
26.140000000000001	0.06511431500187792	-0.00038961708064350065	-0.0010878341889940732	0.063915182648586699	-0.00035974169087143321	-0.00079348294649262546	0.05473159098823982	-0.052759841836573319	0.0037370381937987494	0.050262965321371922	-0.048878562254149348	0.0051883343951889607
26.16	0.065117120942178808	-0.00040199427452565495	-0.0010900605897849469	0.063662718185385159	-0.00028941885722638672	-0.000820918875795381	0.054766392810420894	-0.052783121527979829	0.0036891516355844513	0.05009836852122207	-0.048560981429160426	0.0051815915818762791
26.18	0.065120301549892123	-0.00041437723825289707	-0.0010920655614855904	0.063072105648292298	-0.00020936155793559522	-0.00082721571948394732	0.054803426037335678	-0.052807728570582288	0.0036408736100588049	0.049676113903976804	-0.047827795369299535	0.0053261394246702787
26.199999999999999	0.065123843095623912	-0.00042673941138737792	-0.0010938531437142684	0.062300837261363373	-0.00013152689527243591	-0.00081815555131976164	0.05484260936727442	-0.052833610173403565	0.003592151142733143	0.049120570651225382	-0.046882471777142373	0.0055552774692735965
26.219999999999999	0.065127731321469984	-0.00043905462162983217	-0.0010954274257107682	0.061548452405853105	-0.000067680871629255401	-0.00080237226595240158	0.054883858896055571	-0.052860712605959939	0.0035429362586764414	0.048589508811324622	-0.045973569837471001	0.0057843948476800182
26.240000000000002	0.065131951478938299	-0.00045129717703855377	-0.0010967925275056356	0.061005908790816354	-0.000027146839079589258	-0.00078850496865494335	0.054927088043086048	-0.052888981268617165	0.003493186506168925	0.048234012129543979	-0.045329375380037396	0.0059340964031509326
26.260000000000002	0.065136488366077272	-0.00046344195677386346	-0.0010979525822662206	0.060809230591913954	-0.000015690924690978797	-0.00078277672194107181	0.054972207484576374	-0.052918360754745444	0.0034428654488065369	0.048161523779710169	-0.045107678814000587	0.0059486652259087419
26.280000000000001	0.065141326364170971	-0.00047546450022333681	-0.001098911719965269	0.061007771225486784	-0.000035277549694848892	-0.000787521943746778	0.055019125093974774	-0.052948794904625486	0.0033919431233607675	0.048410288289298498	-0.045367245561405818	0.0058070661696239291
26.300000000000001	0.065146449473440338	-0.00048734109382687213	-0.0010996740527566759	0.061552991677508384	-0.000084134860357597263	-0.00080074531745682326	0.055067745891071718	-0.052980226850982908	0.003340396461272703	0.048940023087548301	-0.046058553253341947	0.0055268613490358672
26.32	0.065151841348397521	-0.00049904885523575221	-0.0011002436620437747	0.062309582590440393	-0.000156835370783006	-0.00081665640972494735	0.055117972000233162	-0.053012599056004771	0.003288209671462209	0.04964048478951566	-0.047031449502583172	0.0051615841999574572
26.34	0.065157485332020648	-0.00051056581440924592	-0.0011006245874970386	0.063087106226471845	-0.00024460649480525024	-0.00082715930217070952	0.055169702621582994	-0.053045853340076242	0.0032353745825016676	0.050356695339202839	-0.048062029078401992	0.0047907524780952289
26.359999999999999	0.065163364488098508	-0.0005218709910839725	-0.0011008208181688198	0.063686269935313067	-0.00033637628338998443	-0.0008241727504413078	0.055222834012026989	-0.053079930902126801	0.0031818909423101463	0.050926264989957948	-0.04890149486486707	0.0045017873702588966
26.379999999999999	0.065169461634443093	-0.00053294446837261894	-0.0011008362858892298	0.063949514438439103	-0.00042082237986824922	-0.00080227810655050108	0.055277259481772756	-0.053114772331892809	0.0031277666737606104	0.051220538363711598	-0.049341168807273739	0.0043663004117385704
26.400000000000002	0.065175759373119035	-0.00054376746193091074	-0.0011006748608776359	0.063802617615620116	-0.00048901342215493943	-0.00076078276689227342	0.055332869403941776	-0.053150317614381305	0.0030730180847366728	0.051178709664106481	-0.049274637837468452	0.0044178522517090042
26.420000000000002	0.065182240120479185	-0.00055432238438682391	-0.0011003403498451164	0.063274993891443254	-0.00053661224126476392	-0.00070429439280070283	0.055389551239694523	-0.053186506126734617	0.0030176700313578365	0.050824720642492827	-0.04873189009437108	0.0046402333657640168
26.440000000000001	0.065188886136736624	-0.00056459290454870942	-0.0010998364964415197	0.062492264639230188	-0.00056460215583302789	-0.00064151594107180951	0.055447189579635181	-0.053223276628114095	0.0029617560334014442	0.050261508240634467	-0.047869639485703122	0.0049716841173643826
26.460000000000001	0.065195679552425334	-0.00057456400124891727	-0.0010991669842127586	0.061643467060253365	-0.00057818875944737683	-0.00058283641787654564	0.055505666201864034	-0.053260567242873931	0.0029053183409292436	0.049644375745279801	-0.046922489742204837	0.0053230073476958108
26.48	0.065202602396166431	-0.00058422201125796908	-0.0010983354419249539	0.060932963276753849	-0.00058441756285473531	-0.00053777603267902638	0.055564860147684525	-0.05329831543776687	0.0028484079515494788	0.049141624988921551	-0.046136586002485692	0.0056015498691889369
26.5	0.065209636619958933	-0.00059355467112567201	-0.0010973454513020092	0.060530470537314918	-0.00058951224883554976	-0.00051313776870744177	0.055624647815074313	-0.053336457993749614	0.0027910845778331139	0.048893412063525765	-0.045709669719149255	0.0057325123867842803
26.52	0.065216764122867477	-0.00060255115270989312	-0.0010962005570097216	0.06053124428581641	-0.00059680140853436356	-0.00051209625181416682	0.055684903071147596	-0.053374930973024717	0.0027334165645884097	0.048978713280885489	-0.045750891161744321	0.005673128327567372
26.539999999999999	0.065223966775567743	-0.00061120209191880409	-0.0010949042788756663	0.060934386948124697	-0.00060567983049015714	-0.00053396273784833345	0.055745497383015652	-0.053413669682239526	0.0026754807560273909	0.049397021449927192	-0.046261676357005323	0.0054196934822489037
26.560000000000002	0.065231226442146462	-0.00061949961082911203	-0.0010934601260376014	0.061642946219473749	-0.00061173228091459739	-0.00057432126948809073	0.055806299967631257	-0.053452608632588217	0.0026173623129145777	0.050067928324530331	-0.047134645519370369	0.0050088188367575191
26.580000000000002	0.065238525002115078	-0.0006274373327368396	-0.0010918716130942432	0.062485804351820884	-0.00060801552420684454	-0.00062553283185454167	0.055867177961308967	-0.053491681497689549	0.0025591544800756087	0.050848804158359073	-0.048170952402258389	0.0045126564259793632
26.600000000000001	0.065245844370978912	-0.00063501039014424859	-0.001090142277749867	0.063257686425815474	-0.00058733725681690135	-0.00067787849997158478	0.055927996607350816	-0.053530821070209268	0.00250095830498865	0.051567768920439239	-0.049119763720691885	0.0040261178979735419
26.620000000000001	0.065253166520273132	-0.00064221542552903715	-0.0010882756999668272	0.063769282108680325	-0.00054500656924319837	-0.00072151691632109383	0.055988619464390599	-0.053569959218339243	0.002442882308108945	0.052065482894453618	-0.049739097467268838	0.0036453943949586107
26.640000000000001	0.065260473496534688	-0.00064905058498978402	-0.0010862755223299755	0.063895400985823414	-0.00048110458962795366	-0.00074893149705762552	0.056048908630912886	-0.053609026842885474	0.002385042106058867	0.05223573341242288	-0.049864608717329867	0.0034418605155987769
26.66	0.065267747440826807	-0.00065551550458951141	-0.0010841454712007398	0.06360770497030549	-0.00040126294129068721	-0.00075700135377777464	0.056108724990928227	-0.053647953836315321	0.0023275599889719979	0.052053454754052708	-0.049461537416564116	0.0034404049806853708
26.68	0.065274970605463223	-0.0006616112895877907	-0.001081889378609105	0.062981961748125481	-0.00031552198394166689	-0.00074775536259363493	0.056167928474931794	-0.05368666904471326	0.0022705644533670723	0.051581524000859413	-0.048636791367169509	0.0036116292628510342
26.699999999999999	0.065282125373038846	-0.00066734048659925632	-0.0010795112043493968	0.0621775057912477	-0.00023580044744346898	-0.00072743841026923564	0.056226378340270389	-0.053725100233738769	0.0022141896923813971	0.050954134832910336	-0.047605421100804596	0.0038815636847159864
26.719999999999999	0.065289194273175255	-0.00067270704881854104	-0.0010770150581065133	0.061395410361558378	-0.00017315887655069972	-0.00070434897206685804	0.056283933465562319	-0.053763174059791932	0.0021585750452583416	0.050342023114777201	-0.046627148237067796	0.0041542987088751225
26.740000000000002	0.065296159999617076	-0.00067771629438371367	-0.0010744052212749919	0.060827753468494061	-0.00013590837827545665	-0.000686388348802143	0.056340452663017571	-0.053800816047381551	0.0021038644081860063	0.049909868922815182	-0.045938850373600758	0.0043381335176108128
26.760000000000002	0.065303005426995242	-0.00068237485840598466	-0.0010716861680558493	0.060611292032370478	-0.00012888141911073306	-0.00067912885067394554	0.05639579500361136	-0.053837950573887274	0.0020502056089194837	0.049777066968947903	-0.045702996276036863	0.0043671017150798339
26.780000000000001	0.065309713627667743	-0.0006866906384432811	-0.0010688625856373618	0.060795822828708823	-0.00015345903647941833	-0.00068472487220053863	0.056449820156708463	-0.053874500862843747	0.0019977497478090404	0.049990542057769372	-0.045978421792042597	0.0042144426715540473
26.800000000000001	0.065316267888908042	-0.00069067273421697523	-0.001065939392950549	0.061333051086389534	-0.00020773166148111907	-0.00070161316859098169	0.056502388741274556	-0.05391038898659832	0.0019466505079456346	0.050514559716397622	-0.046710742959870537	0.0038981638040846804
26.82	0.065322651729154746	-0.00069433138153848772	-0.0010629217578783864	0.062087732384869587	-0.0002865024498146726	-0.00072489422447924445	0.056553362688451458	-0.053945535879667134	0.0018970634374833525	0.051239122701203954	-0.047740116879981712	0.0034790438653205004
26.84	0.065328848915858384	-0.0006976778810299511	-0.0010598151125094588	0.062869245509248328	-0.00038139180992388666	-0.00074741044839138349	0.056602605613312651	-0.053979861363473103	0.0018491452073334282	0.05200559434855101	-0.048829118495516022	0.0030498224517229756
26.859999999999999	0.065334843482157512	-0.00070072452193257334	-0.0010566251661010342	0.063477739841981351	-0.00048161997370504972	-0.00076153079780447164	0.056649983195485476	-0.05401328418355697	0.0018030528476292336	0.052644880438752539	-0.049713964575318702	0.002714407338080236
26.879999999999999	0.065340619744157169	-0.0007034845015566546	-0.0010533579156203274	0.063754607754375525	-0.00057582735668781568	-0.00076135496237017541	0.056695363564740198	-0.0540457220600929	0.0017589429664877955	0.053019780315559595	-0.050173077005520192	0.0025597688865182482
26.900000000000002	0.065346162320286894	-0.00070597184064053603	-0.0010500196534517226	0.063624053719775142	-0.00065460973157209501	-0.00074464080377053404	0.056738617693229687	-0.054077091752348976	0.0017169709548204085	0.05306045999460618	-0.050092853082761131	0.0026289142742899653
26.920000000000002	0.065351456148565468	-0.00070820129548460065	-0.0010466169722353411	0.063113481166704066	-0.00071277965197834303	-0.00071363939970765788	0.056779619788785429	-0.054107309137975366	0.0016772901810939711	0.05278257132825176	-0.049503903384215585	0.0029059659425342936
26.940000000000001	0.065356486506002731	-0.00071018826685432385	-0.0010431567664097585	0.062346264306729349	-0.00075028359537574613	-0.00067443468930494105	0.056818247691359902	-0.054136289307598041	0.0016400511799966287	0.052282275446948912	-0.048570904700759934	0.0033202649982826543
26.960000000000001	0.065361239027598828	-0.00071194870672439126	-0.0010396462304977233	0.061509222410801534	-0.00077133859375342131	-0.00063510718281795456	0.056854383267542496	-0.05416394667516667	0.0016054008391775537	0.0517097551692835	-0.047540962487127997	0.0037674760808024226
26.98	0.065365699727168491	-0.00071349902306169777	-0.0010360928539957237	0.060804795166107595	-0.00078223892500563913	-0.00060354566655504427	0.056887912803474772	-0.054190195104614786	0.0015734815882888532	0.051229396793906201	-0.046673476683052953	0.0041382518045160396
27.	0.06536985501683007	-0.00071485598327453159	-0.0010325044126125796	0.060401294280085338	-0.00078879717970884236	-0.00058568245177716485	0.056918727393053648	-0.054214948052884605	0.001544430594571912	0.050977890108182766	-0.046176941332171609	0.004344070496171186
27.02	0.065373691729457617	-0.00071603661713526279	-0.0010288889560120043	0.060393247160314301	-0.00079430393337901611	-0.00058447692561590381	0.056946723319825254	-0.0542381187296593	0.0015183789694427595	0.051030562628982146	-0.046166872918532817	0.0043345591513427005
27.039999999999999	0.065377197139524168	-0.00071705811938399533	-0.0010252547918748467	0.060779808135338065	-0.00079849084959634012	-0.00059955088564053391	0.056971802430623109	-0.054259620273703096	0.0014954509903605528	0.051382974689745398	-0.046646175190165402	0.0041059482564890712
27.060000000000002	0.065380358985594189	-0.00071793775289792638	-0.001021610466499609	0.061464898956153646	-0.00079764242563331103	-0.00062728383421415887	0.056993872499630227	-0.054279365945709194	0.0014757633424486716	0.05195114805530876	-0.047504537275605635	0.0037021484719823861
27.080000000000002	0.065383165493721584	-0.00071869275282856332	-0.0010179647418346177	0.062279058458862724	-0.0007858285100430483	-0.0006613584382279894	0.057012847579132164	-0.054297269337516579	0.0014594243841563048	0.052590550943199033	-0.04853689399485718	0.0032082687957329242
27.100000000000001	0.065385605399919555	-0.00071934023241160272	-0.0010143265691532344	0.063019295826672706	-0.00075705154719656054	-0.00069391427362162222	0.057028648337663412	-0.054313244597155502	0.0014465334414560348	0.053130622549014572	-0.049484523075049428	0.0027346083126988698
27.120000000000001	0.065387667975591646	-0.00071989709084293446	-0.0010107050595292363	0.063498925195260014	-0.00070776511286401236	-0.00071734994206167774	0.057041202381230283	-0.05432720666935445	0.0014371801345986132	0.053417744531289058	-0.050097851634679232	0.002390846387364691
27.140000000000001	0.065389343050249071	-0.00072037992390276001	-0.0010071094513047149	0.063595332806560156	-0.00063886146964493157	-0.000726401661741094	0.057050444557069924	-0.054339071550718036	0.0014314437417815157	0.053356049589234844	-0.050207169523650994	0.0022557106003264112
27.16	0.065390621037522911	-0.0007208049377834605	-0.0010035490746916204	0.063282307408080496	-0.00055622483688591573	-0.00071973612989963132	0.05705631723828275	-0.054348756558865063	0.0014293926036744523	0.05293443257815672	-0.049775846898402427	0.0023528392532644396
27.18	0.065391492959452624	-0.0007211878666278787	-0.0010000333139935924	0.062636993100881111	-0.00046952872451670041	-0.00070032649291418281	0.057058770586383645	-0.054356180614612129	0.0014310835726477865	0.052231314621625835	-0.048912511988958629	0.0026434622094190612
27.199999999999999	0.065391950472325378	-0.00072154389427316751	-0.00099657156749557302	0.061819242176836708	-0.00038983946915075937	-0.00067441995258400375	0.057057762792023015	-0.054361264536013504	0.0014365615104782771	0.051395574186124615	-0.047836388290743437	0.0030393746437066722
27.219999999999999	0.065391985890896953	-0.00072188758060742764	-0.00099317320553245214	0.061029893186584361	-0.00032714265576086477	-0.00064958510330465763	0.057053260290236607	-0.054363931343203643	0.0014458588378829136	0.050609644617153504	-0.04681191673558753	0.0034301282974643944
27.240000000000002	0.065391592215614303	-0.00072223279293025938	-0.00098984752707289431	0.060460300321241167	-0.00028873168406544011	-0.00063264909122070015	0.057045237950641481	-0.054364106572608491	0.0014589951392766642	0.050045609822026715	-0.046079268591623063	0.0037132335581876695
27.260000000000002	0.065390763155903253	-0.00072259264278666524	-0.00098660371514660422	0.060246322244275452	-0.00027868969090680262	-0.00062814036654798566	0.057033679239829549	-0.054361718599117037	0.0014759768255675869	0.049825603317880274	-0.045801331848760299	0.0038180953483115121
27.280000000000001	0.065389493156384704	-0.00072297942853621205	-0.00098345079161737264	0.06043694113908854	-0.0002980362312786991	-0.00063742160193593078	0.057018576355365835	-0.054356698964734329	0.0014967968577916969	0.049994966431048615	-0.046033896145652578	0.0037200622844968077
27.300000000000001	0.065387777421433257	-0.0007234045838368855	-0.00098039757161230701	0.060983262501593416	-0.0003449361370684266	-0.00065842325803526849	0.056999930330112913	-0.054348982711870837	0.0015214345338904235	0.050512773212708084	-0.046716491318099018	0.0034450592441000807
27.32	0.065385611938817312	-0.00072387863260712365	-0.00097745261816312157	0.061749645194833502	-0.00041469796603634673	-0.00068592111610680378	0.056977751106446706	-0.054338508719750656	0.0015498553407066844	0.051261056325462462	-0.047681645126538746	0.0030654711687362439
27.34	0.065382993503818265	-0.00072441115026159603	-0.00097462419741903283	0.062545153187596125	-0.00049980971132647378	-0.00071246672499816061	0.056952057578197046	-0.054325220041851904	0.0015820108728788578	0.05207129030592772	-0.048685162398338533	0.002686255734404449
27.359999999999999	0.065379919742133752	-0.00072501073179907088	-0.00097192023496982943	0.063169538741565834	-0.0005905604646130741	-0.00073007089022603805	0.056922877600785293	-0.054309064242652264	0.0016178388199296727	0.052763496701124846	-0.049460047136590746	0.0024206121573326529
27.379999999999999	0.065376389130337498	-0.00072568496636824659	-0.00096934827359967945	0.063463582085890979	-0.00067660576560400754	-0.00073240564043884626	0.05689024796881792	-0.054289993731627011	0.0016572630225259212	0.053189606021153357	-0.049787002885236853	0.0023589119148310044
27.400000000000002	0.06537240101866848	-0.00072644041896732098	-0.00096691543297761084	0.063350616917793701	-0.00074921388724948426	-0.00071682153587872277	0.056854214360342881	-0.054267966092432326	0.0017001935983841261	0.053269948579187321	-0.049560338671918308	0.0025405627325107288
27.420000000000002	0.065367955649275833	-0.00072728261867355259	-0.00096462837180581046	0.062856983966982638	-0.00080331469754400114	-0.0006853061992496412	0.05681483124771658	-0.054242944405254359	0.0017465271380022358	0.053012216744327378	-0.048822242619769932	0.0029405235718812095
27.440000000000001	0.065363054174191859	-0.00072821605377899196	-0.00096249325264968766	0.06210495954112849	-0.00083837663419430997	-0.00064391075634616379	0.05677216177479194	-0.054214897560256353	0.001796146969881212	0.052506974572079534	-0.047749382428335707	0.0034768437559228871
27.460000000000001	0.0653576986725799	-0.00072924417362803251	-0.00096051570991308177	0.061280426982377068	-0.00085769099067105337	-0.0006009289134342663	0.056726277601344188	-0.054183800559892359	0.0018489234945634966	0.051901238370286817	-0.046598221723556828	0.0040356271280280985
27.48	0.065351892165618319	-0.00073036939696750208	-0.0009587008214031606	0.060585233851743581	-0.0008664395819401767	-0.00056467112709559716	0.056677258714115442	-0.05414963480816043	0.001904714586359324	0.05135842178042116	-0.045633283534726357	0.0045023557896836271
27.5	0.065345638628667491	-0.00073159312671573773	-0.00095705308370788722	0.060187567946693221	-0.00086940104314992342	-0.0005416562115247471	0.056625193204665525	-0.05411238838455662	0.0019633660611784835	0.051016125812330948	-0.045064089114859429	0.0047884226159683671
27.52	0.065338943002845484	-0.00073291577085853737	-0.00095557639169496777	0.060182346800311926	-0.00086910474744534769	-0.00053557628213417655	0.056570177015897172	-0.05407205630079813	0.002024712208547684	0.050952308432288096	-0.045004375022071913	0.0048474288576494003
27.539999999999999	0.065331811204185575	-0.00073433676920333507	-0.00095427402242902193	0.060569590599554746	-0.0008649020553658307	-0.00054692603352498453	0.056512313656633839	-0.054028640738182983	0.0020885763854237155	0.05116693523349003	-0.045453984763879206	0.0046816457690098956
27.560000000000002	0.065324250129492001	-0.00073585462576202659	-0.00095314862366509961	0.061254442421803334	-0.00085312066072097334	-0.00057305405878843238	0.056451713886700783	-0.053982151263784674	0.0021547716690634329	0.051582355283878056	-0.04629935447218244	0.0043408475308310719
27.580000000000002	0.065316267660575467	-0.00073746694636692839	-0.00095220220717341653	0.06206882454077961	-0.00082828844611750746	-0.00060857337886899288	0.056388495371105407	-0.0539326050234923	0.0022231015657578658	0.052062238140495487	-0.047332394625524951	0.0039138534895090081
27.600000000000001	0.065307872666478639	-0.00073917048101265759	-0.00095143614690605671	0.062811048315606244	-0.00078520818629487788	-0.00064628152136181338	0.056322782308274366	-0.053880026910238063	0.0022933607720368142	0.052445551238540389	-0.048291482341743436	0.0035112675791248958
27.620000000000001	0.065299075001100493	-0.00074096117083791158	-0.00095085118218034281	0.063295400154375292	-0.00072131685274770541	-0.000678699191326744	0.05625470502939256	-0.0538244497055878	0.0023653359843510552	0.052588347659609791	-0.048923944760191768	0.0032396045970077524
27.640000000000001	0.065289885501145506	-0.00074283419888254709	-0.00095044742581239239	0.063399716667893124	-0.00063843368755423652	-0.00069998338840155522	0.056184399574381594	-0.053765914193260801	0.0024388067532055413	0.052402916090958096	-0.049056525896930596	0.0031723300105449097
27.66	0.06528031597757078	-0.00074478404449675184	-0.00095022437722869224	0.06309763786632	-0.00054305561809937092	-0.00070756374319529136	0.05611200724357579	-0.053704469243148062	0.0025135463771994854	0.051883107991050281	-0.048648595932836061	0.0033281982639649897
27.68	0.065270379207230833	-0.00074680454071451852	-0.00095018094050822871	0.062465624113049456	-0.00044497799270611094	-0.00070277736945045799	0.056037674127632775	-0.053640171864432373	0.0025893228322443167	0.051107950416326042	-0.047804544891116865	0.0036665374458315289
27.699999999999999	0.065260088919535886	-0.00074888893420373831	-0.00095031544707737531	0.06166249283965225	-0.00035488454714898213	-0.0006901891449823637	0.055961550618669309	-0.053573087226811887	0.0026658997310725109	0.050222365116164402	-0.046739417703601009	0.0041017933773724174
27.719999999999999	0.065249459780788222	-0.00075102994712888949	-0.00095062568309660367	0.06088793860772479	-0.00028203752571838783	-0.00067590944897203201	0.055883790902605923	-0.053503288648801058	0.0027430373077342411	0.049401064794632688	-0.045713765945287491	0.0045305781829658547
27.740000000000002	0.065238507375784072	-0.00075321984062335506	-0.0009511089210694143	0.060332289155991536	-0.00023295072725423166	-0.00066560622842836564	0.055804552436666432	-0.053430857552188106	0.0028204934218859397	0.048806195574449429	-0.044964290709659321	0.0048601217816527965
27.760000000000002	0.06522724818548653	-0.00075545047903376183	-0.00095176195559768667	0.060130651124879142	-0.00021118809202667899	-0.00066284709020312388	0.055723995413793914	-0.053355883382340812	0.0028980245772365666	0.048549597331713712	-0.044650996107580804	0.0050294716285823847
27.780000000000001	0.065215699561413654	-0.00075771339472078397	-0.00095258114282740364	0.060331596644540964	-0.0002177771472560118	-0.00066808971335438963	0.055642282215677519	-0.053278463493560094	0.002975386948703803	0.048667729789887371	-0.044827806108288973	0.00502049327829018
27.800000000000001	0.06520387969869279	-0.00075999985261878539	-0.00095356244329253964	0.060886152777088975	-0.00025156687402924996	-0.0006783964815320169	0.055559576857985626	-0.053198702999476773	0.0030523374125041892	0.049113595738482951	-0.045434233826838102	0.0048596986677507184
27.82	0.065191807603645069	-0.00076230091422354457	-0.00095470146773229958	0.061658870382373943	-0.00030919292866405865	-0.00068791852235113374	0.055476044428439453	-0.05311671458843302	0.0031286345735831236	0.049766838505922395	-0.046305702186176911	0.0046122252606729149
27.84	0.065179503059314969	-0.00076460750039013953	-0.00095599352544342708	0.062459191375616008	-0.00038484684769514443	-0.00068922372838216284	0.055391850522679753	-0.053032618303798053	0.0032040397846804687	0.050460468899278965	-0.047204566296539602	0.0043678858365653502
27.859999999999999	0.065166986588857223	-0.00076691045251542356	-0.00095743367468388574	0.06308734451921133	-0.00047041053096203572	-0.00067538059408661644	0.055307160678132961	-0.052946541290000454	0.0032783181513514822	0.051019520095982651	-0.047873715934770723	0.0042195173267689234
27.879999999999999	0.065154279414120941	-0.00076920059157117166	-0.00095901677468710617	0.063384607728745712	-0.0005564437896659058	-0.00064229544740477401	0.055222139809907811	-0.052858617504267826	0.0033512395175256671	0.051303292963402691	-0.048105247503724774	0.004237339632760722
27.900000000000002	0.065141403413126353	-0.00077146877462481306	-0.0009607375387804748	0.063274774482994345	-0.00063399379254360649	-0.00059041550430306844	0.055136951650970656	-0.052768987395417903	0.0034225794259997618	0.051240272164318867	-0.047803382636470312	0.0044474267109763134
27.920000000000002	0.065128381073625119	-0.0007737059482918543	-0.00096259058796668157	0.062784571703124903	-0.00069656325870069702	-0.0005249787705812331	0.055051758198320977	-0.052677797550179088	0.0034921200487829963	0.050845462796151208	-0.047015774847011721	0.0048232677324116825
27.940000000000001	0.065115235444593578	-0.00077590319897374166	-0.00096457050455563131	0.062036576987044512	-0.00074131471718330913	-0.00045464110485671574	0.054966719168942246	-0.052585200308622952	0.0035596510820432026	0.050214717920347374	-0.045918539396726646	0.00529443729191547
27.960000000000001	0.065101990084743211	-0.00077805179926303258	-0.00096667188532553738	0.061216898073600978	-0.00076893298571978352	-0.00038913776811915629	0.05488199146766598	-0.05249135334967088	0.003624970600907735	0.049497958337593129	-0.044762090266586813	0.005768352795658422
27.98	0.065088669009360223	-0.00078014325036533661	-0.00096888939351420789	0.060527546105207053	-0.00078226501762029138	-0.00033702786709183252	0.054797728668286638	-0.052396419248567208	0.0036878858694386132	0.048859660653708725	-0.043801635923960358	0.0061557294536871282
28.	0.065075296634497293	-0.00078216932026858171	-0.00097121780935033319	0.060136821539817364	-0.00078440716605609681	-0.00030427872330621511	0.054714080511859164	-0.052300565007758253	0.003748214101564843	0.048437833230793426	-0.043236994058829789	0.006391036411818686
28.02	0.0650618977189929	-0.0007841220773091781	-0.00097365207832127154	0.060139695705655805	-0.00077702632409832467	-0.00029379298299931494	0.054631192423541142	-0.05220396156329065	0.0038057831687664696	0.04831151136794587	-0.043174312693688238	0.0064441879573140758
28.039999999999999	0.065048497305083941	-0.00078599391915815803	-0.00097618735699873949	0.060536154781559326	-0.00075947922667648007	-0.00030549645140404494	0.054549205050932858	-0.052106783268602894	0.0038604322510676532	0.048483312603868511	-0.043609581955602911	0.0063242426053307862
28.060000000000002	0.065035120657367052	-0.0007877775967964698	-0.00097881905560345123	0.06123117896916247	-0.00072898654204854932	-0.00033657311531904918	0.054468253824463853	-0.052009207358060437	0.0039120124277976544	0.048879866423663654	-0.044429774691064135	0.0060770202371151702
28.080000000000002	0.065021793200110423	-0.00078946623376425357	-0.00098154287726196637	0.062056365502180078	-0.00068184150957089837	-0.00038174981775243241	0.054388468544395052	-0.051911413392432139	0.003960387205381468	0.049369799654422342	-0.045431443618329473	0.0057769461905055434
28.100000000000001	0.065008540453619423	-0.00079105334021008222	-0.0009843548530623844	0.062809537177632657	-0.0006153304685460638	-0.00043386600671686468	0.054309972993082767	-0.051813582688907824	0.0040054329794089495	0.049795955515363366	-0.04636045622284668	0.0055121507860780121
28.120000000000001	0.06499538796955362	-0.00079253282213097298	-0.00098725137304945393	0.063304376017819408	-0.00052969456503468987	-0.0004850067125730731	0.054232884577822882	-0.051715897738145382	0.0040470394290539717	0.050015150021564314	-0.046972313512408721	0.0053634788228493976
28.140000000000001	0.064982361265678856	-0.00079389898563432537	-0.00099022921243038103	0.06341809413502314	-0.00042925997557689832	-0.00052814866111517561	0.05415731400221846	-0.051618541611049312	0.0040851098419276248	0.049935735633635792	-0.047099997245346692	0.0053822785099524768
28.16	0.064969485760153101	-0.00079514653632059562	-0.00099328555279903918	0.06312380755072311	-0.00032209697438417839	-0.00055880084177264283	0.054083364970586412	-0.05152169735803655	0.0041195613682540044	0.049542422762346827	-0.046704985376532851	0.0055751872123014634
28.18	0.064956786705469616	-0.00079627057407438001	-0.00099641799840933382	0.062497661461472009	-0.00021826990411516478	-0.00057591192533479329	0.054011133925131294	-0.051425547403582787	0.0041503252033674165	0.048900746321459076	-0.045888796259626573	0.0059028205370992674
28.199999999999999	0.064944289123055665	-0.0007972665832492315	-0.00099962458677882449	0.061698428467196198	-0.00012750034693584378	-0.00058159506580964665	0.053940709816474808	-0.051330272939012156	0.0041773466983124029	0.048139795560834642	-0.044859506356039663	0.0062930775744683767
28.219999999999999	0.06493201773735896	-0.00079813041870322593	-0.0010029037940827018	0.060926027584923659	-0.000057322407539313336	-0.00057980550814163562	0.053872173910305965	-0.051236053316268578	0.0042005853983175662	0.047418706755053941	-0.043868825352002774	0.0066629033375463116
28.240000000000002	0.064919996911274203	-0.00079885828772168627	-0.0010062545347899257	0.060371224806001766	-0.000012374461679912074	-0.00057456985758231466	0.053805599629153489	-0.051143065445735013	0.0042200150098283505	0.046886825990217596	-0.043145428033706156	0.0069396931147895843
28.260000000000002	0.06490825058232691	-0.00079944672830120633	-0.0010096761558001516	0.060169693048641781	5.2932458536811278e-6	-0.00056843618644133315	0.053741052430916314	-0.051051483200964282	0.0042356232969283578	0.04664792385514549	-0.042844446629389077	0.0070761690641736839
28.280000000000001	0.06489680219974564	-0.00079989258409182001	-0.0010131684249073264	0.060370608608766918	-4.4437377189933403e-6	-0.00056157903667073891	0.053678589723665071	-0.050961476833175069	0.00424741190836362	0.046736286163592322	-0.043019626763734171	0.0070573431575246468
28.300000000000001	0.064885674663162141	-0.00080019297629025515	-0.001016731513912135	0.06092556270833327	-0.000040122661481359345	-0.00055172066786730867	0.053618260817940744	-0.050873212398461591	0.0042553961370433331	0.047108970027452734	-0.043615549318276804	0.0069011811558078694
28.32	0.064874890262560436	-0.00080034527306900582	-0.0010203659762799619	0.061699569617081118	-0.00009845491791583838	-0.00053486692023020643	0.053560106915897632	-0.050786851200386736	0.0042596046140203348	0.047655399724909342	-0.044477334279851268	0.006654455408849954
28.34	0.064864470621513015	-0.00080034705671904599	-0.0010240727197350086	0.062502388560017663	-0.0001738221937219453	-0.00050673205880864131	0.053504161135988382	-0.050702549250875827	0.0042600789394804765	0.048222738530476872	-0.045379668471189495	0.0063836710531321207
28.359999999999999	0.064854436640349122	-0.00080019608919196933	-0.0010278529738557488	0.063134388171852296	-0.00025818061844345985	-0.00046451230903640783	0.053450448576393361	-0.050620456751843658	0.0042568732536158796	0.048652385473367144	-0.046077131647560804	0.0061605846684167943
[truncated: 82 more rows]
