# Supplementary material for: Stalled response near thermal equilibrium in periodically driven systems
Source: Nat Commun. 2024 Jan 4;15:294. doi: 10.1038/s41467-023-44487-2 (PMC10766978; doi:10.1038/s41467-023-44487-2)
Supplement: Supplementary file 3 — Source Data [file 41467_2023_44487_MOESM3_ESM.zip › source_data/SupplFig7-theory.dat]

#t	eq,f_0=1.6,T=0.1	eq,f_0=1.6,T=0.2	eq,f_0=1.6,T=0.4	eq,f_0=3.2,T=0.1	eq,f_0=3.2,T=0.2	eq,f_0=3.2,T=0.4	neq,f_0=1.6,T=0.1	neq,f_0=1.6,T=0.2	neq,f_0=1.6,T=0.4	neq,f_0=3.2,T=0.1	neq,f_0=3.2,T=0.2	neq,f_0=3.2,T=0.4
0.	-0.03984414666893838	-0.03984414666893838	-0.03984414666893838	-0.03984414666893838	-0.03984414666893838	-0.03984414666893838	0.41228671592337235	0.41228671592337235	0.41228671592337235	0.41228671592337235	0.41228671592337235	0.41228671592337235
0.0050000000000000001	-0.03983544772954465	-0.039835441492826994	-0.03983543990930886	-0.03983547277835976	-0.039835447833313394	-0.039835441499357895	0.412202339274879	0.41221947825634814	0.4122238298863849	0.4121335031976846	0.41220205411035143	0.412219460308921
0.01	-0.039826795002357425	-0.0398266908690807	-0.03982666314832752	-0.039827218196559544	-0.0398268021777037	-0.03982669133039405	0.41165223796456507	0.41192377763213356	0.41199606273002487	0.4105487097114538	0.4116335274120607	0.41192257470375493
0.014999999999999999	-0.03981849530277464	-0.039817989711167824	-0.039817843660854856	-0.03982058873689055	-0.03981857849666762	-0.03981799525949495	0.4099320906239261	0.411185401927346	0.4115474461259507	0.40474267567900374	0.40972586123832233	0.41117164817628027
0.02	-0.039810939456898696	-0.03980949829879682	-0.03980902865511063	-0.039817064168401285	-0.03981139955540846	-0.03980953066398243	0.4062762869520755	0.40967813207569026	0.4107867232022445	0.39181894189640054	0.40519022715768416	0.4096017342476545
0.025000000000000001	-0.03980441044466733	-0.03980143312962844	-0.03980028728486127	-0.039817551416475264	-0.03980608697981706	-0.03980155974873	0.40030942213672177	0.4070119265831516	0.4095914418667316	0.37072658631899585	0.39653522150666387	0.40672688281715913
0.029999999999999999	-0.039798895559020636	-0.039794045878049	-0.03979171154077316	-0.03982165647595642	-0.03980353860915077	-0.03979442924523603	0.39236834851899494	0.4027950131035257	0.40781376628432475	0.3434330787737002	0.3823859338737483	0.40197078546972886
0.035000000000000003	-0.03979399879245121	-0.03978759163835435	-0.039783415752197744	-0.03982758190059564	-0.039804546522310726	-0.03978856061488817	0.383529715734226	0.3967025518821136	0.40528799610300864	0.3144842746170305	0.36184403203267024	0.3947103773662371
0.040000000000000001	-0.03978900571492459	-0.039782290226798994	-0.039775534462557154	-0.03983271675726007	-0.03980959217308293	-0.039784428359839294	0.3753227672549095	0.38854158553140267	0.4018396836236824	0.28928161663379154	0.3348002252948688	0.3843328680737686
0.044999999999999998	-0.039783077781900475	-0.03977828676123103	-0.03976821851764922	-0.03983447294282682	-0.0398186795651475	-0.03978252511445486	0.3692615041444655	0.3783005981696935	0.39729609133994576	0.27229559142817233	0.30209254612090813	0.3703042074326146
0.050000000000000003	-0.039775499931165685	-0.0397756190338671	-0.03976162933126356	-0.03983089357773609	-0.03983127015424863	-0.03978331419670457	0.36638905074978145	0.36617345155632747	0.3914975505236392	0.26611571201896744	0.26543403484950184	0.35224370116863496
0.055	-0.03976590059456774	-0.03977419853276393	-0.039755931462414795	-0.03982095374971397	-0.03984635411983774	-0.03978717310437658	0.3669779208455389	0.3525520933721532	0.3843090912034854	0.27126892672815267	0.2271108059392882	0.3299960165251047
0.059999999999999998	-0.03975438502701008	-0.039773809215255695	-0.03975128383864325	-0.039804767106221765	-0.039862640964644654	-0.03979433456676942	0.37044912825628956	0.33798921331116977	0.3756315487179943	0.2862552363268036	0.18954177277311748	0.3036891357002477
0.065000000000000002	-0.03974154005080905	-0.03977412404755926	-0.0397478301652616	-0.039783802425346425	-0.039878804558329324	-0.03980483440185596	0.3755238112681979	0.32313880322969657	0.3654112489976419	0.3075789594798007	0.15484485696515476	0.27376603385978904
0.070000000000000007	-0.0397282838255245	-0.03977473529448785	-0.03974568923855125	-0.03976085864374153	-0.03989370040024191	-0.03981847660879696	0.38058918799862473	0.3086870067966722	0.35364736701268895	0.3301666602652287	0.1245410415229635	0.24097987120647327
0.074999999999999997	-0.03971557744913037	-0.03977519198036345	-0.03974494599673663	-0.039739387364828564	-0.03990649370813187	-0.03983482501439735	0.38419740662022595	0.29528627960644516	0.34039616198372824	0.3486864935082461	0.09945844445828786	0.206347556890077
0.080000000000000002	-0.03970409089659042	-0.039775037617557116	-0.03974564416577629	-0.039722162200254256	-0.03991668025490231	-0.03985322707061988	0.38552640291521945	0.2835028334348216	0.32577152223633626	0.3595393117596648	0.07981635919513769	0.1710639921678968
0.085000000000000006	-0.0396939724521325	-0.03977384304433992	-0.039747781269400824	-0.03971002625862819	-0.039924022118997954	-0.03987286954454513	0.3845987771996106	0.27378210065596453	0.30994158318588394	0.36232487847719635	0.0654157234944591	0.13638750598472268
0.089999999999999997	-0.039684842694672304	-0.0397712321034995	-0.039751306574221774	-0.03970163409415944	-0.03992844040851371	-0.0398928591514096	0.38214906658480347	0.26643158936721834	0.29312157384038123	0.35965720775647564	0.05585313188192056	0.10351375792641795
0.095000000000000001	-0.03967602198249331	-0.0397669007371934	-0.039756122251474055	-0.039694377794522465	-0.03992990552955057	-0.03991231546524536	0.379208476136041	0.26161671925031804	0.2755634450443518	0.355457136313042	0.05069811701672263	0.07345862437852516
0.10000000000000001	-0.03966688314312755	-0.03976063190434469	-0.03976208769583254	-0.039685848760531085	-0.03992835286938543	-0.0399304604311101	0.3766100104004844	0.25936385014189933	0.2575431758218116	0.3528908082624712	0.04960492756429603	0.046969121858516226
0.105	-0.039657173273691344	-0.03975230905931246	-0.03976902659938427	-0.03967506484542926	-0.03992363913454713	-0.03994668950387585	0.37462600946136193	0.25956563603662014	0.2393468887918571	0.3529873493937587	0.05235336247744681	0.024475481559922165
0.11	-0.03964717368331004	-0.039741929773418005	-0.03977673608783919	-0.039663060726569	-0.039915547552433386	-0.03996061371385815	0.3728671878473548	0.26198634193624115	0.22125699586812328	0.354276627667292	0.058823820345274995	0.00608869698749108
0.115	-0.03963762692052897	-0.03972961882872804	-0.039784997030305004	-0.03965266410320586	-0.0399038472339825	-0.03997206854530951	0.37046953843691827	0.2662678793249243	0.20353953075680245	0.3534365252732886	0.06891477243356323	-0.008361305063242758
0.12	-0.03962943688602096	-0.03971563744831467	-0.03979358455978187	-0.039647347444725985	-0.039888407110697806	-0.039981092480304375	0.36650034614852567	0.27194004835112756	0.18643362151748857	0.3468528204271247	0.08241517414392069	-0.01925882795362084
0.125	-0.03962324395435907	-0.03970038315489048	-0.039802277893075805	-0.03964942257378097	-0.03986935141481889	-0.03998788351658738	0.3604252779019387	0.27843990257139534	0.17014375357345998	0.3326020191158194	0.09885642084294663	-0.027122313513400758
0.13	-0.03961906038039099	-0.03968437408166237	-0.03981086869847595	-0.03965851940100734	-0.039847219937745725	-0.039992744698180975	0.3524279969201479	0.28514456500073715	0.15483512344597106	0.3117789711328087	0.11738760347720736	-0.032525892783708064
0.13500000000000001	-0.039616150923495144	-0.03966821322731369	-0.03981916749319812	-0.03967141224346693	-0.03982307065120326	-0.03999602947494909	0.3434235517690444	0.29141896281666424	0.14063204076094976	0.2882234930064734	0.13673320969152575	-0.03603387656609596
0.14000000000000001	-0.039613227894328217	-0.03965253235379548	-0.03982700781802152	-0.03968331007995396	-0.03979845366676482	-0.03999809519700272	0.33475896916666187	0.2966753056924741	0.12761904708598826	0.2668535353028816	0.15528630678095617	-0.03815436015870669
0.14499999999999999	-0.03960887073097891	-0.0396379211362435	-0.039834248192403963	-0.03968963060071111	-0.03977521358237993	-0.039999269412288777	0.32775004155840753	0.3004360853053232	0.1158442156077468	0.2518174847221469	0.1713501109963895	-0.03931308218933297
0.14999999999999999	-0.03960199223208348	-0.03962485289662486	-0.0398407720667801	-0.039687250905189854	-0.03975514373508098	-0.039999830046083706	0.32325332353191644	0.30238887554318317	0.10532398762975811	0.2454395247512158	0.18347516603771288	-0.03984488663308273
0.155	-0.03959219287103617	-0.039613621446980746	-0.03984648613983375	-0.03967505963773964	-0.039739592049440504	-0.03999999782744091	0.3214117004347266	0.302421012141217	0.09604888512850135	0.24797252554849356	0.19078184154739727	-0.03999807460875615
0.16	-0.03957990970604774	-0.03960430254084177	-0.03985131749137671	-0.03965418872040377	-0.039729156700846174	-0.039999937829119786	0.32162387312399376	0.3006259316774034	0.08798949513519749	0.25768270321371617	0.1931484546529851	-0.03994648180445621
0.16500000000000001	-0.03956631459024126	-0.03959674812998888	-0.03985521000211515	-0.03962806384215738	-0.039723579469923415	-0.03999976661670904	0.32273409484242505	0.2972795089956347	0.08110222673669246	0.27108707491281464	0.19119788795517223	-0.039804798420942415
0.17000000000000001	-0.0395529583460435	-0.039590613853700427	-0.03985812050413142	-0.03960184637100443	-0.03972185912848425	-0.03999956192116088	0.3234021366318035	0.29279180800275423	0.07533446936446372	0.2836608450334142	0.18610194396625612	-0.03964388377516852
0.17500000000000002	-0.03954124064951167	-0.039585412804156665	-0.0398600150479447	-0.0395808049409399	-0.03972251776921387	-0.039999372555210654	0.3225535892069611	0.28764471336061764	0.07062890979462297	0.29128626823254616	0.17929183264728815	-0.0395041357518594
0.17999999999999999	-0.039531898254620106	-0.03958058412731014	-0.039860865600573524	-0.03956805585044359	-0.039723909417357074	-0.03999922715596057	0.3197432340040899	0.28232740835360143	0.06692687926270624	0.2919555776158485	0.17217976659632986	-0.03940605772811061
0.185	-0.039524749550257365	-0.03957556446666894	-0.03986064741766239	-0.03956310471457424	-0.039724476190207296	-0.039999141047673076	0.3152655268301351	0.27727968576556816	0.06417069274972995	0.2865937650988808	0.16596321685388707	-0.03935790455093495
0.19	-0.03951882974430649	-0.0395698529358382	-0.03985933726996183	-0.0395623054305319	-0.03972290910368485	-0.039999120998698574	0.3099585618680841	0.2728490304307716	0.06230500769763193	0.2783383849189808	0.16153018694271337	-0.039360696078596796
0.19500000000000001	-0.03951285027428773	-0.039563064401619	-0.03985691265336096	-0.0395608526380609	-0.03971822298930396	-0.03999916790238482	0.30480473929343	0.26926316312197685	0.0612772719556128	0.270828650110421	0.1594418627042696	-0.03941104102881385
0.20000000000000001	-0.03950576617139308	-0.03955496944630043	-0.03985335207047474	-0.03955496944630043	-0.039709785159789845	-0.03999927750239237	0.30051677176269065	0.26661674436305066	0.061037356524903406	0.26661674436305066	0.15995195550360422	-0.039502214258279274
0.20500000000000002	-0.039497221027690974	-0.03954552120827529	-0.03984863643490862	-0.03954335385998707	-0.03969734157859864	-0.0399994392879185	0.29727013157856413	0.2648697943366764	0.061536484869524295	0.2663236774197092	0.16302687906895358	-0.03962386764777062
0.20999999999999999	-0.03948771720873397	-0.03953486912223308	-0.03984275160882434	-0.03952771472865242	-0.039681069155306524	-0.03999963368855188	0.2946587436302298	0.2638558347673862	0.06272558423964839	0.26852958217401274	0.16834780634788127	-0.039760699888627495
0.215	-0.039478451464324014	-0.03952335803821909	-0.03983569203167267	-0.03951237755645774	-0.03966165624909201	-0.03999982778312868	0.2918741604024123	0.26329900298458997	0.06455320129579675	0.2702861535872402	0.1752964500503405	-0.039890414169215606
0.22	-0.03947084988899991	-0.039511509517641236	-0.039827465325462226	-0.039502754579742734	-0.03964038148659344	-0.039999969971453345	0.2880474585108716	0.2628404566365373	0.06696314771652398	0.2682680944038187	0.18294607315401204	-0.039981383754424664
0.22500000000000001	-0.039465954048832706	-0.03949998168541891	-0.0398180976654358	-0.0395028511077112	-0.0396191313799379	-0.039999984481932545	0.2826314613206785	0.26207445476890123	0.06989207181482271	0.26034095991647627	0.19009293337630925	-0.03999062511986406
0.23000000000000001	-0.03946391597515049	-0.0394895059641989	-0.03980763958562274	-0.03951300177037952	-0.03960028419050572	-0.03999976718080213	0.27566125174397466	0.2605931512211084	0.07326718643660868	0.24675816408118992	0.19536383648484806	-0.039862909551442685
0.23500000000000001	-0.039463851169087266	-0.03948080360727811	-0.03979617175479006	-0.0395294164225995	-0.03958640956520737	-0.039999184786913375	0.2677678476963013	0.25803656579400214	0.07700441502629413	0.23013113976434615	0.19741511797611985	-0.03953203968260394
0.23999999999999999	-0.03946413001770948	-0.03947449122146206	-0.03978381012658385	-0.03954588400473615	-0.03957980014237657	-0.039998080025915525	0.25994071889581205	0.25414127685785565	0.08100723719075303	0.21418083225957127	0.19519706559558966	-0.03892533930581936
0.245	-0.03946296454063499	-0.03947099024842853	-0.039770709762946936	-0.039556323243154404	-0.0395819444187904	-0.03999628510947571	0.25316056222627936	0.2487794343733831	0.08516651114053661	0.2021972799289301	0.18821101864326442	-0.037972090342047946
0.25	-0.039459032175527486	-0.03947045795899275	-0.039757066582546165	-0.039556670878831815	-0.039593119285027484	-0.03999364481292617	0.24806418062034793	0.24197997597273155	0.0893615122348099	0.19607178515464577	0.1766630887577559	-0.03661587681504529
0.255	-0.03945191776071664	-0.03947275498000274	-0.03974311632671135	-0.03954571732061293	-0.0396122697653323	-0.03999004814269767	0.2447527873370202	0.2339269370415851	0.09346234697544803	0.19601979761931235	0.16144288054439673	-0.03482957318645425
0.26000000000000001	-0.03944225828003331	-0.03947745677281586	-0.03972913018814918	-0.0395253205219825	-0.039637238134508423	-0.03998546435501434	0.2427807852978994	0.22493478763621003	0.09733377899943355	0.2006673747959914	0.14392399479451654	-0.03263027857392203
0.26500000000000001	-0.03943155367178592	-0.03948390618058534	-0.03971540682104342	-0.0395001968432823	-0.03966525666853448	-0.03997997573148869	0.24131446297468265	0.21540609279564513	0.10084034557133392	0.2073441196582774	0.12565880691222261	-0.03009032856203433
0.27000000000000002	-0.03942167147389266	-0.03949129487347164	-0.03970226083110818	-0.039476855960697485	-0.03969351513973551	-0.03997379738323244	0.23941901528475382	0.20578051939024983	0.10385246728779429	0.21275666980823585	0.10807794184251535	-0.02734022438015171
0.27500000000000002	-0.03941417717478087	-0.039498756520584294	-0.03969000829058974	-0.039461325817295535	-0.03971961231364449	-0.039967274881552425	0.23638931475265748	0.19648505287946794	0.1062530861798672	0.21414473766354972	0.0922860038235887	-0.02456039492905996
0.28000000000000003	-0.039409743887291356	-0.039505455095113017	-0.039678950272280085	-0.03945645395083415	-0.03974178597683233	-0.03996085450812453	0.2319983343639185	0.18789326107973636	0.10794423862393826	0.21047367886586468	0.07898866051333972	-0.02196120572284556
0.28500000000000003	-0.039407917269672105	-0.039510656788135375	-0.03966935577032285	-0.03946055912975811	-0.03975892469337094	-0.03995502787201213	0.22655005105418816	0.1802976905496012	0.10885290819478821	0.20285118301636754	0.06852982530717491	-0.019753972887298226
0.28999999999999998	-0.039407356675361986	-0.03951378095037241	-0.039661445597379004	-0.039468478656228115	-0.039770437550513765	-0.03995026053607985	0.22071333531912776	0.17389558416360043	0.10893552972727338	0.19382479236177116	0.06098821564579728	-0.018118809414535093
0.29499999999999998	-0.03940642949820459	-0.039514431550718286	-0.039655378860614696	-0.03947417797291776	-0.03977607657147469	-0.039946920205228345	0.2152241969239179	0.1687853374530273	0.10818063444287551	0.1860936218714385	0.05628287969997831	-0.01717668254654605
0.29999999999999999	-0.03940388237729007	-0.03951241404827579	-0.03965124340156327	-0.03947323299116953	-0.03977578667806287	-0.03994522138490215	0.21059426033426246	0.1649700197861158	0.10660932422135852	0.18144084307770397	0.05425416969305704	-0.016972318868585662
0.30499999999999999	-0.03939932870349752	-0.03950774285564652	-0.03964905115990281	-0.03946426366663112	-0.03976962655255483	-0.039945199319810686	0.20693330578375596	0.1623647286938021	0.10427351157076145	0.1802388304510929	0.0547055024497931	-0.01747168343628402
0.31	-0.03939340193358578	-0.03950064233438579	-0.03964873885330803	-0.0394493500727954	-0.039757776991519306	-0.03994671782175975	0.20393037444331522	0.16080595224191924	0.10125212028198322	0.18143203278607256	0.057404776620464316	-0.018573717245540414
0.315	-0.039387532376623194	-0.03949154072888224	-0.03965017374858882	-0.03943352982221407	-0.03974063321664129	-0.03994950634324891	0.20098681724027093	0.16006278987843345	0.0976456676189218	0.18288826379672335	0.06205270161849507	-0.020132328360186427
0.32000000000000001	-0.03938340292276607	-0.03948105306549692	-0.03965316373563173	-0.03942313588792096	-0.039718957258345865	-0.0399532146771472	0.19745715457578467	0.15985119455273702	0.0935698067367548	0.1821556275382844	0.06823212144751944	-0.021982545732501864
0.32500000000000001	-0.03938226001833555	-0.039469947255037566	-0.039657470493587824	-0.03942307020464321	-0.03969404001734169	-0.039957471072358045	0.19291475979880882	0.15985286922983447	0.08914847683168586	0.17752754993167189	0.07536018063279243	-0.02396475012101776
0.33000000000000002	-0.039384363444554926	-0.039459088589329026	-0.03966282431460153	-0.03943425119675754	-0.03966779402572651	-0.039961931487350125	0.18733322577027328	0.15973982174415002	0.08450728523994355	0.16891140930349605	0.0826721433023907	-0.025942618734332994
0.33500000000000002	-0.039388840543218076	-0.039449361974775304	-0.039668939139262914	-0.03945299841439405	-0.0396426857656271	-0.039966312601453745	0.1810987072724539	0.15920391348158142	0.07976764414789092	0.15788836139471257	0.08926530782306716	-0.027812934599477708
0.34000000000000002	-0.039394020142348204	-0.039441577900095344	-0.03967552653528404	-0.03947283494927089	-0.03962144639692453	-0.039970406813308844	0.17485009070344373	0.15798849301730988	0.07504203059690379	0.1469063097307052	0.09421613759910544	-0.029507738970999734
0.34500000000000003	-0.03939807705329295	-0.03943637525827981	-0.039682307662776486	-0.03948732283656962	-0.03960658302356963	-0.03997408188674165	0.16922975500978432	0.1559172137774671	0.07043056299714717	0.13820772225162534	0.09675261600431706	-0.030990806187025523
0.35000000000000003	-0.03939969724879922	-0.039434138846730374	-0.039689022648211274	-0.03949222712119748	-0.039599821630461364	-0.03997727024004054	0.16465621911359046	0.1529143318763239	0.06601891948643035	0.1331107800793503	0.09642947981996872	-0.032250932174876616
0.35499999999999998	-0.03939852450462005	-0.039434949115693375	-0.039695437168764384	-0.03948647254261912	-0.039601682738609256	-0.03997995318581671	0.161195958930759	0.14901178083893543	0.061877485210614	0.13177698845362784	0.09323871708781936	-0.033294260474291446
0.35999999999999999	-0.03939527174905729	-0.03943857574063813	-0.03970134637722204	-0.039472280296499566	-0.03961136204917932	-0.039982144389508575	0.15855969109440948	0.14434102811968813	0.05806151935282395	0.1332742949384811	0.08760745234280451	-0.034137193858641106
0.36499999999999999	-0.03939147773105109	-0.03944451655392674	-0.039706576543036866	-0.039454717933293526	-0.039626961753530296	-0.03998387523518327	0.1562132100331111	0.13911125958060822	0.05461208131165749	0.13582190519793114	0.08028324276673077	-0.03480069665949109
0.37	-0.03938896658121269	-0.03945207286348346	-0.03971098493625924	-0.03944034339493704	-0.039645966578800686	-0.03998518329005064	0.15357004212603467	0.13357852391772673	0.0515574440664602	0.13729431695103206	0.07215469096859509	-0.0353061958955371
0.375	-0.03938917093459607	-0.03946044497539128	-0.039714458543488325	-0.03943477538132811	-0.03966577313286298	-0.03998610396565213	0.150206036965999	0.12801201640274285	0.04891474212457315	0.13600527021762424	0.06407489009000514	-0.035672914449307355
0.38	-0.039392581610402475	-0.03946882997366769	-0.03971691219490184	-0.03944011732027074	-0.03968410080354922	-0.03998666484833281	0.1460132996750795	0.12266331572878211	0.0466916405987915	0.13145616015407918	0.05673966561244793	-0.03591629821262985
0.38500000000000001	-0.03939858002636662	-0.03947650720114668	-0.03971828661924349	-0.03945394703134605	-0.03969920396654259	-0.03998688192952145	0.14122410397918214	0.11774253861009865	0.04488786080401592	0.12454052793033563	0.05063798016964464	-0.03604717057524802
0.39000000000000001	-0.039405736948649725	-0.0394829032003696	-0.03971854684875193	-0.03947067753162384	-0.039709902513699595	-0.03998675697534312	0.13629525205406395	0.11340295921150512	0.04349644846326232	0.11702985027963955	0.046060893995301035	-0.036071298115306044
0.39500000000000002	-0.03941242458995467	-0.03948763427651741	-0.039717681283424	-0.03948425913910821	-0.039715504261434116	-0.03998627541992304	0.13171282232505002	0.1097335711088128	0.042504718185384156	0.11071992002736816	0.043140930293235326	-0.03598913375210984
0.40000000000000002	-0.03941745986151531	-0.039490529173733684	-0.03971570160307789	-0.039490529173733684	-0.03971570160307789	-0.03998540437547988	0.12780621269147463	0.106757904193402	0.04189485000270234	0.106757904193402	0.04189485000270234	-0.035795591907263336
0.40500000000000003	-0.03942053447761342	-0.03949163575891107	-0.03971264359054835	-0.039488409387586555	-0.03971050387162817	-0.03998409059755681	0.12463864583930054	0.1044372391670412	0.041644150165332676	0.10535392080783174	0.04225209043422947	-0.03547979582362084
0.41000000000000003	-0.03942230871963094	-0.039491214483190935	-0.03970856880060886	-0.03948010164649218	-0.03970023616548442	-0.03998225853143261	0.12199992158101852	0.10267692213039803	0.04172502000976377	0.10579325560281966	0.044061711392502596	-0.03502482274821194
0.41500000000000004	-0.03942415571566021	-0.03948971895818121	-0.039703566876458755	-0.03947046624140648	-0.039685604272937464	-0.03997980891849242	0.11949474339943139	0.10133533324862884	0.042104704796209085	0.1066678635962178	0.047079905414373895	-0.03440756563607989
0.41999999999999998	-0.03942763400947268	-0.039487761778818506	-0.03969775818024526	-0.03946542004009863	-0.0396677942758157	-0.03997661887714138	0.11669697185654293	0.10023575728944631	0.04274491969787566	0.10635226816073295	0.05094815533174956	-0.033598936325380656
0.42499999999999999	-0.03943386661616881	-0.039486063168946685	-0.03969129627206737	-0.039469480083220244	-0.039648545029139094	-0.0399725448769249	0.11331717793404805	0.09918159010555125	0.04360147226093177	0.10367253160031195	0.05517913241335095	-0.032564752212242
0.42999999999999999	-0.03944308110809627	-0.03948538200594728	-0.03968436965575753	-0.039483566703995124	-0.03963011180756866	-0.03996743051303961	0.10931617022346032	0.09797482742480818	0.04462401777662273	0.09846153013724032	0.059171152402338424	-0.03126775706522603
0.435	-0.039454526464892004	-0.039486433234008175	-0.039677202129207625	-0.039504572251735814	-0.03961505017724513	-0.03996112127101353	0.10491322061079478	0.09643670914998864	0.04575609273797198	0.09161780720801196	0.06226769036176672	-0.02967128289813822
0.44	-0.03946680265533607	-0.03948980133210336	-0.03967005105761102	-0.039527027616770495	-0.03960580802024809	-0.0399534882336711	0.10048783842162443	0.09442810384505765	0.046935567421000864	0.08461965240078034	0.0638624436387468	-0.027744992397068194
0.44500000000000001	-0.03947843107458295	-0.03949586408703252	-0.03966320295688799	-0.039545606590469524	-0.039604211293107094	-0.03994446152720049	0.09642621770191975	0.09186628355756285	0.048095637001806656	0.07885519092486942	0.06352602246646122	-0.025472861952196675
0.45000000000000001	-0.03948840582018821	-0.03950474199405844	-0.03965696595371828	-0.039556985197156086	-0.03961101624026815	-0.039934071893399974	0.09298104413405286	0.08873470681407614	0.04916642809512583	0.07515488911679885	0.06111034988584322	-0.02286300196636632
0.45500000000000002	-0.039496526199279854	-0.03951628480790966	-0.039651658986161284	-0.039560584432290574	-0.03962571161600958	-0.03992249509811448	0.09019290115556397	0.08508353781504341	0.050077233648034215	0.07362813217128805	0.05678694404920321	-0.01995806729998539
0.46000000000000002	-0.0395034291795555	-0.0395300987741147	-0.03964759801061109	-0.03955851276946802	-0.03964666157728704	-0.039910089572770355	0.08788924347774121	0.08102062749869304	0.05075930756997941	0.0737027501279234	0.05100048112357793	-0.01684403503841181
0.46500000000000002	-0.039510334324783875	-0.03954560855320674	-0.03964507994489865	-0.0395549512763277	-0.039671530317694166	-0.03989741420668624	0.08575385783290898	0.07669488039019376	0.051149060288049476	0.0742955219409675	0.04435618794982315	-0.013654352508247376
0.47000000000000003	-0.039518582207098446	-0.03956214026234645	-0.039644365534904816	-0.039554862881116565	-0.03969781559070516	-0.039885212671204553	0.08344463832938256	0.07227552813922125	0.05119141122005814	0.07414158649259878	0.037485804771257895	-0.010566355259644722
0.47500000000000003	-0.039529119238990204	-0.039579008948594174	-0.039645662696557143	-0.03956206598754264	-0.03972330403411878	-0.039874355021561676	0.08072174160677184	0.06793130052200164	0.05084299026389553	0.07227504088151618	0.030937744037612534	-0.007787852303219565
0.47999999999999998	-0.03954213377808664	-0.03959559567560714	-0.03964911206963483	-0.039577465479819385	-0.03974633641918035	-0.03986573714819307	0.07753676670371162	0.06381280482212714	0.05007485338868827	0.06846692537221333	0.025116830403944128	-0.005533990640626825
0.48499999999999999	-0.039557010112424705	-0.03961140474120139	-0.039654776459229525	-0.03959863422516837	-0.03976587303950927	-0.03986015198908853	0.0740433804548945	0.06004001938894191	0.04887439805356917	0.06332766287563701	0.020273678426697396	-0.0039975079306381125
0.48999999999999999	-0.039572618989984654	-0.03962609785261355	-0.03966263551242736	-0.039621126089024516	-0.03978142012378326	-0.03985815874404377	0.07052551569220084	0.05669528287376433	0.04724623483823564	0.05798103661972038	0.016527203999834476	-0.0033182626424395414
0.495	-0.03958779500674562	-0.039639507148066674	-0.03967258641419817	-0.03964058212009692	-0.039792898088424976	-0.03985998208944955	0.06727949534717026	0.053821015913320634	0.0452118844493259	0.05354124623851298	0.013899853041062449	-0.003559270195090114
0.5	-0.03960178118222231	-0.03965163161159718	-0.039684450673467396	-0.039654353594891764	-0.03980051586702597	-0.03986546873713798	0.06450292000479255	0.0514208776687746	0.04280830678024806	0.05070655883252304	0.01234979729674155	-0.004695516200185573
0.505	-0.039614475178402754	-0.039662621694542814	-0.039697986330420786	-0.03966213809333878	-0.039804686173966985	-0.0398741139768943	0.06223018216847053	0.049463099895055436	0.04008540755050447	0.049591337135345366	0.011791653602619627	-0.006618618689085032
0.51000000000000001	-0.03962641763628179	-0.03967275563513157	-0.03971290428031608	-0.03966584298115574	-0.03980599015635216	-0.0398851511460464	0.06032974502193642	0.047885154321364455	0.037102784152047076	0.04974162528513563	0.012103525314207074	-0.009156048699563463
0.51500000000000001	-0.03963855102615224	-0.03968240915382547	-0.03972888698584886	-0.039668908255281986	-0.03980518090123903	-0.03989767985335598	0.05855850612170949	0.04659944175156527	0.03392604654660191	0.05028081447087566	0.013122517221328296	-0.012099738748639028
0.52000000000000002	-0.03965183932319968	-0.0396920188966899	-0.03974560770038589	-0.03967509484322581	-0.039803201802003925	-0.039910800611432234	0.056654562199855006	0.04550011730169918	0.030623071428362493	0.05019848528871997	0.014634095509702516	-0.015236928162749137
0.52500000000000002	-0.03966688896085466	-0.03970203987118974	-0.039762748450499985	-0.039686943767674496	-0.03980118607884252	-0.03992372642507252	0.054436565356497955	0.044471325988517725	0.0272605192483965	0.04875105256228605	0.01636349941251298	-0.018376536358286653
0.53000000000000003	-0.03968372775636796	-0.039712898368720835	-0.03978001537688815	-0.03970465133596118	-0.03980040043874548	-0.03993585315844379	0.05187038925545329	0.04339694409661641	0.023900874523193887	0.045792532470514506	0.017979445736643958	-0.021366700929554346
0.53500000000000003	-0.03970183856409414	-0.039724944147240523	-0.039797150520823915	-0.03972614400195188	-0.039802106300427686	-0.039946784639314364	0.04907410440947527	0.04217143733796248	0.0206001766547809	0.04181298728049141	0.019119664500299158	-0.024102200945272326
0.54000000000000004	-0.039720418520680784	-0.039738408078067	-0.0398139396700369	-0.03974830107612613	-0.03980734286091531	-0.03995632009587243	0.04626125109179013	0.040710805724302516	0.017406509473552115	0.03765844906710435	0.01944186964629268	-0.02652313026317612
0.54500000000000004	-0.03973872452008496	-0.0397533728500948	-0.03983021635566885	-0.03976843617593698	-0.03981668319156658	-0.0399644176802549	0.04365195376744039	0.03896203251975041	0.014359228698670859	0.03413924303585595	0.01869210990963676	-0.028607692665140027
0.55000000000000004	-0.03975634583178144	-0.039769763607916585	-0.0398458624597056	-0.03978521138944833	-0.039830054651145634	-0.039971148403144745	0.04139139911796166	0.03690926125561476	0.011488838269775196	0.031749010719661956	0.01676935394940355	-0.030362275137725915
0.55500000000000005	-0.039773309175209944	-0.039787362194149564	-0.03986080612156555	-0.039798811687562975	-0.03984671504235077	-0.039976651614238704	0.03950387712826416	0.03457527231114484	0.008817383845633478	0.030559763000772823	0.013759336972912012	-0.03181137042300359
0.56000000000000005	-0.039790006495611485	-0.03980584363825024	-0.03987501772466584	-0.03981062795264631	-0.03986541976506448	-0.039981098568456185	0.03789211560485221	0.032017702732604465	0.006359214144426091	0.03024307465011184	0.00991934987822668	-0.03298896175291016
0.56500000000000006	-0.03980699515057628	-0.0398248282912554	-0.039888504721476876	-0.039822666314398555	-0.039884727452908504	-0.03998466643847927	0.03637770056703606	0.02932060183077611	0.0041219638941919	0.030176159717005373	0.005616740261405503	-0.03393205831898172
0.57000000000000006	-0.039824752523098465	-0.03984393943581994	-0.039901305952497704	-0.039836773669825375	-0.03990332783435367	-0.03998752226589915	0.03476900643879543	0.026582946210272358	0.0021076297567244676	0.029640206795470934	0.0012449976653511052	-0.03467639821226863
0.57500000000000007	-0.039843481366015836	-0.03986285557028187	-0.03991348596609501	-0.039853858896039755	-0.03992027767963878	-0.03998981489040314	0.03293423958315533	0.02390628668257596	0.0003136362458294184	0.02809853892707647	-0.0028511528286222568	-0.035253963029134486
0.57999999999999996	-0.03986304778709483	-0.039881348902909286	-0.03992512968275596	-0.03987349851961426	-0.0399350909601229	-0.03999167252509602	0.030851602220686287	0.021383603490516122	-0.0012661831234164964	0.0254449634546944	-0.0064196045004113605	-0.035691818869635565
0.58499999999999996	-0.039883076524184304	-0.039899305738506814	-0.03993633759139001	-0.03989424578004058	-0.03994770137001796	-0.03999320390665844	0.0286146648963252	0.019090810986739357	-0.002640737432805358	0.022060166388874695	-0.009309388506282351	-0.036011821715167244
0.58999999999999997	-0.039903147950071334	-0.039916728709931334	-0.03994722153060152	-0.03991448157125687	-0.03995835659950471	-0.03999450146589387	0.02639092693047921	0.017081477763532145	-0.003820987703223387	0.01862186456637903	-0.011453944842101053	-0.03623082034573576
0.59499999999999997	-0.03992299060606677	-0.03993372382983894	-0.03995790100071761	-0.039933229342207	-0.0399675040169359	-0.039995645497228116	0.024353906998109152	0.015384548207633894	-0.004819420772466519	0.015797773263073203	-0.012844306842196632	-0.03636110282015862
0.59999999999999998	-0.039942576997435815	-0.03995047658246266	-0.03996849987403109	-0.03995047658246266	-0.03997570317455762	-0.03999670873528459	0.022618748163995152	0.014004393231179905	-0.005649681014561828	0.014004393231179905	-0.01350475026344028	-0.036410935214940945
0.60499999999999998	-0.03996209130626246	-0.0399672210711207	-0.039979143319643404	-0.03996698291136466	-0.03998357285069062	-0.039997761030222206	0.021204578105503802	0.012922438496501737	-0.006326343747300366	0.013306953655235501	-0.013477937543355176	-0.03638512470016443
0.60999999999999999	-0.03998180042418098	-0.03998420541269867	-0.03998995473314284	-0.03998380231163415	-0.03999176062147924	-0.03999887394358393	0.020032894307567238	0.01209982911258261	-0.006864807755735142	0.0134294932675285	-0.012821688548367714	-0.03628560431942291
0.61499999999999999	-0.040001896538586476	-0.04000165597968587	-0.04000105245850238	-0.040001731944020645	-0.04000091302080015	-0.04000012506190036	0.018959393559989303	0.011480923574554887	-0.007281279964604238	0.013842494882621008	-0.011616104692851206	-0.036112088699238175
0.62	-0.04002238754354752	-0.040019743237609554	-0.04001254610994225	-0.04002088033226706	-0.040011623079644995	-0.04000160163956655	0.017828052736857558	0.01099768910591923	-0.007592822060044767	0.01393485680730832	-0.009977051691771929	-0.03586289147250868
0.625	-0.04004309106734147	-0.04003855276814866	-0.040024532346695646	-0.04004059195872466	-0.04002434044970599	-0.04000340282921447	0.01652869135610152	0.010575157823995193	-0.007817426205531941	0.013250254585314827	-0.00806916482259288	-0.03553602418622347
0.63	-0.04006373801094679	-0.04005806601922066	-0.040037090026468394	-0.0400598523849179	-0.04003924983344856	-0.04000563925765973	0.01503549969822833	0.010137937093208677	-0.007974084691585115	0.011680400174981946	-0.0061091683780786984	-0.03513070209408757
0.63500000000000001	-0.04008413004277853	-0.04007815547643182	-0.04005027476669808	-0.040077952071075874	-0.040056153430655106	-0.040008428155717896	0.01341037228699471	0.009617389396550123	-0.008082816586047467	0.009488256503857921	-0.004350717800345211	-0.0346493438049153
0.64000000000000001	-0.040104261748973614	-0.040098597513529434	-0.040064113077284635	-0.040094953898864395	-0.04007441796806317	-0.04001188188772454	0.011771232681170578	0.008958653245008295	-0.00816461382353633	0.007149414243347162	-0.003047714255845692	-0.034100041672673
0.64500000000000002	-0.04012433827541912	-0.040119102983486345	-0.0400785963904125	-0.04011168448589338	-0.04009304320510374	-0.0400160879705591	0.010241819124250977	0.008126375674012629	-0.008241270697916477	0.005128756373092763	-0.0024036937475182263	-0.03349927522975611
0.65000000000000002	-0.040144677465281615	-0.04013936140505218	-0.04009367549089655	-0.040129326969561806	-0.04011086355988457	-0.04002108007353352	0.00890502724696441	0.007108050296469111	-0.008335065687311391	0.0037161306211472775	-0.002525017933531583	-0.03287434592168134
0.65500000000000003	-0.04016554174254681	-0.04015909085546284	-0.040109256022440254	-0.04014885559265976	-0.040126826250314926	-0.04002680249891788	0.007776010022136258	0.005914258168894682	-0.008468274268598502	0.0029603203237560244	-0.003397436121572499	-0.03226469144749571
0.66000000000000003	-0.040186974288897205	-0.04017808391264234	-0.040125195878448164	-0.04017050249455947	-0.04014024354883353	-0.040033075150189695	0.006801105378233391	0.00457577569033879	-0.008662506835929201	0.0026780883200288735	-0.004895958977631024	-0.03172103502273646
0.66500000000000004	-0.04020871597924716	-0.04019624095243294	-0.040141305338813334	-0.04019341132767889	-0.04015092861120314	-0.0400395708032986	0.005880497920115593	0.0031382045707129755	-0.008937887137769756	0.0025161889822992167	-0.006822473979382293	-0.03130144148527965
0.67000000000000004	-0.04023025740714344	-0.04021358538799855	-0.04015735074236136	-0.04021569676210649	-0.04015918515949953	-0.04004581912111022	0.004906768750534439	0.001655248994309591	-0.009312112528286145	0.0020670272297517375	-0.00895434880968186	-0.031063963146393904
0.67500000000000004	-0.040251030038748484	-0.040230259721757235	-0.04017306225344346	-0.04023510898187877	-0.04016568699377433	-0.04005124921716593	0.0038064417217172353	0.0001818807514241405	-0.009799464807094375	0.0010281094815265263	-0.011086497564165698	-0.031056664547974237
0.68000000000000005	-0.040270668920068496	-0.040246505047887245	-0.04018814587926067	-0.040250171469720986	-0.04017131486866698	-0.040055272821916475	0.002568723601069467	-0.0012315841540841421	-0.010409864830802158	-0.0006549575594751514	-0.013056916578406342	-0.03130711616901473
0.68500000000000005	-0.04028922358473728	-0.040262628870732314	-0.04020229934804359	-0.04026116657747094	-0.04017700934081517	-0.04005739479589695	0.001249049478299756	-0.002543886961680897	-0.011148079695997064	-0.0027524391347173577	-0.014754938937505603	-0.03181435781628711
0.69000000000000006	-0.040307201303493474	-0.04027896657069289	-0.04021523083809881	-0.04027026420981576	-0.040183668132354106	-0.0400573227576919	-0.000054127009829790795	-0.0037255341215107485	-0.012013192572779774	-0.0048571159161156854	-0.01611734128753541	-0.0325462308519934
0.69500000000000006	-0.04032540516940039	-0.040295841020709086	-0.040226678964629156	-0.040280690146832734	-0.040192087450331045	-0.040055041123160245	-0.0012383488499319861	-0.004759974582654196	-0.012998428493916678	-0.006564718154785709	-0.017118904552876176	-0.033443605033145266
0.70000000000000007	-0.04034462890185003	-0.04031352352845269	-0.040236432015528914	-0.04029548472603073	-0.04020292936571687	-0.04005082259346369	-0.0022350030681941024	-0.005643580597842583	-0.014091394270479111	-0.007620301976873245	-0.017762669258059645	-0.03443077734943487
0.70499999999999996	-0.0403653304567339	-0.040332198206273866	-0.040244344296560125	-0.04031641946037401	-0.04021669189751666	-0.04004517075075127	-0.003032122260208457	-0.006384782739711707	-0.01527474122358912	-0.00798143787360879	-0.018072894205932333	-0.03542916074910228
0.70999999999999996	-0.04038741104469803	-0.04035193151878481	-0.04025034766866939	-0.04034327491405424	-0.04023366096162056	-0.04003871197928453	-0.0036760325970889227	-0.00700262114013659	-0.016527203649473226	-0.007814271278552526	-0.01809176256228408	-0.03637033406022359
0.71499999999999997	-0.04041019408354334	-0.04037264920351275	-0.04025445692715254	-0.04037360361120417	-0.04025383108454487	-0.04003207164800791	-0.0042529325654805245	-0.007524845574758868	-0.017824914353886598	-0.007441672078421731	-0.017879454482078776	-0.037205061189153704
0.71999999999999997	-0.04043263914494393	-0.04039412370465143	-0.040256768491712974	-0.040403311303115905	-0.04027679483897724	-0.0400257708822829	-0.004857002120055111	-0.007985586420303621	-0.01914286151551268	-0.00723928374027058	-0.017516134281798473	-0.037906647902723405
0.72499999999999998	-0.04045373420269019	-0.04041597612061095	-0.040257452791335316	-0.04042823124813045	-0.040301621138328705	-0.040020167393976507	-0.005556291759907531	-0.008422569759520299	-0.020456335939025922	-0.0074922629097741444	-0.01710344420578754	-0.03846906001361342
0.72999999999999998	-0.04047291096742902	-0.04043769672566018	-0.04025674155713171	-0.04044606688304272	-0.04032676975878032	-0.040015444808865513	-0.006369678322756263	-0.008873883891818413	-0.02174222686947594	-0.008278653278339133	-0.01676228115004141	-0.0389016666430585
0.73499999999999999	-0.0404902910172167	-0.04045868673809348	-0.04025491182279702	-0.040457487756608075	-0.04035011582136641	-0.040011639134363806	-0.0072642638002805154	-0.009374417378114907	-0.0229800549219839	-0.009454470938625614	-0.01662347714901483	-0.039222878619540026
0.73999999999999999	-0.040506641303241664	-0.040478320849372605	-0.04025226868288152	-0.04046569446046461	-0.04036916269712039	-0.04000868389684461	-0.008173182086235166	-0.009952251267445755	-0.024152674912124358	-0.010745431330168594	-0.016809482632724186	-0.03945448426354746
0.745	-0.04052305817195266	-0.04049602536710354	-0.04024912876302125	-0.040474889607139734	-0.040381476895824914	-0.04000645692367385	-0.009024569056194285	-0.010625447934915027	-0.025246629899171355	-0.011877104649807207	-0.017408992198383124	-0.03961762189352266
0.75	-0.04054051738165083	-0.040511361694366525	-0.04024580597813572	-0.04048859042850982	-0.040385274272557545	-0.04000481801615875	-0.009769104369500764	-0.011399768931360278	-0.02625218147901453	-0.012673355655594562	-0.018451782092129217	-0.03973053050912717
0.755	-0.04055946602120626	-0.040524100987532924	-0.04024260060705733	-0.040508386961340265	-0.04037996530104344	-0.04000363364470931	-0.010396512367130687	-0.01226781160122424	-0.027163073719358916	-0.01309930084708405	-0.019894582219476716	-0.03980772995653534
0.76000000000000001	-0.04057960276655613	-0.04053427508528291	-0.04023979212014185	-0.040533293268669134	-0.04036641930197318	-0.040002789690505886	-0.010936984247020134	-0.013209849717827293	-0.027976106107064067	-0.013259080938516958	-0.021626640589177862	-0.03986011657673707
0.76500000000000001	-0.04059993329931352	-0.040542192309971255	-0.04023763566585799	-0.040559767383234024	-0.04034680374893183	-0.04000219552687014	-0.011448356952627008	-0.014196329300201288	-0.028690594913358236	-0.013359907619817524	-0.023495137112204738	-0.03989551188512308
0.77000000000000002	-0.04061911008375971	-0.04054841400612856	-0.04023636172023557	-0.04058264127546136	-0.04032405885966936	-0.04000178300104991	-0.011993554329032898	-0.015191605708366612	-0.029307795414550034	-0.013643279838412695	-0.025340673515749104	-0.039919343064593306
0.77500000000000002	-0.040635963251808696	-0.04055369640629951	-0.04023617815320092	-0.04059708425570141	-0.04030124279289529	-0.040001503121694655	-0.012615893188877327	-0.016158242653301118	-0.029830343568887356	-0.014289993978637314	-0.027028708351835767	-0.0399352766926084
0.78000000000000003	-0.040650024508383335	-0.04055890943603526	-0.04023727385619221	-0.04060102103952373	-0.04028100980585929	-0.04000132225490502	-0.013321564757304376	-0.017061127690581	-0.03026175917127792	-0.015332774879042235	-0.02846673962059535	-0.03994573175102953
0.78500000000000003	-0.04066180682926605	-0.04056494693663166	-0.040239823071877456	-0.04059662781087474	-0.0402653666843069	-0.04000121879714501	-0.014076767654919775	-0.017870807532788056	-0.030606036476104576	-0.016629855297814303	-0.029605483186747637	-0.03995225923913986
0.79000000000000004	-0.04067268771393274	-0.040572641010214794	-0.04024398962777898	-0.040589742595969903	-0.04025569613294786	-0.040001180754062525	-0.014820931191364174	-0.01856573399482852	-0.030867334872932216	-0.01792561229266853	-0.03042915398594607	-0.03995580373006577
0.79500000000000004	-0.04068442573381518	-0.04058268836507577	-0.040249930364161794	-0.04058748782775296	-0.040252937369812156	-0.04000120438570441	-0.015490108274112662	-0.01913341355776974	-0.031049772295278156	-0.018961540548400595	-0.03094208875962474	-0.03995686988119697
0.80000000000000004	-0.04069850807501548	-0.04059559132129954	-0.04025779713775027	-0.04059559132129954	-0.04025779713775027	-0.04000129400883162	-0.016040521048427084	-0.019570661762070965	-0.03115731755060043	-0.019570661762070965	-0.03115731755060043	-0.03995561428926403
0.80500000000000005	-0.040715585170646766	-0.04061161289431378	-0.040267736867123656	-0.04061654663375788	-0.04027089436925819	-0.04000146311142691	-0.016463440270695844	-0.019883228427975873	-0.03119377395831561	-0.01972095109485283	-0.031089919461837447	-0.03995187629522996
0.81000000000000005	-0.04073519848553555	-0.04063074521304884	-0.040279889168790675	-0.040648778866870856	-0.04029277843287602	-0.04000173709164297	-0.016787014146317863	-0.020084997458727032	-0.031162844533059564	-0.019515607070557547	-0.03075588190900084	-0.03994515347279945
0.81500000000000006	-0.040755906726029634	-0.04065269302177914	-0.04029438123375068	-0.04068681151947201	-0.040323789483039586	-0.040002158158394745	-0.017065260935459937	-0.02019683695318267	-0.031068267354847412	-0.019161657856457095	-0.03017600049101283	-0.03993451996398628
0.82000000000000006	-0.04077579106628977	-0.040676877470772664	-0.04031131974034556	-0.040722838859898185	-0.04036376178732816	-0.040002793194033284	-0.01735822471596637	-0.02024505791055944	-0.030914007767453476	-0.018903656224537324	-0.029383465467071698	-0.03991847950514729
0.82500000000000007	-0.04079317232139908	-0.040702467473513	-0.04033077982028285	-0.040749742136388295	-0.04041162812549223	-0.04000374561231107	-0.017710428458494874	-0.020259398135792545	-0.030704490979115616	-0.018930894919239515	-0.028432507912693042	-0.03989474154440095
0.83000000000000007	-0.04080725301625799	-0.04072844445582432	-0.04035279141431077	-0.04076421725834373	-0.04046506886254415	-0.04000517228897851	-0.01813603196747583	-0.020270514975044233	-0.030444854278284292	-0.019301629885777216	-0.027403886341952167	-0.03985991162794865
0.83499999999999996	-0.040818401877559224	-0.04075370045294172	-0.04037732377800148	-0.040768043577596294	-0.04052042249338406	-0.040007306191532414	-0.01861659711046361	-0.020307131636422043	-0.030141192748884202	-0.01993237099425656	-0.026402274782167622	-0.03980910205437002
0.83999999999999997	-0.04082795896119091	-0.04077716043376754	-0.04040426940266679	-0.040766812633361266	-0.04057305379272435	-0.040010483902109074	-0.019111586778165934	-0.020393172800682913	-0.029800767028716493	-0.020654235414840013	-0.025542538964071472	-0.039735503702844704
0.84499999999999997	-0.040837661708222936	-0.04079791074522973	-0.04043342913849239	-0.040767215127148086	-0.04061820218070633	-0.04001517422356182	-0.01957614596102016	-0.020545353289124477	-0.029432137850028853	-0.02129377334603009	-0.02492700456355959	-0.0396300223298508
0.84999999999999998	-0.040848940660119674	-0.04081531074224747	-0.04046450074196653	-0.04077442423958024	-0.040652063665131945	-0.04002199910892553	-0.0199785419275144	-0.020771671556344407	-0.02904519177039975	-0.021735940836092506	-0.024621698611784947	-0.03948117193853987
0.85499999999999998	-0.040862351702485145	-0.04082906667202672	-0.04049707328248902	-0.04079039296990521	-0.04067267754274556	-0.04003173176175426	-0.02031114111364197	-0.021071091219654954	-0.02865102754838751	-0.021954073257597344	-0.024641703405963222	-0.03927551348528148
0.85999999999999999	-0.04087733711260558	-0.040839255335133384	-0.04053062969563851	-0.040813185863761155	-0.04068025692310154	-0.040045251185129006	-0.020592002126845844	-0.02143442751335576	-0.028261684298525172	-0.02201112287671938	-0.02495170815521118	-0.03899897668510432
0.86499999999999999	-0.04089239943834369	-0.040846296639431706	-0.04056455916427315	-0.04083735321663079	-0.04067688947606123	-0.040063432241552406	-0.0208572494228135	-0.021846194891134683	-0.02788971081402274	-0.022038039153499982	-0.025480127113692422	-0.038639322789306936
0.87	-0.04090565182734779	-0.04085088454004376	-0.04059817993138501	-0.04085553251064679	-0.040665830172322955	-0.04008696121638037	-0.02114690970191499	-0.022287008558611307	-0.027547598403317684	-0.02219025105552273	-0.0261393131632543	-0.03818971527982048
0.875	-0.040915575406901585	-0.040853891895055186	-0.04063077171011173	-0.040861289171696714	-0.04065072029659879	-0.040116092530476495	-0.02148899216764809	-0.02273610295973421	-0.027247123526594065	-0.02258654559415056	-0.026843805091080454	-0.03765285335896
0.88	-0.04092170089675426	-0.04085626572799789	-0.04066161529193585	-0.040852353147077906	-0.04063498172212594	-0.04015039873141928	-0.02188775119483027	-0.023173610914938247	-0.02699866646213972	-0.02325049663713145	-0.027522039982405988	-0.037044530114877204
0.88500000000000001	-0.0409249136545679	-0.04085892654009605	-0.0406900355854194	-0.04083243475046706	-0.04062147212882636	-0.04018859840895942	-0.022321097641846428	-0.023582382679517604	-0.026810583152240292	-0.02408874968991968	-0.028121112679466445	-0.036395109056472544
0.89000000000000001	-0.04092721525380745	-0.040862680723908085	-0.04071544347273028	-0.04081011897195639	-0.04061236150951819	-0.04022855313355036	-0.022748553050722667	-0.02394926023752081	-0.02668870570848451	-0.024927206050677116	-0.02860661313340921	-0.0357476192908342
0.89500000000000002	-0.04093101764921016	-0.040868150621975796	-0.040737371786095926	-0.04079535927959355	-0.040609140371142514	-0.040267488196149774	-0.023126435918354723	-0.02426582442893922	-0.026636031985814285	-0.02558507909754605	-0.028960070632484562	-0.03515210133487156
0.90000000000000002	-0.04093825791955948	-0.04087572348588201	-0.040755501445051336	-0.040795744719604295	-0.04061267398880997	-0.04030241701891271	-0.02342390000884303	-0.024528689005470825	-0.02665263864491095	-0.025941665117211132	-0.029175955684697767	-0.03465723162040742
0.90500000000000003	-0.04094968170112739	-0.04088551896183222	-0.040769675218572346	-0.0408141455162428	-0.04062324200037294	-0.04033066602023383	-0.02363368305188547	-0.0247394300893585	-0.02673582047615486	-0.025969442661790666	-0.029259373849815546	-0.034301475026112416
0.91000000000000003	-0.04096455533340035	-0.040897374642501795	-0.04077989837634989	-0.04084787167247229	-0.04064052927949018	-0.040350348205015554	-0.023774099966157106	-0.024904224010862324	-0.026880428055279466	-0.02573697068206205	-0.029224916707351452	-0.034106387933620856
0.91500000000000004	-0.04098091194790258	-0.040910850161949716	-0.0407863272846619	-0.04088921131454427	-0.040663557702950756	-0.04036064810717738	-0.02388200671958816	-0.025033236855602412	-0.02707935210954962	-0.025388798634437548	-0.029096657839478145	-0.03407395966528125
0.92000000000000004	-0.04099626126432658	-0.04092525151590678	-0.04078924843138756	-0.04092776857543849	-0.040690572469709536	-0.04036185189335985	-0.02399931199742792	-0.025139780738199835	-0.027324090216748656	-0.025099354912472296	-0.028908898672822682	-0.03418839268763042
0.92500000000000004	-0.04100851097722909	-0.04093967796911812	-0.04078905120303613	-0.040954483142321245	-0.04071892735263345	-0.040355147580894535	-0.024157986072855214	-0.025239237043605457	-0.027605330601285796	-0.02500667263392293	-0.028706858536813616	-0.0344212278797587
0.93000000000000005	-0.041016729205304435	-0.04095309340029082	-0.040786197922824376	-0.040965455652948075	-0.04074505431877884	-0.04034228801428037	-0.02436945682431637	-0.025347752906100453	-0.027913497012550522	-0.025157703556775254	-0.028546012412011698	-0.03473788344249795
0.93500000000000005	-0.04102142655641992	-0.04096442178317845	-0.04078119428514335	-0.04096316844795974	-0.04076464383558828	-0.04032522919928771	-0.024622546475372792	-0.02548074645626528	-0.028239214324326162	-0.02549961526671018	-0.02848837934480185	-0.03510371365864269
0.94000000000000006	-0.04102425678054447	-0.040972662516759635	-0.0407745625791935	-0.04095459488711585	-0.04077316476389281	-0.040305832755428636	-0.024890189838190593	-0.02565130711467358	-0.0285736723911811	-0.02591784033093044	-0.028594292927198874	-0.03548836291488028
0.94500000000000006	-0.041027293486989316	-0.04097701573215579	-0.040766819202806295	-0.040947788578202436	-0.040766758882102336	-0.04028567606082237	-0.02514143490594188	-0.025868642176734992	-0.028908882238061408	-0.026291377816578948	-0.02890975470451581	-0.035868039270857945
0.95000000000000007	-0.04103219193687931	-0.04097700155894302	-0.040758457115384575	-0.040948781899619514	-0.04074333256933762	-0.04026597105447959	-0.025353656368576435	-0.026136783238223354	-0.02923783150718454	-0.026537207629120485	-0.029452442075973473	-0.03622598925574091
0.95500000000000007	-0.04103954687671447	-0.04097255278313447	-0.04074993319047208	-0.040959664946682885	-0.040703430777235435	-0.04024756636257613	-0.02552066961256138	-0.026453796955522132	-0.029554554319214537	-0.026633305206801364	-0.03020226325870421	-0.03655177151040513
0.95999999999999996	-0.041048658484687195	-0.04096406024623109	-0.040741659956269466	-0.04097795294643148	-0.04065042123769883	-0.04023099914165769	-0.025654412388671936	-0.02681171141333783	-0.029854134557781152	-0.02662166007556403	-0.03110227496756463	-0.03683994506011136
0.96499999999999997	-0.04105778190055654	-0.04095235683867704	-0.040734000951170454	-0.0409972113832589	-0.0405897839512859	-0.040216567186692434	-0.025780002695374157	-0.027197255245240776	-0.0301326619960645	-0.02659426562827085	-0.032071403194567284	-0.037088639151968326
0.96999999999999997	-0.041064790368969074	-0.04093863849870088	-0.04072726883070851	-0.04100903727893765	-0.04052777046765112	-0.04020440127407012	-0.02592589114991941	-0.02759333218389009	-0.0303871588389998	-0.026662820296442673	-0.03302407382143076	-0.03729827967626785
0.97499999999999998	-0.04106803837905563	-0.040924335303120174	-0.04072172538894455	-0.04100631275003879	-0.04047002627616077	-0.04019452715363293	-0.026112424944788985	-0.027980978820617813	-0.030615491255022855	-0.02691503590204642	-0.03388830465635916	-0.03747058673233957
0.97999999999999998	-0.04106710532358602	-0.04091095674809865	-0.040717582751296964	-0.04098681041024848	-0.0404207143148154	-0.04018691357720708	-0.026343039148317614	-0.028341450116140945	-0.030816277151188627	-0.027370664504317986	-0.034615640274506455	-0.037607854304402936
0.98499999999999999	-0.04106309924278737	-0.040899938234439694	-0.04071500511877445	-0.04095517925278333	-0.04038232755829766	-0.04018150682651389	-0.02660177190152347	-0.02865808830044024	-0.03098879832911858	-0.027961886352050547	-0.035181529975531964	-0.03771247145592215
0.98999999999999999	-0.041058352249369455	-0.040892510110381156	-0.040714110570798004	-0.040921588550890606	-0.04035602842625718	-0.04017825397437554	-0.02685848971144003	-0.02891774378029091	-0.03113292250391827	-0.028556678147031354	-0.03557921171380699	-0.03778662875273467
0.995	-0.04105560336285353	-0.040889599953318846	-0.04071497255225656	-0.04089758980277863	-0.04034220581952332	-0.04017711741312574	-0.027079861579808698	-0.029111673058330248	-0.031249038543396498	-0.02901388068232086	-0.03581154559371195	-0.03783215782107332
1.	-0.041056998321050295	-0.0408917684334561	-0.04071762077536827	-0.0408917684334561	-0.04034098660786832	-0.04017808269465178	-0.027241572789262702	-0.029235969045080933	-0.03133800665042566	-0.029235969045080933	-0.03588414406183606	-0.03785046480021934
1.0050000000000001	-0.04106330281021925	-0.04089917334032224	-0.040722041358670344	-0.04090711063412809	-0.040352554032244276	-0.0401811608708343	-0.027337000945962073	-0.029291638234672908	-0.031401123975273344	-0.029197112063022623	-0.03580139229023012	-0.03784253374113586
1.01	-0.04107361917378984	-0.040911556581050085	-0.04072817610745836	-0.040940204448014626	-0.040377213654958014	-0.04018638550533135	-0.027379334350004902	-0.029284421225567868	-0.031440105196606914	-0.028947658284506815	-0.03556575782730052	-0.03780899111880722
1.0150000000000001	-0.04108570786807917	-0.04092825366295964	-0.040735920917914836	-0.04098204091063324	-0.04041518885458792	-0.040193803424132236	-0.02739658205927046	-0.029224386031215188	-0.031457076832080544	-0.028599997848866257	-0.035180288535660915	-0.03775023685054023
1.02	-0.04109680662632839	-0.04094823089298966	-0.04074512336895613	-0.04102082320527115	-0.04046615949281528	-0.04020345713852862	-0.027421318342702974	-0.02912525302617911	-0.0314545833070983	-0.02829273108016147	-0.03465386904045305	-0.03766666017963151
1.0249999999999999	-0.04110464276460914	-0.040970158269171275	-0.040755579661863384	-0.04104653471172818	-0.04052863025007691	-0.04021535586263715	-0.027479016742439865	-0.029003381152118236	-0.03143560198912648	-0.02813766402693941	-0.03400804429928548	-0.03755896907408677
1.03	-0.041108229705841416	-0.04099252285185472	-0.04076703119021026	-0.0410550427310068	-0.04059934666256584	-0.0402294315418402	-0.02757961008070501	-0.028876384779375017	-0.031403563347510925	-0.02817569856542231	-0.03328287339108644	-0.037428665560560126
1.0349999999999999	-0.041108124793995435	-0.041013777920299664	-0.04077916118304578	-0.041049150955760366	-0.04067310372221204	-0.04024547705258536	-0.02771554454430801	-0.028761455594741796	-0.03136237100929845	-0.028369317019010784	-0.03253810334595908	-0.03727868924671687
1.04	-0.0411060756344295	-0.041032510529048286	-0.040791592068952644	-0.041036339326584154	-0.04074326946139186	-0.04026306687364589	-0.02786660138110441	-0.02867359388708406	-0.031316414703310355	-0.02863159284729292	-0.03184650273851221	-0.03711421611505023
1.0449999999999999	-0.04110424292492322	-0.0410475998967978	-0.04080388445104073	-0.041025085197974695	-0.04080306134610449	-0.04028146737871993	-0.028008955010046205	-0.0286240452979612	-0.031270567008773044	-0.02886853386150972	-0.0312795051582501	-0.036943527619459536
1.05	-0.041104326023915706	-0.041058336949828335	-0.04081553883540671	-0.041021640637573326	-0.04084716402565042	-0.040299555170182993	-0.02812469729641172	-0.02861923800632705	-0.031230152756297133	-0.02901384956731201	-0.030890073197299722	-0.03677875170437939
1.0549999999999999	-0.041106909876978105	-0.04106448330772229	-0.040826001461789496	-0.041028078404536865	-0.04087299097110589	-0.04031577618936445	-0.028208453602346015	-0.028660409872931475	-0.0312008784420545	-0.029048219317892768	-0.030700314673647387	-0.03663614024447005
1.06	-0.04111124689766399	-0.04106626294908686	-0.04083467565871522	-0.04104171361591134	-0.04088104699264411	-0.04032819041926724	-0.02826907224846876	-0.028743947320647802	-0.031188708945839777	-0.02900310345816829	-0.030699187877924593	-0.0365354431087619
1.065	-0.04111554039668724	-0.0410642953072047	-0.04084093997940808	-0.041055860722945745	-0.04087435182611438	-0.04033464691944023	-0.028326026353103856	-0.028862299020529013	-0.031199681170323672	-0.02895056576071522	-0.03085003088504329	-0.03649796696725497
1.0700000000000001	-0.04111764067735262	-0.04105948875282859	-0.04084417386604541	-0.04106194221610308	-0.04085734133266555	-0.04033310992539737	-0.028401768746325735	-0.0290052359269169	-0.031239649813126973	-0.028979775298106126	-0.03110300542823652	-0.036543177046128694
1.075	-0.041115923690143504	-0.041052916075985976	-0.04084379067854249	-0.04105280273568699	-0.040834771727189106	-0.04032210324606865	-0.028512616697345797	-0.029161220738290687	-0.03131396972997516	-0.029162387469913675	-0.031406811339217265	-0.036684250470438586
1.0800000000000001	-0.04111003098987442	-0.04104569028511189	-0.04083927663963871	-0.041026360784050794	-0.04081095263614206	-0.040301168825745824	-0.02866148656421763	-0.029318700598845778	-0.031427131727233666	-0.029516143561688607	-0.03171644986080959	-0.036923683385142125
1.085	-0.04110115927189026	-0.04103885317708135	-0.0408302327479503	-0.04098766275226476	-0.04078936569626533	-0.04027117993022536	-0.02883549501602984	-0.02946720808768355	-0.03158238241373126	-0.029986220884093383	-0.031996727925651385	-0.03725054335023081
1.0900000000000001	-0.04109173603988733	-0.04103328353660838	-0.04081641528736399	-0.04094748823764726	-0.04077256387918745	-0.04023435390380521	-0.02900979247184326	-0.029598217803704828	-0.031781371037072334	-0.030461895566527664	-0.03222281114590288	-0.03764082347403426
1.095	-0.04108457653723479	-0.04102962780530247	-0.040797769600168954	-0.04091798185724214	-0.04076221428128708	-0.04019389749098773	-0.02915636828000916	-0.02970574750046855	-0.03202387342465276	-0.030821987343607762	-0.032379356666642156	-0.03806140653838797
1.1000000000000001	-0.041081857152959055	-0.04102825371012792	-0.04077445167432743	-0.04090804744865256	-0.04075918154667839	-0.04015336328707745	-0.029254290622783397	-0.029786714905144625	-0.03230764191348249	-0.030980681731174207	-0.032459314759958405	-0.038476696015216624
1.105	-0.04108431691523296	-0.041029226265174176	-0.04074683306857455	-0.040920618597028835	-0.04076359331615672	-0.04011592512578434	-0.0292972999102393	-0.029841069630185464	-0.03262841864977101	-0.030913076608291262	-0.03246298739920022	-0.038855766393839745
1.1100000000000001	-0.04109098900525261	-0.04103230532774352	-0.040715486752275085	-0.04095192187874087	-0.04077486082096982	-0.04008381589846919	-0.029295954769483136	-0.02987171926878257	-0.032980128561043764	-0.030660387229473944	-0.03239759041100885	-0.03917765516982191
1.115	-0.04109955853680104	-0.04103696411175535	-0.040681154247919474	-0.04099243024962948	-0.04079164790326971	-0.04005809003907776	-0.029273646499591417	-0.02988426422272628	-0.03335524121094498	-0.030318698526961025	-0.03227735952736766	-0.03943332321732196
1.1200000000000001	-0.041107217078736186	-0.04104242837750355	-0.04064469744954537	-0.04102989163485806	-0.04081179911205026	-0.040038724992722936	-0.029257982657232052	-0.029886550772394084	-0.03374526340240395	-0.03000817995379483	-0.03212407367267018	-0.03962429721197659
1.125	-0.041111684169541925	-0.0410477361349115	-0.040607040961793614	-0.04105408965759252	-0.040832263095448684	-0.04002494766284733	-0.0292708714543186	-0.029888049158734595	-0.03414130317762688	-0.029826729798946808	-0.031967630753818276	-0.039759224167315754
1.1300000000000001	-0.04111198071997059	-0.04105181740790262	-0.04056911217883856	-0.04106093243476898	-0.04084909082361572	-0.040015623427850214	-0.02932129754363083	-0.029899064852744333	-0.03453463579631699	-0.029811530367622838	-0.03184591234273778	-0.03984996328230821
1.135	-0.0411086521690539	-0.04105359263766578	-0.04053178630705113	-0.04105328579834596	-0.04085764297913724	-0.04000957807619234	-0.02940354208064687	-0.0299297991193278	-0.034917205430117615	-0.029932731878610827	-0.03180267897187994	-0.039908453089117106
1.1400000000000001	-0.04110339743752365	-0.04105208612540718	-0.04049584221083087	-0.04103854235280158	-0.04085316238971955	-0.0400057945633133	-0.02950106185072176	-0.02998929417204939	-0.03528201124429104	-0.03011816453739416	-0.03188207362429735	-0.039944864144360354
1.145	-0.0410983024412237	-0.04104654690494162	-0.04046193273522167	-0.04102496991336285	-0.04083177403337798	-0.04000349027415918	-0.029593968584159643	-0.030084334184999922	-0.03562334892985758	-0.03028876863201596	-0.03211923200992994	-0.03996693087333044
1.1500000000000001	-0.04109499398590623	-0.04103656365200619	-0.04043057061435371	-0.04101860884105207	-0.04079171991277466	-0.040002113195437186	-0.029667044902709473	-0.030218425115094063	-0.035936902958743085	-0.030387856415865673	-0.03252890297697777	-0.0399800587456687
1.155	-0.04109401727313397	-0.041022154436312366	-0.04040212878008167	-0.041021410643985075	-0.04073432638278647	-0.040001298965130945	-0.02971546553620343	-0.030391026919106282	-0.03621970566718105	-0.030398019091909922	-0.03309681375522695	-0.03998778881103206
1.1599999999999999	-0.041094640173565414	-0.04100380985421125	-0.040376852242034834	-0.04103072535050611	-0.0406641140571393	-0.04000081893445117	-0.029746413325555516	-0.03059722857485507	-0.036469993317916526	-0.03034510885477751	-0.03377918770840007	-0.03999232897204168
1.165	-0.0410951420792946	-0.04098247295641542	-0.04035487788229278	-0.041040103593099904	-0.040587807644262196	-0.04000053489218104	-0.02977617123683997	-0.030828007195836393	-0.036686995441969295	-0.030289989552177213	-0.03451245202404779	-0.03999500645060663
1.1699999999999999	-0.04109349027863232	-0.04095945215768791	-0.04033625843680271	-0.041041361775687395	-0.040512624307528486	-0.04000036546250359	-0.029823699615967342	-0.031071092673130716	-0.0368706929303025	-0.030308820805339982	-0.03522938700096056	-0.039996598912410794
1.175	-0.04108817587258271	-0.040936280081920434	-0.04032098741638613	-0.04102772971221372	-0.04044463115779727	-0.04000026354687743	-0.029902873466957247	-0.031312306497771836	-0.03702157469171519	-0.03046375020118746	-0.03587429093593409	-0.03999755456242334
1.1799999999999999	-0.04107890762739548	-0.04091454493566532	-0.040309022493900594	-0.04099733367690247	-0.040387835088210686	-0.0400002021808129	-0.03001616897785315	-0.031537123412609024	-0.03714041472800246	-0.030771025572478586	-0.036411110750507666	-0.03999812908999749
1.185	-0.04106687773681706	-0.04089572536545107	-0.040300305715420114	-0.0409552284727277	-0.040344163492622105	-0.04000016608891121	-0.030152381446678537	-0.03173217190395912	-0.037228083375643026	-0.031182939425881726	-0.036823262236746326	-0.03999846694687961
1.19	-0.041054446260262736	-0.04088105352317454	-0.04029477961474047	-0.04091208634418423	-0.040314046385915854	-0.040000146833378214	-0.030289694414166304	-0.03188645332634737	-0.03728539969510534	-0.03160067472714259	-0.037107973644280576	-0.03999864782395613
1.1950000000000001	-0.041044328551111904	-0.04087141833981386	-0.04029239883462557	-0.04087988227595565	-0.04029717605995454	-0.040000140147145175	-0.030403236879389	-0.03199217968593719	-0.03731302725597552	-0.03191440110741014	-0.03726912737426961	-0.039998712130437465
1.2	-0.04103860435140044	-0.04086730844769572	-0.04029313716713831	-0.04086730844769572	-0.04029313716713831	-0.04000014460439191	-0.03047415837996338	-0.032045245239605336	-0.03731141293280685	-0.032045245239605336	-0.03731141293280685	-0.03999867372158316
1.2050000000000001	-0.04103795138674817	-0.04086878714715354	-0.04029699005093249	-0.04087710110507845	-0.040301773917998863	-0.040000161185783194	-0.030496546217974454	-0.032045409250563796	-0.037280767424377366	-0.031969286885013895	-0.037236966471707426	-0.03999852418749045
1.21	-0.04104140161293135	-0.0408754920058109	-0.0403039725670814	-0.04090539135788317	-0.04032326679826975	-0.0400001935933323	-0.0304795189070277	-0.03199626255147688	-0.03722108642646059	-0.031722923032350456	-0.03704469879564539	-0.03999823017207096
1.2150000000000001	-0.0410467085862895	-0.04088665714771287	-0.04031411293324353	-0.040942731866637556	-0.04035791922580793	-0.040000249430276275	-0.03044376082935796	-0.031904998318643796	-0.03713221200629676	-0.031393047396973725	-0.03673226935329109	-0.03999772275167351
1.22	-0.041051184393664286	-0.04090116279686229	-0.0403274414899467	-0.04097714997370478	-0.04040566302772425	-0.04000034265920261	-0.030413841646042133	-0.03178194679688483	-0.03701393400320263	-0.03108899024761264	-0.03630060144961341	-0.03999687515777681
1.2250000000000001	-0.041052672109418174	-0.04091761953308862	-0.04034397528079232	-0.04099882320205964	-0.0404653516826535	-0.040000498164767494	-0.030409377678090564	-0.031639806642237395	-0.036866130510501326	-0.03089998109419959	-0.03576030162168775	-0.039995461350123766
1.23	-0.04105025585554948	-0.04093449084579766	-0.0403636986159231	-0.04100393376086678	-0.04053405569951671	-0.04000075984725025	-0.030438633250704145	-0.03149253998126351	-0.03668894409426291	-0.030860342430916395	-0.03513803957326245	-0.03999308246824359
1.2350000000000001	-0.04104444146439507	-0.040950247006945134	-0.04038654051265119	-0.040995255915543594	-0.04060674234247913	-0.04000120448025955	-0.030496946390024798	-0.03135399296412627	-0.036482986036676435	-0.030944470663529552	-0.03447943690041008	-0.03998904080231503
1.24	-0.04103679164980805	-0.040963530078474766	-0.040412350617221184	-0.04097970160502461	-0.04067673492812453	-0.04000196443123101	-0.030570087053922265	-0.03123642174141099	-0.03624955464834513	-0.031089337139023974	-0.033844904652766156	-0.03998213294300699
1.2450000000000001	-0.04102921245001736	-0.04097330069626921	-0.040440876044479754	-0.040964896684012785	-0.04073704105671792	-0.0400032627245054	-0.03064074594250151	-0.03114918548588283	-0.03599084629409468	-0.031225608274791906	-0.03329763791672576	-0.039970330063958025
1.25	-0.04102317938595778	-0.04097893785829991	-0.040471742359980044	-0.040956362476614924	-0.04078210517381419	-0.04000546259660909	-0.030695544399666583	-0.031097862248748522	-0.035710130693141294	-0.031303155318010215	-0.032887793710060655	-0.039950324949554986
1.2550000000000001	-0.0410191759776091	-0.04098027423155927	-0.04050444242827187	-0.040955843077208634	-0.040809182416012106	-0.04000912863173945	-0.030730112260565552	-0.031083942047248604	-0.03541185743794929	-0.03130615495566748	-0.03264010306173688	-0.03991697077511791
1.26	-0.04101652763544736	-0.0409775665720594	-0.040538336787254166	-0.04096087785591465	-0.040818708448076724	-0.04001508562463245	-0.030750591251791033	-0.031105098879497136	-0.03510166097223705	-0.031256949898321285	-0.03255055266791555	-0.03986273554836889
1.2650000000000001	-0.04101367829491148	-0.040971415944102266	-0.04057266835822038	-0.04096559344380912	-0.04081364157076911	-0.04002444440973434	-0.03077113866123636	-0.031155909034071942	-0.03478623849633195	-0.031208918996029372	-0.03259233893654821	-0.03977745003609269
1.27	-0.04100881138165314	-0.04096265976434205	-0.040606592595904815	-0.04096260958289871	-0.04079827840142421	-0.040038546648799835	-0.030808312459227404	-0.03122881846613788	-0.03447309010633241	-0.031229275689515758	-0.0327265633894666	-0.039648785929703396
1.2750000000000001	-0.04100060195109973	-0.040952256536807397	-0.04063922179479208	-0.04094586387496796	-0.040777134261929505	-0.04005877697306444	-0.030874250753170226	-0.03131517346732352	-0.03417013148338385	-0.031373476200895416	-0.032912334022840696	-0.039463938764976225
1.28	-0.040988832264589534	-0.04094117794934494	-0.04066967963235613	-0.04091375865748943	-0.04075421504519671	-0.04008621954206045	-0.030971057611591725	-0.03140618506678358	-0.033885212855848855	-0.03165654826321214	-0.03311332726953583	-0.0392127367745814
1.2849999999999999	-0.04097462252020754	-0.04093031622253123	-0.04069715976674487	-0.04087106631700724	-0.04073269641230748	-0.040121205910786904	-0.03108864891671726	-0.03149375855209687	-0.033625598307250135	-0.03203550338030296	-0.033300672996820074	-0.0388917674258531
1.29	-0.0409601403517668	-0.040920409944094946	-0.04072098104652974	-0.04082776066303884	-0.0407148676236955	-0.040162891935575006	-0.031207321781566547	-0.031571160973933574	-0.03339747118006234	-0.03241961538374617	-0.0334534560782033	-0.03850828436566253
1.2949999999999999	-0.040947859539600534	-0.04091198942540779	-0.04074063205895412	-0.04079498057751916	-0.040702190916235954	-0.040209059074241306	-0.03130445044416921	-0.031633518562919995	-0.03320553045867254	-0.032706943677906	-0.033558184884273874	-0.03808211716587514
1.3	-0.04093965547800328	-0.04090534189055	-0.04075579939025051	-0.04078071781949783	-0.04069538403470248	-0.04025629988079625	-0.031362732856327125	-0.03167814167203639	-0.0330527290124563	-0.03282368003094317	-0.03360806400242215	-0.03764410404541799
1.3049999999999999	-0.04093611082225703	-0.040900496498045676	-0.04076637672667034	-0.04078735416944566	-0.040694485418659714	-0.04030060541187473	-0.03137659959791829	-0.0317046767554749	-0.03294018056859884	-0.0327469375420658	-0.03360243926667727	-0.037230839802302
1.31	-0.040936309056354814	-0.0408972287721966	-0.040772455108723286	-0.04081113877676318	-0.040698889010106064	-0.04033818789331109	-0.03135422478148791	-0.03171508784269006	-0.032867234177555514	-0.03251003342612575	-0.03354653547025431	-0.036877210054367116
1.315	-0.04093819144695775	-0.04089508342470971	-0.04077429749998693	-0.040843228904017724	-0.040707345916412355	-0.040366254745411674	-0.03131438805283997	-0.031713474565800696	-0.03283168948262061	-0.03219353462805887	-0.03345151550646919	-0.03660927777292459
1.3200000000000001	-0.040939332176247206	-0.040893413944206695	-0.040772302740459836	-0.04087259313205597	-0.040717936391622	-0.0403834742534688	-0.031279443665963344	-0.03170573857993983	-0.032830108745962455	-0.03189903448725792	-0.033334834145245955	-0.03643990814475494
1.325	-0.04093781244297326	-0.04089143696482593	-0.04076696464068556	-0.04089034309680012	-0.040728031487409	-0.04039002017314287	-0.03126727355909518	-0.03169911296073803	-0.03285817495050569	-0.03170929884630973	-0.03322071287543246	-0.0363682082659378
1.3300000000000001	-0.04093283351703604	-0.040888299475787225	-0.04075883151064274	-0.04089315576583046	-0.04073430199097014	-0.040387258928597645	-0.03128553425660278	-0.031701568168110345	-0.0329110488809216	-0.03165620104477167	-0.03314020194519832	-0.036382254061998416
1.335	-0.04092484811851777	-0.04088315722939946	-0.04074847014722217	-0.04088360266558943	-0.040732890582150745	-0.04037725404902419	-0.0313302860916778	-0.03172110494506815	-0.032983688980482796	-0.031716929335847396	-0.033129734984449155	-0.036463544002189555
1.3400000000000001	-0.04091521980403569	-0.04087526242929037	-0.040736436679015116	-0.040867806458311506	-0.04071989842148784	-0.0403622725951123	-0.0313890010081637	-0.03176494666857353	-0.033071112018569084	-0.03183509742175766	-0.033226714987676736	-0.03659149754241962
1.345	-0.04090559492404525	-0.04086405666350487	-0.040723255102648966	-0.04085240722039079	-0.04069226293448074	-0.04034441550603345	-0.03144631904439607	-0.03183866336819812	-0.033168586491256966	-0.0319486966922181	-0.03346131904926337	-0.036746867416600215
1.3500000000000001	-0.04089723597453851	-0.04084926037843388	-0.04070940312226416	-0.04084215654580772	-0.040648860311581915	-0.040325411593022144	-0.03149028628644135	-0.031945304363818025	-0.03327176166662545	-0.03201267970724285	-0.033845971797449845	-0.036913677589537335
1.355	-0.04089054665419822	-0.04083094419272227	-0.040695304141118854	-0.040838514848728795	-0.04059135354401317	-0.040306553795957586	-0.03151692077963883	-0.03208467587707872	-0.0333767421576955	-0.0320125600880286	-0.03436694423873672	-0.037079860865063936
1.3600000000000001	-0.040884942601183846	-0.04080956358800085	-0.040681323932502504	-0.04083933057463663	-0.04052421195235484	-0.040288729370316086	-0.03153160715912392	-0.03225294105664136	-0.033480120965356144	-0.031968088077268836	-0.034983592451663284	-0.03723702562260598
1.365	-0.040879102328607794	-0.040785941189723576	-0.040667770532591	-0.0408395788562225	-0.04045368230525738	-0.04027249571495252	-0.03154690139748977	-0.032442701883148344	-0.033578983956530015	-0.03192694339978501	-0.035637571263600044	-0.037379789505388956
1.3700000000000001	-0.040871504191047	-0.04076119157354011	-0.040654896117825884	-0.040833016500490135	-0.04038612473533505	-0.0402581668172855	-0.031577534609606786	-0.03264362724877036	-0.033670896889130525	-0.031949490642637336	-0.0362683802864709	-0.03750500214930367
1.375	-0.04086106163545445	-0.04073659903416138	-0.04064289993295275	-0.040814561310408205	-0.04032651829307157	-0.040245890700097535	-0.03163432586645013	-0.032843546578835266	-0.033753883440962716	-0.03208610138451244	-0.03682770021795471	-0.037611040389227496
1.3800000000000001	-0.04084763379267165	-0.04071347203485717	-0.040631931635689546	-0.04078295696419269	-0.04027775626248988	-0.04023571018393355	-0.031719116979042596	-0.033029798351060624	-0.033826400035452016	-0.032350971508004575	-0.03728648487365346	-0.037697250302102865
1.385	-0.04083221021555734	-0.04069300267966182	-0.040622094671074964	-0.04074243692257308	-0.04024080535627407	-0.04022760642550276	-0.03182272018235256	-0.03319057045919696	-0.033887311038304765	-0.032704830643340246	-0.03763385170834197	-0.03776354412041902
1.3900000000000001	-0.04081665717021059	-0.04067615384870783	-0.04061344946578743	-0.040701729967368504	-0.040215374242963065	-0.0402215279280085	-0.03192709661163276	-0.033316014485143784	-0.03393586629543652	-0.03306318680845326	-0.037870960399043335	-0.03781012935920632
1.395	-0.04080308210381235	-0.04066358450965882	-0.04060601634403348	-0.040670510847305975	-0.04020066233480475	-0.040217408484372594	-0.03201137993669077	-0.0333990254515741	-0.033971681971672565	-0.033330126045609657	-0.038003921210344536	-0.03783733970418748
1.4000000000000001	-0.04079306106473946	-0.040655611721832706	-0.040599778126078206	-0.040655611721832706	-0.04019592479883642	-0.04021517702152505	-0.03205948085069382	-0.033435691571326295	-0.03399472511360324	-0.033435691571326295	-0.03803830412794803	-0.037845541363865046
1.405	-0.04078705325602371	-0.04065220119403531	-0.040594682394605106	-0.04065892043858177	-0.040200775281728676	-0.0402147613286083	-0.03206610705010369	-0.03342548370689314	-0.03400530215474673	-0.033357750340024035	-0.0379760841086304	-0.037835097716812684
1.4099999999999999	-0.04078424291968396	-0.04065297847585857	-0.040590643417681496	-0.04067701749728089	-0.04021523936599941	-0.04021608655302032	-0.03203871581584406	-0.03337125387814532	-0.03400405157427692	-0.03312722045910051	-0.03781498599817843	-0.037806385733564894
1.415	-0.04078286582888708	-0.04065725791327847	-0.04058754371267433	-0.04070216735095693	-0.04023957768836729	-0.04021906827937392	-0.0319946312243656	-0.03327906292195948	-0.03399194099651796	-0.03281983147149051	-0.0375501450248241	-0.03775986855126251
1.4199999999999999	-0.040780881027105205	-0.04066409232289448	-0.0405852352345606	-0.040724896341162255	-0.040273882492917266	-0.040223599033944075	-0.0319545129749289	-0.03315779743413196	-0.03397026906425609	-0.032531328198659476	-0.03717816419316953	-0.03769623916579914
1.425	-0.04077670323657733	-0.040672348738023376	-0.0405835401871782	-0.040737730846517564	-0.040317484888054915	-0.040229526313715874	-0.031934918045218405	-0.03301850768866644	-0.03394067230331129	-0.03233959708478418	-0.03670332049490228	-0.03761665917724917
1.4299999999999999	-0.04076969292963953	-0.04068081197947047	-0.04058225150132745	-0.040738016411148936	-0.040368330589492504	-0.04023662005385637	-0.031943046716297566	-0.03287343029622548	-0.03390513675660513	-0.03227462859764415	-0.036144407414669205	-0.037523120394517905
1.435	-0.040760237075042643	-0.04068830869354667	-0.04058113311390272	-0.040728009181372093	-0.04042264333289075	-0.04024452844716067	-0.031975531842483064	-0.03273475159890418	-0.03386601322024516	-0.0323157042900431	-0.03553890743018756	-0.03741894890125189
1.44	-0.04074945045628343	-0.04069383386607174	-0.040579920328072734	-0.04071278541351268	-0.04047523634772727	-0.040252724144514695	-0.03202117612378785	-0.032613283279336366	-0.03382603330062198	-0.03241152069724013	-0.03494052330437675	-0.0373094399750601
1.4450000000000001	-0.0407386595888242	-0.04069665561050027	-0.04057832073544623	-0.04069773392693273	-0.04052058268579728	-0.040260449087691705	-0.03206613933965183	-0.03251729940884262	-0.033788321167908766	-0.03250571733172295	-0.03440847915089016	-0.03720254525613076
1.45	-0.04072886918247611	-0.04069637673181503	-0.04057601641684917	-0.04068665327708343	-0.04055427479479335	-0.040266675873662554	-0.03209957800730967	-0.03245177299369546	-0.033756392947818126	-0.032557168306672664	-0.033992056621322736	-0.037109423765117694
1.4550000000000001	-0.04072039109019979	-0.04069294296417515	-0.04057266836122438	-0.04068067169923916	-0.040574166825952974	-0.04027011487938669	-0.03211782011950052	-0.03241814458166007	-0.03373413261706274	-0.032552410980707186	-0.03371773712203791	-0.03704453026045221
1.46	-0.04071275458461824	-0.040686602599938886	-0.04056792417514419	-0.04067803968629117	-0.040580651201482305	-0.04026930387637602	-0.0321256845788542	-0.03241460446895147	-0.03372573086601098	-0.03250920516944679	-0.03358512620078354	-0.037024805294156256
1.4650000000000001	-0.04070491902050713	-0.040677833472751605	-0.040561430099457035	-0.04067477215280567	-0.04057606909336778	-0.04026281073430208	-0.03213452595880225	-0.0324367460246042	-0.033735572817925254	-0.03247090417875537	-0.03357223118116343	-0.03706756244580547
1.47	-0.040695705108603875	-0.04066725669194709	-0.040552848004960465	-0.04066598246775017	-0.04056371534249292	-0.04024954936288971	-0.032157717248409226	-0.03247839985444226	-0.03376806304864804	-0.03249276344947349	-0.03364556181553574	-0.03718697384846326
1.4750000000000001	-0.04068429136340191	-0.040655552798381255	-0.040541877340927984	-0.04064773727596745	-0.04054694847562529	-0.040229152036568905	-0.03220512077068931	-0.03253248664952496	-0.03382738310675886	-0.0326215145937426	-0.03376961694948257	-0.03738969020254013
1.48	-0.04067060426856932	-0.04064338915040007	-0.040528280973385226	-0.04061914173142756	-0.04052865787591272	-0.040202275943664136	-0.03227842778389774	-0.03259179217801642	-0.03391718800852639	-0.032870985445082455	-0.033912848220933545	-0.03767092400125183
1.4850000000000001	-0.04065545235511541	-0.04063136147111916	-0.04051191260723862	-0.04058367392284717	-0.040511067038703615	-0.040170689820705124	-0.03236915909662406	-0.032649627541908255	-0.03404026298512204	-0.0332048106777924	-0.03405010717732479	-0.03801281228839707
1.49	-0.04064031927655441	-0.040619949495693634	-0.04049274230158449	-0.040548387642880226	-0.04049573231336622	-0.040137032476159386	-0.0324605239012766	-0.03270036905596639	-0.0341981774691886	-0.03354297820209483	-0.03416297140373238	-0.03838650323895911
1.4950000000000001	-0.04062685915740109	-0.040609486114316126	-0.0404708758193582	-0.04052102085343945	-0.04048361137741257	-0.04010426553150486	-0.03253293174791752	-0.03273987727456445	-0.03439098585401497	-0.033793664450049145	-0.03423928147178247	-0.03875800196759624
1.5	-0.04061628787148555	-0.04060013984676201	-0.040446563560226335	-0.040506929820101976	-0.040475135825633	-0.04007499810736748	-0.032571136924300026	-0.032765788596293935	-0.03461702931858476	-0.033889361779180976	-0.03427261324731429	-0.03909595710649531
1.5050000000000001	-0.04060892996915896	-0.040591910710162	-0.040420195834421434	-0.04050745116919101	-0.04047026801410544	-0.040050941053498795	-0.032570004483956395	-0.032777668787634	-0.03487288633547867	-0.03380822080918799	-0.03426191941091666	-0.03937843131682062
1.51	-0.040604111448586264	-0.04058463913098265	-0.040392283207987933	-0.04051969864065063	-0.04046854089161726	-0.04003268854574395	-0.03253644854896699	-0.03277702111988175	-0.03515350037969668	-0.0335793344876926	-0.03421136768773063	-0.039596146301166237
1.5150000000000001	-0.04060043595789976	-0.04057802668998841	-0.04036342323052233	-0.04053743356195317	-0.040469081282136846	-0.04001985916600241	-0.03248674402838876	-0.032767151228755766	-0.03545248461385443	-0.03327509309600164	-0.034130385267875464	-0.03975150222834634
1.52	-0.040596321580107834	-0.040571666620543165	-0.04033425743300694	-0.04055317119441034	-0.04047061535512743	-0.0400114666223387	-0.03244034705489188	-0.032752901461611264	-0.03576257128343695	-0.032987370592530055	-0.03403394263417593	-0.03985463600811248
1.5250000000000001	-0.040590565104363416	-0.04056508157009853	-0.04030542437021588	-0.04056114445943446	-0.04047146194490278	-0.04000632748657538	-0.0324128811023298	-0.032740273633605384	-0.03607614639952053	-0.03279085455432156	-0.03394302540858729	-0.039918709397802
1.53	-0.040582699917369784	-0.04055776647340494	-0.04027751515766105	-0.04055943013630956	-0.040469545576036	-0.04000336106993843	-0.03241123696056682	-0.03273595641283698	-0.036385795314942224	-0.03271428978275119	-0.03388489682848184	-0.03995622727486069
1.5350000000000001	-0.04057303374508897	-0.040549235326047435	-0.040251037249707584	-0.04054986627871266	-0.04046250552757764	-0.04000173371278348	-0.03243247926026161	-0.0327467627229953	-0.03668478582650646	-0.032738430321246174	-0.033892122057063184	-0.03997710447672896
1.54	-0.040562406828710554	-0.040539071386074696	-0.04022639036621862	-0.0405363370537385	-0.04044800802704484	-0.04000087728677495	-0.03246638771542717	-0.032778973139950734	-0.03696743148022607	-0.03281560036178816	-0.033998794815720046	-0.039988248474080605
1.5449999999999999	-0.04055180137367885	-0.04052697962907454	-0.04020385605030381	-0.04052286553064616	-0.04042432021765926	-0.040000440459541806	-0.03250022712469998	-0.032837590269811215	-0.03722930360549605	-0.03289350677395799	-0.034232879056414894	-0.03999401352247047
1.55	-0.040541949828869675	-0.040512837336991465	-0.04018359997802837	-0.04051223687694214	-0.04039103097584591	-0.04000022213819301	-0.03252395148594941	-0.03292555028726342	-0.03746728890793915	-0.03293383346814179	-0.03460583546632395	-0.039996935664854454
1.5549999999999999	-0.04053307036941622	-0.0404967342802188	-0.04016568437050801	-0.04050524425531473	-0.04034957816713284	-0.04000011400845294	-0.03253410156825739	-0.033043005395817254	-0.037679513338370905	-0.03292381923697585	-0.035103995195556036	-0.039998403258596146
1.56	-0.040524812752226386	-0.040478990725904544	-0.0401500869484711	-0.04050057988154923	-0.04030318099663193	-0.04000006034435384	-0.032535080202036354	-0.03318685123850913	-0.037865168046498685	-0.03287976777929508	-0.035687563203213146	-0.03999914166384148
1.565	-0.04051642427139255	-0.04046014273816562	-0.04013672280694527	-0.0404953478381139	-0.04025605035203852	-0.04000003338059023	-0.03253737821858005	-0.03335067809431674	-0.03802427838185199	-0.03284194455825997	-0.03629992810153879	-0.0399995176316577
1.5700000000000001	-0.04050706760441371	-0.0404408912966213	-0.040125466156120546	-0.040486050565212414	-0.04021221577257395	-0.040000019547393864	-0.03255340598792883	-0.03352524503475127	-0.038157453722635036	-0.0328620539017485	-0.036883483212966375	-0.03999971293471556
1.575	-0.04049617560749389	-0.04042202236550394	-0.04011616977086457	-0.04046991187025589	-0.0401745606876058	-0.04000001226384496	-0.032592363819482495	-0.03369943202269756	-0.03826564751523097	-0.032984467355531864	-0.037393902389245094	-0.039999816907360465
1.5800000000000001	-0.040483722639119805	-0.04040431411264825	-0.04010868093491468	-0.040446366811268356	-0.04014446886105364	-0.040000008332158554	-0.03265585843392914	-0.03386148209674004	-0.038349946628508616	-0.033223015035402294	-0.03780659476803158	-0.03999987349661352
1.585	-0.040470311103061186	-0.04038845036037777	-0.040102853461309936	-0.040418031593245016	-0.04012206290379524	-0.04000000618593371	-0.03273591383457447	-0.034000275837826444	-0.038411399602295955	-0.033543385445427516	-0.03811470440523427	-0.039999904456528484
1.5900000000000001	-0.04045701546936121	-0.04037495496386226	-0.04009855592467405	-0.04039010624326917	-0.04010673312930039	-0.04000000505377664	-0.032816576024953775	-0.03410641289509196	-0.038450886152331054	-0.0338682632676923	-0.03832235586900424	-0.039999920564132437
1.595	-0.04044501515272771	-0.04036415312090347	-0.04009567654390792	-0.04036821678587075	-0.04009765257020117	-0.040000004564957836	-0.0328790627621838	-0.034172981519811095	-0.038469025919402045	-0.03410795653580731	-0.038437406413575737	-0.039999926953547475
1.6000000000000001	-0.04043515730359647	-0.04035615734967189	-0.04009412524826182	-0.04035615734967189	-0.04009412524826182	-0.04000000456910594	-0.03290862005436873	-0.03419601356548861	-0.038466122727609284	-0.03419601356548861	-0.038466122727609284	-0.03999992554125606
1.605	-0.04042763947033036	-0.04035087156170615	-0.04009383341039576	-0.040354741608874166	-0.040095750100360865	-0.04000000506570723	-0.03290016198454884	-0.03417469287758301	-0.0384421409610937	-0.03411044083839725	-0.038410319323424126	-0.0399999158971441
1.6100000000000001	-0.04042194824602453	-0.040348007096496115	-0.04009475160351568	-0.04036173305986158	-0.040102435097048875	-0.04000000620279542	-0.03286023258120814	-0.034111387468768274	-0.03839671235030996	-0.033879131055922385	-0.038266700299524906	-0.03999989504277591
1.615	-0.04041707361603132	-0.040347108116447906	-0.040096845594807265	-0.040372545772209785	-0.040114286368387285	-0.04000000834321074	-0.0328044475795622	-0.03401152566008212	-0.03832917373015556	-0.033572663122505814	-0.038028277207996744	-0.039999856058959574
1.6200000000000001	-0.04041190012732733	-0.04034758755966795	-0.040100090673272235	-0.04038181213949565	-0.040131374706295866	-0.04000001223395468	-0.03275152197670855	-0.03388327261812067	-0.038238638452826525	-0.033281000129527026	-0.0376881127044537	-0.03999978471103624
1.625	-0.04040560118497325	-0.04034877625236227	-0.04010446436739306	-0.04038551255761315	-0.04015339188813815	-0.04000001937028838	-0.032716510793580116	-0.033736931341303414	-0.038124105351386016	-0.03307724766016193	-0.03724550074556543	-0.039999652162539014
1.6300000000000001	-0.04039787320873235	-0.04034998539834383	-0.040109937669322145	-0.04038241632620684	-0.04017927792290081	-0.04000003274923559	-0.03270613776761671	-0.033584023194225925	-0.03798460867284866	-0.03298949530265257	-0.03671345433106054	-0.03999939963685073
1.635	-0.040388941966701154	-0.04035057714121098	-0.04011646506779958	-0.040373900849938464	-0.0402070034906977	-0.0400000583990947	-0.03271778931931285	-0.03343609890240259	-0.03781940949224255	-0.032999406091263936	-0.03612424690582034	-0.03999890658620677
1.6400000000000001	-0.040379383072932463	-0.0403500319921157	-0.040123974000328834	-0.04036267099389428	-0.040233729273794434	-0.04000010840699691	-0.03274193025581026	-0.033303452914132364	-0.03762822327865677	-0.03306165310030071	-0.03552846847555366	-0.039997926039403255
1.645	-0.04036985314765847	-0.04034799929809338	-0.0401323547300613	-0.04035144288302573	-0.04025641929917648	-0.04000020668161362	-0.03276658923805336	-0.03319399636338098	-0.03741146956601273	-0.033126648378195456	-0.034985074130160686	-0.03999595781996792
1.6500000000000001	-0.04036083058578982	-0.04034431992526552	-0.04014145205238123	-0.040342049706914226	-0.0402726873539743	-0.04000039929969524	-0.03278226619479709	-0.033112530749149084	-0.03717051907323057	-0.03315794217596439	-0.03454540493366571	-0.03999201276437684
1.655	-0.040352448116425986	-0.04033901810942605	-0.04015106051292795	-0.04033497949250906	-0.04028144442440279	-0.04000077157836598	-0.032785648365152534	-0.03306055065130607	-0.03690790329806867	-0.033143218145327696	-0.03423904129805336	-0.03998420636290406
1.6600000000000001	-0.040344468222158925	-0.040332268220287563	-0.040160924821044414	-0.04032934525717731	-0.040283020704075086	-0.0400014729677976	-0.03278086455375069	-0.03303654406288468	-0.03662744484091461	-0.03309780157588559	-0.03406864068910177	-0.039969130522484186
1.665	-0.04033640222049755	-0.040324347755547704	-0.04017074674040714	-0.04032326250297556	-0.04027878331342368	-0.04000274682757942	-0.032777837764147257	-0.0330366330283564	-0.03633426717980789	-0.03305993213182625	-0.03401484831099966	-0.039941028824414
1.6699999999999999	-0.04032772186704077	-0.04031558825974934	-0.040180198885993286	-0.04031451062302751	-0.04027054622872298	-0.040004953828821035	-0.03278835235966368	-0.03305535712557134	-0.03603465315665672	-0.03307907094238882	-0.034046524604568945	-0.03989098906261454
1.675	-0.04031808528607152	-0.040306332223295695	-0.04018894464697665	-0.04030137668510973	-0.0402600767019451	-0.040008566668906294	-0.032821190872946715	-0.033086443614964316	-0.03573574253315543	-0.03319828425744799	-0.03413037608650149	-0.03980666040327585
1.6799999999999999	-0.0403075015968978	-0.040296899266717826	-0.04019666213664735	-0.04028359301833597	-0.04024882856172106	-0.040014107405844795	-0.03287792330767799	-0.033123484987424935	-0.035445087655451075	-0.03343167239984404	-0.03423685562060168	-0.039673256895671506
1.685	-0.04029637448306385	-0.04028756152226555	-0.04020306899637963	-0.04026293746334646	-0.04023786893644581	-0.040022009508732526	-0.03295089669103005	-0.03316050809374889	-0.03517011613303937	-0.03374617772836949	-0.034342418788326876	-0.03947651599681801
1.69	-0.04028539233242365	-0.040278526888751706	-0.04020794439831005	-0.04024280350214775	-0.0402279052333531	-0.040032422906802916	-0.03302464545169848	-0.03319244569824501	-0.03491757226892613	-0.034065571073101736	-0.03442970386572459	-0.03920754258351565
1.6950000000000001	-0.04027528858251576	-0.04026992910645453	-0.04021114490703283	-0.04022675867759659	-0.040219339303738603	-0.040045030862876474	-0.03308081020928945	-0.03321551696576857	-0.03469301751728673	-0.034300576098569076	-0.03448705697395636	-0.038868180133609605
1.7	-0.04026656601584805	-0.04026182425794741	-0.04021261194279595	-0.040217088841579506	-0.040212316552364596	-0.04005897756627701	-0.03310485496434054	-0.03322750791522359	-0.03450046106879921	-0.034384659111357685	-0.034508101802220775	-0.03847445342184216
1.7050000000000001	-0.04025930776081535	-0.040254193579443195	-0.040212370161663895	-0.04021412369891119	-0.040206764716688055	-0.04007297838071815	-0.03309168456176315	-0.03322793338831621	-0.03434216676805036	-0.034295450123708805	-0.03449150353276201	-0.03805575555244677
1.71	-0.040253157602700616	-0.04024695219043626	-0.0402105177062158	-0.04021628273245982	-0.04020242553353538	-0.04008560035865701	-0.03304764888488519	-0.033218065275369205	-0.03421864880237597	-0.03406032653115549	-0.034440880428676116	-0.03764919661659499
1.7150000000000001	-0.04024747243593555	-0.040239962752047026	-0.0402072105619145	-0.04022060003366698	-0.04019888082415317	-0.040095608705507955	-0.03298804340923197	-0.033200824995341355	-0.03412883515774043	-0.03374945393757833	-0.03436485239082808	-0.03729099489328222
1.72	-0.04024157368981573	-0.04023305251699612	-0.04020264390475828	-0.04022375774694072	-0.040195571380126985	-0.04010223959411978	-0.03293121242169878	-0.033180553981310645	-0.03407035295165447	-0.03345253208936047	-0.03427730501791246	-0.03700832498159981
1.7250000000000001	-0.040234983588352	-0.04022603205646327	-0.040197033289281876	-0.04022339951076186	-0.040191809019587826	-0.04010530434242311	-0.03289190759455667	-0.03316268529559356	-0.03403987811665363	-0.03324231799776821	-0.034197908692306475	-0.036814615855143534
1.73	-0.040227549383402866	-0.04021871428733753	-0.04019059794533881	-0.04021893031153925	-0.04018679393589444	-0.04010511845031555	-0.03287676048051019	-0.03315333563316465	-0.03403349375740886	-0.03314657317963555	-0.03415257503111496	-0.036709356499597535
1.7350000000000001	-0.04021942629875969	-0.04021093312994536	-0.04018354758314383	-0.04021128807715509	-0.040179669159419375	-0.040102321541078144	-0.032883361463293806	-0.03315881984191336	-0.034047013457802484	-0.03314730786269504	-0.03417280211620454	-0.03668141227151003
1.74	-0.04021095706780461	-0.04020256171190864	-0.04017607321360048	-0.040202102457231985	-0.04016965544437394	-0.04009767582407957	-0.032902620237448166	-0.033185071210319154	-0.03407624273535631	-0.0332005222444178	-0.03429216034315756	-0.03671382227517975
1.7450000000000001	-0.040202511780838356	-0.04019352985774814	-0.04016834177066776	-0.0401929176795505	-0.040156284100174126	-0.04009190742698259	-0.032923071776999	-0.033236951911531504	-0.03411716877400045	-0.03325834494430454	-0.0345385332411284	-0.036788225054246726
1.75	-0.040194345490336764	-0.04018383934989225	-0.040160493868498875	-0.04018471716979771	-0.04013966665852124	-0.04008561531724456	-0.03293558278475423	-0.03331747875410939	-0.034166082034626954	-0.033285570187354084	-0.034923146685093415	-0.03688790143788162
1.7550000000000001	-0.040186516580843844	-0.04017357361324156	-0.04015264383972129	-0.04017771601222695	-0.040120649807319886	-0.0400792411325675	-0.032936939651445465	-0.03342706745054364	-0.034219641777107346	-0.0332702019649699	-0.0354312004526007	-0.03699927535192886
1.76	-0.040178888419630465	-0.04016289738488594	-0.04014488122372643	-0.04017140168619818	-0.04010070052232192	-0.0400730790214326	-0.03293107909102194	-0.033562977791314	-0.03427490100346542	-0.03322692343135869	-0.036020737232421884	-0.03711222323010231
1.7650000000000001	-0.04017120679022265	-0.040152042971062805	-0.0401372730229571	-0.040164790176178945	-0.04008150988210251	-0.040067304248575276	-0.032927515514366075	-0.03371916527029711	-0.03432930595861534	-0.03319258329126574	-0.03663285915327215	-0.03721968823054959
1.77	-0.0401632176716253	-0.04014128316569006	-0.040129866243686425	-0.04015680402057195	-0.040064502784226054	-0.040062005548396014	-0.03293756502135442	-0.03388667194350183	-0.03438068260119597	-0.033215083951069244	-0.03720896202597516	-0.037317017517150705
1.7750000000000001	-0.040154779771316707	-0.04013089542808632	-0.04012269042905041	-0.04014670092930125	-0.040050508662458274	-0.040057213286536275	-0.03296967327912501	-0.03405453556438778	-0.03442721878698374	-0.03333662626278581	-0.037705821656827065	-0.03740128768957791
1.78	-0.04014593400492143	-0.040121125118899814	-0.04011576004420376	-0.04013450580692599	-0.04003971934270913	-0.04005292072607416	-0.03302533466253494	-0.03421103279703929	-0.034467447335485075	-0.03357152577454746	-0.03810168217497074	-0.037470744711065436
1.7850000000000001	-0.04013690557864412	-0.04011215571526468	-0.04010907667574407	-0.040121231233759394	-0.04003186879606899	-0.04004909862985442	-0.03309706794737744	-0.034344983678146285	-0.03450023228677539	-0.03388738590797637	-0.03839313973877614	-0.03752439229198314
1.79	-0.04012803128151142	-0.04010409104910306	-0.040102631063739715	-0.040108564768240935	-0.04002647958172064	-0.04004570461224828	-0.033169688291354485	-0.03444687030340749	-0.03452475873039216	-0.03420820287894803	-0.038587346819219576	-0.037561715039533594
1.7949999999999999	-0.04011963363462595	-0.04009695048021421	-0.0400964050058776	-0.04009810212927629	-0.04002305722566878	-0.04004268881662519	-0.03322507411618051	-0.034509635021073716	-0.034540525566308974	-0.03444441643046461	-0.03869425521107912	-0.0375825062106666
1.8	-0.04011189520887078	-0.040090674627883724	-0.04009037317230631	-0.040090674627883724	-0.04002119425586769	-0.04003999720811167	-0.033248809525208874	-0.034529151960556684	-0.034547340264089815	-0.034529151960556684	-0.03872124588909375	-0.03758677093374447
1.8049999999999999	-0.040104792054497976	-0.0400851380118791	-0.04008450485803599	-0.040086138721457006	-0.04002059876053355	-0.040037573373219296	-0.0332358012149392	-0.03450444559681529	-0.03454531490200128	-0.03443985101907285	-0.038670375233673004	-0.03757468477263687
1.81	-0.040098115234597324	-0.040080165541458754	-0.040078765685741605	-0.04008353627302561	-0.04002107487889663	-0.0400353593686294	-0.03319229985165038	-0.03443773466250115	-0.03453486328898235	-0.03420385732549118	-0.03853772498450544	-0.037546599362965435
1.815	-0.04009156536345906	-0.04007555121112248	-0.040073119261106564	-0.04008145617687199	-0.040022473898125584	-0.04003329591845764	-0.03313340446387404	-0.03433432479875963	-0.03451669962361171	-0.03389150439238724	-0.03831465564358872	-0.03750309946451893
1.8200000000000001	-0.040084872148307645	-0.04007107844667791	-0.040067528778784875	-0.04007855197221348	-0.040024625515092914	-0.04003132213995063	-0.033077182780650374	-0.0342023018811444	-0.03449183976256821	-0.033592704359477685	-0.03799135590037591	-0.03744512830038086
1.825	-0.04007788339748341	-0.04006654156300498	-0.040061958581248176	-0.040074057946438146	-0.040027261455338255	-0.040029374995923704	-0.03303810888187622	-0.03405194006117738	-0.034461606575713254	-0.0333800607550021	-0.037563135534413115	-0.03737420901213624
1.8300000000000001	-0.040070589780285236	-0.04006176674382526	-0.04005637568510043	-0.040067977582526504	-0.04002995963851109	-0.040027388850229204	-0.03302267265545025	-0.03389477075952999	-0.03442764083370807	-0.033280870921229395	-0.03703869024423093	-0.03729279546036541
1.835	-0.0400630891987871	-0.040056629565024836	-0.040050751307520435	-0.040060839747789095	-0.04003215279105152	-0.04002529585325296	-0.033028566247083564	-0.0337423636911383	-0.034391918346489275	-0.03327713333803575	-0.03644707720027561	-0.0372047772270558
1.8400000000000001	-0.04005552105379763	-0.04005106547040908	-0.04004506244392122	-0.04005329517951581	-0.04003323311266852	-0.040023028365443775	-0.03304702727219193	-0.03360500569061389	-0.034356772391701776	-0.033325776361383876	-0.035838174706002465	-0.03711612828027054
1.845	-0.04004800321652194	-0.0400450705925731	-0.040039293557751154	-0.040045833600562866	-0.04003272875098509	-0.04002052506340775	-0.033067000778228835	-0.03349055321967312	-0.03432491768161256	-0.033380353650090386	-0.035273058316717065	-0.03703561013317204
1.8500000000000001	-0.040040593614713904	-0.040038692770662805	-0.04003343843266718	-0.04003867483380407	-0.04003046215700832	-0.04001774237203066	-0.033079664031983896	-0.03340371695383123	-0.03429946828013087	-0.03340677480146455	-0.034806859101024434	-0.036975308156539786
1.855	-0.0400332857294905	-0.04003201542067004	-0.04002750219341057	-0.04003178705824284	-0.0400265936225725	-0.040014671798951955	-0.03308188588659321	-0.03334590718081567	-0.034283937432177614	-0.033393370083229616	-0.03447277501615414	-0.03695060973719858
1.8600000000000001	-0.04002603434869706	-0.04002513863736092	-0.04002150341548636	-0.040024993218557035	-0.04002152785632308	-0.04001136097092716	-0.03307741982819654	-0.0333155910844599	-0.03428220312310898	-0.03335425820612005	-0.034275704260639646	-0.03697909738446079
1.865	-0.04001879585994285	-0.040018161813902595	-0.040015476115637334	-0.04001811834900495	-0.04001575098252339	-0.04000793167972336	-0.033075388733097996	-0.03330897859636576	-0.034298420767337884	-0.033324991565226225	-0.03419715664098918	-0.03707787784412002
1.8700000000000001	-0.04001156217001002	-0.04001117053978903	-0.04000947126152447	-0.040011118417457414	-0.04000968978704741	-0.0400045836807685	-0.03308665232469449	-0.033320819083660386	-0.03433686550313107	-0.03335198449636287	-0.034206202927275574	-0.03725928794008627
1.875	-0.04000437214647544	-0.040004228650261306	-0.040003557296553235	-0.040004145129133924	-0.0400036411267208	-0.040001572173925234	-0.03311932011947289	-0.033345147757927976	-0.03440169286175419	-0.03347658940655633	-0.03426976486012703	-0.03752578611974385
1.8800000000000001	-0.03999729528523566	-0.039997374981890925	-0.03999781909952833	-0.039997508686868424	-0.03999776445963514	-0.039999154286289564	-0.033174802872759986	-0.03337591294534881	-0.03449661907781262	-0.03371331001226201	-0.03435873834934305	-0.03786588853543939
1.885	-0.039990393939468606	-0.03999062391884109	-0.03999235485139657	-0.03999150985535822	-0.03999210680350252	-0.039997516112227724	-0.0332457833819616	-0.03340748655824038	-0.034624540457987796	-0.03403040654994541	-0.034450132936544954	-0.038253527966640076
1.8900000000000001	-0.039983681418027946	-0.03998396889887614	-0.039987270511235115	-0.03998620839474298	-0.03998663541222827	-0.039996709229499265	-0.03331735849037749	-0.033435085107351256	-0.03478713222986188	-0.03435218366811944	-0.03452705209587098	-0.038652392739485675
1.895	-0.03997709988012972	-0.039977388233928206	-0.03998267201703591	-0.03998130548417437	-0.039981268019809925	-0.0399966298935897	-0.03337165370931431	-0.03345511654013967	-0.034984486008994065	-0.03458894864608173	-0.03457810473860445	-0.03902453644564118
1.9000000000000001	-0.03997053564126871	-0.03997085261895289	-0.03997865586384023	-0.03997624164064901	-0.039975899790242735	-0.039997056145953155	-0.033394380960071426	-0.03346544423502402	-0.03521485488641947	-0.034673609824070376	-0.03459697032978983	-0.03934001691603236
1.905	-0.03996386905958685	-0.039964333555379455	-0.03997529924259483	-0.039970435194054806	-0.03997042852093804	-0.039997726140967256	-0.03338044452840673	-0.03346554487814424	-0.03547457021698897	-0.034583427092590484	-0.03458220450978179	-0.03958340591665461
1.9100000000000001	-0.0399570344554927	-0.039957811755174266	-0.039972651276347165	-0.03996354378588485	-0.03996477900490208	-0.03999841814972934	-0.033335979449577446	-0.03345653979883315	-0.03575817184350232	-0.03434558637997165	-0.034537170706656475	-0.03975465264475844
1.915	-0.039950057387687456	-0.03995128456909108	-0.039970726912165216	-0.03995566162179337	-0.03995892711093333	-0.03999899652539763	-0.033275871779062625	-0.033441095917853714	-0.03605875650252197	-0.03403040957681516	-0.03447006554722668	-0.03986489509498283
1.9199999999999999	-0.03994304763281567	-0.03994477164735132	-0.0399695046501774	-0.0399473303108584	-0.03995292511005905	-0.03999941332434674	-0.03321791087148493	-0.03342321261428709	-0.036368505986191485	-0.03372790730588191	-0.03439415576421565	-0.0399301365901606
1.925	-0.03993615113095382	-0.03993831831120248	-0.03996892857981803	-0.03993927858327972	-0.03994693064589738	-0.03999968051186994	-0.03317631071967751	-0.03340792272553148	-0.03667931914867967	-0.033510549418494316	-0.03432834460322637	-0.039965855499700026
1.9299999999999999	-0.039929487191148645	-0.039931996308429314	-0.039968914335902696	-0.039932041024893	-0.03994123868498243	-0.03999983607397621	-0.03315744602202436	-0.03340093044293684	-0.036983451120556	-0.03340526972286959	-0.03429780948491002	-0.03998409263955797
1.935	-0.039923101925070245	-0.03992590156876606	-0.03996935783026876	-0.03992574345249793	-0.03993630433098536	-0.03999991974745385	-0.0331591284850127	-0.03340818547152793	-0.037274065101586304	-0.033394119409721666	-0.034333617737657224	-0.039992860713906675
1.94	-0.03991695590918918	-0.03992014826606683	-0.03997014516917735	-0.039920142799650477	-0.039932725778273365	-0.039999961988215045	-0.033172920371462196	-0.033435364988456166	-0.03754562539811439	-0.03343491559272738	-0.034469366041686225	-0.039996875039750926
1.9450000000000001	-0.03991094841576631	-0.039914858248376074	-0.03997116212912221	-0.03991479657016949	-0.039931146472289764	-0.039999982316251265	-0.03318815301191196	-0.03348722889827505	-0.03779409692065372	-0.0334825109304888	-0.03473316842829662	-0.03999864731221142
1.95	-0.03990496934708302	-0.039910145276378595	-0.0399723018913996	-0.03990926428179569	-0.0399320614917952	-0.03999999178877234	-0.03319628410195502	-0.033566854558481685	-0.03801695499245966	-0.033503779785597085	-0.0351359451484957	-0.039999412117474965
1.9550000000000001	-0.03989895992228373	-0.03990609494274069	-0.03997347028111429	-0.03990331031139696	-0.03993558609388481	-0.03999999613002471	-0.03319425223329699	-0.03367484518846729	-0.0382130400219535	-0.033487281016141034	-0.03566127810274338	-0.039999739330409186
1.96	-0.039892956232511975	-0.03990274340330304	-0.03997458833669955	-0.039897055435303176	-0.03994131743700802	-0.039999998116733104	-0.03318565736808763	-0.03380870284502139	-0.03838230861413347	-0.033446610181992305	-0.036264302909640424	-0.03999988011234825
1.9650000000000001	-0.03988709406275875	-0.039900060051931224	-0.0399755925025589	-0.03989101650889132	-0.03994840507310593	-0.03999999903746028	-0.03317931700003863	-0.0339625964633448	-0.038525535441839585	-0.03341627319834323	-0.03688313432092884	-0.03999994185267442
1.97	-0.03988156908419246	-0.039897939581224125	-0.03997643301351414	-0.03988601646773453	-0.03995581611922826	-0.039999999474728716	-0.03318576874380538	-0.03412768793603653	-0.038644012040004345	-0.03344166054143295	-0.03745776531979145	-0.03999996977714809
1.9750000000000001	-0.03987656327493764	-0.03989620676253055	-0.039977071123119164	-0.039882945446897744	-0.03996264363611114	-0.039999999689187264	-0.0332129343220744	-0.03429301515190254	-0.03873927477229596	-0.03356385273990499	-0.03794599139701673	-0.03999998291022007
1.98	-0.03987215905940859	-0.039894633494988785	-0.039977475766841825	-0.03988232426867594	-0.03996829404824428	-0.03999999979780424	-0.03326225175347028	-0.034446747801619375	-0.038812879412777654	-0.03379800047840791	-0.03832896472868215	-0.03999998934344395
1.9850000000000001	-0.039868271506383335	-0.0398929641138189	-0.03997762011282206	-0.0398837959714899	-0.0399724987521475	-0.039999999853675784	-0.03332659050441693	-0.034577526246616405	-0.03886622743870486	-0.034113065093259294	-0.03860677759594404	-0.03999999258716645
1.99	-0.039864636148997386	-0.039890943385335255	-0.03997747829842662	-0.039885976585449276	-0.0399752070210934	-0.039999999881106	-0.03339123791747231	-0.034675615280542985	-0.03890044080240248	-0.03443312514366495	-0.03878955202812826	-0.03999999419533246
1.9950000000000001	-0.03986087816243465	-0.039888342505826686	-0.039977022522324046	-0.03988693593876358	-0.03997644847437881	-0.03999999989083249	-0.03343838209532555	-0.03473372530308513	-0.03891627776371206	-0.034667385210207374	-0.03888920305465492	-0.03999999485116447
2.	-0.03985664825431499	-0.039884980754670285	-0.03997622058094784	-0.039884980754670285	-0.03997622058094784	-0.039999999886352694	-0.033453654354328614	-0.03474749517534976	-0.03891408161355232	-0.03474749517534976	-0.03891408161355232	-0.03999999481014646
2.0049999999999999	-0.03985176683591688	-0.03988073953039488	-0.03997502570210974	-0.039879251833921325	-0.039974407518399	-0.03999999986541945	-0.03343180768104862	-0.03471558402426293	-0.03889339209219056	-0.034649664386029566	-0.038866000451961306	-0.039999994036753445
2.0100000000000002	-0.03984630810325942	-0.03987559082784712	-0.03997341621772181	-0.03987003728132179	-0.03997078544242643	-0.039999999821003315	-0.033378904391525854	-0.03464041344492157	-0.03885476223645113	-0.03440116490098311	-0.03874142760317179	-0.03999999228876594
2.0150000000000001	-0.03984057578016587	-0.03986957534715149	-0.0399713128384634	-0.03985875278744328	-0.039964943911362724	-0.03999999973171219	-0.033309762136599426	-0.03452672905211143	-0.03879614318009295	-0.03407256030150284	-0.038528871135214825	-0.039999988741301375
2.02	-0.03983498686480496	-0.03986283567316126	-0.03996866105122728	-0.03984751788670606	-0.039956433991916424	-0.03999999955235623	-0.03324219353593937	-0.034382689757068624	-0.03871657156054393	-0.03375537826335204	-0.03821583505644865	-0.03999998166758077
2.0249999999999999	-0.03982991201689406	-0.039855591623982	-0.03996538199654587	-0.039838226032074035	-0.03994487212765031	-0.039999999175806406	-0.03319044215428305	-0.03421853812395365	-0.0386140508416911	-0.03352329792847942	-0.03779292793752121	-0.03999996700299529
2.0300000000000002	-0.03982555392505187	-0.039848133799211025	-0.03996143210396199	-0.03983174760809069	-0.03993024562673614	-0.03999999836159182	-0.033160989137279585	-0.03404621401092184	-0.03848797824752053	-0.033403807243650524	-0.037265338778097123	-0.03999993576759263
2.0350000000000001	-0.039821903473986134	-0.0398407709813866	-0.039956711721935594	-0.03982780910081011	-0.03991307223035764	-0.03999999650749062	-0.03315178284287456	-0.03387728148557123	-0.03833546709091887	-0.03337886764820307	-0.03665742922212236	-0.039999865705057897
2.04	-0.0398187803730066	-0.03983381084556079	-0.039951168865844953	-0.0398254506380311	-0.039894610347433315	-0.039999992166059435	-0.03315461005619987	-0.03372237110603773	-0.038155452804780936	-0.03340657263817143	-0.036019011407153745	-0.03999970408073973
2.0449999999999999	-0.03981592521302845	-0.03982751080554067	-0.03994476024970899	-0.039823545308531744	-0.039876608664131966	-0.039999981814399954	-0.03315899747861368	-0.03358956740560806	-0.037947055774238285	-0.03344219265927296	-0.03541425279540914	-0.03999932414570276
2.0499999999999998	-0.03981311479957534	-0.039822051212885755	-0.039937471664065534	-0.0398212065878016	-0.03986082485961457	-0.039999957031288516	-0.03315650708264987	-0.03348374691254209	-0.037710293682277206	-0.033452817840747585	-0.03490358741444116	-0.03999842654168428
2.0550000000000002	-0.039810261936118994	-0.039817522519298085	-0.03992932900208894	-0.039818089460733376	-0.0398484880341247	-0.03999989832258569	-0.03314408115528225	-0.03340643214602703	-0.03744640260133943	-0.03342691777969774	-0.03452532759743878	-0.03999632602922898
2.06	-0.0398074615267881	-0.0398139288161123	-0.03992040785801238	-0.03981453585120922	-0.039840013013733945	-0.039999762701299076	-0.03312526521364446	-0.033356184770389756	-0.037158101141476156	-0.03337785942703222	-0.03428754117813655	-0.03999152706673748
2.065	-0.03980496230805343	-0.03981120321219928	-0.03991083960035996	-0.039811505350751515	-0.03983507413216618	-0.03999946140870135	-0.03310882400762831	-0.03332933096908469	-0.03684973709780139	-0.033340006289925256	-0.03417275107393689	-0.03998097020432339
2.0699999999999998	-0.03980307411654396	-0.03980922857472593	-0.03990081186447941	-0.0398103214495089	-0.03983290568359483	-0.03999882593361291	-0.033105300930557253	-0.03332077863392181	-0.0365272602378537	-0.03335904197755602	-0.0341497531578417	-0.03995889400476729
2.0750000000000002	-0.03980204271552878	-0.03980785836824041	-0.03989056201613804	-0.03981224351743482	-0.039832615970107954	-0.039997567978034686	-0.03312271250593698	-0.03332475566777553	-0.03619798544014298	-0.0334771013204999	-0.03418486620203254	-0.03991550846794038
2.0800000000000001	-0.03980193012387501	-0.039806935077746824	-0.0398803633036297	-0.039817805687513703	-0.0398333872953845	-0.039995253862143525	-0.033162636020254224	-0.03333540682211948	-0.03587014616042944	-0.033710659824302526	-0.034248536287329566	-0.039836163516342504
2.085	-0.03980254196250727	-0.03980630603634793	-0.039870504920013754	-0.039826146355172475	-0.03983455435491568	-0.03999133011078987	-0.033217984219156206	-0.03334726742540971	-0.035552281957422424	-0.03402871527667772	-0.034317501631833655	-0.03970221862737076
2.0899999999999999	-0.03980344648255468	-0.03980583735449089	-0.039861268638458756	-0.03983498233514096	-0.03983561385243298	-0.039985237219542814	-0.0332738406297823	-0.03335565745954847	-0.03525254363543366	-0.03435301322932639	-0.03437462406593919	-0.039494810291908364
2.0950000000000002	-0.03980410552845771	-0.039805426223391845	-0.03985290560839234	-0.039841508701924065	-0.03983621547353069	-0.039976613444174185	-0.03331193007222467	-0.03335702016590217	-0.034978022762407496	-0.03458891883915731	-0.03440820173489263	-0.039201555207242625
2.1000000000000001	-0.039804077210293436	-0.039805010972890416	-0.039845616982037604	-0.0398435761600288	-0.039836157171040595	-0.03996552373021649	-0.03331734681585304	-0.033349196156102066	-0.034734210511652	-0.03466460091842485	-0.03441154954824261	-0.038824062507524584
2.105	-0.03980319793775547	-0.0398045777021698	-0.039839541226019605	-0.03984041644788351	-0.03983538635095187	-0.039952594658292984	-0.033284521253105034	-0.033331602968075295	-0.03452466364361931	-0.03455452884807332	-0.034382886799946444	-0.03838238704873329
2.1099999999999999	-0.03980165393283057	-0.03980416242710993	-0.03983474951066266	-0.039832848110669235	-0.03983400173169543	-0.039938952527087644	-0.033219538647821616	-0.03330529153799011	-0.03435091115054344	-0.03428591178174103	-0.03432534832260502	-0.037913091816553106
2.1150000000000002	-0.039799906234405075	-0.03980384839290983	-0.039831248911568876	-0.039823079904637335	-0.03983225416060835	-0.03992595950712899	-0.033137672327947294	-0.033272870860067326	-0.03421258698197398	-0.03393242631753344	-0.034247062560362834	-0.03746073986078229
2.1200000000000001	-0.03979850575693772	-0.039803759087873924	-0.03982899177461272	-0.03981395869069747	-0.03983055092039121	-0.03991485840125616	-0.03305730850048378	-0.03323831742401761	-0.03410773561219497	-0.03358975523556629	-0.03416145758448696	-0.03706635859729549
2.125	-0.039797889808238875	-0.03980404807554999	-0.03982788880587694	-0.03980775720851138	-0.03982946895856428	-0.03990648296846705	-0.032993205566012096	-0.03320670154433228	-0.034033216501848554	-0.03333529046883105	-0.034087997534700265	-0.036757933826500874
2.1299999999999999	-0.03979825324257263	-0.0398048866599808	-0.03982782333641415	-0.03980528546288503	-0.039829769827617774	-0.03990113913343577	-0.032952122522064725	-0.0331838561754277	-0.03398513242548847	-0.03319778806728443	-0.03405313169194498	-0.036546366921619416
2.1350000000000002	-0.03979953317445818	-0.03980644958878753	-0.03982866464956674	-0.03980596157404176	-0.03983238048485479	-0.039898662278695284	-0.03293213108848622	-0.033175983455008495	-0.033959220965875295	-0.03315877749466718	-0.034090230356789264	-0.036427130882940785
2.1400000000000001	-0.03980148517991083	-0.03980889800877368	-0.039830278999267076	-0.03980850621201532	-0.0398382755392385	-0.03989858001226753	-0.03292496383825599	-0.033189155863022415	-0.03395117091482924	-0.03317519228976282	-0.03423616630933543	-0.036385407999218626
2.145	-0.03980380581709118	-0.03981235870438409	-0.03983253773521188	-0.03981160038622178	-0.03984820918629697	-0.03990029301206841	-0.03292001000573189	-0.03322865502037063	-0.033956848559223665	-0.03320128986141406	-0.03452237866431189	-0.03640190923885689
2.1499999999999999	-0.03980625981125516	-0.03981690014601182	-0.03983532259694908	-0.039814310738980965	-0.03986233898629882	-0.03990321466285462	-0.03290867448910571	-0.033298134609864444	-0.03397243763987035	-0.03320335650391243	-0.03496129809391056	-0.03645743954919187
2.1550000000000002	-0.03980877274687717	-0.039822508968401914	-0.03983852865263503	-0.03981634514264474	-0.03987992952908096	-0.03990684995807519	-0.03288781804717549	-0.03339869976112003	-0.033994508712156445	-0.033169452885506566	-0.0355343026561753	-0.03653553541002361
2.1600000000000001	-0.03981145599754114	-0.039829073663644826	-0.03984206553460663	-0.03981811467222552	-0.039899383197394805	-0.03991082219627407	-0.03286105259665704	-0.0335281201779304	-0.0340200386810798	-0.033113173734045626	-0.03619028952221496	-0.03662341075800598
2.165	-0.03981455481500233	-0.03983638312508476	-0.03984585761319896	-0.03982057293766998	-0.03991868312739993	-0.03991486681455607	-0.03283736090848034	-0.03368045805926467	-0.03404640090614843	-0.03306980501684275	-0.036859215241998804	-0.036711813886923156
2.1699999999999999	-0.03981834298441705	-0.03984414461741144	-0.03984984362451146	-0.0398249043594655	-0.03993603321084023	-0.039918810505215216	-0.03282759576850552	-0.033846327365931475	-0.03407134252710383	-0.0330866599946293	-0.03747438507798689	-0.036794377172395046
2.1750000000000003	-0.039823004294022225	-0.03985201952888511	-0.03985397609597584	-0.03983210131737839	-0.03995032972222599	-0.03992254775028184	-0.03284007208570516	-0.03401381236876417	-0.03409296049979761	-0.03320806989166864	-0.03799071052949948	-0.03686685887819431
2.1800000000000002	-0.03982853826904509	-0.03985966896577699	-0.03985822074741784	-0.03984239367059347	-0.03996125373042251	-0.03992602084494577	-0.03287650360448738	-0.03416984996652642	-0.03410968273151814	-0.03345213586037682	-0.03839025938827482	-0.03692648475297121
2.185	-0.03983472314825168	-0.03986679829439495	-0.039862555915361024	-0.039854760468564406	-0.039969054520657445	-0.03992920525705707	-0.03292959397626166	-0.03430174200609594	-0.034120256565399715	-0.03378677384591707	-0.03867617817476175	-0.03697145987681993
2.19	-0.039841165052357845	-0.039873191455352855	-0.039866971966013166	-0.03986709133522941	-0.03997423657905658	-0.03993209991606508	-0.0329837735990215	-0.0343984779670312	-0.034123744062726745	-0.03412901696682543	-0.03886195074266632	-0.037000645206833174
2.1949999999999998	-0.03984743423858092	-0.039878730738558514	-0.03987147062537994	-0.039877116039018945	-0.039977313553429976	-0.0399347211921784	-0.033019808931139774	-0.03445168688067589	-0.034119522070586	-0.0343778111224444	-0.038962049346725376	-0.03701336297801068
2.2000000000000002	-0.03985323649410136	-0.039883402699435806	-0.03987606415316887	-0.039883402699435806	-0.039978677509355666	-0.039937099299408425	-0.033021909517291476	-0.03445620688607403	-0.0341072847235197	-0.03445620688607403	-0.03898619027855846	-0.03700929207525958
2.2050000000000001	-0.039858535309507455	-0.039887293634126915	-0.039880774307681714	-0.03988580624827451	-0.03997855957395334	-0.03993927617895696	-0.032984111739339905	-0.03441037006140901	-0.034087046511800535	-0.03433660371798696	-0.038936670112657876	-0.036988424873267395
2.21	-0.03986356244952435	-0.03989057795313845	-0.03988563107918864	-0.03988541064700478	-0.039977046003768626	-0.039941304322405335	-0.032912797548054075	-0.034316108753707095	-0.03405914505812396	-0.03404769478282594	-0.038807662422801974	-0.03695107286287865
2.2149999999999999	-0.03986871386451419	-0.03989350097089996	-0.03989067119851003	-0.03988415394470771	-0.03997413228702334	-0.03994324634013354	-0.032824087528130964	-0.034178915326184514	-0.0340242440129472	-0.03366802023753214	-0.03858610779058208	-0.03689792608981196
2.2200000000000002	-0.039874386395922196	-0.03989635584153524	-0.03989593644679729	-0.039884115524647296	-0.03996981770384921	-0.039945175293733225	-0.03273737436622567	-0.034007585980966516	-0.03398333775564997	-0.03329988525182554	-0.0382549444439544	-0.03683018953225304
2.2250000000000001	-0.03988083764287028	-0.039899454152065875	-0.03990147179474077	-0.03988665139847866	-0.039964243711397354	-0.03994717581875242	-0.03266818334156589	-0.03381361916148309	-0.03393776059784686	-0.03302589185996312	-0.03779998853047819	-0.03674983592664667
2.23	-0.03988812935437956	-0.03990309159662704	-0.03990732337992338	-0.039891962682549895	-0.03995784830631385	-0.03994934576557755	-0.03262361165880218	-0.03361017349243055	-0.033889203588274006	-0.03287636891310074	-0.03722065372784945	-0.036660023707257204
2.2349999999999999	-0.03989615928301437	-0.03990751338141216	-0.03991353628900272	-0.03989938474500682	-0.039951453494500286	-0.039951797369809715	-0.03260168617320933	-0.03341062880771281	-0.03383974141207671	-0.03283148986437488	-0.03654121915461566	-0.036565719153558676
2.2400000000000002	-0.03990474349009756	-0.03991288655194738	-0.039920152052562795	-0.03990798613378527	-0.03994617744320349	-0.03995465578680328	-0.03259386332885131	-0.03322698151723703	-0.03379186984452467	-0.032845976936116225	-0.03581532840082127	-0.03647451454473258
2.2450000000000001	-0.03991370552325438	-0.03991928620128021	-0.03992720569978673	-0.039917001240319154	-0.03994313811095403	-0.03995805138445395	-0.032589178462329324	-0.03306843751190405	-0.03374855044975327	-0.032872208986724355	-0.035116798572674454	-0.03639752490207974
2.25	-0.03992294211953654	-0.03992669887394659	-0.039934722183204964	-0.039926020460709415	-0.039943076643310725	-0.03996210117705259	-0.03257874466595226	-0.032940548462482865	-0.03371325368448346	-0.03287521214872967	-0.03451785123180852	-0.036350057382047926
2.2549999999999999	-0.03993244672401426	-0.03993504102175993	-0.0399427120053694	-0.03993501865136791	-0.03994612714061866	-0.03996687562745626	-0.03255931012552918	-0.03284506036762922	-0.03368998475119618	-0.03284259636944349	-0.0340661465567983	-0.036351499171758436
2.2600000000000002	-0.03994228573907398	-0.03994418598680224	-0.03995116599664764	-0.03994424811035453	-0.03995186595136273	-0.039972351739934464	-0.03253459884173961	-0.03278039791053033	-0.033683269622798113	-0.032788433658225896	-0.03377380951115274	-0.036423668095105256
2.2650000000000001	-0.039952542300795604	-0.03995399181906682	-0.03996004943381234	-0.0399540345342657	-0.03995956961272602	-0.039978363224142756	-0.03251387513695943	-0.03274252665086602	-0.03369807361410582	-0.032749264678998365	-0.03362238514575831	-0.036586947778413204
2.27	-0.039963257149877654	-0.03996432424247644	-0.03996929605241964	-0.039964561385474925	-0.03996849802085746	-0.03998457141193593	-0.03250832347747541	-0.03272589812242195	-0.0337396243766971	-0.03277425034954406	-0.03357690988125875	-0.03685419093536835
2.2749999999999999	-0.039974394847573196	-0.03997507242640181	-0.03997880294457332	-0.03997570836259895	-0.039978070905597844	-0.039990488185789	-0.03252650661690979	-0.032724274660144194	-0.033813118124365805	-0.03290988827736347	-0.03359945454805721	-0.0372237431208298
2.2800000000000002	-0.03998585085107263	-0.0399861578557066	-0.03998842773944706	-0.03998700373505418	-0.039987920546011746	-0.03999557147508106	-0.03257015768963502	-0.032731368517976756	-0.033923304396314344	-0.033175547188960555	-0.03365697267102367	-0.037674542689164196
2.2850000000000001	-0.039997500377766816	-0.03999753759306339	-0.039997989673448114	-0.03999780766101096	-0.03999787085229227	-0.03999937812807694	-0.03263162773589767	-0.03274133077638327	-0.03407397077443451	-0.03353743554288117	-0.033723710444092406	-0.038166849466738796
2.29	-0.04000927222211571	-0.04000920296044799	-0.04000727598756749	-0.04000773300026217	-0.04000789353652598	-0.04000171292188558	-0.032694584230983835	-0.03274915424378535	-0.0342673812547454	-0.03390730923482455	-0.03378082562188878	-0.0386504198888022
2.2949999999999999	-0.04002120975838342	-0.04002117408351302	-0.04001605441022301	-0.04001700706778167	-0.040018064865740756	-0.04000269316517128	-0.032738813101349615	-0.03275102643715749	-0.03450375289197011	-0.0341776094037341	-0.03381547096994905	-0.039077991587454904
2.3000000000000003	-0.040033476281057453	-0.04003349056830313	-0.040024091303937664	-0.040026464378515716	-0.04002852535617432	-0.04000268554149762	-0.032747718422087395	-0.032744623241698384	-0.034780874272289	-0.03426677280994724	-0.03382028383823767	-0.03941820589041905
2.3050000000000002	-0.040046289345809276	-0.0400461989559867	-0.040031173588668006	-0.040037197477826025	-0.04003943833748289	-0.04000214886791279	-0.032715079536493226	-0.032729304897786804	-0.035093965791951245	-0.03414593871077449	-0.03379327690307863	-0.03966181566065458
2.31	-0.04005981405126813	-0.0400593382112037	-0.040037131215028846	-0.04005006550293424	-0.04005094509213184	-0.04000147272860599	-0.03264768714122887	-0.03270617716071811	-0.035435849872556074	-0.03384597376034252	-0.033737855102086496	-0.03981897294636104
2.315	-0.0400740751020238	-0.040072924905819506	-0.04004185623817095	-0.04006523099501062	-0.040063115961913795	-0.04000089068668592	-0.03256252119152369	-0.032678006147485304	-0.03579744238085647	-0.03345050995823892	-0.033662868948063064	-0.03991057098578975
2.3199999999999998	-0.04008894008795971	-0.04008693970347827	-0.04004531480873783	-0.040081983020773156	-0.040075894389877235	-0.04000048450107566	-0.03247987052338563	-0.03264900854256821	-0.03616850807398742	-0.03306810972148619	-0.03358292023857691	-0.03995903409919936
2.3250000000000002	-0.040104183514677774	-0.04010131631765144	-0.04004754970805324	-0.040099101273375334	-0.04008902637448551	-0.04000024080354993	-0.03241583814888728	-0.03262455913871036	-0.03653856291022351	-0.032785805899767484	-0.03351922004931245	-0.039982470421519034
2.3300000000000001	-0.04011959219774773	-0.040115933746575315	-0.040048673076938886	-0.040115558896752716	-0.0401019706562977	-0.04000011103016917	-0.032377674044769836	-0.032610849016487316	-0.0368977737288951	-0.0326347404373821	-0.0335008002628288	-0.03999292338332922
2.335	-0.04013505596058922	-0.040130612864277694	-0.040048851103222385	-0.04013098629384236	-0.04011380946912367	-0.04000004825424421	-0.032363252458056886	-0.03261448761041623	-0.03723771138402803	-0.03259337201286989	-0.033564636615902144	-0.03999727146081316
2.3399999999999999	-0.040150607200950074	-0.04014511962823532	-0.04004828398948137	-0.04014566504529189	-0.04012323054164811	-0.040000020107076484	-0.03236375380404004	-0.032641990541750904	-0.03755185390421615	-0.03261433622710189	-0.03375183424862657	-0.03999898050966116
2.3450000000000002	-0.040166398109734054	-0.040159178666988905	-0.04004718510024819	-0.0401602796631802	-0.040128696318137945	-0.04000000818123611	-0.032367944826965186	-0.03269907350046755	-0.03783579699904692	-0.03264857494798591	-0.03409718414370777	-0.03999962475748386
2.3500000000000001	-0.04018262055082291	-0.040172501301333166	-0.040045762746801404	-0.04017559655834746	-0.04012887789308278	-0.04000000331405522	-0.03236675398484494	-0.03278972237748142	-0.03808719060866748	-0.03266034560053169	-0.03461311084988632	-0.03999986147780906
2.355	-0.040199393546436216	-0.0401848294210157	-0.04004420691086484	-0.04019208363849744	-0.040123250133067535	-0.040000001363755845	-0.03235686852088789	-0.032915138973752825	-0.03830546555761549	-0.03263707110755556	-0.035275589462698306	-0.03999994772466117
2.3599999999999999	-0.04021666592832824	-0.04019599072254583	-0.040042681806140054	-0.040209562443961455	-0.0401125162372247	-0.040000000581956484	-0.032342064047368155	-0.033072817622287864	-0.038491435454179955	-0.0325931327259606	-0.03602317657904874	-0.0399999794310738
2.3650000000000002	-0.040234183796416995	-0.040205953796584704	-0.04004132395938938	-0.04022703856398221	-0.04009851460048897	-0.04000000026286002	-0.03233170710183422	-0.03325609175415113	-0.03864685674603476	-0.032565676044065704	-0.03677416276081694	-0.039999991392710904
2.3700000000000001	-0.04025154609697819	-0.04021486758552034	-0.04004024471497508	-0.04024276065616515	-0.040083590926776824	-0.04000000012819251	-0.03233706621303404	-0.03345441610668141	-0.03877401164305831	-0.032604700066424644	-0.03745354133983062	-0.039999996094828114
2.375	-0.040268339796830185	-0.04022307222373295	-0.04003953577675086	-0.0402545921402864	-0.04006982161522852	-0.04000000006876878	-0.03236672828325477	-0.033654422801513414	-0.03887535382363399	-0.032757798110044825	-0.038013834075164774	-0.03999999804378328
2.3799999999999999	-0.0402843264979194	-0.04023107691182104	-0.040039276496671244	-0.040260963648551765	-0.04005853898462745	-0.04000000004126641	-0.03242235083527927	-0.03384151747846138	-0.03895323329210633	-0.03304499936537287	-0.03843986441217487	-0.03999999890019973
2.3850000000000002	-0.04029962695934271	-0.040239510807608375	-0.040039541933869285	-0.040262283988459935	-0.04005031125518659	-0.04000000002810032	-0.03249604577499027	-0.034001614071607365	-0.039009699052533924	-0.033431275184069124	-0.03873998869543928	-0.039999999296246445
2.3900000000000001	-0.0403148089219839	-0.04024905934875871	-0.040040411082650405	-0.04026167821927368	-0.0400452204223499	-0.040000000021962724	-0.032571049756131724	-0.03412262683649944	-0.03904636780806979	-0.03382484315045048	-0.038932875645559833	-0.03999999948171747
2.395	-0.04033078054679218	-0.04026039818755414	-0.04004197498958612	-0.040264052241326946	-0.0400432061031425	-0.04000000001986104	-0.03262662919928305	-0.03419550994975047	-0.03906434291382564	-0.034114058081876265	-0.039036900378776426	-0.03999999955728121
2.3999999999999999	-0.04034848109793472	-0.04027413164939672	-0.04004434468571537	-0.04027413164939672	-0.04004434468571537	-0.040000000020870535	-0.03264580280865936	-0.03421484201582552	-0.03906416857306865	-0.03421484201582552	-0.03906416857306865	-0.03999999955955703
2.4050000000000002	-0.040368493342044114	-0.04029073667443649	-0.0400476589236075	-0.04029478288734698	-0.040049046069500015	-0.04000000002549644	-0.03262229662914565	-0.034179083586361396	-0.039045807993707875	-0.0340980732797347	-0.03901803557624635	-0.03999999948952905
2.4100000000000001	-0.04039077081038718	-0.04031051064646691	-0.04005209162367529	-0.040325975154670256	-0.04005819200453831	-0.04000000003608751	-0.03256320496695147	-0.03409064348725083	-0.039008639545446144	-0.03379633701722239	-0.03889254263929077	-0.039999999313215344
2.415	-0.0404146290988049	-0.04033352405636417	-0.04005785869991498	-0.0403643857033813	-0.04007321137959575	-0.04000000005875824	-0.0324859936235695	-0.033955798342574665	-0.03895147098612656	-0.03339651629232249	-0.03867324610188888	-0.039999998935169305
2.4199999999999999	-0.04043901753411113	-0.04035958528847215	-0.04006522355872986	-0.040404335946565464	-0.04009601530829696	-0.040000000108901375	-0.03241136097123796	-0.033784387314294215	-0.03887257796120998	-0.03301084966674381	-0.038340327072866914	-0.03999999811758493
2.4250000000000003	-0.04046293287083854	-0.040388231068635844	-0.04007450006964773	-0.0404403425353333	-0.04012864286818633	-0.040000000226656604	-0.03235557873202855	-0.03358913133001047	-0.03876977861639238	-0.03272861346787276	-0.03787571732429558	-0.03999999625721424
2.4300000000000002	-0.040485766396794375	-0.040418757155130484	-0.0400860512567672	-0.04046962424216387	-0.040172491926840546	-0.04000000052133555	-0.03232585187514704	-0.03338446533555989	-0.03864056036992448	-0.032580865985851776	-0.037274968779950485	-0.03999999176392961
2.435	-0.040507448882031546	-0.040450296002935225	-0.04010028148335686	-0.04049259416082562	-0.04022725019744021	-0.040000001301678585	-0.032319945628312884	-0.03318493367834256	-0.038482276201750994	-0.03254476643406776	-0.03656065086727504	-0.03999998029956774
2.44	-0.04052838771750521	-0.04048193243061276	-0.040117619711095516	-0.04051164951916748	-0.040290064919826535	-0.04000000346098279	-0.032328989437369275	-0.03300341653821973	-0.03829242426291191	-0.032571990725995786	-0.03578890464308333	-0.03999994975425308
2.4449999999999998	-0.040549253601743385	-0.04051283185670532	-0.04013849179297699	-0.040529781776226105	-0.04035570730774009	-0.04000000960714691	-0.0323417778070027	-0.03284960482037663	-0.03806901416912349	-0.03261327273364733	-0.03504038646319304	-0.03999986604791402
2.4500000000000002	-0.04057067912232138	-0.04054234825055964	-0.040163280992469304	-0.04054951633455993	-0.040418020758905264	-0.04000002729343964	-0.032349300553641325	-0.03272911291478165	-0.037811004906567594	-0.03263301538090067	-0.03439588542206755	-0.039999634095772285
2.4550000000000001	-0.04059295596346892	-0.04057008615814956	-0.04019227816938194	-0.04057199446654422	-0.040471966086161174	-0.0400000778367262	-0.03234828501170442	-0.03264340512672581	-0.037518774004776635	-0.032618779635381914	-0.0339095814901339	-0.03999899556715649
2.46	-0.0406158500715276	-0.04059590949278566	-0.040225626184899305	-0.040596353912424284	-0.04051504922736988	-0.04000021878288585	-0.03234248248067041	-0.032590424858404035	-0.0371945501940102	-0.032584898917390095	-0.033595846352475055	-0.039997279640193666
2.4649999999999999	-0.040638625010792274	-0.040619908660180976	-0.0402632664472761	-0.040619691534318665	-0.04054744228001701	-0.040000595974366816	-0.032341152394648305	-0.03256561224923876	-0.03684272058686121	-0.03256821617777673	-0.03343468087763271	-0.039992852649403006
2.4700000000000002	-0.04066027460709466	-0.0406423470945662	-0.040304898083609035	-0.040637559718499625	-0.0405711005767804	-0.04000154996329614	-0.03235540339333496	-0.0325629664284244	-0.036469918984780636	-0.03261839421322805	-0.033387851835571275	-0.039982054672363876
2.4750000000000001	-0.04067989565233238	-0.040663605689195435	-0.04034996072243375	-0.04064508931458949	-0.04058866557869277	-0.04000379960781254	-0.03239368377950178	-0.032575927349400756	-0.03608482285413441	-0.03278307884393801	-0.03341431802909833	-0.03995749197919277
2.48	-0.04069711273097308	-0.04068413374591949	-0.04039764935944791	-0.04063934251523189	-0.040602715020179446	-0.04000868922307508	-0.032457592186306235	-0.03259801825218134	-0.03569763468295338	-0.03308263675549224	-0.033478927760670074	-0.039905986993057876
2.4849999999999999	-0.04071243245998866	-0.04070440553812703	-0.040446964197930306	-0.040622428537972224	-0.04061545522734215	-0.04001839423365465	-0.03253924690753697	-0.03262330664016492	-0.03531929030580401	-0.03348178823914417	-0.0335548143177831	-0.03980737144455125
2.4900000000000002	-0.04072732976908788	-0.04072487747538556	-0.04049679086499131	-0.040602570211854684	-0.040628674530059534	-0.04003586310550702	-0.032621894599219055	-0.03264677091004589	-0.03496050413466835	-0.03388746793629785	-0.03362266314029394	-0.03963620109656458
2.4950000000000001	-0.04074389184124438	-0.04074594264005763	-0.04054599916335005	-0.04059117536681661	-0.040643757326439815	-0.0400642485257336	-0.03268478936344129	-0.032664622419188896	-0.03463080697240996	-0.03418655765309338	-0.033669482335150214	-0.039368199148355466
2.5	-0.040764070706144954	-0.04076788420689851	-0.040593543906941414	-0.040598094944753804	-0.04066166000737765	-0.04010579175245	-0.03271095629692114	-0.03267457645218841	-0.034337739370718164	-0.03429432360665068	-0.03368792878516636	-0.038990773104070495
2.5049999999999999	-0.040788871709153414	-0.0407908332985813	-0.04063855100155127	-0.040628233227141146	-0.04068284351386402	-0.040160546340984975	-0.03269419652434254	-0.03267603008904797	-0.03408632852162456	-0.03418188224889339	-0.03367613205159611	-0.03851316760081202
2.5100000000000002	-0.04081789139131839	-0.04081473785467613	-0.04068037586407242	-0.04067996532766239	-0.040707191752139875	-0.04022565036560273	-0.03264173458706697	-0.03267010578628661	-0.033878910767933916	-0.03388260421170748	-0.033637658171588855	-0.03796990737614465
2.5150000000000001	-0.040849456369638194	-0.04083934681453556	-0.04071862810100973	-0.04074501115956383	-0.0407339268329626	-0.04029570762578964	-0.03257113674042034	-0.03265954917119021	-0.03371528652005225	-0.033484555264895	-0.03358149249391377	-0.037413908947740465
2.52	-0.04088130523882867	-0.04086420980788391	-0.040753163811187126	-0.04081099404104294	-0.04076149089960881	-0.0403642171733827	-0.03250308356171784	-0.032648507657278225	-0.033593132199789766	-0.03310119321913428	-0.03352229693940428	-0.03690174800519001
2.5249999999999999	-0.04091146029086156	-0.04088868919942402	-0.04078405277793314	-0.04086694817344146	-0.040787343410262224	-0.04042536496359177	-0.032453709475263534	-0.03264223910543602	-0.03350855971638941	-0.032822240472489696	-0.03348131544934422	-0.036478258431562376
2.5300000000000002	-0.04093885962337803	-0.04091198150443772	-0.04081153089291932	-0.04090808810945893	-0.040807680493652854	-0.04047535250971513	-0.03243007299383506	-0.0326467884573344	-0.033456711238104314	-0.03267818049407951	-0.03348775660491525	-0.036167282401820815
2.5350000000000001	-0.04096353258249762	-0.04093315026814155	-0.040835948262527656	-0.04093609619817346	-0.040817263663671555	-0.0405128229031241	-0.03242992141920399	-0.03266862274733728	-0.03343229886382188	-0.03264547778862995	-0.033579096060056504	-0.03597096170363192
2.54	-0.04098637874927473	-0.040951180657625146	-0.04085772133253963	-0.04095617510758755	-0.04080979265384949	-0.04053847868796077	-0.03244454425790258	-0.03271415430765299	-0.033430033268842196	-0.03267589786135913	-0.03379715696335285	-0.0358753654233308
2.5449999999999999	-0.0410087084175363	-0.040965071499470325	-0.040877294164432865	-0.04097418521516028	-0.04077932103229889	-0.0405542963921669	-0.03246300280400547	-0.032789054736741756	-0.03344492071004759	-0.032720957704530956	-0.03417696895048964	-0.0358583369773838
2.5500000000000003	-0.041031677149816814	-0.040973975807122684	-0.04089511076649826	-0.04099474207808979	-0.04072272798035869	-0.04056274033925522	-0.03247653017121195	-0.032897315211296387	-0.03347243578442271	-0.03274587790059774	-0.034729531272826	-0.035896235596009546
2.5550000000000002	-0.04105576955767294	-0.0409773820477847	-0.040911597835086536	-0.041019733719990896	-0.04064220117604352	-0.04056620213405673	-0.03248196078438382	-0.033040151129115125	-0.03350859453822739	-0.03273856871448772	-0.03542694370118816	-0.035968125982732
2.56	-0.041080530384744844	-0.04097530075450721	-0.04092715569589808	-0.04104745759600261	-0.040545904449755	-0.04056671027852908	-0.03248296152230657	-0.03321502347138033	-0.03354995922440042	-0.032713042442797	-0.036202249550880146	-0.03605750747082101
2.565	-0.04110467146611035	-0.040968399664118874	-0.04094215462625434	-0.041072807923418136	-0.04044573878073182	-0.040565849345075226	-0.03248853439406014	-0.033415145594874976	-0.033593604716246284	-0.03270519782057073	-0.036969097488785685	-0.03615237830968687
2.5699999999999998	-0.04112651814928095	-0.040958032221120745	-0.04095693386902127	-0.041088305979748094	-0.04035323878893389	-0.04056479995925065	-0.03250945570655535	-0.03362976726878958	-0.033637070528889	-0.03276353945000606	-0.037651213345864944	-0.036244482066797465
2.5750000000000002	-0.041144649588623024	-0.04094613452309539	-0.04097180123136504	-0.04108606639321393	-0.04027613054541028	-0.04056442607192581	-0.032553914859438524	-0.03384527956554138	-0.03367831449871803	-0.032935005688595274	-0.03820373713364278	-0.03632833958192562
2.5800000000000001	-0.04115858034620521	-0.04093501128675989	-0.04098703192783357	-0.041061741408887256	-0.040217318930963586	-0.04056536410875433	-0.03262344670086141	-0.034046886247750305	-0.03371567656273168	-0.03324000953562516	-0.03861635433190683	-0.03640038906640695
2.585	-0.04116928978821496	-0.040927067282812396	-0.04100286607061832	-0.04101957801932965	-0.04017607352783313	-0.04056809317420645	-0.0327103234479893	-0.03422040566695568	-0.033747855019794736	-0.03364366810061762	-0.038902308837200764	-0.0364583497323687
2.5899999999999999	-0.04117928980585957	-0.040924548047388425	-0.04101950479987916	-0.04097376021881443	-0.040150015484794126	-0.0405729815004623	-0.032798088092862915	-0.034353793649260146	-0.03377389364246949	-0.03405325537477666	-0.039083856825671205	-0.036500807290756714
2.5950000000000002	-0.04119197382255612	-0.040929332592637466	-0.041037105423405634	-0.04094304031237865	-0.04013676477178784	-0.0405803123945293	-0.03286632625706931	-0.0344381702105413	-0.033793176001353474	-0.03435613283812363	-0.03918149606728055	-0.03652697130321753
2.6000000000000001	-0.04121037468372794	-0.04094278798861387	-0.04105577609005348	-0.04094278798861387	-0.04013490861386301	-0.04059029541671006	-0.03289834347663686	-0.03446836045110717	-0.033805423016576915	-0.03446836045110717	-0.039208447887601805	-0.03653654744010439
2.605	-0.04123589600271867	-0.040965671127309866	-0.04107557048012965	-0.040979805419685475	-0.040144466974674116	-0.04060306765795355	-0.03288810646169619	-0.034443100199908226	-0.033810690599534496	-0.03436176521509277	-0.039168672977804755	-0.036529681324055374
2.6099999999999999	-0.04126767418635924	-0.04099805822100851	-0.04109648279876375	-0.04105033785374705	-0.040167107525369325	-0.04061868727499342	-0.03284283607770221	-0.03436506133151591	-0.03380936583455197	-0.03406989566092518	-0.03905652732808836	-0.036506952424041256
2.6150000000000002	-0.04130291832716623	-0.04103929696860513	-0.04111844305302169	-0.04114040550474905	-0.04020618301848976	-0.040637117669983736	-0.03277989469040205	-0.03424074909008664	-0.033802162071687125	-0.03368045742526206	-0.038857439430002805	-0.036469420549258016
2.6200000000000001	-0.04133806339070452	-0.041087999681352384	-0.04114131223566018	-0.04123025697018385	-0.040266391931869615	-0.04065819625924968	-0.03271959130987155	-0.03408018903289457	-0.03379011519456092	-0.033306166509718425	-0.03855056034771083	-0.03641875130958606
2.625	-0.04137013205448069	-0.041142112903323334	-0.041164876698794886	-0.041303142563684926	-0.04035263824935759	-0.04068157721913111	-0.03267764485247428	-0.033896240680337246	-0.03377458481920823	-0.03303565475462521	-0.03811540610851798	-0.036357467557510306
2.6299999999999999	-0.041397640316054876	-0.04119909571475941	-0.041188840774037366	-0.041352417269447404	-0.040467756442047545	-0.040706634336484915	-0.03266083522526056	-0.03370341501299555	-0.03375726484749853	-0.0328983064736607	-0.037543758889037375	-0.03628938449229178
2.6350000000000002	-0.04142076569474508	-0.04125620881996631	-0.04121281670300169	-0.041381366077268625	-0.040609511211100166	-0.040732311150423264	-0.03266690597296767	-0.03351624449515362	-0.03374020716184134	-0.03287026188214576	-0.03685408858191088	-0.03622027295354879
2.6400000000000001	-0.04144093437019371	-0.041310869377629504	-0.04123631132078997	-0.04139823184907832	-0.0407685195396507	-0.04075691618716713	-0.032687420992992954	-0.03334748612423392	-0.033725859832659466	-0.03290413145941946	-0.036099850230257906	-0.036158735932159014
2.645	-0.041460102743316136	-0.04136098736767326	-0.04125870981051478	-0.04141180003793499	-0.04092924726638354	-0.04077788846987563	-0.032711858533039304	-0.03320659555243261	-0.03371711668450941	-0.03295296276468756	-0.03536163768872297	-0.03611714912534503
2.6499999999999999	-0.041479935108689504	-0.041405194550658934	-0.04127925828540625	-0.04142872209541831	-0.04107462763068718	-0.040791608989971875	-0.032731814110763	-0.03309887633264142	-0.03371736844130103	-0.032983328990177245	-0.03472234063798845	-0.03611228812876696
2.6550000000000002	-0.04150109296420013	-0.04144291445500999	-0.04129704890055418	-0.041451563234311484	-0.04119192535147204	-0.04079340464168266	-0.03274426277215196	-0.03302547651777532	-0.03373053753595795	-0.03298367146542356	-0.034238666523828606	-0.0361649706362645
2.6600000000000001	-0.041522903939122405	-0.0414742816784773	-0.04131101339999783	-0.041477781430778335	-0.04127624830317364	-0.040777954734267575	-0.032752712952038715	-0.03298409949636594	-0.03376107041985642	-0.03296744466419247	-0.03392651265784828	-0.03629782212474506
2.665	-0.0415435665749447	-0.04149996735107506	-0.041319932966028775	-0.04150019801495491	-0.04133008878459877	-0.04074029899568175	-0.032765748996469723	-0.03297008597431819	-0.033813855172117574	-0.03296900491929187	-0.03376625778184348	-0.03653043228626857
2.6699999999999999	-0.041560807242500164	-0.04152098134132774	-0.04132247319084459	-0.04150855652201389	-0.041360248138255146	-0.040677463680854335	-0.03279362345959535	-0.032977502949704376	-0.03389403155091041	-0.03303486937137646	-0.033719621484489655	-0.03687209397563751
2.6750000000000003	-0.041572765677846	-0.04153850162059303	-0.04131725199218087	-0.041492257618809626	-0.041374593569915886	-0.04059032156707668	-0.03284411362959807	-0.03300001078817991	-0.03400666881913298	-0.03321041519026981	-0.03374577183978556	-0.037314110985824836
2.6800000000000002	-0.04157890078308103	-0.04155374688535213	-0.04130294446502352	-0.04144578660136691	-0.04138010851855702	-0.040484823342467335	-0.03291864489008085	-0.03303145988398402	-0.034156306371999796	-0.033515660738692034	-0.03381022632020247	-0.03782557188496059
2.685	-0.041580665589163936	-0.04156788187880095	-0.041278421607952	-0.04137558885305352	-0.041382281401967314	-0.04037157954020981	-0.033009757546864145	-0.03306629147504007	-0.034346383537305306	-0.03391667683247205	-0.033887080098123204	-0.03835674851499412
2.69	-0.041581541696842104	-0.04158193656852575	-0.041242910197620886	-0.04130156777520548	-0.04138519408405483	-0.040263355651919276	-0.033101567060289105	-0.0330998446929087	-0.03457862371539704	-0.03432276870621129	-0.03395800406880418	-0.03885128459927012
2.6949999999999998	-0.04158610304407746	-0.04159672778861404	-0.04119615081024479	-0.04124925829761148	-0.041391730824224544	-0.04017128540938492	-0.03317435116412166	-0.03312862855142734	-0.03485247480233476	-0.03462393160605604	-0.034010814167657374	-0.03926288896579784
2.7000000000000002	-0.04159831715083454	-0.04161278517309083	-0.04113852339575849	-0.04123884123457749	-0.04140366142869632	-0.04010164504836813	-0.03321200033391467	-0.03315055512562585	-0.03516472908633702	-0.03473868256856662	-0.03403869669776581	-0.03956831686751169
2.7050000000000001	-0.041619876579751566	-0.041630292606609665	-0.04107110861199693	-0.04127845227669113	-0.04142160822698349	-0.04005484835721806	-0.0332087597352684	-0.033165091136140856	-0.03550943817286997	-0.034640161672481136	-0.03403998850749193	-0.03977005138746387
2.71	-0.041649437465222816	-0.041649057360190284	-0.040995660891505935	-0.04136203655803747	-0.04144498381306187	-0.0400268930865751	-0.033171711963570306	-0.03317328551012843	-0.03587819514400779	-0.03436148497259289	-0.034018102600675386	-0.039888668867298575
2.7149999999999999	-0.04168317963554367	-0.041668512397752454	-0.04091448570287949	-0.04147025677390391	-0.0414719312158341	-0.040012007923596764	-0.033117689282830196	-0.03317766178113642	-0.03626078249717345	-0.033988304196205396	-0.03398145761287107	-0.039950901104364736
2.7200000000000002	-0.041716402140058624	-0.0416877476154679	-0.04083023485690225	-0.041576751709948026	-0.04149919909565683	-0.0400049080873824	-0.033066248450032115	-0.03318200416348497	-0.036646099365917395	-0.03363039444101763	-0.03394368381941893	-0.03998017279418336
2.7250000000000001	-0.04174530906289962	-0.041705559183777885	-0.04074565348440178	-0.041659847450533194	-0.0415218430060998	-0.04000185168975488	-0.033032400336054105	-0.0331910892756224	-0.0370232120615323	-0.03337357905004949	-0.033924518560476166	-0.039992607708750204
2.73	-0.041768118401579644	-0.04172050810949032	-0.04066332378143722	-0.041711590618148275	-0.041532774055372236	-0.0400006521218045	-0.03302251932336636	-0.033210402608086054	-0.037382342232740305	-0.03324559347735567	-0.033951252730897274	-0.0399974265483094
2.7349999999999999	-0.0417851823236603	-0.0417309911990407	-0.040585449854327105	-0.04173691582807394	-0.04152254442840311	-0.04000021742898196	-0.033034379090107945	-0.03324582798570693	-0.03771562730991383	-0.03322271061594009	-0.034059168541967666	-0.039999151611662814
2.7400000000000002	-0.041798385288701397	-0.041735344524305086	-0.040513715643124795	-0.04174674558184716	-0.041480218671166656	-0.04000006978837125	-0.03305995697017143	-0.033303233881016046	-0.03801755013745885	-0.03325923672955764	-0.03428777507467814	-0.03999973068379591
2.7450000000000001	-0.041810206828182414	-0.04173200900489418	-0.040449228757101385	-0.04175225674784641	-0.041396216882993324	-0.04000002197640547	-0.03308932103188363	-0.03338785048406401	-0.03828501601295431	-0.03331055232719411	-0.034669776680756936	-0.03999991610246923
2.75	-0.04182270331432235	-0.04171977602148391	-0.04039254374776919	-0.041761666907443436	-0.04126695777642768	-0.040000006932219605	-0.03311456651012254	-0.03350338405577763	-0.03851712901057797	-0.033345137287452864	-0.03521394763726586	-0.03999997381288734
2.7549999999999999	-0.04183666290281001	-0.0416980931862136	-0.04034374445221727	-0.04177801228633152	-0.04109907300540946	-0.040000002239506005	-0.033132858307026676	-0.03365095984692648	-0.03871476586370967	-0.033352148462624534	-0.03589065034878123	-0.03999999162665887
2.7600000000000002	-0.041851247641520706	-0.04166735984257415	-0.04030255917538904	-0.04179809022830071	-0.040909725700365177	-0.04000000075815541	-0.03314749135723333	-0.03382816351762862	-0.03888005833590224	-0.03334425683871042	-0.036632593563128875	-0.03999999719364046
2.7650000000000001	-0.04186428995372662	-0.0416291085573282	-0.04026848405843009	-0.041813212563944366	-0.04072144711266789	-0.040000000275241254	-0.033166500767932504	-0.03402855116329755	-0.039015879690046655	-0.03335372341704636	-0.037355557122142655	-0.03999999899111139
2.77	-0.041873112494201316	-0.04158598213801108	-0.040240896339103514	-0.041811174551432864	-0.04055416911173517	-0.040000000109597596	-0.03319946439395031	-0.034241921916866994	-0.03912540002989036	-0.03342433673155217	-0.03798802966303693	-0.03999999960209419
2.7749999999999999	-0.04187558507364167	-0.04154147991834439	-0.04021914718534734	-0.04177952157903747	-0.040419457988343115	-0.0400000000488931	-0.033253641413439464	-0.034455396116507934	-0.039211741703233965	-0.03359917561009401	-0.03849123665936114	-0.03999999982413468
2.7800000000000002	-0.04187117571038938	-0.04149953151068973	-0.04020263091176919	-0.04171204797183304	-0.04031975093934328	-0.040000000024911865	-0.033330345289738175	-0.034655041026918534	-0.03927773847874245	-0.03389754326323835	-0.03886027359864684	-0.039999999911203676
2.7850000000000001	-0.04186171248665484	-0.04146401345454498	-0.04019083239478432	-0.04161699857036009	-0.04025139834719643	-0.040000000014738454	-0.03342252544548452	-0.0348276055976611	-0.039325784604299203	-0.034287105539941895	-0.03911180365196833	-0.0399999999479287
2.79	-0.04185137836580293	-0.04143832422061541	-0.040183357168652185	-0.04151857233094774	-0.040208562503951766	-0.04000000001025904	-0.03351514680644765	-0.03496195829674376	-0.03935775185523508	-0.03468087193202358	-0.03926946471624112	-0.03999999996406551
2.7949999999999999	-0.041845559554465006	-0.04142508364836675	-0.040179949434968165	-0.041447126351235486	-0.04018601263452663	-0.04000000000848031	-0.03358951301037207	-0.03505002146103341	-0.03937495188986806	-0.034973456898478694	-0.03935389157686378	-0.03999999997054394
2.8000000000000003	-0.04184882282552894	-0.04142595955694956	-0.040180502687542606	-0.04142595955694956	-0.040180502687542606	-0.04000000000836687	-0.03363036051119537	-0.035087226218777495	-0.03937812480972707	-0.035087226218777495	-0.03937812480972707	-0.039999999971174115
2.8050000000000002	-0.041862986006111484	-0.041441582793647624	-0.040185066405342175	-0.04146371999130876	-0.04019126063068119	-0.040000000009858684	-0.03363228830531693	-0.035072650259395155	-0.03936744049084404	-0.03499698501447549	-0.039346268543764794	-0.03999999996630289
2.81	-0.04188630866910025	-0.041471508460137085	-0.040193850667703666	-0.04155238109694589	-0.040220126045865036	-0.040000000013819384	-0.033602099111671176	-0.03500900068026244	-0.039342505614578985	-0.03473470033729294	-0.03925338591321006	-0.039999999953128
2.815	-0.04191424353316469	-0.04151420931142891	-0.04020722877857864	-0.04166870922237797	-0.04027150534951779	-0.04000000002285623	-0.03355580482924515	-0.034902497951193184	-0.039302375757827385	-0.034382382530782706	-0.03908599223041172	-0.03999999992305576
2.8199999999999998	-0.04194135245587942	-0.041567127025781817	-0.040225736115826145	-0.041781850632549335	-0.040351858088127454	-0.04000000004406219	-0.03351189964272433	-0.03476258039333436	-0.03924557822083978	-0.03404496298925881	-0.03882407206358831	-0.03999999985274188
2.8250000000000002	-0.04196336338517946	-0.04162683299268309	-0.04025006150724607	-0.041867049363694786	-0.04046806026207922	-0.04000000009746553	-0.033484472164810174	-0.034601266516914794	-0.03917015733140896	-0.033804095466660175	-0.03844671664494516	-0.03999999967655537
2.8300000000000001	-0.04197837348587068	-0.04168934132122726	-0.04028102565089929	-0.04191582936697091	-0.04062408984300431	-0.04000000024281545	-0.033479420406629094	-0.0344320500531856	-0.03907375925852483	-0.03368556141503618	-0.03794304385709407	-0.0399999991996974
2.835	-0.04198689452266372	-0.04175056705139254	-0.04031953983966417	-0.041934464073298386	-0.040816583854969925	-0.040000000667255974	-0.03349459725155815	-0.03426837027453611	-0.038953776696509713	-0.03366626272524721	-0.03732637702008822	-0.0399999978152998
2.8399999999999999	-0.04199110634761268	-0.041806851221830865	-0.040366538192441	-0.041935649825560965	-0.041031736372051555	-0.040000001977861535	-0.03352250657795725	-0.03412192778248527	-0.038807573119682574	-0.03370291846666932	-0.036643541631385425	-0.03999999356559478
2.8450000000000002	-0.04199378599705802	-0.041855422102292324	-0.040422878617953684	-0.04193195515783244	-0.041246839470375676	-0.04000000617936394	-0.03355392795238383	-0.034001269660954625	-0.038632799085384265	-0.033753832076999384	-0.03596886673408646	-0.039999980021614555
2.8500000000000001	-0.04199719176241544	-0.04189466659677989	-0.04048921265776936	-0.04193240461701854	-0.04143729191543101	-0.040000019881983054	-0.03358154223298948	-0.03391103159804257	-0.03842779704880112	-0.033789751361627304	-0.03538091552765947	-0.03999993610444879
2.855	-0.04200216634620579	-0.04192415276188682	-0.040565832421428555	-0.041940223951655996	-0.041585345145212955	-0.0400000644050677	-0.03360272678478362	-0.03385199389205097	-0.03819206600851842	-0.03380064361736382	-0.0349345437487931	-0.03999979421449406
2.8599999999999999	-0.04200778788269946	-0.04194443731967902	-0.04065251310003986	-0.04195185650827674	-0.04168505760333582	-0.04000020559604702	-0.0336205209970274	-0.033821808986708876	-0.0379267263953839	-0.03379823550153841	-0.03464595354324623	-0.039999346745900624
2.8650000000000002	-0.04201173067502696	-0.041956758566015113	-0.04074837947975968	-0.04195792901352296	-0.04174117453777347	-0.040000634129552404	-0.033642329633328825	-0.03381605793244786	-0.03763489710598109	-0.03381235896840226	-0.03449736791339803	-0.03999799596103297
2.8700000000000001	-0.04201116890999633	-0.04196272443796453	-0.04085183055091062	-0.04194542834626812	-0.041764252456778415	-0.04000185688801323	-0.03367697390383695	-0.03382928118113694	-0.03732188242561556	-0.03388365932839968	-0.03445326831128767	-0.039994162026219214
2.875	-0.04200390247291167	-0.04196406593383171	-0.04096055362978805	-0.041901172021991735	-0.04176582130411917	-0.04000508532410707	-0.033731147160943824	-0.03385576869541739	-0.036995078637528114	-0.034052521123805024	-0.03447594179595523	-0.03998409146707634
2.8799999999999999	-0.04198945424471504	-0.04196247112928383	-0.04107164612283867	-0.04181879190639158	-0.04175566693083876	-0.0400128673429286	-0.03380606482384962	-0.033890073625899485	-0.03666355402027034	-0.034337402231278756	-0.034533934525303074	-0.039959939019356294
2.8850000000000002	-0.04196985239740293	-0.04195947664676907	-0.04118184067273685	-0.041707565201819674	-0.04174113921295188	-0.04002980770719209	-0.033895177228628934	-0.03392733299767193	-0.03633732564908486	-0.034708038560953516	-0.034603988436204894	-0.03990762212952171
2.8900000000000001	-0.041949592974019796	-0.041956384313373514	-0.04128780375777285	-0.04159381509543827	-0.04172745052858145	-0.04006284030079354	-0.03398445770838911	-0.033963502775927114	-0.03602643317276372	-0.035082223705470025	-0.034669886561028526	-0.03980610389343902
2.895	-0.041934382968216125	-0.041954184009280436	-0.041386457342485874	-0.04151000569263027	-0.0417181021345723	-0.04012022421870338	-0.03405641013131718	-0.03399556940381234	-0.03573996775738812	-0.03536035279268034	-0.034720955153041175	-0.03963059876973862
2.8999999999999999	-0.04192897816608836	-0.04195348353074922	-0.04147526551825351	-0.04148046821331345	-0.04171510102831173	-0.04020878333039734	-0.03409673083948051	-0.03402173685250185	-0.03548523171978464	-0.0354693098654895	-0.03475126096002472	-0.03936105850380645
2.9050000000000002	-0.04193516470187215	-0.04195445916320559	-0.04155243639853322	-0.04151360710450766	-0.04171900112527803	-0.040330139197815376	-0.034100370852587415	-0.0340415488999359	-0.03526717337421964	-0.03538555008633363	-0.034759376742809496	-0.03899352296357476
2.9100000000000001	-0.04195097100004188	-0.0419568411062748	-0.041617010953125214	-0.04160018455285889	-0.041728901846093944	-0.040478015734677734	-0.03407373705872286	-0.034055906043792966	-0.035088172972873775	-0.03513928478967233	-0.03474829357310169	-0.038547981013706906
2.915	-0.04197153890501299	-0.041959938222508236	-0.04166883738567769	-0.04171517995936294	-0.04174245175503578	-0.04063868284256891	-0.03403184947357141	-0.034066966518039386	-0.03494817338043328	-0.03480788730500642	-0.03472533139840591	-0.0380666091176763
2.9199999999999999	-0.041991185051585146	-0.04196269376070613	-0.04170845330234955	-0.04182599217338934	-0.041755768567244195	-0.040794792303521746	-0.033991992472086674	-0.03407795931376462	-0.0348450796708055	-0.03449042934763875	-0.03470231520627422	-0.037601871237992246
2.9250000000000003	-0.042005542877011116	-0.0419637560155715	-0.0417369119765609	-0.04190695282856574	-0.041763135203927125	-0.040930643557683735	-0.03396726275138437	-0.03409295896979941	-0.03477531310914602	-0.03426382477676755	-0.03469643280081429	-0.037200594352791924
2.9300000000000002	-0.04201275232324277	-0.04196155175098708	-0.041755591578095094	-0.0419497855044634	-0.04175650170597032	-0.04103619976599241	-0.03396309129278691	-0.034116658712332465	-0.03473440126650203	-0.03415194957016417	-0.034731671492534734	-0.036892094810923634
2.935	-0.04201342879833024	-0.04195436657572105	-0.041766019458451036	-0.041961523339701226	-0.041725278512557334	-0.041108343658377754	-0.03397746257512598	-0.03415412859199985	-0.03471750960828733	-0.034132721389049644	-0.03483937330248553	-0.03668473940189121
2.94	-0.042009843711970495	-0.04194045771338637	-0.04176973180784787	-0.04195549195712761	-0.041657446189659775	-0.04114965093634067	-0.03400346318294095	-0.0342104821131294	-0.034719857131739015	-0.034165626189470256	-0.035054870665120176	-0.036569920275156986
2.9449999999999998	-0.042004820496835356	-0.04191823532125079	-0.04176817662543159	-0.04194453170058476	-0.04154299459792498	-0.04116599531157588	-0.03403262229417289	-0.034290344343231194	-0.03473699625915606	-0.034212072783244035	-0.035407253877140825	-0.036529397799763094
2.9500000000000002	-0.042000621653780504	-0.04188653274780625	-0.04176265803722078	-0.04193769104381406	-0.04137935113223543	-0.041164254677792084	-0.03405822266724304	-0.034397062784341556	-0.034764966403732916	-0.03424512440907341	-0.035903374695589324	-0.036542203749025184
2.9550000000000001	-0.0419980754440461	-0.041844939894676324	-0.04175431387742119	-0.04193812733880182	-0.04117597638446213	-0.04115077528422348	-0.03407785733384289	-0.03453173937985397	-0.0348003479576981	-0.034255538928839875	-0.03651449601586932	-0.036589190147866255
2.96	-0.041996258689024714	-0.041794115079370926	-0.041744116023427175	-0.041942254974890944	-0.04095401969192821	-0.04113066373194797	-0.0340943169090964	-0.034692333641111135	-0.03484024963059266	-0.03425408018184219	-0.03717765137655477	-0.036655071950356624
2.9649999999999999	-0.04199288240136306	-0.0417359558078142	-0.041732883347524154	-0.04194080679847996	-0.040739551011930136	-0.04110767333148802	-0.03411440251157145	-0.03487318612703586	-0.03488226005159561	-0.03426819785711093	-0.03781587735663494	-0.036728698405211375
2.9700000000000002	-0.04198519676277354	-0.04167353061453472	-0.041721299183324435	-0.04192100238732254	-0.040554111944717246	-0.041084399554444186	-0.03414623042607378	-0.03506524351837514	-0.03492438786123587	-0.03433552102380136	-0.03836608455979791	-0.03680242017475593
2.9750000000000001	-0.04197109107142381	-0.04161075388558437	-0.04170992788677369	-0.04186991677178026	-0.04040864472963709	-0.041062571004494536	-0.034195994217838074	-0.03525703048372171	-0.03496500619083748	-0.03449390851954165	-0.0387967190313787	-0.03687119060937705
2.98	-0.041950153625879144	-0.04155188355335113	-0.041699227664997895	-0.04178140092861903	-0.040303582877043505	-0.0410433174781784	-0.034264871510426495	-0.03543612797411676	-0.03500280959280444	-0.034761149541503424	-0.03910720530732856	-0.03693174952302872
2.9849999999999999	-0.04192442466595324	-0.04150098153252686	-0.04168955892020331	-0.041664905082393885	-0.04023303453693953	-0.04102736984968064	-0.034346848400014236	-0.03559074652166222	-0.03503678534057532	-0.03510920796387874	-0.03931544238199675	-0.03698201877566229
2.9900000000000002	-0.041898346099225034	-0.04146146735208647	-0.04168118873562684	-0.041546758902250416	-0.04018938232102596	-0.041015189034229016	-0.03442890291107744	-0.035711015755194406	-0.03506619700443265	-0.03546070970877748	-0.03944421762828611	-0.0370207136224484
2.9950000000000001	-0.04187751018111493	-0.04143583110929673	-0.04167429282354508	-0.041459070640177675	-0.04016622891341713	-0.0410070396801159	-0.034494694745728284	-0.035789802564178914	-0.035090576247539446	-0.03572165874650346	-0.03951257739124281	-0.037047120757070964
3.	-0.04186652634138076	-0.041425497032598506	-0.04166895637528035	-0.041425497032598506	-0.04015962442048273	-0.04100302776078299	-0.03453081017201492	-0.035823089287481825	-0.035109718502937474	-0.035823089287481825	-0.03953227755888173	-0.03706098483324757
3.0049999999999999	-0.04186705535598923	-0.041430784144312754	-0.04166517495704815	-0.041453784748410265	-0.04016835104485226	-0.04100311717311855	-0.034532489812474365	-0.03581007233658837	-0.0351236791065311	-0.03574271705608265	-0.03950699852050043	-0.037062458086358295
3.0100000000000002	-0.04187707980151412	-0.04145091070141509	-0.04166285604184365	-0.04153439280552907	-0.040193923190780995	-0.041007133264395514	-0.034505728426887906	-0.03575313877679637	-0.035132768104206485	-0.0355087840343251	-0.039432380725840335	-0.03705208928227752
3.0150000000000001	-0.041891808134939264	-0.04148402381030079	-0.04166182109786706	-0.04164248862902815	-0.040240506171837276	-0.041014753133304035	-0.03446460633351569	-0.03565777530567886	-0.035137543913638644	-0.03519411034000717	-0.03929628363693384	-0.037030852144360506
3.02	-0.04190571866990401	-0.041527280509007426	-0.04166180749475159	-0.04174608101293856	-0.04031446093395198	-0.04102547461132983	-0.034425308291298695	-0.03553233217217017	-0.03513880794224679	-0.0348922873563286	-0.03908012510508654	-0.03700023675921059
3.0249999999999999	-0.04191463551779338	-0.04157703430868244	-0.04166246896509282	-0.0418202924793974	-0.04042281341771606	-0.04103854905750077	-0.03440006599415863	-0.03538748342883173	-0.03513760378685098	-0.03467600090919508	-0.038763353539621494	-0.03696244735366878
3.0300000000000002	-0.04191683587832032	-0.04162917033155698	-0.0416633731071368	-0.04185745562878284	-0.04056998445701669	-0.04105285968172751	-0.03439393693576855	-0.03523525632821181	-0.035135225376662506	-0.03456760304221091	-0.03833299822493551	-0.03692075996682447
3.0350000000000001	-0.041912963986126844	-0.041679578490597516	-0.04166399458455958	-0.04186474176907726	-0.040753207506223826	-0.04106673139030134	-0.034405065591286574	-0.03508765896413698	-0.035133237936217025	-0.03454610334390075	-0.037797059106164745	-0.036880081275060685
3.04	-0.041905209810657894	-0.04172467987369162	-0.041663703415387845	-0.04185513764050516	-0.04095912723541343	-0.041077677154189085	-0.034427084954878645	-0.034955151730614364	-0.03513351351522114	-0.03457355068732711	-0.037194464058226004	-0.036847694572657054
3.0449999999999999	-0.041896252211602696	-0.04176187034699145	-0.04166174914347266	-0.04184090458600559	-0.04116513398253289	-0.041082128531415976	-0.034452201350248526	-0.0348453576627262	-0.03513827875955834	-0.03461412995904632	-0.03659120833424776	-0.03683405447402324
3.0500000000000003	-0.0418882181021764	-0.04178975611279477	-0.04165724374838112	-0.04183057033447323	-0.04134649730609232	-0.04107527030077704	-0.03447423273315679	-0.03476237637362194	-0.03515016657904628	-0.03464293578044438	-0.036059549090054	-0.03685328012468798
3.0550000000000002	-0.04188187656719824	-0.04180813058283531	-0.04164914869599567	-0.041827069667279525	-0.041485446371719574	-0.041051191727039506	-0.034490964633484666	-0.034706849799959076	-0.035172255901773114	-0.03465140722320816	-0.03565148068714808	-0.036922724634447866
3.06	-0.04187635772403376	-0.04181773918623178	-0.04163627414272782	-0.04182701806837201	-0.04157629789546353	-0.041003632463849235	-0.034504977269767347	-0.03467664506717561	-0.0352080760017062	-0.03464947132113634	-0.035383719930243876	-0.037060803954911674
3.065	-0.04186952715110722	-0.04181994342207509	-0.04161730027004084	-0.04182175209738657	-0.041624196035325696	-0.040927536119769105	-0.03452255803100507	-0.03466783112758407	-0.03526154601694764	-0.034662531972632776	-0.035241342430090264	-0.03728245440716221
3.0700000000000003	-0.041858834315542146	-0.04181639848044467	-0.041590831054570974	-0.04179933167362703	-0.04163997745820087	-0.04082129954462131	-0.034551224926240465	-0.03467561649711906	-0.03533681914292572	-0.034725644189635314	-0.03519275697620948	-0.03759253611287166
3.0750000000000002	-0.04184232992159393	-0.04180881255775503	-0.041555488350172885	-0.041747619327548835	-0.04163519014811969	-0.040688999867602174	-0.03459674865119121	-0.03469504957940625	-0.035438007911820425	-0.03487451928229396	-0.03520425561685362	-0.037979276447548733
3.0800000000000001	-0.0418196454587688	-0.04179879740863565	-0.04151004806088533	-0.041660809653860154	-0.041619397659304606	-0.04054128868848477	-0.034660275379810535	-0.034721453696741705	-0.03556878469400601	-0.035126376868950177	-0.035247899798504276	-0.03841159577399884
3.085	-0.04179269796800936	-0.04178778112673486	-0.04145361028324579	-0.04154788663844333	-0.041599591885471035	-0.040393701876958926	-0.034736244562031914	-0.03475068148919874	-0.03573188056791427	-0.035455064458230205	-0.03530324648327273	-0.038844004716487766
3.0899999999999999	-0.041765650129081705	-0.04177694679107318	-0.04138578288223924	-0.041433853271875605	-0.041580597148479045	-0.04026233634676148	-0.03481248478086378	-0.03477929496310715	-0.03592854231218881	-0.03578731055074233	-0.03535617412079099	-0.03922925059220789
3.0950000000000002	-0.041743738015709665	-0.04176717578237032	-0.04130684613557727	-0.04134906623260625	-0.041565571760833524	-0.040158709109588964	-0.03487363716863025	-0.03480473318490273	-0.03615804243791975	-0.03603392084729304	-0.035397422770924225	-0.03953341587264442
3.1000000000000001	-0.04173126361071424	-0.04175899548012582	-0.041217859377223304	-0.04131569826558335	-0.041556273075680716	-0.04008658343365254	-0.03490704866184228	-0.03482546832909845	-0.03641735752629926	-0.03612953960283951	-0.03542182773652994	-0.03974529285340834
3.105	-0.041729749009601476	-0.04175254417406391	-0.04112067353711889	-0.041340832329848046	-0.04155313244264214	-0.04004241803935899	-0.03490821324240209	-0.03484111211044433	-0.036701122160372246	-0.036053050319218065	-0.03542811173161883	-0.03987513586659539
3.1099999999999999	-0.04173726479490683	-0.04174756636473031	-0.04101782838900342	-0.04141532173539192	-0.0415552818624569	-0.040018640944781796	-0.03488277730951103	-0.034852433387845855	-0.03700192248038305	-0.03583108083469905	-0.035418819479907104	-0.039945091925025364
3.1150000000000002	-0.041749300066253096	-0.041743441998359554	-0.04091233813051477	-0.041515690706892004	-0.041560583262109006	-0.04000736458053845	-0.03484400946887565	-0.03486127588483965	-0.03731092060598067	-0.03553256351862639	-0.03540024454483671	-0.03997829319951764
3.1200000000000001	-0.04176069440506998	-0.04173924077950903	-0.040807396823437085	-0.04161178087524411	-0.04156557307928724	-0.04000263063178181	-0.03480712763976471	-0.03487040150425902	-0.037618718707746704	-0.035246323079286254	-0.03538260521079125	-0.03999224139349202
3.125	-0.0417675769409329	-0.04173378568095566	-0.040706056765016645	-0.041680254789442435	-0.041565183161378874	-0.04000085742696448	-0.03478358190986648	-0.0348833056252826	-0.03791630723596672	-0.035041284327314765	-0.035380880136917876	-0.03999746958821148
3.1299999999999999	-0.041768374602968436	-0.04172571413778909	-0.040610939993354904	-0.04171409476612551	-0.04155226329404086	-0.04000025825283874	-0.0347780636046664	-0.034904038177807156	-0.03819591969862634	-0.03493834969736817	-0.035416231280020784	-0.039999237390146
3.1350000000000002	-0.04176369998738726	-0.041713541717829	-0.040524033105783966	-0.04172018889542296	-0.04151736706628569	-0.04000007303088764	-0.0347888142336319	-0.034937016344113773	-0.038451644904747936	-0.034917375998526706	-0.0355166515196853	-0.03999978421640592
3.1400000000000001	-0.0417555722837683	-0.041695753728764585	-0.04044659236956007	-0.041710691597233625	-0.041449775390400206	-0.04000001975974896	-0.03480990886926855	-0.03498675362504901	-0.038679715373877516	-0.03494259201497461	-0.035713952387583986	-0.039999941583209776
3.145	-0.041746444349139857	-0.04167096050760187	-0.04037915844919189	-0.04169692413291172	-0.04134071271869815	-0.04000000522642439	-0.03483412265428095	-0.03505739931761177	-0.03887847211158888	-0.03498060047551473	-0.03603425241459811	-0.039999984540550995
3.1499999999999999	-0.04173825686085114	-0.04163813712487715	-0.04032165724012158	-0.041686703245421355	-0.04118840190606123	-0.04000000138370226	-0.03485572791031696	-0.03515202656156764	-0.03904807373405581	-0.035008297896347594	-0.03648299230432294	-0.039999995905012055
3.1550000000000002	-0.041731707309540546	-0.04159692443045765	-0.040273551202991954	-0.041682709127315164	-0.0410022229792215	-0.040000000376052426	-0.03487266409680932	-0.03527173678724018	-0.039190054291083534	-0.03501774065653229	-0.03703256212175455	-0.03999999888656293
3.1600000000000001	-0.04172599625559266	-0.04154791285762066	-0.0402340051429135	-0.04168184179793378	-0.040802077192555596	-0.04000000010769084	-0.0348872994001964	-0.03541481334622977	-0.03930683613556268	-0.03501809257047419	-0.03762410808819531	-0.03999999968100103
3.165	-0.04171917085203636	-0.04149279752249238	-0.04020203840843508	-0.04167617056374065	-0.040611732124572086	-0.04000000003336396	-0.03490542257191838	-0.03557625552237724	-0.03940128096401839	-0.03503284928921807	-0.03818719781679299	-0.03999999990112952
3.1699999999999999	-0.04170889681790324	-0.04143431393898149	-0.0401766471452213	-0.04165471090683629	-0.04044998532206402	-0.04000000001147443	-0.03493396006206082	-0.03574796346842135	-0.039476327954245896	-0.03509459468122735	-0.038666014478358136	-0.03999999996598393
3.1750000000000003	-0.041693381510609716	-0.04137593898058006	-0.040156891275466955	-0.04160617104501461	-0.04032543411708528	-0.040000000004488584	-0.03497823854438914	-0.03591962160053254	-0.039534735347631196	-0.035236863167315204	-0.039034917710344445	-0.039999999986689
3.1800000000000002	-0.041672270915399455	-0.04132143340641027	-0.04014194883450466	-0.04152502408263196	-0.04023714501359565	-0.04000000000204174	-0.035039319176435255	-0.03608005539148457	-0.039578918191562035	-0.035476117145540574	-0.03929652503639524	-0.03999999999394332
3.185	-0.041647312273443524	-0.04127435698251321	-0.04013114458233061	-0.04141954789883801	-0.04017887832987525	-0.04000000000110068	-0.03511202383443065	-0.03621867289076263	-0.03961086212795856	-0.03578785612948804	-0.03946922448945315	-0.039999999996734
3.19	-0.04162233939880199	-0.04123767600401902	-0.04012396104350932	-0.041313089169115295	-0.04014332644236943	-0.04000000000071402	-0.03518497106115215	-0.03632663437707926	-0.039632089307435975	-0.03610281156134981	-0.03957461369167232	-0.039999999997880814
3.1950000000000003	-0.041602200311076545	-0.04121352087536751	-0.04012003940369481	-0.04123403354839435	-0.040124610041342955	-0.040000000000563446	-0.0352437550019581	-0.03639757741052493	-0.0396436545359252	-0.036336684089130676	-0.03963008627464003	-0.039999999998327374
3.2000000000000002	-0.041590891117639375	-0.041203081073883034	-0.04011917601650218	-0.041203081073883034	-0.04011917601650218	-0.04000000000054411	-0.03527648716582089	-0.036427933483294046	-0.039646154637968126	-0.036427933483294046	-0.039646154637968126	-0.03999999999838449
3.2050000000000001	-0.04158982905368437	-0.04120658412201288	-0.0401213183350037	-0.04122684860405866	-0.04012591054679776	-0.0400000000006436	-0.035278930737586936	-0.03641699389141897	-0.03963973971854032	-0.036356817595682454	-0.03962610293797126	-0.039999999998088814
3.21	-0.041597219769257066	-0.04122330700902807	-0.04012656220844613	-0.04129685037558138	-0.040146087925460996	-0.04000000000092854	-0.03525638718608769	-0.03636687767390115	-0.03962412053413202	-0.03614845985646904	-0.03956613074261096	-0.03999999999724232
3.2149999999999999	-0.0416088680195042	-0.041251602165873556	-0.040135150742760736	-0.041391194070583344	-0.04018333922208016	-0.040000000001619074	-0.03522129348501825	-0.03628245489889941	-0.03959857133891295	-0.035867834969614626	-0.039455440518187355	-0.03999999999519098
3.2200000000000002	-0.04161998159410956	-0.04128896282318863	-0.04014747323875361	-0.04148165387043006	-0.04024337926335189	-0.040000000003365475	-0.0351878646800125	-0.03617115185124918	-0.0395619325654442	-0.03559876547497953	-0.039277044903728096	-0.0399999999900029
3.2250000000000001	-0.041626975541532024	-0.041332179304443224	-0.04016406100604345	-0.04154637466651674	-0.04033283370113899	-0.040000000008192586	-0.035166732049648784	-0.03604248535277695	-0.03951262278862193	-0.03540617364913023	-0.03901124852866745	-0.03999999997566224
3.23	-0.04162839759757533	-0.04137762882236788	-0.04018557512330417	-0.04157884294770859	-0.04045645467536494	-0.04000000002286761	-0.035162190769399054	-0.03590720015608168	-0.039448674546174976	-0.035309412764138834	-0.0386439180178603	-0.03999999993206258
3.2349999999999999	-0.04162480789745111	-0.041421692240493566	-0.040212779720166444	-0.04158554690990913	-0.040612919869845894	-0.04000000007147572	-0.03517255503788392	-0.03577602924332372	-0.03936781302591565	-0.035289202831641324	-0.038178961991439095	-0.03999999978763945
3.2400000000000002	-0.041618051255917804	-0.041461222160083674	-0.04024649364901267	-0.041577781145328375	-0.04079137201138058	-0.04000000024388541	-0.03519231918353015	-0.035658302095226226	-0.03926759873433819	-0.03531197289502405	-0.037648613402146223	-0.03999999927534853
3.2450000000000001	-0.04161036605951032	-0.04149393828142316	-0.04028751435782102	-0.041565970622700385	-0.040972124063902285	-0.04000000088481806	-0.035214805081843444	-0.03556076965849652	-0.0391456524832866	-0.03534672590652655	-0.037111338069421664	-0.03999999737076745
3.25	-0.041603523550337224	-0.04151863492416989	-0.040336511342220785	-0.04155728598961763	-0.04113289280291166	-0.04000000332402456	-0.03523471970116382	-0.03548698796238479	-0.038999970490559754	-0.03537212643717151	-0.03663331932151985	-0.039999990121810956
3.2549999999999999	-0.0415981594613134	-0.041535154268281485	-0.040393893374151564	-0.041554190525663094	-0.0412572219433883	-0.04000001260075059	-0.03525014161345558	-0.03543739811179808	-0.03882931722903264	-0.03538082082463666	-0.036263435322878866	-0.03999996254955634
3.2600000000000002	-0.04159353869294823	-0.041544168784545435	-0.0404596633832609	-0.04155384603039629	-0.0413394857354534	-0.04000004703362956	-0.0352632216431579	-0.03540997321852693	-0.03863365503774825	-0.03538120769880468	-0.036018391602869904	-0.03999986019299089
3.2650000000000001	-0.04158786669129437	-0.04154687578433002	-0.04053328537440646	-0.04154896274399471	-0.041383949491543275	-0.04000016900576576	-0.035279259964319146	-0.03540112624986212	-0.038414538429953814	-0.035394921702530814	-0.03588550738679276	-0.0399994975445426
3.27	-0.04157899262308482	-0.041544709028750536	-0.04061359536757542	-0.041529370015204015	-0.04140011968911197	-0.04000057298992578	-0.03530461930306272	-0.035406566914916886	-0.03817537852772542	-0.035452179862731484	-0.035836525854810786	-0.03999829612513846
3.2749999999999999	-0.04156525196286412	-0.04153912888900569	-0.0406987885831555	-0.04148447543389649	-0.041398169370530445	-0.0400018016661077	-0.035344222874256606	-0.03542192487534634	-0.037921482305485886	-0.0355844893136459	-0.035841203124052055	-0.039994641018793485
3.2800000000000002	-0.041546295907136536	-0.041531498082462676	-0.04078650480495319	-0.04140895355821196	-0.041386469601592354	-0.04000518103818152	-0.03539908839126191	-0.03544311843946407	-0.03765980167784413	-0.03580774239119946	-0.03587464206838549	-0.03998458412868801
3.2850000000000001	-0.04152372236324237	-0.041523014484004146	-0.040874013466120365	-0.0413104510173193	-0.04137107485159462	-0.04001348385513223	-0.035464446421824364	-0.03546655351448725	-0.03739838765954678	-0.03609927573158483	-0.035918821171683865	-0.039959863588756125
3.29	-0.04150108654724448	-0.04151466604003115	-0.04095847464527439	-0.04121090567649406	-0.04135612093240334	-0.04003154049306866	-0.035529697272731205	-0.03548925693719517	-0.03714561973215109	-0.03639386885584083	-0.035961411343165134	-0.03990607100407165
3.2949999999999999	-0.041482914582055816	-0.04150718724633264	-0.0410372303619378	-0.041137062899474636	-0.04134430289975916	-0.04006609245142226	-0.03558133126088677	-0.03550900554222919	-0.03690934499463897	-0.03661187208682738	-0.035994355122713685	-0.039803063067472146
3.3000000000000003	-0.04147295450154469	-0.041501016428967835	-0.04110807068804859	-0.04110842288738423	-0.04133712378538335	-0.04012409641792819	-0.03560812522070539	-0.03552445361294095	-0.03669609094957603	-0.036695040804864944	-0.0360131285632641	-0.03962998454634678
3.3050000000000002	-0.04147254465542904	-0.0414962656252329	-0.041169425374186636	-0.041131250536138794	-0.041334960609279194	-0.040209510424643845	-0.0356060060628534	-0.03553522396662487	-0.036510497671376665	-0.03662440933192655	-0.03601654944597027	-0.03937483217757777
3.31	-0.04148000943222742	-0.0414927154820672	-0.04122045166504881	-0.04119764013067678	-0.041337083406885786	-0.040320084186333566	-0.03557987318834245	-0.03554192589534273	-0.03635505625197567	-0.036423184111499605	-0.036006729357593636	-0.039044051569407046
3.315	-0.041491418887950104	-0.04148983881155665	-0.041261015233164125	-0.041287027946123635	-0.041341677146566634	-0.04044642402650502	-0.03554136539401734	-0.03554608907248545	-0.03623016296582871	-0.03615239730043863	-0.035989022129148326	-0.038665404046040214
3.3200000000000003	-0.04150228744408461	-0.041486844952739	-0.04129158461443062	-0.0413727857792612	-0.0413457848549584	-0.040574432548586926	-0.03550381892302247	-0.03555003660103269	-0.03613442931605093	-0.03589140316138432	-0.035972213957872826	-0.03828078656642819
3.3250000000000002	-0.04150926860089567	-0.04148273052414678	-0.041313073541659785	-0.04143427577548491	-0.04134503870392816	-0.040689904487545475	-0.03547721399438406	-0.035556739959520176	-0.03606514663126291	-0.035701943045984355	-0.03596935745994587	-0.037932581145840714
3.3300000000000001	-0.041511013178938794	-0.04147632620123147	-0.041326668108564786	-0.04146540033246634	-0.04133319604630458	-0.040782704230599785	-0.03546559434175738	-0.03556968663570673	-0.03601879622101571	-0.035602474120184274	-0.03599920650582557	-0.03765117965784078
3.335	-0.041508042029909556	-0.04146634442965204	-0.04133366898178437	-0.04147232418343342	-0.04130190437041813	-0.040848621206472494	-0.035467418970704004	-0.0355927455518907	-0.035991515749359534	-0.03557477276465282	-0.03608698767389883	-0.037449378528431214
3.3399999999999999	-0.041502059634259306	-0.04145145253236671	-0.04133536736808024	-0.04146563713664987	-0.04124160511504363	-0.04088874745189973	-0.03547758807328554	-0.03562995629885762	-0.035979466344603986	-0.0355872491904827	-0.036261766408953615	-0.037324152793513816
3.3450000000000002	-0.04149512973405221	-0.041430405769881176	-0.04133296156318101	-0.041455022805531636	-0.04114448164996913	-0.040907483537667405	-0.035489894659759325	-0.035685136510550525	-0.03597907999050716	-0.03561087845693861	-0.03654763551030215	-0.03726254768653317
3.3500000000000001	-0.04148888511507073	-0.041402261476429454	-0.041327511622120505	-0.041447112213796	-0.04100912957109949	-0.04091043712632191	-0.035499393949677535	-0.03576124012452586	-0.03598719419120185	-0.03562566519136943	-0.036949600337005215	-0.03724792813247518
3.355	-0.04148391244093704	-0.041366654695629085	-0.04131992415989686	-0.041444184739080576	-0.04084436359928068	-0.04090294326015965	-0.035504270917103245	-0.035859520351795626	-0.0360010973227509	-0.03562463178187232	-0.037441877374228036	-0.037264401751128946
3.3599999999999999	-0.04147953441731563	-0.04132406325054817	-0.04131095728706474	-0.04144362368676248	-0.04066847999860491	-0.04088934369667599	-0.035506531417228884	-0.035978710229171554	-0.03601851412590453	-0.035615595280587824	-0.0379697708706284	-0.0372989895243197
3.3650000000000002	-0.041474096517701196	-0.04127595804136213	-0.041301236254010575	-0.04143869211229988	-0.040502910892240694	-0.04087283337874704	-0.03551117631023479	-0.036114534825613276	-0.03603755924198716	-0.03561898752325855	-0.03846856817052153	-0.03734210406124052
3.3700000000000001	-0.04146561357675114	-0.04122475240734535	-0.04129127240527418	-0.04141993792646952	-0.04036405593056003	-0.0408556102602673	-0.03552427348721408	-0.036259821205187476	-0.036056680811919206	-0.035663758902876874	-0.03888823711352592	-0.0373871165038066
3.375	-0.04145254377038652	-0.04117353437781892	-0.04128148058523959	-0.04137741394335124	-0.040258756404505026	-0.04083912501752667	-0.03555061331966098	-0.0364052661709478	-0.036074608722076	-0.035780748657763733	-0.039207385468769236	-0.037429618471924664
3.3799999999999999	-0.04143455756598545	-0.04112565194541784	-0.041272192534257145	-0.04130603051996024	-0.04018531641068792	-0.04082431611973924	-0.035591336982717214	-0.03654066158112864	-0.036090315014448406	-0.03598632457189958	-0.039430488099141424	-0.037466722787699344
3.3850000000000002	-0.04141313606794431	-0.041084273324290856	-0.041263665703243184	-0.04121293801225462	-0.0401376011406986	-0.04081178544801081	-0.03564203754091494	-0.03665621552670389	-0.03610298836715834	-0.036259427211215174	-0.0395756526076331	-0.037496539372596296
3.3900000000000001	-0.0413915967583827	-0.041052033622648754	-0.04125608815767071	-0.04111884448950081	-0.04010887202341652	-0.04080191048309913	-0.035692580014137325	-0.036743632359949395	-0.03611202081223279	-0.03653683217777175	-0.03966300760134664	-0.03751784040817372
3.395	-0.04137417767804161	-0.041030820680262946	-0.0412495808578187	-0.04104898554927875	-0.040093884199420754	-0.0407949070046898	-0.035729825858372685	-0.03679678699206738	-0.03611700295224245	-0.036740340758660436	-0.03970826052039701	-0.037529874491003014
3.3999999999999999	-0.041364393167496384	-0.04102168669845039	-0.04124419869961052	-0.04102168669845039	-0.04008953155005482	-0.0407908600193059	-0.0357426804570992	-0.03681202834222916	-0.0361177235673033	-0.03681202834222916	-0.03972063447191398	-0.03753227742845696
3.4050000000000002	-0.04136349527232418	-0.041024834440257084	-0.041239931423252954	-0.041042783849937155	-0.04009484767523844	-0.04078973715009544	-0.035726932657615666	-0.036788264200910185	-0.03611417026590275	-0.03673201242074211	-0.03970275620914212	-0.03752503723801824
3.4100000000000001	-0.041369906143472454	-0.04103962899631594	-0.04123670498895862	-0.041104815838005945	-0.04011093142678755	-0.04079139222611897	-0.03568717725865413	-0.03672697607844247	-0.036106529322368956	-0.03652175085581188	-0.03965075886223374	-0.03750849033972608
3.415	-0.041379939721186136	-0.041064618093012574	-0.04123438340810811	-0.0411884187534086	-0.040140959840389366	-0.04079555946037741	-0.0356347357693588	-0.036632215734230346	-0.036095184698589834	-0.036240588052050146	-0.03955409142895048	-0.03748334858224921
3.4199999999999999	-0.0413894056481238	-0.041097584388803	-0.041232770417442194	-0.04126849967566697	-0.040190057519143584	-0.04080183142641418	-0.03558273602713714	-0.036510507939576047	-0.036080718140787865	-0.035967125997739845	-0.03939576017038774	-0.03745077970786183
3.4250000000000003	-0.041395197982952533	-0.04113567892044496	-0.04123160990306312	-0.04132565430086323	-0.04026441354317057	-0.04080960798083037	-0.03554110481358674	-0.03637049842849771	-0.036063913842044375	-0.03576335856760753	-0.03915496417764973	-0.03741258432658647
3.4300000000000002	-0.04139608370268534	-0.04117567728234509	-0.041230583737835065	-0.04135425784041625	-0.04036891300061349	-0.04081800023618297	-0.0355139719693335	-0.03622220269925562	-0.0360457720898883	-0.035648370780941324	-0.03881457389807923	-0.037371524370959815
3.435	-0.04139256311297351	-0.04121435458741898	-0.041229305817248145	-0.04136021049953096	-0.04050329198274521	-0.040825677390225606	-0.03549997521922163	-0.03607585057716428	-0.036027536138768246	-0.03560452169245368	-0.03837362746921792	-0.03733184896086335
3.44	-0.0413862191146937	-0.04124891019850165	-0.04122731168685695	-0.041353445076057	-0.04065867548559554	-0.04083066071316161	-0.03549422063712707	-0.03594053080148611	-0.03601073480243078	-0.035600749673815386	-0.037859035142158985	-0.037300012776306374
3.4450000000000003	-0.04137895505130139	-0.04127732702585294	-0.04122404433385437	-0.04134293537991703	-0.04081778427881784	-0.040830106036750524	-0.03549066438384826	-0.03582299927346006	-0.035997239572682894	-0.035608452695296326	-0.037325754910341714	-0.037285461398347215
3.4500000000000002	-0.04137227330550648	-0.04129855796819156	-0.04121883846712297	-0.04133478386216843	-0.04096041098692694	-0.0408201790998889	-0.03548444154638698	-0.035727006867185426	-0.03598932929634265	-0.03560780310425385	-0.03683970246046568	-0.03730114500288037
3.4550000000000001	-0.041366715338493294	-0.04131249642802844	-0.041210907793986666	-0.041331083098408154	-0.04107126880092041	-0.040796208615411056	-0.03547374861485553	-0.03565330935561892	-0.03598974788279126	-0.03559175451666897	-0.036452200573549164	-0.03736313755551962
3.46	-0.0413616654796577	-0.04131977219648955	-0.04119934207519327	-0.041329436884873144	-0.04114486359296918	-0.04075335648107326	-0.03546059176074517	-0.035600252138146195	-0.03600173215877814	-0.03556803279592615	-0.036183348036366754	-0.03748852220433782
3.4649999999999999	-0.0413556165191338	-0.041321469330139	-0.04118312250644614	-0.041323677162934766	-0.04118480210558064	-0.04068797707086045	-0.035450022608932596	-0.03556463388409923	-0.03602897974522131	-0.03555722353673165	-0.036023342355900524	-0.037690880810461076
3.4700000000000002	-0.04134676099313908	-0.041318863683824675	-0.04116116438037526	-0.04130511792029064	-0.041199538688783836	-0.04059952903520194	-0.035448248529592566	-0.035542535206545	-0.03607552364325717	-0.03558899281832368	-0.03594582704852769	-0.03797372571567303
3.4750000000000001	-0.04133369501243324	-0.04131323636892081	-0.04113239401813438	-0.04126454240631668	-0.04119814149346687	-0.040492346048152134	-0.03546028360256622	-0.03552992204205712	-0.03614548480382963	-0.0356956696668358	-0.035921689341543064	-0.03832412102679297
3.48	-0.04131612149662874	-0.04130576826607148	-0.041095861755293436	-0.041197181748771676	-0.04118801753474365	-0.04037607362454856	-0.035487499607203696	-0.035522997057154976	-0.03624268989308439	-0.03589530060452721	-0.03592672135064149	-0.038710580761090345
3.4849999999999999	-0.04129540734590123	-0.04129748777678993	-0.04105088411119252	-0.04110968466864873	-0.04117445990784037	-0.040263758305875745	-0.035525569482667246	-0.035518383524144596	-0.03637017039298275	-0.036167069021394375	-0.03594333066764512	-0.03908895976486119
3.4900000000000002	-0.04127461762438799	-0.04128923833776514	-0.04099719724696052	-0.04102138071549031	-0.04116103947767754	-0.04016782878268365	-0.035564132318699176	-0.03551324996095806	-0.03652959840265958	-0.03644543616888808	-0.03595940194360874	-0.039415929719741706
3.4950000000000001	-0.04125767298094621	-0.041281645977883794	-0.040935093221653146	-0.04095576837976368	-0.041150063119298856	-0.04009589328028889	-0.03558951172548052	-0.03550544168223384	-0.03672075511506894	-0.036648250144538576	-0.035966884890213074	-0.03966371529425626
3.5	-0.04124782388332636	-0.04127508579747367	-0.040865504610641534	-0.0409298092150363	-0.04114281260166779	-0.040048813945800704	-0.035589971947099175	-0.03549362356991878	-0.03694115518716523	-0.03671389145780332	-0.035961100200191144	-0.03982748296996847
3.5049999999999999	-0.04124622211415639	-0.04126965803477276	-0.04079000604102299	-0.04094882681289725	-0.041139610187987605	-0.040022029111097736	-0.03556087683096313	-0.035477396577311665	-0.03718594776922395	-0.036620217984667344	-0.03594063535568796	-0.03992153089216086
3.5100000000000002	-0.04125139896773514	-0.04126518503558559	-0.040710715248580116	-0.04100584855386435	-0.041139839491996046	-0.04000880029849466	-0.03550684462320263	-0.035457345665248975	-0.03744817270681536	-0.03638849483293165	-0.035907399579034986	-0.03996840247633396
3.5150000000000001	-0.041259944025512925	-0.041261232384287944	-0.04063009927708206	-0.04108288332773023	-0.041141969279787624	-0.040003119020631465	-0.03543966637660797	-0.03543500319656048	-0.03771937255848921	-0.036080532825536867	-0.03586667280605881	-0.03998871078844004
3.52	-0.04126799866442431	-0.04125714693469481	-0.040550716728113494	-0.041156618901988316	-0.04114350488199526	-0.04000098680794406	-0.035373151791954806	-0.03541274907834148	-0.03799046893494221	-0.03577956961296524	-0.0358274218557219	-0.03999639919922964
3.5249999999999999	-0.04127272317218737	-0.04125209856141177	-0.04047494543124278	-0.04120907413597572	-0.04114074313987053	-0.040000281536202546	-0.035317816841842625	-0.03539369210468638	-0.038252737478341944	-0.035551973374775836	-0.03580335422972953	-0.0399989642648969
3.5300000000000002	-0.041273009381870215	-0.04124511631702015	-0.04040474916484818	-0.04123514029901954	-0.04112834331604414	-0.04000007345208212	-0.035278103572956444	-0.03538156562526381	-0.03849868849156656	-0.035418569063277755	-0.0358147046295292	-0.03999972754865043
3.5350000000000001	-0.041269332619827216	-0.04123512380165862	-0.04034152526906102	-0.04124038682568792	-0.04109909748168771	-0.04000001783718659	-0.03525267870456	-0.03538062015067657	-0.03872269083972257	-0.035360936369087374	-0.03588936044100812	-0.039999933288679096
3.54	-0.04126314401924525	-0.04122099652075893	-0.04028605190672776	-0.0412340051428953	-0.041044728222722836	-0.04000000411770053	-0.03523648169986493	-0.035395426663610605	-0.03892125246866119	-0.03534636906711962	-0.03606016263245944	-0.03999998447149215
3.5449999999999999	-0.04125617640839161	-0.04120167335379038	-0.04023852826821255	-0.04122420258146089	-0.040958538003433215	-0.04000000092561691	-0.0352232074387771	-0.035430463190472376	-0.0390929617451597	-0.03534479254228343	-0.036355020541810876	-0.039999996480207765
3.5500000000000003	-0.04124979521163347	-0.04117634221706971	-0.04019868186221508	-0.04121652571480756	-0.040839603670214455	-0.040000000208045124	-0.03520774450478723	-0.035489395061263584	-0.03923816779170175	-0.035335314147799855	-0.03678059632095469	-0.039999999202265005
3.5550000000000002	-0.041244494954558696	-0.04114468315583508	-0.04016590891966105	-0.04121287642123354	-0.04069612219277289	-0.040000000048097284	-0.03518817519186987	-0.035574096313914665	-0.03935851515300182	-0.035310427871556006	-0.03730845189495981	-0.03999999981403242
3.56	-0.04123972298284219	-0.041107104378088025	-0.040139416532754546	-0.041211089732713674	-0.04054454541708848	-0.04000000001177811	-0.03516659982395964	-0.035683649839516704	-0.039456446397070195	-0.03527823440533562	-0.03787694029130338	-0.039999999954079817
3.565	-0.04123411983425933	-0.04106487732317319	-0.040118344548362654	-0.04120557720998733	-0.04040366184516219	-0.04000000000314695	-0.035148360998482606	-0.035813696361148624	-0.03953475747612645	-0.03526056931511401	-0.038413102603939014	-0.03999999998762854
3.5700000000000003	-0.041226051434411874	-0.04102009304374032	-0.040101856559563186	-0.041188419648231396	-0.040287279460922046	-0.040000000000944405	-0.035140066831817085	-0.035956463261849744	-0.03959625178983167	-0.03528923509727751	-0.03886125578300679	-0.03999999999625649
3.5750000000000002	-0.04121424153788065	-0.04097542568650469	-0.040089198877187926	-0.04115111601556216	-0.040200496837669346	-0.040000000000327184	-0.03514710997560199	-0.03610157169236498	-0.03964350392587596	-0.03539940015674586	-0.0391986857037133	-0.03999999999869236
3.5800000000000001	-0.04119841058005868	-0.04093376703001625	-0.040079732407763614	-0.04108917127513736	-0.04014102016914231	-0.040000000000134164	-0.03517103548317505	-0.03623740984103404	-0.03967872031978167	-0.03561121244429789	-0.03943176286635293	-0.039999999999459405
3.585	-0.04117979523894013	-0.040897842303853675	-0.040072944936712346	-0.04100864301451931	-0.04010301384601404	-0.04000000000006653	-0.03520726577605245	-0.03635265561738229	-0.03970367256697949	-0.03590254500452546	-0.039581522310790554	-0.039999999999729745
3.5899999999999999	-0.041161197389857164	-0.04086990668252028	-0.04006845137541342	-0.04092739531964455	-0.04008044982427981	-0.04000000000004059	-0.03524464936873432	-0.036437546856375645	-0.03971967703843767	-0.03620211864302671	-0.03967054083481771	-0.03999999999983377
3.5950000000000002	-0.04114622227120854	-0.04085156762132878	-0.040065988230529884	-0.04086718572455754	-0.040068791190397704	-0.04000000000003085	-0.03526834761656882	-0.03648469405426512	-0.0397275978873313	-0.036420221885800685	-0.039716027154435625	-0.039999999999872644
3.6000000000000001	-0.041137874191336125	-0.040843718194120665	-0.040065406799631914	-0.040843718194120665	-0.040065406799631914	-0.040000000000029415	-0.03526554717539483	-0.03648946780079893	-0.03972785619919714	-0.03648946780079893	-0.03972785619919714	-0.03999999999987761
3.605	-0.04113723132824037	-0.040846533064670974	-0.040066667909786684	-0.04086196890049803	-0.04006948482472453	-0.04000000000003522	-0.035231119403275044	-0.03645013727080315	-0.039720433922711344	-0.036385408436711154	-0.039708621435088014	-0.0399999999998523
3.6099999999999999	-0.04114295475298098	-0.040859481659683436	-0.040069839579143125	-0.04091559628549522	-0.04008194384840833	-0.040000000000052736	-0.03517001400813478	-0.03636793638093813	-0.039704866541690066	-0.03613080288470585	-0.03965371539083285	-0.03999999999977715
3.6150000000000002	-0.04115190993106229	-0.04088134270196621	-0.04007509775620744	-0.040988029606739605	-0.04010547900252425	-0.04000000000009772	-0.035095007229392024	-0.036247120139344835	-0.03968022330448469	-0.03579283245371872	-0.03955085573022599	-0.03999999999958388
3.6200000000000001	-0.04116054592480201	-0.04091024142069499	-0.04008272912926494	-0.04105765184590645	-0.04014454889195471	-0.04000000000022074	-0.035021072042684724	-0.03609491846849764	-0.039645078780788594	-0.03546250412659191	-0.0393798620942338	-0.039999999999052994
3.625	-0.04116625064659971	-0.04094375491803421	-0.04009313373907142	-0.04110772489151663	-0.04020476520589796	-0.040000000000595864	-0.03495958055627721	-0.03592118499326213	-0.03959748523128296	-0.03521252305602151	-0.03911502512070183	-0.03999999999742475
3.6299999999999999	-0.04116800457381838	-0.04097912561835014	-0.04010682368988338	-0.041133489440728865	-0.040290968298534416	-0.04000000000187732	-0.034915300445975087	-0.03573755128485184	-0.03953496212216565	-0.03506555592079197	-0.038733321417606555	-0.039999999991827434
3.6350000000000002	-0.041166238004895286	-0.04101358257999832	-0.04012441273338477	-0.0411401170021552	-0.04040383465836563	-0.04000000000672258	-0.03488676381592166	-0.035556063940769794	-0.03945452670258316	-0.035001288343346065	-0.03822943346137526	-0.03999999997052562
3.6400000000000001	-0.041162270909682906	-0.04104471152443246	-0.040146590274522345	-0.041136092720380865	-0.04053653089962149	-0.04000000002659195	-0.034868512669284986	-0.03538754355183878	-0.039352796211063495	-0.03498409075493212	-0.03763118779708945	-0.03999999988259515
3.645	-0.04115768190237395	-0.04107077130135547	-0.040174073137326675	-0.04112894916020563	-0.04067444646442256	-0.04000000011280507	-0.03485376974375072	-0.035240112454674136	-0.03922619465306162	-0.03498149507727143	-0.037001890766095266	-0.03999999949854889
3.6499999999999999	-0.04115371940496211	-0.04109085973032608	-0.04020753021837851	-0.04112377366907552	-0.04079978136000498	-0.04000000049814224	-0.034837039848887044	-0.03511834047871256	-0.039071290434197756	-0.03497104872523364	-0.03642093279046109	-0.03999999777078507
3.6550000000000002	-0.04115083936629051	-0.04110488871792088	-0.04024747987220672	-0.041122326897557744	-0.04089863036006084	-0.04000000222438795	-0.034816247470667784	-0.03502322404506003	-0.03888527065454367	-0.03494467684686078	-0.035952278364516616	-0.03999998998063759
3.6600000000000001	-0.04114853672436222	-0.041113404536351573	-0.040294167769142734	-0.04112263351505663	-0.04096563558402711	-0.040000009770769646	-0.034793620953205796	-0.03495287706025648	-0.03866652160351478	-0.034911041600985473	-0.035622721707649886	-0.03999995570857313
3.665	-0.04114555773036301	-0.041117339449649626	-0.04034744288459159	-0.0411195336947836	-0.04100360328742313	-0.04000004116031202	-0.03477486203603841	-0.034903571751773554	-0.03841523743546948	-0.034893563322474994	-0.03542234712500304	-0.03999981225886461
3.6699999999999999	-0.04114038166750927	-0.04111778218436069	-0.040406658242804566	-0.041105621319277134	-0.0410197684418832	-0.0400001625659837	-0.03476703573161863	-0.03487073986083238	-0.038133933476248404	-0.03492654343455508	-0.03532050367834033	-0.03999925401994068
3.6750000000000003	-0.041131799806436095	-0.04111581755790032	-0.0404706267560575	-0.041072794711359724	-0.04102198446584474	-0.04000059042176477	-0.03477592617663732	-0.034849695800681646	-0.03782771749658108	-0.0350482773211424	-0.03528280331420585	-0.03999727477698041
3.6800000000000002	-0.041119514103299705	-0.04111243940185234	-0.04053765707158158	-0.04101658666848119	-0.04101666036621008	-0.04000194103599983	-0.03480320622561188	-0.034836047048544774	-0.03750419140400692	-0.03528099623370742	-0.035280654128237214	-0.03999098969475237
3.685	-0.04110464462513012	-0.041108511017811954	-0.040605678659142753	-0.04094251903109306	-0.04100835092485836	-0.040005708117846164	-0.034843943523139936	-0.03482589668836996	-0.03717292484630425	-0.03560068347387394	-0.03529340550002551	-0.0399733567001352
3.69	-0.041089807137006086	-0.04110474211508246	-0.040672442854894	-0.04086747971409937	-0.041000116510667525	-0.040014898653833904	-0.034886056875647595	-0.034815974173991016	-0.0368445476290858	-0.03592933302710708	-0.03530693204365483	-0.03993008775062227
3.6950000000000003	-0.041078417644881696	-0.04110166360274777	-0.04073576468824239	-0.04081224798228418	-0.04099394186677236	-0.04003438494839875	-0.034913422952950544	-0.03480377864559015	-0.03652961559651242	-0.03616886652141879	-0.03531187021130349	-0.039837816369085635
3.7000000000000002	-0.041073363515828944	-0.041099598702542116	-0.040793757539079545	-0.04079197751167703	-0.040990949924783	-0.04007018496276207	-0.03491210051416473	-0.03478774190590176	-0.036237473590816284	-0.036245911180106866	-0.03530275294581988	-0.03966731304848316
3.7050000000000001	-0.041075723401402336	-0.0410986399932236	-0.04084501431799879	-0.04081169915384688	-0.040991451691497205	-0.0401271922388141	-0.034876513124759215	-0.0347673653110476	-0.03597534109417586	-0.03613401553228541	-0.03527788488918323	-0.039394205085297035
3.71	-0.04108426849661072	-0.04109864304049527	-0.04088870428134056	-0.040865666112370136	-0.04099495136017885	-0.0402061211000079	-0.03481205653899154	-0.03474327807573827	-0.03574778057320403	-0.03585801223486099	-0.03523941586498523	-0.039013764011124094
3.7149999999999999	-0.041096030924841424	-0.041099240167690045	-0.04092457755741022	-0.040938199599724355	-0.04100015200005014	-0.04030165190570707	-0.03473262014370218	-0.03471719694646233	-0.03555660238127656	-0.03549113664517291	-0.03519340159214733	-0.03855030078465609
3.7200000000000002	-0.0411076147265112	-0.04109986826048869	-0.04095289144050454	-0.04100850219280145	-0.04100489086972215	-0.040403420001568255	-0.034654427629541275	-0.03469181363908727	-0.03540115345662464	-0.0351327647345686	-0.035150193709113126	-0.03805301359538047
3.7250000000000001	-0.041116500778711346	-0.04109979882397973	-0.04097428670952575	-0.04106027091399285	-0.04100588326404937	-0.04049951548261877	-0.03458973211815489	-0.03467066537944001	-0.035278863935643966	-0.03486220719106803	-0.03512575537774986	-0.03757947990397649
3.73	-0.04112168448712134	-0.041098161871818355	-0.04098964606342904	-0.041088744183173785	-0.040998277747681285	-0.040580391729151545	-0.03454360471391175	-0.034658029660257474	-0.03518590104669436	-0.03470384168005098	-0.03514391251800764	-0.037176704562301294
3.7349999999999999	-0.04112354710729051	-0.04109396846833312	-0.04099996183793039	-0.04109881568735211	-0.04097537930745855	-0.0406411227042663	-0.03451440657485079	-0.03465882098020742	-0.03511779786716789	-0.03463515497403082	-0.035237819330135325	-0.03686978991052864
3.7400000000000002	-0.041123326159048366	-0.04108615424769048	-0.04100623042943292	-0.04109860742636229	-0.04092933978144919	-0.04068141435784273	-0.03449625680623187	-0.0346783808068949	-0.035069968029547725	-0.03461736638396558	-0.0354466942164135	-0.03666140630314361
3.7450000000000001	-0.041122518764966365	-0.04107367632032552	-0.0410093804087874	-0.041095335587259446	-0.040853648453438834	-0.04070414009792395	-0.03448189879341097	-0.03472199950363251	-0.035038066689420604	-0.03461552642653832	-0.03580361709047704	-0.0365385733893916
3.75	-0.041122319994157816	-0.04105568596629142	-0.041010232975018976	-0.04109389811096296	-0.040747185508672346	-0.04071354921130271	-0.03446545981438075	-0.03479405478451041	-0.03501819888607097	-0.03460561775107594	-0.03631537507539228	-0.036481247055270324
3.7549999999999999	-0.04112317150890109	-0.041031764858066345	-0.04100948832473011	-0.04109601891726389	-0.040617530583381745	-0.040713907285322544	-0.03444471773723163	-0.03489682121569159	-0.03500700245652441	-0.03457901629227415	-0.03694565196019434	-0.03646896627275229
3.7600000000000002	-0.04112458520293447	-0.04100216523642976	-0.04100772954624584	-0.041099803169819774	-0.04048019016826601	-0.04070877979553901	-0.03442203778814852	-0.035029242956203015	-0.03500164388251063	-0.03454495710443148	-0.03761824839407347	-0.03648443985771456
3.7650000000000001	-0.04112533478147572	-0.04096796236685075	-0.041005435965461585	-0.04110020897538608	-0.04035286935504868	-0.04070083043974069	-0.03440348449847662	-0.03518612907008208	-0.0349997653506133	-0.03452844016996538	-0.038245109945901835	-0.03651462970441134
3.77	-0.04112391351839876	-0.040931038892689016	-0.04100299950127455	-0.04108987768579422	-0.040248404819456206	-0.04069191006249505	-0.03439658167875781	-0.03535818343344128	-0.034999414376965826	-0.03456627178824838	-0.03876154517795212	-0.0365503915938655
3.7749999999999999	-0.0411190959980155	-0.04089387993620597	-0.04100073971156611	-0.041060580199546774	-0.04017127706743473	-0.04068325219320961	-0.03440751262084147	-0.035532990672310784	-0.03499897755270256	-0.03469993513418978	-0.039144072680389726	-0.03658556614081088
3.7800000000000002	-0.04111053680449187	-0.04085923498196766	-0.040998915259163264	-0.041007558122296554	-0.040119036638910595	-0.04067566722297783	-0.03443809568140942	-0.035696691241965034	-0.034997130152396604	-0.03495384407885848	-0.039403828496858966	-0.03661605411886374
3.7850000000000001	-0.041099301512325034	-0.04082975141447908	-0.0409977311787245	-0.04093609562820466	-0.04008607004651875	-0.04066969007685328	-0.03448306626766624	-0.035835825279354486	-0.03499280521859337	-0.0353021282241214	-0.0395680504960113	-0.03663910607437731
3.79	-0.04108798181155005	-0.04080767778534727	-0.04099734244864856	-0.04086314126490286	-0.04006675055816084	-0.0406656743277703	-0.03452942879631682	-0.03593884862093386	-0.03498518006287764	-0.035659968118620475	-0.039664366005545404	-0.03665286793412185
3.7949999999999999	-0.041080024843479945	-0.04079468365767845	-0.0409978549658324	-0.04080982988855715	-0.04005693938230185	-0.04066384331103711	-0.03455977467652031	-0.035997075266594944	-0.03497367501585422	-0.035920781735683145	-0.03971318894063239	-0.03665613507566155
3.8000000000000003	-0.04107839400151819	-0.04079178368940241	-0.0409993251610479	-0.04079178368940241	-0.04005430018962707	-0.04066431338926244	-0.034559020811761904	-0.036005097793978966	-0.03495795841233397	-0.036005097793978966	-0.03972603130093237	-0.03664824236748698
3.8050000000000002	-0.041084247284279306	-0.04079931918529744	-0.04100175928860194	-0.0408144696126875	-0.04005818929521664	-0.04066710212323155	-0.034521127890488	-0.0359609144017041	-0.034937952710286074	-0.03588435690852141	-0.03970596033648681	-0.03662902801771922
3.81	-0.041096393034012954	-0.04081695194789569	-0.04100511299064338	-0.04087240633952808	-0.0400695960957623	-0.040672128522700836	-0.03445193544573937	-0.03586598783096548	-0.034913838757252125	-0.03558537263636901	-0.03964782370916708	-0.0365988360770085
3.815	-0.04111183877762305	-0.04084365446090914	-0.04100929118037696	-0.040949806692296205	-0.04009126649838269	-0.04067920576807139	-0.03436646318828892	-0.03572531687367785	-0.034886058003351414	-0.03518745786462009	-0.03953756498814152	-0.03655855617364165
3.8200000000000003	-0.04112711989999082	-0.04087771906080716	-0.04101414770840937	-0.041025332830352236	-0.040127829356278115	-0.040688019783243386	-0.03428221714199094	-0.03554740626966853	-0.03485531540816601	-0.0347985742411347	-0.039351532607947666	-0.036509734481103395
3.8250000000000002	-0.041139642659912455	-0.04091683602697413	-0.041019483774181305	-0.04108203500860575	-0.04018537951458002	-0.04069808072159163	-0.03421236579648232	-0.035343881257358045	-0.034822588370080614	-0.03450492417887265	-0.03905855681174901	-0.036454822197152244
3.8300000000000001	-0.0411483507440509	-0.04095828794677433	-0.04102504373586811	-0.04111482392740909	-0.04026969657540585	-0.04070863066908147	-0.03416231244050145	-0.0351285043752678	-0.034789148615247505	-0.03433274737201817	-0.038628986525900404	-0.036397647267085595
3.835	-0.04115360323491999	-0.0409992676087485	-0.04103050699094201	-0.04112863324760466	-0.04038272831237964	-0.0407184934259284	-0.03413026914812629	-0.034915555249152914	-0.034756603921777846	-0.034257320720520554	-0.038052612791766166	-0.03634418238318059
3.8399999999999999	-0.04115663964796847	-0.04103726312670178	-0.04103547508623781	-0.04113175859809459	-0.04051871650649391	-0.04072586745089439	-0.03410994771589553	-0.03471785870441331	-0.03472696409159015	-0.03423665155567655	-0.03735849678917421	-0.03630360480499964
3.8450000000000002	-0.04115897650117022	-0.04107040317368235	-0.04103945428994253	-0.04113157581213372	-0.040663259633922255	-0.04072809962089384	-0.03409362066532157	-0.03454500830825464	-0.03470273009740886	-0.0342332601345582	-0.03661989437113753	-0.03628945664550366
3.8500000000000001	-0.041161834953099885	-0.041097654371831646	-0.04104183557116247	-0.041133111114540835	-0.04079767987372776	-0.04072154263514174	-0.03407504093091147	-0.03440233984374763	-0.03468699654853006	-0.034221522638416844	-0.03593210671665312	-0.03632038047365448
3.855	-0.041165671727382655	-0.0411188196356503	-0.0410418762109993	-0.04113815816965521	-0.040906604930100024	-0.040701686259993146	-0.03405184593829718	-0.0342909213599537	-0.034683545915485114	-0.034192241279716214	-0.035373804073087864	-0.03641945679956497
3.8599999999999999	-0.04116998607414926	-0.04113436789649871	-0.04103868983480043	-0.04114477908737039	-0.0409833977912328	-0.04066381770236688	-0.03402655804581259	-0.03420840902798279	-0.03469689975489969	-0.03415525399843156	-0.03497919697200102	-0.03661083443567148
3.8650000000000002	-0.04117350617339398	-0.04114518328684465	-0.04103125394696711	-0.0411477399673393	-0.041030206387229734	-0.04060440320608229	-0.034005645720370466	-0.034150321070230305	-0.034732280365847044	-0.03413726136163033	-0.03473763137663614	-0.036912664775743925
3.8700000000000001	-0.041174654410899965	-0.04115232762232223	-0.041018445170167006	-0.041139299153936375	-0.041054165312146396	-0.04052305277072316	-0.03399715301154006	-0.03411124979978026	-0.03479543049775413	-0.03417782929881294	-0.034612889535307056	-0.03732703872696007
3.875	-0.04117212726126743	-0.041156872676491485	-0.04099911116107554	-0.041110648275527975	-0.04106330134989482	-0.04042431626038535	-0.03400773493346473	-0.03408572093249228	-0.0348922449754946	-0.03432203389292599	-0.03456408553514496	-0.037830768391547635
3.8799999999999999	-0.04116552786751781	-0.04115980929973865	-0.040972183407000456	-0.04105652622919496	-0.04106424312662008	-0.04031801328769985	-0.0340394167064241	-0.03406866182403786	-0.03502819251640926	-0.03459685798472084	-0.034557393282801364	-0.038373659916141035
3.8850000000000002	-0.04115594634914752	-0.04116200692025687	-0.040936826182613094	-0.04098237233727982	-0.04106172285247691	-0.040217044470283576	-0.03408661592980583	-0.034055612341550426	-0.03520755177877371	-0.034974554887816395	-0.03456862768118244	-0.03888968262753272
3.8900000000000001	-0.041146110642300227	-0.04116418976758093	-0.0408926046253578	-0.04090622722264076	-0.04105893731627451	-0.04013309591142662	-0.03413536054310378	-0.03404284979627519	-0.03543254890751625	-0.035362842180624035	-0.034581425790672936	-0.039318949231517866
3.895	-0.04113969387303941	-0.041166908881823915	-0.040839642004476796	-0.04085075925753084	-0.04105798740556866	-0.0400724867215162	-0.03416682657552056	-0.03402753490277916	-0.035702550007109375	-0.035645649758189825	-0.03458501606125273	-0.03962899895526479
3.8999999999999999	-0.04113988635912021	-0.04117050776168975	-0.04077872764799978	-0.0408328252880678	-0.04106009517403628	-0.040034748383861354	-0.034164648129313364	-0.03400788981973495	-0.03601350625774822	-0.0357365674535903	-0.034573118357436095	-0.03982211468262049
3.9050000000000002	-0.04114796523079647	-0.041175092398741356	-0.040711338084263554	-0.04085847505598427	-0.04106563783993905	-0.0400145788529947	-0.034122248423330004	-0.03398335331581178	-0.036357843918822644	-0.03560448088628737	-0.0345437768271821	-0.03992535411885587
3.9100000000000001	-0.041162688768687915	-0.04118051823139477	-0.040639548081713016	-0.040922051825408395	-0.04107413140457228	-0.04000534321991025	-0.03404595230660628	-0.033954648877723946	-0.036724919098483313	-0.03527823722726962	-0.034499448361393806	-0.03997263774533762
3.915	-0.04118086992555615	-0.041186398873574746	-0.04056583386223093	-0.04100673788940247	-0.04108421623210234	-0.04000171457133177	-0.03395205791307956	-0.03392374085910573	-0.03710202592552312	-0.034843892354234456	-0.0344470793611195	-0.03999121865338935
3.9199999999999999	-0.041198800630782906	-0.04119213038689453	-0.04049280038759002	-0.0410895503371222	-0.04109356233301736	-0.04000048490311271	-0.0338595444854574	-0.033893710580149033	-0.03747579474030672	-0.03441914259622597	-0.03439859248832133	-0.03999751624589108
3.9250000000000003	-0.041213699648380155	-0.041196917951643264	-0.04042288732250306	-0.04115211504332472	-0.04109854913394044	-0.04000012220600153	-0.03378265317290285	-0.033868619770239916	-0.03783370032586478	-0.034098128957501146	-0.034372527847865354	-0.03999937398260199
3.9300000000000002	-0.041224431097665874	-0.0411997952452853	-0.040358114661362604	-0.041188878461889074	-0.04109371401511328	-0.04000002787027946	-0.03372720085734895	-0.033853411106325726	-0.038165367291758304	-0.03390933813207583	-0.03439686859523049	-0.03999985721967906
3.935	-0.041231370867632636	-0.041199642135016055	-0.04029991623851551	-0.04120514732985153	-0.04107138095381983	-0.04000000586494237	-0.033691259921262276	-0.03385381722415724	-0.03846342507856736	-0.033825612201436026	-0.034510943745198384	-0.03999996995186585
3.94	-0.041235832079255144	-0.04119522727010075	-0.04024908283684154	-0.04120982868790249	-0.04102242143210399	-0.04000000116563915	-0.03366809952866279	-0.033876142040699095	-0.03872380094474525	-0.03380133032006731	-0.03476152880596335	-0.039999994027739544
3.9450000000000003	-0.04123942396479903	-0.04118531512487312	-0.040205807128036224	-0.041210799595545834	-0.04093917125246758	-0.040000000224692085	-0.03364947020315924	-0.03392671173630783	-0.03894549053744642	-0.03379613503700217	-0.03518789761008157	-0.039999998848728256
3.9500000000000002	-0.04124344574223819	-0.04116886643554052	-0.04016980075799484	-0.04121341715831422	-0.0408202609077823	-0.04000000004325814	-0.03362871029390379	-0.03401084708758115	-0.03912995816001385	-0.033782573708401535	-0.03579706640946026	-0.03999999977834967
3.9550000000000001	-0.04124838633931929	-0.04114532024541837	-0.04014044513776082	-0.04121960092160961	-0.04067458674295878	-0.04000000000858265	-0.03360331040619282	-0.0341314176031122	-0.03928036384016722	-0.03375080591789257	-0.03654344022928219	-0.03999999995602278
3.96	-0.041253715055861576	-0.04111488811248922	-0.04011694125568837	-0.041227292056264304	-0.04052035718729538	-0.040000000001813	-0.03357598674039885	-0.03428733348609221	-0.03940079512196636	-0.0337113777121972	-0.037333699188435564	-0.039999999990710224
3.9650000000000003	-0.041258076850471226	-0.04107874979120533	-0.04009843515620717	-0.04123089787777963	-0.040378173582048184	-0.04000000000042139	-0.03355368043094453	-0.034472542844615	-0.0394956234402504	-0.03369294405658317	-0.03806225846891317	-0.039999999997840825
3.9700000000000002	-0.04125978506816314	-0.041039050261560364	-0.04008410876140634	-0.04122208506550533	-0.04026262804113794	-0.040000000000111294	-0.033545032178391394	-0.03467604738863472	-0.039569038114426205	-0.033738201878668564	-0.03865432953807801	-0.03999999999942974
3.9750000000000001	-0.04125743739414545	-0.04099866803657135	-0.040073236205472804	-0.041191270684882306	-0.04017837669696255	-0.04000000000003444	-0.03355722531826508	-0.03488309066404658	-0.03962475716675568	-0.03389624593368429	-0.03908604525970628	-0.03999999999982355
3.98	-0.04125059613602501	-0.04096081899580806	-0.04006521208963527	-0.041132644083449264	-0.04012210411936995	-0.04000000000001284	-0.03359249973722539	-0.03507718935731953	-0.039665882158566264	-0.03419683377129343	-0.03937439261612018	-0.03999999999993424
3.9849999999999999	-0.041240425232210956	-0.04092862149558814	-0.04005956034782673	-0.041052066898857396	-0.04008708592547166	-0.040000000000005906	-0.033644888606052914	-0.03524236294616691	-0.03969485251083904	-0.03460991105106273	-0.03955382981348187	-0.03999999999996976
3.9900000000000002	-0.04122986924587573	-0.04090474220640287	-0.040055932024619545	-0.04096921377618605	-0.040066819719394284	-0.040000000000003415	-0.0336993032424824	-0.035364949318484024	-0.039713456753761804	-0.03503465745042796	-0.03965767841521558	-0.03999999999998251
3.9950000000000001	-0.04122291093815812	-0.04089118057572678	-0.040054098584427864	-0.04090880712457403	-0.04005663557242505	-0.04000000000000252	-0.03373533963355123	-0.03543470954596805	-0.03972286677044802	-0.035344413238595926	-0.039709870428964573	-0.039999999999987094
4.	-0.04122301761838042	-0.04088917755958576	-0.040053945394891835	-0.04088917755958576	-0.040053945394891835	-0.04000000000000239	-0.033735239999628734	-0.03544529537039921	-0.03972367123167845	-0.03544529537039921	-0.03972367123167845	-0.03999999999998776
4.0049999999999999	-0.04123157880266256	-0.04089919178089585	-0.04005546827756515	-0.04091688287975265	-0.04005805707091339	-0.04000000000000292	-0.03369189581037474	-0.03539437068250693	-0.03971589339363137	-0.03530375748376041	-0.03970263368330605	-0.039999999999985054
4.0099999999999998	-0.041247245869299044	-0.0409209096457827	-0.04005879360882897	-0.04098580445550746	-0.04007011958883157	-0.04000000000000458	-0.033612226565980764	-0.0352835585065767	-0.039698888357290074	-0.03495119954530911	-0.039640882316977016	-0.039999999999976533
4.0149999999999997	-0.04126655359404047	-0.040953136223649995	-0.040064109514822734	-0.04107761402216156	-0.04009322673333316	-0.04000000000000909	-0.033513990557875024	-0.035118998062684675	-0.03967169575734746	-0.03448154838800855	-0.03952258674603071	-0.03999999999995347
4.0200000000000005	-0.04128548645125473	-0.040993914282896414	-0.04007176557085301	-0.041167273080456396	-0.040132753446491524	-0.04000000000002239	-0.033417758074395953	-0.034910732620361914	-0.039632529499768344	-0.034023061230003954	-0.03932024542116954	-0.039999999999885356
4.0250000000000004	-0.04130104772747858	-0.041040587680176197	-0.040082295731496353	-0.041234773380186336	-0.040196076468196985	-0.04000000000006746	-0.03333887434009687	-0.03467238199536776	-0.039578660953635256	-0.033678186838799154	-0.03899612445721627	-0.03999999999965462
4.0300000000000002	-0.041312026834134805	-0.04108993514308184	-0.040096322719370484	-0.04127412595484682	-0.0402905043910007	-0.04000000000024142	-0.03328353279276397	-0.03442045432603466	-0.039506909181175186	-0.03347755322454198	-0.03851286333103014	-0.039999999998764156
4.0350000000000001	-0.041318841324384986	-0.04113862735211813	-0.040114640990749656	-0.04129119353990215	-0.04041922751164815	-0.04000000000099641	-0.03324958848274417	-0.034172003068538175	-0.03941321685179455	-0.03339110203661056	-0.03785420871286404	-0.039999999994899914
4.04	-0.04132290491913151	-0.041183673010250874	-0.04013818105995776	-0.04129566304703503	-0.04057637138524909	-0.04000000000459547	-0.03322979784570913	-0.03394234200199555	-0.039292833750726085	-0.03336921299073373	-0.037050316513565634	-0.03999999997648187
4.0449999999999999	-0.04132593859230528	-0.04122284053171168	-0.040167966065660254	-0.04129600864572368	-0.040745361031602756	-0.04000000002291787	-0.03321534798891382	-0.03374288709834525	-0.03914053990751204	-0.03336849555807351	-0.036186086405964886	-0.03999999988273229
4.0499999999999998	-0.04132932887754112	-0.04125490429580644	-0.040205067813326896	-0.041297957750233275	-0.040903870102747236	-0.04000000011979707	-0.033199141571259166	-0.033579898397163736	-0.038950871232627284	-0.03335963653919012	-0.03537579246895941	-0.039999999387117124
4.0549999999999997	-0.04133359287255418	-0.04127962972038583	-0.040250335422888396	-0.04130354044861995	-0.04103296872341615	-0.04000000063300878	-0.03317853262436299	-0.03345455980595545	-0.038719508063260064	-0.03333225392390285	-0.034716256668842975	-0.039999996762093745
4.0600000000000005	-0.04133816598953741	-0.04129758529583446	-0.04030440414285629	-0.04131056198408699	-0.04112421235016512	-0.04000000328111624	-0.033156408488267196	-0.033363944543687164	-0.03844322929705621	-0.0332975797172981	-0.03425060107854422	-0.03999998321985507
4.0650000000000004	-0.04134161236342354	-0.04130983124328736	-0.040367538786642634	-0.041313080102346786	-0.04117987792106252	-0.04000001626991596	-0.033140108775258	-0.03330261102484843	-0.03812071193887307	-0.033285999058262704	-0.03396708436980286	-0.0399999168091643
4.0700000000000003	-0.04134214260652897	-0.04131761973168984	-0.04043924862527058	-0.04130219452903975	-0.041208340163753805	-0.04000007513337726	-0.03313877379251123	-0.033264138258783806	-0.03775449779729135	-0.03334299411520607	-0.03382279114098749	-0.039999615907359926
4.0750000000000002	-0.04133827014691665	-0.041322204797411846	-0.04051833976021366	-0.04126761421690727	-0.041219118973660415	-0.04000031622029975	-0.033159987544205544	-0.0332420989108625	-0.03735072143366298	-0.03352111600728407	-0.03376897931695999	-0.03999838377117351
4.0800000000000001	-0.04132953247184394	-0.0413247340056219	-0.04060286737887847	-0.041203074410098385	-0.04122004459398972	-0.04000119187346399	-0.03320609332673135	-0.03323061347375879	-0.03691934962462565	-0.03385229361726671	-0.03376557603192934	-0.03999390953041602
4.085	-0.041317176005126896	-0.04132620535481992	-0.040690257595158305	-0.04111493668363345	-0.04121665240821392	-0.04000397015741995	-0.033270700228535344	-0.03322457032593368	-0.03647355383086937	-0.03430391751658931	-0.03378426365141907	-0.039979716925213675
4.0899999999999999	-0.041304353494093	-0.04132744468024484	-0.040777552979781445	-0.04102448545776709	-0.04121263721573014	-0.04001158585054068	-0.03333768474133321	-0.03321974066977836	-0.03602845156234126	-0.034767181497596944	-0.03380614882225316	-0.039940822339042774
4.0949999999999998	-0.04129532924220584	-0.04132908283670817	-0.0408617702836137	-0.04095835245546098	-0.04121042260228334	-0.04002950755148625	-0.03338526069825575	-0.033212894306102435	-0.035599276555829514	-0.03510606921737856	-0.03381884566628906	-0.039849316487148886
4.0999999999999996	-0.041293796209997756	-0.04133149178955735	-0.04094009421975497	-0.040936020252027874	-0.041211336789794245	-0.04006552014870358	-0.033394578107605315	-0.03320212491865228	-0.035200388676286276	-0.035221188146408004	-0.0338155711938715	-0.03966548964875982
4.1050000000000004	-0.041301221137442286	-0.04133480619329171	-0.041010462944304216	-0.040964396802136066	-0.04121585898429718	-0.0401275353151773	-0.03335816691998095	-0.033186738460577424	-0.03484228620601324	-0.03507742197050191	-0.03379388161614337	-0.03934902050785906
4.1100000000000003	-0.04131612572850986	-0.041338856047559935	-0.04107144545013349	-0.04103673739031007	-0.04122340915784778	-0.040219259449610814	-0.033283592007815	-0.033167595417804056	-0.03453223607093029	-0.03470935705970935	-0.03375674005341081	-0.03888108264444046
4.1150000000000002	-0.041334789557283744	-0.041343205628987294	-0.04112243524823071	-0.04113336276156926	-0.04123243756155348	-0.04033658670780171	-0.03318984953192549	-0.03314691039268926	-0.03427328983103752	-0.03421753721470091	-0.03371205356613237	-0.038282720962884965
4.1200000000000001	-0.04135292823436113	-0.04134717727074857	-0.041163545809583174	-0.041227392478561144	-0.041240300056240645	-0.04046747049648482	-0.0330987940026337	-0.033128129324024494	-0.03406482242341731	-0.033739144383982574	-0.03367330360231294	-0.03761546095942317
4.125	-0.04136737447836195	-0.04134988191597638	-0.04119545423365158	-0.04129744359159323	-0.04124288225339468	-0.04059597109579305	-0.03302656261458324	-0.03311577247657539	-0.0339033341799042	-0.0333832013173712	-0.033661457260869505	-0.03696062257574845
4.1299999999999999	-0.04137687831550966	-0.041350239451174615	-0.04121920952142295	-0.041337295015658894	-0.041233946849572045	-0.040707933659286454	-0.03297950236212644	-0.033115329967248266	-0.03378343208052161	-0.03318133171768476	-0.03370828863734742	-0.03639035161872528
4.1349999999999998	-0.04138190840597423	-0.041346995833550275	-0.04123604663501636	-0.041353376785229205	-0.041204699706903644	-0.04079495855179055	-0.032955193881231866	-0.03313317405905765	-0.03369877999163979	-0.03310064471974906	-0.03385858293517665	-0.03594739503312236
4.1399999999999997	-0.041383965911453484	-0.041338769168726336	-0.041247234115707604	-0.04135605985411621	-0.041144714805281014	-0.04085516339171303	-0.03294595760347807	-0.0331763243608841	-0.03364287641929706	-0.0330881941354243	-0.03416541498489791	-0.035641251875371815
4.1450000000000005	-0.04138485643795252	-0.04132417206710254	-0.04125396768442764	-0.04135428750667363	-0.041045427269234463	-0.04089149381440517	-0.03294256851349458	-0.033251824966249066	-0.03360959679530091	-0.033098352269993844	-0.034672349331996484	-0.035456816790980894
4.1500000000000004	-0.04138602317280398	-0.04130204435522208	-0.041257309564491175	-0.041354034427651724	-0.04090584717164854	-0.04090924484259532	-0.03293765443938623	-0.03336556029346753	-0.03359350204575745	-0.033100649962656326	-0.03538434430476054	-0.03536703180465355
4.1550000000000002	-0.04138800323017992	-0.041271781125060074	-0.04125816526997181	-0.041357410519938735	-0.040737085826638694	-0.04091403920164942	-0.032928463271162174	-0.03352058645012002	-0.03358995589916567	-0.03308432564194155	-0.03624472812307098	-0.035343193988659816
4.1600000000000001	-0.041390208171444905	-0.04123367244830571	-0.04125728624284365	-0.04136212502071039	-0.04056083983128224	-0.04091069395966159	-0.0329179771888663	-0.03371540421080422	-0.03359511040516408	-0.033061038867106644	-0.03714295991052547	-0.0353607268833834
4.165	-0.041391151444032874	-0.04118912311066733	-0.04125528683806382	-0.04136201217310741	-0.040400860250086934	-0.04090284805471529	-0.03291375113190474	-0.03394284329492947	-0.03360581842220019	-0.03306218078454853	-0.03795809758482645	-0.035401071512932224
4.1699999999999999	-0.04138899433199877	-0.041140635552101956	-0.041252666315869706	-0.04134786112512826	-0.040273118291880725	-0.040893038587833795	-0.03292513143133773	-0.0341901515146917	-0.033619520727334117	-0.03313464418867033	-0.0386088668799871	-0.03545129127591467
4.1749999999999998	-0.04138221553818917	-0.041091524873251704	-0.04124982947859458	-0.0413089873281666	-0.04018173522312491	-0.04088295380801044	-0.03295984730188755	-0.03444044610325588	-0.03363414016642033	-0.03333282659934481	-0.039074352960102664	-0.035502778356900036
4.1799999999999997	-0.04137035382640814	-0.04104544741912949	-0.04124710253123724	-0.041238916201151735	-0.04012187251244551	-0.040873697878894694	-0.03302023133903343	-0.034675111644811754	-0.03364800024869687	-0.03368969655302209	-0.039379253790803724	-0.03554990181605412
4.1850000000000005	-0.04135471604755677	-0.04100589506663907	-0.04124474315621899	-0.041144425841842816	-0.040085283345506074	-0.04086599561446982	-0.033099615126641585	-0.03487637050248256	-0.03365977330682652	-0.03417074981729579	-0.03956560054902954	-0.03558896268390749
4.1900000000000004	-0.04133857882225469	-0.04097579552261182	-0.041242945459055685	-0.04104786199053355	-0.04006440216587887	-0.04086032321081132	-0.03318129998289902	-0.035029312554405334	-0.033668454870186174	-0.0346622070706785	-0.03967193635348278	-0.03561752674198866
4.1950000000000003	-0.04132635204727797	-0.04095728245751598	-0.04124184134256404	-0.04097690551929972	-0.040053959635974155	-0.04085697854104746	-0.033242810898263	-0.03512306057619757	-0.03367335632852418	-0.03502308957717063	-0.03972509903016583	-0.03563406557868813
4.2000000000000002	-0.04132183517139956	-0.040951613089482704	-0.041241500100361414	-0.040951613089482704	-0.04005107387816982	-0.040856112491278386	-0.03326477047105157	-0.03515118623025326	-0.033674106789507545	-0.03515118623025326	-0.039739760070052414	-0.03563779640902229
4.2050000000000001	-0.04132648584362782	-0.04095916247643542	-0.04124192774122916	-0.040978724645279456	-0.040054925941465175	-0.04085773998645897	-0.03323971570643801	-0.035111737486254194	-0.033670656461882276	-0.03501204111676813	-0.03972007618386594	-0.035628625675672446
4.21	-0.041338722527247726	-0.04097942793883577	-0.041243066934733126	-0.04105099856487368	-0.04006661778379394	-0.04086174151729786	-0.033175658113993325	-0.035007216976423304	-0.0336632770591755	-0.03464237481448377	-0.039660405705405924	-0.03560714142646344
4.2149999999999999	-0.04135467310231141	-0.04101101999780204	-0.04124479766815339	-0.041147919640313516	-0.04008936589616205	-0.040867856265386276	-0.03309228472024746	-0.03484463205548529	-0.03365255879235222	-0.034146556814487576	-0.03954430765226381	-0.03557464898741332
4.2199999999999998	-0.041369930659597764	-0.041051671699943136	-0.0412469378779981	-0.041241681391077915	-0.040128825844923166	-0.040875657980002034	-0.03301202528705043	-0.03463545458009888	-0.03363940773277664	-0.03366622091300579	-0.03934286327531223	-0.03553329522295428
4.2249999999999996	-0.04138128077584009	-0.04109833737029334	-0.04124924261955435	-0.041310351186499804	-0.0401928689370428	-0.04088449607759549	-0.03295125342913429	-0.034395128124620256	-0.033625050905810604	-0.03331321075770942	-0.03901577993237465	-0.0354863711976998
4.2300000000000004	-0.04138749464735185	-0.041147448892497655	-0.04125139993147254	-0.04134778551972909	-0.04028963988506689	-0.040893379722817286	-0.03291623580831846	-0.03414177388577822	-0.03361105857888765	-0.03311896819137582	-0.03852126229803084	-0.03543890760072772
4.2350000000000003	-0.0413890896192883	-0.04119534135624995	-0.04125302162035525	-0.0413608303598232	-0.040423072816578844	-0.04090078706977445	-0.03290433882774683	-0.03389403165112066	-0.03359939291454514	-0.03304869101882135	-0.03783888575945708	-0.03539865553185758
4.2400000000000002	-0.04138760657338426	-0.04123877000640381	-0.041253627910900564	-0.04136019581732559	-0.040587326165280824	-0.040904403891035376	-0.03290770018266667	-0.033668429900336916	-0.03359248855257341	-0.03304780134960891	-0.03699807327621909	-0.035377433579359754
4.2450000000000001	-0.041384868345641056	-0.041275368783593405	-0.0412526264167104	-0.041354959935320665	-0.040764666093635424	-0.040900846862166974	-0.03291700334861491	-0.03347704577701819	-0.033593363049330666	-0.03306997180284693	-0.03608906695160232	-0.03539256180688727
4.25	-0.04138231691138727	-0.041303900994693526	-0.04124928822152913	-0.04135110486654203	-0.04093071238987877	-0.040885515616912345	-0.0329248598212048	-0.033326217569407506	-0.033605743214003045	-0.03308461305197822	-0.03523631623813002	-0.03546764778137629
4.2549999999999999	-0.04138048170077198	-0.04132423479977552	-0.04124272687970373	-0.041350711056013054	-0.04106475347177578	-0.04085283295640157	-0.032928533970965596	-0.033216656623669	-0.03363417790451076	-0.033081032988487864	-0.03454584004934772	-0.035631394986067405
4.2599999999999998	-0.04137877491053878	-0.04133709166768958	-0.04123188943601831	-0.04135148650028723	-0.04115755920718945	-0.0407972079095727	-0.032931007554925014	-0.03314471794850342	-0.033684090818726725	-0.033070915501053066	-0.03406518262857595	-0.03591270725420928
4.2649999999999997	-0.04137573041159138	-0.04134369440210197	-0.04121557134360072	-0.04134733588166596	-0.04121173647512991	-0.040714939213584274	-0.03293977906127766	-0.0331041872208157	-0.03376171219281752	-0.03308549922057305	-0.03378139266105948	-0.03633094626452102
4.2700000000000005	-0.04136955004001981	-0.041345445042642516	-0.0411924682037357	-0.04132918555437537	-0.04123658977365401	-0.04060678019578019	-0.032964083349618464	-0.033087920191974256	-0.03387382231788097	-0.03317145157153878	-0.033647152477891226	-0.03688273173096336
4.2750000000000004	-0.04135876089563204	-0.04134370744297912	-0.041161274994292694	-0.04128651955984827	-0.04124252312604249	-0.04048002898646802	-0.033011527415539255	-0.03308895136960255	-0.034027250499537455	-0.033383084027311515	-0.03360936951466557	-0.037531081868441785
4.2800000000000002	-0.04134293973941073	-0.04133969988411603	-0.041120836375761013	-0.041213053698156935	-0.041237960419952896	-0.04034836352653336	-0.03308435856289059	-0.03310104261569557	-0.0342281084869574	-0.03375322348857294	-0.03362496311153601	-0.03820605707868264
4.2850000000000001	-0.04132340304712301	-0.04133445812853652	-0.041070339126576344	-0.04111574229161804	-0.04122873999762706	-0.040228251363782344	-0.0331758781632677	-0.03311887268587759	-0.03448080112686964	-0.03424667991134777	-0.0336640077505475	-0.0388230228733135
4.29	-0.0413033932579229	-0.04132882132245058	-0.04100952114145756	-0.041016915940052516	-0.04121866739133096	-0.040133028693610545	-0.03326941877625375	-0.03313811101274805	-0.03478694246854001	-0.03474875653173692	-0.03370693394934746	-0.039313054274301304
4.2949999999999999	-0.04128723606775782	-0.0413234117382874	-0.0409388550206293	-0.04094386607934998	-0.04121015528044805	-0.040068081261104234	-0.03334261980910154	-0.03315552499533081	-0.035144391170338914	-0.035118474771709283	-0.03374126938037151	-0.03964789454677401
4.2999999999999998	-0.04127861298113219	-0.04131860506692919	-0.04085965500160083	-0.040915980178234064	-0.041204552721853215	-0.040030290070411534	-0.03337631228055893	-0.033169138498126444	-0.03554666942922984	-0.03525488420080949	-0.03375997179060896	-0.03984308624238413
4.3049999999999997	-0.04127887314079653	-0.04131450491730728	-0.0407740611012146	-0.04093937470569298	-0.04120222589750451	-0.04001164029792803	-0.033363282928059255	-0.03317837168711692	-0.03598300694472593	-0.03512511135988129	-0.03376104409126304	-0.039939592629231906
4.3100000000000005	-0.041286388226535034	-0.04131093705284442	-0.04068487743651892	-0.04100652372877203	-0.04120257171185433	-0.04000385504563974	-0.033311717767704745	-0.033184081743492196	-0.036439135950188474	-0.03476680940273964	-0.03374750262203432	-0.039979956569311574
4.3150000000000004	-0.04129733095752994	-0.041307468590723574	-0.040595278893568794	-0.04109710593124495	-0.041204035664450765	-0.04000110278601191	-0.03324129042962641	-0.03318847636696253	-0.03689877349210489	-0.03428440344063262	-0.03372733124021924	-0.039994254811904786
4.3200000000000003	-0.041307416206251966	-0.041303443322445454	-0.04050843961970095	-0.041183934160338796	-0.04120403190076356	-0.040000274427977635	-0.03317420289501537	-0.033194944644012556	-0.0373455234319274	-0.03381888160366314	-0.03371395472746863	-0.039998567258317345
4.3250000000000002	-0.04131357453795873	-0.041298016268638986	-0.040427162500371636	-0.04124584228425034	-0.04119858919085756	-0.04000006012206028	-0.0331264808353172	-0.03320789232682247	-0.037764794042597	-0.03348090224839912	-0.0337281627072769	-0.03999968540031676
4.3300000000000001	-0.041314684008849564	-0.04129017584572197	-0.04035358926553397	-0.04127721706319425	-0.04118172675561484	-0.04000001179171281	-0.03310408967565696	-0.03323264231188335	-0.038145318684672934	-0.033300614997047444	-0.033801490183388024	-0.03999993814894412
4.335	-0.04131129451914404	-0.041278761430160626	-0.04028904539666473	-0.041284997373827306	-0.04114507204223843	-0.04000000211496051	-0.033104278086491606	-0.03327536027385824	-0.03847999313145855	-0.03324256723402932	-0.03397839443471201	-0.03999998887802905
4.3399999999999999	-0.04130490510344602	-0.041262509096051975	-0.040234033429852115	-0.04127963991896305	-0.041078859865437384	-0.04000000035585151	-0.03311928031514394	-0.033342833002511875	-0.03876594978175403	-0.03325250276308623	-0.0343112090728188	-0.03999999812360726
4.3449999999999998	-0.04129725046747948	-0.041240171965549056	-0.04018834913308948	-0.04126982683730979	-0.04097546498810819	-0.04000000005782679	-0.03314001423322322	-0.03344185086434999	-0.03900399159254955	-0.03328503303826777	-0.034841646927741714	-0.039999999694206326
4.3500000000000005	-0.04128968297061109	-0.04121074618541625	-0.04015127099065987	-0.041261179894754994	-0.04083498686850331	-0.04000000000937242	-0.03315932840528646	-0.03357802093404373	-0.03919763601405016	-0.03331051298771013	-0.03557110461757675	-0.03999999995028729
4.3550000000000004	-0.04128268921886095	-0.04117378331182159	-0.040121769281592105	-0.04125561130703393	-0.04066935294205863	-0.04000000000156815	-0.03317459134893413	-0.03375409830130308	-0.03935204483222298	-0.0333186775476168	-0.03643825854761578	-0.03999999999165561
4.3600000000000003	-0.04127571833856182	-0.041129702952476546	-0.04009869271600351	-0.04125096896923555	-0.04050020493097171	-0.04000000000028073	-0.03318867324211708	-0.03396827989684814	-0.03947305896842346	-0.03332081529607768	-0.03732930136083682	-0.039999999998501144
4.3650000000000002	-0.04126742219730141	-0.04107997661280509	-0.04008090941046382	-0.041241634509190085	-0.04035007370419714	-0.04000000000005575	-0.03320875250134558	-0.03421314500729577	-0.03956646188412989	-0.03334693105996243	-0.03812419478447234	-0.039999999999701275
4.3700000000000001	-0.04125616979707946	-0.041027074908970465	-0.04006739675880035	-0.0412193122541171	-0.04023296680877881	-0.04000000000001273	-0.03324363548847678	-0.03447583242187676	-0.03963750356806139	-0.03344187540463441	-0.038746977770954656	-0.039999999999931556
4.375	-0.04124064926420367	-0.04097415957965779	-0.04005728682690517	-0.041174447353634784	-0.040151187796395385	-0.040000000000003456	-0.03330055184160858	-0.034739583708126597	-0.03969065380677413	-0.03365803907078724	-0.03918359295140318	-0.039999999999981356
4.3799999999999999	-0.04122052146781505	-0.04092461175903075	-0.040049879411402	-0.041101493424049375	-0.040098871989969864	-0.040000000000001146	-0.03338159493881984	-0.03498619622270906	-0.03972952368509941	-0.03402703693066892	-0.03946385631381238	-0.03999999999999378
4.3849999999999998	-0.04119703563461896	-0.04088155033681046	-0.040044635396396334	-0.04100718828123638	-0.04006757070150583	-0.04000000000000048	-0.0334802713211963	-0.035198581523814276	-0.039756890550658	-0.03451428668268333	-0.03963197199171545	-0.039999999999997385
4.3899999999999997	-0.04117317470492805	-0.04084747347880283	-0.04004116079098179	-0.04091226609633341	-0.040049983717579986	-0.04000000000000026	-0.03358051165073323	-0.035362714435766	-0.0397747724895156	-0.0350081760608685	-0.03972649436498255	-0.039999999999998585
4.3950000000000005	-0.041152857020513085	-0.040824075816388285	-0.040039188726638	-0.04084156187089531	-0.04004120041042682	-0.04000000000000018	-0.03366081348919027	-0.035468674600421676	-0.03978451391381659	-0.035372524463079494	-0.03977345231770263	-0.039999999999999
4.4000000000000004	-0.041139350634846285	-0.04081221002523292	-0.04003856386278344	-0.04081221002523292	-0.04003856386278344	-0.04000000000000017	-0.03370283018829654	-0.03551093026568619	-0.0397868582461664	-0.03551093026568619	-0.0397868582461664	-0.03999999999999907
4.4050000000000002	-0.04113376414080832	-0.04081191905650582	-0.04003923152105167	-0.04082906355083294	-0.040041236595215614	-0.04000000000000021	-0.03369979198290238	-0.03548825124651994	-0.039781994566104	-0.03539298109577077	-0.03977085257998195	-0.039999999999998856
4.4100000000000001	-0.041134519382729134	-0.040822474066203485	-0.04004123242578265	-0.040884717286349244	-0.04004998726828603	-0.040000000000000334	-0.03365973578023029	-0.03540360176033816	-0.03976957249222558	-0.03505575537920001	-0.03972064603445071	-0.039999999999998155
4.415	-0.041138115010661225	-0.0408423962714834	-0.04004470293004488	-0.04096051620771182	-0.040067308020987326	-0.04000000000000069	-0.03360163518204584	-0.0352641353327695	-0.03974868475314067	-0.03460007727432793	-0.03962160127103391	-0.03999999999999614
4.4199999999999999	-0.04114072338640089	-0.04086949222240894	-0.04004987974051509	-0.04103203729667705	-0.04009768277206258	-0.04000000000000182	-0.033546727666930044	-0.0350811299482562	-0.039717821556668226	-0.03416158394511796	-0.03944739142031799	-0.03999999999998971
4.4249999999999998	-0.04113967443408886	-0.040900965180332156	-0.040057107118805196	-0.04108066173764644	-0.04014744050239164	-0.040000000000005996	-0.033510188409191816	-0.03486950475035551	-0.03967480674265021	-0.03384623287059369	-0.039160408400192956	-0.03999999999996585
4.4299999999999997	-0.04113405876699529	-0.040933659023364655	-0.04006684310610845	-0.04110186670973116	-0.04022319604603625	-0.04000000000002389	-0.033497520889455956	-0.034646575228296936	-0.039616734234764826	-0.033682104075069955	-0.03872023596206391	-0.039999999999863006
4.4350000000000005	-0.04112443000540724	-0.04096443827209228	-0.040079659438908725	-0.04110219156321866	-0.04032813212388201	-0.04000000000011137	-0.03350596971280531	-0.03442998557582195	-0.03953993507248429	-0.03363440555711594	-0.03810490653891833	-0.039999999999356814
4.4400000000000004	-0.04111213552788209	-0.04099062904313111	-0.04009622776170957	-0.04109102065144038	-0.04045730674830402	-0.04000000000058668	-0.033528119016453965	-0.03423520505796812	-0.03944001912942812	-0.03365099339991449	-0.03733878221332224	-0.039999999996585954
4.4450000000000003	-0.041098686712440706	-0.04101038832608933	-0.040117283251134846	-0.041075941534751075	-0.04059586075277242	-0.04000000000336907	-0.03355539403074986	-0.03407332903561681	-0.039312047436454736	-0.03368881123353426	-0.03650483825764276	-0.03999999998023795
4.4500000000000002	-0.041085236581490346	-0.04102287791491429	-0.04014355715252614	-0.041061749728565584	-0.04072352156162184	-0.040000000020338704	-0.033581080385221035	-0.033949917259008325	-0.039150893143570224	-0.03371999960661435	-0.03572053981332619	-0.039999999879701334
4.4550000000000001	-0.041072188254152125	-0.041028197834499076	-0.04017567361946087	-0.04105002170144238	-0.040823389552281354	-0.04000000012457221	-0.03360271488721848	-0.033865186757863985	-0.03895183124219716	-0.03373497315166278	-0.035087189488944	-0.03999999925673134
4.46	-0.041059076134163895	-0.04102713474799253	-0.04021401483406952	-0.041038926933907434	-0.04088842362423767	-0.04000000074844087	-0.033622973905729506	-0.03381530290506324	-0.03871135026331251	-0.03374429849389577	-0.034650525630999435	-0.03999999549340524
4.4649999999999999	-0.04104479209113487	-0.041020842227223894	-0.04025857123333531	-0.04102382709682053	-0.040921460447001054	-0.04000000427588309	-0.03364853686869766	-0.03379413203439713	-0.038428102902692635	-0.033775986520705306	-0.03439829023808616	-0.03999997400620272
4.4699999999999998	-0.04102802682384019	-0.041010564073674115	-0.04030880757947107	-0.04099798964312145	-0.04093066148419224	-0.0400000225930708	-0.03368758694452581	-0.033794813808238434	-0.03810382282730631	-0.0338720248281701	-0.034285441228958324	-0.039999861271328964
4.4750000000000005	-0.041007764327593815	-0.040997458271890636	-0.040363584633683364	-0.040953789075666575	-0.04092478010741814	-0.04000010781321716	-0.0337468464991256	-0.033810795327771294	-0.0377439660615794	-0.03408176164377581	-0.0342617615965352	-0.03999933102157137
4.4800000000000004	-0.040983801857397535	-0.04098251901466927	-0.04042117362978394	-0.04088706591359987	-0.04091068818843311	-0.04000045572563368	-0.033828265740529745	-0.03383631346310318	-0.03735783003398764	-0.034435124259823056	-0.03428693344093134	-0.03999714107318951
4.4850000000000003	-0.04095722361004899	-0.04096655889558657	-0.04047938299230735	-0.04080380051021924	-0.04089299325556685	-0.0400016815990602	-0.03392576836191992	-0.03386652965722481	-0.03695799047572408	-0.034899341764429784	-0.03433335343109779	-0.03998932911588598
4.4900000000000002	-0.04093047701147651	-0.040950210130547955	-0.040535786881203156	-0.040721130019268505	-0.04087457948798901	-0.040005364484988565	-0.03402428630359283	-0.0338975561765143	-0.03655906705391849	-0.03536875550939716	-0.034383271633245865	-0.03996554818010015
4.4950000000000001	-0.04090668527033111	-0.040933921251202515	-0.04058801338759492	-0.04065890921133166	-0.04085718513760403	-0.04001472577533433	-0.03410363993404075	-0.03392651877058707	-0.036176028473918036	-0.03571497840770053	-0.03442554943827814	-0.039904235266124986
4.5	-0.040888359421669705	-0.040917947099186766	-0.04063402974333536	-0.04063017874125505	-0.040841712563551534	-0.040034787979353385	-0.03414662617735195	-0.03395167384969404	-0.03582239686787575	-0.035847771006110744	-0.0344539809389016	-0.03977078303812301
4.5049999999999999	-0.04087623024069795	-0.0409023427307479	-0.04067236198076021	-0.040637877458047346	-0.04082833689326862	-0.04007105536769848	-0.034146941980463016	-0.03397251531473275	-0.03550874473313581	-0.035739095048429266	-0.03446686079658424	-0.03952536311756661
4.5099999999999998	-0.04086890877050385	-0.04088697222535256	-0.040702207112033345	-0.040675316888189775	-0.040816561752632784	-0.04012657156695826	-0.03411219630515195	-0.033989796716368564	-0.03524178168165906	-0.03542399224814887	-0.03446690438924325	-0.03914233971977587
4.5149999999999997	-0.040863569830804046	-0.04087153488781185	-0.04072342795484487	-0.04072733876441315	-0.0408052783501417	-0.040198994576323775	-0.03406022873032228	-0.034005443795637566	-0.035024146943775904	-0.034997247770731314	-0.03446116684760553	-0.03863128351048446
4.5200000000000005	-0.04085724309410285	-0.04085560107928624	-0.040736451174029645	-0.04077485369000407	-0.04079275681595573	-0.04028014027394552	-0.03401092803051908	-0.03402239985803133	-0.03485483276142549	-0.0345865361328937	-0.03446145713191856	-0.03804281857299103
4.5250000000000004	-0.040847947520767605	-0.04083864509593633	-0.040742107724125155	-0.04080385313002383	-0.04077645594261959	-0.04035879854632167	-0.0339784249711816	-0.03404448477759602	-0.034730030773319556	-0.034291554823808926	-0.03448611193435265	-0.037452044715041946
4.5300000000000002	-0.04083509551316346	-0.04082006748801244	-0.04074145829030017	-0.04081147727244834	-0.04075267434417024	-0.04042499620497577	-0.033967769207553504	-0.03407632267794905	-0.03464414853203988	-0.03413837326021502	-0.03456313046349768	-0.03693008146503363
4.5350000000000001	-0.040819200404518516	-0.04079921311490019	-0.040735637660575974	-0.04080321575347526	-0.04071640441898252	-0.04047302239756637	-0.033976330417271224	-0.03412329912950698	-0.03459077635279521	-0.034093867293167164	-0.034732200467974796	-0.03652181491555208
4.54	-0.04080132932171992	-0.04077540688648215	-0.04072573757725814	-0.0407864041538646	-0.040662117516885574	-0.04050195829436821	-0.033997200078605426	-0.034191386398748594	-0.03456346179574727	-0.03410900529276683	-0.035040043000318544	-0.03623980412508853
4.5449999999999999	-0.04078262160143859	-0.04074803498898778	-0.04071273352244976	-0.0407667481468727	-0.0405861129335566	-0.04051431806176671	-0.03402243757220187	-0.03428660563849438	-0.03455623366771818	-0.034143676962269845	-0.03552334532597315	-0.03607170525793892
4.5499999999999998	-0.040763916005661274	-0.04071668536864091	-0.04069745071041112	-0.040747719292638956	-0.04048990676505683	-0.04051414265132803	-0.034045836461547824	-0.0344139645473065	-0.03456388456450432	-0.03417207792972702	-0.03618153700652286	-0.03599263609426469
4.5549999999999997	-0.040745493667494886	-0.04068132698362099	-0.04068055928034967	-0.04073039309273613	-0.040382256897920264	-0.04050551473675645	-0.034065117688522994	-0.034575949280679974	-0.03458206097386269	-0.03418533351051658	-0.03695684913122002	-0.03597559228175824
4.5600000000000005	-0.0407270275981755	-0.04064246789637942	-0.040662587527720465	-0.04071345723695658	-0.040277050470682564	-0.04049178660634965	-0.03408274930468713	-0.034770977585847296	-0.034607224651514334	-0.034193197972055195	-0.03774509647997238	-0.03599736702475828
4.5650000000000004	-0.04070777315604086	-0.040601214333530214	-0.04064394349522618	-0.04069376088147058	-0.04018738671384348	-0.04047537935590762	-0.03410490365773128	-0.03499244017908354	-0.03463654574783505	-0.034221612956270166	-0.03843924183625768	-0.036040529259576376
4.5700000000000003	-0.04068689094345877	-0.04055917763498238	-0.04062493793216925	-0.04066690001651577	-0.04012014892484847	-0.04045789294466291	-0.03413916687118562	-0.03522886880485777	-0.034667775181504996	-0.0343097375971779	-0.03897484046652653	-0.03609307101063583
4.5750000000000002	-0.04066378149685066	-0.04051823835619063	-0.04060580448033043	-0.04062809470916137	-0.04007497058672177	-0.04044031981323632	-0.03419182068600112	-0.035465343167249516	-0.03469912754772874	-0.03450408498234473	-0.03934399706376012	-0.03614714112563093
4.5800000000000001	-0.04063841252767893	-0.04048024127477305	-0.0405867153515829	-0.04057512239338936	-0.040047106370837304	-0.040423247566308426	-0.03426476447031728	-0.035685709940698834	-0.034729190634083515	-0.03483333700158578	-0.03957681574219295	-0.03619771797246963
4.585	-0.040611590686114134	-0.040446720589049474	-0.040567792470746634	-0.040512538544770646	-0.0400309559961316	-0.0404070082343771	-0.03435242219885567	-0.0358748729512877	-0.034756865619030755	-0.03526709386948167	-0.03971414476947657	-0.03624158653566857
4.5899999999999999	-0.04058495180392491	-0.04041872769851226	-0.04054911504180366	-0.040451831938276867	-0.04002206957358055	-0.04039177192400045	-0.03444074950169874	-0.03602050604684404	-0.034781334035917245	-0.03570589079107012	-0.03979025573200776	-0.03627668767049473
4.5949999999999998	-0.04056046070615359	-0.04039677776432468	-0.04053072486390573	-0.04040548294927649	-0.040017594917543295	-0.04037759903404914	-0.03451080855211923	-0.036113930759592884	-0.034802043475763864	-0.03602867156788681	-0.03982767414406683	-0.03630176858846093
4.6000000000000005	-0.04053957560317022	-0.04038088294623448	-0.04051263064284244	-0.04038088294623448	-0.040015998470835014	-0.040364467776625425	-0.034546363124259655	-0.03615031282229847	-0.03481870314185048	-0.03615031282229847	-0.039838299118809935	-0.036316225390945894
4.6050000000000004	-0.04052256525176349	-0.04037062257597879	-0.04049481219152166	-0.0403787159916518	-0.04001669508142767	-0.04035228991575383	-0.03454137849286829	-0.0361285440288287	-0.03483128190878337	-0.036044001681801704	-0.03982560621810037	-0.03632004366078695
4.6100000000000003	-0.04050840040534506	-0.04036521274959624	-0.04047722494785125	-0.040393804200557604	-0.04001983376793696	-0.040340921829010015	-0.03450291993435447	-0.03605113665445951	-0.03484000461037932	-0.03574199155253742	-0.039785547357542125	-0.03631378226592408
4.6150000000000002	-0.040495273056785686	-0.040363565042033804	-0.04045980478585948	-0.04041629832527786	-0.0400262587403784	-0.040330172457877976	-0.03444772809126985	-0.03592424432901449	-0.03484534609535212	-0.03533307644051425	-0.039705625685540355	-0.03629859279079355
4.6200000000000001	-0.04048142228395671	-0.040364349690293615	-0.040442472748224684	-0.040434752318712866	-0.04003754076889991	-0.04031980549074285	-0.03439451381595575	-0.03575765970300342	-0.0348480264423892	-0.034937919998224806	-0.0395628904842598	-0.036276314330099146
4.625	-0.040465782226035474	-0.040366090053581716	-0.040425139149689954	-0.040441456240723574	-0.04005583173879383	-0.040309530866031264	-0.03435658241431016	-0.035564452804663554	-0.03484901393909609	-0.03465131605940198	-0.03932354263658665	-0.036249723937423046
4.6299999999999999	-0.040448144758302024	-0.040367305579237664	-0.040407706531193646	-0.04043551386912926	-0.04008315704179337	-0.04029898117950056	-0.03433869817159919	-0.03535991951529508	-0.034849544287334965	-0.03449826106872877	-0.03894949767005435	-0.03622304474880592
4.6349999999999998	-0.04042891625094312	-0.04036669212245903	-0.04039007119846383	-0.04042065594102773	-0.04011992882454454	-0.040287672967480044	-0.03433841989847671	-0.03515976179654083	-0.03485116422951068	-0.03444745378597016	-0.03841697150633149	-0.03620279356436151
4.6399999999999997	-0.04040876287875787	-0.04036329599241501	-0.040372123537706195	-0.04040129083761689	-0.0401632886993852	-0.04027496246287774	-0.03434930636042814	-0.034977835659002046	-0.034855804631670255	-0.03445259904561097	-0.03774271475474055	-0.03619894877728225
4.6450000000000005	-0.040388332148730735	-0.040356623887091714	-0.04035374790306515	-0.04038061229337275	-0.04020685726997142	-0.04026002110112729	-0.034363943109289356	-0.03482414082170432	-0.0348658814029141	-0.03447598519524046	-0.036997777944405084	-0.03622618492048991
4.6500000000000004	-0.04036806622418121	-0.04034664919277284	-0.04033482350310533	-0.04036041784140373	-0.040242967589116406	-0.040241875895637685	-0.0343765146532656	-0.034703733926273975	-0.03488441226128884	-0.03449337016906591	-0.03628782923462485	-0.03630450863055253
4.6550000000000002	-0.04034810045312767	-0.04033371773709308	-0.0403152282116531	-0.040341189183938184	-0.040266142572744995	-0.04021957440427727	-0.034384868952233506	-0.0346168733481814	-0.034915123773952644	-0.03449635309957284	-0.03570691330641627	-0.03645809408268725
4.6600000000000001	-0.040328279361199544	-0.04031839624365956	-0.04029484738215854	-0.040322265203285836	-0.0402751183124822	-0.04019252040431745	-0.03439131981448368	-0.03456017369952576	-0.034962507956573116	-0.034494072202571543	-0.035299580752645505	-0.03671077288240933
4.665	-0.04030828590005642	-0.04030132057619017	-0.04027358932200603	-0.04030226188299231	-0.04027220175645763	-0.04016095063870118	-0.03440170433724633	-0.03452819063578602	-0.03503177435464357	-0.03451109704251169	-0.0350569717515727	-0.037077228435055315
4.6699999999999999	-0.04028781193081421	-0.0402830853100045	-0.040251407879753495	-0.040279466436005766	-0.04026117541836203	-0.040126371490706116	-0.03442326043019304	-0.0345148450049756	-0.03512863741535563	-0.03458496550960439	-0.03493937834293386	-0.03755138402107722
4.6749999999999998	-0.04026670455147024	-0.04026418705880797	-0.040228330535456165	-0.040252310301994484	-0.0402455297080662	-0.040091619627278675	-0.03446207980191637	-0.034514353650960415	-0.03525888749490255	-0.03476096560820876	-0.03490175956115589	-0.038097587080346114
4.6799999999999997	-0.04024507719569137	-0.040245010302932746	-0.0402044876574825	-0.04022058263973715	-0.0402277376238632	-0.04006024307954631	-0.03452015625306074	-0.03452165195266686	-0.035427724688865514	-0.0350678462937483	-0.03490786325284577	-0.03865298498370315
4.6850000000000005	-0.04022336429452343	-0.04022583555199543	-0.04018013582363426	-0.04018681413975863	-0.040209294987048005	-0.040035282883022466	-0.0345923257780348	-0.03453249636189788	-0.035638891829162654	-0.035477209058740654	-0.03493294526477094	-0.03914579750803818
4.6900000000000004	-0.040202240197045845	-0.04020685354835196	-0.04015566639670921	-0.04015569443047129	-0.040191019581679394	-0.04001809358597949	-0.034665164242601736	-0.034543469980685436	-0.03589372107266411	-0.03589298157814932	-0.034961149615199985	-0.03952271452029361
4.6950000000000003	-0.040182365238887456	-0.040188178305606004	-0.04013159122408291	-0.040131349337291844	-0.040173309333639586	-0.04000800191747116	-0.034720323588318655	-0.03455202884409717	-0.03619028776529294	-0.03619729065681373	-0.0349825021132135	-0.039768335593019455
4.7000000000000002	-0.040164078050737365	-0.040169859187110864	-0.040108501346669684	-0.040115253464395075	-0.04015629274620507	-0.04000301440257859	-0.0347418737386901	-0.034556608586836485	-0.03652291224970386	-0.03630653054982524	-0.03499136545333183	-0.03990339896598339
4.7050000000000001	-0.040147236191818446	-0.040151894909915796	-0.04008700170563166	-0.04010622872395836	-0.040139913906843204	-0.04000095874412899	-0.03472368067644007	-0.03455673202056622	-0.0368822286495086	-0.03619321403239122	-0.034986080248381665	-0.039965642685323044
4.71	-0.04013130980613053	-0.04013425100109198	-0.04006763305757437	-0.04010137078705929	-0.040124000111048594	-0.040000256200984435	-0.03467237974237374	-0.034553046919334515	-0.03725593039669707	-0.035887092711630736	-0.03496895530472634	-0.03998960518186016
4.7149999999999999	-0.040115659837818125	-0.040116879426656614	-0.040050798351893936	-0.04009702042890605	-0.040108326814192116	-0.04000005747898347	-0.03460416510057263	-0.034547268081332384	-0.037630123600780996	-0.03547374243190727	-0.0349462698929187	-0.03999731845460934
4.7199999999999998	-0.040099824252753824	-0.04009973736794136	-0.040036711536160625	-0.040090063988471675	-0.040092670812072	-0.04000001086026389	-0.034537306702069455	-0.034542061308987626	-0.03799103066630583	-0.03507141869198462	-0.03492876520430463	-0.039999405692613475
4.7250000000000005	-0.040083652768936676	-0.040082802624340566	-0.040025381027443165	-0.04007926481348902	-0.040076848683969955	-0.04000000173867805	-0.03448489595173125	-0.03454094473485246	-0.03832666618235961	-0.03477418740209905	-0.03493347926847887	-0.039999885371513014
4.7300000000000004	-0.040067255694688345	-0.04006608535377276	-0.04001662986951232	-0.04006536618426648	-0.04006076733214145	-0.0400000002375025	-0.03445171230439865	-0.034548260085693366	-0.038628111703815984	-0.034607588285948086	-0.03498697258607995	-0.039999980407128315
4.7350000000000003	-0.04005085984448164	-0.0400496379463702	-0.040010144104365236	-0.040049892742587065	-0.04004453412387586	-0.04000000002775916	-0.03443548995474867	-0.03456917625254713	-0.03889014661338959	-0.03454129932679829	-0.035127578894718084	-0.03999999696290632
4.7400000000000002	-0.04003468251983794	-0.040033564603984544	-0.0400055343422497	-0.04003406005765125	-0.04002863555144871	-0.04000000000273305	-0.03443003024206453	-0.034609566144427804	-0.03911119148479031	-0.0345299968987995	-0.035401165880783056	-0.03999999956107569
4.7450000000000001	-0.04001886644591194	-0.04001802878925261	-0.04000239491614095	-0.040018498692391546	-0.04001407054563835	-0.040000000000206704	-0.03442813590275109	-0.03467552267012188	-0.039292704766760625	-0.03453674526386115	-0.03584451844099515	-0.0399999999389542
4.75	-0.04000346838021002	-0.04000325177584723	-0.04000034940923252	-0.040003397714789876	-0.04000220307639356	-0.04000000000000527	-0.03442411818370245	-0.03477233846366862	-0.039438278254373293	-0.03453772223150973	-0.03645826211114847	-0.03999999999153818
4.7549999999999999	-0.039988488882414394	-0.03998949309593939	-0.039999077904921604	-0.03998871298581542	-0.039994200621474886	-0.039999999999997496	-0.03441585209183021	-0.034903005212563266	-0.03955268328510491	-0.034524566691322596	-0.03718666869495121	-0.039999999998786326
4.7599999999999998	-0.03997392716990603	-0.03997700776314669	-0.03999832711325764	-0.039974396181689256	-0.039990344072080276	-0.03999999999999913	-0.03440562523849045	-0.03506661957680709	-0.03964105333649612	-0.034506259794596275	-0.03792815435614912	-0.039999999999812706
4.7649999999999997	-0.03995983215499784	-0.039965986027785755	-0.03999790792252548	-0.03996060713447524	-0.039989806618352004	-0.03999999999999977	-0.0343992673365646	-0.035257321741226755	-0.03970829486507506	-0.03450732523392794	-0.03857870379793291	-0.03999999999996765
4.7700000000000005	-0.03994632357471121	-0.03995649345441344	-0.03999768577288323	-0.03994787462965304	-0.03999114488574427	-0.03999999999999994	-0.034404093808258714	-0.03546433007564753	-0.03975873583640919	-0.03456579529836384	-0.03907683143157152	-0.0399999999999935
4.7750000000000004	-0.03993357379076003	-0.03994843354192564	-0.039997568372869045	-0.039937172953449285	-0.0399930465919715	-0.03999999999999998	-0.03442639034266171	-0.03567322428892974	-0.03979596998511295	-0.034728384512624055	-0.039416561887506245	-0.039999999999998426
4.7800000000000002	-0.039921746591958296	-0.03994154723494442	-0.039997493712614116	-0.039929631186560774	-0.03999474069938154	-0.039999999999999994	-0.03446841316792067	-0.035868083530525036	-0.0398228352394085	-0.035025760391138194	-0.03962822989087547	-0.03999999999999952
4.7850000000000001	-0.03991089529977857	-0.0399354479138381	-0.039997419827315354	-0.03992562508358204	-0.03999595596795493	-0.04	-0.03452517135871675	-0.03603374895717594	-0.0398414673605515	-0.03543020826526307	-0.0397515239666189	-0.039999999999999813
4.79	-0.03990086278413131	-0.039929677199073185	-0.039997316682291686	-0.03992393394016471	-0.03999668779398171	-0.04	-0.034583127373975134	-0.03615755141005357	-0.03985338311033135	-0.035843738865562975	-0.03981902055696228	-0.039999999999999904
4.7949999999999999	-0.03989127021572925	-0.03992376382379167	-0.039997159928759504	-0.03992203624628797	-0.03999700148253057	-0.04	-0.034623464999793796	-0.036230228245046917	-0.03985956246919825	-0.03614480196579454	-0.039851727525891244	-0.03999999999999994
4.7999999999999998	-0.039881648907244154	-0.03991727436036441	-0.039996926008290405	-0.03991727436036441	-0.039996926008290405	-0.04	-0.03462960158863735	-0.0362461720180782	-0.03986051197492706	-0.0362461720180782	-0.03986051197492706	-0.03999999999999994
4.8049999999999997	-0.03987166289328779	-0.039909854167329055	-0.03999658802574813	-0.03990782055993829	-0.03999639844097504	-0.04	-0.034594897783965815	-0.036203378333683284	-0.03985629978684829	-0.03611773002746858	-0.03984831515088868	-0.039999999999999925
4.8100000000000005	-0.03986128942440849	-0.039901262857946984	-0.03999611186053045	-0.039893274893332546	-0.03999520858040254	-0.04	-0.03452591483512656	-0.03610342958905946	-0.0398465581553644	-0.03578819191949494	-0.03981091103670161	-0.039999999999999876
4.8150000000000004	-0.03985084005430194	-0.039891407814609585	-0.03999545209061047	-0.039875131343189076	-0.03999291019345549	-0.039999999999999994	-0.03443925342268016	-0.03595163687940848	-0.039830451992634845	-0.035344843062751784	-0.03973568897942567	-0.039999999999999716
4.8200000000000003	-0.039840805379662024	-0.03988037273519486	-0.03999454745758969	-0.03985650317162499	-0.03998869553460659	-0.03999999999999998	-0.03435385077458536	-0.03575718458900161	-0.039806614896651715	-0.03491060373360048	-0.03959906497851989	-0.039999999999999175
4.8250000000000002	-0.039831627853207464	-0.039868429979440935	-0.039993315835756875	-0.03984049871162421	-0.03998130022209487	-0.03999999999999991	-0.03428339897618102	-0.03553291130059301	-0.0397730580687866	-0.03458458393624347	-0.03936510182025906	-0.03999999999999695
4.8300000000000001	-0.03982354807849068	-0.03985602167508794	-0.039991649038860315	-0.03982849057605411	-0.03996912961871802	-0.03999999999999958	-0.03423300697908744	-0.03529434427333982	-0.03972706483330672	-0.034394543043474654	-0.038991060727005596	-0.03999999999998609
4.835	-0.039816584854874486	-0.03984370061788415	-0.03998940835702292	-0.03982002963481064	-0.0399508612784935	-0.03999999999999762	-0.034200464985867374	-0.035057857743165964	-0.039665095244666236	-0.034309387953172246	-0.03844624752371657	-0.03999999999992469
4.8399999999999999	-0.03981060014474608	-0.039832038168376036	-0.039986422465530386	-0.03981393889933197	-0.03992649833240693	-0.039999999999984825	-0.03417945233659732	-0.03483827564023724	-0.03958274156848783	-0.03428205737912764	-0.03774118116937589	-0.039999999999533666
4.8449999999999998	-0.03980538597279363	-0.03982152447056842	-0.03998249016888033	-0.03980910705847554	-0.03989818111389737	-0.03999999999989411	-0.03416256179359763	-0.03464663524327039	-0.039474793473867856	-0.03427417557622522	-0.03694594750234236	-0.039999999996823875
4.8500000000000005	-0.03980075635305842	-0.039812493760876165	-0.03997739102272463	-0.03980473805465539	-0.03986977897676727	-0.039999999999221915	-0.034143896857037705	-0.034488878852031196	-0.03933548444372594	-0.03426092570886942	-0.036172586904833416	-0.03999999997713075
4.8550000000000004	-0.03979663513704203	-0.03980509737177634	-0.03997090668188823	-0.039800518891976215	-0.03984521623013744	-0.03999999999420651	-0.034121240228359516	-0.03436586186265117	-0.03915898633789851	-0.03423350968306242	-0.03552559578712024	-0.039999999832525036
4.8600000000000003	-0.03979310406957707	-0.039799325093932594	-0.0399628542369703	-0.03979675983752576	-0.03982679603714138	-0.03999999995786013	-0.03409699257161665	-0.03427448641070641	-0.03894018352778101	-0.034201296340730956	-0.03505826780986031	-0.03999999879769536
4.8650000000000002	-0.03979038275381194	-0.03979505605985406	-0.03995312947084173	-0.03979437734428907	-0.03981473955239031	-0.03999999971052243	-0.03407731118857512	-0.034209354414556636	-0.03867568359150081	-0.03419017745676301	-0.03476550713163604	-0.03999999182087538
4.8700000000000001	-0.039788754730527044	-0.03979211409999931	-0.03994175329604675	-0.03979483927128333	-0.03980788757660444	-0.03999999817776877	-0.03406998880768236	-0.03416429197773368	-0.03836491672821762	-0.03424079213442611	-0.03460708008391736	-0.0399999488468942
4.875	-0.03978846751015505	-0.03979030977749943	-0.03992891013484106	-0.0397999746473389	-0.039804685106501536	-0.0399999897572971	-0.03408182015636363	-0.03413336244886006	-0.038011073346799554	-0.03440376269762217	-0.03453555022818549	-0.03999971343334578
4.8799999999999999	-0.039789609203726956	-0.03978946414383141	-0.039914965034196774	-0.039810978461877214	-0.039803798197601	-0.039999949663109574	-0.034115389566565416	-0.03411133225517185	-0.03762158014591563	-0.03471308567159151	-0.03451225436707103	-0.03999859208199299
4.8849999999999998	-0.039791977382924504	-0.03978941919991652	-0.03990044899318394	-0.039826713032776954	-0.03980428343908939	-0.03999978713780036	-0.0341655354600715	-0.034093785434730316	-0.03720786697452389	-0.03513977528160952	-0.03451068662358356	-0.03999402979842704
4.8899999999999997	-0.03979503032365547	-0.039790043169680045	-0.03988600970052779	-0.03984325551114039	-0.0398055226090751	-0.03999923358920217	-0.03421781873444238	-0.03407713144450066	-0.036784341050743394	-0.035578248143203275	-0.03451380542509933	-0.03997837960113908
4.8950000000000005	-0.039798027478615765	-0.039791236067783196	-0.03987233536997713	-0.03985582336714308	-0.03980712282875217	-0.039997662605260435	-0.034251943384714365	-0.03405866256762235	-0.0363667160457688	-0.035896791095229134	-0.034510793386494876	-0.03993347868708475
4.9000000000000004	-0.03980033847206478	-0.03979293631838797	-0.03986006837391105	-0.03986112416306877	-0.03980886457904548	-0.039993961250478945	-0.034249864324369154	-0.03403668661119777	-0.035970050697077004	-0.036000456809684285	-0.03449541123784288	-0.03982608753215347
4.9050000000000002	-0.039801746245057765	-0.039795125808109025	-0.03984972885033252	-0.03985823865479457	-0.039810690368139	-0.03998671770325819	-0.03420421202798965	-0.034010668915284765	-0.03560694463498707	-0.03585572187685908	-0.034465686222965135	-0.039611702811282
4.9100000000000001	-0.03980255424927757	-0.039797830337825725	-0.039841664850952314	-0.039848592868223585	-0.039812700700637506	-0.03997489463233797	-0.03412193476354771	-0.03398130140180898	-0.03528627822112984	-0.035492528987888836	-0.034424000028533075	-0.039252599823685314
4.915	-0.03980343165073408	-0.03980111451696923	-0.039836036738051216	-0.03983577646776245	-0.03981514353596907	-0.039958690982588856	-0.03402094609672587	-0.033950465433217045	-0.035012700747554325	-0.03500478406060153	-0.03437718856094009	-0.03874349638324336
4.9199999999999999	-0.03980509349232998	-0.039805072935885824	-0.03983283343637295	-0.039824475190292315	-0.03981841518428261	-0.039939898973378476	-0.03392176983207894	-0.033921128771908476	-0.03478685005312452	-0.03452619511612141	-0.03433721162969875	-0.0381257276757918
4.9249999999999998	-0.03980801363564607	-0.039809820888661376	-0.039831910699474296	-0.039818173702148754	-0.03982310108219489	-0.03992134147549401	-0.03383926927886549	-0.03389726297654162	-0.03460611215214418	-0.034165299901105374	-0.0343234166596943	-0.03747589371758822
4.9299999999999997	-0.03981232371384775	-0.03981548667077286	-0.03983303872388521	-0.03981756598735347	-0.03983004744922308	-0.03990574305285844	-0.033778999224467414	-0.03388384335734901	-0.03446565013892375	-0.03395276751567376	-0.034366496844842526	-0.036875617302064
4.9350000000000005	-0.03981789066081561	-0.03982220381113573	-0.039835947894424094	-0.03982127003980859	-0.039840366487828044	-0.039894802911410315	-0.03373859045656244	-0.03388688818087236	-0.03435944678029952	-0.033854782607784815	-0.0345113699218142	-0.03638304077436484
4.9400000000000004	-0.0398244561562838	-0.03983009771038042	-0.03984036537276216	-0.03982749672254246	-0.03985519216031674	-0.03988893490817251	-0.033711242012334754	-0.03391334746722826	-0.034281180610509346	-0.03382016856277028	-0.03481234181042014	-0.036021156489485964
4.9450000000000003	-0.03983175392616707	-0.03983926042140856	-0.03984603962970245	-0.0398349106067775	-0.03987505676924079	-0.03988758028309594	-0.03368898269237401	-0.033970556106299184	-0.03422484852394709	-0.03380739179110174	-0.03531329989563316	-0.035783064870776905
4.9500000000000002	-0.03983959417420055	-0.03984971230710134	-0.03985275347763529	-0.03984273952641089	-0.03989909188100671	-0.03988972228782464	-0.03366545659548399	-0.03406502906558144	-0.0341851271147131	-0.03378966885522942	-0.036015064562366715	-0.03564505247335027
4.9550000000000001	-0.03984791470932449	-0.03986135934933278	-0.039860328147874366	-0.03985076486659037	-0.0399247196469841	-0.03989430613426272	-0.03363826084313471	-0.034200651146699006	-0.034157515912072015	-0.033757483136106284	-0.03685101716677044	-0.03557881764032041
4.96	-0.039856779431969344	-0.039873964686183566	-0.03986862159258703	-0.03985926613246675	-0.03994845410518426	-0.03990046297188925	-0.033609969716569474	-0.03437671918815244	-0.03413832794059258	-0.033720918106893163	-0.03770019185520467	-0.03555898546768594
4.9649999999999999	-0.03986632196784529	-0.03988715464812133	-0.039877523896114715	-0.03986883898977939	-0.03996748492963689	-0.039907571268751475	-0.0335872165830084	-0.03458659893815141	-0.03412459388193032	-0.033707962798815286	-0.03844019170041697	-0.03556602213953789
4.9699999999999998	-0.03987666678839529	-0.03990046845013841	-0.0398869519171214	-0.039880208474773325	-0.03998081056811228	-0.039915229169044	-0.033578419447105934	-0.03481769868249979	-0.03411393442926038	-0.03376282415102719	-0.03900086537090872	-0.03558624386378227
4.9750000000000005	-0.03988785987641751	-0.039913440972790315	-0.03989684441197212	-0.03989398481972967	-0.039989120553146906	-0.0399231975339169	-0.033590953327307896	-0.03505296741605961	-0.03410443865140384	-0.0339410068701541	-0.039378216463233515	-0.035610575644297544
4.9800000000000004	-0.03989981767056388	-0.03992569187500314	-0.039907158135656116	-0.03991007460128658	-0.03999386719894112	-0.03993134627867683	-0.033627661383794916	-0.035273452543173364	-0.034094569364787684	-0.034280078193185355	-0.03960990840168185	-0.03563311452232949
4.9850000000000003	-0.03991231030321708	-0.0399369924864125	-0.039917864885245215	-0.03992709908341108	-0.03999643146186201	-0.03993961545792448	-0.03368295828043085	-0.03546102784499391	-0.034083102512806544	-0.03474832108694445	-0.03974292756021987	-0.03564998300253618
4.9900000000000002	-0.03992501978847593	-0.03994729478067182	-0.03992894916228622	-0.039942852445276344	-0.03999778163537556	-0.039947990943493716	-0.03374109682798164	-0.03560048101052375	-0.03406909763920027	-0.035229661209769114	-0.03981482408354996	-0.03565859255229797
4.9950000000000001	-0.039937680802554026	-0.0399567242275451	-0.0399404060504699	-0.0399557123324731	-0.03999849028185348	-0.0399564901583066	-0.03377988223307693	-0.035680618298119256	-0.03405189091861025	-0.03557962042308927	-0.03984931409499714	-0.03565725570218204
5.	-0.03995022626961341	-0.03996554938353046	-0.03995223897080856	-0.03996554938353046	-0.039998867506057856	-0.0399651530333372	-0.03377956457335424	-0.03569455948966444	-0.03403110042811673	-0.03569455948966444	-0.03985846740070593	-0.03564502591513885
5.0049999999999999	-0.03996282896066711	-0.03997414164909579	-0.03996445711693415	-0.039973539635029025	-0.03999908370503054	-0.03997403478073184	-0.03373208921185372	-0.03563967434042734	-0.03400663462177872	-0.03553816062083828	-0.039845491134299804	-0.03562165382275172
5.0099999999999998	-0.03997580219943993	-0.039982932149096616	-0.039977072521154615	-0.039981506628582394	-0.039999259902731614	-0.03998319875049161	-0.03364508168424312	-0.03551757615130119	-0.03397869839918172	-0.03514320053799686	-0.03980563284358705	-0.03558759202253223
5.0149999999999997	-0.039989426486035866	-0.039992365576887304	-0.03999009680341218	-0.03999118420100128	-0.039999549434030474	-0.039992708729357784	-0.03353814046960693	-0.03533432594715568	-0.033947795835005116	-0.03461234411084407	-0.039724642723870544	-0.03554403892141328
5.0200000000000005	-0.04000381735135001	-0.040002848235329645	-0.04000353767320663	-0.040003434567381986	-0.040000246849978355	-0.04000262010388234	-0.03343365024175	-0.03510065811254063	-0.0339147336791388	-0.03409208934923973	-0.039575385353075886	-0.035493074407629784
5.0250000000000004	-0.04001891002601368	-0.040014691424022995	-0.04001739517227935	-0.04001790479801916	-0.040001945948227174	-0.04001296814659065	-0.03334773096748987	-0.034831773102747945	-0.03388063423152488	-0.03370135539157906	-0.039315444033702886	-0.03543799675835221
5.0300000000000002	-0.04003454208315109	-0.040028059842522154	-0.0400316574716673	-0.04003357972923327	-0.04000569775135023	-0.04002374939505145	-0.033286308316065695	-0.03454621394518929	-0.03384696912060823	-0.03347335399790241	-0.038892569805652005	-0.03538400404636986
5.0350000000000001	-0.04005055467137309	-0.04004294193159159	-0.04004629580945799	-0.04004962744102315	-0.04001297746867403	-0.04003488937482236	-0.03324671038077917	-0.03426364976825658	-0.03381562571896226	-0.03337057341710745	-0.03826641926255843	-0.03533934161948981
5.04	-0.04006685501629773	-0.04005915780464541	-0.0400612579495292	-0.04006571680672951	-0.040025204766182224	-0.0400461886171389	-0.033221523756851966	-0.034001949358595664	-0.03378901421939078	-0.03333692761052186	-0.03744447136143932	-0.03531690423070794
5.0449999999999999	-0.04008343170894626	-0.04007640774700741	-0.040076459466987464	-0.040081895103741216	-0.04004287097852623	-0.040057242769876523	-0.03320212850413218	-0.033774428787264915	-0.033770214732648955	-0.033327328441370846	-0.036506946739984544	-0.03533595801161444
5.0499999999999998	-0.04010032850078697	-0.040094346215362855	-0.04009177236062452	-0.040098397451992444	-0.040064919693714764	-0.04006734749229566	-0.03318167424114794	-0.033588230408977814	-0.03376314959868253	-0.033312908333495074	-0.03558805706813059	-0.035423063856116405
5.0549999999999997	-0.0401175825059215	-0.04011265482369499	-0.04010701109905469	-0.04011541936538464	-0.040089084111327486	-0.04007543050958302	-0.03315756926164	-0.033444323860645254	-0.03377274682335524	-0.03328344801532734	-0.034815964697557766	-0.035610503166810026
5.0600000000000005	-0.04013515172138815	-0.0401310910173759	-0.040121917329149215	-0.040132845052070876	-0.04011300829924664	-0.04008009811653722	-0.03313256155834132	-0.03333889733081588	-0.0338050381874225	-0.03324976990299969	-0.03425773101147577	-0.03592998979989033
5.0650000000000004	-0.040152870564346216	-0.04014950404803266	-0.0401361461054525	-0.04015002561395433	-0.04013521787366947	-0.04007991076068227	-0.03311373882057569	-0.03326538809785217	-0.03386711467497409	-0.03324189345600085	-0.03390892813016931	-0.03640031178364532
5.0700000000000003	-0.04017045435821232	-0.04016782560498141	-0.04014925841508313	-0.04016557328998372	-0.04015532469936772	-0.04007394312685037	-0.033110092663531175	-0.03321634906179148	-0.033966850364541716	-0.0333073895126744	-0.033721646093815456	-0.037011157136075085
5.0750000000000002	-0.04018755580564713	-0.04018604974069997	-0.04016072642634494	-0.040177269888274476	-0.04017365059956472	-0.040062474818817216	-0.03312950890525555	-0.03318467864938526	-0.03411231512091624	-0.03350629971408327	-0.03363888047192144	-0.037711440150581164
5.0800000000000001	-0.04020388959064458	-0.04020421396175812	-0.040169958363979276	-0.040182848812448275	-0.04019076747003326	-0.04004737252303306	-0.0331750298269208	-0.0331641718759685	-0.034310838718363414	-0.03387934574199113	-0.03361427776251518	-0.038414259130630485
5.085	-0.040219431345785525	-0.04022238544349238	-0.04017634807656776	-0.040182058848338705	-0.04020723580752803	-0.04003167297179574	-0.03324063451670123	-0.033149636459871554	-0.03456777199478463	-0.0343918573210931	-0.03361630600544337	-0.03902434544370489
5.0899999999999999	-0.040234602310927334	-0.04024064956371426	-0.040179349339052574	-0.04017820975533383	-0.04022353717689701	-0.04001836087608019	-0.03330933952918476	-0.033136876968954426	-0.034885107787205195	-0.0349176077558119	-0.03362490783952382	-0.0394763632663562
5.0949999999999998	-0.04025026237628513	-0.04025909592634941	-0.04017856689043519	-0.04017705772203827	-0.040240080417434904	-0.04000909380757662	-0.03335721219027015	-0.0331227406745966	-0.0352602465436004	-0.035300304843927766	-0.03362747491666723	-0.03975862039268281
5.1000000000000005	-0.040267414681995746	-0.040277799505299264	-0.040173847082277225	-0.040184181763703794	-0.04025718937659593	-0.04000380392956726	-0.03336300035735432	-0.03310525808217324	-0.035685266738767527	-0.03542876894132772	-0.03361678353701386	-0.039905589779176895
5.1050000000000004	-0.040286742995953057	-0.040296798655091774	-0.04016534454933148	-0.04020320706143598	-0.04027505122813994	-0.04000133389875518	-0.03331812249670941	-0.033083798786878435	-0.03614703047655035	-0.035264732839224516	-0.03359057190759906	-0.03996891659705836
5.1100000000000003	-0.04030825191609486	-0.040316074298479915	-0.0401535417672282	-0.040234794421456006	-0.04029364820853382	-0.04000039109503228	-0.03323091969129724	-0.03305914351796269	-0.03662828842631446	-0.034844014872621225	-0.03355161086667706	-0.03999141172027297
5.1150000000000002	-0.04033124030208733	-0.0403355338166643	-0.04013920805380863	-0.040275617005743926	-0.04031268713708818	-0.040000096137434736	-0.03312257772758209	-0.03303343304140561	-0.03710967366069192	-0.03427746405852321	-0.03350779036440476	-0.039998003933305555
5.1200000000000001	-0.04035463785700887	-0.04035499948503264	-0.040123301598065396	-0.04031878086429852	-0.040331492603916	-0.040000019979334514	-0.033017164052302345	-0.03301004357964499	-0.03757218578230342	-0.033723189911430786	-0.03347289516538385	-0.03999960660597139
5.125	-0.04037748752766538	-0.04037419731831573	-0.040106836148827985	-0.04035733009378712	-0.040348785717725426	-0.040000003560111956	-0.032931887064724476	-0.0329934932624388	-0.037999589628414265	-0.03330931680397452	-0.03346930252678507	-0.039999933340119795
5.1299999999999999	-0.040399268194756664	-0.04039274169189991	-0.040090745153870816	-0.04038817111807754	-0.04036230770513999	-0.040000000554761585	-0.032872953724681825	-0.03298945358238889	-0.038380174230275656	-0.03307103957286983	-0.033532708554432356	-0.03999999009735428
5.1349999999999998	-0.04041993239154483	-0.04041011705405877	-0.04007577534451834	-0.04041231747818129	-0.04036844936813538	-0.04000000007751942	-0.0328373959151156	-0.033004811855842586	-0.0387075329193256	-0.03296728017901604	-0.033715519444520434	-0.03999999867778501
5.1399999999999997	-0.04043976945690774	-0.04042566993368635	-0.04006242982183132	-0.040432407687374515	-0.040362401852801225	-0.0400000000100098	-0.03281726824852937	-0.03304755503068793	-0.03898033695505021	-0.03293750764883948	-0.034080909317326116	-0.039999999836510466
5.1450000000000005	-0.0404592295027119	-0.040438636410882786	-0.040050963667433534	-0.04045092419139191	-0.04033955103910207	-0.040000000001236206	-0.03280341819474663	-0.03312613236945914	-0.0392013487817849	-0.032933570660952365	-0.03467889842545707	-0.03999999998062743
5.1500000000000004	-0.040478731037235705	-0.04044823197491982	-0.040041420491466376	-0.04046968352024939	-0.040298244423991166	-0.04000000000015168	-0.032788609018341006	-0.03324803330009177	-0.03937606017704382	-0.0329248967818799	-0.03550737892007401	-0.03999999999771525
5.1550000000000002	-0.040498456209048045	-0.040453812962171536	-0.040033691041746165	-0.0404894513189861	-0.04024239980924328	-0.040000000000019256	-0.032770118808005705	-0.03341764885193562	-0.0395113267231148	-0.032900730653365504	-0.036484100729454245	-0.0399999999997207
5.1600000000000001	-0.04051821268477623	-0.040455082204110905	-0.04002757555632033	-0.040509515754632915	-0.0401812450998395	-0.04000000000000264	-0.03275085498294598	-0.03363397116821816	-0.03961425257898045	-0.032872514119559576	-0.037464608545940324	-0.039999999999963086
5.165	-0.040537441686451806	-0.04045227323830528	-0.040022837151359646	-0.04052755290908379	-0.04012529447009249	-0.04000000000000041	-0.03273827910501736	-0.03388904488126743	-0.0396914325341879	-0.03287189274729584	-0.03830706568836653	-0.03999999999999449
5.1699999999999999	-0.04055535775802631	-0.040446235275726626	-0.040019240481730105	-0.04053949643191849	-0.04008149298027131	-0.04000000000000008	-0.03274184165008979	-0.03416800027418313	-0.039748539637544704	-0.03294913868495838	-0.03893494068162949	-0.039999999999999036
5.1749999999999998	-0.040571174204035255	-0.040438372695997656	-0.04001657549348113	-0.040539720529950106	-0.04005135674764781	-0.040000000000000015	-0.03276983541058266	-0.03445089305298174	-0.039790180394750525	-0.03316798931699306	-0.03934990457263731	-0.03999999999999979
5.1799999999999997	-0.04058443969723311	-0.04043045519845456	-0.04001466927368223	-0.040523650883141915	-0.04003258722456515	-0.04000000000000001	-0.03282546538585853	-0.034715766680856394	-0.03981992117870202	-0.033571703967725346	-0.03959996185794986	-0.039999999999999945
5.1850000000000005	-0.04059547835645018	-0.04042436879847592	-0.04001339004637782	-0.040493068727279084	-0.040021728689206545	-0.04	-0.03290236857503766	-0.03494185928470732	-0.039840401228821404	-0.034123010424317576	-0.03974101119601564	-0.03999999999999998
5.1900000000000004	-0.040605681729940044	-0.040421889454682294	-0.040012647071305286	-0.040458555319958726	-0.040015868481335586	-0.04	-0.03298258131667246	-0.035111995631964196	-0.0398534712373182	-0.0346871855125362	-0.03981614803304138	-0.039999999999999994
5.1950000000000003	-0.04061726758411314	-0.040424528462735455	-0.0400123893671914	-0.04043476153965198	-0.04001313600803695	-0.04	-0.03304080455715015	-0.035213783099474844	-0.03986031985168626	-0.035098413389357715	-0.03985190207679651	-0.039999999999999994
5.2000000000000002	-0.04063242979207175	-0.04043344932673877	-0.04001260532851537	-0.04043344932673877	-0.04001260532851537	-0.04	-0.033054639026512844	-0.03523984784452692	-0.03986156794346799	-0.03523984784452692	-0.03986156794346799	-0.039999999999999994
5.2050000000000001	-0.0406523095835174	-0.04044942077704571	-0.040013324672617444	-0.04046020857726384	-0.04001412467365255	-0.04	-0.03301516251134823	-0.03518766675975996	-0.03985732131617558	-0.03507215254183703	-0.03984875501980011	-0.039999999999999994
5.21	-0.040676409222283716	-0.04047276502538313	-0.040014623777331254	-0.04051349169379216	-0.04001831822191278	-0.04	-0.032931364766892304	-0.035059494452010086	-0.039847178092374605	-0.034633891202144225	-0.03980857027882713	-0.03999999999999999
5.2149999999999999	-0.040702817684239175	-0.04050328209737825	-0.040016635259957564	-0.040583614381301016	-0.040026849859356554	-0.04	-0.032825734694119806	-0.03486256625116073	-0.03983018957683591	-0.03404254545428351	-0.03972592036488379	-0.03999999999999997
5.2199999999999998	-0.040729124140433455	-0.04054016850944433	-0.04001956244073076	-0.04065479507397336	-0.04004293642120259	-0.04000000000000001	-0.03272365774776653	-0.03460935287884018	-0.039804775337761576	-0.033465429548836155	-0.039571513164314696	-0.039999999999999904
5.2250000000000005	-0.040753445098460316	-0.04058198455705754	-0.04002369889399902	-0.040713028769993984	-0.04007184029730909	-0.04000000000000004	-0.032643140662680724	-0.03431733177173239	-0.039768597035195974	-0.03303777756995554	-0.039298530227173514	-0.039999999999999605
5.2300000000000004	-0.04077495934811894	-0.04062673732372894	-0.04002945231644666	-0.04075346828313503	-0.040120525013880345	-0.040000000000000216	-0.032590542239261666	-0.034007706677105495	-0.039718403687629425	-0.03279602029255321	-0.038847649232664316	-0.039999999999997954
5.2350000000000003	-0.04079382001174334	-0.040672117471298445	-0.04003737010085276	-0.04077958364777179	-0.04019525084487632	-0.040000000000001354	-0.03256262339923158	-0.03370286629203936	-0.03964987590443798	-0.03269600527259797	-0.038170675917108425	-0.03999999999998734
5.2400000000000002	-0.040810769984903295	-0.04071585901947105	-0.04004816106299143	-0.04079742039830286	-0.040296944899353475	-0.04000000000000987	-0.03255103156715409	-0.03342302830926345	-0.03955751909345999	-0.03267368121012292	-0.03727181170644535	-0.03999999999990935
5.2450000000000001	-0.04082675665762449	-0.0407561177869006	-0.04006270387109354	-0.040812069326669136	-0.040417234516921176	-0.040000000000079826	-0.032546243919252135	-0.033183099888103	-0.03943468328178595	-0.032678659886403776	-0.03623835588269112	-0.03999999999928033
5.25	-0.04084257862997501	-0.04079173749015548	-0.040082028789968506	-0.04082693776194403	-0.04053976086391994	-0.040000000000685695	-0.03254077583005577	-0.03299086493210261	-0.03927381123731741	-0.03267924212471958	-0.035221576789502725	-0.03999999999392965
5.2549999999999999	-0.04085855724927126	-0.04082231848979219	-0.04010725740121443	-0.04084332115698263	-0.040647450502199964	-0.04000000000599741	-0.03253183148223121	-0.032847054681259966	-0.03906702046051419	-0.03266436277803046	-0.03436814555878768	-0.03999999994783145
5.2599999999999998	-0.040874357514846096	-0.04084809558369529	-0.040139487978471944	-0.0408599235955971	-0.04073016113980481	-0.040000000051325646	-0.03252241794568543	-0.03274701228124104	-0.03880708658997685	-0.032645858087409094	-0.03375559797559087	-0.03999999956105856
5.2649999999999997	-0.04088906658253887	-0.040869708549946676	-0.04017962498759817	-0.04087288812178419	-0.04078694083685626	-0.040000000414264734	-0.03252020438378827	-0.03268306522027155	-0.03848879912799994	-0.03265631520181539	-0.033379397294489944	-0.039999996514754256
5.2700000000000005	-0.04090147053235821	-0.04088796974178721	-0.0402281701654087	-0.04087578685397839	-0.04082295422243649	-0.04000000305170341	-0.032534873174500475	-0.03264667396026032	-0.03811051037007797	-0.03274756112110381	-0.03318507103499244	-0.03999997472867699
5.2750000000000004	-0.04091043289555712	-0.04090369912109595	-0.04028501548173598	-0.04086008769037407	-0.04084507366118569	-0.04000001994794853	-0.032574903288877174	-0.032629821039377074	-0.03767553706991013	-0.032985496995727746	-0.033107944920546056	-0.03999983731316415
5.2800000000000002	-0.04091541068991472	-0.04091764235786469	-0.040349295464953236	-0.04081944988476259	-0.04085913011229858	-0.04000011307912556	-0.03264354043982476	-0.03262560622165732	-0.03719297798158717	-0.03341470445422932	-0.033095824641678484	-0.03999909126906272
5.2850000000000001	-0.04091708807244472	-0.04093044623808291	-0.040419356451028135	-0.04075784526730723	-0.04086919402287728	-0.04000054634877843	-0.03273417194524671	-0.032628338996841595	-0.03667755806844206	-0.033995807415001765	-0.03311362288290332	-0.03999567143396449
5.29	-0.040917731419664094	-0.04094265288593151	-0.040492876754811766	-0.040692485718244804	-0.0408779182751492	-0.04000222418826931	-0.032828234024839996	-0.03263348105027885	-0.036148332001752624	-0.03458845430593398	-0.03313936051465826	-0.03998261870803327
5.2949999999999999	-0.040920712008142436	-0.04095468580937327	-0.040567129127792194	-0.04064559443866222	-0.04088702585516173	-0.04000758665845794	-0.03289966027546549	-0.03263766137859069	-0.03562641799021637	-0.035021309814324976	-0.03315944088879563	-0.03994149326613645
5.2999999999999998	-0.040929167933199805	-0.04096682194176579	-0.040639331221146276	-0.040633701761743087	-0.040897553499928394	-0.04002168469942972	-0.032925492173845515	-0.03263880171804297	-0.035132253744564315	-0.03517511537719488	-0.03316619845266406	-0.03983489682506042
5.3049999999999997	-0.040944521129164184	-0.040979160319972334	-0.04070700112471483	-0.04066338815549369	-0.0409098735224555	-0.040052221272724134	-0.032896765660815855	-0.03263626297640507	-0.03468302559693905	-0.035011015232151894	-0.03315733163667864	-0.039607271953801405
5.3100000000000005	-0.04096575719158181	-0.04099160211075486	-0.040768236073338446	-0.04073069120841368	-0.04092364804021945	-0.040107043953324976	-0.03282296911174539	-0.032630902425805845	-0.03429084859436493	-0.034569863503711884	-0.03313590354561777	-0.039204502160469654
5.3150000000000004	-0.040989916715994036	-0.0410038488059504	-0.04082186126508587	-0.040820356066139804	-0.040937783387334094	-0.04018942436454077	-0.032727354836318535	-0.03262499961289011	-0.03396201189638274	-0.033973070178012495	-0.0331103640273136	-0.038608351423505875
5.3200000000000003	-0.041013507900181226	-0.04101541217852463	-0.04086743799985078	-0.04090934230915037	-0.040950282244400164	-0.04029435980086992	-0.03263594436197023	-0.03262210804982251	-0.03369727488823701	-0.03339280201229768	-0.03309533618993666	-0.037861208629140566
5.3250000000000002	-0.04103395958549466	-0.041025620555545254	-0.040905158038999745	-0.040978241976878604	-0.040957798201199984	-0.04040932943402508	-0.03256700064270795	-0.032626948831325685	-0.033492938005972396	-0.0329675471967929	-0.03311451480907837	-0.03705738457990739
5.3300000000000001	-0.04105028366413366	-0.041033609664617665	-0.040935672022913074	-0.04102121704008129	-0.04095486129258088	-0.04051933888336436	-0.03252678328605927	-0.03264542591197683	-0.03334229404951415	-0.032733604726879396	-0.03320575420251194	-0.03630468210075487
5.335	-0.041062846045803736	-0.04103830568471173	-0.040959901623471	-0.04104398933360598	-0.0409332870753555	-0.04061261763465778	-0.03251180316508833	-0.032684700317015716	-0.03323708986162099	-0.032644656623172445	-0.03342460053237893	-0.03568385143740511
5.3399999999999999	-0.04107276655960739	-0.04103843633061014	-0.04097887331058848	-0.04105538745970164	-0.040883044159697374	-0.040683567446514524	-0.03251348925551563	-0.0327530694567689	-0.033168741613374284	-0.03263477269505677	-0.03383750404016321	-0.03522959120315639
5.3449999999999998	-0.041081371451857175	-0.0410326255767278	-0.04099359444014615	-0.04106249510103017	-0.040796017216426485	-0.04073235188789291	-0.03252219679414082	-0.032859279912701794	-0.03312918453960623	-0.03265272884812345	-0.03449545289669876	-0.03493570568587013
5.3500000000000005	-0.041089731041056406	-0.04101961751692211	-0.04100497662093638	-0.041069855412136494	-0.04067227902623415	-0.040762655974416875	-0.03253040031097433	-0.033010995924330724	-0.03311135246000954	-0.03266663850737869	-0.03539183980624338	-0.034772347841156
5.3550000000000004	-0.041098258932891436	-0.04099862288609345	-0.041013800502473496	-0.04107910753708727	-0.04052469064567779	-0.04077936005280568	-0.03253530253795258	-0.03321251346097534	-0.03310935353112726	-0.03266547163685324	-0.036433758184111036	-0.03470280929754589
5.3600000000000003	-0.041106522920677104	-0.040969701844849535	-0.041020710797659295	-0.041088549493821624	-0.04037607661304428	-0.04078701564953549	-0.03253989807687763	-0.033462336421200674	-0.03311843754677007	-0.032661073692623215	-0.037464517171956827	-0.03469399426716403
5.3650000000000002	-0.04111338712059746	-0.04093403388097093	-0.04102622937124459	-0.041093343923646386	-0.04024877951730387	-0.040789196263430916	-0.03255179060529707	-0.03375160732640291	-0.03313484851529235	-0.03268587328424051	-0.03833574333337173	-0.03472052539965047
5.3700000000000001	-0.04111738685044043	-0.04089393408701012	-0.041030775934894195	-0.04108562369357692	-0.040154636015687015	-0.04078843122323448	-0.032580540452473467	-0.034064268973531986	-0.03315563777352773	-0.03279144812277376	-0.038973215352831256	-0.03476480901445248
5.375	-0.04111720324455849	-0.04085257135371424	-0.041034688829696804	-0.04105516417716805	-0.040093097995173806	-0.04078640634644196	-0.03263448614278386	-0.034379155135259715	-0.03317848838144905	-0.033043498211786246	-0.03938622217857709	-0.034815368760936535
5.3799999999999999	-0.041112282096390784	-0.04081347833811581	-0.04103824151465702	-0.04099477516360744	-0.040056488461558806	-0.040784220625584997	-0.032716759024662964	-0.03467333081783906	-0.033201577939280906	-0.033486196301870726	-0.03963011264930555	-0.03486491078792086
5.3849999999999998	-0.04110356981361807	-0.040780028717256174	-0.04104165309706218	-0.040910116557227746	-0.040036106991601476	-0.0407825974084542	-0.03282068650986298	-0.03492549485915023	-0.03322348795744638	-0.03407920369307642	-0.03976510465518909	-0.03490878414529925
5.3899999999999997	-0.04109388030254469	-0.040755041749262526	-0.04104509323429687	-0.04082264577006609	-0.04002537840818536	-0.040782021470020774	-0.032927731682077695	-0.035118425818989635	-0.03324315489272579	-0.03468134529621121	-0.03983592088480696	-0.034943993731766675
5.3950000000000005	-0.0410872477571501	-0.040740580361520826	-0.041048682919912496	-0.04075896684740334	-0.04002032517486744	-0.04078281086512389	-0.03301198500941003	-0.03524010361574871	-0.03325985092493274	-0.03512192904318571	-0.039869364985371546	-0.03496867753986335
5.4000000000000004	-0.04108729120885593	-0.040737906469708825	-0.04105249309338365	-0.040737906469708825	-0.04001898430170342	-0.04078514574591638	-0.03305077479232935	-0.035283804192991236	-0.03327318065678385	-0.035283804192991236	-0.03987866526752641	-0.03498188289873275
5.4050000000000002	-0.04109549339896675	-0.04074750294208566	-0.04105654281907682	-0.04076598628289505	-0.0400208367524262	-0.040789075560741836	-0.033035455593912036	-0.03524778749123714	-0.03328308195436491	-0.035130280577949195	-0.03986753139025046	-0.03498349165067672
5.4100000000000001	-0.041110457034087056	-0.0407690795221313	-0.0410607981394244	-0.040837355403133414	-0.040026628011538744	-0.04079451803693471	-0.03297570187997577	-0.03513511673515814	-0.03328982378628452	-0.03470323136918321	-0.039831562063501774	-0.034974203069681076
5.415	-0.04112859693037747	-0.04080153191017663	-0.04106517180399786	-0.040933389686828775	-0.040038654628263386	-0.040801252102743386	-0.032894694460787736	-0.03495379708384588	-0.03329399990780822	-0.03412366033119554	-0.03975664213066382	-0.03495555866696902
5.4199999999999999	-0.04114584930100191	-0.040842890584705	-0.041069523094998096	-0.04102712589257394	-0.040061448160648376	-0.04080889477680304	-0.032818131740086534	-0.03471699364691356	-0.03329652340626732	-0.0335622574099735	-0.039614859829992674	-0.03493007002050627
5.4249999999999998	-0.041159336644197	-0.04089034878156859	-0.04107365610257142	-0.04109657534795451	-0.040102425316772154	-0.04081684118105921	-0.03276384581970532	-0.03444276941480594	-0.03329863233970126	-0.03315557881498245	-0.039360698734195364	-0.034901576900424405
5.4299999999999997	-0.04116805463443678	-0.04094046632508279	-0.04107731425888536	-0.0411357897280999	-0.04017128061193252	-0.040824140709372826	-0.03273775169667748	-0.03415275641027041	-0.033301919774918906	-0.032938355122573655	-0.03893508206146645	-0.03487599784129299
5.4350000000000005	-0.04117252967216167	-0.04098958699610533	-0.041080168942857855	-0.04115194422326624	-0.04027633683680087	-0.04082928739604615	-0.032736230581152034	-0.03386955236164942	-0.03330840121098586	-0.032863756525876524	-0.03828810552763687	-0.03486260128860472
5.4400000000000004	-0.04117408966971796	-0.041034396604717895	-0.041081800739328427	-0.04115536952472152	-0.04041774143424379	-0.040829929289710555	-0.03275080702573986	-0.03361331524080198	-0.03332062744324041	-0.03286639099439695	-0.037420735103729445	-0.03487575972153158
5.4450000000000003	-0.04117423743635143	-0.04107244875824295	-0.04108167365481291	-0.041154090405342555	-0.040581998324204775	-0.04082256495231121	-0.032772071140310624	-0.03339862357452353	-0.0333418404282181	-0.03289608465100108	-0.03641755376418475	-0.034936764257616645
5.4500000000000002	-0.04117415108644948	-0.04110247021919078	-0.041079105329417914	-0.04115310310843409	-0.04074462700290149	-0.04080240741365686	-0.03279273618423921	-0.03323273315467866	-0.0333761533044044	-0.03292193448937721	-0.03542927369723875	-0.035074601569858456
5.4550000000000001	-0.04117427205399154	-0.04112435073468046	-0.04107323992269967	-0.04115414457736489	-0.04088137453402475	-0.040763741802071825	-0.03281010968648311	-0.03311577037978893	-0.03342871415693796	-0.03293334718391106	-0.03460347693430616	-0.035323724373684424
5.46	-0.04117413358269736	-0.04113886551175448	-0.04106303445669915	-0.041155362196547654	-0.040979152891053944	-0.04070118682934521	-0.032827070435522514	-0.03304252751168167	-0.03350578895375912	-0.03294174719178231	-0.03401823197642516	-0.035716361568606206
5.4649999999999999	-0.04117254355696195	-0.041147279602556854	-0.04104727305748108	-0.041151655927705734	-0.041038444594732534	-0.04061206903708232	-0.03285089167600883	-0.03300492838164929	-0.03361467769084111	-0.03297824551569983	-0.03366850565838132	-0.03626815752653149
5.4699999999999998	-0.041167999482768024	-0.041150990858320774	-0.04102462519784208	-0.04113486738016553	-0.0410680555753504	-0.04049937501488648	-0.032890685613925254	-0.03299421276462536	-0.03376336824902508	-0.03309235225603248	-0.03349901863914268	-0.03696043189251664
5.4750000000000005	-0.04115918720603233	-0.04115130093406391	-0.04099376154948565	-0.0410945438925617	-0.04107850821695411	-0.04037358067678899	-0.03295437869895743	-0.033002312014195345	-0.0339598474648642	-0.03334728530109078	-0.03344475126435324	-0.037729350392805304
5.4800000000000004	-0.04114561224701717	-0.041149319465758276	-0.040953532124039495	-0.04102364771882671	-0.04107826461860098	-0.04025108926683028	-0.0330449104296329	-0.033022403653480234	-0.034211041870244846	-0.033785365343746154	-0.03345378244475493	-0.03847562004900929
5.4850000000000003	-0.04112833451384099	-0.04114595229636606	-0.040903194835478426	-0.04092867227758636	-0.04107296358811795	-0.04014855522464046	-0.03315582058940181	-0.033048955769670284	-0.034521458467403426	-0.03436691902668716	-0.033491686013290486	-0.03909890320880113
5.4900000000000002	-0.04111029938449288	-0.04114191487979035	-0.040842660200884555	-0.040832206122149786	-0.04106609236232955	-0.04007589425122086	-0.03326927905861284	-0.0330776234752242	-0.03489172853756222	-0.03495510197327313	-0.03353726545398223	-0.03953992316562759
5.4950000000000001	-0.0410956188133804	-0.04113773395590562	-0.040772695878271495	-0.040761398584187834	-0.04105977715287056	-0.04003292226860787	-0.033360443612745136	-0.0331052217599086	-0.0353173879534307	-0.03538585065247876	-0.03357764755545003	-0.03980048785567687
5.5	-0.041087875569107174	-0.04113373130894074	-0.040695023575103136	-0.04073468209115361	-0.041055197694564206	-0.04001196676833811	-0.033407688422544754	-0.03312981167525672	-0.0357882940927545	-0.03554797130039805	-0.03360570990293616	-0.03992748374198276
5.5049999999999999	-0.04108840874608424	-0.041130004181903344	-0.04061225142589838	-0.040757632405175076	-0.041052692724918495	-0.04000361313263217	-0.03340293013454354	-0.03315081162008841	-0.0362890178470099	-0.0354078337506423	-0.03361941230431134	-0.03997810005800362
5.5099999999999998	-0.04109564757963427	-0.0411264200690819	-0.04052762172882337	-0.04082341957808175	-0.041051773663069335	-0.04000090306791803	-0.03335564118955675	-0.033169026930390644	-0.03680033238091117	-0.035006519222042926	-0.033621706710528554	-0.03999452350610808
5.5149999999999997	-0.04110589948940185	-0.041122632300012216	-0.04044460887864491	-0.04091276747205342	-0.04105113644603223	-0.04000018729375173	-0.033288113332737304	-0.033186559141314055	-0.03730159527758038	-0.03446026344645474	-0.03362047928839038	-0.039998863283284634
5.5200000000000005	-0.041115108697289564	-0.041118106870000566	-0.04036645474388418	-0.04099863984633665	-0.041048554052279876	-0.04000003250808502	-0.033224868446408845	-0.03320665227197958	-0.037773509341028716	-0.03393250510014458	-0.033629238420868936	-0.03999980248871423
5.5250000000000004	-0.04112049618233019	-0.041112141901244216	-0.04029575427123244	-0.04105955726092848	-0.0410404405813768	-0.040000004792124205	-0.033182759836842934	-0.03323358833715537	-0.038200593694056074	-0.03355351992423147	-0.03366982821486293	-0.039999970844111665
5.5300000000000002	-0.04112117637499088	-0.04110386750346191	-0.040234188823315066	-0.04109026007943178	-0.0410210860342437	-0.04000000061262829	-0.033167220995806164	-0.03327270635618969	-0.0385727843444997	-0.03335563400547684	-0.03377720100790325	-0.03999999626646278
5.5350000000000001	-0.04111775349684722	-0.041092236634638124	-0.040182454635979026	-0.041098329384080826	-0.040982162772732665	-0.04000000006975843	-0.03317466779238813	-0.03333048127180393	-0.03888587823085473	-0.03329327714842479	-0.03400262470682665	-0.0399999995740345
5.54	-0.04111156953400753	-0.04107604701927747	-0.04014037191171802	-0.041094120965468474	-0.040913868128903005	-0.04000000000730561	-0.03319701525492602	-0.033414418771684884	-0.03914090127082585	-0.03330380330728172	-0.034406979725755696	-0.03999999995528851
5.5449999999999999	-0.0411040888296218	-0.041054050823356524	-0.04010711302815346	-0.04108546364680601	-0.04080908155742056	-0.040000000000730056	-0.033225385541755366	-0.03353241536726548	-0.0393427616965898	-0.03333966840505949	-0.03503553023113366	-0.03999999999552041
5.5499999999999998	-0.041096431487302576	-0.041025191658917715	-0.040081471615123015	-0.04107710816414275	-0.04066978988100954	-0.040000000000072505	-0.033252943809441694	-0.033691328816334305	-0.03949865215333894	-0.03337185278702718	-0.03587834715130577	-0.039999999999553816
5.5549999999999997	-0.0410890057928608	-0.04098894966008888	-0.04006210648552818	-0.04107065289389857	-0.0405111006044589	-0.040000000000007474	-0.03327717332578675	-0.03389485602566535	-0.03961659419969327	-0.0333904724096863	-0.03684479109350155	-0.03999999999995384
5.5600000000000005	-0.041081374910988316	-0.04094569485145743	-0.04004772242017369	-0.04106435364000352	-0.040357140626817146	-0.04000000000000084	-0.033300756441570795	-0.034141310217678696	-0.039704354047155534	-0.033406205198373326	-0.03778747220843929	-0.03999999999999481
5.5650000000000004	-0.041072452009406485	-0.04089689599956357	-0.04003717849499752	-0.04105354188534296	-0.04022967143326305	-0.040000000000000105	-0.033330453415929724	-0.03442223092717592	-0.039768788064979396	-0.03344805490508355	-0.03857168030854282	-0.039999999999999335
5.5700000000000003	-0.04106089652889946	-0.040845057685002475	-0.040029534395263376	-0.04103086108130477	-0.040138463368769244	-0.040000000000000015	-0.033374721514215555	-0.034722630956760994	-0.03981555826774917	-0.033562292308670354	-0.039135298916353554	-0.0399999999999999
5.5750000000000002	-0.04104556917802266	-0.04079336860780873	-0.040024053701589374	-0.04098701303493718	-0.04008074889691335	-0.04	-0.03344092079068339	-0.035023028939468334	-0.039849105982350835	-0.03380825600748473	-0.03949344488910697	-0.03999999999999998
5.5800000000000001	-0.04102609251406839	-0.040745178146846826	-0.04002018312171673	-0.04091601300025269	-0.040047464176472106	-0.04	-0.03353178118702302	-0.0353025918790275	-0.03987277088001051	-0.034225693648544615	-0.039700798246756486	-0.039999999999999994
5.585	-0.04100348950997946	-0.04070348783200252	-0.040017522273092264	-0.040824260650220844	-0.04002943924183202	-0.04	-0.03364125978639592	-0.035542258964692985	-0.03988896786519691	-0.03477696648452455	-0.039813454461622516	-0.04
5.5899999999999999	-0.040980439739988286	-0.04067060809854542	-0.04001579330232414	-0.04073241857960853	-0.04002014272887129	-0.04	-0.033752673287544374	-0.035726909348164644	-0.039899365646389816	-0.03533305518894835	-0.03987165125707688	-0.04
5.5949999999999998	-0.04096058968337819	-0.04064802517330871	-0.04001481522463418	-0.0406645823247234	-0.040015774639126776	-0.04	-0.03384278301933668	-0.03584626852647265	-0.039905036922352595	-0.03574013999354542	-0.039898887238145574	-0.04
5.6000000000000005	-0.04094702366335057	-0.04063642303963315	-0.04001448495435241	-0.04063642303963315	-0.04001448495435241	-0.04	-0.03389139502014714	-0.03589486820694467	-0.03990656741989212	-0.03589486820694467	-0.03990656741989212	-0.04
5.6050000000000004	-0.040940778884720704	-0.04063576246610969	-0.040014765422073516	-0.04065194275756431	-0.040015718271360336	-0.04	-0.033891025796602366	-0.035871658507614576	-0.03990412031560831	-0.035766591329019146	-0.039897932961908675	-0.04
5.6100000000000003	-0.04094033570322309	-0.04064533732702087	-0.040015680515928964	-0.04070432898916359	-0.040019965726193686	-0.04	-0.03385061692178429	-0.03577977691911417	-0.03989745630312583	-0.03539399732179286	-0.03986943290744047	-0.04
5.6150000000000002	-0.04094238849464278	-0.04066378307197563	-0.0400173164082155	-0.04077623782995729	-0.040028937338320865	-0.04	-0.033791045108032075	-0.03562664530034314	-0.03988591032455073	-0.03488573375095076	-0.03980934547763558	-0.04
5.6200000000000001	-0.04094341840146269	-0.040689073607812605	-0.04001982875942841	-0.04084409468435553	-0.040046072942633106	-0.04	-0.0337351807610025	-0.03542417066635889	-0.039868326085902135	-0.03439474509943069	-0.03969405021466872	-0.039999999999999994
5.625	-0.04094109661603381	-0.04071858469570101	-0.04002345500087904	-0.040889677080575636	-0.04007704006924029	-0.04000000000000001	-0.03369864848991206	-0.035188533589181475	-0.03984295108207792	-0.03404294105444483	-0.03948415864176571	-0.039999999999999966
5.6299999999999999	-0.04093475829376388	-0.04074930050655875	-0.04002853007207495	-0.04090902336465742	-0.04012923919569217	-0.04000000000000003	-0.03368639089676699	-0.03493902270691018	-0.03980730021442976	-0.03386021153442447	-0.0391270836879863	-0.0399999999999998
5.6349999999999998	-0.04092499812892601	-0.040778182920032324	-0.040035502350819895	-0.0409090830751053	-0.04020888223901541	-0.04000000000000021	-0.03369499109811845	-0.03469571874292038	-0.03975800746946694	-0.033803471918647285	-0.03857620860491228	-0.03999999999999859
5.6399999999999997	-0.04091299724979226	-0.04080262932945338	-0.0400449439384547	-0.040898883812763256	-0.040315574936738395	-0.04000000000000169	-0.03371692050483354	-0.03447645227490534	-0.03969070406487969	-0.03381404658798817	-0.037828271208198476	-0.039999999999988385
5.6450000000000005	-0.04089999826012776	-0.04082086964847714	-0.04005754624171033	-0.040885066720063284	-0.04043809113700251	-0.04000000000001542	-0.03374396826939489	-0.03429400389414676	-0.0395999868776793	-0.033847759790521716	-0.03695475849742699	-0.03999999999989281
5.6500000000000004	-0.040886927919860525	-0.04083215584002248	-0.04007408898630642	-0.04087155602979659	-0.04055681830638071	-0.04000000000015042	-0.033769828381599615	-0.03415457154916323	-0.03947956638934663	-0.033877807295165124	-0.03608866342874356	-0.039999999998943374
5.6550000000000002	-0.04087411539294201	-0.04083668666566241	-0.0400953704558009	-0.04085962694983477	-0.0406529685210491	-0.040000000001497296	-0.033792175745206335	-0.03405798843184749	-0.039322694653941594	-0.03389507029352514	-0.03536272458383046	-0.03999999998936648
5.6600000000000001	-0.04086120869127163	-0.040835329483609815	-0.04012209158100786	-0.04084785857355308	-0.04071715157429864	-0.040000000014569756	-0.03381347265317719	-0.033999376984539115	-0.03912295020663731	-0.0339093737619168	-0.03484831275951882	-0.03999999989533756
5.665	-0.040847354408085686	-0.04082927321832014	-0.04015469856628773	-0.04083256159855667	-0.040750792852278415	-0.040000000133209555	-0.03383994129270224	-0.03397138710733508	-0.03887537936762484	-0.03394748138959091	-0.03454192011875756	-0.0399999990315992
5.6699999999999999	-0.040831526168362775	-0.040819738267863566	-0.04019320722980223	-0.04080802675199008	-0.0407615458182597	-0.040000001104546275	-0.03387939041068011	-0.03396615753789567	-0.03857786072351541	-0.03405236242126317	-0.03439449434631236	-0.039999991869773
5.6749999999999998	-0.04081288335257299	-0.04080780525884473	-0.04023705158180631	-0.04076716305746042	-0.040757969267135846	-0.04000000805753577	-0.03393866608429315	-0.03397653132245409	-0.0382324047010847	-0.03427958335677115	-0.03434813763695399	-0.03999993991829865
5.6799999999999997	-0.04079119849276598	-0.0407943555115148	-0.04028500948823679	-0.040705670885105266	-0.04074668585238701	-0.040000050446799225	-0.03402038354081783	-0.03399652383753855	-0.03784599257649512	-0.03466677290474921	-0.03435679535085705	-0.03999961873978059
5.6850000000000005	-0.0407673301128592	-0.04078007729951351	-0.0403352497345633	-0.040629014741973654	-0.04073195188955432	-0.04000026603972319	-0.0341190277741433	-0.034021330773314706	-0.037430578645811084	-0.03517910457936078	-0.03439017358892291	-0.03999796101808485
5.6900000000000004	-0.040743381452740784	-0.040765489824447214	-0.04038551454171495	-0.040553474619901865	-0.04071628932408351	-0.040001167186175496	-0.03421913083800806	-0.03404720617705726	-0.03700206520154264	-0.03569593194672882	-0.03442981143880873	-0.03999092343433733
5.6950000000000003	-0.04072212733379395	-0.04075095733002081	-0.04043340843817941	-0.040497373822099454	-0.04070115444965869	-0.04000423412661829	-0.034299018542158874	-0.034071414259330496	-0.03657836872515095	-0.03607338096107349	-0.03446459325173869	-0.03996657282419405
5.7000000000000002	-0.040705829592921274	-0.040736689929120044	-0.04047672659800036	-0.04047200847852955	-0.04068729648567987	-0.0400127011433209	-0.03433976660302423	-0.03409228943949068	-0.0361770038571771	-0.03621483969980457	-0.03448838847097871	-0.03989814618666358
5.7050000000000001	-0.040695142543301914	-0.040722742176412134	-0.04051374127544756	-0.04047956915790684	-0.04067487954973123	-0.04003168869226365	-0.03433427586397852	-0.03410932645041633	-0.03581277772160535	-0.036091295837055136	-0.034499428368091056	-0.039741722916649146
5.71	-0.040688800195736965	-0.040709021309578416	-0.040543380643376425	-0.040514195559109206	-0.04066353497983095	-0.04006648135797633	-0.034290810001388734	-0.03412320525676339	-0.03549613465007156	-0.03573803816902858	-0.03450022329548497	-0.03944896254907931
5.7149999999999999	-0.04068426637506823	-0.04069530834129099	-0.04056527187306525	-0.04056248420052452	-0.040652409832475006	-0.040119076317922255	-0.034228844809989764	-0.03413571601834331	-0.03523245358405627	-0.03525596502848442	-0.03449752533824793	-0.03899570118418315
5.7199999999999998	-0.04067893952944515	-0.04068128456188521	-0.040579661894276246	-0.04060689378645001	-0.04064013732446746	-0.04018545999892654	-0.034169772188820335	-0.034149634794019786	-0.03502229469559338	-0.03478844745557152	-0.03450297667137699	-0.038407407439530764
5.7250000000000005	-0.04067117162231515	-0.04066655118007014	-0.04058725832706105	-0.040634329589662135	-0.04062460696133461	-0.040256318438116556	-0.034128227555400924	-0.034168649683741975	-0.03486234645796849	-0.034450541587971006	-0.03453560040035895	-0.03775758763938212
5.7300000000000004	-0.04066056369117106	-0.04065063530893596	-0.04058904209541935	-0.040642403959653746	-0.04060255727089919	-0.04032098887510816	-0.03410885851064766	-0.03419740334786645	-0.034746713490794466	-0.03427081344278677	-0.03462618035815432	-0.03713730726492426
5.7350000000000003	-0.04064761969573777	-0.04063299029979568	-0.04058609490508685	-0.040636584786466465	-0.04056937908641848	-0.040371692278298905	-0.0341085084790797	-0.03424159424332717	-0.03466820853890162	-0.03420889466997827	-0.03482027479722899	-0.036618660734993716
5.7400000000000002	-0.04063323171251052	-0.040613015065954786	-0.04057946749881746	-0.04062358927437131	-0.0405199257542356	-0.04040543801954681	-0.034120196183677835	-0.0343079156443795	-0.03461941791027253	-0.03420972998852285	-0.03517228626810463	-0.03623534960818339
5.7450000000000001	-0.040618299698901066	-0.040590123572320363	-0.04057009690907276	-0.04060820835021506	-0.04045102400831419	-0.040423347880668176	-0.034136301323739376	-0.03440351205734814	-0.034593436650524514	-0.03423200350188533	-0.03572267480444485	-0.035985143754907536
5.75	-0.040603475424916886	-0.04056388137655264	-0.04055876803820399	-0.0405931867912127	-0.04036502544921698	-0.04042876811260159	-0.034150957775335326	-0.034534713685130274	-0.034584273502606504	-0.034250677913861535	-0.03646207753059479	-0.035844266905248216
5.7549999999999999	-0.04058898474695286	-0.040534189786435436	-0.04054610825883566	-0.040579380663932504	-0.04027154622916209	-0.040425528418558454	-0.03416199770420148	-0.034705124002384756	-0.03458698839769399	-0.03425719313839899	-0.037308440469018496	-0.03578217280273542
5.7599999999999998	-0.04057459179644496	-0.04050145495784622	-0.04053260228105628	-0.04056581740336559	-0.040184399565578933	-0.04041692671536484	-0.03417173636605394	-0.03491358610937455	-0.03459764910455973	-0.03426073776915588	-0.03812957774749207	-0.03577098241183426
5.7649999999999997	-0.04055973956037109	-0.04046665809804471	-0.040518616291594964	-0.040550062369516075	-0.04011488659022501	-0.04040538796748036	-0.03418604763648788	-0.035152874400586634	-0.03461319044114828	-0.03428656353821612	-0.0388066858052132	-0.035789280410858805
5.7700000000000005	-0.040543779467978464	-0.04043126872946584	-0.04050442349685036	-0.040528437311320616	-0.040066932180320494	-0.040392519042251655	-0.034212362343692106	-0.03540985402055779	-0.034631241896736595	-0.034375654356044144	-0.039287617076308914	-0.03582228067896903
5.7750000000000004	-0.040526207235554716	-0.040397011234183884	-0.04049022644088089	-0.04049648311673282	-0.04003766284725861	-0.04037931205133973	-0.03425729492001803	-0.035667261342474166	-0.03464996738514924	-0.034581685837935666	-0.03958897063805931	-0.035860419437541965
5.7800000000000002	-0.04050693139736287	-0.04036556541213621	-0.04047617415149518	-0.04045171757332179	-0.040021358020084094	-0.04036635282280999	-0.03432352941152268	-0.03590650466522513	-0.034667940119675195	-0.03494179778053076	-0.03976083909289073	-0.03589768746914299
5.7850000000000001	-0.040486558257703614	-0.040338307217553465	-0.0404623740457943	-0.04039805219629469	-0.04001279880501855	-0.04035397780879925	-0.034406011952401644	-0.036110462618922104	-0.034684059216463704	-0.03542357118980567	-0.03985285140851335	-0.03593029693734179
5.79	-0.04046646120326668	-0.0403161621782529	-0.04044889960649918	-0.04034613775151802	-0.04000848623324154	-0.04034237231354888	-0.03449006230344927	-0.03626542595186998	-0.034697503572654984	-0.03591134818516065	-0.03989975883071989	-0.035955826329248305
5.7949999999999999	-0.040448382924229524	-0.04029958031245077	-0.040435795255976736	-0.04030745139072759	-0.040006468241455255	-0.04033162374498909	-0.03455484830763398	-0.03636190372739121	-0.03470771265501606	-0.03626631753781136	-0.0399214498278068	-0.03597276903584371
5.7999999999999998	-0.04043367781105927	-0.04028859051438009	-0.04042307979028473	-0.04028859051438009	-0.040005810742268146	-0.0403217478000903	-0.03458197915952379	-0.03639458284145087	-0.03471438228451651	-0.03639458284145087	-0.03992740527206007	-0.035980342452825276
5.8049999999999997	-0.040422655324540105	-0.04028287738430354	-0.040410749378294475	-0.04029028144494709	-0.040006202999010386	-0.04031270190448126	-0.034564346151117024	-0.036361991785092064	-0.034717465250243634	-0.03626677019814467	-0.039920224936283194	-0.03597842683634448
5.8100000000000005	-0.040414442067760424	-0.040281840037878595	-0.04039878064469942	-0.04030834818576229	-0.04000779171436977	-0.040304393989317525	-0.03450969649344371	-0.036266336193585165	-0.034717170523322335	-0.035915170642113504	-0.03989677959827384	-0.03596755368981814
5.8150000000000004	-0.040407435613798164	-0.04028462327201191	-0.040387133868660344	-0.040334244589449696	-0.04001121646330734	-0.04029668842938058	-0.03443675391221259	-0.03611366986368085	-0.0347139599305093	-0.03543612575423693	-0.03984684710049848	-0.03594892864505235
5.8200000000000003	-0.040400062643604184	-0.04029014048689105	-0.04037575593495789	-0.040357276150282305	-0.040017792324592	-0.04028940590561976	-0.03436625558036562	-0.035914196501311696	-0.03470854643502293	-0.03496878163932545	-0.03974944571560223	-0.035924540989116474
5.8250000000000002	-0.04039137943289438	-0.04029712352638658	-0.040364582436530565	-0.040369795547514346	-0.04002968713160124	-0.04028231081529061	-0.03431248985534838	-0.0356822128898266	-0.034701902726480285	-0.034626146007773424	-0.039568587800081906	-0.035897470610461224
5.8300000000000001	-0.040381210189520705	-0.04030422901857459	-0.04035353828959955	-0.04037074400295213	-0.04004969492589831	-0.04027507952488462	-0.03428008525572925	-0.03543515861638499	-0.03469529165029085	-0.0344371264275435	-0.03925434642836125	-0.035872535746715485
5.835	-0.04036990488320011	-0.040310202246910704	-0.040342536409570764	-0.040363661417722387	-0.04008003831068155	-0.04026724670453608	-0.03426609027525711	-0.03519154312100229	-0.0346903300304532	-0.034362870472125766	-0.0387593230886853	-0.035857398624240415
5.8399999999999999	-0.04035801725588006	-0.040314060003480236	-0.04033147440936602	-0.040352645629518284	-0.040120216068337496	-0.04025813738547384	-0.034263822196905276	-0.03496810840478959	-0.03468909356163476	-0.03434988677451122	-0.03807388964792282	-0.03586410454696069
5.8449999999999998	-0.04034608130720384	-0.04031522836620225	-0.04032022989423867	-0.04034052312941004	-0.04016544446001154	-0.040246811779053225	-0.034265941841004975	-0.03477712968731918	-0.034694261725231365	-0.03435803267071539	-0.03725882867394826	-0.035910691892461426
5.8500000000000005	-0.04033447190130134	-0.04031358164985488	-0.04030865567422193	-0.04032886098844314	-0.0402078658020492	-0.04023207874391936	-0.034266767858595434	-0.03462485073661563	-0.03470928761073497	-0.03436294534261163	-0.036436941660060077	-0.036021904055920886
5.8550000000000004	-0.04032331619360068	-0.04030937225678547	-0.040296576987569915	-0.0403181282563815	-0.040240359949728736	-0.0402126631116128	-0.034264189985917494	-0.034511563219932435	-0.03473855844860363	-0.034356226892336555	-0.035735880126248204	-0.03622723751745889
5.8600000000000003	-0.04031248633724272	-0.04030308934482264	-0.04028379345797534	-0.04030778430390521	-0.04025982004798119	-0.04018761072352132	-0.0342604807743276	-0.03443307782011988	-0.034787490478649735	-0.03434684426457968	-0.03522781644227586	-0.03655410420790171
5.8650000000000002	-0.040301686605707085	-0.04029530655923799	-0.040270088751884536	-0.0402965200407731	-0.040267405526743384	-0.0401569250731583	-0.03426143933474548	-0.034382797999722395	-0.03486248093759539	-0.03435971564447807	-0.034913520161610534	-0.0370150346910239
5.8700000000000001	-0.04029058192246045	-0.04028656730476962	-0.04025525043778305	-0.040282395875511946	-0.04026650487692769	-0.04012220817854256	-0.03427446847657316	-0.03435357119551971	-0.0349706285390335	-0.03443576367848736	-0.0347488747370229	-0.03759204986758505
5.875	-0.040278922145942635	-0.04027732562430735	-0.04023910102567792	-0.040263098165632845	-0.040260613492483596	-0.040086815933356244	-0.03430626078964107	-0.034338851166444154	-0.03511914380072426	-0.03462928145495721	-0.03468000199163962	-0.038227794777055825
5.8799999999999999	-0.04026667871367158	-0.040267933331551924	-0.04022153835814331	-0.04023741417259826	-0.04025230938566203	-0.04005504793803316	-0.03435968710844507	-0.0343331516669506	-0.03531441546193885	-0.03497863852758444	-0.03466360152628305	-0.03883572411810742
5.8849999999999998	-0.040254186657161024	-0.04025865167462033	-0.04020257961758429	-0.04020753162024528	-0.04024317928898847	-0.040030481534736304	-0.034429900649638336	-0.034332056840182694	-0.03556078745869041	-0.0354522721372608	-0.0346711097476765	-0.03933204528227792
5.8899999999999997	-0.04024217105615399	-0.04024966801705338	-0.04018239910991894	-0.040179103073362435	-0.040234118629347476	-0.040014439097720164	-0.034502298624606215	-0.03433210465963609	-0.03585922507256882	-0.03593405079698805	-0.03468510262535063	-0.03967220753521796
5.8950000000000005	-0.04023153201079549	-0.04024110753487524	-0.040161347396554574	-0.04015805079481823	-0.04022561477961848	-0.04000574679368321	-0.03455589719951781	-0.034330744153597464	-0.036206175507156366	-0.03628368979420132	-0.03469503137241751	-0.03986487339060784
5.9000000000000004	-0.04022295254297055	-0.04023303919576706	-0.04013994035215544	-0.040147635986199165	-0.04021789994672768	-0.04000189462250229	-0.0345719749242221	-0.0343264042589108	-0.036592998086084794	-0.03640563940424705	-0.034694985941448916	-0.03995387332965786
5.9050000000000002	-0.04021657040977343	-0.04022548005037159	-0.04011881266161758	-0.04014807702588969	-0.04021101160479715	-0.040000512587446066	-0.03454309507160629	-0.03431859966735798	-0.03700628816552172	-0.03626891663914442	-0.03468315977528763	-0.03998708438071673
5.9100000000000001	-0.0402119212809633	-0.04021840165747412	-0.04009864039700795	-0.040157142884696635	-0.04020482345494214	-0.04000011338630347	-0.03447687128958151	-0.03430797860736228	-0.037429217083601765	-0.03590451523244476	-0.034661856046661194	-0.03999704490674442
5.915	-0.040208179820831434	-0.04021173930882009	-0.0400800482506719	-0.0401704371516155	-0.040199070358535954	-0.040000020559492235	-0.03439215871219924	-0.034296275049572916	-0.03784370126104781	-0.03540885138632886	-0.03463754473744528	-0.039999446178938344
5.9199999999999999	-0.04020454660868434	-0.04020540141233189	-0.04006352383258198	-0.04018249980762019	-0.04019334404131581	-0.040000003083853035	-0.03430999191921395	-0.034286213281702727	-0.03823291560276252	-0.03492328234244507	-0.034621621133027275	-0.039999914214423844
5.9249999999999998	-0.04020054796316457	-0.0401992752177797	-0.04004936037063441	-0.040189436373097916	-0.04018702277574786	-0.04000000038875846	-0.03424494088320254	-0.03428146444003658	-0.03858352163469766	-0.034563806538610624	-0.03463306875007633	-0.03999998884392604
5.9299999999999997	-0.040196099715172524	-0.04019322705843369	-0.04003764005501875	-0.04019072214931049	-0.04017914393354185	-0.040000000042121564	-0.03420178545183361	-0.03428672326054147	-0.03888707072107925	-0.034360787623700734	-0.0347031286569475	-0.03999999875456297
5.9350000000000005	-0.04019138093397705	-0.04018709982283854	-0.04002825713958993	-0.04018818039567949	-0.040168337298608574	-0.04000000000403668	-0.03417760350321802	-0.03430784806821848	-0.039140330924619646	-0.03427497371969823	-0.034878661748960746	-0.039999999877191765
5.9400000000000004	-0.04018667141542778	-0.04018071520386582	-0.040020968621556643	-0.0401839110266937	-0.04015305729223587	-0.04000000000035416	-0.034165677340232015	-0.03435183578341261	-0.03934463611575629	-0.03425195192332313	-0.035216270116728544	-0.039999999988930855
5.9450000000000003	-0.04018224161046692	-0.040173890159957724	-0.04001545520073091	-0.040179360771062635	-0.04013232286049201	-0.040000000000029595	-0.03415860296232913	-0.03442629231241605	-0.03950461388299404	-0.03425094261362542	-0.03575865048978786	-0.039999999999051426
5.9500000000000002	-0.04017828403238918	-0.04016647319174902	-0.04001137697125523	-0.040175340458539266	-0.04010677364955341	-0.040000000000002464	-0.03415062686380233	-0.03453813220026267	-0.039626729611509225	-0.03424720344203749	-0.03649683199901993	-0.039999999999919274
5.9550000000000001	-0.04017486596582399	-0.04015839615875096	-0.04000841440777142	-0.040172104112070034	-0.04007919464488496	-0.040000000000000216	-0.03413960068862193	-0.03469156427727377	-0.039718002360968764	-0.0342321605287345	-0.037345897240999806	-0.039999999999992854
5.96	-0.040171919078348335	-0.04014972527607835	-0.04000629207440996	-0.040169369384564134	-0.04005361094171283	-0.04000000000000002	-0.034127836624656814	-0.03488590044224746	-0.03978508441727297	-0.03421492537944647	-0.03816883494567206	-0.03999999999999931
5.9649999999999999	-0.04016927613067173	-0.04014068825382069	-0.04000478747606414	-0.04016640386028548	-0.04003329871354147	-0.04	-0.03412126581877224	-0.0351140846417571	-0.03983373734342599	-0.034221015937293764	-0.038843580103642805	-0.039999999999999925
5.9699999999999998	-0.04016673134831017	-0.040131660248875066	-0.04000372972845384	-0.04016204081885633	-0.040019354221041296	-0.04	-0.034127504657121804	-0.035362754477804154	-0.03986863410392009	-0.03429271121637093	-0.039318319115859264	-0.039999999999999994
5.9750000000000005	-0.04016410430781563	-0.040123108983863176	-0.04000299276766958	-0.04015475366532298	-0.04001088543902643	-0.04	-0.034153507834786406	-0.0356140352486536	-0.03989337761472917	-0.034486640211386976	-0.03961218791371136	-0.04
5.9800000000000004	-0.04016132250392123	-0.04011551888020807	-0.040002486696876886	-0.0401434872159719	-0.04000619066172803	-0.04	-0.03420235432715189	-0.03584845561101903	-0.039910632509181726	-0.03484332305432929	-0.03977751855874294	-0.04
5.9850000000000003	-0.040158525916816346	-0.04010932237732989	-0.040002149483361664	-0.04012916888705407	-0.04000373898974368	-0.04	-0.03426915312997976	-0.036047902976836264	-0.03992229434629522	-0.035330434751969286	-0.0398648323371981	-0.04
5.9900000000000002	-0.040156122224563384	-0.0401048589270953	-0.040001940082995346	-0.04011507813411522	-0.04000251515917316	-0.04	-0.03433883276079744	-0.03619769751251	-0.03992965041123827	-0.035827137586441946	-0.03990879750303136	-0.04
5.9950000000000001	-0.04015469569732986	-0.04010236527119106	-0.040001833339276184	-0.040105128896436054	-0.04000196033787117	-0.04	-0.03438958031943908	-0.03628747184304912	-0.03993350944509922	-0.036187242180997364	-0.039928903528910015	-0.04
6.	-0.04015477303754776	-0.04010198588954084	-0.04000181663767494	-0.04010198588954084	-0.04000181663767494	-0.04	-0.034401835698875255	-0.036311154868497314	-0.03993429193908008	-0.036311154868497314	-0.03993429193908008	-0.04
6.0049999999999999	-0.0401565760574969	-0.04010378680228804	-0.04000188818263868	-0.040106578505215436	-0.040002018551921016	-0.04	-0.03436774512655012	-0.03626664681477152	-0.03993207948878843	-0.036166225443398134	-0.03992738992744997	-0.04
6.0099999999999998	-0.04015991146649374	-0.0401077591153808	-0.040002056799341344	-0.040118179573125905	-0.04000266205735623	-0.04	-0.034295154692067314	-0.036155691038008045	-0.03992662363538342	-0.03578394096418851	-0.039905031041543575	-0.04
6.0150000000000006	-0.04016426405133008	-0.04011380728051637	-0.04000234326841539	-0.040134211081758006	-0.04000405424463761	-0.04	-0.034203676939574275	-0.03598412580744274	-0.039917313979273596	-0.0352641446387111	-0.03985693941251707	-0.04
6.0200000000000005	-0.0401690394858148	-0.04012172755415243	-0.04000278332472192	-0.040150678774617435	-0.04000684634059172	-0.04	-0.034115229158275896	-0.03576229921750107	-0.03990310412926514	-0.03475442051269096	-0.03976165837648848	-0.04
6.0250000000000004	-0.04017380786061574	-0.04013119149305372	-0.04000343253907082	-0.040164132713200996	-0.04001221603315208	-0.04	-0.03404498576179188	-0.03550511003185357	-0.03988239416233819	-0.03437647618119771	-0.03958145361724523	-0.04
6.0300000000000002	-0.04017840833292457	-0.040141753326733365	-0.04000437328408027	-0.04017352111390381	-0.040021928947069595	-0.04	-0.03399790504684548	-0.035231069574878406	-0.03985287197141183	-0.034162323110388915	-0.03926225630621155	-0.03999999999999998
6.0350000000000001	-0.0401829021413026	-0.04015289409267293	-0.040005723755459355	-0.04017987083291686	-0.040037920594426825	-0.04000000000000001	-0.033970935310139165	-0.034960100691781494	-0.039811325927145445	-0.03407085734616569	-0.03875001071475125	-0.03999999999999983
6.04	-0.0401874695827326	-0.04016409889256083	-0.04000764843757923	-0.04018473668629646	-0.04006115243809679	-0.040000000000000056	-0.033957108295105703	-0.03471043876993847	-0.03975346037832262	-0.034045200437647354	-0.03802881323187109	-0.0399999999999983
6.0449999999999999	-0.04019232479558555	-0.040174944182367216	-0.04001036833937333	-0.04018933161100832	-0.04009029329209857	-0.040000000000000584	-0.033948765155883256	-0.03449562221609076	-0.039673774479777775	-0.03404294158671452	-0.037159045906310126	-0.0399999999999816
6.0499999999999998	-0.040197645526545915	-0.040185162800488304	-0.040014167784761065	-0.040194432995502405	-0.04012158993156643	-0.04000000000000699	-0.03393995823296512	-0.03432269313517917	-0.03956559923769149	-0.03403845817193063	-0.03627191125131655	-0.0399999999997858
6.0549999999999997	-0.04020350352432895	-0.04019466353694083	-0.040019392837229	-0.040200339027877174	-0.040150556378914404	-0.04000000000008548	-0.03392846426057863	-0.03419220563577109	-0.0394214139302357	-0.03402287713803418	-0.035508144449139446	-0.039999999997449714
6.0600000000000005	-0.04020982012806323	-0.040203504100661806	-0.04002643537334166	-0.04020675231369341	-0.040174180788414324	-0.04000000000102302	-0.03391666968899319	-0.03409979073315085	-0.039233557288251994	-0.03400561505527777	-0.0349499636687066	-0.03999999997033947
6.0650000000000004	-0.04021637463134281	-0.04021183655820282	-0.04003569764181409	-0.040212736173292844	-0.04019184149195927	-0.04000000001147571	-0.03391070265469904	-0.03403841483866747	-0.03899538335809959	-0.03401309752792044	-0.0346011236139075	-0.03999999967704629
6.0700000000000003	-0.04022285476628969	-0.040219851022747576	-0.04004753605167276	-0.040216593243906	-0.04020465739581255	-0.04000000011614506	-0.03391844343861453	-0.03400041357796302	-0.038702773147884825	-0.03408931616963462	-0.03441503742970442	-0.039999996830479445
6.0750000000000002	-0.04022893351008764	-0.04022773599948003	-0.04006219009639654	-0.04021583183567089	-0.04021431708210384	-0.04000000102644309	-0.03394711252259365	-0.03397877410397649	-0.038355724963316976	-0.03429351423975542	-0.03433356356627744	-0.03999997286135823
6.0800000000000001	-0.040234398438684094	-0.0402356602113128	-0.040079710896035056	-0.04020829192449342	-0.04022229361381417	-0.04000000771228846	-0.03399993345768457	-0.03396763495016883	-0.03795958248253307	-0.034668200802856805	-0.034309789423920226	-0.03999980258296842
6.085	-0.04023934679002984	-0.04024376960816476	-0.040099909919329664	-0.04019463061108573	-0.04022961637396842	-0.040000048279539256	-0.03407183760528573	-0.033962292855833257	-0.03752542231063466	-0.03517937186726078	-0.034312841408065085	-0.03999880420811575
6.0899999999999999	-0.040244338359042856	-0.04025218903414964	-0.04012234770885502	-0.04017950102434256	-0.0402369547099065	-0.040000248439946685	-0.034147121579807906	-0.03395906659287723	-0.037069284300170396	-0.03570023439670929	-0.03432398943167421	-0.039994048872193606
6.0949999999999998	-0.04025032040457531	-0.04026102033756295	-0.04014637298718586	-0.040169355123617086	-0.04024475378463143	-0.040001043893920486	-0.034203033116140334	-0.03395524206093592	-0.03661026690633699	-0.036078042279909815	-0.03433194594497831	-0.03997582530877746
6.1000000000000005	-0.04025826952397362	-0.04027033432466129	-0.04017120703660877	-0.04016934912567749	-0.040253301332010785	-0.04000358128358589	-0.03421918752744191	-0.033949142695124404	-0.03616789562550636	-0.03620948099926335	-0.0343303899086712	-0.03991984060487458
6.1050000000000004	-0.040268730011068975	-0.040280159072655114	-0.04019605326194495	-0.04018210262960413	-0.04026272325365158	-0.04001009313899934	-0.03418745080155294	-0.033940243641856695	-0.035759426995005256	-0.036061174970632826	-0.034317375155267255	-0.039781688443478756
6.1100000000000003	-0.04028152854920359	-0.040290469093467715	-0.0402202042192225	-0.040207361432176354	-0.04027295149194618	-0.04002364105225731	-0.0341160810144176	-0.03392922451874088	-0.03539775347880749	-0.035666166464781233	-0.03429534066740861	-0.03950590433329266
6.1150000000000002	-0.04029584737506197	-0.04030117804558269	-0.04024312122692583	-0.040241231350796575	-0.04028368515213792	-0.04004677259188262	-0.03402556810750902	-0.03391791892535665	-0.035090335982927	-0.03512850071640538	-0.03427117573713825	-0.039055460050712046
6.1200000000000001	-0.04031062154341818	-0.04031213351955719	-0.040264472751114014	-0.04027662344180028	-0.04029430748670248	-0.04007970947646316	-0.033938717425888866	-0.033909213629973824	-0.03483923729174046	-0.03460213599828328	-0.0342570601480188	-0.03844459706380628
6.125	-0.040325006609082864	-0.04032310879668297	-0.04028413137792096	-0.04030682996373116	-0.040303678510831636	-0.04011957333978937	-0.033871219775607184	-0.03390700758662704	-0.03464202043445992	-0.03421398408089832	-0.03427341229456819	-0.037745157483616405
6.1299999999999999	-0.04033862651829514	-0.040333786861464514	-0.040302139751020254	-0.040329359153069344	-0.04030976969868324	-0.040161462455299585	-0.033828096862528044	-0.033916305823030055	-0.0344931150499808	-0.03399700649429929	-0.03435404945595409	-0.03705713941287114
6.1349999999999998	-0.040351531084633886	-0.040343738630925156	-0.0403186605037903	-0.040345756018559456	-0.04030931853091726	-0.04020055770396005	-0.0338060821604622	-0.03394338386762287	-0.03438525619650825	-0.03390783784110196	-0.03454986016743472	-0.03646620741460557
6.1400000000000006	-0.0403640215592516	-0.040352409311224365	-0.04033392429322035	-0.04035878886559051	-0.04029803674506556	-0.04023375713873331	-0.03379792293945608	-0.03399576852107257	-0.034310710049157186	-0.033887075816519306	-0.03492215004086421	-0.03601732438359727
6.1450000000000005	-0.040376489756584165	-0.04035913817726083	-0.04034818578882628	-0.04037071964545399	-0.04027208461982968	-0.040260086369373074	-0.03379571663648504	-0.03408165832027272	-0.03426214589043062	-0.033890803963203806	-0.03551623901910804	-0.03571396165139051
6.1500000000000004	-0.040389275246593	-0.04036323821138358	-0.04036169237548357	-0.04038304477631111	-0.04023082341222282	-0.04028016187361913	-0.03379335358086394	-0.03420849087192426	-0.03423313784585173	-0.03389269286946002	-0.03631972667806599	-0.03553306894056214
6.1550000000000002	-0.040402518660794945	-0.04036414425107688	-0.040374666089470976	-0.04039635467345049	-0.04017906710633795	-0.040295367654846745	-0.03378855245239004	-0.03438072532870716	-0.034218358080539635	-0.03388367172958969	-0.03723673447505802	-0.03544204809854575
6.1600000000000001	-0.04041606482587136	-0.0403616023871357	-0.040387296602272214	-0.04041006600077964	-0.040126069912991946	-0.04030720573283284	-0.03378374135616591	-0.03459744293462978	-0.034213555912687044	-0.033873367409632774	-0.038116439704504325	-0.035410161654116895
6.165	-0.04042947535082133	-0.04035583636751895	-0.04039974184732643	-0.040422316800212466	-0.04008096794025536	-0.040316953045836434	-0.03378514978942693	-0.03485076449818246	-0.03421541725437688	-0.033888739715306995	-0.0388283294499129	-0.03541343711602715
6.1699999999999999	-0.040442130497983286	-0.040347616594134494	-0.04041213276915177	-0.04042972214997809	-0.040048400686454974	-0.04032556258659867	-0.03380077490322107	-0.03512597858721608	-0.034221380752098116	-0.03397475553272819	-0.039321361562838116	-0.03543520348263551
6.1749999999999998	-0.04045338650726099	-0.04033819110452474	-0.040424579231144155	-0.04042732567128787	-0.040027871579913006	-0.040333697750733935	-0.033837937361273704	-0.03540358008770236	-0.03422946255454731	-0.03419213516185243	-0.039621192032595384	-0.03546465011751904
6.1799999999999997	-0.04046283808520405	-0.04032910086392195	-0.04043717499455953	-0.040410909128936606	-0.04001617706253409	-0.04034181207804909	-0.03389988343340742	-0.03566251417878641	-0.034238118011319464	-0.0345842970470219	-0.03978678944037307	-0.03549498283174024
6.1850000000000005	-0.040470707502368364	-0.040321952670484426	-0.04045000062396416	-0.04038199734273439	-0.04000995458819879	-0.04035022471411368	-0.033981384787578936	-0.0358834111831497	-0.03424614949334257	-0.03511566098581873	-0.03987271748237461	-0.0355219158787045
6.1900000000000004	-0.040478137082541554	-0.04031822859918478	-0.04046312401433296	-0.040350086066570055	-0.04000682109046497	-0.04035917186254465	-0.03406634494035833	-0.03605080047830975	-0.03425265629622127	-0.035655451049369485	-0.03991535064016671	-0.03554269681794915
6.1950000000000003	-0.04048701450345119	-0.04031917323163435	-0.040476598865721324	-0.04032802140687926	-0.04000542138209699	-0.04036883246303811	-0.03413150749725995	-0.036153983703466376	-0.03425701524188731	-0.036047363777941155	-0.03993467270488821	-0.03555559325488705
6.2000000000000002	-0.04049923960334285	-0.040325749584392466	-0.040490461796668806	-0.040325749584392466	-0.04000513323407075	-0.040379334759799504	-0.034156129373860006	-0.036186924244467206	-0.034258878367010644	-0.036186924244467206	-0.03993991270804185	-0.03555968067151954
6.2050000000000001	-0.040515814288704606	-0.04033862213185552	-0.04050472887133183	-0.04034797597222613	-0.040005841280815455	-0.04039075233569894	-0.03413206749937742	-0.03614781549007645	-0.034258175833925514	-0.036041405673368616	-0.03993354925931123	-0.03555477934490658
6.21	-0.04053631634355415	-0.040358122409615435	-0.04051939213368564	-0.04039370358593192	-0.040007905491576	-0.04040309579473073	-0.034067921655901216	-0.03603888597439003	-0.034255116657617296	-0.03564533032757572	-0.03991255907834793	-0.035541445150313586
6.2149999999999999	-0.040559094059246736	-0.040384175157032486	-0.04053441633614613	-0.040454957741978485	-0.04001237156591766	-0.04041630097677327	-0.03398467682246578	-0.035866638737954266	-0.03425018577803554	-0.035105085083878364	-0.039866893654160525	-0.03552099530839543
6.2199999999999998	-0.04058207664306537	-0.04041620041469281	-0.0405497354854327	-0.04051788196303214	-0.040021469328310605	-0.04043020731698708	-0.033905522849762094	-0.035642285345952325	-0.03424414225418727	-0.03457765600488926	-0.03977521116440803	-0.03549562983761838
6.2250000000000005	-0.040603679757152684	-0.04045304551722932	-0.04056524820220548	-0.04056975912291385	-0.040039315195573626	-0.040444511850731765	-0.03384626897445447	-0.035381789396901585	-0.034238028759732086	-0.03419204578218818	-0.039599232646266115	-0.03546877904276183
6.2300000000000004	-0.04062324997718388	-0.0404930201778454	-0.04058081034046962	-0.040606207419317905	-0.04007223076825879	-0.040458677748436166	-0.033811827990457295	-0.0351048635758192	-0.03423320589920111	-0.0339810414415893	-0.03928282962738894	-0.03544584531378919
6.2350000000000003	-0.04064094295206602	-0.040534085830983196	-0.04059622302184528	-0.04063050329514175	-0.04012732843161145	-0.04047177599046069	-0.03379875070599188	-0.03483261439782066	-0.03423142483840186	-0.03389975644280928	-0.038768072347012315	-0.03543547437670716
6.2400000000000002	-0.04065736484836914	-0.04057418288552835	-0.04061121443329521	-0.04064804490758954	-0.04020831129055426	-0.04048225384334761	-0.03379965042655063	-0.034584233370250926	-0.03423494706148338	-0.033887557303501466	-0.038035181186312106	-0.03545131988831937
6.2450000000000001	-0.04067326032767015	-0.0406115986970527	-0.04062541465886933	-0.040663096679024395	-0.04031041639462857	-0.040487668460398946	-0.033806569629688143	-0.03437380491751602	-0.03424670965585654	-0.033900066673266546	-0.03714442950680259	-0.035513859157972234
6.25	-0.04068925291304424	-0.04064524120601847	-0.040638324688123506	-0.04067838743266177	-0.040419726557660574	-0.0404845140793051	-0.03381339569076006	-0.03420843648230349	-0.034270517844027355	-0.033910922195884666	-0.03623261348456763	-0.03565109289465712
6.2549999999999999	-0.04070559383219821	-0.040674722589487906	-0.04064928369159344	-0.04069495053878237	-0.04051946667604561	-0.04046840409997221	-0.03381785604569713	-0.0340883380960982	-0.03431122401381167	-0.033911108521898076	-0.03544863117528634	-0.0358960219850669
6.2599999999999998	-0.04072201197079302	-0.04070025029388771	-0.0406574425767573	-0.04071174422990142	-0.04059838943732563	-0.04043497279590826	-0.03382236152759274	-0.034008557571304665	-0.0343748265681612	-0.03391021379836184	-0.034880093739381106	-0.036278310073582204
6.2650000000000006	-0.04073776104908197	-0.04072240613881337	-0.04066175620016048	-0.04072556919815072	-0.040654244002984105	-0.04038173570370085	-0.033833075445155285	-0.03396142672270063	-0.03446839791126338	-0.033934986795680626	-0.034531192163257896	-0.036809081629420475
6.2700000000000005	-0.04075181510847724	-0.04074191956601146	-0.04066101017107448	-0.04073073708605248	-0.040691261492110935	-0.0403105273634532	-0.03385788859802099	-0.033938732310155116	-0.03459973860221571	-0.03403008992838334	-0.034352594082548774	-0.037463081496785185
6.2750000000000004	-0.040763144986146804	-0.04075950855132448	-0.040653898804041376	-0.04071908598425662	-0.040715708558289175	-0.0402290767020842	-0.0339040121671296	-0.03393305994027146	-0.03477666862034795	-0.03425595464768896	-0.034282933462957035	-0.03817013960119143
6.2800000000000002	-0.04077115683852236	-0.04077580591089364	-0.04063916564659417	-0.04068400289815164	-0.04073296429467435	-0.040149723416016685	-0.033974618876737216	-0.0339382936682877	-0.03500592301171053	-0.03465559021861613	-0.034273033701394805	-0.03883014634700516
6.2850000000000001	-0.04077632022118847	-0.040791345501362604	-0.0406158046620619	-0.040628746528491036	-0.040746710101981005	-0.040084693292745464	-0.03406446980426765	-0.03394959065808698	-0.03529172747716724	-0.03519277753758985	-0.03429086060520041	-0.03935245845368149
6.29	-0.04078060286045193	-0.0408065683779939	-0.04058329850471904	-0.04056963882753096	-0.040759265736884875	-0.040040554767377674	-0.03415754678160911	-0.03396320683076337	-0.03563427909525546	-0.03573651549354833	-0.03431724533329436	-0.03969646622733408
6.2949999999999999	-0.04078711486078202	-0.040821819556670455	-0.040541845066601113	-0.04052778445564707	-0.04077210311988431	-0.04001612252916088	-0.03423078145277634	-0.033976410731079626	-0.0360285051601605	-0.03613156348308525	-0.034340811155337325	-0.039881828689944054
6.2999999999999998	-0.04079886634302626	-0.04083732738870711	-0.04049250495724618	-0.040518697359286905	-0.040786112340943995	-0.04000524011085369	-0.034263702398531874	-0.03398753103893593	-0.036463544834971794	-0.03627546905193938	-0.034355283114370354	-0.03996237313590209
6.3049999999999997	-0.04081731274867561	-0.04085317509871711	-0.04043720395636314	-0.04054890863764744	-0.040801628792183416	-0.04000137822708768	-0.03424842211855793	-0.033996052264289194	-0.03692331655272488	-0.036137230473473766	-0.034358792961787996	-0.03999030116629659
6.3100000000000005	-0.04084159504371669	-0.04086927927750673	-0.04037855438984687	-0.040615735747980074	-0.04081837895733684	-0.04000029211361652	-0.034193649887398175	-0.034002650243110596	-0.037388269642836425	-0.03575190306037425	-0.034353822795701594	-0.03999798464363255
6.3150000000000004	-0.040868958386636095	-0.040885382709648595	-0.04031951348080454	-0.04070567590381324	-0.04083541748955576	-0.04000005001509746	-0.03412025980445159	-0.03400912588401709	-0.0378380365676903	-0.03522509818595224	-0.034347211708928155	-0.03999966157668373
6.3200000000000003	-0.04089610605735783	-0.04090105521056047	-0.04026295494782325	-0.040796531506318914	-0.04085094421004118	-0.04000000698367064	-0.03405114817598718	-0.03401829293657091	-0.03825435838967119	-0.03471217958483589	-0.03435095770810617	-0.039999953638499036
6.3250000000000002	-0.040920620944595976	-0.04091568617480149	-0.040211264820550034	-0.04086864818122418	-0.04086177954406019	-0.04000000080856198	-0.034001780247338666	-0.034033932278888505	-0.0386235237997743	-0.034340403931371694	-0.034385155895090086	-0.039999994731889976
6.3300000000000001	-0.04094159799617881	-0.04092845596689561	-0.04016606465301257	-0.040915869068907484	-0.04086244629384681	-0.04000000007947918	-0.03397682040875355	-0.034060886860559275	-0.03893772370702585	-0.034141402268819315	-0.03448313512058728	-0.03999999949159047
6.335	-0.04095938222799369	-0.04093829432747068	-0.04012811784250751	-0.04094388618383871	-0.04084441960055688	-0.04000000000683715	-0.03397274529308446	-0.03410522861826765	-0.039195108219892555	-0.03407009815448463	-0.03469499031401517	-0.03999999995704607
6.3399999999999999	-0.040974970260492766	-0.04094386635761982	-0.04009741125260131	-0.04096133366329605	-0.04079702578138024	-0.04000000000053386	-0.0339822579719386	-0.034174238457026114	-0.039398755210760285	-0.03406642620495621	-0.03508057246829642	-0.039999999996704914
6.3449999999999998	-0.040989520616548376	-0.04094365197554084	-0.04007335432747439	-0.04097480336316257	-0.040711734579494535	-0.040000000000039455	-0.033997584053528214	-0.03427582248294769	-0.03955503384405383	-0.03408685867290842	-0.03568262963078492	-0.039999999999760665
6.3500000000000005	-0.041003971692295485	-0.04093617783091353	-0.040055019362556024	-0.04098837984585936	-0.04058938737993564	-0.040000000000002894	-0.03401278928249268	-0.03441707969880832	-0.03967189063228202	-0.03410577165520743	-0.03648517337192444	-0.03999999999998276
6.3550000000000004	-0.04101869181880609	-0.0409204041813625	-0.04004135864170145	-0.04100355240663127	-0.04044514491582144	-0.04000000000000022	-0.03402567716296566	-0.03460210475974912	-0.03975744393636609	-0.034114465287328255	-0.03738935820698093	-0.0399999999999987
6.3600000000000003	-0.041033290441613884	-0.040896174485142565	-0.04003136250073348	-0.041018793474494684	-0.040304219373862804	-0.04000000000000002	-0.03403857208833096	-0.03482964385007746	-0.0398190583404988	-0.0341222103578227	-0.03824484792118702	-0.0399999999999999
6.3650000000000002	-0.04104671722316406	-0.04086455382345194	-0.04002415082719039	-0.041029564282272175	-0.04018912221294058	-0.04	-0.03405739498660605	-0.03509160471243229	-0.03986288672473987	-0.03415477864504097	-0.03892628248977548	-0.039999999999999994
6.3700000000000001	-0.041057561966052036	-0.04082788269812911	-0.04001900924622837	-0.041027939058730326	-0.04010918077274234	-0.04	-0.03408970705830809	-0.03537329307939523	-0.03989376488809462	-0.034255257698058775	-0.03938983211270692	-0.04
6.375	-0.04106445061201952	-0.04078948332908405	-0.04001538850168436	-0.041002724953567306	-0.040060643347942376	-0.04	-0.03414240864116841	-0.035655532840917235	-0.03991531823696297	-0.03448208027974439	-0.039666284234452225	-0.04
6.3799999999999999	-0.041066650467392066	-0.040753119348930576	-0.040012884585210795	-0.040945225533279256	-0.04003395622962425	-0.04	-0.03421851417838826	-0.03591792347077917	-0.039930162645598705	-0.034876664675129496	-0.03981594958598949	-0.04
6.3849999999999998	-0.041064915925353926	-0.0407224172568037	-0.04001121246047839	-0.04086074658811862	-0.040020193171671735	-0.04	-0.03431292822673512	-0.03614200643274037	-0.03994012103117504	-0.035403273151731154	-0.03989216048526192	-0.04
6.3900000000000006	-0.04106203358870298	-0.040700440027256354	-0.0400101811023308	-0.040772422068877975	-0.04001341651294237	-0.04	-0.034410165492185	-0.03631335216074089	-0.039946413486596194	-0.035934486836254415	-0.03992938444902537	-0.04
6.3950000000000005	-0.04106226262309826	-0.040689487795267876	-0.04000967364994358	-0.04070910175822052	-0.04001038760289044	-0.04	-0.0344879861739012	-0.036422291269782026	-0.039949804039906514	-0.03632051565174865	-0.03994609938304606	-0.04
6.4000000000000004	-0.041069597740148386	-0.04069107548498265	-0.04000963411707965	-0.04069107548498265	-0.04000963411707965	-0.04	-0.034526738072048875	-0.03646368256091195	-0.03995070104933642	-0.03646368256091195	-0.03995070104933642	-0.04
6.4050000000000002	-0.04108582608816237	-0.040705972368377925	-0.04001006104447782	-0.04072598563166738	-0.040010801298690585	-0.04	-0.03451896651362796	-0.03643639231575163	-0.03994921385450951	-0.036335369355024356	-0.03994547719891351	-0.04
6.4100000000000001	-0.04110960010342869	-0.040734198443356656	-0.04001100828598929	-0.040809097031595916	-0.04001448257122466	-0.04	-0.0344732002905507	-0.036343035900156195	-0.03994516890218455	-0.03596997402458517	-0.039927863858169085	-0.04
6.415	-0.04113711169317463	-0.04077493472091292	-0.040012593397961586	-0.04092157256046619	-0.04002255885292552	-0.04	-0.03440958893105867	-0.03619016876925809	-0.039938086758070826	-0.03546924943803954	-0.03988909333897942	-0.04
6.4199999999999999	-0.04116396318810305	-0.040826388518995324	-0.0400150145206879	-0.04103365465154139	-0.0400390973708415	-0.04	-0.03435009151043316	-0.035988687995570146	-0.039927119114445894	-0.03498261263696692	-0.039810220314787516	-0.04
6.4249999999999998	-0.04118703951926119	-0.04088572916885239	-0.04001857686084054	-0.04111971101970663	-0.04007163318968976	-0.04	-0.034309413171999856	-0.03575387452594333	-0.039910943790927404	-0.034632181425707766	-0.03965659535417162	-0.04
6.4299999999999997	-0.041205271556365365	-0.04094923495895198	-0.04002372944543416	-0.041172358426503415	-0.0401317055856813	-0.04	-0.034291857884662665	-0.0355044421168587	-0.03988761781845677	-0.03444773381297142	-0.039376244966138826	-0.04
6.4350000000000005	-0.041219215735245535	-0.04101273186899909	-0.04003111106568585	-0.04119968323391147	-0.04023207977148972	-0.04000000000000001	-0.03429393162235134	-0.035260299612546446	-0.039854396672407436	-0.034385345951232424	-0.03891384026066334	-0.03999999999999998
6.4400000000000004	-0.04123022884478326	-0.04107226248578033	-0.040041600467302804	-0.041213250121706964	-0.04037871687025028	-0.040000000000000056	-0.03430861704484477	-0.03503941363356855	-0.03980754459502582	-0.034387165369838525	-0.03824794976210146	-0.03999999999999976
6.4450000000000003	-0.04123982478308839	-0.041124773730787434	-0.0400563592824185	-0.04122165313775931	-0.04056138275150205	-0.04000000000000067	-0.034328509868475465	-0.03485480270972756	-0.0397421884782299	-0.034411634765286025	-0.03743199460231714	-0.03999999999999694
6.4500000000000002	-0.04124919855211746	-0.041168564207816234	-0.040076847335980256	-0.04123008198866361	-0.04075298687740787	-0.0400000000000092	-0.03434798345588793	-0.03471281468887457	-0.03965230313980502	-0.0344344766180234	-0.036593100207013056	-0.03999999999995836
6.4550000000000001	-0.041258808685566806	-0.04120333658435014	-0.04010478131084464	-0.04124037266039915	-0.040922195401309786	-0.04000000000012966	-0.03436495160643386	-0.03461327208470252	-0.039530947185127674	-0.03444748034586495	-0.035871798650352574	-0.03999999999941957
6.46	-0.04126817178610376	-0.04122989117409849	-0.04014200477089058	-0.04125061467578007	-0.041049255348187645	-0.04000000000178199	-0.03438158618316438	-0.034551181755124005	-0.03937087264078043	-0.03445936989693821	-0.03535145726293283	-0.03999999999210521
6.4649999999999999	-0.041276014210037924	-0.041249644678748414	-0.0401902477655428	-0.041255274370228995	-0.041131713157458984	-0.04000000002283031	-0.0344034346446321	-0.034519090727527756	-0.03916557821598134	-0.0344943990461548	-0.03503633533276976	-0.03999999989986687
6.4699999999999998	-0.04128065766934236	-0.04126418188408436	-0.040250783470216905	-0.04124481472582329	-0.04117882911980432	-0.040000000261845144	-0.03443758582463998	-0.0345091468230732	-0.03891074596820488	-0.034593266223773865	-0.034879868396295206	-0.039999998862700656
6.4750000000000005	-0.041280503411395914	-0.04127496623917856	-0.04032403519468546	-0.041205920792836526	-0.04120294131962746	-0.04000000259656012	-0.034490526435620575	-0.034514350584530624	-0.03860581133704133	-0.034811424421255135	-0.03482424385518639	-0.039999988828081826
6.4800000000000004	-0.041274753696754436	-0.041283223807698055	-0.04040923405019069	-0.041128592781489656	-0.04121417170147839	-0.04000002163973872	-0.03456510913152424	-0.034528996956490234	-0.03825523753481677	-0.03518826372658296	-0.03482339944576938	-0.039999907739339265
6.4850000000000003	-0.04126440313225201	-0.041289939667856206	-0.04050424948697397	-0.04101993067248577	-0.04121919410883766	-0.040000148348208496	-0.034656539177629196	-0.034548619896144134	-0.03786900450527442	-0.03568969781002111	-0.03484759584244619	-0.03999937306953776
6.4900000000000002	-0.041252840836190977	-0.04129588850210285	-0.04060568866924347	-0.04090815343448969	-0.041222040942668445	-0.04000082468220664	-0.03475018371565098	-0.034569799798573	-0.037461964722743636	-0.03619453760497896	-0.034879245427162885	-0.03999654430957805
6.4950000000000001	-0.04124511993985371	-0.04130164730550959	-0.04070928436103246	-0.040827458107674755	-0.04122514141482498	-0.040003691529708583	-0.03482499870374019	-0.034590058132008855	-0.03705205308318246	-0.036560896149233094	-0.03490803399183716	-0.03998465716400835
6.5	-0.04124586278505078	-0.041307578608833016	-0.040810492554465894	-0.04080101444161899	-0.04122987208921162	-0.04001330589403513	-0.034862381958340224	-0.034607881756934376	-0.036657736935062926	-0.03669682223735098	-0.034928323479692165	-0.03994512991151548
6.5049999999999999	-0.041256999721125454	-0.041313802007172135	-0.040905146165407455	-0.04083667916142061	-0.0412366787088457	-0.04003887463845035	-0.034855280695341634	-0.0346227970975637	-0.036295366759079434	-0.03657559237188059	-0.034938451679717195	-0.03984089168872842
6.5099999999999998	-0.041276772870592754	-0.04132017820775015	-0.04098999604424404	-0.04092787771040448	-0.041245058295747795	-0.040093215513184684	-0.03481177338032472	-0.03463539375097731	-0.035977104504315204	-0.03622952527594911	-0.034940647047076355	-0.03962121437727062
6.5150000000000006	-0.04130062840589304	-0.04132631576672402	-0.04106301971401671	-0.04105196119546453	-0.04125352806222209	-0.04018665500257619	-0.034750928643586684	-0.03464725968683561	-0.03570986893192101	-0.035754498860587486	-0.0349410160380494	-0.03924669842430421
6.5200000000000005	-0.04132345201972277	-0.041331588653711775	-0.041123463468669054	-0.04117418584807604	-0.041259411800831806	-0.04031873381980675	-0.03469350464818351	-0.034660880110384894	-0.03549537604266395	-0.03529200027494051	-0.03495027944531246	-0.038722009178976086
6.5250000000000004	-0.041341722518570434	-0.04133513900496685	-0.041171663927198066	-0.04126526223573872	-0.04125812542661525	-0.040475032733275046	-0.03465336900886648	-0.034679603656773375	-0.03533103560710527	-0.03495805564274252	-0.034986495118348816	-0.03810704173301249
6.5300000000000002	-0.04135432354898589	-0.04133584728436235	-0.04120874128453849	-0.04131735967988347	-0.04124193017168257	-0.04063286264194523	-0.03463454542244163	-0.03470774326255509	-0.03521130200898664	-0.03478098602803277	-0.03507981683575414	-0.03749277359776152
6.5350000000000001	-0.04136198825838968	-0.04133228498704261	-0.04123626157456974	-0.04134034205017084	-0.04119903408116339	-0.040771363703686524	-0.03463371492330916	-0.034750746932048465	-0.03512908279668751	-0.034719001799621174	-0.03527576052395757	-0.03696079793177655
6.54	-0.041366315481465105	-0.04132271070372468	-0.04125594112374216	-0.04134770454462786	-0.04111517897036972	-0.04087861564366237	-0.0346442750173618	-0.034815198351448855	-0.03507692378195425	-0.034717226733654044	-0.03562868755222082	-0.03655597567565186
6.5449999999999999	-0.0413690328203777	-0.0413052007695388	-0.04126943143679714	-0.04134925521585863	-0.04098000938586783	-0.04095260855920888	-0.034659284132945514	-0.03490829850401657	-0.0350478377758907	-0.034736438284909674	-0.03617689831897336	-0.03628379132221595
6.5499999999999998	-0.041371475469116924	-0.04127798690506533	-0.04127819171486621	-0.04135079014464735	-0.04079709468545284	-0.0409980133781558	-0.03467347311140873	-0.03503656334627617	-0.035035767907395945	-0.034753810630720944	-0.03690424920428833	-0.03612392258292191
6.5549999999999997	-0.04137414544050783	-0.04123998666411361	-0.04128343602259212	-0.04135430847547239	-0.040589807871483134	-0.0410221324360762	-0.03468489379454517	-0.035203811315143024	-0.035035751990369624	-0.034761621899772735	-0.03771866107812608	-0.03604645746102572
6.5600000000000005	-0.041376513126145605	-0.041191381852259665	-0.041286133199480185	-0.04135770399847347	-0.040393778830659026	-0.041032056594387134	-0.034695604446657605	-0.035409008109385444	-0.03504388363993918	-0.034768085450500766	-0.03848257264048265	-0.036022968247753764
6.5650000000000004	-0.04137720905801572	-0.041134001592106	-0.04128703697373686	-0.041355002919098244	-0.04023847727270509	-0.04103338375938791	-0.03471085907536259	-0.03564489196865028	-0.03505716297050713	-0.03479614126069458	-0.039084133309086895	-0.03603131252962475
6.5700000000000003	-0.04137445732133067	-0.04107129112682322	-0.0412867277424758	-0.04133601634245586	-0.04013381594488157	-0.041030023578304785	-0.03473740662709986	-0.035898185053131755	-0.035073310181996706	-0.03488459143781374	-0.039487638580119507	-0.03605619238008078
6.5750000000000002	-0.04136659831182313	-0.0410078182507872	-0.04128565323218846	-0.04128664842937093	-0.04007215410217524	-0.041024509648487674	-0.03478149294672804	-0.03615153435750043	-0.03509059070087179	-0.0350867904301769	-0.03972447156719983	-0.036087796406212694
6.5800000000000001	-0.041352852853147035	-0.04094849232807104	-0.04128416092445967	-0.04119662706688567	-0.040039225916567854	-0.04101842776635043	-0.03484597905094356	-0.03638648851016903	-0.03510767760793162	-0.035441159061320025	-0.039850559360342576	-0.03612005250189586
6.585	-0.04133435849416096	-0.040897794567062926	-0.041282519781125585	-0.041074193545202024	-0.04002268703445783	-0.041012772676599994	-0.03492645611262799	-0.03658637453295332	-0.03512355905520356	-0.03591566425442428	-0.03991373857512821	-0.03614920079937566
6.5899999999999999	-0.04131476569780576	-0.040859264420230544	-0.04128093206354976	-0.04094985767533648	-0.04001470785073296	-0.041008180319967294	-0.03500905121412583	-0.03673816808420562	-0.03513748621672249	-0.03639426932160939	-0.03994416790012015	-0.03617287220659876
6.5949999999999998	-0.041299406489236426	-0.040835314053634775	-0.04127953788598926	-0.040859682354118736	-0.04001116204254356	-0.04100505007302942	-0.03507362391553187	-0.03683311480207812	-0.03514895077643293	-0.03674072845976128	-0.03995768189562242	-0.03618960295759752
6.6000000000000005	-0.04129305212201994	-0.04082727768431512	-0.0412784157400944	-0.04082727768431512	-0.04001020274920228	-0.04100359487197399	-0.03510224017728439	-0.036866477897164504	-0.0351576791515717	-0.036866477897164504	-0.039961354523709317	-0.03619863224495614
6.6050000000000004	-0.04129756648424004	-0.04083553135166149	-0.04127758184465095	-0.04085982379687478	-0.04001133827709067	-0.041003855885378956	-0.03508797930363036	-0.03683704277069806	-0.03516363243159213	-0.03674508216975593	-0.03995707822881757	-0.03619983951108149
6.6100000000000003	-0.04131094909203862	-0.04085954715775176	-0.041276990118304234	-0.04094952401635654	-0.04001515086786836	-0.0410057050203992	-0.03503848144256097	-0.036746891851042456	-0.03516700518112409	-0.03640635852566863	-0.039942658862539594	-0.03619373158551817
6.6150000000000002	-0.041328360742955816	-0.04089783444921104	-0.04127653314940106	-0.041072216702495605	-0.04002362683579362	-0.041008840184315075	-0.034972050165586424	-0.03660162603104599	-0.03516822168135392	-0.03594157549418971	-0.03991057056921757	-0.03618146059752574
6.6200000000000001	-0.04134449689478301	-0.04094782578024059	-0.04127604303976569	-0.041191737561880326	-0.04004112822959855	-0.041012759026281535	-0.03490871564485708	-0.03641081315615917	-0.0351679338271015	-0.03548717826885224	-0.03984425734806652	-0.036164926668076
6.625	-0.04135579889343362	-0.04100584955333503	-0.041275289717814	-0.04127817275015124	-0.04007581265512363	-0.04101668035923069	-0.03486192381843662	-0.036188128152886787	-0.03516702974502493	-0.03515610390649946	-0.03971269249485424	-0.03614708260692186
6.6299999999999999	-0.04136122514202348	-0.0410673505567098	-0.04127397355049784	-0.0413240890253928	-0.040140252427661754	-0.04101937391352911	-0.03483564092917978	-0.03595057323060067	-0.03516666519124206	-0.03497653183315734	-0.039467895592992915	-0.03613259206403875
6.6349999999999998	-0.04136161369718136	-0.04112743709582854	-0.04127170914284789	-0.041340141625909405	-0.04024834893456265	-0.041018867943284874	-0.03482675077450152	-0.035716470027536446	-0.035168329789927996	-0.034908330723577685	-0.03905643506962423	-0.03612896241467401
6.6400000000000006	-0.04135864031759107	-0.04118166244553001	-0.04126799839345333	-0.0413403714853007	-0.040406307439826476	-0.041012046327956825	-0.03482896987928915	-0.035502553531472844	-0.03517395604954091	-0.034898501661042226	-0.03845358040505021	-0.03614811810185457
6.6450000000000005	-0.04135406543028517	-0.041226782774250396	-0.04126219340522396	-0.04133478056900995	-0.040602104119141016	-0.0409942448516829	-0.03483567545615071	-0.03532112389155482	-0.03518606986347032	-0.0349092267633334	-0.03770361091060581	-0.03620800961659555
6.6500000000000004	-0.04134922381086245	-0.04126119877401804	-0.04125345382718188	-0.041329163151931976	-0.04080500707060268	-0.040959129115531755	-0.03484183158020699	-0.03517835689316579	-0.03520796631738558	-0.03491852475486218	-0.03692240678243103	-0.03633318840476329
6.6550000000000002	-0.04134460793375925	-0.041284929097534215	-0.04124070846895195	-0.04132547136590903	-0.04098017842208699	-0.04089935528722459	-0.034845586710607654	-0.03507435926118585	-0.035243874396346825	-0.03491894473354061	-0.03624258896743547	-0.03655241596604643
6.6600000000000001	-0.04133969786127798	-0.04129918872779992	-0.041222636989800526	-0.04132162616436718	-0.04110650324760883	-0.04080860960394443	-0.03484896008218955	-0.03500471472628698	-0.03529905053856966	-0.03491844443001208	-0.035745576250914575	-0.03689095543985615
6.665	-0.04133317282980784	-0.041305802538313105	-0.04119769279250489	-0.04131184420058669	-0.041182485469885254	-0.04068520628719845	-0.03485708390831675	-0.03496266895281743	-0.03537971866981848	-0.03493936232562503	-0.03543838321987777	-0.037356712976918865
6.6699999999999999	-0.04132334640794287	-0.04130669140257262	-0.041164190577622044	-0.04128635751878274	-0.04121938797889034	-0.04053610429153278	-0.034876580439705596	-0.0349410613494497	-0.03549276233229727	-0.035019785270352446	-0.0352790620920291	-0.037924438229392614
6.6749999999999998	-0.041308672413414724	-0.04130356054996132	-0.041120477878270494	-0.041231771636293345	-0.04123136294958329	-0.04037839327372361	-0.0349136387386805	-0.034933506800371134	-0.035645086412932285	-0.03521252570971013	-0.035214114134917804	-0.038529314999473666
6.6799999999999997	-0.04128847130270563	-0.04129779082123305	-0.041065195531699544	-0.0411386228637483	-0.04122968210146404	-0.040235042877991865	-0.03497118792586819	-0.034934814506299317	-0.03584261741811899	-0.03555603575098937	-0.03520063800707021	-0.03908264432409
6.6850000000000005	-0.04126390274557508	-0.04129045439549489	-0.04099760550141509	-0.04101542634232585	-0.041221581767407145	-0.040125321254628185	-0.03504502670536159	-0.0349409342688653	-0.03608901188370549	-0.03601914749650484	-0.03521094082918104	-0.039508693630022386
6.6900000000000004	-0.041238493465043276	-0.04128236505523123	-0.040917928941650465	-0.040891765508716704	-0.04121129933858253	-0.04005601750671863	-0.035121580802476876	-0.03494877084114915	-0.03638428276183658	-0.0364873403855542	-0.0352286983225369	-0.03977934733780447
6.6950000000000003	-0.041217292968492206	-0.04127410714986653	-0.040827604109274634	-0.040801763416833316	-0.041201288960638405	-0.04002056067669147	-0.03518099735574336	-0.03495608215672328	-0.036723692246467064	-0.036825990023935044	-0.035244353801695466	-0.03991860467618848
6.7000000000000002	-0.04120472032438965	-0.04126603282902323	-0.0407293610342554	-0.04076698466759431	-0.04119287251615791	-0.040006095572462895	-0.0352055132713633	-0.03496150477925611	-0.03709732480781883	-0.036947592121257006	-0.035252664596181565	-0.039975741140341775
6.7050000000000001	-0.041202379478257466	-0.04125824733990472	-0.04062703569999173	-0.04079319052357733	-0.04118642305567139	-0.040001443707630625	-0.03518820861321428	-0.034964631530992295	-0.03749067159329768	-0.036825738131392	-0.035252064474156665	-0.03999422243969753
6.71	-0.04120824143719217	-0.041250606975157825	-0.040525115364901526	-0.040872201711149116	-0.041181398663462494	-0.04000027191868513	-0.03513657452693144	-0.03496604434134101	-0.03788630040044257	-0.03648920498082376	-0.035244622327235395	-0.039998905470198964
6.7149999999999999	-0.04121769358140163	-0.04124273863192151	-0.04042809912982035	-0.04098089964928852	-0.041176361303838165	-0.0400000408293518	-0.035068689521832654	-0.03496726423558556	-0.038266321054146124	-0.03602763717207134	-0.03523607341589953	-0.03999983465281131
6.7199999999999998	-0.0412257995269345	-0.041234068048434436	-0.040339833594933976	-0.041085506000468765	-0.041168819555941316	-0.04000000493626322	-0.03500436498997192	-0.03497066737908318	-0.03861503894631005	-0.035576118557413126	-0.035236581703805885	-0.0399999798827061
6.7250000000000005	-0.041229335082075394	-0.04122383180248385	-0.04026300183984176	-0.0411586183511391	-0.04115460629913161	-0.04000000048902487	-0.03495689119615542	-0.03497946733358353	-0.03892108594859743	-0.035246992872715315	-0.03526345153813163	-0.039999997993870294
6.7300000000000004	-0.04122743926869261	-0.04121105770485873	-0.04019889089162548	-0.04119396453032388	-0.04112679803078842	-0.040000000040703296	-0.03493016692007762	-0.034997829570559955	-0.039178498156790954	-0.03506843146827336	-0.035345856958799014	-0.03999999983187852
6.7350000000000003	-0.04122096421437107	-0.041194530227990425	-0.04014746288882857	-0.041201856339202474	-0.04107503484999673	-0.04000000000293932	-0.03492109659973648	-0.03503105532066452	-0.039386591548983364	-0.03500058054449369	-0.03552812597553264	-0.03999999998777316
6.7400000000000002	-0.041211486266017984	-0.04117279833355731	-0.04010765723094233	-0.04119540196713753	-0.040987190913305584	-0.04000000000019142	-0.03492348337714075	-0.03508559824195567	-0.03954888161939622	-0.034990881756242515	-0.03586335295586669	-0.03999999999919789
6.7450000000000001	-0.041200616152183046	-0.04114430591090962	-0.04007779765628236	-0.04118375502378899	-0.04085531508296104	-0.040000000000011755	-0.03493081651260636	-0.035168566891622496	-0.039671526495901804	-0.03500200675394917	-0.036388729997359065	-0.039999999999950374
6.75	-0.041189551785175346	-0.0411077010750396	-0.04005598214373407	-0.04117211285584631	-0.04068443959119325	-0.040000000000000716	-0.03493814931642988	-0.03528644526975841	-0.03976178149109646	-0.035012356473650814	-0.03708753241706639	-0.03999999999999696
6.7549999999999999	-0.04117872708910253	-0.0410622979224649	-0.0400403772501063	-0.04116218479290955	-0.040496937391439926	-0.04000000000000005	-0.0349436562814242	-0.035443098341278276	-0.03982679514466424	-0.03501461718172038	-0.037868305326175335	-0.03999999999999981
6.7599999999999998	-0.04116768555869373	-0.04100855022100877	-0.04002939195638069	-0.04115213272294651	-0.04032456342180035	-0.04	-0.034949300968337926	-0.03563762385626316	-0.03987286823535212	-0.035016573096406364	-0.038596135622304184	-0.03999999999999999
6.7650000000000006	-0.041155288055610105	-0.0409483217510178	-0.04002174604996016	-0.04113694601736136	-0.0401917199799129	-0.04	-0.034960088800215755	-0.03586297340239566	-0.039905133477133224	-0.03504010541905621	-0.039163627054488025	-0.04
6.7700000000000005	-0.04114010453623699	-0.04088477832014161	-0.04001646637803427	-0.04110825396176308	-0.04010467784645238	-0.04	-0.03498248061738979	-0.0361061532258468	-0.039927532635541454	-0.03512265274169126	-0.03953932020546269	-0.04
6.7750000000000004	-0.041120852478718876	-0.04082189003682938	-0.040012844938167764	-0.0410546958665571	-0.040054843999484405	-0.04	-0.0350225198854948	-0.036350151877877726	-0.03994295821661101	-0.035316308075939516	-0.039756448844057005	-0.04
6.7800000000000002	-0.041097013759724646	-0.04076372458439778	-0.04001038427260929	-0.04096853149740225	-0.040028970660335686	-0.04	-0.035083058511871906	-0.0365768988207847	-0.03995345649918786	-0.03565893074729412	-0.039870150177716335	-0.04
6.7850000000000001	-0.04106964790038823	-0.04071380033442084	-0.040008745296098464	-0.04085763047270804	-0.04001630651209875	-0.04	-0.03515993355619629	-0.03677011374962526	-0.039960428273479585	-0.03611929451679279	-0.03992621440943699	-0.04
6.79	-0.04104180250028515	-0.040674698070840266	-0.04000770443371897	-0.04074763404011357	-0.040010320129835665	-0.04	-0.03523975188419214	-0.036917140994019985	-0.039964796575085934	-0.03658387887359617	-0.03995284482558674	-0.04
6.7949999999999999	-0.04101774568429233	-0.0406479687477307	-0.04000712182275685	-0.04066734209767163	-0.04000767985474216	-0.04	-0.0353029618685977	-0.0370095339503558	-0.03996713179572238	-0.03692012324116787	-0.039964556400361805	-0.04
6.7999999999999998	-0.041001119404838755	-0.04063423690884339	-0.04000691985653306	-0.04063423690884339	-0.04000691985653306	-0.04	-0.03533212657065726	-0.037042772719828206	-0.03996773510303624	-0.037042772719828206	-0.03996773510303624	-0.04
6.8049999999999997	-0.04099312979849634	-0.04063335187423742	-0.04000707059587021	-0.04065222605284687	-0.040007622999360934	-0.04	-0.035320533822444086	-0.03701574891975557	-0.039966684501582854	-0.036926816858140026	-0.039964081666127596	-0.04
6.8100000000000005	-0.04099193920087906	-0.04064447520536182	-0.04000759073844353	-0.040713660060149426	-0.040010151034148664	-0.04	-0.03527564742639648	-0.036930529519978134	-0.039963847255285935	-0.03660101976123431	-0.03995165322202966	-0.04
6.8150000000000004	-0.04099362439858635	-0.040666072192051574	-0.040008543373049335	-0.040798782998939936	-0.04001584487538936	-0.04	-0.035215269102201685	-0.03679257453620546	-0.03995885996654396	-0.03615351464688116	-0.039923700077257485	-0.04
6.8200000000000003	-0.04099409560502986	-0.04069585932779118	-0.04001004631322234	-0.04087949356849614	-0.04002769376331564	-0.04	-0.03515879046833109	-0.03661119031875994	-0.03995107481907774	-0.035716898228599324	-0.03986513237735576	-0.04
6.8250000000000002	-0.04099076175712152	-0.04073081976080256	-0.040012287139617964	-0.040933500685496345	-0.0400513351499918	-0.04	-0.03511910654548499	-0.036399686038251125	-0.03993946857667351	-0.03540119776235415	-0.039747102271781805	-0.04
6.8300000000000001	-0.040983008148647054	-0.04076740439432972	-0.04001554487745869	-0.04095620644117229	-0.04009549933149098	-0.04	-0.03509987585359113	-0.03617462295923908	-0.03992251149749558	-0.035233477690099685	-0.03952395249129023	-0.04
6.835	-0.04097160652325596	-0.04080196493682819	-0.04002021707172825	-0.040956513898639725	-0.04016980533290301	-0.04	-0.035097952979451244	-0.03595384578523713	-0.03989799879492618	-0.03517409980819457	-0.039143281044016626	-0.04
6.8399999999999999	-0.0409578793512223	-0.04083133404763775	-0.04002684839775451	-0.04094532027779749	-0.040278279875671584	-0.04000000000000001	-0.03510723927219636	-0.03575362118958124	-0.03986286082274343	-0.03517138987858755	-0.0385785716695045	-0.039999999999999966
6.8449999999999998	-0.04094313848616361	-0.04085335224967145	-0.0400361525335145	-0.04093007528674399	-0.04041184804271469	-0.04000000000000009	-0.03512139447771705	-0.035585834891931734	-0.03981299252205706	-0.035188966947467995	-0.03786961918635906	-0.039999999999999536
6.8500000000000005	-0.04092833901119326	-0.04086713221143105	-0.040049013235985954	-0.04091491741371118	-0.040548244678065365	-0.04000000000000142	-0.03513562681002614	-0.035456342316126335	-0.03974317714950114	-0.03520595419923555	-0.03712727066150209	-0.039999999999992535
6.8550000000000004	-0.04091382008459033	-0.04087297047180489	-0.04006644534104172	-0.04090117146340476	-0.04066283210488166	-0.04000000000002309	-0.03514816369425359	-0.03536505062607992	-0.039647215110008835	-0.03521532028286513	-0.03648075925960754	-0.039999999999877446
6.8600000000000003	-0.040899227631868235	-0.04087198523949521	-0.04008949569032039	-0.0408873991154887	-0.040741376965727785	-0.040000000000364154	-0.03516086687736866	-0.035307469982744935	-0.03951838495169198	-0.035224521244044266	-0.03601032963838579	-0.039999999998040346
6.8650000000000002	-0.04088369548075795	-0.040865662981838496	-0.04011907294184296	-0.040869769817564024	-0.04078381677366619	-0.040000000005333665	-0.03517849422751327	-0.03527688083186477	-0.03935032950949301	-0.03525447364229725	-0.0357234395998472	-0.03999999997089916
6.8700000000000001	-0.04086615819636943	-0.04085548538039715	-0.04015571723568549	-0.040841971123285165	-0.04079888312089712	-0.04000000006947196	-0.035207176220403175	-0.035266233476227385	-0.03913834993051526	-0.03534101364123808	-0.035579437988345064	-0.03999999961558197
6.875	-0.04084568655104928	-0.040842719072778144	-0.040199352754840885	-0.040795549257113234	-0.040796923233533566	-0.04000000077547859	-0.03525263744135987	-0.0352692957354057	-0.03888090947749006	-0.035534089134931446	-0.03552637615403297	-0.039999995646758206
6.8799999999999999	-0.04082194765471256	-0.04082835593490728	-0.04024909585791223	-0.04072500667966709	-0.04078592523427411	-0.04000000719776901	-0.035317551584579644	-0.03528104507315974	-0.03858095768205971	-0.035869802220478995	-0.035522763102046204	-0.03999995899595081
6.8849999999999998	-0.04079579917442053	-0.04081314005092982	-0.04030319980919526	-0.040636776872008167	-0.04077087499552191	-0.040000054296273964	-0.035397879517227046	-0.035297596926420434	-0.038246590223863466	-0.03631750826110269	-0.03554201647779774	-0.039999686003702205
6.8900000000000006	-0.04076956050240444	-0.0407976156935638	-0.040359189887244636	-0.0405504186020122	-0.040754596915205527	-0.0400003278519634	-0.03548075936965876	-0.03531600538425643	-0.03789065898344334	-0.03676766920581655	-0.03556863296898423	-0.03999807469080195
6.8950000000000005	-0.04074639562963727	-0.040782158588974604	-0.040414182965905585	-0.04048723273491383	-0.04073865792572865	-0.04000157272922455	-0.03554748552190523	-0.035334146793881895	-0.037529251808225264	-0.03709348404483584	-0.03559364366821844	-0.0399906181127483
6.9000000000000004	-0.04072892199324029	-0.040766985073298165	-0.04046531786290242	-0.04045952790896132	-0.04072385377871388	-0.040005993564292734	-0.03558145668351575	-0.03535072778583643	-0.037179359173910326	-0.0372144564305804	-0.035612178935868995	-0.03996366850816253
6.9050000000000002	-0.04071790333264586	-0.04075215319905979	-0.04051018032444282	-0.040469368902030595	-0.040710370640225035	-0.04001827273020658	-0.03557638762026666	-0.035365345093810535	-0.03685634556008545	-0.03710781940789708	-0.03562280293822134	-0.03988740618426235
6.9100000000000001	-0.04071187237454982	-0.040737571508377195	-0.04054711105772314	-0.04051044817398451	-0.040697844075603014	-0.04004515972638366	-0.03553953098721679	-0.03537850466537802	-0.03657189686414168	-0.036801620144159206	-0.035627429878916074	-0.03971703697550078
6.915	-0.040707901767502754	-0.040723020211819796	-0.040575332549536915	-0.04056793618935577	-0.040685405800580436	-0.04009215569086131	-0.03548792783531759	-0.035391564872392846	-0.03633290648311431	-0.03638004990389009	-0.035631314150803	-0.039412611824633174
6.9199999999999999	-0.04070303163660386	-0.04070817597502483	-0.04059489467142356	-0.040621399511311204	-0.040671623757593485	-0.04015877756565751	-0.035440018401293086	-0.03540665135589172	-0.036141412969742666	-0.035969498114320014	-0.035643735194229434	-0.03897014196802971
6.9249999999999998	-0.040695454444920724	-0.040692625381248314	-0.04060649046547383	-0.04065507168400127	-0.04065417642448556	-0.040236728907912446	-0.03540795809714341	-0.03542663822640915	-0.03599538165083366	-0.035674602924348854	-0.03568051426655124	-0.03843689392929919
6.9299999999999997	-0.040684807471020545	-0.040675859278018235	-0.04061121504869906	-0.04066613946265111	-0.04062929176953808	-0.04031328796596285	-0.03539508505676991	-0.03545525622810634	-0.03588994946698393	-0.03552061609189816	-0.03576839448191324	-0.037893328421422574
6.9350000000000005	-0.04067170345761422	-0.040657259410525864	-0.04061033315433984	-0.04066134512227981	-0.040591467735081516	-0.040377200976474445	-0.03539831335258726	-0.035497266213209956	-0.03581874725377407	-0.03546927593712875	-0.035947989923161526	-0.037415882444615314
6.9400000000000004	-0.040657113254906355	-0.04063611052229064	-0.04060509688706948	-0.040648603176424485	-0.04053455255018746	-0.040422614294423474	-0.03541182717364094	-0.03555847490346107	-0.03577502192531136	-0.035471247236391446	-0.036267584823896824	-0.03704917317185905
6.9450000000000003	-0.040641968485599235	-0.04061168013125935	-0.040596628868108386	-0.04063319720318609	-0.04045511915791483	-0.04044930666793512	-0.035429639016761855	-0.035645270649819844	-0.0357524249843342	-0.035492084335828566	-0.03675987390546662	-0.0368012547177879
6.9500000000000002	-0.040626930692542924	-0.04058339010992521	-0.040585866166898694	-0.04061799019312227	-0.040357099838058165	-0.040460578133939114	-0.035447245709203004	-0.03576343628129411	-0.03574545522031818	-0.0355121713821417	-0.03740675031658162	-0.03665529363854682
6.9550000000000001	-0.0406122289663825	-0.04055105619149737	-0.040573550029653765	-0.04060386947701946	-0.04025351569349527	-0.0404608651319931	-0.0354629813504487	-0.03591631178030172	-0.03574961766940631	-0.035524930655730605	-0.03812128224487932	-0.03658468675349436
6.96	-0.04059762531311132	-0.04051511250590495	-0.04056024391678672	-0.04058986016862452	-0.04016139828102179	-0.0404541990160121	-0.035478575020428275	-0.03610283818240045	-0.035761389645922306	-0.03553732339919055	-0.03877891681717318	-0.03656368843213393
6.9649999999999999	-0.04058255210156492	-0.040476707848401336	-0.040546364677390284	-0.04057343877781682	-0.04009264845388291	-0.040443604569567984	-0.03549845129161811	-0.0363163404724111	-0.03577808199265823	-0.035568872582069394	-0.03928407857977024	-0.036572139089693895
6.9699999999999998	-0.040566328733958636	-0.04043759485497363	-0.040532216005057894	-0.040550519701391	-0.04004903539380894	-0.04043109314502692	-0.035528313554129685	-0.03654478597953132	-0.035797664936657675	-0.035653140412482555	-0.039612820447356346	-0.03659612296192394
6.9750000000000005	-0.04054838267178543	-0.04039982774672725	-0.04051801777533618	-0.0405157266713672	-0.04002486698219323	-0.04041789818378402	-0.03557350152875625	-0.03677262429922021	-0.03581860440057832	-0.0358370979977285	-0.03979927582630502	-0.03662676126210764
6.9800000000000004	-0.04052854283681573	-0.04036538119047442	-0.04050392852304213	-0.0404657725345353	-0.040012713027420294	-0.040404739247978	-0.035636525246529674	-0.036983533804689696	-0.03583973287558799	-0.036154736089984596	-0.039895045452658415	-0.036658606706448854
6.9850000000000003	-0.04050740824826902	-0.04033583402539587	-0.0404900608669578	-0.04040519642654045	-0.0400069357255179	-0.04039202581132498	-0.03571361826911481	-0.03716300861096119	-0.03586016200107972	-0.03657706281664121	-0.039941409767673665	-0.036688322900876584
6.9900000000000002	-0.040486493032887816	-0.040312209537271194	-0.040476491163468124	-0.04034679558908643	-0.040004267512634036	-0.040379985311415435	-0.03579273498093108	-0.03729996489983921	-0.03587923265405289	-0.037000859514740074	-0.039963093908011296	-0.03671382979733888
6.9950000000000001	-0.0404677986477483	-0.040294974005980366	-0.04046326526035484	-0.04030400759949827	-0.040003100899454094	-0.04036873149586583	-0.035856336508924606	-0.037387181375405046	-0.03589649231511088	-0.03730716367583805	-0.03997253287516057	-0.03673385281299285
7.	-0.04045291767280547	-0.04028412884812202	-0.040450402172054804	-0.04028412884812202	-0.040002742462962766	-0.04035829647724417	-0.035888854606226095	-0.037420955119813096	-0.03591168787139782	-0.037420955119813096	-0.03997510659297722	-0.03674773363798404
7.0049999999999999	-0.04044223420540637	-0.04027931707729266	-0.04043789705196112	-0.040287843833312846	-0.04000298177754316	-0.04034864586107252	-0.03588440052758656	-0.037400569196393604	-0.035924763724763185	-0.037321215966478194	-0.039972250445728844	-0.036755369204038275
7.0099999999999998	-0.040434740816475245	-0.04027989116454474	-0.04042572420847557	-0.04031068705020925	-0.040003939400705665	-0.04033968815882975	-0.03584978264176053	-0.03732804207589837	-0.035935858946571475	-0.0370340516926547	-0.03996239283598385	-0.036757195000474634
7.0150000000000006	-0.04042857047167577	-0.04028493162599001	-0.04041384026810094	-0.04034313794830777	-0.04000612727195013	-0.040331281208626335	-0.0358009795373705	-0.03720831506822172	-0.03594530218747652	-0.036638024871813744	-0.03993996660526312	-0.03675419408045687
7.0200000000000005	-0.0404219015225531	-0.04029324445029578	-0.040402187055681126	-0.0403725619116368	-0.04001070385162961	-0.04032323131034405	-0.035755261482425374	-0.037049676413341656	-0.03595360814014431	-0.036251665822545305	-0.039892308870980914	-0.0367479795171139
7.0250000000000004	-0.040413669623696864	-0.040303388540763936	-0.04039069342831705	-0.04038953634157051	-0.040019860953108596	-0.040315276333991665	-0.035723983514190955	-0.03686393603108073	-0.03596148364617373	-0.035973444210160695	-0.03979470147661009	-0.03674105439581009
7.0300000000000002	-0.040403708301441583	-0.04031378088527039	-0.040379275228028685	-0.04039270416767049	-0.04003698070482632	-0.04030704347026295	-0.03571023036952714	-0.036665791346253536	-0.035969854102632176	-0.03582715934694066	-0.03960704621651087	-0.036737382537674716
7.0350000000000001	-0.04039243046288279	-0.0403228911247272	-0.040367832747366605	-0.04038642171388811	-0.0400657168750556	-0.040297977640029896	-0.03571108990345589	-0.03647109198721762	-0.035979920691092286	-0.03577676009644139	-0.039281773981385645	-0.03674337384646334
7.04	-0.04038044086811452	-0.04032948045597988	-0.04035624564191859	-0.04037557334354872	-0.04010736880192275	-0.04028725108419946	-0.03572112806586501	-0.03629428698623954	-0.03599325517676903	-0.03577587379903645	-0.038792407988590134	-0.03676924666815514
7.0449999999999999	-0.040368298638665104	-0.040332796982402636	-0.04034436604710237	-0.04036333378830702	-0.040157938470674094	-0.04027369231031666	-0.03573476983533006	-0.036145911010695954	-0.036011930814860336	-0.0357922672770451	-0.038170930167641635	-0.036830396381501936
7.0499999999999998	-0.040356388876001355	-0.040332646310475166	-0.04033201168978052	-0.040351374784739324	-0.040208322929079714	-0.04025581449546547	-0.0357478237372501	-0.036031102987377016	-0.036038674825993086	-0.03580764827521792	-0.03751444033843543	-0.03694780505640281
7.0549999999999997	-0.040344839484358984	-0.040329314244805556	-0.04031896189183216	-0.04034019382459899	-0.040248875052622896	-0.04023206577528061	-0.03575873545869605	-0.03594968414931828	-0.03607701025197375	-0.03581587355599844	-0.03693902530370971	-0.03714576668684717
7.0600000000000005	-0.04033351337145282	-0.04032338836875524	-0.04030496031603217	-0.04032923208369167	-0.04027446613325037	-0.04020141606607264	-0.03576911609844451	-0.03589755985687551	-0.036131334446672055	-0.03582342765839091	-0.03651817754822632	-0.037444876084730204
7.0650000000000004	-0.04032209622457484	-0.04031556042844159	-0.04028972874475393	-0.04031709326412562	-0.04028567766511715	-0.040164243353905546	-0.03578310607672702	-0.035868672925684776	-0.03620686214263128	-0.03584860499260079	-0.03625989900490932	-0.03784972083439821
7.0700000000000003	-0.0403102226533898	-0.040306477248497695	-0.04027299558969369	-0.040301565075137054	-0.04028638282723321	-0.04012312880511789	-0.03580607525366863	-0.035856709680556466	-0.03630935089122235	-0.03592311774325066	-0.036128367761239746	-0.03833541188199016
7.0750000000000002	-0.04029759780743601	-0.04029666603911696	-0.0402545405918866	-0.04027979709170887	-0.0402808357817461	-0.04008280322794546	-0.03584310808265278	-0.03585612316575327	-0.03644453788767348	-0.03609175121603698	-0.03607724263394221	-0.038843391784562295
7.0800000000000001	-0.040284152808749064	-0.040286521760232875	-0.040234252840840076	-0.04025017341225403	-0.0402721863769276	-0.04004865839986482	-0.03589668163499441	-0.03586247270997233	-0.03661726383031234	-0.036387362273639846	-0.0360694833034797	-0.03929734671053906
7.085	-0.040270233899044085	-0.04027632695843591	-0.040212193056831644	-0.04021536347733962	-0.04026232879334086	-0.04002433336214327	-0.03596336059591526	-0.03587234505819232	-0.036830350087425294	-0.03678299169014323	-0.03608144371312588	-0.039636518553709095
7.0899999999999999	-0.04025666261071731	-0.04026627740580497	-0.04018864456213879	-0.04018235013975184	-0.04025229015074089	-0.040010099437462296	-0.036031813388280036	-0.03588316181400266	-0.03708342082331037	-0.03718073707274215	-0.03609941473110999	-0.03984385550972237
7.0949999999999998	-0.04024448888867152	-0.04025649981658118	-0.04016413352510319	-0.04015817676910847	-0.04024260758444636	-0.040003403065955866	-0.036085377108375324	-0.03589306467405455	-0.037371983413466134	-0.037467359745304504	-0.03611549952672303	-0.039945511961852684
7.1000000000000005	-0.04023451108278322	-0.040247060597325	-0.040139401545424266	-0.04014639447185633	-0.04023353052285184	-0.040000914761650234	-0.036109131483953553	-0.03590091739682906	-0.03768713240439526	-0.037571109924917495	-0.036125400351590134	-0.039984822818340426
7.1050000000000004	-0.0402268720085961	-0.0402379711976453	-0.04011532460111258	-0.0401470082853206	-0.040225097228183807	-0.04000019386886016	-0.036097290896327655	-0.03590635986691709	-0.038016157332830265	-0.03747112666306332	-0.0361278211134088	-0.03999666501932012
7.1100000000000003	-0.04022099448262155	-0.040229195476392886	-0.04009278989684144	-0.040157404602980784	-0.04021717124013045	-0.040000032234053	-0.03605618364687399	-0.03590983061143351	-0.0383440929917024	-0.03719099391111951	-0.03612441234688266	-0.0399994247585558
7.1150000000000002	-0.04021588503675466	-0.04022066031016104	-0.04007255947993808	-0.040172499954318465	-0.04020947085558439	-0.04000000421527337	-0.03600098149235636	-0.03591252512215935	-0.03865592026413977	-0.03680463954215051	-0.03611979671733397	-0.0399999219169774
7.1200000000000001	-0.040210609647897376	-0.040212266291552085	-0.04005515769830248	-0.040185804723574046	-0.04020156307561529	-0.04000000043809786	-0.03594820351795239	-0.035916332314523854	-0.038938853133410424	-0.03642541102536769	-0.03612224525874196	-0.03999999157169017
7.125	-0.040204646807398214	-0.040203893922049656	-0.04004081303924256	-0.040192651782370775	-0.04019277783488702	-0.04000000003686166	-0.03590878392890398	-0.035923835307798496	-0.03918408225282233	-0.03614858361006854	-0.03614606361922769	-0.0399999992630767
7.1299999999999999	-0.04019793766053249	-0.040195403491667725	-0.040029465727198094	-0.040192542449377866	-0.040182061622686914	-0.040000000002578105	-0.03588575883976395	-0.0359384329080659	-0.03938753894873487	-0.0359979012170195	-0.036215750859423225	-0.03999999994641269
7.1349999999999998	-0.04019070787131885	-0.04018663276423664	-0.04002082994524436	-0.04018780807330293	-0.04016793090094077	-0.04000000000015506	-0.03587641232524531	-0.035964526471878526	-0.03954960377418369	-0.03593911331013398	-0.03636890817069603	-0.03999999999664726
7.1400000000000006	-0.040183266317223014	-0.04017740233537585	-0.04001448433971202	-0.04018094940177393	-0.04014882659806658	-0.040000000000008355	-0.03587559706236991	-0.03600756579684942	-0.03967403037195761	-0.03592773917462081	-0.03665066190250141	-0.039999999999811985
7.1450000000000005	-0.040175887944205	-0.040167539724323575	-0.04000996206982325	-0.04017354814840966	-0.040124085814328574	-0.040000000000000424	-0.03587800599949531	-0.0360736493815455	-0.03976653549377909	-0.035932839912498266	-0.0370920065924815	-0.03999999999999009
7.1500000000000004	-0.04016875526561966	-0.04015692663346121	-0.0400068200747187	-0.04016641249218468	-0.040095155784825386	-0.04000000000000002	-0.03587962812921689	-0.036168439047421674	-0.039833479305523424	-0.03593682988660003	-0.03767665193914314	-0.03999999999999949
7.1550000000000002	-0.040161923789155174	-0.040145559914931996	-0.04000467982793843	-0.040159771083929034	-0.04006585622979253	-0.04	-0.035878969598234584	-0.036295437268094616	-0.03988089635679899	-0.0359337568764303	-0.038323930495101154	-0.03999999999999997
7.1600000000000001	-0.040155323795850094	-0.0401336020277853	-0.04000324228677391	-0.04015335355974531	-0.040040756718893164	-0.04	-0.035877598852218966	-0.0364541096251631	-0.039913947462814375	-0.035929890283389096	-0.03891828844495199	-0.04
7.165	-0.0401488058212482	-0.040121391975517055	-0.040002285040501455	-0.04014651057491558	-0.04002268016864624	-0.04	-0.035879571111640134	-0.03663865970739626	-0.03993672729457562	-0.03594312641623434	-0.03937198678587331	-0.04
7.1699999999999999	-0.040142201097542615	-0.04010940082831405	-0.04000165023837894	-0.04013823332926839	-0.04001161108100922	-0.04	-0.035890202752726634	-0.036838173327602	-0.03995230595779977	-0.036004876432557696	-0.039664424609976885	-0.04
7.1749999999999998	-0.04013537693447851	-0.040098142666459904	-0.040001229806332236	-0.04012724336649908	-0.040005689067216695	-0.04	-0.035914617407519056	-0.03703826694939213	-0.03996288710923186	-0.0361600708680063	-0.03982831627659429	-0.04
7.1799999999999997	-0.04012830557712374	-0.04008807501036904	-0.040000951746396035	-0.040112857373405544	-0.04000281083656972	-0.04	-0.035955449461348994	-0.03722362941178913	-0.03996999829247468	-0.036442420036364484	-0.03991139457210687	-0.04
7.1850000000000005	-0.04012114636378874	-0.04007952591058596	-0.04000076911091324	-0.040096353305128216	-0.04000148476622509	-0.04	-0.036009496376329754	-0.03738045431621565	-0.03997466585219469	-0.03682616794064694	-0.03995109250648372	-0.04
7.1900000000000004	-0.04011426726115025	-0.04007266691027779	-0.04000065188957089	-0.04008091179064359	-0.04000088760139406	-0.04	-0.036065613663224735	-0.037497973644816	-0.03997755450340756	-0.03721409054187819	-0.039969438605930344	-0.04
7.1950000000000003	-0.0401081286678943	-0.04006752671024286	-0.04000058141434773	-0.04006964380836956	-0.040000629628612804	-0.04	-0.03610714676840778	-0.03756890029899678	-0.03997906789414375	-0.03749268043571152	-0.03997733208197444	-0.04
7.2000000000000002	-0.04010306834120821	-0.0400640253335702	-0.04000054671037665	-0.0400640253335702	-0.04000054671037665	-0.04	-0.03611896974380688	-0.037589131115957	-0.03997941366390213	-0.037589131115957	-0.03997941366390213	-0.04
7.2050000000000001	-0.040099127851356914	-0.0400620079164933	-0.0400005422697584	-0.040063945932514805	-0.040000587113676496	-0.04	-0.03609498564852228	-0.03755727779330426	-0.039978637979539176	-0.03748093214196838	-0.039976871410998274	-0.04
7.21	-0.04009603354153746	-0.04006126601522893	-0.04000056685459118	-0.040068171404896054	-0.04000077054509957	-0.04	-0.036041291959629816	-0.03747448377717496	-0.03997663304099926	-0.037189828841415	-0.03996823648245939	-0.04
7.2149999999999999	-0.04009333764663797	-0.040061545329479614	-0.04000062307036055	-0.040074429175086974	-0.04000119641336469	-0.04	-0.03597304421233394	-0.03734469070435182	-0.03997311827665572	-0.03678883057176022	-0.039948381988437316	-0.04
7.2199999999999998	-0.04009062850287066	-0.04006254746011316	-0.040000717559365434	-0.040079879297229545	-0.04000209396963254	-0.04	-0.03590694513418036	-0.037175169203377524	-0.03996759286803637	-0.03639241148372218	-0.039905430054322004	-0.04
7.2250000000000005	-0.04008768087047825	-0.04006393754984824	-0.04000086173136596	-0.04008251751400208	-0.040003900800162404	-0.04	-0.03585417549222672	-0.03697683360484505	-0.03995925465843763	-0.03609831506000827	-0.03981555802508561	-0.04
7.2300000000000004	-0.04008447180687767	-0.04006536777350684	-0.04000107296102066	-0.040082169222996136	-0.04000729600212777	-0.04	-0.0358179517339468	-0.03676375830049531	-0.03994687961650339	-0.03593194854880317	-0.03963878796754343	-0.04
7.2350000000000003	-0.04008109913629982	-0.04006651809347406	-0.040001376117299835	-0.04007987435113056	-0.040013013209184684	-0.04	-0.03579563834415998	-0.036551552403862944	-0.03992865898364241	-0.035859133962451877	-0.03932536596304517	-0.04
7.2400000000000002	-0.040077693207108134	-0.040067143664956555	-0.04000180512230562	-0.04007672248727498	-0.04002130066884302	-0.04	-0.03578209668537747	-0.03635482305960184	-0.03990200132496044	-0.03583479630422734	-0.038843603384893205	-0.039999999999999994
7.2450000000000001	-0.04007436730699693	-0.04006711029303085	-0.04000240395279405	-0.040073390886627785	-0.04003131793288066	-0.04	-0.035771983389023994	-0.036184567585409305	-0.039863327680459755	-0.03582749597522286	-0.038219476463678875	-0.03999999999999993
7.25	-0.0400711941008408	-0.04006640228959887	-0.04000322613707101	-0.04007021866492408	-0.04004119036042046	-0.04000000000000002	-0.03576123112370227	-0.03604652695739521	-0.03980792159398349	-0.03581930682598368	-0.037547599931851465	-0.03999999999999864
7.2549999999999999	-0.0400681921728155	-0.0400651001667697	-0.04000433150715104	-0.040067297367025884	-0.04004896768354538	-0.040000000000000424	-0.03574831783828066	-0.03594109988944704	-0.039729936869188076	-0.035804107669530134	-0.03694693660526287	-0.03999999999997367
7.2599999999999998	-0.040065327518484135	-0.04006333980188087	-0.040005779015538034	-0.040064508541034195	-0.040053661349480144	-0.04000000000000763	-0.03573486652886208	-0.03586464149678455	-0.03962269694037918	-0.03578833631027881	-0.03649653280753706	-0.03999999999950223
7.2650000000000006	-0.040062532936728276	-0.04006127062415845	-0.040007615152374096	-0.0400615749650436	-0.04005545698817212	-0.040000000000127316	-0.03572509594941771	-0.035811390715027654	-0.039479409613028926	-0.03579058522993807	-0.036208825048466495	-0.039999999991296345
7.2700000000000005	-0.040059733195503204	-0.040059026065231554	-0.040009859076144176	-0.04005806666829301	-0.0400551885304154	-0.040000000001879324	-0.035724591658903154	-0.03577520456578319	-0.03929433582069034	-0.03584387347992609	-0.036049876433310694	-0.03999999986548711
7.2750000000000004	-0.04005686785571308	-0.04005671029452703	-0.04001248769938244	-0.04005343597826663	-0.040053736801788004	-0.04000000002357917	-0.03573882021182906	-0.03575062646921234	-0.03906428101531246	-0.035995975095320154	-0.03597343401138064	-0.039999998233183426
7.2800000000000002	-0.04005392011884811	-0.040054397641944656	-0.04001542571117449	-0.04004738382902029	-0.04005173736658813	-0.04000000024354234	-0.03577071548741765	-0.03573326043205486	-0.038790067181609635	-0.036283396652242866	-0.035941922089427494	-0.039999980897485875
7.2850000000000001	-0.04005095198851442	-0.04005213816230939	-0.04001854559515744	-0.04004044280268695	-0.040049562207562464	-0.04000000202125298	-0.035817087522807906	-0.035719708376050686	-0.038477496096956706	-0.03667984098551941	-0.035931181835002074	-0.039999834064880405
7.29	-0.04004811437231718	-0.04004996387466226	-0.04002168032055675	-0.04003395558922974	-0.0400474059408764	-0.040000013263439604	-0.03586628161597984	-0.03570738269499351	-0.03813734783723037	-0.037082725250703066	-0.03592714609221746	-0.03999886047928118
7.2949999999999999	-0.040045598861902565	-0.04004789304515148	-0.04002464707064128	-0.04002923840900912	-0.040045365251981505	-0.040000068266316885	-0.0359006455078556	-0.03569439758817351	-0.03778421926478257	-0.03737145625321052	-0.03592164712586375	-0.039993862832949846
7.2999999999999998	-0.040043546870287924	-0.04004593243482045	-0.04002727603996623	-0.04002691837161032	-0.04004348107601586	-0.04000027557626506	-0.03590397218076939	-0.03567958547685268	-0.0374344099182915	-0.037468052279411905	-0.03591016080389944	-0.03997407923828889
7.3049999999999997	-0.04004197528710724	-0.040044078679447495	-0.04002943623605923	-0.040026956734493475	-0.040041754790301795	-0.04000087893551651	-0.03586955084167951	-0.03566257298112939	-0.037103417633705865	-0.037347405366991875	-0.035891248152340675	-0.0399135110510359
7.3100000000000005	-0.0400407669806097	-0.04004231988608985	-0.040031051479679114	-0.04002884238606824	-0.040040155869213716	-0.0400022460406924	-0.03580367407027505	-0.035643826629152824	-0.03680373362498256	-0.03703112541760094	-0.035866578473754955	-0.03976880508058817
7.3150000000000004	-0.04003972956133832	-0.040040637705297956	-0.040032103645998414	-0.040031616953849734	-0.040038627709442436	-0.040004688929367406	-0.03572240846705752	-0.03562463067184417	-0.03654347343203767	-0.036595874469053616	-0.03584104235531657	-0.03949515363661402
7.3200000000000003	-0.04003868463053341	-0.040039009309943	-0.04003262457713554	-0.04003406423533928	-0.04003708637267728	-0.04000818757358723	-0.03564360418100517	-0.035607041029102414	-0.036326045525832754	-0.0361639211655098	-0.03582358893841681	-0.03907797203046029
7.3250000000000002	-0.04003753261567735	-0.04003740845289788	-0.040032681062901324	-0.040035312045571265	-0.04003540406567987	-0.040012273815334835	-0.03557928588981833	-0.035593910187678934	-0.03615071762795342	-0.0358408318925003	-0.03582999346343907	-0.03855434992586438
7.3300000000000001	-0.040036260497095626	-0.04003580530756102	-0.04003235800724801	-0.04003527196296796	-0.04003338116690415	-0.04001622632833027	-0.03553297210935014	-0.035589048128971054	-0.036013730300455016	-0.03565475227986157	-0.03588768451822308	-0.03800103509273456
7.335	-0.04003490745573698	-0.04003416590428818	-0.04003174378726519	-0.04003438376936002	-0.0400307372760438	-0.04001941786938158	-0.03550190601636919	-0.03559746062039195	-0.03590956901611276	-0.03556938703129166	-0.03603926572341501	-0.037497858277087306
7.3399999999999999	-0.0400335272086378	-0.04003245304689765	-0.040030919903503576	-0.0400331131457427	-0.0400271784563067	-0.040021542255165084	-0.035480638751666294	-0.03562543234290525	-0.035832095203454505	-0.03553645311494047	-0.036336430403468685	-0.03709617241785455
7.3449999999999998	-0.0400321667581932	-0.040030630815601646	-0.04002995525813611	-0.04003174984081915	-0.04002258158262561	-0.040022617971239814	-0.03546348575958121	-0.03568010147811886	-0.035775376110527	-0.0355222840877527	-0.0368152938963576	-0.0368101619689955
7.3500000000000005	-0.04003085619182229	-0.04002867351768637	-0.04002890426830021	-0.040030438886690986	-0.040017223371172535	-0.0400228562800302	-0.03544610561341207	-0.03576823439562196	-0.03573417919104116	-0.03550769336558522	-0.0374580980779343	-0.03662676826980937
[truncated: 130 more rows]
